# Supplementary material for: A bibliometric and visual analysis of cancer-associated fibroblasts
Source: Front Immunol. 2023 Dec 19;14:1323115. doi: 10.3389/fimmu.2023.1323115 (PMC10762783; doi:10.3389/fimmu.2023.1323115)
Supplement: Supplementary file 1 [file DataSheet_1.zip]

Archive with 22 entries (22 files):
- download2001u7.txt
- download2002u6.txt
- download2003u6.txt
- download2004u7.txt
- download2005u10.txt
- download2006u9.txt
- download2007u22.txt
- download2008u33.txt
- download2009u59.txt
- download2010u94.txt
- download2011u131.txt
- download2012u167.txt
- download2013u213.txt
- download2014u259.txt
- download2015u292.txt
- download2016u352.txt
- download2017u442.txt
- download2018u461.txt
- download2019u551.txt
- download2020u706.txt
- download2021u929.txt
- download2022u1169.txt
