# Supplementary material for: A bibliometric and visual analysis of cancer-associated fibroblasts
Source: Front Immunol. 2023 Dec 19;14:1323115. doi: 10.3389/fimmu.2023.1323115 (PMC10762783; doi:10.3389/fimmu.2023.1323115)
Supplement: Supplementary file 1 [file DataSheet_1.zip › download2001u7.txt]

PT J
AU Wang, CS
   Goulet, F
   Tremblay, N
   Germain, L
   Auger, F
   Tetu, B
AF Wang, CS
   Goulet, F
   Tremblay, N
   Germain, L
   Auger, F
   Tetu, B
TI Selective culture of epithelial cells from primary breast carcinomas using irradiated 3T3 cells as feeder layer
SO PATHOLOGY RESEARCH AND PRACTICE
LA English
DT Article
DE tumor-derived epithelial cells; tumor-associated fibroblasts
ID tumor-cells; growth; establishment; requirements; fibroblasts; expansion; cancer; stroma; lines
AB The main drawback of the selective culture of human mammary epithelial cells from primary breast cancer is the overgrowth of tumor-associated stromal fibroblasts. This drawback may be overcome by using, in primary culture, lethally Irradiated 3T3 cells which act as a feeder layer to maintain tumor-derived epithelial cell proliferation. These 3T3 cells, exposed to 60 Gy at confluence, form a specific cellular substrate which constitutes an obstacle to fibroblast attachment. Enzyme-disaggregated breast cells from six primary breast carcinomas were cocultured over lethally irradiated but living 3T3 cells. The method led to the purification of tumor-derived epithelial cells from all six cancer samples, and long-term culture was obtained in one. The epithelial nature of these purified tumor-derived epithelial cells was demonstrated by their general morphology and by the expression of cytokeratins and Epithelial Membrane Antigen. These results confirm the stimulatory effect of a this stromal feeder layer on breast epithelial cell growth and show that this stromal feeder layer can also control the fibroblast overgrowth. Our results provide an alternative approach in the selective culture of epithelial cells from primary breast carcinoma.
C1 CHUQ, Dept Pathol, Quebec City, PQ G1R 216, Canada.
   CHUQ, Ctr Rech Cancerol, Quebec City, PQ G1R 216, Canada.
   Univ Laval, Fac Med, Ctr Hosp Affilie, Lab Organogenese Expt, Quebec City, PQ, Canada.
C3 Laval University; Laval University; Laval University
RP Tetu, B (通讯作者)，CHUQ, Hotel Dieu, Dept Pathol, 11 Cote Palais, Quebec City, PQ G1R 216, Canada.
EM bernard.tetu@crhdq.ulaval.ca
CR AMADORI D, 1993, BREAST CANCER RES TR, V28, P251, DOI 10.1007/BF00666586
   ARMSTRONG RC, 1978, CANCER RES, V38, P894
   BRATTAIN MG, 1982, J NATL CANCER I, V69, P767
   CAMPS JL, 1990, P NATL ACAD SCI USA, V87, P75, DOI 10.1073/pnas.87.1.75
   Croce MV, 1998, J EXP CLIN CANC RES, V17, P19
   DAIRKEE SH, 1995, CANCER RES, V55, P2516
   Dairkee SH, 1997, CANCER RES, V57, P1590
   DOMAGALA W, 1990, AM J PATHOL, V136, P219
   EPSTEIN AL, 1979, CANCER RES, V39, P1748
   ETHIER SP, 1993, CANCER RES, V53, P627
   GERMAIN L, 1993, BURNS, V19, P99, DOI 10.1016/0305-4179(93)90028-7
   GREEN H, 1979, P NATL ACAD SCI USA, V76, P5665, DOI 10.1073/pnas.76.11.5665
   KIRKLAND WL, 1979, J NATL CANCER I, V63, P29
   Matouskova E, 1998, FOLIA BIOL-PRAGUE, V44, P67
   McCallum HM, 1996, BREAST CANCER RES TR, V39, P247, DOI 10.1007/BF01806153
   RHEINWALD JG, 1975, CELL, V6, P331, DOI 10.1016/S0092-8674(75)80001-8
   Smalley MJ, 1998, IN VITRO CELL DEV-AN, V34, P711
   SMITH HS, 1981, CANCER RES, V41, P4637
   Speirs V, 1998, BRIT J CANCER, V78, P1421, DOI 10.1038/bjc.1998.702
   STROBEL ES, 1989, CANCER RES, V49, P1001
   SYKES JA, 1970, J NATL CANCER I, V44, P855
   TAYLORPAPADIMITRIOU J, 1977, INT J CANCER, V20, P903, DOI 10.1002/ijc.2910200613
   Wang CS, 2000, CANCER GENET CYTOGEN, V120, P58, DOI 10.1016/S0165-4608(99)00253-8
NR 23
TC 12
Z9 14
U1 0
U2 2
PU ELSEVIER GMBH, URBAN & FISCHER VERLAG
PI JENA
PA OFFICE JENA, P O BOX 100537, 07705 JENA, GERMANY
SN 0344-0338
EI 
J9 PATHOL RES PRACT
JI Pathol. Res. Pract.
PD JUN 15
PY 2001
VL 197
IS 3
BP 175
EP 181
DI 10.1078/0344-0338-00030
PG 7
WC Pathology
SC Pathology
GA 419WQ
UT WOS:000167972100005
PM 11314781
DA 2023-09-23
ER

PT J
AU Wang, CS
   Goulet, F
   Auger, F
   Tremblay, N
   Germain, L
   Tetu, B
AF Wang, CS
   Goulet, F
   Auger, F
   Tremblay, N
   Germain, L
   Tetu, B
TI Production of bioengineered cancer tissue constructs in vitro: Epithelium-mesenchyme heterotypic interactions
SO IN VITRO CELLULAR & DEVELOPMENTAL BIOLOGY-ANIMAL
LA English
DT Article
DE tumor-derived fibroblasts; cellular interactions; collagen matrix; breast cancer
ID dermal fibroblasts; breast-carcinoma; tumor invasion; iv collagenase; cell-lines; human skin; expression; matrix; stromelysin-3; proliferation
AB A few models have been established to study cancer cells in vitro. However. the cellular interactions have rarely been studied specifically using bioengineered cancer constructs combining human carcinoma cells and tumor-associated fibroblasts. We developed an in vitro model of tridimensional bioengineered cancer tissue constructs (bCTC) by seeding mammary epithelial cancer cells or normal keratinocytes over a mesenchymal layer containing tumor-derived fibroblastic cells or normal skin fibroblasts. After the introduction of epithelial cells, each construct was cultured for another 10 d. Histologic analyses showed that carcinoma cell lines could invade the subjacent mesenchymal layer and that the capacity to migrate was related to the invasive potential of cancer cells and the type of fibroblasts used, while noninvasive populations did not. Of the tested epithelial cells, MDA-MB-231 and, to a lesser degrees HDQ-P1 cell lines were invasive, and the invasion was deeper into the mesenchymal component containing tumor-derived fibroblasts. However, with normal skin fibroblast.,, the mesenchymal layer was degraded twice faster than with tumor-derived fibroblastic cells. MDA-MB-231 cells and normal keratinocytes induced the highest level of gelatinase B. and the level was lowest with the MCF-7 cell line. The activated form of gelatinase B was, however, induced to the highest levels in the keratinocyte-seeded bCTC containing tumor-derived but not normal fibroblasts. MDA-MB-231 was the only epithelial cancer cell line whose activity of gelatinase A was reduced when cocultured with tumor-derived fibroblasts but not under normal fibroblast stimulation. Finally, a 50/48-kDa gelatinase band has been observed in bCTCs with noninvasive epithelial cells only. Our study demonstrates the selective secretion of gelatinases according to the phenotype of the cells seeded in the various bCTCs.
C1 CHUQ, Hotel Dieu, Dept Pathol, Ctr Rech Cancerol, Quebec City, PQ G1R 2J6, Canada.
   Univ Laval, Fac Med, Ctr Hosp Affilie, Lab Organogenese Expt, Quebec City, PQ G1K 7P4, Canada.
C3 Laval University; Laval University
RP Tetu, B (通讯作者)，CHUQ, Hotel Dieu, Dept Pathol, Ctr Rech Cancerol, 11 Cote Palais, Quebec City, PQ G1R 2J6, Canada.
EM bernard.tetu@crhdq.ulaval.ca
CR Atula S, 1997, EXP CELL RES, V235, P180, DOI 10.1006/excr.1997.3676
   AUGER FA, 1995, IN VITRO CELL DEV-AN, V31, P432
   BASSET P, 1990, NATURE, V348, P699, DOI 10.1038/348699a0
   Bourhis XFDL, 1997, INT J CANCER, V71, P42, DOI 10.1002/(SICI)1097-0215(19970328)71:1<42::AID-IJC9>3.3.CO;2-X
   BROWN PD, 1990, CANCER RES, V50, P6184
   DAVIES B, 1993, BRIT J CANCER, V67, P1126, DOI 10.1038/bjc.1993.207
   Goulet F, 1996, BURNS, V22, P107, DOI 10.1016/0305-4179(95)00098-4
   Hanahan D, 2000, CELL, V100, P57, DOI 10.1016/S0092-8674(00)81683-9
   Hornby A E, 1995, EXS, V74, P249
   ITO A, 1995, BRIT J CANCER, V71, P1039, DOI 10.1038/bjc.1995.200
   LAFUMA C, 1994, J INVEST DERMATOL, V102, P945, DOI 10.1111/1523-1747.ep12384118
   Leighton J, 1997, IN VITRO CELL DEV-AN, V33, P783
   LEIGHTON J, 1991, IN VITRO CELL DEV B, V27, P786
   LIOTTA LA, 1991, CANCER RES, V51, P0
   Mari BP, 1998, J BIOL CHEM, V273, P618, DOI 10.1074/jbc.273.1.618
   Nabeshima K, 1999, HISTOL HISTOPATHOL, V14, P1183, DOI 10.14670/HH-14.1183
   NOEL AC, 1994, INT J CANCER, V56, P331, DOI 10.1002/ijc.2910560306
   OIKARINEN A, 1993, J INVEST DERMATOL, V101, P205, DOI 10.1111/1523-1747.ep12363823
   PETERSEN MJ, 1987, J BIOL CHEM, V262, P835
   Pilkington GJ, 1997, ANTICANCER RES, V17, P4107
   RAYNAUD F, 1992, J CELL PHYSIOL, V151, P378, DOI 10.1002/jcp.1041510219
   Remacle AG, 1998, BRIT J CANCER, V77, P926, DOI 10.1038/bjc.1998.153
   StetlerStevenson WG, 1996, AM J PATHOL, V148, P1345
   Sugiura T, 1996, INT J CANCER, V68, P774
   VALLE CAL, 1992, BRIT J DERMATOL, V127, P365, DOI 10.1111/j.1365-2133.1992.tb00455.x
   vanRoozendaal KEP, 1996, INT J CANCER, V65, P120, DOI 10.1002/(SICI)1097-0215(19960103)65:1<120::AID-IJC20>3.0.CO;2-J
   Wang CS, 2000, CANCER GENET CYTOGEN, V120, P58, DOI 10.1016/S0165-4608(99)00253-8
   Weaver VM, 1996, BIOCHEM CELL BIOL, V74, P833, DOI 10.1139/o96-089
   WOLF C, 1993, P NATL ACAD SCI USA, V90, P1843, DOI 10.1073/pnas.90.5.1843
NR 29
TC 5
Z9 5
U1 0
U2 0
PU SPRINGER
PI NEW YORK
PA 233 SPRING ST, NEW YORK, NY 10013 USA
SN 1071-2690
EI 1543-706X
J9 IN VITRO CELL DEV-AN
JI In Vitro Cell. Dev. Biol.-Anim.
PD JUL-AUG 15
PY 2001
VL 37
IS 7
BP 434
EP 439
DI 10.1290/1071-2690(2001)037<0434:POBCTC>2.0.CO;2
PG 6
WC Cell Biology; Developmental Biology
SC Cell Biology; Developmental Biology
GA 472VU
UT WOS:000171006300008
PM 11573818
DA 2023-09-23
ER

PT J
AU Orimo, A
   Tomioka, Y
   Shimizu, Y
   Sato, M
   Oigawa, S
   Kamata, K
   Nogi, Y
   Inoue, S
   Takahashi, M
   Hata, T
   Muramatsu, M
AF Orimo, A
   Tomioka, Y
   Shimizu, Y
   Sato, M
   Oigawa, S
   Kamata, K
   Nogi, Y
   Inoue, S
   Takahashi, M
   Hata, T
   Muramatsu, M
TI Cancer-associated myofibroblasts possess various factors to promote endometrial tumor progression
SO CLINICAL CANCER RESEARCH
LA English
DT Article
ID endothelial growth-factor; factor messenger-rna; malignant breast; gene-expression; in-vitro; transforming growth-factor-beta-1; stromal interactions; finger protein; factor-ii; fibroblasts
AB Myofibroblastic Invasion associated with malignant epithelial cells of endometrial cancer as well as other cancers is often found in the interstitium. To assess the myofibroblastic-epithelial interaction, frozen sections from a total of 10 endometrial cancers with or without invasive myofibroblasts were immunohistochemically examined. Interestingly, the invasive myofibroblasts adjacent to malignant epithelial. cells showed frequently intensive positive staining of several growth factors such as vascular endothelial growth factor (VEGF), insulin-like growth factor I, and epidermal growth factor, the cognate receptors such as Fetal liver kinase-1/Kinase Insert Domain-containing receptor/VEGF receptor-2, fms-like tyrosine kinase-1/VEGF receptor-1, and epidermal growth factor receptor, several cell cycle regulators such as cyclins and cyclin dependent kinases, and estrogen receptor alpha. Moreover, we indicated that the majority of the myofibroblasts as well as cancer epithelial cells are proliferating because of their positive staining of proliferating cell nuclear antigen and M-67. Furthermore, the myofibroblasts were also positive of hypoxia-inducible factor 1 alpha, which is a marker protein of hypoxia, probably followed by activation of VEGF-Flk-1 and VEGF-fms-like tyrosine kinase-1 signals, which could initiate angiogenesis. These findings suggest directly that the myofibroblasts might participate in the progression of tumor cells in terms of cancer cell growth stimulation and also activated initiation of angiogenesis.
C1 Saitama Med Sch, Dept Biochem, Moroyama, Saitama 3500495, Japan.
   Saitama Med Sch, Dept Obstet & Gynecol, Moroyama, Saitama 3500495, Japan.
   Saitama Med Sch, Dept Pathol, Moroyama, Saitama 3500495, Japan.
   Saitama Med Sch, Future Program Res Div, Moroyama, Saitama 3500495, Japan.
   Sasaki Inst, Dept Pathol, Chiyoda Ku, Tokyo 1010062, Japan.
   Japan Sci & Technol Corp, CREST, Tokyo 1700013, Japan.
C3 Saitama Medical University; Saitama Medical University; Saitama Medical University; Saitama Medical University; Japan Science & Technology Agency (JST)
RP Orimo, A (通讯作者)，Saitama Med Sch, Dept Biochem, 38 Moro Hongo, Moroyama, Saitama 3500495, Japan.
CR Atula S, 1997, EXP CELL RES, V235, P180, DOI 10.1006/excr.1997.3676
   BASSET P, 1990, NATURE, V348, P699, DOI 10.1038/348699a0
   Berndt A, 1995, HISTOCHEM J, V27, P1014
   CAMPS JL, 1990, P NATL ACAD SCI USA, V87, P75, DOI 10.1073/pnas.87.1.75
   CHIQUETEHRISMANN R, 1989, CANCER RES, V49, P4322
   CHUN Y, 1989, OR SPEKTRUM, V11, P43
   CULLEN KJ, 1991, CANCER RES, V51, P4978
   DESMOULIERE A, 1993, J CELL BIOL, V122, P103, DOI 10.1083/jcb.122.1.103
   FEARON ER, 1990, CELL, V61, P759, DOI 10.1016/0092-8674(90)90186-I
   Frazier KS, 1997, INT J BIOCHEM CELL B, V29, P153, DOI 10.1016/S1357-2725(96)00127-6
   GRINNELL F, 1994, J CELL BIOL, V124, P401, DOI 10.1083/jcb.124.4.401
   Hanahan D, 2000, CELL, V100, P57, DOI 10.1016/S0092-8674(00)81683-9
   HERBST AL, 1986, AM J OBSTET GYNECOL, V154, P814, DOI 10.1016/0002-9378(86)90464-3
   INOUE S, 1993, P NATL ACAD SCI USA, V90, P11117, DOI 10.1073/pnas.90.23.11117
   JANIN A, 1990, CLIN EXP RHEUMATOL, V8, P237
   Jiang BH, 1997, CANCER RES, V57, P5328
   Kinzler KW, 1998, SCIENCE, V280, P1036, DOI 10.1126/science.280.5366.1036
   KONTTINEN YT, 1989, J RHEUMATOL, V16, P339
   KRAUS WL, 1993, ENDOCRINOLOGY, V132, P2371, DOI 10.1210/en.132.6.2371
   KURMAN RJ, 1982, CANCER, V49, P2547, DOI 10.1002/1097-0142(19820615)49:12<2547::AID-CNCR2820491224>3.0.CO;2-0
   LIU YX, 1995, CIRC RES, V77, P638, DOI 10.1161/01.RES.77.3.638
   Maxwell PH, 1997, P NATL ACAD SCI USA, V94, P8104, DOI 10.1073/pnas.94.15.8104
   MURRAY MJ, 1983, CELL, V33, P749, DOI 10.1016/0092-8674(83)90017-X
   Nakamura T, 1997, CANCER RES, V57, P3305
   NICOSIA RF, 1994, J CELL BIOL, V124, P183, DOI 10.1083/jcb.124.1.183
   Olumi AF, 1998, CANCER RES, V58, P4525
   Olumi AF, 1999, CANCER RES, V59, P5002
   Orimo A, 1999, P NATL ACAD SCI USA, V96, P12027, DOI 10.1073/pnas.96.21.12027
   PONTEN F, 1994, J INVEST DERMATOL, V102, P304, DOI 10.1111/1523-1747.ep12371787
   POULSOM R, 1992, AM J PATHOL, V141, P389
   RONNOVJESSEN L, 1995, J CLIN INVEST, V95, P859, DOI 10.1172/JCI117736
   RonnovJessen L, 1996, PHYSIOL REV, V76, P69, DOI 10.1152/physrev.1996.76.1.69
   SAPPINO AP, 1988, INT J CANCER, V41, P707, DOI 10.1002/ijc.2910410512
   SEEMAYER TA, 1979, AM J SURG PATHOL, V3, P525, DOI 10.1097/00000478-197912000-00005
   Serini G, 1998, J CELL BIOL, V142, P873, DOI 10.1083/jcb.142.3.873
   SINGER C, 1995, CANCER RES, V55, P2448
   Singer CF, 1997, J CLIN ENDOCR METAB, V82, P1917, DOI 10.1210/jc.82.6.1917
   Skobe M, 1998, P NATL ACAD SCI USA, V95, P1050, DOI 10.1073/pnas.95.3.1050
   Tlsty TD, 2001, CURR OPIN GENET DEV, V11, P54, DOI 10.1016/S0959-437X(00)00156-8
   Weiderpass E, 1999, LANCET, V353, P1824, DOI 10.1016/S0140-6736(98)10233-7
NR 40
TC 77
Z9 86
U1 0
U2 6
PU AMER ASSOC CANCER RESEARCH
PI BIRMINGHAM
PA PO BOX 11806, BIRMINGHAM, AL 35202 USA
SN 1078-0432
EI 
J9 CLIN CANCER RES
JI Clin. Cancer Res.
PD OCT 15
PY 2001
VL 7
IS 10
BP 3097
EP 3105
DI 
PG 9
WC Oncology
SC Oncology
GA 482KD
UT WOS:000171574600021
PM 11595701
DA 2023-09-23
ER

PT J
AU Kunz-Schughart, LA
   Heyder, P
   Schroeder, J
   Knuechel, R
AF Kunz-Schughart, LA
   Heyder, P
   Schroeder, J
   Knuechel, R
TI A heterologous 3-D coculture model of breast tumor cells and fibroblasts to study tumor-associated fibroblast differentiation
SO EXPERIMENTAL CELL RESEARCH
LA English
DT Article
DE breast cancer; spheroid cocultures; normal fibroblast; tumor-derived fibroblast; myofibroblast; alpha-smooth muscle actin (alpha-SMA); extracellular matrix (ECM); tumor cell invasion; peripheral myelin protein 22 (PMP22)
ID peripheral myelin protein-22; epidermal growth-factor; in-vitro; multicellular spheroids; extracellular-matrix; cancer cells; transforming growth-factor-beta-1; myofibroblastic phenotype; epithelial interactions; expression
AB The objective of our study was to establish spheroid cocultures as a valid 3-D in vitro model mimicking tumor-fibroblast interactions in scirrhous breast tumors. The experimental setup was designed to verify if in cocultures (a) adherence and migration reflect the invasive potential of breast tumor cells, (b) breast tumor cells induce tumor-associated fibroblast differentiation, and (c) tumor-derived fibroblasts better reflect the in vivo situation than normal skin fibroblasts. Only one (SK-BR-3) out of five tumor cell types showed extensive fibroblast infiltration, MCF-7 cells frequently invaded fibroblast spheroids; BT474, T47D, and ZR-75-1 were noninvasive. While tumor cell invasion was independent of fibroblast origin, tumor-associated myofibroblast differentiation defined by alpha -SMA expression was demonstrated for tumor-derived but not normal skin fibroblasts in coculture indicating that (a) tumor cell invasion and myofibroblast differentiation are autonomous processes and (b) cocultures with tumor-derived fibroblasts resemble advanced stages of desmoplastic carcinomas while cocultures with normal skin fibroblasts rather reflect the early tumor development. The latter is also implied by fibroblast-associated alterations in tumor cell morphology and ECM distribution in the system. By using RNA arbitrarily primed PCR and cells isolated from cocultures by fluorescence-activated and magnetic cell separation, peripheral myelin protein PMP22/SR13 has been identified as a novel candidate with potential relevance in the interaction between tumor cell and normal fibroblast since PMP22 mRNA was significantly reduced in normal skin fibroblasts in coculture with BT474 cells. (C) 2001 Academic Press.
C1 Univ Regensburg, Inst Pathol, D-93053 Regensburg, Germany.
C3 University of Regensburg
RP Kunz-Schughart, LA (通讯作者)，Univ Regensburg, Inst Pathol, Franz Josef Strauss Allee 11, D-93053 Regensburg, Germany.
CR ALTSCHUL SF, 1990, J MOL BIOL, V215, P403, DOI 10.1006/jmbi.1990.9999
   BERGSTRAESSER LM, 1993, CANCER RES, V53, P2644
   BERNDT A, 1994, PATHOBIOLOGY, V62, P55, DOI 10.1159/000163879
   BOSMAN FT, 1993, INT J DEV BIOL, V37, P203
   BOSSE F, 1994, J NEUROSCI RES, V37, P529, DOI 10.1002/jnr.490370412
   BROUTYBOYE D, 1994, INT J CANCER, V56, P731, DOI 10.1002/ijc.2910560520
   BROUTYBOYE D, 1994, EUR J CANCER, V30A, P66, DOI 10.1016/S0959-8049(05)80021-8
   BUTTA A, 1992, CANCER RES, V52, P4261
   CARLSSON J, 1984, SPHEROIDS CANCER RES, V0, P1
   CHUNG LWK, 1991, CANCER SURV, V11, P91
   CHUNG LWK, 1991, CANCER METAST REV, V10, P263, DOI 10.1007/BF00050797
   CUNHA GR, 1991, CANCER SURV, V11, P73
   DEPOTTER CR, 1994, AM J PATHOL, V144, P95
   DONGLE BX, 1997, INT J CANCER, V71, P42
   ELLIS MJC, 1994, BREAST CANCER RES TR, V31, P249, DOI 10.1007/BF00666158
   FOIDART JM, 1994, B ACAD NAT MED PARIS, V178, P533
   Gabbiani G, 1999, CURR TOPICS PATHOL, V93, P1
   GELMANN EP, 1992, INT J CANCER, V50, P665, DOI 10.1002/ijc.2910500431
   George J, 2000, AM J PATHOL, V156, P115, DOI 10.1016/S0002-9440(10)64711-6
   GLEAVE ME, 1992, J UROLOGY, V147, P1151, DOI 10.1016/S0022-5347(17)37506-7
   GUI GPH, 1995, BRIT J SURG, V82, P1192, DOI 10.1002/bjs.1800820914
   Hamilton G, 1998, CANCER LETT, V131, P29, DOI 10.1016/S0304-3835(98)00198-0
   HEWITT RE, 1993, INT J CANCER, V53, P62, DOI 10.1002/ijc.2910530113
   HOFLAND LJ, 1995, INT J CANCER, V60, P93, DOI 10.1002/ijc.2910600114
   Jetten AM, 2000, PROG NUCLEIC ACID RE, V64, P97, DOI 10.1016/S0079-6603(00)64003-5
   Karlsson C, 1999, CELL BIOL INT, V23, P351, DOI 10.1006/cbir.1999.0367
   Kosmehl H, 1995, PATHOL RES PRACT, V191, P1105, DOI 10.1016/S0344-0338(11)80655-2
   Kunz-Schughart LA, 1999, CELL BIOL INT, V23, P157, DOI 10.1006/cbir.1999.0384
   Kunz-Schughart LA, 1998, INT J EXP PATHOL, V79, P1, DOI 10.1046/j.1365-2613.1998.00051.x
   Lambert PA, 1997, SURGERY, V122, P372, DOI 10.1016/S0039-6060(97)90029-5
   LEFEBVRE MF, 1995, BREAST CANCER RES TR, V33, P189, DOI 10.1007/BF00665943
   LeMarer N, 1996, ANTICANCER RES, V16, P2767
   Liu ZD, 1997, BIOCHEM BIOPH RES CO, V231, P283, DOI 10.1006/bbrc.1997.6083
   MANDEVILLE R, 1987, ANTICANCER RES, V7, P1133
   MCCLELLAND M, 1994, PCR METH APPL, V4, P0
   Morini M, 2000, INT J CANCER, V87, P336, DOI 10.1002/1097-0215(20000801)87:3<336::AID-IJC5>3.0.CO;2-3
   MuellerKlieser W, 1997, AM J PHYSIOL-CELL PH, V273, PC1109, DOI 10.1152/ajpcell.1997.273.4.C1109
   MUELLERKLIESER W, 1987, J CANCER RES CLIN, V113, P101, DOI 10.1007/BF00391431
   Muller HW, 2000, GLIA, V29, P182
   MURRAY V, 1989, NUCLEIC ACIDS RES, V17, P8889, DOI 10.1093/nar/17.21.8889
   NOEL A, 1993, INVAS METAST, V13, P72
   Powell DW, 1999, AM J PHYSIOL-CELL PH, V277, PC1, DOI 10.1152/ajpcell.1999.277.1.C1
   Roetger A, 1998, AM J PATHOL, V153, P1797, DOI 10.1016/S0002-9440(10)65694-5
   ROSEN PP, 1993, CANCER, V71, P3798, DOI 10.1002/1097-0142(19930615)71:12<3798::AID-CNCR2820711203>3.0.CO;2-S
   Saalbach A, 1996, J INVEST DERMATOL, V106, P1314, DOI 10.1111/1523-1747.ep12349035
   Schlegel J, 1996, BIOTECHNIQUES, V20, P178
   Schumacher U, 1997, HISTOCHEM J, V29, P677, DOI 10.1023/A:1026404832394
   Schurch W, 1999, CURR TOPICS PATHOL, V93, P135
   SCHUSTER U, 1994, J UROLOGY, V151, P1707, DOI 10.1016/S0022-5347(17)35349-1
   Serini G, 1999, EXP CELL RES, V250, P273, DOI 10.1006/excr.1999.4543
   Serini G, 1998, J CELL BIOL, V142, P873, DOI 10.1083/jcb.142.3.873
   Snipes GJ, 1999, ANN NY ACAD SCI, V883, P143, DOI 10.1111/j.1749-6632.1999.tb08577.x
   SUTER U, 1994, J BIOL CHEM, V269, P25795
   THOMPSON EW, 1992, J CELL PHYSIOL, V150, P534, DOI 10.1002/jcp.1041500314
   THOMPSON TC, 1993, MOL CARCINOGEN, V7, P165, DOI 10.1002/mc.2940070307
   VANROOZENDAAL CEP, 1992, BRIT J CANCER, V65, P77, DOI 10.1038/bjc.1992.14
   VANSLOOTEN HJ, 1995, BRIT J CANCER, V72, P22, DOI 10.1038/bjc.1995.271
   Vrana JA, 1996, CANCER RES, V56, P5063
   Watabe T, 1998, INT J CANCER, V77, P128, DOI 10.1002/(SICI)1097-0215(19980703)77:1<128::AID-IJC20>3.0.CO;2-9
   WEAVER VM, 1995, SEMIN CANCER BIOL, V6, P175, DOI 10.1006/scbi.1995.0021
   Wernert N, 1997, VIRCHOWS ARCH, V430, P433, DOI 10.1007/s004280050053
   Xing Z, 1997, AM J PATHOL, V150, P59
   Zoidl G, 1997, CELL TISSUE RES, V287, P459, DOI 10.1007/s004410050770
   ZOIDL G, 1995, EMBO J, V14, P1122, DOI 10.1002/j.1460-2075.1995.tb07095.x
NR 64
TC 103
Z9 112
U1 0
U2 23
PU ACADEMIC PRESS INC
PI SAN DIEGO
PA 525 B ST, STE 1900, SAN DIEGO, CA 92101-4495 USA
SN 0014-4827
EI 
J9 EXP CELL RES
JI Exp. Cell Res.
PD MAY 15
PY 2001
VL 266
IS 1
BP 74
EP 86
DI 10.1006/excr.2001.5210
PG 13
WC Oncology; Cell Biology
SC Oncology; Cell Biology
GA 431WG
UT WOS:000168654300008
PM 11339826
DA 2023-09-23
ER

PT J
AU Hayward, SW
   Wang, YH
   Cao, M
   Hom, YK
   Zhang, BH
   Grossfeld, GD
   Sudilovsky, D
   Cunha, GR
AF Hayward, SW
   Wang, YH
   Cao, M
   Hom, YK
   Zhang, BH
   Grossfeld, GD
   Sudilovsky, D
   Cunha, GR
TI Malignant transformation in a nontumorigenic human prostatic epithelial cell line
SO CANCER RESEARCH
LA English
DT Article
ID sister chromatid exchanges; tumor-suppressor genes; androgen receptor; kidney-cells; cancer risk; rb gene; retinoblastoma; expression; carcinoma; mouse
AB The human prostatic epithelial cell line BPH-1 is normally nontumorigenic in nude mice. The present report demonstrates that this cell line can be permanently transformed by its microenvironment to become tumorigenic. The establishment of a series of tumorigenic sublines based on this parental cell line is described. BPH-1 cells were induced to form tumors either by recombination with human prostatic carcinoma-associated fibroblasts (CAFs) or by exposure to carcinogenic doses of testosterone and estradiol (T+E2) after recombination with rat urogenital sinus mesenchyme. Epithelial cells isolated from these tumors were established as cell strains in culture. When regrafted to nude mouse hosts epithelial cells isolated from CAF- or T+E2-induced tumors were found to be consistently tumorigenic even in the absence of CAF or T+E2. The T+E2-induced cell strains have been designated BPH1(TETD)-A and -B and the CAF-induced strains are designated BPH1(CAFTD)-01 through -08. In vitro, the cells had an epithelial morphology with a less well-defined cobblestone pattern than the parental line. They express SV40 large T antigen, confirming their derivation from the parental BPH-l line. The BPH1(CAFTD) strains formed colonies in soft agar, whereas the parental BPH-1 cells and the BPH1(TETD) sublines did not. There was no immunocytochemically detectable expression of androgen (AR), alpha -estrogen (ER alpha), or progesterone (PR) receptors by the parental BPH-1 cell line or by any of the tumor-derived cell strains. The cells uniformly coexpressed both basal and luminal cell-type cytokeratins and the basal cell marker p63. hen grafted beneath the renal capsule of athymic mouse hosts, all of the tumor-derived cell strains consistently formed tumors. These were predominantly poorly or moderately differentiated squamous or adenosquamous tumors, similar in organization to the primary tumors from which the cell strains were derived. The cell strains continued to express both basal- and luminal-type cytokeratins in vivo. Some of the cell strains also coexpressed vimentin. E-cadherin expression was absent from many of the cells, although patches of cells expressing this marker were seen. The cells continued to express SV40T antigen. These cell strains, which are all derived from a common nontumorigenic progenitor, represent a useful resource for examining genetic and phenotypic changes during carcinogenesis.
C1 Univ Calif San Francisco, Dept Urol, San Francisco, CA 94143 USA.
   Univ Calif San Francisco, Dept Anat, San Francisco, CA 94143 USA.
C3 University of California System; University of California San Francisco; University of California System; University of California San Francisco
RP Hayward, SW (通讯作者)，Vanderbilt Univ, Med Ctr, Dept Urol Surg, A 1302 Med Ctr N, Nashville, TN 37232 USA.
EM simon.hayward@mcmail.vanderbilt.edu
FU NCI NIH HHS [CA 59831, CA 89520, CA 64872] Funding Source: Medline; NIDDK NIH HHS [DK 52721, DK 47517, DK 52708] Funding Source: Medline
CR Arias AM, 2001, CELL, V105, P425, DOI 10.1016/S0092-8674(01)00365-8
   BAE VL, 1994, INT J CANCER, V58, P721, DOI 10.1002/ijc.2910580517
   Bello D, 1997, CARCINOGENESIS, V18, P1215, DOI 10.1093/carcin/18.6.1215
   BOOKSTEIN R, 1990, P NATL ACAD SCI USA, V87, P7762, DOI 10.1073/pnas.87.19.7762
   BOOKSTEIN R, 1990, SCIENCE, V247, P712, DOI 10.1126/science.2300823
   BOOKSTEIN R, 1994, J CELL BIOCHEM, V0, P217
   Bukholm IK, 1997, VIRCHOWS ARCH, V431, P317, DOI 10.1007/s004280050105
   Chan JM, 1998, SCIENCE, V279, P563, DOI 10.1126/science.279.5350.563
   COOKE DB, 1988, PROSTATE, V13, P263, DOI 10.1002/pros.2990130402
   CUNHA GR, 1981, J STEROID BIOCHEM, V14, P1317, DOI 10.1016/0022-4731(81)90338-1
   DiGiovanni J, 2000, P NATL ACAD SCI USA, V97, P3455, DOI 10.1073/pnas.97.7.3455
   DONJACOUR AA, 1993, ENDOCRINOLOGY, V132, P2342, DOI 10.1210/en.132.6.2342
   FORSBERG JG, 1991, TERATOGEN CARCIN MUT, V11, P135, DOI 10.1002/tcm.1770110303
   GREENBERG NM, 1995, P NATL ACAD SCI USA, V92, P3439, DOI 10.1073/pnas.92.8.3439
   Grossfeld GD, 1998, ENDOCR-RELAT CANCER, V5, P253, DOI 10.1677/erc.0.0050253
   Hallowes RC, 1980, TISSUE CULTURE MED R, V0, P213
   HAYWARD S, 1987, J UROLOGY, V138, P648, DOI 10.1016/S0022-5347(17)43291-5
   Hayward SW, 1998, DIFFERENTIATION, V63, P131, DOI 10.1046/j.1432-0436.1998.6330131.x
   Hayward SW, 1998, INT J ONCOL, V13, P35
   HAYWARD SW, 1995, IN VITRO CELL DEV-AN, V31, P14
   HAYWARD SW, 2000, PROSTATE GLAND CLIN, V0, P1
   HILLBERTZNILSSON K, 1985, J NATL CANCER I, V75, P575
   HILLBERTZNILSSON K, 1989, TERATOGEN CARCIN MUT, V9, P97, DOI 10.1002/tcm.1770090205
   HO SM, 1994, CANCER LETT, V84, P155, DOI 10.1016/0304-3835(94)90370-0
   ISAACS J T, 1987, P513, V0, P0
   ISAACS JT, 1986, PROSTATE, V9, P261, DOI 10.1002/pros.2990090306
   ISAACS WB, 1994, SEMIN ONCOL, V21, P514
   JacksonCook C, 1996, CANCER GENET CYTOGEN, V87, P14, DOI 10.1016/0165-4608(95)00232-4
   Kaplan PJ, 1999, CANCER RES, V59, P2203
   Kasper S, 1998, LAB INVEST, V78, P319
   Kubota Y, 1995, PROSTATE, V27, P314, DOI 10.1002/pros.2990270604
   LUDLOW JW, 1993, FASEB J, V7, P866, DOI 10.1096/fasebj.7.10.8344486
   MacGrogan D, 1997, SEMIN CANCER BIOL, V8, P11, DOI 10.1006/scbi.1997.0048
   MINTZ B, 1978, CELL DIFFER, V0, P27
   NEWBOLD RR, 1991, TERATOGEN CARCIN MUT, V11, P267, DOI 10.1002/tcm.1770110507
   NOBLE RL, 1980, CANCER RES, V40, P3547
   Olumi AF, 1999, CANCER RES, V59, P5002
   Pathak S, 1997, BRIT J CANCER, V76, P1134, DOI 10.1038/bjc.1997.524
   Peehl DM, 1996, J ANDROL, V17, P2
   PEEHL DM, 1993, CANCER, V71, P1159, DOI 10.1002/1097-0142(19930201)71:3+<1159::AID-CNCR2820711439>3.0.CO;2-U
   Phillips JL, 2001, CANCER RES, V61, P8143
   PHILLIPS SMA, 1994, BRIT J CANCER, V70, P1252, DOI 10.1038/bjc.1994.482
   Pierce GB, 1974, DEV ASPECTS CARCINOG, V0, P3
   POLLARD M, 1982, PROSTATE, V3, P563, DOI 10.1002/pros.2990030605
   Risbridger G, 2001, DEV BIOL, V229, P432, DOI 10.1006/dbio.2000.9994
   SARKAR FH, 1992, PROSTATE, V21, P145, DOI 10.1002/pros.2990210207
   Tamboli P, 1998, MODERN PATHOL, V11, P247
   THOMPSON TC, 1991, PROSTATE CANC CELL M, V0, P55
   TISTY TD, 1998, CURR OPIN CELL BIOL, V10, P647
   van Bokhoven A, 2001, PROSTATE, V47, P36
   Wang Y Z, 1997, UROL ONCOL, V3, P41, DOI 10.1016/S1078-1439(97)00021-5
   Wang YZ, 2001, CANCER RES, V61, P6064
   WANG YZ, 2001, IN PRESS DIFFERENTIA, V0, P0
   Webber MM, 1996, CARCINOGENESIS, V17, P1641, DOI 10.1093/carcin/17.8.1641
   Webber MM, 2001, PROSTATE, V47, P1
   WEINBERG RA, 1995, CELL, V81, P323, DOI 10.1016/0092-8674(95)90385-2
   Wolk A, 1998, J NATL CANCER I, V90, P911, DOI 10.1093/jnci/90.12.911
   Yeh SY, 1998, BIOCHEM BIOPH RES CO, V248, P361, DOI 10.1006/bbrc.1998.8974
NR 58
TC 294
Z9 308
U1 0
U2 15
PU AMER ASSOC CANCER RESEARCH
PI PHILADELPHIA
PA 615 CHESTNUT ST, 17TH FLOOR, PHILADELPHIA, PA 19106-4404 USA
SN 0008-5472
EI 1538-7445
J9 CANCER RES
JI Cancer Res.
PD NOV 15
PY 2001
VL 61
IS 22
BP 8135
EP 8142
DI 
PG 8
WC Oncology
SC Oncology
GA 495AF
UT WOS:000172317500017
PM 11719442
DA 2023-09-23
ER

PT J
AU Tlsty, TD
AF Tlsty, TD
TI Stromal cells can contribute oncogenic signals
SO SEMINARS IN CANCER BIOLOGY
LA English
DT Article
DE carcinogenesis; genomic instability; stromal-epithelial interactions; carcinoma-associated fibroblasts; reactive stroma
ID mammary-gland; breast-cancer; metalloproteinase matrilysin; tumor progression; epithelial-cells; prostate-cancer; kaposis-sarcoma; growth-invivo; in-vitro; fibroblasts
AB The majority of studies of neoplastic transformation have focused attention on events that occur within transformed cells. These cells autonomous events result in the disruption of molecular pathways that regulate basic activities of the cells such as proliferation, death, movement and genomic integrity. Other studies have addressed the microenvironment of tumor cells and documented its importance in supporting tumor progression. Recent work has begun to expand on these initial studies of tumor microenvironment and now provide novel insights into the possible initiation and progression of malignant cells. This review will address the transforming effect of stromal cells on epithelial components.
C1 Univ Calif San Francisco, Ctr Comprehens Canc, Div Pathol, San Francisco, CA 94143 USA.
C3 University of California System; University of California San Francisco; UCSF Medical Center; UCSF Helen Diller Family Comprehensive Cancer Center
RP Tlsty, TD (通讯作者)，Univ Calif San Francisco, Ctr Comprehens Canc, Div Pathol, San Francisco, CA 94143 USA.
CR ATHERTON AJ, 1992, INT J CANCER, V50, P15, DOI 10.1002/ijc.2910500105
   Atula S, 1997, EXP CELL RES, V235, P180, DOI 10.1006/excr.1997.3676
   Barcellos-Hoff MH, 2000, CANCER RES, V60, P1254
   BASSET P, 1990, NATURE, V348, P699, DOI 10.1038/348699a0
   BAUER EA, 1979, CANCER RES, V39, P4594
   Bergers G, 2000, CURR OPIN GENET DEV, V10, P120, DOI 10.1016/S0959-437X(99)00043-X
   BILLINGHAM RE, 1951, BRIT J CANCER, V5, P417, DOI 10.1038/bjc.1951.48
   Campisi J, 1996, CELL, V84, P497, DOI 10.1016/S0092-8674(00)81023-5
   CAMPS JL, 1990, P NATL ACAD SCI USA, V87, P75, DOI 10.1073/pnas.87.1.75
   COUSSENS L, 2000, IN PRESS CELL, V0, P0
   Coussens LM, 1999, GENE DEV, V13, P1382, DOI 10.1101/gad.13.11.1382
   CUNHA GR, 1983, J CELL BIOL, V96, P1662, DOI 10.1083/jcb.96.6.1662
   DARMIENTO J, 1995, MOL CELL BIOL, V15, P5732
   DVORAK HF, 1986, NEW ENGL J MED, V315, P1650
   GARINCHESA P, 1990, P NATL ACAD SCI USA, V87, P7235, DOI 10.1073/pnas.87.18.7235
   GLEAVE M, 1991, CANCER RES, V51, P3753
   Hayward SW, 1996, ANN NY ACAD SCI, V784, P50, DOI 10.1111/j.1749-6632.1996.tb16227.x
   HODGES G, 1997, CANCER RES, V37, P3720
   Jacoby RF, 1997, GASTROENTEROLOGY, V112, P1398, DOI 10.1016/S0016-5085(97)70156-2
   Johnson RL, 1997, CELL, V90, P979, DOI 10.1016/S0092-8674(00)80364-5
   KNUDSON W, 1984, P NATL ACAD SCI-BIOL, V81, P6767, DOI 10.1073/pnas.81.21.6767
   KOPELOVICH L, 1981, INT REV CYTOL, V77, P63
   Lelievre SA, 1998, P NATL ACAD SCI USA, V95, P14711, DOI 10.1073/pnas.95.25.14711
   LINSTOW M, 1995, ACTA DIABETOL, V32, P1, DOI 10.1007/BF00581036
   MACKIE EJ, 1987, P NATL ACAD SCI USA, V84, P4621, DOI 10.1073/pnas.84.13.4621
   Masson R, 1998, J CELL BIOL, V140, P1535, DOI 10.1083/jcb.140.6.1535
   MCCULLOGH KD, 1994, CANCER RES, V54, P3688
   MCGRATH MS, 1995, J ACQ IMMUN DEF SYND, V8, P379
   MOINFAR F, 2000, CANCER RES, V60, P2502
   Nakamura T, 1997, CANCER RES, V57, P3305
   Olumi AF, 1999, CANCER RES, V59, P5002
   Rasmussen AA, 1998, BREAST CANCER RES TR, V47, P219, DOI 10.1023/A:1005903000777
   Rettig MB, 1997, SCIENCE, V276, P1851, DOI 10.1126/science.276.5320.1851
   RONNOVJESSEN L, 1995, J CLIN INVEST, V95, P859, DOI 10.1172/JCI117736
   RonnovJessen L, 1996, PHYSIOL REV, V76, P69, DOI 10.1152/physrev.1996.76.1.69
   Rudolph-Owen LA, 1998, CANCER RES, V58, P5500
   SAKAKURA T, 1976, SCIENCE, V194, P1439, DOI 10.1126/science.827022
   SAPPINO AP, 1990, LAB INVEST, V63, P144
   SCHOR SL, 1988, J CELL SCI, V90, P401
   SCHOR SL, 1986, INT J CANCER, V37, P831, DOI 10.1002/ijc.2910370606
   Serrano M, 1997, CELL, V88, P593, DOI 10.1016/S0092-8674(00)81902-9
   SIEWEKE MH, 1990, SCIENCE, V248, P1656, DOI 10.1126/science.2163544
   Sternlicht MD, 1999, CELL, V98, P137, DOI 10.1016/S0092-8674(00)81009-0
   SYMPSON CJ, 1995, SEMIN CANCER BIOL, V6, P159, DOI 10.1006/scbi.1995.0022
   Thomasset N, 1998, AM J PATHOL, V153, P457, DOI 10.1016/S0002-9440(10)65589-7
   UCHIDA K, 1990, J UROLOGY, V143, P618, DOI 10.1016/S0022-5347(17)40041-3
   VANDENHOOFF A, 1988, ADV CANCER RES, V50, P159, DOI 10.1016/S0065-230X(08)60437-6
   Wang YZ, 1998, PROSTATE, V35, P165
   Weaver VM, 1997, J CELL BIOL, V137, P231, DOI 10.1083/jcb.137.1.231
   Willis RA, 1967, PATHOLOGY TUMORS, V0, P0
   Wilson CL, 1997, P NATL ACAD SCI USA, V94, P1402, DOI 10.1073/pnas.94.4.1402
NR 51
TC 233
Z9 247
U1 0
U2 15
PU ACADEMIC PRESS LTD
PI LONDON
PA 24-28 OVAL RD, LONDON NW1 7DX, ENGLAND
SN 1044-579X
EI 
J9 SEMIN CANCER BIOL
JI Semin. Cancer Biol.
PD APR 15
PY 2001
VL 11
IS 2
BP 97
EP 104
DI 10.1006/scbi.2000.0361
PG 8
WC Oncology
SC Oncology
GA 429HY
UT WOS:000168511800002
PM 11322829
DA 2023-09-23
ER

PT J
AU Potter, JD
AF Potter, JD
TI Morphostats: A missing concept in cancer biology
SO CANCER EPIDEMIOLOGY BIOMARKERS & PREVENTION
LA English
DT Review
ID spontaneous neoplastic evolution; chinese-hamster cells; colon-cancer; beta-catenin; human breast; epithelial differentiation; drosophila-melanogaster; multistep progression; colorectal-cancer; promoter region
AB The role of specific morphogens is well established in the determination of body plans in development. A variety of morphogens have been identified; others are suspected. Pathways have been delineated. In complex tissues, the ability to maintain fidelity of microarchitectural structure is crucial. Microarchitecture is a consequence of relationships among cells, not a function of single cells. Epithelial layers, in particular, are able to maintain their microarchitecture with remarkable accuracy over many decades despite recurrent damage, regular cell turnover, and complexity of structure. Nonetheless, metaplasia and transdifferentiation (change in tissue structure without cell dysplasia) do occur, suggesting that there is the possibility of loss of control or change of control of the microarchitecture. A strong inference to be derived from the above is that there are control systems and molecules and that these are derived from cells that are outside, but plausibly adjacent to, the respective epithelia, It is postulated is that there are morphogen-like controller molecules with morphogen-like functions in adult epithelial tissues. These are responsible for the maintenance of normal tissue microarchitecture, Because the function of these putative molecules is maintenance of tissue structure, I have chosen to call them morphostats by analogy with morphogens, It seems plausible that morphostats and morphogens may constitute overlapping families of molecules. Evidence for the existence of morphostats can be derived from a variety of in vivo and in vitro data and from studies of normal tissue, precancer, and cancer, including: (a) the existence but rarity of metaplasia and transdifferentiation; (b) the fact that metaplasias are multicentric and are only one step from normal but do not show any consistent epithelial mutation; (c) the genesis of animal cancers by simple transplantation of tissues into the wrong environment and the evidence that epithelial mutation is not a feature of such transplantation carcinogenesis; (d) the fact that carcinogenesis occurs frequently at the junctions of different epithelial types, e,g,, squamocolumnar junctions in gastrointestinal and genital tracts; (e) the fact that cancer-associated fibroblasts can stimulate proliferation in transformed cells but not influence normal cells; and V) the failure to grow most epithelial organs in a fully differentiated structural pattern in monolayer culture. It is suggested that morphostats may function like morphogens inasmuch as they may act via a diffusion gradient from source mesenchymal cells and provide architectural instruction for complex adult epithelia, Morphostats may influence architecture via control of cell adhesion, apoptosis, and proliferation. Some specific predictions follow from this hypothesis, most notably, a new two-hit model of cancer: one mutation in an epithelial cell resulting in disruption of cell function and structure (e.g., dysplasia); and the other in a mesenchymal or other supporting cell resulting in disruption of tissue microarchitecture. The corollary of this is that there will be mesenchymal mutations producing microarchitectural abnormalities without epithelial dysplasia and vice versa, Disruption of the functions of morphostats may result in a variety of abnormalities. Such disruption may be a key event in carcinogenesis.
C1 Fred Hutchinson Canc Res Ctr, Canc Prevent Res Program, Seattle, WA 98109 USA.
C3 Fred Hutchinson Cancer Center
RP Potter, JD (通讯作者)，Fred Hutchinson Canc Res Ctr, Canc Prevent Res Program, 1100 Fairview Ave N,MP-9, Seattle, WA 98109 USA.
CR AGGELER J, 1991, J CELL SCI, V99, P407
   [Anonymous], 1962, BORDERLAND EMBRYOLOG, V0, P0
   [Anonymous], 1993, MAKING FLY GENETICS, V0, P0
   Baldwin RL, 2000, CANCER RES, V60, P5329
   BARCELLOSHOFF MH, 1989, FUNCTIONAL EPITHELIA, V0, P399
   BARD J, 1990, MORPHOGENESIS CELL M, V0, P0
   Barrett MT, 1999, NAT GENET, V22, P106, DOI 10.1038/8816
   BARTSICH EG, 1967, OBSTET GYNECOL, V30, P518
   Bienz M, 2000, CELL, V103, P311, DOI 10.1016/S0092-8674(00)00122-7
   BIRCHMEIER C, 1993, ANNU REV CELL BIOL, V9, P511, DOI 10.1146/annurev.cb.09.110193.002455
   BISCHOFF F, 1964, PROGRESS EXPERIMENTA, V5, P85
   BISSELL MJ, 1982, J THEOR BIOL, V99, P31, DOI 10.1016/0022-5193(82)90388-5
   BLANTON RA, 1991, AM J PATHOL, V138, P673
   BRAND KG, 1976, J NATL CANCER I, V57, P973, DOI 10.1093/jnci/57.5.973
   BRENTNALL TA, 1994, GASTROENTEROLOGY, V107, P369, DOI 10.1016/0016-5085(94)90161-9
   BRINSTER RL, 1974, J EXP MED, V140, P1049, DOI 10.1084/jem.140.4.1049
   CHUNG LWK, 1993, SEMIN CANCER BIOL, V4, P183
   CHUNG LWK, 1991, CANCER METAST REV, V10, P263, DOI 10.1007/BF00050797
   CLARK WH, 1995, ACTA ONCOL, V34, P3, DOI 10.3109/02841869509093632
   COLEMAN WB, 1993, AM J PATHOL, V142, P1373
   CRAM LS, 1983, CANCER RES, V43, P4828
   Cunningham JM, 1998, CANCER RES, V58, P3455
   Dale TC, 1996, CANCER RES, V56, P4320
   Dean M, 1998, CANCER RES, V58, P5633
   Deng GR, 1996, SCIENCE, V274, P2057, DOI 10.1126/science.274.5295.2057
   DEOME KB, 1978, CANCER RES, V38, P2103
   Dyson S, 1998, CELL, V93, P557, DOI 10.1016/S0092-8674(00)81185-X
   Engstrom L, 1997, CURR TOP DEV BIOL, V35, P229, DOI 10.1016/S0070-2153(08)60261-6
   ETTINGER L, 1992, BIOL REV, V67, P459, DOI 10.1111/j.1469-185X.1992.tb01190.x
   Fearon ER, 2000, JNCI-J NATL CANCER I, V92, P515, DOI 10.1093/jnci/92.7.515
   FENOGLIO CM, 1982, SEMIN ONCOL, V9, P349
   FIDLER IJ, 1994, CELL, V79, P185, DOI 10.1016/0092-8674(94)90187-2
   FUKAMACHI H, 1986, CELL TISSUE RES, V243, P65
   Gadbois DM, 1997, CANCER RES, V57, P1151
   Galipeau PC, 1999, J NATL CANCER I, V91, P2087, DOI 10.1093/jnci/91.24.2087
   Gould KA, 1996, GENETICS, V144, P1777
   GOULD SJ, 1982, PALEOBIOLOGY, V8, P4, DOI 10.1017/S0094837300004310
   GRAFF JR, 1995, CANCER RES, V55, P5195
   GREENE E, 1989, SCIENCE, V243, P643, DOI 10.1126/science.243.4891.643
   GURDON JB, 1988, NATURE, V336, P772, DOI 10.1038/336772a0
   Gurdon JB, 1998, CELL, V95, P159, DOI 10.1016/S0092-8674(00)81747-X
   GURDON JB, 1994, NATURE, V371, P487, DOI 10.1038/371487a0
   HADLEY MA, 1985, J CELL BIOL, V101, P1511, DOI 10.1083/jcb.101.4.1511
   Hahn H, 1996, CELL, V85, P841, DOI 10.1016/S0092-8674(00)81268-4
   HALLETT MB, 1989, PERSPECT BIOL MED, V33, P110
   Hamamoto T, 1997, J CLIN PATHOL, V50, P841, DOI 10.1136/jcp.50.10.841
   HAMILTON SR, 1988, HUM PATHOL, V19, P942, DOI 10.1016/S0046-8177(88)80010-8
   Hanahan D, 1997, SCIENCE, V277, P48, DOI 10.1126/science.277.5322.48
   Hanahan D, 2000, CELL, V100, P57, DOI 10.1016/S0092-8674(00)81683-9
   Hayward SW, 1998, INT J ONCOL, V13, P35
   HEASMAN J, 1994, CELL, V79, P791, DOI 10.1016/0092-8674(94)90069-8
   Hiltunen MO, 1997, BRIT J CANCER, V76, P1124, DOI 10.1038/bjc.1997.522
   Hiltunen MO, 1997, INT J CANCER, V70, P644, DOI 10.1002/(SICI)1097-0215(19970317)70:6<644::AID-IJC3>3.0.CO;2-V
   HINRICHS SH, 1992, MULTISTAGE CARCINOGE, V0, P250
   HLATKY L, 1994, CANCER RES, V54, P6083
   HODGES GM, 1982, 5 S BRIT SOC CELL BI, V0, P333
   HONG WK, 1990, NEW ENGL J MED, V323, P795, DOI 10.1056/NEJM199009203231205
   HOWLETT AR, 1990, PROTOPLASMA, V159, P85, DOI 10.1007/BF01322592
   INGBER DE, 1989, CELL, V58, P803, DOI 10.1016/0092-8674(89)90928-8
   Itoh Y, 1997, J EXP MED, V186, P757, DOI 10.1084/jem.186.5.757
   Iyer VR, 1999, SCIENCE, V283, P83, DOI 10.1126/science.283.5398.83
   Johnson RL, 1996, SCIENCE, V272, P1668, DOI 10.1126/science.272.5268.1668
   KANAZAWA T, 1992, J CELL PHYSL, V153, P0
   KIRSCHNER M, 1986, CELL, V45, P329, DOI 10.1016/0092-8674(86)90318-1
   KIRSCHNER MW, 1989, HARVEY LECT, V83, P1
   KLEBE RJ, 1990, MATRIX, V9, P451, DOI 10.1016/S0934-8832(11)80014-4
   KLEINMAN HK, 1986, BIOCHEMISTRY-US, V25, P312, DOI 10.1021/bi00350a005
   KOIKE K, 1989, P NATL ACAD SCI USA, V86, P5615, DOI 10.1073/pnas.86.14.5615
   KRAEMER PM, 1983, CANCER RES, V43, P4822
   Lalani EN, 1999, LAB INVEST, V79, P537
   Lawrence PA, 1996, CELL, V85, P951, DOI 10.1016/S0092-8674(00)81297-0
   LEBLOND CP, 1964, NAT CANCER INST MONOGR, V14, P119
   Lee JO, 1998, NATURE, V391, P859, DOI 10.1038/36038
   LINDEMAN G, 1990, CANCER, V66, P2229, DOI 10.1002/1097-0142(19901115)66:10<2229::AID-CNCR2820661032>3.0.CO;2-X
   Lynch MA, 1998, CANCER RES, V58, P4227
   MARKOWITZ S, 1995, SCIENCE, V268, P1336, DOI 10.1126/science.7761852
   Massague J, 2000, CELL, V103, P295, DOI 10.1016/S0092-8674(00)00121-5
   MOORE GE, 1991, CANCER, V67, P2731, DOI 10.1002/1097-0142(19910601)67:11<2731::AID-CNCR2820671102>3.0.CO;2-1
   Morin PJ, 1997, SCIENCE, V275, P1787, DOI 10.1126/science.275.5307.1787
   Myohanen SK, 1998, CANCER RES, V58, P591
   Neumann C, 1997, BIOESSAYS, V19, P721, DOI 10.1002/bies.950190813
   NUSSE R, 1992, CELL, V69, P1073, DOI 10.1016/0092-8674(92)90630-U
   NUSSLEINVOLHARD C, 1987, SCIENCE, V238, P1675, DOI 10.1126/science.3686007
   NUSSLEINVOLHARD C, 1980, NATURE, V287, P795, DOI 10.1038/287795a0
   NUSSLEINVOLHARD C, 1984, ROUX ARCH DEV BIOL, V193, P267, DOI 10.1007/BF00848156
   Okada TS, 1991, TRANSDIFFERENTIATION, V0, P0
   Olumi AF, 1998, CANCER RES, V58, P4525
   Olumi AF, 1999, CANCER RES, V59, P5002
   Park WS, 1999, CANCER RES, V59, P4257
   PARODI S, 1977, MUTAT RES, V47, P53, DOI 10.1016/0165-1110(77)90017-3
   Perou CM, 2000, NATURE, V406, P747, DOI 10.1038/35021093
   PERRIMON N, 1994, CELL, V76, P781, DOI 10.1016/0092-8674(94)90351-4
   PHILLIPS RW, 1991, GASTROENTEROL CLIN N, V20, P791
   Pierce G B, 1967, CURR TOP DEV BIOL, V2, P223
   PIERCE GB, 1974, AM J PATHOL, V77, P103
   PIERCE GB, 1988, CANCER RES, V48, P1996
   PIERCE GB, 1967, J NATL CANCER I, V39, P755
   PIERCE GB, 1960, LAB INVEST, V9, P583
   PITOT HC, 1986, FUNDAMENTALS ONCOLOG, V0, P139
   Potter JD, 1999, JNCI-J NATL CANCER I, V91, P916, DOI 10.1093/jnci/91.11.916
   Potter JD, 2001, NAT REV GENET, V2, P142, DOI 10.1038/35052575
   PRESTONMARTIN S, 1990, CANCER RES, V50, P7415
   Prevo LJ, 1999, CANCER RES, V59, P4784
   Reis RM, 2000, AM J PATHOL, V156, P425, DOI 10.1016/S0002-9440(10)64746-3
   Rettig MB, 1997, SCIENCE, V276, P1851, DOI 10.1126/science.276.5320.1851
   Risau W, 1997, NATURE, V386, P671, DOI 10.1038/386671a0
   ROBINSON JWL, 1982, MECH INTESTINAL ADAP, V0, P0
   RUBEN LAURENS NORMAN, 1956, J MORPH, V98, P389, DOI 10.1002/jmor.1050980303
   RUBIN H, 1985, CANCER RES, V45, P2935
   RUBIN H, 1990, AM J PHYSIOL, V258, PL19, DOI 10.1152/ajplung.1990.258.2.L19
   SACHS T, 1988, J THEOR BIOL, V134, P547, DOI 10.1016/S0022-5193(88)80056-0
   Schneider P, 1996, CANCER LETT, V102, P125, DOI 10.1016/0304-3835(96)04155-9
   SCHOR SL, 1986, INT J CANCER, V37, P831, DOI 10.1002/ijc.2910370606
   SELL S, 1994, LAB INVEST, V70, P6
   SHEVCHUK MM, 1980, CANCER, V46, P2607, DOI 10.1002/1097-0142(19801215)46:12<2607::AID-CNCR2820461213>3.0.CO;2-Q
   SLACK JMW, 1986, LANCET, V2, P268
   Sonnenschein C, 2000, MOL CARCINOGEN, V29, P205, DOI 10.1002/1098-2744(200012)29:4<205::AID-MC1002>3.0.CO;2-W
   STEVENS LC, 1954, P NATL ACAD SCI USA, V40, P1080, DOI 10.1073/pnas.40.11.1080
   STEVENS LC, 1967, J NATL CANCER I, V38, P549
   STREULI CH, 1991, J CELL BIOL, V115, P1383, DOI 10.1083/jcb.115.5.1383
   TABIN C, 1995, CELL, V80, P671, DOI 10.1016/0092-8674(95)90343-7
   Tlsty TD, 1998, CURR OPIN CELL BIOL, V10, P647, DOI 10.1016/S0955-0674(98)80041-0
   Ueki T, 2000, CANCER RES, V60, P1835
   VRACKO R, 1979, FRONT MATRIX BIOL, V7, P78
   Wada H, 1997, CANCER RES, V57, P5379
   WARD AM, 1971, VIRCHOWS ARCH A, V352, P296, DOI 10.1007/BF00542714
   WEAVER V, 1997, J CELL BIOL, V231, P137
   WEBB CG, 1984, DEV BIOL, V101, P221, DOI 10.1016/0012-1606(84)90132-5
   WHITEHEAD RH, 1987, CANCER RES, V47, P2683
   WHITEHEAD RH, 1992, IMMUNOL CELL BIOL, V70, P227, DOI 10.1038/icb.1992.30
   WIESCHAUS E, 1984, ROUX ARCH DEV BIOL, V193, P296, DOI 10.1007/BF00848158
   WILLIAMSON RCN, 1982, MECH INTESTINAL ADAP, V30, P215
   Willis RA, 1967, PATHOLOGY TUMOURS, V0, P0
   Wilson PA, 1997, DEVELOPMENT, V124, P3177
   Wolkow CA, 2000, SCIENCE, V290, P147, DOI 10.1126/science.290.5489.147
   Wong DJ, 1999, MOL CELL BIOL, V19, P5642
   WONG J, 1977, PATHOLOGY, V9, P243, DOI 10.3109/00313027709084815
   WONG J, 1976, GASTROENTEROLOGY, V71, P416
   ZAISHENG Z, 1992, CELL GROWTH DIFFER, V3, P225
   zur Hausen H, 1998, NATURE, V393, P217, DOI 10.1038/30363
NR 141
TC 40
Z9 40
U1 0
U2 4
PU AMER ASSOC CANCER RESEARCH
PI PHILADELPHIA
PA 615 CHESTNUT ST, 17TH FLOOR, PHILADELPHIA, PA 19106-4404 USA
SN 1055-9965
EI 1538-7755
J9 CANCER EPIDEM BIOMAR
JI Cancer Epidemiol. Biomarkers Prev.
PD MAR 15
PY 2001
VL 10
IS 3
BP 161
EP 170
DI 
PG 10
WC Oncology; Public, Environmental & Occupational Health
SC Oncology; Public, Environmental & Occupational Health
GA 418BJ
UT WOS:000167869600001
PM 11303583
DA 2023-09-23
ER
