# Supplementary material for: A bibliometric and visual analysis of cancer-associated fibroblasts
Source: Front Immunol. 2023 Dec 19;14:1323115. doi: 10.3389/fimmu.2023.1323115 (PMC10762783; doi:10.3389/fimmu.2023.1323115)
Supplement: Supplementary file 1 [file DataSheet_1.zip › download2002u6.txt]

PT J
AU De Wever, O
   Mareel, M
AF De Wever, O
   Mareel, M
TI Role of myofibroblasts at the invasion front
SO BIOLOGICAL CHEMISTRY
LA English
DT Review
DE cancer; fibroblast; proteinases; TGF-beta
ID smooth muscle actin; growth-factor-beta; human colon-cancer; colorectal-tumor-development; breast-adenocarcinoma cells; autocrine motility factor; human dermal fibroblasts; hepatic stellate cells; matrix-metalloproteinase; transforming growth-factor-beta-1
AB Tumor progression occurs within a microecosystem, where cancer cells and myofibroblasts exchange proteinases and cytokines that promote growth directly through stimulation of proliferation and survival, as well as invasion through local proteolysis of the extracellular matrix and stimulation of motility. Myofibroblasts maintain the capacity of fibroblasts to induce differentiation. Fibroblasts are the main source of tumor-associated myofibroblasts. The transition to myofibroblasts also occurs in noncancerous situations. This transition is modulated by mechanical stress and cytokines, amongst which transforming growth factor-beta. The cross-talk between cancer cells and myofibroblasts illustrates the microecosystem of tumor invasion. In order to consider myofibroblasts as a possibly new target for cancer therapy, further characterization of the molecular cross-talk between myofibroblasts and cancer cells is required.
C1 State Univ Ghent Hosp, Expt Cancerol Lab, Dept Radiotherapy & Nucl Med, B-9000 Ghent, Belgium.
C3 Ghent University; Ghent University Hospital
RP Mareel, M (通讯作者)，State Univ Ghent Hosp, Expt Cancerol Lab, Dept Radiotherapy & Nucl Med, De Pintelaan 185, B-9000 Ghent, Belgium.
CR Alpaugh ML, 2000, EXP CELL RES, V261, P150, DOI 10.1006/excr.2000.5056
   Arora PD, 1999, AM J PATHOL, V154, P871, DOI 10.1016/S0002-9440(10)65334-5
   ARORA PD, 1994, J CELL PHYSIOL, V159, P161, DOI 10.1002/jcp.1041590120
   Attoub S, 2000, FASEB J, V14, P2329, DOI 10.1096/fj.00-0162
   BajajElliott M, 1997, AM J PATHOL, V151, P1469
   Barille S, 1997, BLOOD, V90, P1649, DOI 10.1182/blood.V90.4.1649.1649_1649_1655
   Beltinger J, 1999, AM J PHYSIOL-CELL PH, V277, PC271, DOI 10.1152/ajpcell.1999.277.2.C271
   Benbow U, 1999, J BIOL CHEM, V274, P25371, DOI 10.1074/jbc.274.36.25371
   BISWAS C, 1995, CANCER RES, V55, P434
   BORCHERS AH, 1994, EXP CELL RES, V213, P143, DOI 10.1006/excr.1994.1183
   Borchers AH, 1997, MOL CARCINOGEN, V19, P258, DOI 10.1002/(SICI)1098-2744(199708)19:4<258::AID-MC7>3.0.CO;2-8
   Boyd RS, 1999, BRIT J CANCER, V80, P315, DOI 10.1038/sj.bjc.6690357
   BRINKMANN V, 1995, J CELL BIOL, V131, P1573, DOI 10.1083/jcb.131.6.1573
   Brooks PC, 1996, CELL, V85, P683, DOI 10.1016/S0092-8674(00)81235-0
   BRUYNEEL E, 1981, ARCH GESCHWULSTFORSC, V51, P34
   Buniatian GH, 2001, NEUROCHEM INT, V38, P373, DOI 10.1016/S0197-0186(00)00116-9
   Chen JX, 1999, COMPUT SCI ENG, V1, P82
   Comoglio PM, 1999, EXP CELL RES, V253, P88, DOI 10.1006/excr.1999.4684
   CZERNOBILSKY B, 1989, VIRCHOWS ARCH B, V57, P55, DOI 10.1007/BF02899065
   DALAL BI, 1993, AM J PATHOL, V143, P381
   Deryugina EI, 2000, INT J CANCER, V86, P15, DOI 10.1002/(SICI)1097-0215(20000401)86:1<15::AID-IJC3>3.0.CO;2-B
   Desmouliere A, 1999, J HEPATOL, V30, P621, DOI 10.1016/S0168-8278(99)80192-5
   DESMOULIERE A, 1993, J CELL BIOL, V122, P103, DOI 10.1083/jcb.122.1.103
   DESMOULIERE A, 1995, CELL BIOL INT, V19, P471, DOI 10.1006/cbir.1995.1090
   DIMANCHEBOITREL MT, 1994, INT J CANCER, V56, P512, DOI 10.1002/ijc.2910560410
   Doucet C, 1998, J CLIN INVEST, V101, P2129, DOI 10.1172/JCI741
   DVORAK HF, 1986, NEW ENGL J MED, V315, P1650
   Elenbaas B, 2001, EXP CELL RES, V264, P169, DOI 10.1006/excr.2000.5133
   EMMERTBUCK MR, 1995, FEBS LETT, V364, P28, DOI 10.1016/0014-5793(95)00345-A
   EMONARD HP, 1992, CANCER RES, V52, P5845
   EVANS CP, 1991, INT J CANCER, V49, P109, DOI 10.1002/ijc.2910490120
   FABRA A, 1992, DIFFERENTIATION, V52, P101, DOI 10.1111/j.1432-0436.1992.tb00504.x
   Festuccia C, 2000, INT J CANCER, V85, P407, DOI 10.1002/(SICI)1097-0215(20000201)85:3<407::AID-IJC18>3.3.CO;2-#
   GABBIANI G, 1971, EXPERIENTIA, V27, P549, DOI 10.1007/BF02147594
   Gabbiani G, 1999, CURR TOPICS PATHOL, V93, P1
   Godichaud S, 2000, HEPATOLOGY, V31, P922, DOI 10.1053/he.2000.5848
   Gonzalez W, 2001, J CARDIOVASC PHARM, V37, P219, DOI 10.1097/00005344-200102000-00009
   Gregoire M, 1995, CANCER METAST REV, V14, P339, DOI 10.1007/BF00690602
   GREY AM, 1989, P NATL ACAD SCI USA, V86, P2438, DOI 10.1073/pnas.86.7.2438
   Grinnell F, 2000, TRENDS CELL BIOL, V10, P362, DOI 10.1016/S0962-8924(00)01802-X
   Grupp C, 1997, KIDNEY INT, V52, P1279, DOI 10.1038/ki.1997.453
   Guo HM, 1997, J BIOL CHEM, V272, P24
   Hashimoto S, 2001, J ALLERGY CLIN IMMUN, V107, P1001, DOI 10.1067/mai.2001.114702
   Hashimoto S, 2001, AM J RESP CRIT CARE, V163, P152, DOI 10.1164/ajrccm.163.1.2005069
   Hawighorst T, 2001, EMBO J, V20, P2631, DOI 10.1093/emboj/20.11.2631
   Heppner KJ, 1996, AM J PATHOL, V149, P273
   Hewitson TD, 2000, AM J NEPHROL, V20, P82, DOI 10.1159/000013562
   Hong WK, 1997, SCIENCE, V278, P1073, DOI 10.1126/science.278.5340.1073
   Ikeda K, 2001, INT J CANCER, V92, P181, DOI 10.1002/1097-0215(200102)9999:9999<::AID-IJC1175>3.0.CO;2-F
   ISAJI M, 1994, LIFE SCI, V55, P287
   ITO A, 1995, BRIT J CANCER, V71, P1039, DOI 10.1038/bjc.1995.200
   Iyer SN, 1999, J PHARMACOL EXP THER, V291, P367
   JANSSENS B, 2001, IN PRESS J CELL SCI, V0, P0
   KATAOKA H, 1993, CANCER RES, V53, P3154
   Kataoka H, 1997, ONCOL RES, V9, P101
   Keerthisingam CB, 2001, AM J PATHOL, V158, P1411, DOI 10.1016/S0002-9440(10)64092-8
   Ko K, 2000, INT J CANCER, V87, P165, DOI 10.1002/1097-0215(20000715)87:2<165::AID-IJC2>3.3.CO;2-6
   Krishna G, 2001, AM J PATHOL, V158, P997, DOI 10.1016/S0002-9440(10)64046-1
   Kurogi T, 1996, INT J CANCER, V66, P82, DOI 10.1002/(SICI)1097-0215(19960328)66:1<82::AID-IJC15>3.0.CO;2-D
   Kurosaka H, 1998, INVEST OPHTH VIS SCI, V39, P699
   Kusch A, 2000, J BIOL CHEM, V275, P39466, DOI 10.1074/jbc.M003626200
   LAZARD D, 1993, P NATL ACAD SCI USA, V90, P999, DOI 10.1073/pnas.90.3.999
   LENGYEL E, 1995, CANCER RES, V55, P963
   Lieubeau B, 1999, INT J CANCER, V81, P629, DOI 10.1002/(SICI)1097-0215(19990517)81:4<629::AID-IJC20>3.0.CO;2-8
   LIEUBEAU B, 1994, CANCER RES, V54, P6526
   Liotta LA, 2001, NATURE, V411, P375, DOI 10.1038/35077241
   LIOTTA LA, 1983, LAB INVEST, V49, P636
   LIOTTA LA, 1986, P NATL ACAD SCI USA, V83, P3302, DOI 10.1073/pnas.83.10.3302
   Mari BP, 1998, J BIOL CHEM, V273, P618, DOI 10.1074/jbc.273.1.618
   Masur SK, 1999, INVEST OPHTH VIS SCI, V40, P904
   Masur SK, 1996, P NATL ACAD SCI USA, V93, P4219, DOI 10.1073/pnas.93.9.4219
   Matsuyoshi N, 1997, BIOCHEM BIOPH RES CO, V235, P355, DOI 10.1006/bbrc.1997.6707
   McCawley LJ, 2000, MOL MED TODAY, V6, P149, DOI 10.1016/S1357-4310(00)01686-5
   Menke A, 2001, CANCER RES, V61, P3508
   MIURA S, 1993, J SURG ONCOL, V53, P36, DOI 10.1002/jso.2930530111
   MONSKY WL, 1993, CANCER RES, V53, P3159
   MONTESANO R, 1991, CELL, V66, P697, DOI 10.1016/0092-8674(91)90115-F
   Monvoisin A, 1999, J HEPATOL, V30, P511, DOI 10.1016/S0168-8278(99)80113-5
   Munaut C, 1995, INVAS METAST, V15, P169
   Mundy GR, 1997, CANCER-AM CANCER SOC, V80, P1546, DOI 10.1002/(SICI)1097-0142(19971015)80:8+<1546::AID-CNCR4>3.3.CO;2-R
   Nakatsuji S, 1998, VIRCHOWS ARCH, V433, P359, DOI 10.1007/s004280050260
   Nakayama H, 1998, JPN J CLIN ONCOL, V28, P615, DOI 10.1093/jjco/28.10.615
   Nguyen DHD, 2000, J BIOL CHEM, V275, P19382, DOI 10.1074/jbc.M909575199
   Nielsen BS, 1996, LAB INVEST, V74, P168
   Noe V, 2001, J CELL SCI, V114, P111
   NOEL AC, 1994, INT J CANCER, V56, P331, DOI 10.1002/ijc.2910560306
   OKADA A, 1995, P NATL ACAD SCI USA, V92, P2730, DOI 10.1073/pnas.92.7.2730
   Olaso E, 1997, HEPATOLOGY, V26, P634, DOI 10.1002/hep.510260315
   Olumi AF, 1999, CANCER RES, V59, P5002
   Orlandini M, 2001, J BIOL CHEM, V276, P6576, DOI 10.1074/jbc.M009573200
   Ornstein DL, 1999, CLIN EXP METASTAS, V17, P205, DOI 10.1023/A:1006562818088
   Ossowski L, 2000, CURR OPIN CELL BIOL, V12, P613, DOI 10.1016/S0955-0674(00)00140-X
   Park JE, 1999, J BIOL CHEM, V274, P36505, DOI 10.1074/jbc.274.51.36505
   Pasco S, 2000, CANCER RES, V60, P467
   Petridou S, 1996, INVEST OPHTH VIS SCI, V37, P1740
   Petridou S, 2000, INVEST OPHTH VIS SCI, V41, P89
   Peyrol S, 1997, AM J PATHOL, V150, P497
   Polette M, 1997, CLIN EXP METASTAS, V15, P157, DOI 10.1023/A:1018404927753
   POULSOM R, 1992, AM J PATHOL, V141, P389
   Powell DW, 1999, AM J PHYSIOL-CELL PH, V277, PC183, DOI 10.1152/ajpcell.1999.277.2.C183
   Powell DW, 1999, AM J PHYSIOL-CELL PH, V277, PC1, DOI 10.1152/ajpcell.1999.277.1.C1
   PYKE C, 1993, AM J PATHOL, V142, P359
   PYKE C, 1991, AM J PATHOL, V138, P1059
   Rockey DC, 1996, J CLIN INVEST, V98, P1381, DOI 10.1172/JCI118925
   RONNOVJESSEN L, 1995, J CLIN INVEST, V95, P859, DOI 10.1172/JCI117736
   RONNOVJESSEN L, 1993, LAB INVEST, V68, P696
   RonnovJessen L, 1996, J CELL BIOL, V134, P67, DOI 10.1083/jcb.134.1.67
   Rosenthal EL, 1998, CANCER RES, V58, P5221
   Ryniers F, 2002, BIOL CHEM, V383, P159, DOI 10.1515/BC.2002.016
   Saad S, 2000, BREAST CANCER RES TR, V63, P105, DOI 10.1023/A:1006437530169
   Sakurai Y, 1997, J SURG ONCOL, V66, P168
   Sato T, 1999, BRIT J CANCER, V80, P1137, DOI 10.1038/sj.bjc.6690477
   Schurch W, 1999, CURR TOPICS PATHOL, V93, P135
   SCHURCH W, 1981, VIRCHOWS ARCH A, V391, P125, DOI 10.1007/BF00437591
   Segain JP, 1996, CANCER RES, V56, P5506
   Serini G, 1999, EXP CELL RES, V250, P273, DOI 10.1006/excr.1999.4543
   Serini G, 1998, J CELL BIOL, V142, P873, DOI 10.1083/jcb.142.3.873
   Shao ZM, 2000, ONCOGENE, V19, P4337, DOI 10.1038/sj.onc.1203785
   SHIMONAKA M, 1994, J BIOL CHEM, V269, P14284
   Sierra-Honigmann MR, 1998, SCIENCE, V281, P1683, DOI 10.1126/science.281.5383.1683
   SKALLI O, 1989, LAB INVEST, V60, P275
   Sternlicht MD, 1997, CLIN CANCER RES, V3, P1949
   STRACKE ML, 1992, J BIOL CHEM, V267, P2524
   STRONGIN AY, 1995, J BIOL CHEM, V270, P5331, DOI 10.1074/jbc.270.10.5331
   Strutz F, 2000, NEPHROL DIAL TRANSPL, V15, P1535, DOI 10.1093/ndt/15.10.1535
   Swallow CJ, 1996, CLIN EXP METASTAS, V14, P3, DOI 10.1007/BF00157680
   Tokunou M, 2001, AM J PATHOL, V158, P1451, DOI 10.1016/S0002-9440(10)64096-5
   TRUONG LD, 1990, AM J CLIN PATHOL, V93, P305, DOI 10.1093/ajcp/93.3.305
   Uria JA, 1997, CANCER RES, V57, P4882
   Van Hoorde L, 2000, PROG MOL SUBCELL BIOL, V25, P105
   Van Hoorde L, 1999, CELL ADHES COMMUN, V7, P139, DOI 10.3109/15419069909034397
   Vermeulen SJ, 1999, ONCOGENE, V18, P905, DOI 10.1038/sj.onc.1202348
   VILLASCHI S, 1994, LAB INVEST, V71, P291
   WANG M, 1994, CANCER RES, V54, P2492
   Wang QP, 1997, LARYNGOSCOPE, V107, P926, DOI 10.1097/00005537-199707000-00018
   Ward MR, 1998, ATHEROSCLEROSIS, V137, P267, DOI 10.1016/S0021-9150(97)00275-X
   Ward SM, 1999, GASTROENTEROLOGY, V117, P584, DOI 10.1016/S0016-5085(99)70451-8
   WEIDNER KM, 1990, J CELL BIOL, V111, P2097, DOI 10.1083/jcb.111.5.2097
   WELT S, 1994, J CLIN ONCOL, V12, P1193, DOI 10.1200/JCO.1994.12.6.1193
   Werb Z, 1997, CELL, V91, P439, DOI 10.1016/S0092-8674(00)80429-8
   Westerlund A, 1997, GYNECOL ONCOL, V67, P76, DOI 10.1006/gyno.1997.4808
   Xing Z, 1997, AM J PATHOL, V150, P59
   YAMADA H, 1994, J BIOCHEM-TOKYO, V116, P892, DOI 10.1093/oxfordjournals.jbchem.a124612
   Yamada S, 1999, ARCH OTOLARYNGOL, V125, P424, DOI 10.1001/archotol.125.4.424
   Yokozeki M, 1999, FEBS LETT, V442, P61, DOI 10.1016/S0014-5793(98)01626-3
   Yu PY, 1999, J TRAUMA, V47, P130, DOI 10.1097/00005373-199907000-00026
   Zhang HY, 1997, J IMMUNOL, V158, P1392
   Zhang HY, 1999, AM J RESP CELL MOL, V21, P658, DOI 10.1165/ajrcmb.21.6.3720
   Zhu BQ, 1999, ANN NY ACAD SCI, V878, P642, DOI 10.1111/j.1749-6632.1999.tb07750.x
NR 149
TC 76
Z9 79
U1 0
U2 6
PU WALTER DE GRUYTER & CO
PI BERLIN
PA GENTHINER STRASSE 13, D-10785 BERLIN, GERMANY
SN 1431-6730
EI 
J9 BIOL CHEM
JI Biol. Chem.
PD JAN 15
PY 2002
VL 383
IS 1
BP 55
EP 67
DI 
PG 13
WC Biochemistry & Molecular Biology
SC Biochemistry & Molecular Biology
GA 531NC
UT WOS:000174420600006
PM 11928823
DA 2023-09-23
ER

PT J
AU Shou, JY
   Soriano, R
   Hayward, SW
   Cunha, GR
   Williams, PM
   Gao, WQ
AF Shou, JY
   Soriano, R
   Hayward, SW
   Cunha, GR
   Williams, PM
   Gao, WQ
TI Expression profiling of a human cell line model of prostatic cancer reveals a direct involvement of interferon signaling in prostate tumor progression
SO PROCEEDINGS OF THE NATIONAL ACADEMY OF SCIENCES OF THE UNITED STATES OF AMERICA
LA English
DT Article
ID transgenic mouse; growth-factors; gamma; fibroblast; matrilysin; induction; tissue; family; lncap
AB Cancer-associated fibroblasts induce malignant behavior in genetically initiated but nontumorigenic human prostatic epithelium. The genetic basis for such transformation is still unknown. By using Affymetrix GeneChip technology, we profiled genomewide gene expression of transformed [tumorigenic benign prostatic hyperplasia (BPH1)(CAFTD)] and parental (nontumorigenic BPH1) cells. We identified differentially expressed genes, which are associated with tumorigenesis or tumor progression. One striking finding is that a significant portion of the down-regulated genes belongs to interferon (IFN)-inducible molecules. We show that IFN inhibited the tumorigenic BPH1(CAFTD) cell proliferation and colony formation in vitro and inhibited tumor growth in xenografts in vivo. Expression of the IFN-inducible molecules correlates with the growth-inhibiting effects of IFN. In addition, these genes are reported to be mapped mainly to two chromosomal regions, 10q23-26 and 17q21, which are frequently deleted in human prostate cancers. Furthermore, in silica, data-mining with the GeneLogic database revealed that expression of the IFN-inducible genes was down-regulated in approximately 30% of the 49 clinically characterized samples of prostatic adenocarcinomas. Collectively, we show that there seems to be a direct link between IFN-inducible molecules and prostatic tumor progression. These findings suggest IFN-inducible molecules as potential therapeutic targets for the treatment of prostate cancer.
C1 Genentech Inc, Dept Mol Oncol, S San Francisco, CA 94080 USA.
   Genentech Inc, Dept Mol Biol, S San Francisco, CA 94080 USA.
   Univ Calif San Francisco, Dept Anat, San Francisco, CA 94143 USA.
   Univ Calif San Francisco, Dept Urol, San Francisco, CA 94143 USA.
C3 Roche Holding; Genentech; Roche Holding; Genentech; University of California System; University of California San Francisco; University of California System; University of California San Francisco
RP Gao, WQ (通讯作者)，Genentech Inc, Dept Mol Oncol, MS 72,1 DNA Way, S San Francisco, CA 94080 USA.
CR Abdel-Ghany M, 2001, J BIOL CHEM, V276, P25438, DOI 10.1074/jbc.M100478200
   Agnihotri R, 2001, J BIOL CHEM, V276, P28261, DOI 10.1074/jbc.M103608200
   Chekmareva MA, 1997, PROSTATE, V33, P271
   Clark EA, 2000, NATURE, V406, P532, DOI 10.1038/35020106
   Dhanasekaran SM, 2001, NATURE, V412, P822, DOI 10.1038/35090585
   Filmus J, 2001, GLYCOBIOLOGY, V11, P19R, DOI 10.1093/glycob/11.3.19R
   Gingrich JR, 1996, CANCER RES, V56, P4096
   GOLDSTEIN D, 1991, J UROLOGY, V146, P1173, DOI 10.1016/S0022-5347(17)38034-5
   GRAY IC, 1995, CANCER RES, V55, P4800
   GREENBERG NM, 1995, P NATL ACAD SCI USA, V92, P3439, DOI 10.1073/pnas.92.8.3439
   Hashimoto K, 1998, J UROLOGY, V160, P1872, DOI 10.1016/S0022-5347(01)62435-2
   HAYWARD SW, 1995, IN VITRO CELL DEV-AN, V31, P14
   Hayward SW, 2001, CANCER RES, V61, P8135
   Heppner KJ, 1996, AM J PATHOL, V149, P273
   Hobeika AC, 1998, INT J CANCER, V77, P138, DOI 10.1002/(SICI)1097-0215(19980703)77:1<138::AID-IJC21>3.3.CO;2-9
   Horvai AE, 1997, P NATL ACAD SCI USA, V94, P1074, DOI 10.1073/pnas.94.4.1074
   Jin H, 2001, CIRCULATION, V103, P736
   Kaplan DH, 1998, P NATL ACAD SCI USA, V95, P7556, DOI 10.1073/pnas.95.13.7556
   Kirschenbaum A, 2001, UROLOGY, V58, P127, DOI 10.1016/S0090-4295(01)01255-9
   Kleeff J, 1998, J CLIN INVEST, V102, P1662, DOI 10.1172/JCI4105
   Klein RD, 1999, PROSTATE, V41, P215, DOI 10.1002/(SICI)1097-0045(19991201)41:4<215::AID-PROS1>3.0.CO;2-V
   Kominsky SL, 2000, CANCER RES, V60, P3904
   Kuratsukuri K, 2000, UROL ONCOL, V5, P265, DOI 10.1016/S1078-1439(00)00086-7
   Li LW, 1997, J BIOL CHEM, V272, P29403, DOI 10.1074/jbc.272.47.29403
   Liu XH, 2000, J UROLOGY, V164, P820, DOI 10.1016/S0022-5347(05)67321-1
   Luo J, 2001, CANCER RES, V61, P4683
   Matsuda K, 2001, CANCER RES, V61, P5562
   Olumi AF, 1999, CANCER RES, V59, P5002
   Perou CM, 2000, NATURE, V406, P747, DOI 10.1038/35021093
   Shankaran V, 2001, NATURE, V410, P1107, DOI 10.1038/35074122
   Shou JY, 2001, CANCER RES, V61, P7291
   Slamon D, 2001, SEMIN ONCOL, V28, P13, DOI 10.1053/sonc.2001.22812
   Stark GR, 1998, ANNU REV BIOCHEM, V67, P227, DOI 10.1146/annurev.biochem.67.1.227
   Sundareshan P, 1999, PROSTATE, V40, P159, DOI 10.1002/(SICI)1097-0045(19990801)40:3<159::AID-PROS3>3.0.CO;2-W
   vonBredow DC, 1997, EXP CELL RES, V236, P341, DOI 10.1006/excr.1997.3711
   Wang YH, 2000, CANCER RES, V60, P6008
   Welsh JB, 2001, CANCER RES, V61, P5974
   Zheng JL, 2000, NAT NEUROSCI, V3, P580, DOI 10.1038/75753
   Zheng JL, 1997, J NEUROSCI, V17, P216, DOI 10.1523/JNEUROSCI.17-01-00216.1997
NR 39
TC 81
Z9 86
U1 0
U2 3
PU NATL ACAD SCIENCES
PI WASHINGTON
PA 2101 CONSTITUTION AVE NW, WASHINGTON, DC 20418 USA
SN 0027-8424
EI 
J9 P NATL ACAD SCI USA
JI Proc. Natl. Acad. Sci. U. S. A.
PD MAR 5
PY 2002
VL 99
IS 5
BP 2830
EP 2835
DI 10.1073/pnas.052705299
PG 6
WC Multidisciplinary Sciences
SC Science & Technology - Other Topics
GA 529DK
UT WOS:000174284600045
PM 11880635
DA 2023-09-23
ER

PT J
AU Kunz-Schughart, LA
   Knuechel, R
AF Kunz-Schughart, LA
   Knuechel, R
TI Tumor-associated fibroblasts (Part I): active stromal participants in tumor development and progression?
SO HISTOLOGY AND HISTOPATHOLOGY
LA English
DT Review
DE desmoplasia; fibroblast; myofibroblast; oncofetal extracellular matrix; matrix metalloproteinases; integrins; cell adhesion molecules; growth factors; cytokines; chemokines; multicellular spheroid
ID squamous-cell carcinoma; human breast-cancer; growth-factor-beta; human lung fibroblasts; monocyte chemoattractant protein-1; matrix metalloproteinase inducer; human dermal fibroblasts; smooth muscle actin; intercellular-adhesion molecule-1; invasive ductal carcinoma
AB Phenotypic and functional characteristics of tumor associated fibroblasts (TAF) in contrast to normal fibroblasts are reviewed in this first synopsis (part 1). Terms as tumor stroma, desmo-plasia, TAF, myofibroblast, and fetal-type fibroblast are defined, and experimental systems to study heterologous cell interactions are presented. While we only start to gather information on the genotype of TAF, a broad range of data deals with the expression profile of these cells, covering e.g. ECM and ECM-modulating molecules, growth factors and cytokines. Summarizing the recent state of knowledge indicates that TAF provide sources for tumor diagnosis and therapy, that have to be further defined in an organ-specific approach in terms of the functional impact on the tumor cell and its environment (see part II).
C1 Univ Regensburg, Inst Pathol, D-93053 Regensburg, Germany.
C3 University of Regensburg
RP Kunz-Schughart, LA (通讯作者)，Univ Regensburg, Inst Pathol, Franz Josef Strauss Allee 11, D-93053 Regensburg, Germany.
EM leoni.kunz-schughart@klinik.uni-regensburg.de
CR Adachi Y, 2000, CANCER-AM CANCER SOC, V89, P1418
   Agrez M, 1999, INT J CANCER, V81, P90, DOI 10.1002/(SICI)1097-0215(19990331)81:1<90::AID-IJC16>3.0.CO;2-K
   Alexandroff AB, 2000, MOL IMMUNOL, V37, P515, DOI 10.1016/S0161-5890(00)00079-1
   ALLEVA DG, 1994, ONCOL RES, V6, P219
   Andoh A, 2000, GASTROENTEROLOGY, V119, P211, DOI 10.1053/gast.2000.8538
   Ariga N, 2001, INT J CANCER, V95, P67, DOI 10.1002/1097-0215(20010120)95:1<67::AID-IJC1012>3.3.CO;2-L
   BAICI A, 1984, INVAS METAST, V4, P13
   BAICI A, 1988, INVAS METAST, V8, P143
   BANNER BF, 1995, ULTRASTRUCT PATHOL, V19, P113, DOI 10.3109/01913129509014611
   BARSKY SH, 1984, AM J PATHOL, V115, P329
   BASSET P, 1993, BREAST CANCER RES TR, V24, P185, DOI 10.1007/BF01833259
   Beaupain Rene, 1999, METHODS IN CELL SCIENCE, V21, P25, DOI 10.1023/A:1009899527587
   Berndt A, 1995, HISTOCHEM J, V27, P1014
   BERNDT A, 1994, PATHOBIOLOGY, V62, P55, DOI 10.1159/000163879
   Berndt A, 1997, INVAS METAST, V17, P251
   Bertin N, 1997, CANCER RES, V57, P396
   BIANCHI E, 1995, INT J CANCER, V60, P597, DOI 10.1002/ijc.2910600505
   Birchmeier C, 1996, ACTA ANAT, V156, P217
   Bissell MJ, 1999, CANCER RES, V59, P0
   Bolon I, 1996, LAB INVEST, V75, P1
   Bolon I, 1997, AM J PATHOL, V150, P1619
   BOLON I, 1995, AM J PATHOL, V147, P1298
   Borchers AH, 1997, MOL CARCINOGEN, V19, P258, DOI 10.1002/(SICI)1098-2744(199708)19:4<258::AID-MC7>3.0.CO;2-8
   Borgfeldt C, 2001, INT J CANCER, V92, P497, DOI 10.1002/ijc.1215
   Boyd RS, 1999, BRIT J CANCER, V80, P315, DOI 10.1038/sj.bjc.6690357
   Brabletz T, 2001, P NATL ACAD SCI USA, V98, P10356, DOI 10.1073/pnas.171610498
   Brem, 1999, CANCER CONTROL, V6, P436
   Breuninger H, 1997, CANCER-AM CANCER SOC, V79, P915, DOI 10.1002/(SICI)1097-0142(19970301)79:5<915::AID-CNCR7>3.0.CO;2-A
   Brouty-Boye D, 2000, EUR J IMMUNOL, V30, P914, DOI 10.1002/1521-4141(200003)30:3<914::AID-IMMU914>3.0.CO;2-D
   BROUTYBOYE D, 1991, INT J CANCER, V47, P697, DOI 10.1002/ijc.2910470512
   BROUTYBOYE D, 1994, EUR J CANCER, V30A, P66, DOI 10.1016/S0959-8049(05)80021-8
   Brown CB, 1999, SCIENCE, V283, P2080, DOI 10.1126/science.283.5410.2080
   CAMPO E, 1994, AM J PATHOL, V145, P301
   Carmeliet P, 2000, NATURE, V407, P249, DOI 10.1038/35025220
   CASTLE LA, 1994, PLANT CELL, V6, P25, DOI 10.1105/tpc.6.1.25
   Caudroy S, 1999, J HISTOCHEM CYTOCHEM, V47, P1575, DOI 10.1177/002215549904701209
   Chenard MP, 1999, INT J CANCER, V82, P208
   Cherrington JM, 2000, ADV CANCER RES, V79, P1, DOI 10.1016/S0065-230X(00)79001-4
   CHIAVEGATO A, 1995, VIRCHOWS ARCH, V426, P77
   CHIQUETEHRISMANN R, 1993, SEMIN CANCER BIOL, V4, P301
   CHIQUETEHRISMANN R, 1986, CELL, V47, P131, DOI 10.1016/0092-8674(86)90374-0
   CHIQUETEHRISMANN R, 1989, CANCER RES, V49, P4322
   Clayton A, 1998, J CELL SCI, V111, P443
   Colognato H, 2000, DEV DYNAM, V218, P213, DOI 10.1002/(SICI)1097-0177(200006)218:2<213::AID-DVDY1>3.0.CO;2-R
   Curran S, 1999, J PATHOL, V189, P300, DOI 10.1002/(SICI)1096-9896(199911)189:3<300::AID-PATH456>3.0.CO;2-C
   Curran S, 2000, EUR J CANCER, V36, P1621, DOI 10.1016/S0959-8049(00)00156-8
   Day RM, 1999, VIRCHOWS ARCH, V434, P121, DOI 10.1007/s004280050315
   Delpech B, 1997, INT J CANCER, V72, P942
   DESMOULIERE A, 1993, J CELL BIOL, V122, P103, DOI 10.1083/jcb.122.1.103
   DESMOULIERE A, 1995, CELL BIOL INT, V19, P471, DOI 10.1006/cbir.1995.1090
   DHOM G, 1994, PATHOLOGE, V15, P271, DOI 10.1007/s002920050054
   DIMANCHEBOITREL MT, 1994, INT J CANCER, V56, P512, DOI 10.1002/ijc.2910560410
   Dogic D, 1999, CURR TOPICS PATHOL, V93, P75
   DVORAK HF, 1986, NEW ENGL J MED, V315, P1650
   Eatock MM, 2000, CANCER TREAT REV, V26, P191, DOI 10.1053/ctrv.1999.0158
   Eickelberg O, 1999, AM J PHYSIOL-LUNG C, V276, PL814, DOI 10.1152/ajplung.1999.276.5.L814
   EKBLOM P, 1989, INTERNATIONAL JOURNAL OF DEVELOPMENTAL BIOLOGY, V33, P71
   Elenbaas B, 2001, EXP CELL RES, V264, P169, DOI 10.1006/excr.2000.5133
   Elgert KD, 1998, J LEUKOCYTE BIOL, V64, P275, DOI 10.1002/jlb.64.3.275
   Ellerbroek SM, 1999, BIOESSAYS, V21, P940, DOI 10.1002/(SICI)1521-1878(199911)21:11<940::AID-BIES6>3.0.CO;2-J
   ELLIS I, 1992, J CELL SCI, V102, P447
   Ellis I, 1997, DEVELOPMENT, V124, P1593
   ELLIS MJC, 1994, BREAST CANCER RES TR, V31, P249, DOI 10.1007/BF00666158
   ERICKSON HP, 1989, ANNU REV CELL BIOL, V5, P71, DOI 10.1146/annurev.cb.05.110189.000443
   FERGUSON JE, 1990, DIFFERENTIATION, V42, P199, DOI 10.1111/j.1432-0436.1990.tb00762.x
   Fletcher CDM, 1998, VERHANDLUNGEN DER DEUTSCHEN GESELLSCHAFT FUR PATHOLOGIE 82. TAGUNG, V0, P75
   Folkman J, 1997, EXS, V79, P1
   FOWLKES JL, 1994, J BIOL CHEM, V269, P25742
   Fowlkes John L, 1995, PROGRESS IN GROWTH FACTOR RESEARCH, V6, P255, DOI 10.1016/0955-2235(95)00017-8
   Gabbiani G, 1996, PATHOL RES PRACT, V192, P708, DOI 10.1016/S0344-0338(96)80092-6
   Gabbiani G, 1999, CURR TOPICS PATHOL, V93, P1
   GALLEGOS NC, 1995, SURG ONCOL, V4, P21, DOI 10.1016/S0960-7404(10)80027-1
   George J, 2000, AM J PATHOL, V156, P115, DOI 10.1016/S0002-9440(10)64711-6
   GharaeeKermani M, 1996, J BIOL CHEM, V271, P17779, DOI 10.1074/jbc.271.30.17779
   Gilles F, 1996, EXP CELL RES, V222, P370, DOI 10.1006/excr.1996.0046
   GonzalezCuadrado S, 1996, CLIN EXP IMMUNOL, V106, P518, DOI 10.1046/j.1365-2249.1996.d01-864.x
   GRAF M, 1981, LAB INVEST, V45, P587
   Gregoire M, 1995, CANCER METAST REV, V14, P339, DOI 10.1007/BF00690602
   Grimberg A, 2000, J CELL PHYSIOL, V183, P1, DOI 10.1002/(SICI)1097-4652(200004)183:1<1::AID-JCP1>3.0.CO;2-J
   Guo HM, 1997, J BIOL CHEM, V272, P24
   HALVORSEN TB, 1989, J CLIN PATHOL, V42, P162, DOI 10.1136/jcp.42.2.162
   Hamidi S, 2000, BRIT J CANCER, V82, P1433, DOI 10.1054/bjoc.1999.1130
   Hansen RK, 2000, ENDOCR-RELAT CANCER, V7, P95, DOI 10.1677/erc.0.0070095
   Hasebe T, 2000, AM J PATHOL, V156, P1701, DOI 10.1016/S0002-9440(10)65041-9
   Hasebe T, 2000, PATHOL INT, V50, P263, DOI 10.1046/j.1440-1827.2000.01035.x
   HASEGAWA T, 1990, VIRCHOWS ARCH A, V416, P375, DOI 10.1007/BF01605141
   Hay ED, 1995, ACTA ANAT, V154, P8
   Hayward SW, 1998, INT J ONCOL, V13, P35
   Heldin CH, 1999, PHYSIOL REV, V79, P1283, DOI 10.1152/physrev.1999.79.4.1283
   Heppner KJ, 1996, AM J PATHOL, V149, P273
   Herrlich P, 2000, ANN NY ACAD SCI, V910, P106
   HIRAIWA N, 1993, J CELL SCI, V104, P289
   Hogaboam GM, 1999, J IMMUNOL, V163, P2193
   HOWEEDY AA, 1990, LAB INVEST, V63, P798
   Hwa V, 1999, ENDOCR REV, V20, P761, DOI 10.1210/er.20.6.761
   ILUNGA K, 1995, BRIT J SURG, V82, P948, DOI 10.1002/bjs.1800820730
   Imamura T, 1998, J CANCER RES CLIN, V124, P65, DOI 10.1007/s004320050137
   Inki P, 1996, ANN MED, V28, P63, DOI 10.3109/07853899608999076
   INUFUSA H, 1995, CANCER, V75, P2802, DOI 10.1002/1097-0142(19950615)75:12<2802::AID-CNCR2820751204>3.0.CO;2-O
   Ishihara A, 1995, CLIN CANCER RES, V1, P1035
   Jahkola T, 1998, BRIT J CANCER, V78, P1507, DOI 10.1038/bjc.1998.714
   Jahkola T, 1998, EUR J CANCER, V34, P1687, DOI 10.1016/S0959-8049(98)00215-9
   Janot F, 1996, BRIT J CANCER, V73, P531, DOI 10.1038/bjc.1996.92
   Jones J, 1997, J ORAL PATHOL MED, V26, P63, DOI 10.1111/j.1600-0714.1997.tb00023.x
   KACZMAREK J, 1994, INT J CANCER, V59, P11, DOI 10.1002/ijc.2910590104
   Kajiyama K, 1999, AM J SURG PATHOL, V23, P892, DOI 10.1097/00000478-199908000-00006
   KAMBAYASHI T, 1995, J IMMUNOL, V154, P3383
   KATAOKA H, 1993, CANCER RES, V53, P3154
   Kerbel RS, 2000, CARCINOGENESIS, V21, P505, DOI 10.1093/carcin/21.3.505
   Khandwala HM, 2000, ENDOCR REV, V21, P215, DOI 10.1210/er.21.3.215
   Kim JB, 2000, J CELL BIOL, V151, P1193, DOI 10.1083/jcb.151.6.1193
   Kinzler KW, 1998, SCIENCE, V280, P1036, DOI 10.1126/science.280.5366.1036
   Kinzler KW, 1997, NATURE, V386, P761, DOI 10.1038/386761a0
   Kitamura H, 1999, HUM PATHOL, V30, P331, DOI 10.1016/S0046-8177(99)90013-8
   KNUDSON CB, 1990, CANCER LETT, V52, P113, DOI 10.1016/0304-3835(90)90253-T
   KNUDSON W, 1984, P NATL ACAD SCI-BIOL, V81, P6767, DOI 10.1073/pnas.81.21.6767
   Ko K, 2000, INT J CANCER, V87, P165, DOI 10.1002/1097-0215(20000715)87:2<165::AID-IJC2>3.3.CO;2-6
   Koblinski JE, 2000, CLIN CHIM ACTA, V291, P113, DOI 10.1016/S0009-8981(99)00224-7
   Koivisto L, 2000, EXP CELL RES, V255, P10, DOI 10.1006/excr.1999.4769
   KORETZ K, 1993, EUR J CANCER, V29A, P1184
   Kosmehl H, 1999, BRIT J CANCER, V81, P1071, DOI 10.1038/sj.bjc.6690809
   Kostoulas G, 1999, FEBS LETT, V455, P286, DOI 10.1016/S0014-5793(99)00897-2
   Koyama S, 2000, AM J RESP CELL MOL, V22, P75, DOI 10.1165/ajrcmb.22.1.3752
   Koyama T, 2000, INT J ONCOL, V16, P355
   Kunz-Schughart LA, 1999, CELL BIOL INT, V23, P157, DOI 10.1006/cbir.1999.0384
   Kunz-Schughart LA, 1998, INT J EXP PATHOL, V79, P1, DOI 10.1046/j.1365-2613.1998.00051.x
   Kunz-Schughart LA, 2001, EXP CELL RES, V266, P74, DOI 10.1006/excr.2001.5210
   Kurose K, 2001, HUM MOL GENET, V10, P1907, DOI 10.1093/hmg/10.18.1907
   LAIHO M, 1987, J BIOL CHEM, V262, P17467
   Lanning DA, 2000, J PEDIATR SURG, V35, P183, DOI 10.1016/S0022-3468(00)90007-1
   LAZARD D, 1993, P NATL ACAD SCI USA, V90, P999, DOI 10.1073/pnas.90.3.999
   Leung KH, 1999, BIOCHEM BIOPH RES CO, V260, P734, DOI 10.1006/bbrc.1999.0965
   LIGHTNER VA, 1994, EXP CELL RES, V210, P177, DOI 10.1006/excr.1994.1027
   LIGHTNER VA, 1990, ANN NY ACAD SCI, V580, P260, DOI 10.1111/j.1749-6632.1990.tb17935.x
   Lim M, 1998, FEBS LETT, V441, P88, DOI 10.1016/S0014-5793(98)01474-4
   Lloyd CM, 1997, J LEUKOCYTE BIOL, V62, P676, DOI 10.1002/jlb.62.5.676
   Lloyd GM, 1997, J EXP MED, V185, P1371, DOI 10.1084/jem.185.7.1371
   Lochter A, 1997, J CELL BIOL, V139, P1861, DOI 10.1083/jcb.139.7.1861
   Lochter A, 1998, ANN NY ACAD SCI, V857, P180, DOI 10.1111/j.1749-6632.1998.tb10116.x
   Lohi J, 1998, HISTOL HISTOPATHOL, V13, P785, DOI 10.14670/HH-13.785
   Lohi J, 2000, APMIS, V108, P161, DOI 10.1034/j.1600-0463.2000.d01-40.x
   Lokeshwar VB, 2000, J UROLOGY, V163, P348, DOI 10.1016/S0022-5347(05)68050-0
   Lokeshwar VB, 1997, CANCER RES, V57, P773
   Lokeshwar VB, 1996, CANCER RES, V56, P651
   LORIDONROSA B, 1990, CANCER RES, V50, P1608
   Lyons AJ, 2000, J ORAL PATHOL MED, V29, P267, DOI 10.1034/j.1600-0714.2000.290605.x
   Maatta M, 2000, CLIN CANCER RES, V6, P2726
   MACKIE EJ, 1987, P NATL ACAD SCI USA, V84, P4621, DOI 10.1073/pnas.84.13.4621
   MANDEL U, 1994, APMIS, V102, P695, DOI 10.1111/j.1699-0463.1994.tb05222.x
   MANDEL U, 1992, APMIS, V100, P817, DOI 10.1111/j.1699-0463.1992.tb04005.x
   Manes S, 1999, J BIOL CHEM, V274, P6935, DOI 10.1074/jbc.274.11.6935
   MANTOVANI A, 1992, IMMUNOL TODAY, V13, P265, DOI 10.1016/0167-5699(92)90008-U
   MANTOVANI A, 1994, LAB INVEST, V71, P5
   Marchenko GN, 2001, GENE, V265, P87, DOI 10.1016/S0378-1119(01)00360-2
   McCawley LJ, 2000, MOL MED TODAY, V6, P149, DOI 10.1016/S1357-4310(00)01686-5
   Meister P, 1998, PATHOLOGE, V19, P187, DOI 10.1007/s002920050272
   Mentzel T, 1998, PATHOLOGE, V19, P176, DOI 10.1007/s002920050271
   Menzin AW, 1998, CANCER, V82, P152, DOI 10.1002/(SICI)1097-0142(19980101)82:1<152::AID-CNCR19>3.0.CO;2-1
   Mersmann M, 2001, INT J CANCER, V92, P240, DOI 10.1002/1097-0215(200102)9999:9999<::AID-IJC1170>3.0.CO;2-U
   Midulla M, 2000, CANCER RES, V60, P164
   MOCH H, 1993, PATHOL RES PRACT, V189, P510, DOI 10.1016/S0344-0338(11)80357-2
   Moinfar F, 2000, CANCER RES, V60, P2562
   MuellerKlieser W, 1997, AM J PHYSIOL-CELL PH, V273, PC1109, DOI 10.1152/ajpcell.1997.273.4.C1109
   Munger JS, 1999, CELL, V96, P319, DOI 10.1016/S0092-8674(00)80545-0
   Murphy G, 1999, CURR OPIN CELL BIOL, V11, P614, DOI 10.1016/S0955-0674(99)00022-8
   NAITO Y, 1984, VIRCHOWS ARCH B, V46, P145, DOI 10.1007/BF02890304
   NAOT D, 1997, ADV CANCER RES, V71, P241
   NATALI PG, 1991, INT J CANCER, V47, P811, DOI 10.1002/ijc.2910470603
   NICOLO G, 1990, CELL DIFFER DEV, V32, P401, DOI 10.1016/0922-3371(90)90056-3
   Nicolson G L, 1991, SEMIN CANCER BIOL, V2, P143
   NOEL A, 1994, PATHOL RES PRACT, V190, P934
   NOEL A, 1993, INVAS METAST, V13, P72
   Norman JT, 1999, EXP NEPHROL, V7, P167
   OHTANI H, 1992, J HISTOCHEM CYTOCHEM, V40, P1139, DOI 10.1177/40.8.1619278
   OKADA A, 1995, P NATL ACAD SCI USA, V92, P2730, DOI 10.1073/pnas.92.7.2730
   OKLU OR, 2000, BIOCHEM J, V352, P601
   Olumi AF, 1999, CANCER RES, V59, P5002
   Ornstein DL, 1999, CLIN EXP METASTAS, V17, P205, DOI 10.1023/A:1006562818088
   Ostman A, 2001, ADV CANCER RES, V80, P1, DOI 10.1016/S0065-230X(01)80010-5
   OVERALL CM, 1989, J BIOL CHEM, V264, P1860
   OVERALL CM, 1991, J BIOL CHEM, V266, P14064
   OYAMA F, 1991, CANCER RES, V51, P4876
   PANG G, 1994, CLIN EXP IMMUNOL, V96, P437, DOI 10.1111/j.1365-2249.1994.tb06048.x
   Park CC, 2000, MOL MED TODAY, V6, P324, DOI 10.1016/S1357-4310(00)01756-1
   Park HI, 2000, J BIOL CHEM, V275, P20540, DOI 10.1074/jbc.M002349200
   Park JE, 1999, J BIOL CHEM, V274, P36505, DOI 10.1074/jbc.274.51.36505
   Petroll WM, 1998, INVEST OPHTH VIS SCI, V39, P2018
   Piek E, 1999, J CELL SCI, V112, P4557
   PIELASMITH TH, 1992, J IMMUNOL, V148, P1375
   Pilch H, 1999, GYNECOL ONCOL, V73, P415, DOI 10.1006/gyno.1999.5405
   POULSOM R, 1992, AM J PATHOL, V141, P389
   Powell DW, 1999, AM J PHYSIOL-CELL PH, V277, PC183, DOI 10.1152/ajpcell.1999.277.2.C183
   Powell DW, 1999, AM J PHYSIOL-CELL PH, V277, PC1, DOI 10.1152/ajpcell.1999.277.1.C1
   Preaux AM, 1999, HEPATOLOGY, V30, P944, DOI 10.1002/hep.510300432
   PYKE C, 1993, AM J PATHOL, V142, P359
   PYKE C, 1991, AM J PATHOL, V138, P1059
   PYKE C, 1992, CANCER RES, V52, P1336
   RETTIG WJ, 1994, J CELL SCI, V107, P487
   Ricciardelli C, 1998, CLIN CANCER RES, V4, P963
   ROLFE MW, 1992, AM J PHYSIOL, V263, PL536, DOI 10.1152/ajplung.1992.263.5.L536
   RONNOVJESSEN L, 1995, J CLIN INVEST, V95, P859, DOI 10.1172/JCI117736
   RONNOVJESSEN L, 1993, LAB INVEST, V68, P696
   RONNOVJESSEN L, 1992, IN VITRO CELL DEV-AN, V28A, P273
   RonnovJessen L, 1996, PHYSIOL REV, V76, P69, DOI 10.1152/physrev.1996.76.1.69
   RonnovJessen L, 1996, J CELL BIOL, V134, P67, DOI 10.1083/jcb.134.1.67
   Roskams T, 1998, J PATHOL, V185, P290, DOI 10.1002/(SICI)1096-9896(199807)185:3<290::AID-PATH91>3.0.CO;2-I
   Rudolph-Owen LA, 1998, J MAMMARY GLAND BIOL, V3, P177, DOI 10.1023/A:1018746923474
   Rudzki Z, 1997, J CLIN PATHOL-MOL PA, V50, P57, DOI 10.1136/mp.50.2.57
   Ruoslahti E, 1999, ADV CANCER RES, V76, P1, DOI 10.1016/S0065-230X(08)60772-1
   Saito K, 2000, INT J CANCER, V86, P24, DOI 10.1002/(SICI)1097-0215(20000401)86:1<24::AID-IJC4>3.0.CO;2-A
   SAKAI T, 1994, J CELL PHYSIOL, V159, P561, DOI 10.1002/jcp.1041590320
   Sasaki M, 2000, MEDIAT INFLAMM, V9, P155, DOI 10.1080/09629350020002895
   Sasaki M, 2000, MEDIAT INFLAMM, V9, P85, DOI 10.1080/096293500411541
   Sato E, 1999, AM J PHYSIOL-LUNG C, V277, PL1149, DOI 10.1152/ajplung.1999.277.6.L1149
   Sato T, 1999, BRIT J CANCER, V80, P1137, DOI 10.1038/sj.bjc.6690477
   SCANLAN MJ, 1994, P NATL ACAD SCI USA, V91, P5657, DOI 10.1073/pnas.91.12.5657
   SCHENK S, 1995, INT J CANCER, V61, P443, DOI 10.1002/ijc.2910610402
   SCHMITT M, 1992, BIOL CHEM H-S, V373, P611, DOI 10.1515/bchm3.1992.373.2.611
   SCHOR AM, 1994, INT J CANCER, V59, P25, DOI 10.1002/ijc.2910590107
   Schor S L, 1995, EXS, V74, P273
   SCHOR SL, 1993, SYM SOC EXP BIOL, V47, P235
   Schor SL, 1996, J CELL SCI, V109, P2581
   Schurch W, 1999, CURR TOPICS PATHOL, V93, P135
   Seemayer T A, 1980, PATHOL ANNU, V15, P443
   SEEMAYER TA, 1979, AM J SURG PATHOL, V3, P525, DOI 10.1097/00000478-197912000-00005
   Seiki M, 1999, APMIS, V107, P137, DOI 10.1111/j.1699-0463.1999.tb01536.x
   Serini G, 1999, EXP CELL RES, V250, P273, DOI 10.1006/excr.1999.4543
   Serini G, 1998, J CELL BIOL, V142, P873, DOI 10.1083/jcb.142.3.873
   Shao ZM, 2000, ONCOGENE, V19, P4337, DOI 10.1038/sj.onc.1203785
   SHOJI T, 1992, VIRCHOWS ARCH A, V421, P53, DOI 10.1007/BF01607139
   SHOJI T, 1993, J SURG RES, V55, P295, DOI 10.1006/jsre.1993.1143
   Sica A, 2000, J IMMUNOL, V164, P762, DOI 10.4049/jimmunol.164.2.762
   Smith RE, 1997, J LEUKOCYTE BIOL, V62, P612, DOI 10.1002/jlb.62.5.612
   Sneath RJS, 1998, J CLIN PATHOL-MOL PA, V51, P191, DOI 10.1136/mp.51.4.191
   Spanakis E, 1997, INT J CANCER, V71, P402
   Spoelstra FM, 1999, EUR RESPIR J, V14, P759, DOI 10.1034/j.1399-3003.1999.14d06.x
   Sporri B, 1999, INT IMMUNOL, V11, P1053, DOI 10.1093/intimm/11.7.1053
   Sternlicht MD, 2000, ONCOGENE, V19, P1102, DOI 10.1038/sj.onc.1203347
   Sternlicht MD, 1999, CELL, V98, P137, DOI 10.1016/S0092-8674(00)81009-0
   Struyf S, 1998, J LEUKOCYTE BIOL, V63, P364
   Suzuki K, 2000, ANN THORAC SURG, V69, P893, DOI 10.1016/S0003-4975(99)01331-4
   Talts JF, 1999, J CELL SCI, V112, P1855
   THOMPSON EW, 1994, BREAST CANCER RES TR, V31, P357, DOI 10.1007/BF00666168
   Tlsty TD, 2001, CURR OPIN GENET DEV, V11, P54, DOI 10.1016/S0959-437X(00)00156-8
   Tokumaru Y, 2000, CANCER LETT, V150, P15, DOI 10.1016/S0304-3835(99)00371-7
   Trochon V, 1997, FEBS LETT, V418, P6, DOI 10.1016/S0014-5793(97)01337-9
   Ueki N, 2000, BBA-MOL CELL RES, V1495, P160, DOI 10.1016/S0167-4889(99)00161-5
   Uria JA, 2000, CANCER RES, V60, P4745
   van den Berg W, 2000, MODERN PATHOL, V13, P86, DOI 10.1038/modpathol.3880013
   Van Hoorde L, 1999, CELL ADHES COMMUN, V7, P139, DOI 10.3109/15419069909034397
   VANDENHOOFF A, 1988, ADV CANCER RES, V50, P159, DOI 10.1016/S0065-230X(08)60437-6
   VANDENHOOFF A, 1986, ANTICANCER RES, V6, P775
   Vaughan MB, 2000, EXP CELL RES, V257, P180, DOI 10.1006/excr.2000.4869
   Velasco G, 2000, CANCER RES, V60, P877
   VOGETSEDER W, 1989, INT J CANCER, V43, P768, DOI 10.1002/ijc.2910430504
   VOLLMER G, 1994, BIOCHEM CELL BIOL, V72, P505, DOI 10.1139/o94-068
   Vortmeyer AO, 1997, J NATL CANCER I, V89, P1448, DOI 10.1093/jnci/89.19.1448
   Vrana JA, 1996, CANCER RES, V56, P5063
   Wang F, 1998, P NATL ACAD SCI USA, V95, P14821, DOI 10.1073/pnas.95.25.14821
   Weaver VM, 1997, J CELL BIOL, V137, P231, DOI 10.1083/jcb.137.1.231
   WEINACKER A, 1994, J BIOL CHEM, V269, P6940
   Werner H, 2000, CELL MOL LIFE SCI, V57, P932, DOI 10.1007/PL00000735
   Wernert N, 1997, VIRCHOWS ARCH, V430, P433, DOI 10.1007/s004280050053
   WERNERT N, 1994, CANCER RES, V54, P5683
   Wernert N, 1998, VERH DTSCH GES PATHOL, V82, P317
   Westermarck J, 2000, CANCER RES, V60, P7156
   Wong YC, 2000, INT REV CYTOL, V199, P65, DOI 10.1016/S0074-7696(00)99002-8
   Xue Y, 1998, ANTICANCER RES, V18, P2679
   Yamamoto T, 2000, J IMMUNOL, V164, P6174, DOI 10.4049/jimmunol.164.12.6174
   Yashiro M, 1996, CANCER, V77, P1668, DOI 10.1002/(SICI)1097-0142(19960415)77:8<1668::AID-CNCR37>3.0.CO;2-W
   YELLIN MJ, 1995, J LEUKOCYTE BIOL, V58, P209, DOI 10.1002/jlb.58.2.209
   Yokozeki M, 1999, FEBS LETT, V442, P61, DOI 10.1016/S0014-5793(98)01626-3
   YOSHIDA T, 1995, CANCER LETT, V90, P65, DOI 10.1016/0304-3835(94)03679-D
   Yu H, 2000, JNCI-J NATL CANCER I, V92, P1472, DOI 10.1093/jnci/92.18.1472
   Zeromski Jan, 1995, POLISH JOURNAL OF PATHOLOGY, V46, P63
   Zhang XH, 2000, BREAST CANCER RES, V2, P170, DOI 10.1186/bcr50
   Zigrino P, 2001, EUR J CELL BIOL, V80, P68, DOI 10.1078/0171-9335-00134
NR 277
TC 135
Z9 145
U1 0
U2 6
PU F HERNANDEZ
PI MURCIA
PA PLAZA FUENSANTA 2-7 C, 30008 MURCIA, SPAIN
SN 0213-3911
EI 1699-5848
J9 HISTOL HISTOPATHOL
JI Histol. Histopath.
PD APR 15
PY 2002
VL 17
IS 2
BP 599
EP 621
DI 
PG 23
WC Cell Biology; Pathology
SC Cell Biology; Pathology
GA 540NW
UT WOS:000174935900024
PM 11962761
DA 2023-09-23
ER

PT J
AU Wang, CS
   Tetu, B
AF Wang, CS
   Tetu, B
TI Stromelysin-3 expression by mammary tumor-associated fibroblasts under in vitro breast cancer cell induction
SO INTERNATIONAL JOURNAL OF CANCER
LA English
DT Article
DE stromelysin-3; breast cancer; matrix metalloproteinases; stromal cells
ID messenger-rna expression; stromal cells; prognostic-significance; pulmonary carcinomas; gene-expression; retinoic acid; cathepsin-d; metalloproteinases; inhibitors; urokinase
AB To understand better the influence of the host stromal phenotype on stromal expression of stromelysin-3 (ST3) in breast cancer, we have investigated ST3 expression by host stromal cells isolated from 9 different primary breast carcinomas. These tumor-associated fibroblasts were cocultivated with 3 epithelial cancer cell lines of mammary origin (MDA-MB-231, SK-BR-3 and MCF-7), as well as with normal human mammary epithelial cells (NME and 184A1) and keratinocytes, using both direct and indirect coculture systems. ST3 expression was demonstrated by both in situ hybridization and immunocytochemistry. The results showed that ST3 expression by stromal cells was cancer-specific. Indeed, ST3 expression by tumor-associated stromal cells was induced by 3 malignant cancer cell lines (MDA-MB-231, SK-BR-3 and MCF-7), whereas no ST3 was expressed under normal mammary epithelia[ cell stimulation. ST3 expression was weak or absent in unstimulated tumor-associated fibroblasts. However, after direct coculture with cancer cells, expression of ST3 transcripts reappeared in 8 of the 9 cases and was observed only in fibroblasts located in close contact with tumor cells. Under similar coculture conditions and using the same cancer cell line stimulation, ST3 expression was, however, quite variable among these 9 cases, reflecting the difference of protease expression observed on the sections of the original tumors. Tumor induction of ST3 expression was much more important by direct cell-cell contact than by indirect stimulation and was not influenced by the addition of basic fibroblast growth factor (bFGF) and anti-bFGF to the culture medium. Our results suggest that the host stromal cell phenotype may significantly influence host stromal cell protease expression under cancer cell stimulation. (C) 2002 Wiley-Liss, Inc.
C1 CHUQ, Hotel Dieu Quebec, Dept Pathol, Quebec City, PQ G1R 2J6, Canada.
   Ctr Hosp Univ Quebec, Ctr Rech Cancerol, Quebec City, PQ, Canada.
   Ctr Hosp Univ Quebec, Dept Radiat Oncol, Quebec City, PQ, Canada.
   Hotel Dieu Quebec Hosp, Quebec City, PQ, Canada.
   Univ Laval, Dept Med Biol, Quebec City, PQ, Canada.
C3 Laval University; Laval University; Laval University; Laval University; Laval University
RP Tetu, B (通讯作者)，CHUQ, Hotel Dieu Quebec, Dept Pathol, Quebec City, PQ G1R 2J6, Canada.
EM bernard.tetu@chuq.gc.ca
CR Ahmad A, 1998, AM J PATHOL, V152, P721
   Ahmad A, 1997, INT J CANCER, V73, P290, DOI 10.1002/(SICI)1097-0215(19971009)73:2<290::AID-IJC21>3.3.CO;2-6
   ANDERSON IC, 1995, CANCER RES, V55, P4120
   BASSET P, 1990, NATURE, V348, P699, DOI 10.1038/348699a0
   Bolon I, 1996, LAB INVEST, V75, P1
   Chenard MP, 1996, INT J CANCER, V69, P448, DOI 10.1002/(SICI)1097-0215(19961220)69:6<448::AID-IJC5>3.3.CO;2-4
   CHOMCZYNSKI P, 1987, ANAL BIOCHEM, V162, P156, DOI 10.1016/0003-2697(87)90021-2
   GREY AM, 1989, P NATL ACAD SCI USA, V86, P2438, DOI 10.1073/pnas.86.7.2438
   Hanahan D, 2000, CELL, V100, P57, DOI 10.1016/S0092-8674(00)81683-9
   Heppner KJ, 1996, AM J PATHOL, V149, P273
   Hornby A E, 1995, EXS, V74, P249
   Johnsen M, 1998, CURR OPIN CELL BIOL, V10, P667, DOI 10.1016/S0955-0674(98)80044-6
   Johnson LD, 1996, HUM PATHOL, V27, P964, DOI 10.1016/S0046-8177(96)90225-7
   Kossakowska AE, 1996, BRIT J CANCER, V73, P1401, DOI 10.1038/bjc.1996.266
   LIN CW, 1985, CANCER RES, V45, P5070
   Mari BP, 1998, J BIOL CHEM, V273, P618, DOI 10.1074/jbc.273.1.618
   Moinfar F, 2000, CANCER RES, V60, P2562
   MULLER D, 1993, CANCER RES, V53, P165
   Munck-Wikland E, 1998, INT J ONCOL, V12, P859
   MURPHY WM, 1982, J UROLOGY, V127, P849, DOI 10.1016/S0022-5347(17)54105-1
   PICARDO M, 1991, LANCET, V337, P130, DOI 10.1016/0140-6736(91)90798-T
   Porte H, 1998, CLIN CANCER RES, V4, P1375
   RONNOVJESSEN L, 1990, LAB INVEST, V63, P532
   Tetu B, 1998, HUM PATHOL, V29, P979, DOI 10.1016/S0046-8177(98)90204-0
   Tetu B, 2001, CANCER, V92, P2957, DOI 10.1002/1097-0142(20011201)92:11<2957::AID-CNCR10112>3.0.CO;2-6
   TETU B, 1993, INT J CANCER, V55, P429, DOI 10.1002/ijc.2910550318
   URBANSKI SJ, 1992, BRIT J CANCER, V66, P1188, DOI 10.1038/bjc.1992.434
   VANDENHOOFF A, 1991, CANCER CELL-MON REV, V3, P186
   vanRoozendaal KEP, 1996, INT J CANCER, V65, P120, DOI 10.1002/(SICI)1097-0215(19960103)65:1<120::AID-IJC20>3.0.CO;2-J
   von Marschall Z, 1998, GUT, V43, P692, DOI 10.1136/gut.43.5.692
   Wagner S N, 1992, DIAGN MOL PATHOL, V1, P200, DOI 10.1097/00019606-199203000-00029
   Wang CS, 1997, BREAST CANCER RES TR, V45, P63, DOI 10.1023/A:1005824704740
   Wang CS, 2001, IN VITRO CELL DEV-AN, V37, P434, DOI 10.1290/1071-2690(2001)037<0434:POBCTC>2.0.CO;2
NR 33
TC 22
Z9 27
U1 0
U2 1
PU WILEY-BLACKWELL
PI HOBOKEN
PA 111 RIVER ST, HOBOKEN 07030-5774, NJ USA
SN 0020-7136
EI 1097-0215
J9 INT J CANCER
JI Int. J. Cancer
PD JUN 20
PY 2002
VL 99
IS 6
BP 792
EP 799
DI 10.1002/ijc.10430
PG 8
WC Oncology
SC Oncology
GA 557WL
UT WOS:000175931700004
PM 12115479
DA 2023-09-23
ER

PT J
AU Kunz-Schughart, LA
   Knuechel, R
AF Kunz-Schughart, LA
   Knuechel, R
TI Tumor-associated fibroblasts (Part II): functional impact on tumor tissue
SO HISTOLOGY AND HISTOPATHOLOGY
LA English
DT Review
DE fibroblast; myofibroblast; tumor; endothelium; angiogenesis; immune cells; tumor-associated macrophage; extracellular matrix
ID endothelial growth-factor; human-breast-cancer; monocyte chemoattractant protein-1; dunning prostatic adenocarcinoma; messenger-rna expression; human dermal fibroblasts; acute septic peritonitis; blood-vessel maturation; spliced eda segment; smooth-muscle cells
AB The article focuses on the functional impact of tumor-associated fibroblasts (TAF) on its surrounding cells. It intends to cover the recent knowledge on TAF, the phenotype, and expression profile of which have been described in the first part of the review series (Kunz-Schughart and Knuechel, 2002). The present review is subdivided into two main chapters: (1) functional impact of TAF on tumor cells and (2) fibroblast-host cell interactions in tumor tissue. In the first paragraph of chapter (1) about the role of fibroblasts in tumor cell growth and differentiation it is revealed, how strongly cellular interaction is dependent on fibroblast and tumor cell type as well as the spatial ratio between the cells. The variation of cellular behavior depending on quantity of molecules holds also true for the group of ECM molecules, e.g. the balance between MMPs and TIMPs, which provide an interesting therapeutic target in tumor tissue. This is one of the topics addressed in the second paragraph which focuses on tumor cell dissemination. Chapter (2) addresses the relation of TAF to other intra- or peritumoral host cells. The hypoxia-related angiogenesis induction of fibroblasts via growth factor secretion (e.g. VEGF) is considered as important as the immune modulatory properties of fibroblasts on immune cells, such as monocytes/macrophages. These cellular properties can be tested under controlled conditions in three-dimensional heterologous cultures of human cells, providing the chance for systematic modification to assess therapeutic effects in an in vivo like environment.
C1 Univ Regensburg, Inst Pathol, D-93053 Regensburg, Germany.
C3 University of Regensburg
RP Kunz-Schughart, LA (通讯作者)，Univ Regensburg, Inst Pathol, Franz Josef Strauss Allee 11, D-93053 Regensburg, Germany.
EM leoni.kunz-schughart@klinik.uni-regensburg.de
CR ADAMS P, 1988, CAMERA OBSCURA, V0, P7
   ADARNS EF, 1988, INT J CANCER, V42, P119
   Agocha A, 1997, J MOL CELL CARDIOL, V29, P2233, DOI 10.1006/jmcc.1997.0462
   AMRSTRONG PB, 2000, BIOCHIM BIOPHYS ACTA, V1470, P9
   Andoh A, 2000, GASTROENTEROLOGY, V119, P211, DOI 10.1053/gast.2000.8538
   ARMSTRONG RC, 1978, CANCER RES, V38, P894
   Ashida N, 2001, J BIOL CHEM, V276, P16555, DOI 10.1074/jbc.M009068200
   Balkwill F, 2001, LANCET, V357, P539, DOI 10.1016/S0140-6736(00)04046-0
   BALZA E, 1988, FEBS LETT, V228, P42, DOI 10.1016/0014-5793(88)80580-5
   Beavon IRG, 2000, EUR J CANCER, V36, P1607, DOI 10.1016/S0959-8049(00)00158-1
   Beckner ME, 1999, CANCER INVEST, V17, P594, DOI 10.3109/07357909909032845
   Belperio JA, 2000, J LEUKOCYTE BIOL, V68, P1
   Ben-Zeev A, 2000, EXP CELL RES, V261, P75, DOI 10.1006/excr.2000.5045
   Benjamin LE, 1999, J CLIN INVEST, V103, P159, DOI 10.1172/JCI5028
   Benjamin LE, 1998, DEVELOPMENT, V125, P1591
   Bergers G, 2000, CURR OPIN GENET DEV, V10, P120, DOI 10.1016/S0959-437X(99)00043-X
   Bode W, 1999, ANN NY ACAD SCI, V878, P73, DOI 10.1111/j.1749-6632.1999.tb07675.x
   BORSI L, 1990, FEBS LETT, V261, P175, DOI 10.1016/0014-5793(90)80664-5
   BORSI L, 1992, EXP CELL RES, V199, P98, DOI 10.1016/0014-4827(92)90466-L
   BOSMAN FT, 1993, INT J DEV BIOL, V37, P203
   Bourhis XFDL, 1997, INT J CANCER, V71, P42, DOI 10.1002/(SICI)1097-0215(19970328)71:1<42::AID-IJC9>3.3.CO;2-X
   Braga V, 2000, EXP CELL RES, V261, P83, DOI 10.1006/excr.2000.5050
   Brew K, 2000, BBA-PROTEIN STRUCT M, V1477, P267, DOI 10.1016/S0167-4838(99)00279-4
   BROUTYBOYE D, 1993, ANTICANCER RES, V13, P1087
   BROUTYBOYE D, 1994, INT J CANCER, V56, P731, DOI 10.1002/ijc.2910560520
   Buckley CD, 2001, TRENDS IMMUNOL, V22, P199, DOI 10.1016/S1471-4906(01)01863-4
   Butler GS, 1998, J BIOL CHEM, V273, P871, DOI 10.1074/jbc.273.2.871
   Cambien B, 2001, BLOOD, V97, P359, DOI 10.1182/blood.V97.2.359
   CANFIELD AE, 1995, J CELL SCI, V108, P797
   Carr MW, 1996, IMMUNITY, V4, P179, DOI 10.1016/S1074-7613(00)80682-2
   Chen WT, 1999, ANN NY ACAD SCI, V878, P361, DOI 10.1111/j.1749-6632.1999.tb07695.x
   CHIQUETEHRISMANN R, 1995, EXPERIENTIA, V51, P853, DOI 10.1007/BF01921736
   CHIQUETEHRISMANN R, 1993, SEMIN CANCER BIOL, V4, P301
   CHIQUETEHRISMANN R, 1995, BIOESSAYS, V17, P873, DOI 10.1002/bies.950171009
   Chung CY, 1996, MOL BIOL CELL, V7, P883, DOI 10.1091/mbc.7.6.883
   CHUNG LWK, 1995, CANCER SURV, V23, P33
   CHUNG LWK, 1991, CANCER SURV, V11, P91
   CHUNG LWK, 1991, CANCER METAST REV, V10, P263, DOI 10.1007/BF00050797
   Clark RA, 1996, J CELL BIOL, V134, P1075, DOI 10.1083/jcb.134.4.1075
   Crowe DL, 1999, HISTOL HISTOPATHOL, V14, P665, DOI 10.14670/HH-14.665
   CULLEN KJ, 1991, CANCER RES, V51, P4978
   CUNHA GR, 1991, CANCER SURV, V11, P73
   Curran S, 1999, J PATHOL, V189, P300, DOI 10.1002/(SICI)1096-9896(199911)189:3<300::AID-PATH456>3.0.CO;2-C
   Curran S, 2000, EUR J CANCER, V36, P1621, DOI 10.1016/S0959-8049(00)00156-8
   Dano K, 1999, APMIS, V107, P120, DOI 10.1111/j.1699-0463.1999.tb01534.x
   DeClerck YA, 2000, EUR J CANCER, V36, P1258, DOI 10.1016/S0959-8049(00)00094-0
   DECOSSE JJ, 1975, J NATL CANCER I, V54, P913
   DIAZFLORES L, 1991, HISTOL HISTOPATHOL, V6, P269
   Dibbens JA, 1999, MOL BIOL CELL, V10, P907, DOI 10.1091/mbc.10.4.907
   Eberhard A, 2000, CANCER RES, V60, P1388
   Egginton S, 2000, ADV EXP MED BIOL, V476, P81
   Elenbaas B, 2001, EXP CELL RES, V264, P169, DOI 10.1006/excr.2000.5133
   Elgert KD, 1998, J LEUKOCYTE BIOL, V64, P275, DOI 10.1002/jlb.64.3.275
   ELLIS MJC, 1994, BREAST CANCER RES TR, V31, P249, DOI 10.1007/BF00666158
   FALANGA V, 1993, J CELL PHYSIOL, V157, P408, DOI 10.1002/jcp.1041570225
   FOIDART JM, 1994, B ACAD NAT MED PARIS, V178, P533
   Forsythe JA, 1996, MOL CELL BIOL, V16, P4604
   Galindo M, 2001, CLIN EXP IMMUNOL, V123, P36, DOI 10.1046/j.1365-2249.2001.01412.x
   GLEAVE M, 1991, CANCER RES, V51, P3753
   GLEAVE ME, 1992, J UROLOGY, V147, P1151, DOI 10.1016/S0022-5347(17)37506-7
   Goede V, 1999, INT J CANCER, V82, P765, DOI 10.1002/(SICI)1097-0215(19990827)82:5<765::AID-IJC23>3.0.CO;2-F
   Goede V, 1998, LAB INVEST, V78, P1385
   Gold LI, 1999, CRIT REV ONCOGENESIS, V10, P303
   HAUPTMANN S, 1993, AM J PATHOL, V143, P1406
   HAYASHI N, 1990, CANCER RES, V50, P4747
   HAYASHI N, 1991, CANCER RES, V51, P4924
   Heath EI, 2000, DRUGS, V59, P1043, DOI 10.2165/00003495-200059050-00002
   Heil M, 2000, EUR J CELL BIOL, V79, P850, DOI 10.1078/0171-9335-00113
   HEWITT RE, 1993, INT J CANCER, V53, P62, DOI 10.1002/ijc.2910530113
   Hirschi KK, 1996, CARDIOVASC RES, V32, P687, DOI 10.1016/S0008-6363(96)00063-6
   HLATKY L, 1994, CANCER RES, V54, P6083
   Hockel M, 2001, SEMIN ONCOL, V28, P36, DOI 10.1016/S0093-7754(01)90211-8
   HOFLAND LJ, 1995, INT J CANCER, V60, P93, DOI 10.1002/ijc.2910600114
   Hogaboam CM, 1998, J IMMUNOL, V160, P4606
   HORGAN K, 1987, BRIT J SURG, V74, P227, DOI 10.1002/bjs.1800740326
   Jackson JR, 1997, J RHEUMATOL, V24, P1253
   Janvier R, 1997, ANTICANCER RES, V17, P1551
   JIANG YL, 1994, AM J PHYSIOL-CELL PH, V267, PC1112, DOI 10.1152/ajpcell.1994.267.4.C1112
   Johansson N, 2000, CELL MOL LIFE SCI, V57, P5, DOI 10.1007/s000180050495
   Jones PL, 2000, MATRIX BIOL, V19, P581, DOI 10.1016/S0945-053X(00)00106-2
   JOSHI P, 1993, J CELL SCI, V106, P389
   KACZMAREK J, 1994, INT J CANCER, V59, P11, DOI 10.1002/ijc.2910590104
   Keane Michael P, 1999, V72, V0, P86
   Kim EC, 1998, AM J PHYSIOL-CELL PH, V275, PC988, DOI 10.1152/ajpcell.1998.275.4.C988
   Kim JB, 2000, J CELL BIOL, V151, P1193, DOI 10.1083/jcb.151.6.1193
   Kim S, 2000, AM J PATHOL, V156, P1345, DOI 10.1016/S0002-9440(10)65005-5
   Koblinski JE, 2000, CLIN CHIM ACTA, V291, P113, DOI 10.1016/S0009-8981(99)00224-7
   Konur A, 1996, INT J CANCER, V66, P645, DOI 10.1002/(SICI)1097-0215(19960529)66:5<645::AID-IJC11>3.3.CO;2-Y
   Konur A, 1998, INT J CANCER, V78, P648, DOI 10.1002/(SICI)1097-0215(19981123)78:5<648::AID-IJC20>3.0.CO;2-N
   Kosaki R, 1999, CANCER RES, V59, P1141
   Kosmehl H, 1996, VIRCHOWS ARCH, V429, P311
   Kostoulas G, 1999, FEBS LETT, V455, P286, DOI 10.1016/S0014-5793(99)00897-2
   Kunz-Schughart LA, 2002, HISTOL HISTOPATHOL, V17, P599, DOI 10.14670/HH-17.599
   Langenbach KJ, 1999, J BIOL CHEM, V274, P7032, DOI 10.1074/jbc.274.11.7032
   Leek RD, 1996, CANCER RES, V56, P4625
   LEFEBVRE MF, 1995, BREAST CANCER RES TR, V33, P189, DOI 10.1007/BF00665943
   Li G, 2001, CANCER RES, V61, P3819
   Lieubeau B, 1999, INT J CANCER, V81, P629, DOI 10.1002/(SICI)1097-0215(19990517)81:4<629::AID-IJC20>3.0.CO;2-8
   Lindahl P, 1998, CURR OPIN LIPIDOL, V9, P407, DOI 10.1097/00041433-199810000-00004
   Lindahl P, 1997, SCIENCE, V277, P242, DOI 10.1126/science.277.5323.242
   MAGNUSON VL, 1991, J BIOL CHEM, V266, P14654
   Mai JX, 2000, BBA-PROTEIN STRUCT M, V1477, P215, DOI 10.1016/S0167-4838(99)00274-5
   Manabe R, 1997, J CELL BIOL, V139, P295, DOI 10.1083/jcb.139.1.295
   Manabe R, 1999, J BIOL CHEM, V274, P5919, DOI 10.1074/jbc.274.9.5919
   MANTOVANI A, 1992, IMMUNOL TODAY, V13, P265, DOI 10.1016/0167-5699(92)90008-U
   Maquoi E, 2000, J BIOL CHEM, V275, P11368, DOI 10.1074/jbc.275.15.11368
   Mareel M, 1997, J CELL PHYSIOL, V173, P271, DOI 10.1002/(SICI)1097-4652(199711)173:2<271::AID-JCP34>3.0.CO;2-G
   Matsukawa A, 1999, J IMMUNOL, V163, P6148
   Matsukawa A, 2000, EXP MOL PATHOL, V68, P77, DOI 10.1006/exmp.1999.2296
   MATSUURA H, 1988, J BIOL CHEM, V263, P3314
   Midulla M, 2000, CANCER RES, V60, P164
   MUKAIDA H, 1991, INT J CANCER, V48, P423, DOI 10.1002/ijc.2910480320
   MULLER OH, 1992, HUMAN MAMMARY CARCIN, V0, P0
   Muller R, 1997, EXP DERMATOL, V6, P81, DOI 10.1111/j.1600-0625.1997.tb00151.x
   Murakami S, 1997, CRIT REV ORAL BIOL M, V8, P40, DOI 10.1177/10454411970080010201
   Murphy G, 1999, CURR OPIN CELL BIOL, V11, P614, DOI 10.1016/S0955-0674(99)00022-8
   NEHLS V, 1994, MICROVASC RES, V48, P349, DOI 10.1006/mvre.1994.1061
   NEHLS V, 1992, CELL TISSUE RES, V270, P469, DOI 10.1007/BF00645048
   Nelson AR, 2000, J CLIN ONCOL, V18, P1135, DOI 10.1200/JCO.2000.18.5.1135
   Neri D, 1997, NAT BIOTECHNOL, V15, P1271, DOI 10.1038/nbt1197-1271
   Neufeld G, 1999, FASEB J, V13, P9, DOI 10.1096/fasebj.13.1.9
   Nieman MT, 1999, J CELL BIOL, V147, P631, DOI 10.1083/jcb.147.3.631
   Nilsson F, 2001, CANCER RES, V61, P711
   NOEL A, 1993, MATRIX, V13, P267, DOI 10.1016/S0934-8832(11)80021-1
   NOEL A, 1993, BRIT J CANCER, V68, P909, DOI 10.1038/bjc.1993.453
   Norman JT, 2000, KIDNEY INT, V58, P2351, DOI 10.1046/j.1523-1755.2000.00419.x
   Novak A, 1999, CELL MOL LIFE SCI, V56, P523, DOI 10.1007/s000180050449
   Olumi AF, 1998, CANCER RES, V58, P4525
   OPDENAKKER G, 1992, CYTOKINE, V4, P251, DOI 10.1016/1043-4666(92)90064-X
   ORLIDGE A, 1987, J CELL BIOL, V105, P1455, DOI 10.1083/jcb.105.3.1455
   PENBERTHY TW, 1995, AM J PHYSIOL-CELL PH, V269, PC60, DOI 10.1152/ajpcell.1995.269.1.C60
   Pilch H, 2001, INT J GYNECOL CANCER, V11, P137, DOI 10.1046/j.1525-1438.2001.01002.x
   Powell DW, 1999, AM J PHYSIOL-CELL PH, V277, PC1, DOI 10.1152/ajpcell.1999.277.1.C1
   Ragsdale GK, 1997, BIOPHYS J, V73, P2798, DOI 10.1016/S0006-3495(97)78309-7
   Rickles FR, 2001, INT J HEMATOL, V73, P145, DOI 10.1007/BF02981930
   ROONEY P, 1995, INT J CANCER, V60, P632, DOI 10.1002/ijc.2910600511
   ROSSI L, 1994, ANTICANCER RES, V14, P1493
   RUEGG CR, 1989, P NATL ACAD SCI USA, V86, P7437, DOI 10.1073/pnas.86.19.7437
   Ruoslahti E, 1999, ADV CANCER RES, V76, P1, DOI 10.1016/S0065-230X(08)60772-1
   RYAN MC, 1993, BRIT J CANCER, V67, P1268, DOI 10.1038/bjc.1993.237
   Saed GM, 2001, FERTIL STERIL, V75, P763, DOI 10.1016/S0015-0282(00)01799-4
   Saito K, 2000, INT J CANCER, V86, P24, DOI 10.1002/(SICI)1097-0215(20000401)86:1<24::AID-IJC4>3.0.CO;2-A
   Salcedo R, 2000, BLOOD, V96, P34, DOI 10.1182/blood.V96.1.34.013a49_34_40
   SCHENK S, 1994, METHOD ENZYMOL, V245, P52
   SCHREY MP, 1995, BRIT J CANCER, V72, P1412, DOI 10.1038/bjc.1995.523
   Schwarzbauer JE, 1999, CURR OPIN CELL BIOL, V11, P622, DOI 10.1016/S0955-0674(99)00017-4
   Serini G, 1998, J CELL BIOL, V142, P873, DOI 10.1083/jcb.142.3.873
   Shekhar MPV, 2001, CANCER RES, V61, P1320
   SHEPRO D, 1993, FASEB J, V7, P1031, DOI 10.1096/fasebj.7.11.8370472
   Sica A, 2000, J IMMUNOL, V164, P733, DOI 10.4049/jimmunol.164.2.733
   Siever DA, 1997, INT J BIOCHEM CELL B, V29, P1219, DOI 10.1016/S1357-2725(97)00057-5
   Smith H S, 1991, BASIC LIFE SCI, V57, P329
   Smith RS, 1997, AM J PATHOL, V151, P317
   Sottile J, 2000, J CELL SCI, V113, P4287
   SRIRAMARAO P, 1993, J CELL SCI, V105, P1001
   Steinbrech DS, 1999, ANN PLAS SURG, V42, P514, DOI 10.1097/00000637-199905000-00009
   Steinbrech DS, 1999, J SURG RES, V84, P127, DOI 10.1006/jsre.1999.5627
   Takeichi M, 1993, CURR OPIN CELL BIOL, V5, P806, DOI 10.1016/0955-0674(93)90029-P
   Talts JF, 1999, J CELL SCI, V112, P1855
   Tamamori M, 1997, CELL BIOL INT, V21, P175, DOI 10.1006/cbir.1997.0130
   Tlsty TD, 2001, CURR OPIN GENET DEV, V11, P54, DOI 10.1016/S0959-437X(00)00156-8
   Tokes AM, 1999, PATHOL RES PRACT, V195, P821
   Trial J, 1999, J CLIN INVEST, V104, P419, DOI 10.1172/JCI4824
   Trochon V, 1997, FEBS LETT, V418, P6, DOI 10.1016/S0014-5793(97)01337-9
   Trompezinski S, 2000, BRIT J DERMATOL, V143, P539
   Tucker EL, 2000, HISTOL HISTOPATHOL, V15, P251, DOI 10.14670/HH-15.251
   Ueno T, 2000, CLIN CANCER RES, V6, P3282
   Valkovic T, 1998, PATHOL RES PRACT, V194, P335, DOI 10.1016/S0344-0338(98)80057-5
   Van Hoorde L, 1999, CELL ADHES COMMUN, V7, P139, DOI 10.3109/15419069909034397
   Vancheri C, 1996, AM J RESP CELL MOL, V15, P460, DOI 10.1165/ajrcmb.15.4.8879179
   Vancheri C, 2000, AM J RESP CELL MOL, V22, P628, DOI 10.1165/ajrcmb.22.5.3948
   VANROOZENDAAL CEP, 1992, BRIT J CANCER, V65, P77, DOI 10.1038/bjc.1992.14
   vanRoozendaal KEP, 1996, INT J CANCER, V65, P120, DOI 10.1002/(SICI)1097-0215(19960103)65:1<120::AID-IJC20>3.0.CO;2-J
   Veikkola T, 1999, SEMIN CANCER BIOL, V9, P211, DOI 10.1006/scbi.1998.0091
   VOLLMER G, 1994, BIOCHEM CELL BIOL, V72, P505, DOI 10.1139/o94-068
   Weber C, 1996, J CELL BIOL, V134, P1063, DOI 10.1083/jcb.134.4.1063
   Wernert N, 1997, VIRCHOWS ARCH, V430, P433, DOI 10.1007/s004280050053
   Wijnhoven BPL, 2000, BRIT J SURG, V87, P992, DOI 10.1046/j.1365-2168.2000.01513.x
   Witowski J, 2001, AM J PATHOL, V158, P1441, DOI 10.1016/S0002-9440(10)64095-3
   Yamanaka M, 2000, J DERMATOL SCI, V24, P99, DOI 10.1016/S0923-1811(00)00086-4
   Yoshida Y, 1999, J INVEST DERMATOL, V113, P49, DOI 10.1046/j.1523-1747.1999.00623.x
   Zhao L, 2001, BBA-MOL CELL RES, V1538, P273, DOI 10.1016/S0167-4889(01)00078-7
   Zickus C, 1998, MEDIAT INFLAMM, V7, P269, DOI 10.1080/09629359890956
NR 183
TC 105
Z9 110
U1 0
U2 9
PU F HERNANDEZ
PI MURCIA
PA PLAZA FUENSANTA 2-7 C, 30008 MURCIA, SPAIN
SN 0213-3911
EI 1699-5848
J9 HISTOL HISTOPATHOL
JI Histol. Histopath.
PD APR 15
PY 2002
VL 17
IS 2
BP 623
EP 637
DI 
PG 15
WC Cell Biology; Pathology
SC Cell Biology; Pathology
GA 540NW
UT WOS:000174935900025
PM 11962762
DA 2023-09-23
ER

PT J
AU Cunha, GR
   Hayward, SW
   Wang, YZ
AF Cunha, GR
   Hayward, SW
   Wang, YZ
TI Role of stroma in carcinogenesis of the prostate
SO DIFFERENTIATION
LA English
DT Review
DE mesenchymal; epithelial interactions; prostate; prostatic carcinogenesis; urogenital sinus mesenchyme; human prostatic epithelial cells
ID urogenital sinus mesenchyme; androgen receptor expression; feminized tfm/y mice; deoxyribonucleic-acid synthesis; messenger-rna expression; male reproductive-organs; epithelial-cell line; human-breast-cancer; adult-rat prostate; growth-factor
AB Prostatic development is induced by androgens acting via mesenchymal-epithelial interactions. Androgens elicit their morphogenetic effects by acting through androgen receptors (ARs) in urogenital sinus mesenchyme (UGM), which induces prostatic epithelial development. In adulthood reciprocal homeostatic stromal-epithelial interactions maintain functional differentiation and growth-quiescence. Testosterone plus estradiol (T + E2) have been shown to induce prostatic carcinogenesis in animal models. Thus, tissue recombinant studies were undertaken to explore the mechanisms of prostatic carcinogenesis in BPH-1 cells in which ARs and estrogen receptors (ERs) are undetectable. For this purpose, BPH-1 cells were combined with UGM, and the UGM BPH-1 recombinants were grafted to adult male hosts. Solid branched epithelial cords and ductal structures formed in untreated UGM BPH-1 recombinants. Growth was modest, and tumors did not develop. UGM BPH-1 recombinants treated with T E2 formed invasive carcinomas. BPH-1 cells lack ARs and ERs, whereas rat UGM expresses both of these receptors. These data show that immortalized nontumorigenic human prostatic epithelial cells can undergo hormonal carcinogenesis in response to T + E2 stimulation via paracrine mechanisms and demonstrate that the stromal environment plays an important role in mediating hormonal carcinogenesis. During prostatic carcinogenesis the stroma undergoes progressive loss of smooth muscle with the appearance of carcinoma-associated fibroblasts (CAF). This altered stroma was tested for its ability to promote carcinogenesis of nontumorigenic but immortalized human prostatic epithelial cells (BPH-1). CAF BPH-1 tissue recombinants formed large carcinomas. In contrast, recombinants composed of normal prostatic stroma BPH-1 cells exhibited minimal growth. This stroma-induced malignant transformation was associated with additional genetic alterations and changes in gene expression. Thus, alteration in the stromal microenvironment was sufficient to promote malignant transformation of human prostatic epithelial cells.
C1 Univ Calif San Francisco, Dept Anat, San Francisco, CA 94143 USA.
   Univ Calif San Francisco, Dept Urol, San Francisco, CA 94143 USA.
   Vanderbilt Univ, Med Ctr, Dept Urol Surg, Nashville, TN 37232 USA.
   British Columbia Canc Agcy, Dept Canc Endocrinol, Vancouver, BC V5Z 1L3, Canada.
C3 University of California System; University of California San Francisco; University of California System; University of California San Francisco; Vanderbilt University; British Columbia Cancer Agency
RP Cunha, GR (通讯作者)，Univ Calif San Francisco, Dept Anat, San Francisco, CA 94143 USA.
EM grcunha@itsa.ucsf.edu
FU NCI NIH HHS [CA 64872, CA 84294, CA 89520, CA 59831] Funding Source: Medline; NIDDK NIH HHS [DK 52708, DK 47517, DK 45861] Funding Source: Medline
CR Adams JY, 2002, PROSTATE, V52, P69, DOI 10.1002/pros.10103
   Arnold JT, 2002, ENDOCR-RELAT CANCER, V9, P61, DOI 10.1677/erc.0.0090061
   BASSET P, 1993, BREAST CANCER RES TR, V24, P185, DOI 10.1007/BF01833259
   BOSMAN FT, 1993, INT J DEV BIOL, V37, P203
   BRENDLER CB, 1983, J CLIN INVEST, V71, P1114, DOI 10.1172/JCI110861
   Buchanan DL, 1999, ENDOCRINOLOGY, V140, P484, DOI 10.1210/en.140.1.484
   Buckanan DL, 1998, ENDOCRINOLOGY, V139, P4345, DOI 10.1210/en.139.10.4345
   Chang WY, 1999, ENDOCRINOLOGY, V140, P405, DOI 10.1210/en.140.1.405
   CHAUDHURI S, 1975, CANCER RES, V35, P2350
   CHIQUETEHRISMANN R, 1986, CELL, V47, P131, DOI 10.1016/0092-8674(86)90374-0
   Cooke PS, 1997, P NATL ACAD SCI USA, V94, P6535, DOI 10.1073/pnas.94.12.6535
   COOKE PS, 1991, ENDOCRINOLOGY, V128, P2867, DOI 10.1210/endo-128-6-2867
   COOKE PS, 1991, ENDOCRINOLOGY, V128, P2874, DOI 10.1210/endo-128-6-2874
   COOPER M, 1977, CANCER RES, V37, P2544
   Couse JF, 1999, ENDOCR REV, V20, P358, DOI 10.1210/er.20.3.358
   Cunha G R, 1992, EPITHELIAL CELL BIOL, V1, P76
   CUNHA GR, 1983, J CELL BIOL, V96, P1662, DOI 10.1083/jcb.96.6.1662
   CUNHA GR, 1981, J STEROID BIOCHEM, V14, P1317, DOI 10.1016/0022-4731(81)90338-1
   CUNHA GR, 1980, ENDOCRINOLOGY, V107, P1767, DOI 10.1210/endo-107-6-1767
   CUNHA GR, 1991, ENDOCRINOLOGY, V128, P3293, DOI 10.1210/endo-128-6-3293
   CUNHA GR, 1992, J ANDROL, V13, P465
   CUNHA GR, 1983, DIFFERENTIATION, V24, P174, DOI 10.1111/j.1432-0436.1983.tb01317.x
   CUNHA GR, 1987, ENDOCR REV, V8, P338, DOI 10.1210/edrv-8-3-338
   CUNHA GR, 1994, CANCER, V74, P1030, DOI 10.1002/1097-0142(19940801)74:3+<1030::AID-CNCR2820741510>3.0.CO;2-Q
   CUNHA GR, 1984, NEW APPROACHES STUDY, V0, P81
   Dawe C, 1972, TISSUE INTERACTIONS, V0, P305
   DECOSSE JJ, 1975, J NATL CANCER I, V54, P913
   DECOSSE JJ, 1973, SCIENCE, V181, P1057, DOI 10.1126/science.181.4104.1057
   DONJACOUR A A, 1988, JOURNAL OF CELL BIOLOGY, V107, P0
   DONJACOUR AA, 1993, ENDOCRINOLOGY, V132, P2342, DOI 10.1210/en.132.6.2342
   ELLIS MJC, 1994, BREAST CANCER RES TR, V31, P249, DOI 10.1007/BF00666158
   Frazier KS, 1997, INT J BIOCHEM CELL B, V29, P153, DOI 10.1016/S1357-2725(96)00127-6
   FUJII H, 1982, J UROLOGY, V128, P858, DOI 10.1016/S0022-5347(17)53221-8
   FUKAMACHI H, 1987, J CELL SCI, V87, P615
   FUKAMACHI H, 1986, EXPERIENTIA, V42, P312, DOI 10.1007/BF01942518
   Gao J, 2001, CANCER RES, V61, P5038
   Grossfeld GD, 1998, ENDOCR-RELAT CANCER, V5, P253, DOI 10.1677/erc.0.0050253
   HATIER R, 1990, INT J ANDROL, V13, P147, DOI 10.1111/j.1365-2605.1990.tb00971.x
   Haughney PC, 1998, BIOL REPROD, V59, P93, DOI 10.1095/biolreprod59.1.93
   HAYASHI N, 1993, EPITHELIAL CELL BIOL, V2, P66
   Hayes R B, 1992, EUR J CANCER PREV, V1, P239, DOI 10.1097/00008469-199204000-00005
   Hayward SW, 1998, DIFFERENTIATION, V63, P131, DOI 10.1046/j.1432-0436.1998.6330131.x
   Hayward SW, 1998, INT J ONCOL, V13, P35
   Hayward SW, 1996, ANN NY ACAD SCI, V784, P50, DOI 10.1111/j.1749-6632.1996.tb16227.x
   HAYWARD SW, 1995, IN VITRO CELL DEV-AN, V31, P14
   Hayward SW, 1997, BRIT J UROL, V79, P18, DOI 10.1111/j.1464-410X.1997.tb16917.x
   Hayward SW, 2001, CANCER RES, V61, P8135
   Hayward SW, 2000, RADIOL CLIN N AM, V38, P1, DOI 10.1016/S0033-8389(05)70146-9
   HE WW, 1991, NUCLEIC ACIDS RES, V19, P2373, DOI 10.1093/nar/19.9.2373
   HO SM, 1993, CANCER RES, V53, P528
   JUNGTESTAS I, 1981, ENDOCRINOLOGY, V109, P1287, DOI 10.1210/endo-109-4-1287
   Kuiper GGJM, 1996, P NATL ACAD SCI USA, V93, P5925, DOI 10.1073/pnas.93.12.5925
   Kurita T, 1998, ENDOCRINOLOGY, V139, P4708, DOI 10.1210/en.139.11.4708
   Lau KM, 1998, ENDOCRINOLOGY, V139, P424, DOI 10.1210/en.139.1.424
   LEAV I, 1988, J NATL CANCER I, V80, P1045, DOI 10.1093/jnci/80.13.1045
   Macintosh CA, 1998, CANCER RES, V58, P23
   MOELLER H, 1987, RES EXP MED, V187, P287, DOI 10.1007/BF01852054
   MONTIE JE, 1994, UROLOGY, V43, P892, DOI 10.1016/0090-4295(94)90163-5
   Nakamura T, 1997, CANCER RES, V57, P3305
   NOBLE RL, 1977, CANCER RES, V37, P1929
   NORMAN JT, 1986, PROSTATE, V8, P209, DOI 10.1002/pros.2990080302
   OISHI K, 1981, PROSTATE, V2, P11, DOI 10.1002/pros.2990020103
   Olumi AF, 1999, CANCER RES, V59, P5002
   Pathak S, 1997, BRIT J CANCER, V76, P1134, DOI 10.1038/bjc.1997.524
   PATHAK VK, 1987, J NATL CANCER I, V78, P327
   Phillips JL, 2001, CANCER RES, V61, P8143
   PONTEN F, 1994, J INVEST DERMATOL, V102, P304, DOI 10.1111/1523-1747.ep12371787
   Prins GS, 1996, DEV GENET, V18, P99
   PRINS GS, 1995, ENDOCRINOLOGY, V136, P1303, DOI 10.1210/en.136.3.1303
   Prins GS, 1997, ENDOCRINOLOGY, V138, P1801, DOI 10.1210/en.138.5.1801
   Prins GS, 1998, ENDOCRINOLOGY, V139, P874, DOI 10.1210/en.139.3.874
   PRINS GS, 1991, ENDOCRINOLOGY, V129, P3187, DOI 10.1210/endo-129-6-3187
   Prins GS, 2001, CANCER RES, V61, P6089
   Pupa SM, 2002, J CELL PHYSIOL, V192, P259, DOI 10.1002/jcp.10142
   REDLER P, 1968, DEV BIOL, V17, P679, DOI 10.1016/0012-1606(68)90013-4
   Risbridger G, 2001, DEV BIOL, V229, P432, DOI 10.1006/dbio.2000.9994
   Risbridger GP, 2001, ENDOCRINOLOGY, V142, P2443, DOI 10.1210/en.142.6.2443
   RonnovJessen L, 1996, PHYSIOL REV, V76, P69, DOI 10.1152/physrev.1996.76.1.69
   ROSS R, 1986, JNCI-J NATL CANCER I, V76, P45
   Rowley DR, 1998, CANCER METAST REV, V17, P411, DOI 10.1023/A:1006129420005
   SCHOR SL, 1988, J CELL SCI, V90, P401
   Seljelid R, 1999, ANTICANCER RES, V19, P4809
   SHANNON JM, 1984, BIOL REPROD, V31, P175, DOI 10.1095/biolreprod31.1.175
   Shattuck-Brandt RL, 1999, MOL CARCINOGEN, V24, P177, DOI 10.1002/(SICI)1098-2744(199903)24:3<177::AID-MC4>3.0.CO;2-6
   Shattuck-Brandt RL, 2000, GASTROENTEROLOGY, V118, P337, DOI 10.1016/S0016-5085(00)70216-2
   SINGER C, 1995, CANCER RES, V55, P2448
   SUGIMURA Y, 1985, PROSTATE, V7, P253, DOI 10.1002/pros.2990070302
   SUGIMURA Y, 1986, PROSTATE, V9, P217, DOI 10.1002/pros.2990090302
   TAKEDA H, 1991, J ENDOCRINOL, V129, P83, DOI 10.1677/joe.0.1290083
   TAKEDA H, 1990, DEVELOPMENT, V110, P273
   TARIN D, 1972, TISSUE INTERACTIONS, V0, P0
   THOMPSON TC, 1993, MOL CARCINOGEN, V7, P165, DOI 10.1002/mc.2940070307
   TIMMS BG, 1995, MICROSC RES TECHNIQ, V30, P319, DOI 10.1002/jemt.1070300407
   Tuxhorn JA, 2001, J UROLOGY, V166, P2472, DOI 10.1016/S0022-5347(05)65620-0
   Tuxhorn JA, 2002, CANCER RES, V62, P3298
   Walsh P C, 1975, UROL CLIN NORTH AM, V2, P125
   Wang YH, 2000, CANCER RES, V60, P6008
   Wang YZ, 2001, CANCER RES, V61, P6064
   Wang YZ, 1998, PROSTATE, V35, P165
   Wang YZ, 2001, J UROLOGY, V165, P1320
   WEAKER FJ, 1982, J MORPHOL, V172, P151, DOI 10.1002/jmor.1051720203
   Weihua Zhang, 2001, PROCEEDINGS OF THE NATIONAL ACADEMY OF SCIENCES OF THE UNITED STATES OF AMERICA, V98, P6330, DOI 10.1073/pnas.111150898
   Werb Z, 1996, BRAZ J MED BIOL RES, V29, P1087
   Wong YC, 2000, INT REV CYTOL, V199, P65, DOI 10.1016/S0074-7696(00)99002-8
   WRIGHT JH, 1994, MOL CARCINOGEN, V10, P207, DOI 10.1002/mc.2940100405
   YAN GC, 1993, MOL CELL BIOL, V13, P4513, DOI 10.1128/MCB.13.8.4513
   YEE D, 1989, MOL ENDOCRINOL, V3, P509, DOI 10.1210/mend-3-3-509
   YU M, 1993, LAB INVEST, V68, P33
NR 108
TC 216
Z9 221
U1 0
U2 12
PU ELSEVIER SCI LTD
PI OXFORD
PA THE BOULEVARD, LANGFORD LANE, KIDLINGTON, OXFORD OX5 1GB, OXON, ENGLAND
SN 0301-4681
EI 1432-0436
J9 DIFFERENTIATION
JI Differentiation
PD DEC 15
PY 2002
VL 70
IS 9-10
BP 473
EP 485
DI 10.1046/j.1432-0436.2002.700902.x
PG 13
WC Cell Biology; Developmental Biology
SC Cell Biology; Developmental Biology
GA 627QX
UT WOS:000179946700002
PM 12492490
DA 2023-09-23
ER
