# Supplementary material for: A bibliometric and visual analysis of cancer-associated fibroblasts
Source: Front Immunol. 2023 Dec 19;14:1323115. doi: 10.3389/fimmu.2023.1323115 (PMC10762783; doi:10.3389/fimmu.2023.1323115)
Supplement: Supplementary file 1 [file DataSheet_1.zip › download2003u6.txt]

PT J
AU Cunha, GR
   Hayward, SW
   Wang, YZ
   Ricke, WA
AF Cunha, GR
   Hayward, SW
   Wang, YZ
   Ricke, WA
TI Role of the stromal microenvironment in carcinogenesis of the prostate
SO INTERNATIONAL JOURNAL OF CANCER
LA English
DT Review
DE tumor; microenviroment; prostate; prostate cancer; androgen receptor; estrogen receptor
ID mesenchymal-epithelial interactions; androgen receptor expression; keratinocyte growth-factor; messenger-rna expression; urogenital sinus mesenchyme; colon cancer-cells; extracellular-matrix; rat prostate; malignant transformation; genetic predisposition
AB The topic of this review is the role of stromal-epithelial interactions in normal and malignant prostatic growth. Because cell-cell interactions and androgens play such key roles in the prostate, the goal of this review will be to apply endocrinologic and developmental concepts to the understanding of normal and malignant prostatic growth. Prostatic development is induced by androgens, which act via androgen receptors. Androgens elicit prostatic epithelial growth during fetal and prepubertal periods, and in adulthood androgens act via reciprocal homeostatic stromal-epithelial interactions to maintain functional differentiation and growth quiescence. During carcinogenesis, these reciprocal homeostatic stromal-epithelial interactions are disrupted. In this review, 2 models of prostatic carcinogenesis will be reviewed, both of which emphasize the role of the stromal microenvironment in the carcinogenic process. Hormonal carcinogenesis of the prostate can be elicited by treatment of rats and mice with testosterone plus estradiol (T+E2). Using an immortalized but nontumorigenic human prostatic epithelial cell line (BPH-I), tissue recombinant studies were employed to explore the cellular mechanisms of prostatic carcinogenesis. Accordingly, human BPH-I prostatic epithelial cells were combined with rat UGM, and the resultant UGM+BPH-I recombinants were grown in adult male nude mouse hosts. In untreated mouse hosts, UGM+BPH-I recombinants produced solid branched epithelial cords and ductal structures exhibiting benign growth. In T+E2-treated hosts, UGM+BPH-I recombinants formed invasive carcinomas. Since BPH-I cells lack androgen and estrogen receptors, whereas rat UGM expresses both of these receptors, it is proposed that hormonal carcinogenesis is elicited by T+E2 via paracrine mechanisms mediated by the stromal microenvironment. During prostatic carcinogenesis in rats and humans, the periepithelial stroma undergoes progressive loss in smooth muscle with the appearance of carcinoma-associated fibroblasts (CAFs). This abnormal stroma was shown to promote carcinogenesis in genetically abnormal but nontumorigenic epithelial cells. CAF+BPH-I tissue recombinants grown in male hosts formed carcinomas, whereas benign growth and orderly tissue architecture developed in recombinants composed of normal prostatic stroma+ BPH-I. Malignant transformation triggered by CAF was associated with additional genetic alterations and changes in gene expression in the BPH-I cells. Thus, the stromal microenvironment is a critical determinant of benign versus malignant growth. (C) 2003 Wilev-Liss, Inc
C1 Univ Calif San Francisco, Dept Anat, San Francisco, CA 94143 USA.
   Univ Calif San Francisco, Dept Urol, San Francisco, CA 94143 USA.
   Vanderbilt Univ, Med Ctr, Dept Urol Surg, Nashville, TN USA.
   British Columbia Canc Agcy, Dept Canc Endocrinol, Vancouver, BC V5Z 4E6, Canada.
C3 University of California System; University of California San Francisco; University of California System; University of California San Francisco; Vanderbilt University; British Columbia Cancer Agency
RP Cunha, GR (通讯作者)，Univ Calif San Francisco, Dept Anat, San Francisco, CA 94143 USA.
EM grcunha@itsa.ucsf.edu
FU NCI NIH HHS [CA89520, CA64872, CN-15114-MAO, CA 84294, CA 59831] Funding Source: Medline; NIDDK NIH HHS [DK 45861, DK 47517, DK 52708] Funding Source: Medline
CR Adams JY, 2002, PROSTATE, V52, P69, DOI 10.1002/pros.10103
   [Anonymous], 1982, TUMOR INVASION METAS, V0, P0
   ARBEIT JM, 1994, J VIROL, V68, P4358, DOI 10.1128/JVI.68.7.4358-4368.1994
   Arnold JT, 2002, ENDOCR-RELAT CANCER, V9, P61, DOI 10.1677/erc.0.0090061
   BASSET P, 1993, BREAST CANCER RES TR, V24, P185, DOI 10.1007/BF01833259
   Bergers G, 2000, NAT CELL BIOL, V2, P737, DOI 10.1038/35036374
   BILLINGHAM RE, 1951, BRIT J CANCER, V5, P417, DOI 10.1038/bjc.1951.48
   Bissell MJ, 2002, DIFFERENTIATION, V70, P537, DOI 10.1046/j.1432-0436.2002.700907.x
   BOSMAN FT, 1993, INT J DEV BIOL, V37, P203
   BRAUCHLE M, 1994, ONCOGENE, V9, P3199
   BRENDLER CB, 1983, J CLIN INVEST, V71, P1114, DOI 10.1172/JCI110861
   CHAUDHURI S, 1975, CANCER RES, V35, P2350
   CHIQUETEHRISMANN R, 1986, CELL, V47, P131, DOI 10.1016/0092-8674(86)90374-0
   COOKE PS, 1991, ENDOCRINOLOGY, V128, P2867, DOI 10.1210/endo-128-6-2867
   COOKE PS, 1991, ENDOCRINOLOGY, V128, P2874, DOI 10.1210/endo-128-6-2874
   COOPER M, 1977, CANCER RES, V37, P2544
   CORNIL I, 1991, P NATL ACAD SCI USA, V88, P6028, DOI 10.1073/pnas.88.14.6028
   Couse JF, 1999, ENDOCR REV, V20, P358, DOI 10.1210/er.20.3.358
   Coussens LM, 1996, AM J PATHOL, V149, P1899
   Cunha G R, 1992, EPITHELIAL CELL BIOL, V1, P76
   CUNHA GR, 1983, J CELL BIOL, V96, P1662, DOI 10.1083/jcb.96.6.1662
   CUNHA GR, 1981, J STEROID BIOCHEM, V14, P1317, DOI 10.1016/0022-4731(81)90338-1
   CUNHA GR, 1972, ANAT REC, V172, P179, DOI 10.1002/ar.1091720206
   CUNHA GR, 1980, ENDOCRINOLOGY, V107, P1767, DOI 10.1210/endo-107-6-1767
   CUNHA GR, 1991, ENDOCRINOLOGY, V128, P3293, DOI 10.1210/endo-128-6-3293
   CUNHA GR, 1992, J ANDROL, V13, P465
   CUNHA GR, 1983, DIFFERENTIATION, V24, P174, DOI 10.1111/j.1432-0436.1983.tb01317.x
   CUNHA GR, 1987, ENDOCR REV, V8, P338, DOI 10.1210/edrv-8-3-338
   CUNHA GR, 1994, CANCER, V74, P1030, DOI 10.1002/1097-0142(19940801)74:3+<1030::AID-CNCR2820741510>3.0.CO;2-Q
   CUNHA GR, 1984, NEW APPROACHES STUDY, V0, P81
   Dawe C, 1972, TISSUE INTERACTIONS, V0, P305
   DECOSSE JJ, 1975, J NATL CANCER I, V54, P913
   DECOSSE JJ, 1973, SCIENCE, V181, P1057, DOI 10.1126/science.181.4104.1057
   DONJACOUR AA, 1993, ENDOCRINOLOGY, V132, P2342, DOI 10.1210/en.132.6.2342
   DUNNING WF, 1963, NATL CANCER INST MONOGR, V12, P351
   Egeblad M, 2002, NAT REV CANCER, V2, P161, DOI 10.1038/nrc745
   ELLIS MJC, 1994, BREAST CANCER RES TR, V31, P249, DOI 10.1007/BF00666158
   Foster BA, 1997, CANCER RES, V57, P3325
   Foster BA, 2002, DIFFERENTIATION, V70, P624, DOI 10.1046/j.1432-0436.2002.700915.x
   Frazier KS, 1997, INT J BIOCHEM CELL B, V29, P153, DOI 10.1016/S1357-2725(96)00127-6
   FUJII H, 1982, J UROLOGY, V128, P858, DOI 10.1016/S0022-5347(17)53221-8
   FUKAMACHI H, 1987, J CELL SCI, V87, P615
   FUKAMACHI H, 1986, EXPERIENTIA, V42, P312, DOI 10.1007/BF01942518
   GABBERT H, 1985, CANCER METAST REV, V4, P293, DOI 10.1007/BF00048094
   Gao J, 2001, CANCER RES, V61, P5038
   GREGOIRE M, 1995, CANC METASTASIS REV, V14, P33950
   Grossfeld GD, 1998, ENDOCR-RELAT CANCER, V5, P253, DOI 10.1677/erc.0.0050253
   HAYASHI N, 1990, CANCER RES, V50, P4747
   HAYASHI N, 1991, CANCER RES, V51, P4924
   Hayashi N, 1996, INT J CANCER, V68, P788, DOI 10.1002/(SICI)1097-0215(19961211)68:6<788::AID-IJC17>3.0.CO;2-X
   Hayes R B, 1992, EUR J CANCER PREV, V1, P239, DOI 10.1097/00008469-199204000-00005
   Hayward SW, 1998, DIFFERENTIATION, V63, P131, DOI 10.1046/j.1432-0436.1998.6330131.x
   Hayward SW, 1998, INT J ONCOL, V13, P35
   Hayward SW, 1996, ANN NY ACAD SCI, V784, P50, DOI 10.1111/j.1749-6632.1996.tb16227.x
   HAYWARD SW, 1995, IN VITRO CELL DEV-AN, V31, P14
   Hayward SW, 1997, BRIT J UROL, V79, P18, DOI 10.1111/j.1464-410X.1997.tb16917.x
   Hayward SW, 2001, CANCER RES, V61, P8135
   Hayward SW, 2000, RADIOL CLIN N AM, V38, P1, DOI 10.1016/S0033-8389(05)70146-9
   HO SM, 1993, CANCER RES, V53, P528
   Itoh T, 1999, CLIN EXP METASTAS, V17, P177, DOI 10.1023/A:1006603723759
   Itoh T, 1998, CANCER RES, V58, P1048
   Krtolica A, 2002, INT J BIOCHEM CELL B, V34, P1401, DOI 10.1016/S1357-2725(02)00053-5
   Kuiper GGJM, 1996, P NATL ACAD SCI USA, V93, P5925, DOI 10.1073/pnas.93.12.5925
   Lau KM, 1998, ENDOCRINOLOGY, V139, P424, DOI 10.1210/en.139.1.424
   LEAV I, 1988, J NATL CANCER I, V80, P1045, DOI 10.1093/jnci/80.13.1045
   Lynch CC, 2002, DIFFERENTIATION, V70, P561, DOI 10.1046/j.1432-0436.2002.700909.x
   Masson R, 1998, J CELL BIOL, V140, P1535, DOI 10.1083/jcb.140.6.1535
   McGarvey TW, 1995, EXP MOL PATHOL, V63, P52, DOI 10.1006/exmp.1995.1030
   MCKEEHAN WL, 1991, MOLECULAR AND CELLULAR BIOLOGY OF PROSTATE CANCER, V0, P115
   McKeehan WL, 1998, PROG NUCLEIC ACID RE, V59, P135
   MONTIE JE, 1994, UROLOGY, V43, P892, DOI 10.1016/0090-4295(94)90163-5
   Nakamura T, 1997, CANCER RES, V57, P3305
   NOBLE RL, 1977, CANCER RES, V37, P1929
   OISHI K, 1981, PROSTATE, V2, P11, DOI 10.1002/pros.2990020103
   Olumi AF, 1999, CANCER RES, V59, P5002
   Pathak S, 1997, BRIT J CANCER, V76, P1134, DOI 10.1038/bjc.1997.524
   Phillips JL, 2001, CANCER RES, V61, P8143
   PONTEN F, 1994, J INVEST DERMATOL, V102, P304, DOI 10.1111/1523-1747.ep12371787
   PRINS GS, 1995, ENDOCRINOLOGY, V136, P1303, DOI 10.1210/en.136.3.1303
   Prins GS, 1997, ENDOCRINOLOGY, V138, P1801, DOI 10.1210/en.138.5.1801
   Prins GS, 1998, ENDOCRINOLOGY, V139, P874, DOI 10.1210/en.139.3.874
   PRINS GS, 1991, ENDOCRINOLOGY, V129, P3187, DOI 10.1210/endo-129-6-3187
   Prins GS, 2001, CANCER RES, V61, P6089
   Pupa SM, 2002, J CELL PHYSIOL, V192, P259, DOI 10.1002/jcp.10142
   REDLER P, 1968, DEV BIOL, V17, P679, DOI 10.1016/0012-1606(68)90013-4
   Risbridger G, 2001, DEV BIOL, V229, P432, DOI 10.1006/dbio.2000.9994
   Risbridger GP, 2001, ENDOCRINOLOGY, V142, P2443, DOI 10.1210/en.142.6.2443
   RonnovJessen L, 1996, PHYSIOL REV, V76, P69, DOI 10.1152/physrev.1996.76.1.69
   ROSS R, 1986, JNCI-J NATL CANCER I, V76, P45
   Rowley DR, 1998, CANCER METAST REV, V17, P411, DOI 10.1023/A:1006129420005
   SCHOR SL, 1988, J CELL SCI, V90, P401
   Seljelid R, 1999, ANTICANCER RES, V19, P4809
   SHANNON JM, 1984, BIOL REPROD, V31, P175, DOI 10.1095/biolreprod31.1.175
   Shattuck-Brandt RL, 1999, MOL CARCINOGEN, V24, P177, DOI 10.1002/(SICI)1098-2744(199903)24:3<177::AID-MC4>3.0.CO;2-6
   Shattuck-Brandt RL, 2000, GASTROENTEROLOGY, V118, P337, DOI 10.1016/S0016-5085(00)70216-2
   SINGER C, 1995, CANCER RES, V55, P2448
   Sternlicht MD, 1999, CELL, V98, P137, DOI 10.1016/S0092-8674(00)81009-0
   SUGIMURA Y, 1986, PROSTATE, V9, P217, DOI 10.1002/pros.2990090302
   TAKEDA H, 1991, J ENDOCRINOL, V129, P83, DOI 10.1677/joe.0.1290083
   Tam N N, 1997, UROL ONCOL, V3, P85, DOI 10.1016/S1078-1439(97)00040-9
   TARIN D, 1972, TISSUE INTERACTIONS, V0, P0
   THOMPSON TC, 1993, MOL CARCINOGEN, V7, P165, DOI 10.1002/mc.2940070307
   Thomson AA, 2001, REPRODUCTION, V121, P187, DOI 10.1530/rep.0.1210187
   Turner MA, 1997, J INVEST DERMATOL, V109, P619, DOI 10.1111/1523-1747.ep12337594
   Tuxhorn JA, 2001, J UROLOGY, V166, P2472, DOI 10.1016/S0022-5347(05)65620-0
   van Kempen LCL, 2002, DIFFERENTIATION, V70, P610, DOI 10.1046/j.1432-0436.2002.700914.x
   Wang YH, 2000, CANCER RES, V60, P6008
   Wang YZ, 2001, CANCER RES, V61, P6064
   Wang YZ, 1998, PROSTATE, V35, P165
   Wang YZ, 2001, J UROLOGY, V165, P1320
   Weihua Zhang, 2001, PROCEEDINGS OF THE NATIONAL ACADEMY OF SCIENCES OF THE UNITED STATES OF AMERICA, V98, P6330, DOI 10.1073/pnas.111150898
   Werb Z, 1996, BRAZ J MED BIOL RES, V29, P1087
   Wilson CL, 1997, P NATL ACAD SCI USA, V94, P1402, DOI 10.1073/pnas.94.4.1402
   Wong YC, 2002, DIFFERENTIATION, V70, P633, DOI 10.1046/j.1432-0436.2002.700916.x
   WONG YC, 1992, ACTA ANAT, V143, P139
   WRIGHT JH, 1994, MOL CARCINOGEN, V10, P207, DOI 10.1002/mc.2940100405
   YAN GC, 1993, MOL CELL BIOL, V13, P4513, DOI 10.1128/MCB.13.8.4513
   YAN GC, 1992, MOL ENDOCRINOL, V6, P2123, DOI 10.1210/me.6.12.2123
   YEE D, 1989, MOL ENDOCRINOL, V3, P509, DOI 10.1210/mend-3-3-509
   YU M, 1993, LAB INVEST, V68, P33
NR 120
TC 293
Z9 315
U1 0
U2 37
PU WILEY
PI HOBOKEN
PA 111 RIVER ST, HOBOKEN 07030-5774, NJ USA
SN 0020-7136
EI 1097-0215
J9 INT J CANCER
JI Int. J. Cancer
PD OCT 20
PY 2003
VL 107
IS 1
BP 1
EP 10
DI 10.1002/ijc.11335
PG 10
WC Oncology
SC Oncology
GA 720CQ
UT WOS:000185244300001
PM 12925950
DA 2023-09-23
ER

PT J
AU van Kempen, LCLT
   Ruiter, DJ
   van Muijen, GNP
   Coussens, LM
AF van Kempen, LCLT
   Ruiter, DJ
   van Muijen, GNP
   Coussens, LM
TI The tumor microenvironment: a critical determinant of neoplastic evolution
SO EUROPEAN JOURNAL OF CELL BIOLOGY
LA English
DT Review
DE cutaneous melanoma; cutaneous squamous cell carcinoma; inflammation; fibroblast; tumor microenvironment
ID squamous-cell carcinoma; endothelial growth-factor; matrix-metalloproteinase inhibitors; mast-cells; extracellular-matrix; i collagen; gene-expression; uveal melanoma; epithelial carcinogenesis; fibroblast proliferation
AB Evolution of neoplastic cells has generally been regarded as a cumulative intrinsic process resulting in altered cell characteristics enabling enhanced growth properties, evasion of apoptotic signals, unlimited replicative potential and gain of properties enabling the ability to thrive in ectopic tissues and in some cases, ability to metastasize. Recently however, the role of the neoplastic microenvironment has become appreciated largely due to the realization that tumors are not merely masses of neoplastic cells, but instead, are complex tissues composed of both a non-cellular (matrix proteins) and a cellular 'diploid' component (tumor-associated fibroblasts, capillary-associated cells and inflammatory cells), in addition to the ever-evolving neoplastic cells. With these realizations, it has become evident that early and persistent inflammatory responses observed in or around many solid tumors, play important roles in establishing an environment suitable for neoplastic progression by providing diverse factors that alter tissue homeostasis. Using cutaneous melanoma and squamous cell carcinoma as tumor models, we review the current literature focussing on inflammatory and tumor-associated fibroblast responses as critical mediators of neoplastic progression for these malignancies.
C1 Univ Med Ctr Nijmegen, Dept Pathol, NL-6500 HB Nijmegen, Netherlands.
   Univ Calif San Francisco, Canc Res Inst, Dept Pathol, San Francisco, CA 94143 USA.
   Univ Calif San Francisco, Ctr Comprehens Canc, San Francisco, CA 94143 USA.
C3 Radboud University Nijmegen; University of California System; University of California San Francisco; University of California System; University of California San Francisco; UCSF Medical Center; UCSF Helen Diller Family Comprehensive Cancer Center
RP van Kempen, LCLT (通讯作者)，Univ Med Ctr Nijmegen, Dept Pathol, POB 9101, NL-6500 HB Nijmegen, Netherlands.
CR Abe M, 1998, CLIN EXP ALLERGY, V28, P1509
   Airola K, 1999, BRIT J CANCER, V80, P733, DOI 10.1038/sj.bjc.6690417
   Airola K, 1997, J INVEST DERMATOL, V109, P225, DOI 10.1111/1523-1747.ep12319441
   Balkwill F, 2001, LANCET, V357, P539, DOI 10.1016/S0140-6736(00)04046-0
   Balmain A, 2003, NAT GENET, V33, P238, DOI 10.1038/ng1107
   Bergers G, 2000, CURR OPIN GENET DEV, V10, P120, DOI 10.1016/S0959-437X(99)00043-X
   Bergers G, 2000, NAT CELL BIOL, V2, P737, DOI 10.1038/35036374
   Berking C, 2001, CANCER RES, V61, P8306
   Berndt A, 2001, J CANCER RES CLIN, V127, P286, DOI 10.1007/s004320000205
   Bingle L, 2002, J PATHOL, V196, P254, DOI 10.1002/path.1027
   BIRCHMEIER W, 1995, BIOESSAYS, V17, P97, DOI 10.1002/bies.950170203
   Bissell MJ, 2001, NAT REV CANCER, V1, P46, DOI 10.1038/35094059
   Blasi F, 2002, NAT REV MOL CELL BIO, V3, P932, DOI 10.1038/nrm977
   Bodey B, 2001, IN VIVO, V15, P57
   Bodmer D, 2002, HUM MOL GENET, V11, P2489, DOI 10.1093/hmg/11.20.2489
   BROCKER EB, 1987, CANCER IMMUNOL IMMUN, V25, P81
   Cairns JA, 1997, J CLIN INVEST, V99, P1313, DOI 10.1172/JCI119290
   Carmeliet P, 2003, NAT MED, V9, P653, DOI 10.1038/nm0603-653
   Clarijs R, 2003, J CELL PHYSIOL, V194, P267, DOI 10.1002/jcp.10214
   Clarijs R, 2002, INVEST OPHTH VIS SCI, V43, P912
   Clarijs R, 2001, INVEST OPHTH VIS SCI, V42, P1422
   CLAUDATUS JC, 1986, ACTA DERM-VENEREOL, V66, P29
   Coussens LM, 1999, GENE DEV, V13, P1382, DOI 10.1101/gad.13.11.1382
   Coussens LM, 2002, SCIENCE, V295, P2387, DOI 10.1126/science.1067100
   Coussens LM, 2002, NATURE, V420, P860, DOI 10.1038/nature01322
   Coussens LM, 2000, CELL, V103, P481, DOI 10.1016/S0092-8674(00)00139-2
   Dano K, 1999, APMIS, V107, P120, DOI 10.1111/j.1699-0463.1999.tb01534.x
   Dhawan P, 2002, J LEUKOCYTE BIOL, V72, P9
   Di Lullo GA, 2002, J BIOL CHEM, V277, P4223, DOI 10.1074/jbc.M110709200
   DVORAK AM, 1980, J INVEST DERMATOL, V75, P388, DOI 10.1111/1523-1747.ep12523627
   DVORAK HF, 1986, NEW ENGL J MED, V315, P1650
   Egeblad M, 2002, NAT REV CANCER, V2, P161, DOI 10.1038/nrc745
   Elkin M, 2000, FASEB J, V14, P2477, DOI 10.1096/fj.00-0292com
   Elpek GO, 2001, J CLIN PATHOL, V54, P940, DOI 10.1136/jcp.54.12.940
   Fang KC, 1997, J BIOL CHEM, V272, P25628, DOI 10.1074/jbc.272.41.25628
   FEARON ER, 1990, CELL, V61, P759, DOI 10.1016/0092-8674(90)90186-I
   FLYNN EA, 1991, J CANCER RES CLIN, V117, P115, DOI 10.1007/BF01613134
   Friedl P, 2003, NAT REV CANCER, V3, P362, DOI 10.1038/nrc1075
   Frungieri MB, 2002, P NATL ACAD SCI USA, V99, P15072, DOI 10.1073/pnas.232422999
   Gavish Z, 2002, PROSTATE, V51, P73, DOI 10.1002/pros.10059
   Gharaee-Kermani M, 2001, CURR PHARM DESIGN, V7, P1083, DOI 10.2174/1381612013397573
   Ghosh AK, 2001, J BIOL CHEM, V276, P11041, DOI 10.1074/jbc.M004709200
   Giambernardi TA, 2001, MATRIX BIOL, V20, P577, DOI 10.1016/S0945-053X(01)00166-4
   Gustafsson E, 2000, EXP CELL RES, V261, P52, DOI 10.1006/excr.2000.5042
   Hamano Y, 2003, CANCER CELL, V3, P589, DOI 10.1016/S1535-6108(03)00133-8
   Hanahan D, 2000, CELL, V100, P57, DOI 10.1016/S0092-8674(00)81683-9
   Hashizume H, 2000, AM J PATHOL, V156, P1363, DOI 10.1016/S0002-9440(10)65006-7
   HASTY KA, 1990, J BIOL CHEM, V265, P11421
   Hendrix MJC, 2003, NAT REV CANCER, V3, P411, DOI 10.1038/nrc1092
   Hiromatsu Y, 2003, MICROSC RES TECHNIQ, V60, P64, DOI 10.1002/jemt.10244
   Hofmann UB, 2000, J INVEST DERMATOL, V115, P337, DOI 10.1046/j.1523-1747.2000.00068.x
   Holleran WM, 1997, ARCH DERMATOL RES, V289, P138, DOI 10.1007/s004030050169
   Hsu MY, 2002, DIFFERENTIATION, V70, P522, DOI 10.1046/j.1432-0436.2002.700906.x
   Huang SY, 1999, J INTERF CYTOK RES, V19, P697, DOI 10.1089/107999099313532
   Iamaroon A, 2003, J ORAL PATHOL MED, V32, P195, DOI 10.1034/j.1600-0714.2003.00128.x
   Inagaki Y, 2003, HEPATOLOGY, V38, P890, DOI 10.1053/jhep.2003.50408
   JACKSON CJ, 1991, EXP CELL RES, V192, P319, DOI 10.1016/0014-4827(91)90194-Y
   Jaenisch R, 2003, NAT GENET, V33, P245, DOI 10.1038/ng1089
   Jussila T, 2002, ANTICANCER RES, V22, P1705
   Kalluri R, 2003, NAT REV CANCER, V3, P422, DOI 10.1038/nrc1094
   Kanbe N, 1999, EUR J IMMUNOL, V29, P2645
   Kerkela E, 2001, BRIT J CANCER, V84, P659, DOI 10.1054/bjoc.2000.1634
   Kerkela E, 2000, J INVEST DERMATOL, V114, P1113, DOI 10.1046/j.1523-1747.2000.00993.x
   Kielty Cay M, 1993, P103, V0, P0
   Knudson AG, 2001, NAT REV CANCER, V1, P157, DOI 10.1038/35101031
   Li J, 2003, MICROSC RES TECHNIQ, V60, P107, DOI 10.1002/jemt.10249
   Lin EY, 2002, J MAMMARY GLAND BIOL, V7, P147, DOI 10.1023/A:1020399802795
   Lynch CC, 2002, DIFFERENTIATION, V70, P561, DOI 10.1046/j.1432-0436.2002.700909.x
   Mantovani A, 2002, TRENDS IMMUNOL, V23, P549, DOI 10.1016/S1471-4906(02)02302-5
   Martin P, 1997, SCIENCE, V276, P75, DOI 10.1126/science.276.5309.75
   McGaha T, 2002, AUTOIMMUNITY, V35, P277, DOI 10.1080/0891693021000001235
   Meier F, 1998, FRONT BIOSCI J VIS L, V3, P1005, DOI 10.2741/a341
   Nagase H, 1997, BIOL CHEM, V378, P151
   Nesbit M, 2001, J IMMUNOL, V166, P6483, DOI 10.4049/jimmunol.166.11.6483
   Norrby K, 2002, APMIS, V110, P355, DOI 10.1034/j.1600-0463.2002.100501.x
   Ono M, 1999, CANCER CHEMOTH PHARM, V43, PS69, DOI 10.1007/s002800051101
   Oxford G, 2003, CANCER LETT, V189, P117, DOI 10.1016/S0304-3835(02)00510-4
   PYKE C, 1992, CANCER RES, V52, P1336
   Riches DW, 1988, MOL CELLULAR BIOL WO, V0, P95
   Ruiter D, 2002, LANCET ONCOL, V3, P35, DOI 10.1016/S1470-2045(01)00620-9
   Sahai E, 2003, NAT CELL BIOL, V5, P711, DOI 10.1038/ncb1019
   Schoppmann SF, 2002, AM J PATHOL, V161, P947, DOI 10.1016/S0002-9440(10)64255-1
   Seandel M, 2001, BLOOD, V97, P2323, DOI 10.1182/blood.V97.8.2323
   SHAPIRO SD, 1993, J BIOL CHEM, V268, P23824
   Sica A, 2002, INT IMMUNOPHARMACOL, V2, P1045, DOI 10.1016/S1567-5769(02)00064-4
   Skobe M, 2001, AM J PATHOL, V159, P893, DOI 10.1016/S0002-9440(10)61765-8
   Spira G, 2002, J HEPATOL, V37, P331, DOI 10.1016/S0168-8278(02)00164-2
   Stamenkovic I, 2003, J PATHOL, V200, P448, DOI 10.1002/path.1400
   Stamenkovic I, 2000, SEMIN CANCER BIOL, V10, P415, DOI 10.1006/scbi.2000.0379
   Sternlicht MD, 2001, ANNU REV CELL DEV BI, V17, P463, DOI 10.1146/annurev.cellbio.17.1.463
   Thewes M, 1999, CLIN EXP DERMATOL, V24, P122
   Toth T, 2000, HUM PATHOL, V31, P955
   Tsukifuji R, 1999, BRIT J CANCER, V80, P1087, DOI 10.1038/sj.bjc.6690468
   Tuckwell D, 2002, MATRIX BIOL, V21, P63, DOI 10.1016/S0945-053X(01)00176-7
   Uitto J, 2000, J DERMATOL SCI, V24, PS60, DOI 10.1016/S0923-1811(00)00143-2
   van Kempen LCL, 2002, DIFFERENTIATION, V70, P610, DOI 10.1046/j.1432-0436.2002.700914.x
   Varney ML, 2002, IN VIVO, V16, P471
   Vesey DA, 2002, J LAB CLIN MED, V140, P342, DOI 10.1067/mlc.2002.128468
   VUORIO E, 1990, ANNU REV BIOCHEM, V59, P837, DOI 10.1146/annurev.biochem.59.1.837
   Westermarck J, 1999, FASEB J, V13, P781, DOI 10.1096/fasebj.13.8.781
   Wilson K, 1997, NURS CRIT CARE, V2, P291
   Witte MB, 2002, AM J SURG, V183, P406, DOI 10.1016/S0002-9610(02)00815-2
   Yong LCJ, 1997, EXP TOXICOL PATHOL, V49, P409, DOI 10.1016/S0940-2993(97)80129-7
   Yoshida S, 1997, MOL CELL BIOL, V17, P4015, DOI 10.1128/MCB.17.7.4015
NR 104
TC 185
Z9 190
U1 0
U2 19
PU URBAN & FISCHER VERLAG
PI JENA
PA BRANCH OFFICE JENA, P O BOX 100537, D-07705 JENA, GERMANY
SN 0171-9335
EI 
J9 EUR J CELL BIOL
JI Eur. J. Cell Biol.
PD NOV 15
PY 2003
VL 82
IS 11
BP 539
EP 548
DI 10.1078/0171-9335-00346
PG 10
WC Cell Biology
SC Cell Biology
GA 758ML
UT WOS:000187637800001
PM 14703010
DA 2023-09-23
ER

PT J
AU Zhu, YT
   Hua, P
   Lance, P
AF Zhu, YT
   Hua, P
   Lance, P
TI Cyclooxygenase-2 expression and prostanoid biogenesis reflect clinical phenotype in human colorectal fibroblast strains
SO CANCER RESEARCH
LA English
DT Article
ID messenger-rna; colon-cancer; protein; cells; synthase-2; inhibition; stability; cdna; mice
AB Up-regulated cyclooxygenase (COX)-2 expression and prostaglandin E-2 (PGE(2)) synthesis contribute causally to the early stages of colorectal neoplasia and carcinogenesis, yet COX-2 expression is barely detectable in normal and premalignant colorectal epithelium. Rather, COX-2 expression in nonmalignant colonic tissue is probably confined to subepithelial cells, such as fibroblasts. We established a panel of 33 primary subepithelial fibroblast strains from human colonoscopic biopsies of normal colon (group I), normal segments of colons that harbored synchronous advanced neoplasms in remote segments (group II), advanced neoplasms (group III), and segments of active ulcerative colitis (group IV). In group I strains, mean basal and peak PGE2 levels after 24 h of interleukin (IL)-1beta stimulation were 5.4 +/- 1.1 and 32.8 +/- 4.9 ng/mg protein, respectively. Mean IL-1beta-stimulated peak levels in groups II, III, and IV strains were, respectively, 6-, 9-, and 7-fold greater than that in group I (P < 0.001 for each comparison), and inductions of COX-2 mRNA and protein were consistent with these findings. IL-1&beta;-mediated stimulation of PGE(2) was fully blocked in the presence of a nonselective COX inhibitor (indomethacin) or a selective COX-2 inhibitor (NS-398). IL-1&beta; treatment elicited from group I (normal) and group III (cancer-associated) fibroblasts, respectively, &SIM;2- and 3-fold inductions of COX-2 transcriptional activity and &SIM;1.4- and 1.7-fold inductions of COX-2 promoter activity. This modestly greater COX-2 transcription rate could not alone account for the dramatically higher levels of COX-2 mRNA and protein and PGE(2) in cancer-associated compared with normal fibroblasts. However, incubation of fibroblasts with PGE2 after IL-1&beta; stimulation prolonged COX-2 mRNA half-life from &SIM;1 to 9 It. Our results strengthen the evidence that fibroblasts and other mesenchymal cells are the source of COX-2 expression in normal and premalignant colorectal tissue. Group II fibroblasts from normal segments of colons that harbored synchronous remote advanced neoplasms behaved like group III fibroblasts from advanced neoplasms and not group I fibroblasts from normal colons. We hypothesize that the effects of modestly greater COX-2 transcription in groups II-IV fibroblasts yield corresponding modest increases in PGE(2) synthesis whose effects are progressively amplified through robust stabilization of COX-2 mRNA.
C1 Univ Arizona, Arizona Canc Ctr, Tucson, AZ 85724 USA.
   SUNY Buffalo, Dept Physiol & Biophys, Buffalo, NY 14214 USA.
C3 Arizona Center Cancer Care; University of Arizona; State University of New York (SUNY) System; State University of New York (SUNY) Buffalo
RP Lance, P (通讯作者)，Univ Arizona, Arizona Canc Ctr, 1515 N Campbell Ave, Tucson, AZ 85724 USA.
FU NCI NIH HHS [CA-41108] Funding Source: Medline
CR BRADFORD MM, 1976, ANAL BIOCHEM, V72, P248, DOI 10.1016/0003-2697(76)90527-3
   Chapple KS, 2000, AM J PATHOL, V156, P545, DOI 10.1016/S0002-9440(10)64759-1
   Cryer B, 1998, AM J MED, V104, P413, DOI 10.1016/S0002-9343(98)00091-6
   Dixon DA, 2001, J CLIN INVEST, V108, P1657, DOI 10.1172/JCI200112973
   EBERHART CE, 1995, GASTROENTEROLOGY, V109, P285, DOI 10.1016/0016-5085(95)90296-1
   Faour WH, 2001, J BIOL CHEM, V276, P31720, DOI 10.1074/jbc.M104036200
   FRIES KM, 1994, CLIN IMMUNOL IMMUNOP, V72, P283, DOI 10.1006/clin.1994.1144
   GIOVANNUCCI E, 1995, NEW ENGL J MED, V333, P609, DOI 10.1056/NEJM199509073331001
   HLA T, 1986, PROSTAGLANDINS, V32, P829, DOI 10.1016/0090-6980(86)90093-6
   HLA T, 1992, P NATL ACAD SCI USA, V89, P7384, DOI 10.1073/pnas.89.16.7384
   Iniguez MA, 2000, J BIOL CHEM, V275, P23627, DOI 10.1074/jbc.M001381200
   JONES DA, 1993, J BIOL CHEM, V268, P9049
   KARGMAN SL, 1995, CANCER RES, V55, P2556
   Kim EC, 1998, AM J PHYSIOL-CELL PH, V275, PC988, DOI 10.1152/ajpcell.1998.275.4.C988
   Li M, 1998, AM J PHYSIOL-GASTR L, V274, PG599, DOI 10.1152/ajpgi.1998.274.3.G599
   MASFERRER JL, 1994, P NATL ACAD SCI USA, V91, P3228, DOI 10.1073/pnas.91.8.3228
   Oshima M, 1996, CELL, V87, P803, DOI 10.1016/S0092-8674(00)81988-1
   Powell DW, 1999, AM J PHYSIOL-CELL PH, V277, PC183, DOI 10.1152/ajpcell.1999.277.2.C183
   Prescott SM, 1996, CELL, V87, P783, DOI 10.1016/S0092-8674(00)81983-2
   SHAH S, 1992, J BIOL CHEM, V267, P10652
   Shattuck-Brandt RL, 1999, MOL CARCINOGEN, V24, P177, DOI 10.1002/(SICI)1098-2744(199903)24:3<177::AID-MC4>3.0.CO;2-6
   Shattuck-Brandt RL, 2000, GASTROENTEROLOGY, V118, P337, DOI 10.1016/S0016-5085(00)70216-2
   Smith WL, 1996, J BIOL CHEM, V271, P33157, DOI 10.1074/jbc.271.52.33157
   STADLER J, 1988, CANCER LETT, V38, P315, DOI 10.1016/0304-3835(88)90023-7
   Zhu Yingting, 2002, AMERICAN JOURNAL OF PHYSIOLOGY, V283, P0
NR 25
TC 19
Z9 19
U1 0
U2 0
PU AMER ASSOC CANCER RESEARCH
PI BIRMINGHAM
PA PO BOX 11806, BIRMINGHAM, AL 35202 USA
SN 0008-5472
EI 
J9 CANCER RES
JI Cancer Res.
PD JAN 15
PY 2003
VL 63
IS 2
BP 522
EP 526
DI 
PG 5
WC Oncology
SC Oncology
GA 640PQ
UT WOS:000180697500040
PM 12543811
DA 2023-09-23
ER

PT J
AU Schuler, T
   Kornig, S
   Blankenstein, T
AF Schuler, T
   Kornig, S
   Blankenstein, T
TI Tumor rejection by modulation of tumor stromal fibroblasts
SO JOURNAL OF EXPERIMENTAL MEDICINE
LA English
DT Article
DE IL-4 receptor; knockout mice; bone marrow transplantation; angiogenesis; collagen
ID t-cell subpopulations; il-4 receptor; nude-mice; cancer; interleukin-4; collagen; type-1; tumorigenicity; proliferation; angiogenesis
AB Interleukin (IL)-4-secreting tumors are rejected in mice, an effect that is thought to be immune mediated. However, solid tumors are embedded in a stroma that often contains tumor-promoting fibroblasts, a cell population whose function is also affected by IL-4. Here we show that IL-4-secreting tumors grew undiminished in IL-4 receptor (R-)-deficient (IL-4R(-/-)) mice. In IL-4R(-/-) mice they were long-term suppressed in the absence of T cells but complete rejection required T cells, compatible with the assumption that hematopoietic cells needed to respond to IL-4. Surprisingly, bone marrow (BM) chimeric mice revealed that IL-4R expression exclusively on non-BM-derived cells was sufficient for tumor rejection. Fibroblasts in the tumor stroma were identified as a target cell type for IL-4 because they accumulated in IL-4-secreting tumors and displayed an activated phenotype. Additionally, coinjection of IL-4R(+/+) but not IL-4R(-/-) fibroblasts was sufficient for the rejection of IL-4-secreting tumors in IL-4R(-/-) mice. Our data demonstrate a novel mechanism by which IL-4 contributes to tumor rejection and show that the targeted modulation of tumor-associated fibroblasts can be sufficient for tumor rejection.
C1 Max Delbruck Ctr Mol Med, D-13092 Berlin, Germany.
   Free Univ Berlin, Inst Immunol, D-12200 Berlin, Germany.
C3 Helmholtz Association; Max Delbruck Center for Molecular Medicine; Free University of Berlin
RP Schuler, T (通讯作者)，German Canc Res Ctr, Neuenheimer Feld 280, D-69120 Heidelberg, Germany.
EM T.Schueler@dkfz-heidelberg.de
CR Abe R, 2001, J IMMUNOL, V166, P7556, DOI 10.4049/jimmunol.166.12.7556
   Becker C, 2001, NAT MED, V7, P1159, DOI 10.1038/nm1001-1159
   Blankenstein T, 1996, REV PHYSIOL BIOCH P, V129, P1
   BUCALA R, 1994, MOL MED, V1, P71, DOI 10.1007/bf03403533
   CAMPS JL, 1990, P NATL ACAD SCI USA, V87, P75, DOI 10.1073/pnas.87.1.75
   Chesney J, 1998, J IMMUNOL, V160, P419
   Di Carlo E, 1998, J PATHOL, V186, P390
   Dobrzanski MJ, 1999, J IMMUNOL, V162, P6671
   Dobrzanski MJ, 2000, J IMMUNOL, V164, P916, DOI 10.4049/jimmunol.164.2.916
   Dobrzanski MJ, 2001, J IMMUNOL, V167, P424, DOI 10.4049/jimmunol.167.1.424
   DVORAK HF, 1986, NEW ENGL J MED, V315, P1650
   Elenbaas B, 2001, EXP CELL RES, V264, P169, DOI 10.1006/excr.2000.5133
   Elenbaas B, 2001, GENE DEV, V15, P50, DOI 10.1101/gad.828901
   GOLUMBEK PT, 1991, SCIENCE, V254, P713, DOI 10.1126/science.1948050
   Han CL, 2001, J VASC RES, V38, P113, DOI 10.1159/000051038
   HOCK H, 1993, P NATL ACAD SCI USA, V90, P2774, DOI 10.1073/pnas.90.7.2774
   HORGAN K, 1987, BRIT J SURG, V74, P227, DOI 10.1002/bjs.1800740326
   Kodera T, 2002, P NATL ACAD SCI USA, V99, P3800, DOI 10.1073/pnas.052709999
   Lusis AJ, 2000, NATURE, V407, P233, DOI 10.1038/35025203
   Makhluf HA, 1996, J INVEST DERMATOL, V107, P856, DOI 10.1111/1523-1747.ep12331160
   Mattes J, 2003, J EXP MED, V197, P387, DOI 10.1084/jem.20021683
   Mumberg D, 1999, P NATL ACAD SCI USA, V96, P8633, DOI 10.1073/pnas.96.15.8633
   Musiani P, 1997, IMMUNOL TODAY, V18, P32, DOI 10.1016/S0167-5699(97)80012-6
   Nelms K, 1999, ANNU REV IMMUNOL, V17, P701, DOI 10.1146/annurev.immunol.17.1.701
   Nishimura T, 1999, J EXP MED, V190, P617, DOI 10.1084/jem.190.5.617
   NobenTrauth N, 1997, P NATL ACAD SCI USA, V94, P10838, DOI 10.1073/pnas.94.20.10838
   NOEL A, 1993, BRIT J CANCER, V68, P909, DOI 10.1038/bjc.1993.453
   Noffz G, 1998, J IMMUNOL, V160, P345
   Olumi AF, 1999, CANCER RES, V59, P5002
   Ong C, 1998, EUR J IMMUNOL, V28, P2619, DOI 10.1002/(SICI)1521-4141(199809)28:09<2619::AID-IMMU2619>3.0.CO;2-M
   PERICLE F, 1994, J IMMUNOL, V153, P5659
   PICARD O, 1986, CANCER RES, V46, P3290
   POSTLETHWAITE AE, 1992, J CLIN INVEST, V90, P1479, DOI 10.1172/JCI116015
   Qin ZH, 2000, IMMUNITY, V12, P677, DOI 10.1016/S1074-7613(00)80218-6
   Qin ZH, 2003, CANCER RES, V63, P4095
   Saleh M, 1997, INT J CANCER, V72, P664, DOI 10.1002/(SICI)1097-0215(19970807)72:4<664::AID-IJC19>3.0.CO;2-B
   Salmon-Ehr V, 2000, LAB INVEST, V80, P1337, DOI 10.1038/labinvest.3780141
   Schuler T, 2003, J IMMUNOL, V170, P4427, DOI 10.4049/jimmunol.170.9.4427
   SEMPOWSKI GD, 1994, J IMMUNOL, V152, P3606
   TEPPER RI, 1989, CELL, V57, P503, DOI 10.1016/0092-8674(89)90925-2
   Tlsty TD, 2001, CURR OPIN GENET DEV, V11, P54, DOI 10.1016/S0959-437X(00)00156-8
   Trautmann A, 1998, J IMMUNOL, V160, P5053
   VANVLIET E, 1986, J HISTOCHEM CYTOCHEM, V34, P883, DOI 10.1177/34.7.3519751
   Volpert OV, 1998, J EXP MED, V188, P1039, DOI 10.1084/jem.188.6.1039
   Wynn TA, 2003, ANNU REV IMMUNOL, V21, P425, DOI 10.1146/annurev.immunol.21.120601.141142
NR 45
TC 34
Z9 36
U1 0
U2 1
PU ROCKEFELLER UNIV PRESS
PI NEW YORK
PA 950 THIRD AVE, 2ND FLR, NEW YORK, NY 10022 USA
SN 0022-1007
EI 1540-9538
J9 J EXP MED
JI J. Exp. Med.
PD NOV 17
PY 2003
VL 198
IS 10
BP 1487
EP 1493
DI 10.1084/jem.20030849
PG 7
WC Immunology; Medicine, Research & Experimental
SC Immunology; Research & Experimental Medicine
GA 748CX
UT WOS:000186845600004
PM 14623905
DA 2023-09-23
ER

PT J
AU Silzle, T
   Kreutz, M
   Dobler, MA
   Brockhoff, G
   Knuechel, R
   Kunz-Schughart, LA
AF Silzle, T
   Kreutz, M
   Dobler, MA
   Brockhoff, G
   Knuechel, R
   Kunz-Schughart, LA
TI Tumor-associated fibroblasts recruit blood monocytes into tumor tissue
SO EUROPEAN JOURNAL OF IMMUNOLOGY
LA English
DT Article
DE fibroblast; monocyte; cytokine; tumor-derived fibroblast; tumor-associated macrophage
ID human dermal fibroblasts; chemoattractant protein-1; gene-expression; breast-cancer; macrophages; cells; inflammation; mcp-1; angiogenesis; chemokines
AB Tumor-associated fibroblasts (TAF) and tumor-associated macrophages are the main stromal components in desmoplastic breast tumors. These host cell types were extensively studied individually with regard to tumor development and progression but little is known about their reciprocal interactions. To elucidate the role of TAF in the recruitment of monocytes (MO) we designed a 3D co-culture system of multicellular fibroblast spheroids of different origin, co-cultured with MO suspensions from healthy donors. Spheroids of tumor-derived but not of normal fibroblasts were extensively infiltrated by MO. A linear correlation between number of infiltrated MO and number of MO applied per spheroid was shown, indicating a distinct migratory MO subpopulation (approximate to 15%) within the peripheral blood MO pool. Our data imply that MO migration into fibroblastic tumor areas may partially result from high expression of CCL2 (monocyte chemotactic protein-1), which was regulated by endogenous IL-6 as shown by neutralization experiments. The effect of CCL2 on MO migration was inhibited by CCL2 neutralizing antibody in tumor-derived fibroblast conditioned media in a Boyden chamber migration assay but not in spheroid culture. While this phenomenon needs further evaluation, our data clearly support the concept of fibroblasts as "sentinel cells" relevant for tumor progression.
C1 Univ Regensburg, Inst Pathol, D-93053 Regensburg, Germany.
   Univ Regensburg, Dept Hematol Oncol, D-8400 Regensburg, Germany.
C3 University of Regensburg; University of Regensburg
RP Kunz-Schughart, LA (通讯作者)，Univ Regensburg, Inst Pathol, Franz Josef Strauss Allee 11, D-93053 Regensburg, Germany.
EM leoni.kunz-schughart@klinik.uni-regensburg.de
CR Al-Sarireh B, 2000, J ROY COLL SURG EDIN, V45, P1
   Andoh A, 2000, GASTROENTEROLOGY, V119, P211, DOI 10.1053/gast.2000.8538
   Balkwill F, 2001, LANCET, V357, P539, DOI 10.1016/S0140-6736(00)04046-0
   Bingle L, 2002, J PATHOL, V196, P254, DOI 10.1002/path.1027
   Brouty-Boye D, 2000, EUR J IMMUNOL, V30, P914, DOI 10.1002/1521-4141(200003)30:3<914::AID-IMMU914>3.0.CO;2-D
   Buckley CD, 2001, TRENDS IMMUNOL, V22, P199, DOI 10.1016/S1471-4906(01)01863-4
   Denton CP, 1998, CLIN EXP IMMUNOL, V114, P293
   Elenbaas B, 2001, EXP CELL RES, V264, P169, DOI 10.1006/excr.2000.5133
   FALK W, 1980, INFECT IMMUN, V29, P953
   Galindo M, 2001, CLIN EXP IMMUNOL, V123, P36, DOI 10.1046/j.1365-2249.2001.01412.x
   GharaeeKermani M, 1996, J BIOL CHEM, V271, P17779, DOI 10.1074/jbc.271.30.17779
   Goede V, 1999, INT J CANCER, V82, P765, DOI 10.1002/(SICI)1097-0215(19990827)82:5<765::AID-IJC23>3.0.CO;2-F
   GonzalezCuadrado S, 1996, CLIN EXP IMMUNOL, V106, P518, DOI 10.1046/j.1365-2249.1996.d01-864.x
   Grage-Griebenow E, 2001, J LEUKOCYTE BIOL, V69, P11
   HAUPTMANN S, 1993, AM J PATHOL, V143, P1406
   JIANG YL, 1994, AM J PHYSIOL-CELL PH, V267, PC1112, DOI 10.1152/ajpcell.1994.267.4.C1112
   Konur A, 1996, INT J CANCER, V66, P645, DOI 10.1002/(SICI)1097-0215(19960529)66:5<645::AID-IJC11>3.3.CO;2-Y
   Konur A, 1998, INT J CANCER, V78, P648, DOI 10.1002/(SICI)1097-0215(19981123)78:5<648::AID-IJC20>3.0.CO;2-N
   Krause SW, 1998, METHOD MICROBIOL, V25, P663
   Kunz-Schughart LA, 2002, HISTOL HISTOPATHOL, V17, P623, DOI 10.14670/HH-17.623
   Kunz-Schughart LA, 2002, HISTOL HISTOPATHOL, V17, P599, DOI 10.14670/HH-17.599
   Kunz-Schughart LA, 2001, EXP CELL RES, V266, P74, DOI 10.1006/excr.2001.5210
   Kurth I, 2001, J EXP MED, V194, P855, DOI 10.1084/jem.194.6.855
   Kuschert GSV, 1999, BIOCHEMISTRY-US, V38, P12959, DOI 10.1021/bi990711d
   LaRue KEA, 1998, CANCER RES, V58, P1305
   Leek RD, 1996, CANCER RES, V56, P4625
   Lloyd CM, 1997, J LEUKOCYTE BIOL, V62, P676, DOI 10.1002/jlb.62.5.676
   Lloyd GM, 1997, J EXP MED, V185, P1371, DOI 10.1084/jem.185.7.1371
   MANTOVANI A, 1992, IMMUNOL TODAY, V13, P265, DOI 10.1016/0167-5699(92)90008-U
   Mantovani A, 1997, DRUGS, V54, P15, DOI 10.2165/00003495-199700541-00006
   Mitani H, 2000, BRIT J HAEMATOL, V109, P288, DOI 10.1046/j.1365-2141.2000.02020.x
   OPDENAKKER G, 1992, CYTOKINE, V4, P251, DOI 10.1016/1043-4666(92)90064-X
   OWEN CA, 1994, AM J PHYSIOL-LUNG C, V267, PL786, DOI 10.1152/ajplung.1994.267.6.L786
   Pap T, 2000, ARTHRITIS RES, V2, P361, DOI 10.1186/ar113
   Park CC, 2000, MOL MED TODAY, V6, P324, DOI 10.1016/S1357-4310(00)01756-1
   ROLFE MW, 1992, AM J PHYSIOL, V263, PL536, DOI 10.1152/ajplung.1992.263.5.L536
   ROSALES C, 1995, J LEUKOCYTE BIOL, V57, P189, DOI 10.1002/jlb.57.2.189
   Saalbach A, 1998, ARCH DERMATOL RES, V290, P360, DOI 10.1007/s004030050318
   Salcedo R, 2000, BLOOD, V96, P34, DOI 10.1182/blood.V96.1.34.013a49_34_40
   Smith RS, 1997, AM J PATHOL, V151, P317
   Sporri B, 1999, INT IMMUNOL, V11, P1053, DOI 10.1093/intimm/11.7.1053
   Struyf S, 1998, J LEUKOCYTE BIOL, V63, P364
   Ueno T, 2000, CLIN CANCER RES, V6, P3282
   Valkovic T, 1998, PATHOL RES PRACT, V194, P335, DOI 10.1016/S0344-0338(98)80057-5
   Weber C, 2000, J LEUKOCYTE BIOL, V67, P699, DOI 10.1002/jlb.67.5.699
   Wernert N, 1997, VIRCHOWS ARCH, V430, P433, DOI 10.1007/s004280050053
   Yamamoto T, 2000, J IMMUNOL, V164, P6174, DOI 10.4049/jimmunol.164.12.6174
   ZieglerHeitbrock HWL, 1996, IMMUNOL TODAY, V17, P424, DOI 10.1016/0167-5699(96)10029-3
NR 48
TC 104
Z9 111
U1 0
U2 16
PU WILEY
PI HOBOKEN
PA 111 RIVER ST, HOBOKEN 07030-5774, NJ USA
SN 0014-2980
EI 1521-4141
J9 EUR J IMMUNOL
JI Eur. J. Immunol.
PD MAY 15
PY 2003
VL 33
IS 5
BP 1311
EP 1320
DI 10.1002/eji.200323057
PG 10
WC Immunology
SC Immunology
GA 680DM
UT WOS:000182961100019
PM 12731056
DA 2023-09-23
ER

PT J
AU Schor, SL
   Ellis, IR
   Jones, SJ
   Baillie, R
   Seneviratne, K
   Clausen, J
   Motegi, K
   Vojtesek, B
   Kankova, K
   Furrie, E
   Sales, MJ
   Schor, AM
   Kay, RA
AF Schor, SL
   Ellis, IR
   Jones, SJ
   Baillie, R
   Seneviratne, K
   Clausen, J
   Motegi, K
   Vojtesek, B
   Kankova, K
   Furrie, E
   Sales, MJ
   Schor, AM
   Kay, RA
TI Migration-stimulating factor: A genetically truncated onco-fetal fibronectin isoform expressed by carcinoma and tumor-associated stromal cells
SO CANCER RESEARCH
LA English
DT Article
ID pre-messenger-rna; cancer-patients display; fibroblast migration; breast; phenotype; behavior; domain; microenvironment; heterogeneity; elements
AB Migration-stimulating factor (MSF) is a 70-kDa motogenic protein previously reported to be expressed by fetal and cancer patient fibroblasts cultured in vitro and present in the serum of breast cancer patients. A 2.2-kb full-length MSF cDNA has been cloned and shown to be a truncated isoform of fibronectin generated from its primary gene transcript by a hitherto unrecognized intron read-through mechanism. MSF cDNA is identical to the 5' end of fibronectin cDNA, up to and including exon III-1a, and terminates in a novel 195-nucleotide 3' sequence. This MSF unique sequence is derived from the intron immediately downstream of exon III-1a in the fibronectin gene and is not found in any previously identified "full-length" fibronectin cDNA. MSF mRNA is 1000-fold less abundant than full-length fibronectin message in fetal fibroblasts and exhibits rapid biphasic decay kinetics previously associated with oncogenes and stress response molecules. MSF recombinant protein exhibits a potent and substratum-dependent motogenic activity, with half-maximal response manifest at 0.1-1.0 pg/ml. This activity is (a) mediated by the IGD amino acid motif; and (b) not expressed by (i.e., cryptic within) full-length fibronectin. In situ hybridization and immunohistochemistry confirm that MSF is expressed by tumor-associated fibroblasts and additionally indicate that it is also expressed by carcinoma cells and tumor-associated vascular endothelial cells. MSF, as a consequence of its potent bioactivities and expression by both stromal and carcinoma cell populations, is well placed to function as an epigenetic effector promoting cancer development.
C1 Univ Dundee, Sch Dent, Unit Cell & Mol Biol, Dundee DD1 4HR, Scotland.
   Masaryk Mem Canc Inst, Brno, Czech Republic.
   Univ Dundee, Ninewells Hosp & Med Sch, Dept Mol & Cellular Pathol, Dundee DD1 9SY, Scotland.
   Univ Dundee, Ninewells Hosp & Med Sch, Dept Cytogenet, Dundee DD1 9SY, Scotland.
C3 University of Dundee; University of Dundee; University of Dundee
RP Schor, AM (通讯作者)，Univ Dundee, Sch Dent, Unit Cell & Mol Biol, Dundee DD1 4HR, Scotland.
EM S.L.Schor@dundee.ac.uk
FU NIDDK NIH HHS [1 R01 DK9144-01] Funding Source: Medline
CR [Anonymous], 1990, FIBRONECTINS, V0, P0
   Bakheet T, 2001, NUCLEIC ACIDS RES, V29, P246, DOI 10.1093/nar/29.1.246
   CASTELLANI P, 1994, INT J CANCER, V59, P612, DOI 10.1002/ijc.2910590507
   Charlet-B N, 2002, MOL CELL, V10, P45, DOI 10.1016/S1097-2765(02)00572-5
   CHEN CYA, 1994, MOL CELL BIOL, V14, P416, DOI 10.1128/MCB.14.1.416
   CLARK RAF, 1988, J BIOL CHEM, V263, P12115
   COCKBURN CG, 1989, THROMB HAEMOSTASIS, V61, P378
   Cunha GR, 2002, DIFFERENTIATION, V70, P473, DOI 10.1046/j.1432-0436.2002.700902.x
   Currier JR, 1996, J IMMUNOL, V157, P170
   DEAN DC, 1987, P NATL ACAD SCI USA, V84, P1876, DOI 10.1073/pnas.84.7.1876
   DEBLOCK M, 1993, ANAL BIOCHEM, V215, P86, DOI 10.1006/abio.1993.1558
   DURNING P, 1984, LANCET, V2, P890
   Elenbaas B, 2001, EXP CELL RES, V264, P169, DOI 10.1006/excr.2000.5133
   ELLIS I, 1992, J CELL SCI, V102, P447
   FFRENCHCONSTANT C, 1995, EXP CELL RES, V221, P261, DOI 10.1006/excr.1995.1374
   FUKAI F, 1995, BIOCHEMISTRY-US, V34, P11453, DOI 10.1021/bi00036a018
   FUKAI F, 1993, BIOCHEMISTRY-US, V32, P5746, DOI 10.1021/bi00073a004
   FUKAI F, 1991, J BIOL CHEM, V266, P8807
   GREEN MR, 1991, ANNU REV CELL BIOL, V7, P559, DOI 10.1146/annurev.cellbio.7.1.559
   GREY AM, 1989, P NATL ACAD SCI USA, V86, P2438, DOI 10.1073/pnas.86.7.2438
   HAGGIE JA, 1987, LANCET, V1, P1455
   HashimotoUoshima M, 1997, J CELL SCI, V110, P2271
   Herasse M, 1999, MOL CELL BIOL, V19, P4047
   Hohenester E, 2002, MATRIX BIOL, V21, P115, DOI 10.1016/S0945-053X(01)00191-3
   Hsu MY, 2002, DIFFERENTIATION, V70, P522, DOI 10.1046/j.1432-0436.2002.700906.x
   HUH GS, 1993, MOL CELL BIOL, V13, P5301, DOI 10.1128/MCB.13.9.5301
   Ilyas M, 1999, EUR J CANCER, V35, P1986, DOI 10.1016/S0959-8049(99)00298-1
   Jedlitschky G, 1999, BIOCHEM J, V340, P837, DOI 10.1042/0264-6021:3400837
   KACZMAREK J, 1994, INT J CANCER, V59, P11, DOI 10.1002/ijc.2910590104
   KNUDSON W, 1989, CIBA F SYMP, V143, P150
   Kornblihtt AR, 1996, FASEB J, V10, P248, DOI 10.1096/fasebj.10.2.8641558
   Labat-Robert J, 2002, SEMIN CANCER BIOL, V12, P187, DOI 10.1016/S1044-579X(02)00022-6
   LAEMMLI UK, 1970, NATURE, V227, P680, DOI 10.1038/227680a0
   Laroia G, 1999, SCIENCE, V284, P499, DOI 10.1126/science.284.5413.499
   Li G, 2003, ONCOGENE, V22, P3162, DOI 10.1038/sj.onc.1206455
   Midulla M, 2000, CANCER RES, V60, P164
   MORLA A, 1994, NATURE, V367, P193, DOI 10.1038/367193a0
   MUIR D, 1992, J CELL BIOL, V116, P177, DOI 10.1083/jcb.116.1.177
   NOBLE JCS, 1987, CELL, V50, P227, DOI 10.1016/0092-8674(87)90218-2
   NORTON PA, 1994, J CELL SCI, V107, P1
   Park CC, 2000, MOL MED TODAY, V6, P324, DOI 10.1016/S1357-4310(00)01756-1
   PICARDO M, 1991, LANCET, V337, P130, DOI 10.1016/0140-6736(91)90798-T
   SCHOR AM, 1994, INT J CANCER, V59, P25, DOI 10.1002/ijc.2910590107
   Schor AM, 1998, HISTOCHEM J, V30, P849, DOI 10.1023/A:1003437619956
   Schor Seth L, 1994, PROGRESS IN GROWTH FACTOR RESEARCH, V5, P223, DOI 10.1016/0955-2235(94)90007-8
   SCHOR SL, 1985, J CELL SCI, V73, P235
   SCHOR SL, 1985, J CELL SCI, V73, P221
   SCHOR SL, 1987, BIOESSAYS, V7, P200, DOI 10.1002/bies.950070503
   Schor SL, 1999, J CELL SCI, V112, P3879
   SCHOR SL, 1988, J CELL SCI, V90, P391
   SCHOR SL, 1989, IN VITRO CELL DEV B, V25, P737
   SCHOR SL, 1980, J CELL SCI, V41, P159
   SCHOR SL, 1993, SYM SOC EXP BIOL, V47, P235
   Schor SL, 2001, BREAST CANCER RES, V3, P373, DOI 10.1186/bcr325
   Schor SL, 1996, J CELL SCI, V109, P2581
   SCHOR SL, 1987, EXP CELL BIOL, V55, P11
   SCHOR SL, 1988, J CELL SCI, V90, P401
   SCHOR SL, 1986, INT J CANCER, V37, P831, DOI 10.1002/ijc.2910370606
   Schor SL, 1997, PATHOL UPDATE, V4, P75
   Shekhar MPV, 2003, BREAST CANCER RES, V5, P130, DOI 10.1186/bcr580
   Staffa A, 1997, J BIOL CHEM, V272, P33394, DOI 10.1074/jbc.272.52.33394
   Tlsty TD, 2001, SEMIN CANCER BIOL, V11, P97, DOI 10.1006/scbi.2000.0361
   Tuxhorn JA, 2001, J UROLOGY, V166, P2472, DOI 10.1016/S0022-5347(05)65620-0
   WERB Z, 1989, J CELL BIOL, V109, P877, DOI 10.1083/jcb.109.2.877
   Zhao QS, 2001, EXP CELL RES, V268, P211, DOI 10.1006/excr.2001.5291
NR 65
TC 84
Z9 89
U1 0
U2 2
PU AMER ASSOC CANCER RESEARCH
PI PHILADELPHIA
PA 615 CHESTNUT ST, 17TH FLOOR, PHILADELPHIA, PA 19106-4404 USA
SN 0008-5472
EI 1538-7445
J9 CANCER RES
JI Cancer Res.
PD DEC 15
PY 2003
VL 63
IS 24
BP 8827
EP 8836
DI 
PG 10
WC Oncology
SC Oncology
GA 757UR
UT WOS:000187580300037
PM 14695199
DA 2023-09-23
ER
