# Supplementary material for: A bibliometric and visual analysis of cancer-associated fibroblasts
Source: Front Immunol. 2023 Dec 19;14:1323115. doi: 10.3389/fimmu.2023.1323115 (PMC10762783; doi:10.3389/fimmu.2023.1323115)
Supplement: Supplementary file 1 [file DataSheet_1.zip › download2004u7.txt]

PT J
AU Francisco, IFS
   DeWolf, WC
   Peehl, DM
   Olumi, AF
AF Francisco, IFS
   DeWolf, WC
   Peehl, DM
   Olumi, AF
TI Expression of transforming growth factor-beta 1 and growth in soft agar differentiate prostate carcinoma-associated fibroblasts from normal prostate fibroblasts
SO INTERNATIONAL JOURNAL OF CANCER
LA English
DT Article
DE normal human prostatic fibroblasts; carcinoma-associated fibroblasts; prostate cancer; transforming growth factor-beta; Taxol; UV radiation; soft agar
ID factor-beta; reactive stroma; xenograft model; breast-cancer; tgf-beta; cells; angiogenesis; metastasis; induction; carcinogenesis
AB Carcinoma-associated fibroblasts (CAF) promote tumor progression of pre-neoplastic epithelial cells. To investigate the basis of this phenomenon, we compared the properties of fibroblasts cultured from normal human prostate (NHPF) to prostate CAF. NHPF and CAF were assayed for growth potential, cell death and proliferative capacity by measuring population doubling time, cell cycle distribution and capability to form colonies in soft agar. Resistance to genotoxic (UV radiation: 0-50 J/cm(2)) and chemotoxic (0-200 nM Taxol) agents were compared between CAF and NHPF by measuring cell viability and cell cycle analysis. Transforming growth factor beta1 (TGF-beta1) immunoreactivity was assessed in nonmalignant and malignant prostatic tissue. No detectable differences were found when comparing CAF and NHPF with respect to population doubling time, cell cycle distribution and response to genotoxic and chemotoxic agents. The mean number of colonies in soft agar was 1203 for CAF vs. 18.2 for NHPF (p < 0.05). Because TGF-beta1 and matrix metalloproteinase (MMP)-9 have been associated with growth of fibroblasts in soft agar and tumor promotion, we measured the expression of these factors in NHPF and CAF by ELISA. There was no difference in expression of IVIMP-9; however, TGF-beta1 was expressed in higher concentrations in CAF than in NHPF (p < 0.0014). Furthermore, TGF-beta1 expression was higher in the carcinoma-associated stroma of prostate cancer tissue than stroma of non-malignant prostatic tissue. Increased capability of CAF as compared to NHPF to form colonies in soft agar may be due to a higher expression of TGF-beta1 and correlates with the ability of CAF to promote malignant progression of prostate epithelial cells. (C) 2004 Wiley-Liss, Inc.
C1 Harvard Univ, Beth Israel Deaconess Med Ctr, Sch Med, Div Urol Surg, Boston, MA 02215 USA.
   Stanford Univ, Sch Med, Dept Urol, Stanford, CA 94305 USA.
C3 Harvard University; Harvard Medical School; Beth Israel Deaconess Medical Center; Stanford University
RP Olumi, AF (通讯作者)，Harvard Univ, Beth Israel Deaconess Med Ctr, Sch Med, Div Urol Surg, 330 Brookline Ave, Boston, MA 02215 USA.
EM aolumi@bidmc.harvard.edu
FU NIDDK NIH HHS [DK64062-01] Funding Source: Medline
CR BASSET P, 1990, NATURE, V348, P699, DOI 10.1038/348699a0
   Bergers G, 2000, NAT CELL BIOL, V2, P737, DOI 10.1038/35036374
   Bhowmick NA, 2004, SCIENCE, V303, P848, DOI 10.1126/science.1090922
   CAMPS JL, 1990, P NATL ACAD SCI USA, V87, P75, DOI 10.1073/pnas.87.1.75
   EASTHAM JA, 1995, LAB INVEST, V73, P628
   Geyer RK, 2000, CELL GROWTH DIFFER, V11, P149
   Guo YP, 1997, INT J CANCER, V71, P573, DOI 10.1002/(SICI)1097-0215(19970516)71:4<573::AID-IJC11>3.0.CO;2-D
   Hayward SW, 1996, ANN NY ACAD SCI, V784, P50, DOI 10.1111/j.1749-6632.1996.tb16227.x
   Heppner KJ, 1996, AM J PATHOL, V149, P273
   Kattan MW, 2003, J CLIN ONCOL, V21, P3573, DOI 10.1200/JCO.2003.12.037
   Lee C, 1999, PROSTATE, V39, P285
   Moses MA, 1998, CANCER RES, V58, P1395
   Nakamura T, 1997, CANCER RES, V57, P3305
   Nilsen-Hamilton M, 1990, CURRENT TOPICS IN DEVELOPMENTAL BIOLOGY, V24, P95, DOI 10.1016/S0070-2153(08)60085-X
   Olumi AF, 1999, CANCER RES, V59, P5002
   Peehl DM, 1997, EXP CELL RES, V232, P208, DOI 10.1006/excr.1997.3525
   Peehl DM, 1989, GROWTH FACTORS, V1, P237, DOI 10.3109/08977198908998000
   RonnovJessen L, 1996, PHYSIOL REV, V76, P69, DOI 10.1152/physrev.1996.76.1.69
   Sehgal G, 1998, AM J PATHOL, V152, P591
   Shah AH, 2002, CANCER RES, V62, P7135
   Singh D, 2002, CANCER CELL, V1, P203, DOI 10.1016/S1535-6108(02)00030-2
   STEINER MS, 1992, MOL ENDOCRINOL, V6, P15, DOI 10.1210/me.6.1.15
   Szabowski A, 2000, CELL, V103, P745, DOI 10.1016/S0092-8674(00)00178-1
   Torres K, 1998, CANCER RES, V58, P3620
   Tuxhorn JA, 2002, CANCER RES, V62, P6021
   Tuxhorn JA, 2002, CLIN CANCER RES, V8, P2912
   Tuxhorn JA, 2002, CANCER RES, V62, P3298
   Wikstrom P, 1998, PROSTATE, V37, P19, DOI 10.1002/(SICI)1097-0045(19980915)37:1<19::AID-PROS4>3.0.CO;2-3
   Wiseman BS, 2002, SCIENCE, V296, P1046, DOI 10.1126/science.1067431
   Yu Q, 2000, GENE DEV, V14, P163
NR 30
TC 54
Z9 56
U1 0
U2 3
PU WILEY
PI HOBOKEN
PA 111 RIVER ST, HOBOKEN 07030-5774, NJ USA
SN 0020-7136
EI 1097-0215
J9 INT J CANCER
JI Int. J. Cancer
PD NOV 1
PY 2004
VL 112
IS 2
BP 213
EP 218
DI 10.1002/ijc.20388
PG 6
WC Oncology
SC Oncology
GA 854YJ
UT WOS:000223939500006
PM 15352032
DA 2023-09-23
ER

PT J
AU Chang, HY
   Sneddon, JB
   Alizadeh, AA
   Sood, R
   West, RB
   Montgomery, K
   Chi, JT
   van de Rijn, M
   Botstein, D
   Brown, PO
AF Chang, HY
   Sneddon, JB
   Alizadeh, AA
   Sood, R
   West, RB
   Montgomery, K
   Chi, JT
   van de Rijn, M
   Botstein, D
   Brown, PO
TI Gene expression signature of fibroblast serum response predicts human cancer progression: Similarities between tumors and wounds
SO PLOS BIOLOGY
LA English
DT Article
ID b-cell lymphoma; breast-cancer; in-vivo; skin carcinogenesis; tissue microarrays; neurite outgrowth; carcinomas; adenocarcinoma; identification; patterns
AB Cancer invasion and metastasis have been likened to wound healing gone awry. Despite parallels in cellular behavior between cancer progression and wound healing, the molecular relationships between these two processes and their prognostic implications are unclear. In this study, based on gene expression profiles of fibroblasts from ten anatomic sites, we identify a stereotyped gene expression program in response to serum exposure that appears to reflect the multifaceted role of fibroblasts in wound healing. The genes comprising this fibroblast common serum response are coordinately regulated in many human tumors, allowing us to identify tumors with gene expression signatures suggestive of active wounds. Genes induced in the fibroblast serum-response program are expressed in tumors by the tumor cells themselves, by tumor-associated fibroblasts, or both. The molecular features that define this wound-like phenotype are evident at an early clinical stage, persist during treatment, and predict increased risk of metastasis and death in breast, lung, and gastric carcinomas. Thus, the transcriptional signature of the response of fibroblasts to serum provides a possible link between cancer progression and wound healing, as well as a powerful predictor of the clinical course in several common carcinomas.
C1 Stanford Univ, Sch Med, Dept Dermatol, Stanford, CA USA.
   Stanford Univ, Sch Med, Dept Biochem, Stanford, CA USA.
   Stanford Univ, Sch Med, Dept Pathol, Stanford, CA USA.
   Stanford Univ, Sch Med, Dept Genet, Stanford, CA USA.
   Stanford Univ, Sch Med, Howard Hughes Med Inst, Stanford, CA USA.
C3 Stanford University; Stanford University; Stanford University; Stanford University; Howard Hughes Medical Institute; Stanford University
RP Brown, PO (通讯作者)，Stanford Univ, Sch Med, Dept Biochem, Stanford, CA USA.
EM pbrown@pmgm2.stanford.edu
FU NCI NIH HHS [CA77097, CA85129, U01 CA085129, R01 CA077097] Funding Source: Medline; NIAMS NIH HHS [T32 AR007422, T32 AR07422] Funding Source: Medline
CR Akiri G, 2003, CANCER RES, V63, P1657
   Alizadeh AA, 2000, NATURE, V403, P503, DOI 10.1038/35000501
   Bergers G, 2003, J CLIN INVEST, V111, P1287, DOI 10.1172/JCI200317929
   Bhattacharjee A, 2001, P NATL ACAD SCI USA, V98, P13790, DOI 10.1073/pnas.191502998
   Bissell MJ, 2001, NAT REV CANCER, V1, P46, DOI 10.1038/35094059
   Blasi F, 2002, NAT REV MOL CELL BIO, V3, P932, DOI 10.1038/nrm977
   Boldrick JC, 2002, P NATL ACAD SCI USA, V99, P972, DOI 10.1073/pnas.231625398
   Chang HY, 2002, P NATL ACAD SCI USA, V99, P12877, DOI 10.1073/pnas.162488599
   CLARKE GA, 1994, J CELL SCI, V107, P3393
   Costantini V, 1996, CANCER-AM CANCER SOC, V77, P1079, DOI 10.1002/(SICI)1097-0142(19960315)77:6<1079::AID-CNCR12>3.0.CO;2-Z
   Coussens LM, 2000, CELL, V103, P481, DOI 10.1016/S0092-8674(00)00139-2
   Daniel D, 2003, J EXP MED, V197, P1017, DOI 10.1084/jem.20021047
   Diehn M, 2003, NUCLEIC ACIDS RES, V31, P219, DOI 10.1093/nar/gkg014
   DVORAK HF, 1986, NEW ENGL J MED, V315, P1650
   Eisen MB, 1998, P NATL ACAD SCI USA, V95, P14863, DOI 10.1073/pnas.95.25.14863
   Elenbaas B, 2001, EXP CELL RES, V264, P169, DOI 10.1006/excr.2000.5133
   Fukumura D, 1998, CELL, V94, P715, DOI 10.1016/S0092-8674(00)81731-6
   Garber ME, 2001, P NATL ACAD SCI USA, V98, P13784, DOI 10.1073/pnas.241500798
   Geisler S, 2001, CANCER RES, V61, P2505
   Golub TR, 1999, SCIENCE, V286, P531, DOI 10.1126/science.286.5439.531
   Huls G, 2003, LANCET, V362, P230, DOI 10.1016/S0140-6736(03)13915-3
   Iacobuzio-Donahue CA, 2002, CANCER RES, V62, P5351
   Iyer VR, 1999, SCIENCE, V283, P83, DOI 10.1126/science.283.5398.83
   Kononen J, 1998, NAT MED, V4, P844, DOI 10.1038/nm0798-844
   Koshikawa K, 2002, ONCOGENE, V21, P2822, DOI 10.1038/sj.onc.1205405
   Kurose K, 2002, NAT GENET, V32, P355, DOI 10.1038/ng1013
   Lamb J, 2003, CELL, V114, P323, DOI 10.1016/S0092-8674(03)00570-1
   Leung SY, 2002, P NATL ACAD SCI USA, V99, P16203, DOI 10.1073/pnas.212646299
   Liu CL, 2002, AM J PATHOL, V161, P1557, DOI 10.1016/S0002-9440(10)64434-3
   Mallipeddi R, 2002, CLIN EXP DERMATOL, V27, P616, DOI 10.1046/j.1365-2230.2002.01130.x
   Nishihira J, 2003, ANN NY ACAD SCI, V995, P171, DOI 10.1111/j.1749-6632.2003.tb03220.x
   Pedersen TX, 2003, ONCOGENE, V22, P3964, DOI 10.1038/sj.onc.1206614
   Perou CM, 2000, NATURE, V406, P747, DOI 10.1038/35021093
   Pomeroy SL, 2002, NATURE, V415, P436, DOI 10.1038/415436a
   Ramaswamy S, 2003, NAT GENET, V33, P49, DOI 10.1038/ng1060
   Roberts RJ, 2001, SCIENCE, V291, P2318
   Rosenwald A, 2002, NEW ENGL J MED, V346, P1937, DOI 10.1056/NEJMoa012914
   Sidenius N, 2003, CANCER METAST REV, V22, P205, DOI 10.1023/A:1023099415940
   Sorlie T, 2001, P NATL ACAD SCI USA, V98, P10869, DOI 10.1073/pnas.191367098
   Tibshirani R, 2002, P NATL ACAD SCI USA, V99, P6567, DOI 10.1073/pnas.082099299
   Tusher VG, 2001, P NATL ACAD SCI USA, V98, P5116, DOI 10.1073/pnas.091062498
   van der Slot AJ, 2003, J BIOL CHEM, V278, P40967, DOI 10.1074/jbc.M307380200
   vant Veer LJ, 2002, NATURE, V415, P530, DOI 10.1038/415530a
   Whitfield ML, 2002, MOL BIOL CELL, V13, P1977, DOI 10.1091/mbc.02-02-0030
   Wilson DJA, 1996, J CELL SCI, V109, P3129
NR 45
TC 783
Z9 818
U1 1
U2 37
PU PUBLIC LIBRARY SCIENCE
PI SAN FRANCISCO
PA 185 BERRY ST, STE 1300, SAN FRANCISCO, CA 94107 USA
SN 1544-9173
EI 
J9 PLOS BIOL
JI PLoS. Biol.
PD FEB 15
PY 2004
VL 2
IS 2
BP 206
EP 214
DI 10.1371/journal.pbio.0020007
PG 9
WC Biochemistry & Molecular Biology; Biology
SC Biochemistry & Molecular Biology; Life Sciences & Biomedicine - Other Topics
GA 779RM
UT WOS:000189314400013
PM 14737219
DA 2023-09-23
ER

PT J
AU Rosenthal, EL
   McCrory, A
   Talbert, M
   Carroll, W
   Magnuson, JS
   Peters, GE
AF Rosenthal, EL
   McCrory, A
   Talbert, M
   Carroll, W
   Magnuson, JS
   Peters, GE
TI Expression of proteolytic enzymes in head and neck cancer - Associated fibroblasts
SO ARCHIVES OF OTOLARYNGOLOGY-HEAD & NECK SURGERY
LA English
DT Article
ID squamous-cell carcinoma; tumor progression; microenvironment; metalloproteinase; metastasis; therapy; future
AB Objective: To elucidate tumor-stromal interactions during tumor invasion by assessing the expression of proteolytic enzymes by carcinoma-associated fibroblasts (CAFs) in vivo using complementary DNA (cDNA) array analysis. Methods: Tumor-associated stroma was isolated from tumor and adjacent mucosal specimens of the same patient by laser capture micro dissection, and the messenger RNA (mRNA) was assessed by cDNA microarray specific for proteolytic enzymes and their inhibitors. Protein overexpression was then analyzed by immunoblotting of primary fibroblast isolates derived from skin, mucosa, and tumor specimens. Results: Array analysis of 4 tumor and 4 adjacent mucosal samples demonstrated significant (2.6-fold) overexpression of membrane type 1 matrix metalloproteinase (MT1-MMP) but not of serine proteases or other matrix metalloproteinases. Analysis of normal dermal fibroblasts, normal mucosal fibroblasts, and CAFs similarly demonstrated up-regulation of MT1-MMP. Conclusions: These results suggest that MT1-MMP mRNA is specifically up-regulated in CAFs in vivo whereas MT1-MMP protein is specifically up-regulated in CAFs in vitro. Known to induce tumor cell invasion when expressed in tumor cells, CAF expression of MT1-MMP may be important in the stromal response to tumor cells that characterizes the desmoplastic reaction.
C1 Univ Alabama Birmingham, Dept Surg, Div Otolaryngol Head & Neck Surg, Birmingham, AL 35249 USA.
C3 University of Alabama System; University of Alabama Birmingham
RP Rosenthal, EL (通讯作者)，Univ Alabama Birmingham, Hosp Annex 2, 1501 5th Ave S, Birmingham, AL 35249 USA.
EM ebeu.rosenthal@ccc.uab.edu
CR Bisson C, 2003, INT J CANCER, V105, P7, DOI 10.1002/ijc.11012
   Brown JM, 2002, CANCER BIOL THER, V1, P453, DOI 10.4161/cbt.1.5.157
   Coussens LM, 2002, SCIENCE, V295, P2387, DOI 10.1126/science.1067100
   Cunha GR, 2002, DIFFERENTIATION, V70, P469, DOI 10.1046/j.1432-0436.2002.700901.x
   Eltoum IA, 2002, ADV ANAT PATHOL, V9, P316, DOI 10.1097/00125480-200209000-00006
   Hayward SW, 2001, CANCER RES, V61, P8135
   Imanishi Y, 2000, HUM PATHOL, V31, P895, DOI 10.1053/hupa.2000.9756
   Janot F, 1996, BRIT J CANCER, V73, P531, DOI 10.1038/bjc.1996.92
   Kurahara S, 1999, HEAD NECK-J SCI SPEC, V21, P627, DOI 10.1002/(SICI)1097-0347(199910)21:7<627::AID-HED7>3.3.CO;2-U
   Lynch CC, 2002, DIFFERENTIATION, V70, P561, DOI 10.1046/j.1432-0436.2002.700909.x
   Matrisian LM, 2001, CANCER RES, V61, P3844
   Mueller MM, 2002, DIFFERENTIATION, V70, P486, DOI 10.1046/j.1432-0436.2002.700903.x
   Olumi AF, 1999, CANCER RES, V59, P5002
   Rofstad EK, 2000, INT J RADIAT BIOL, V76, P589, DOI 10.1080/095530000138259
   ROMPRE P, 1990, IN VITRO CELL DEV B, V26, P983
   RUSS CJ, 2003, J INVEST DERMATOL, V120, P683
   WILHELM SM, 1984, COLLAGEN REL RES, V4, P129
   Wouters BG, 2003, SEMIN RADIAT ONCOL, V13, P31, DOI 10.1053/srao.2003.50004
   Yoshizaki T, 1997, CANCER, V79, P139, DOI 10.1002/(SICI)1097-0142(19970101)79:1<139::AID-CNCR20>3.0.CO;2-4
   Zhang B, 2002, J BIOCHEM MOL BIOL, V35, P532
NR 20
TC 41
Z9 41
U1 0
U2 4
PU AMER MEDICAL ASSOC
PI CHICAGO
PA 330 N WABASH AVE, STE 39300, CHICAGO, IL 60611-5885 USA
SN 0886-4470
EI 1538-361X
J9 ARCH OTOLARYNGOL
JI Arch. Otolaryngol. Head Neck Surg.
PD AUG 15
PY 2004
VL 130
IS 8
BP 943
EP 947
DI 10.1001/archotol.130.8.943
PG 5
WC Otorhinolaryngology; Surgery
SC Otorhinolaryngology; Surgery
GA 844DY
UT WOS:000223138800006
PM 15313864
DA 2023-09-23
ER

PT J
AU Direkze, NC
   Hodivala-Dilke, K
   Jeffery, R
   Hunt, T
   Poulsom, R
   Oukrif, D
   Alison, MR
   Wright, NA
AF Direkze, NC
   Hodivala-Dilke, K
   Jeffery, R
   Hunt, T
   Poulsom, R
   Oukrif, D
   Alison, MR
   Wright, NA
TI Bone marrow contribution to tumor-associated myofibroblasts and fibroblasts
SO CANCER RESEARCH
LA English
DT Article
ID hepatocellular-carcinoma; cell-fusion; cancer; stroma; encapsulation; expression; invasion; lesions; tissue; cd34
AB The role of myofibroblasts in tissue repair and fibrosis is well documented, but the source of these myofibroblasts is unclear. There is evidence of a circulating population of fibrocytes that can home to areas of injury and contribute to myofibroblast populations. Previously, we have shown that the bone marrow is a source of myofibroblasts for many tissues including the gut, lung, and kidney and that this phenomenon is exacerbated by injury. We now show that the bone marrow can contribute to myofibroblast and fibroblast populations in tumor stroma in a mouse model of pancreatic insulinoma. Mice transgenic for the rat insulin promoter II gene linked to the large-T antigen of SV40 (RIPTag) develop solid beta-cell tumors of the pancreas. Approximately 25% of myoribroblasts in these pancreatic tumors were donor-derived, and these were concentrated toward the edge of the tumor. Thus, the development of tumor stroma is at least in part a systemic response that may ultimately yield methods of targeting new therapy.
C1 London Res Inst, Canc Res United Kingdom, Histopathol Unit, London WC2A 3PX, England.
   Univ London Imperial Coll Sci Technol & Med, London, England.
   Barts & London Queen Marys Sch Med & Dent, London, England.
   UCL, London, England.
C3 Cancer Research UK; University of London; University College London; Imperial College London; University of London; Queen Mary University London; University of London; University College London
RP Direkze, NC (通讯作者)，London Res Inst, Canc Res United Kingdom, Histopathol Unit, 44 Lincolns Inn Fields, London WC2A 3PX, England.
EM natalie.direkze@cancer.org.uk
CR Abe R, 2001, J IMMUNOL, V166, P7556, DOI 10.4049/jimmunol.166.12.7556
   Bridle KR, 2001, LIVER, V21, P96, DOI 10.1034/j.1600-0676.2001.021002096.x
   Chauhan H, 2003, J CLIN PATHOL, V56, P271, DOI 10.1136/jcp.56.4.271
   De Wever O, 2003, J PATHOL, V200, P429, DOI 10.1002/path.1398
   Direkze NC, 2003, STEM CELLS, V21, P514, DOI 10.1634/stemcells.21-5-514
   Gabbiani G, 2003, J PATHOL, V200, P500, DOI 10.1002/path.1427
   HANAHAN D, 1985, NATURE, V315, P115, DOI 10.1038/315115a0
   Ianus A, 2003, J CLIN INVEST, V111, P843, DOI 10.1172/JCI200316502
   Kalluri R, 2003, J CLIN INVEST, V112, P1776, DOI 10.1172/JCI200320530
   Kuroda N, 2004, HISTOL HISTOPATHOL, V19, P59, DOI 10.14670/HH-19.59
   Lieubeau B, 1999, INT J CANCER, V81, P629, DOI 10.1002/(SICI)1097-0215(19990517)81:4<629::AID-IJC20>3.0.CO;2-8
   Liotta LA, 2001, NATURE, V411, P375, DOI 10.1038/35077241
   Nakayama H, 2000, J CLIN PATHOL, V53, P626, DOI 10.1136/jcp.53.8.626
   NG IOL, 1992, CANCER, V70, P45, DOI 10.1002/1097-0142(19920701)70:1<45::AID-CNCR2820700108>3.0.CO;2-7
   Ooi LPJ, 1997, J HEPATOL, V26, P798, DOI 10.1016/S0168-8278(97)80245-0
   OPDENAKKER G, 1992, IMMUNOL TODAY, V13, P463, DOI 10.1016/0167-5699(92)90079-M
   Powell DW, 1999, AM J PHYSIOL-CELL PH, V277, PC1, DOI 10.1152/ajpcell.1999.277.1.C1
   Ueno H, 2004, GUT, V53, P581, DOI 10.1136/gut.2003.028365
   Wang X, 2003, NATURE, V422, P897, DOI 10.1038/nature01531
NR 19
TC 403
Z9 420
U1 0
U2 25
PU AMER ASSOC CANCER RESEARCH
PI PHILADELPHIA
PA 615 CHESTNUT ST, 17TH FLOOR, PHILADELPHIA, PA 19106-4404 USA
SN 0008-5472
EI 
J9 CANCER RES
JI Cancer Res.
PD DEC 1
PY 2004
VL 64
IS 23
BP 8492
EP 8495
DI 10.1158/0008-5472.CAN-04-1708
PG 4
WC Oncology
SC Oncology
GA 874QT
UT WOS:000225365600002
PM 15574751
DA 2023-09-23
ER

PT J
AU Rosenthal, E
   McCrory, A
   Talbert, M
   Young, G
   Murphy-Ullrich, J
   Gladson, C
AF Rosenthal, E
   McCrory, A
   Talbert, M
   Young, G
   Murphy-Ullrich, J
   Gladson, C
TI Elevated expression of TGF-beta 1 in head and neck cancer - Associated fibroblasts
SO MOLECULAR CARCINOGENESIS
LA English
DT Article
DE carcinoma-associated fibroblasts; squamous-cell carcinoma; head and neck cancer; TGF-beta 1 stroma
ID squamous-cell carcinoma; tgf-beta; tumor progression; breast-carcinoma; gene-expression; growth; microenvironment; stroma; angiogenesis; desmoplasia
AB Head and neck cancers are characterized by a vigorous desmoplastic response, but the contribution of stromal-derived growth factors to the tumor microenvironment is poorly understood. We evaluated the expression of stromal growth factor expression in head and neck squamous cell carcinoma (HNSCC) in normal and tumor-associated stromal cells. Stromal tissue was isolated from epithelial cells with laser capture microdissection (LCMD) and analyzed by cDNA array for the expression of TGFalpha, TGF-beta1, HGF, PDGF-alpha, IGFII, bFGF, aFGF, VEGFC, and VEGF. Primary fibroblasts were isolated in vitro from HNSCC tumors, adjacent histologically normal mucosa, and skin in vitro. Fibroblast populations were assessed for TGF-beta1 expression by ELISA and luciferase reporter assay to assess protein expression. We identified TGF-beta1 and IGFII overexpression in normal and tumor-associated stromal cells; however, only TGF-beta1 was significantly overexpressed (3.4-fold) in tumor-associated stroma. Assessment of carcinoma-associated fibroblasts (CAFs), normal dermal fibroblasts (NDFs), and normal mucosal fibroblasts (NMFs) in propagated fibroblasts demonstrated persistently elevated levels of TGF-beta1 in CAFs compared to NMF and NDF populations. Elevated levels of TGF-beta1 were identified in the stromal compartment of HNSCC tumors compared to normal mucosa by immunohistochemical analysis. These results suggest that TGF-beta1 mRNA and protein is specifically upregulated in CAFs in vitro and in vivo. (C) 2004 Wiley-Liss, Inc.
C1 Univ Alabama Birmingham, Div Otolaryngol Head & Neck Surg, Dept Surg, Birmingham, AL USA.
   Univ Alabama Birmingham, Dept Pathol, Birmingham, AL USA.
C3 University of Alabama System; University of Alabama Birmingham; University of Alabama System; University of Alabama Birmingham
RP Rosenthal, E (通讯作者)，Div Otolaryngol, 1501 5th Ave S, Birmingham, AL 35249 USA.
CR Ben-Baruch A, 2003, BREAST CANCER RES, V5, P31, DOI 10.1186/bcr554
   Brown JM, 2002, CANCER BIOL THER, V1, P453, DOI 10.4161/cbt.1.5.157
   Coussens LM, 2000, CELL, V103, P481, DOI 10.1016/S0092-8674(00)00139-2
   Cunha GR, 2002, DIFFERENTIATION, V70, P469, DOI 10.1046/j.1432-0436.2002.700901.x
   Dumont N, 2002, DIFFERENTIATION, V70, P574, DOI 10.1046/j.1432-0436.2002.700910.x
   Eltoum IA, 2002, ADV ANAT PATHOL, V9, P316, DOI 10.1097/00125480-200209000-00006
   Folkman J, 1997, EXS, V79, P1
   Grandis JR, 1998, JNCI-J NATL CANCER I, V90, P824, DOI 10.1093/jnci/90.11.824
   Gruss CJ, 2003, J INVEST DERMATOL, V120, P683, DOI 10.1046/j.1523-1747.2003.12112.x
   Hagedorn H, 1999, ANTICANCER RES, V19, P4265
   Hayward SW, 2001, CANCER RES, V61, P8135
   Hazelbag S, 2002, HUM PATHOL, V33, P1193, DOI 10.1053/hupa.2002.130109
   Iacobuzio-Donahue CA, 2002, CANCER RES, V62, P5351
   Janot F, 1996, BRIT J CANCER, V73, P531, DOI 10.1038/bjc.1996.92
   Koliopanos A, 2002, WORLD J SURG, V26, P420, DOI 10.1007/s00268-001-0242-x
   Lohr M, 2001, CANCER RES, V61, P550
   Matrisian LM, 2001, CANCER RES, V61, P3844
   Mazzieri R, 2000, METH MOL B, V142, P13
   Moinfar F, 2000, CANCER RES, V60, P2562
   Mueller MM, 2002, DIFFERENTIATION, V70, P486, DOI 10.1046/j.1432-0436.2002.700903.x
   Olumi AF, 1999, CANCER RES, V59, P5002
   Ribeiro SMF, 1999, J BIOL CHEM, V274, P13586, DOI 10.1074/jbc.274.19.13586
   Rofstad EK, 2000, INT J RADIAT BIOL, V76, P589, DOI 10.1080/095530000138259
   ROMPRE P, 1990, IN VITRO CELL DEV B, V26, P983
   Shao ZM, 2000, ONCOGENE, V19, P4337, DOI 10.1038/sj.onc.1203785
   Shekhar MPV, 2001, CANCER RES, V61, P1320
   Siegel PM, 2003, NAT REV CANCER, V3, P807, DOI 10.1038/nrc1208
   Skobe M, 1998, P NATL ACAD SCI USA, V95, P1050, DOI 10.1073/pnas.95.3.1050
   Thomas GJ, 2001, CRIT REV ORAL BIOL M, V12, P479, DOI 10.1177/10454411010120060301
   WILHELM SM, 1984, COLLAGEN REL RES, V4, P129
   Wouters BG, 2003, SEMIN RADIAT ONCOL, V13, P31, DOI 10.1053/srao.2003.50004
   Zhang B, 2002, J BIOCHEM MOL BIOL, V35, P532
   Zhang F, 2003, EXP CELL RES, V291, P275, DOI 10.1016/j.yexcr.2003.07.007
NR 33
TC 67
Z9 77
U1 0
U2 11
PU WILEY
PI HOBOKEN
PA 111 RIVER ST, HOBOKEN 07030-5774, NJ USA
SN 0899-1987
EI 1098-2744
J9 MOL CARCINOGEN
JI Mol. Carcinog.
PD JUN 15
PY 2004
VL 40
IS 2
BP 116
EP 121
DI 10.1002/mc.20024
PG 6
WC Biochemistry & Molecular Biology; Oncology
SC Biochemistry & Molecular Biology; Oncology
GA 826EI
UT WOS:000221811700005
PM 15170816
DA 2023-09-23
ER

PT J
AU Walenta, S
   Schroeder, T
   Mueller-Klieser, W
AF Walenta, S
   Schroeder, T
   Mueller-Klieser, W
TI Lactate in solid malignant tumors: Potential basis of a metabolic classification in clinical oncology
SO CURRENT MEDICINAL CHEMISTRY
LA English
DT Review
DE bioluminescence; metabolic imaging; human tumors; lactate; malignant behavior
ID autocrine motility factor; squamous-cell carcinoma; oxygenation predicts; carbonic-anhydrases; radiation response; expression; hypoxia; cancer; head; metastases
AB A number of studies have demonstrated that malignant transformation is associated with an increase in glycolytic flux and in anaerobic and aerobic cellular lactate excretion. Using quantitative bioluminescence imaging in various primary carcinomas in patients (uterine cervix, head and neck, colorectal region) at first diagnosis of the disease, we showed that lactate concentrations in tumors in vivo could be relatively low or extremely high (up to 40 mumol/g) in different individual tumors or within the same lesion. In all tumor entities investigated, high molar concentrations of lactate were correlated with a high incidence of distant metastasis already in an early stage of the disease. Low lactate tumors (< median of approx. 8 mumol/g) were associated with both a longer overall and disease free survival compared to high lactate lesions (lactate > approx. 8 mumol/g). Lactate dehydrogenase was found to be upregulated in most of these tumors compared to surrounding normal tissue. Numerous recent reports support these data by demonstrating various biological activities of lactate that can enhance the malignant behavior of cancer cells. These mechanisms include the activation of hyaluronan synthesis by tumor-associated fibroblasts, upregulation of VEGF and of HIF-lalpha, and direct enhancement of cellular motility which generates favorable conditions for metastatic spread. Thus, lactate accumulation not only mirrors but also actively enhances the degree of tumor malignancy. We propose that determination of lactate in primary tumors may serve as a basis for a novel metabolic classification which can lead to an improvement of prognosis and therapy in clinical oncology.
C1 Johannes Gutenberg Univ Mainz, Inst Physiol & Pathophysiol, D-55099 Mainz, Germany.
C3 Johannes Gutenberg University of Mainz
RP Mueller-Klieser, W (通讯作者)，Johannes Gutenberg Univ Mainz, Inst Physiol & Pathophysiol, Duesbergweg 6, D-55099 Mainz, Germany.
EM Wolfgang.Mueller-Klieser@uni-mainz.de
CR Acker T, 2002, J MOL MED-JMM, V80, P562, DOI 10.1007/s00109-002-0355-1
   Adalsteinsson E, 1998, NMR BIOMED, V11, P360, DOI 10.1002/(SICI)1099-1492(1998110)11:7<360::AID-NBM518>3.0.CO;2-P
   Adams DJ, 2000, CANCER CHEMOTH PHARM, V46, P263, DOI 10.1007/s002800000157
   Atsumi T, 2002, CANCER RES, V62, P5881
   Bissell MJ, 2001, NAT REV CANCER, V1, P46, DOI 10.1038/35094059
   Bos R, 2002, J CLIN ONCOL, V20, P379, DOI 10.1200/JCO.20.2.379
   BOURRATFLOECK B, 1991, INT J CANCER, V47, P792, DOI 10.1002/ijc.2910470528
   Brabletz T, 2002, VIRCHOWS ARCH, V441, P1, DOI 10.1007/s00428-002-0642-9
   Brizel DM, 1996, CANCER RES, V56, P941
   Brizel DM, 1999, RADIOTHER ONCOL, V53, P113, DOI 10.1016/S0167-8140(99)00102-4
   Brizel DM, 2001, INT J RADIAT ONCOL, V51, P349, DOI 10.1016/S0360-3016(01)01630-3
   Carmeliet P, 2000, NATURE, V407, P249, DOI 10.1038/35025220
   Chesney J, 1999, P NATL ACAD SCI USA, V96, P3047, DOI 10.1073/pnas.96.6.3047
   Dang CV, 1997, J BIOMED SCI, V4, P269, DOI 10.1007/BF02258350
   Dang CV, 1999, TRENDS BIOCHEM SCI, V24, P68, DOI 10.1016/S0968-0004(98)01344-9
   Ettinger SN, 2001, CANCER RES, V61, P7964
   Fukumura D, 2001, CANCER RES, V61, P6020
   Funasaka T, 2002, INT J CANCER, V101, P217, DOI 10.1002/ijc.10617
   Fyles AW, 1998, RADIOTHER ONCOL, V48, P149, DOI 10.1016/S0167-8140(98)00044-9
   GATENBY RA, 1988, INT J RADIAT ONCOL, V14, P831, DOI 10.1016/0360-3016(88)90002-8
   Hlubek F, 2001, CANCER RES, V61, P8089
   Hockel M, 1996, CANCER RES, V56, P4509
   Hockel M, 2001, JNCI-J NATL CANCER I, V93, P266, DOI 10.1093/jnci/93.4.266
   HOCKEL M, 1993, RADIOTHER ONCOL, V26, P45, DOI 10.1016/0167-8140(93)90025-4
   Hockel M, 1998, INT J CANCER, V79, P365
   Ivanov S, 2001, AM J PATHOL, V158, P905, DOI 10.1016/S0002-9440(10)64038-2
   Koong AC, 2000, CANCER RES, V60, P883
   Kunkel M, 2003, ORAL ONCOL, V39, P170, DOI 10.1016/S1368-8375(02)00087-8
   Lu HS, 2002, J BIOL CHEM, V277, P23111, DOI 10.1074/jbc.M202487200
   MARX E, 1988, INT J RADIAT ONCOL, V14, P947, DOI 10.1016/0360-3016(88)90017-X
   Mazurek S, 2000, ANTICANCER RES, V20, P5151
   Mazurek S, 2001, ONCOGENE, V20, P6891, DOI 10.1038/sj.onc.1204792
   Mazurek S, 2001, BIOCHEM J, V356, P247, DOI 10.1042/0264-6021:3560247
   Mazurek S, 1998, ANTICANCER RES, V18, P3275
   Mazurek S, 1999, J CELL PHYSIOL, V181, P136
   Mazurek S, 2002, BR J NUTR, V87, P23
   MUELLERKLIESER W, 1993, HISTOCHEM J, V25, P407, DOI 10.1007/BF00157805
   Niinaka Y, 1998, CANCER RES, V58, P2667
   Niizeki H, 2002, BRIT J CANCER, V86, P1914, DOI 10.1038/sj.bjc.6600331
   Nordsmark M, 2001, BRIT J CANCER, V84, P1070, DOI 10.1054/bjoc.2001.1728
   Nordsmark M, 2000, RADIOTHER ONCOL, V57, P39, DOI 10.1016/S0167-8140(00)00223-1
   Olive PL, 2001, CANCER RES, V61, P8924
   PASCHEN W, 1987, J NEUROCHEM, V48, P154, DOI 10.1111/j.1471-4159.1987.tb13140.x
   Prescott DM, 2000, CLIN CANCER RES, V6, P2501
   Rofstad EK, 2000, INT J RADIAT BIOL, V76, P589, DOI 10.1080/095530000138259
   Rose C, 2002, NUCL MED COMMUN, V23, P613, DOI 10.1097/00006231-200207000-00004
   SCHWICKERT G, 1995, CANCER RES, V55, P4757
   Semenza GL, 2000, J APPL PHYSIOL, V88, P1474, DOI 10.1152/jappl.2000.88.4.1474
   Semenza GL, 2002, TRENDS MOL MED, V8, PS62, DOI 10.1016/S1471-4914(02)02317-1
   Shi Q, 2001, J INTERF CYTOK RES, V21, P553, DOI 10.1089/10799900152547812
   Shi Q, 2001, ONCOGENE, V20, P3751, DOI 10.1038/sj.onc.1204500
   Silletti S, 1996, CURR TOP MICROBIOL, V213, P137
   Stern R, 2002, EXP CELL RES, V276, P24, DOI 10.1006/excr.2002.5508
   Sundfor K, 1998, BRIT J CANCER, V78, P822, DOI 10.1038/bjc.1998.586
   SWABB EA, 1974, CANCER RES, V34, P2814
   Talukder AH, 2002, CLIN CANCER RES, V8, P3285
   TANNOCK IF, 1989, CANCER RES, V49, P4373
   Tarnawski R, 2002, INT J RADIAT ONCOL, V52, P1271, DOI 10.1016/S0360-3016(01)02769-9
   Vaulont S, 2000, J BIOL CHEM, V275, P31555, DOI 10.1074/jbc.R000016200
   Vaupel P, 2000, INT J ONCOL, V17, P869
   VAUPEL P, 1994, J NEURO-ONCOL, V22, P261, DOI 10.1007/BF01052931
   Walenta S, 2000, CANCER RES, V60, P916
   Walenta S, 2002, BIOMOL ENG, V18, P249, DOI 10.1016/S1389-0344(01)00107-1
   Walenta S, 1997, AM J PATHOL, V150, P409
   Wong P, 2002, BRIT J CANCER, V87, P238, DOI 10.1038/sj.bjc.6600424
   Wykoff CC, 2001, AM J PATHOL, V158, P1011, DOI 10.1016/S0002-9440(10)64048-5
   XU WM, 1995, GENOMICS, V29, P732, DOI 10.1006/geno.1995.9944
NR 67
TC 201
Z9 207
U1 0
U2 27
PU BENTHAM SCIENCE PUBL LTD
PI SHARJAH
PA EXECUTIVE STE Y-2, PO BOX 7917, SAIF ZONE, 1200 BR SHARJAH, U ARAB EMIRATES
SN 0929-8673
EI 1875-533X
J9 CURR MED CHEM
JI Curr. Med. Chem.
PD AUG 15
PY 2004
VL 11
IS 16
BP 2195
EP 2204
DI 10.2174/0929867043364711
PG 10
WC Biochemistry & Molecular Biology; Chemistry, Medicinal; Pharmacology & Pharmacy
SC Biochemistry & Molecular Biology; Pharmacology & Pharmacy
GA 836CQ
UT WOS:000222533300008
PM 15279558
DA 2023-09-23
ER

PT J
AU Nakagawa, H
   Liyanarachchi, S
   Davuluri, RV
   Auer, H
   Martin, EW
   de la Chapelle, A
   Frankel, WL
AF Nakagawa, H
   Liyanarachchi, S
   Davuluri, RV
   Auer, H
   Martin, EW
   de la Chapelle, A
   Frankel, WL
TI Role of cancer-associated stromal fibroblasts in metastatic colon cancer to the liver and their expression profiles
SO ONCOGENE
LA English
DT Article
DE colon cancer; cancer-associated stroma; cancer microenvironment; COX2
ID growth-factor; tumor-growth; cells; tumorigenicity; acceleration; suppression; inhibition; prostate; mice
AB The cancer microenvironment and interaction between cancer and stromal cells play critical roles in tumor development and progression. The molecular features of cancer stroma are less well understood than those of cancer cells. Cancer-associated stromal fibroblasts are the predominant component of stroma associated with colon cancer and its functions remain unclear. Fibroblast cell cultures were established from metastatic colon cancer in liver, liver away from the metastatic lesions, and skin from three patients with metastatic colorectal cancer. We generated expression profiles of cancer-associated fibroblasts using oligochip arrays and compared them to those of uninvolved fibroblasts. The conditioned media from the cancer-associated fibroblast cultures enhanced proliferation of colon cancer cell line HCT116 to a greater extent than cultures from uninvolved fibroblasts. In microarray expression analysis, cancer-associated fibroblasts clustered tightly into one group and skin fibroblasts into another. Approximately 170 of 22 000 genes were upregulated in cancer-associated fibroblasts ( fold change >2, P<0.05) as compared to skin fibroblasts, including many genes encoding cell adhesion molecules, growth factors, and COX2. By immunohistochemistry in-vivo, we confirmed COX2 and TGFB2 expression in cancer-associated fibroblasts in metastatic colon cancer. The distinct molecular expression profiles of cancer-associated fibroblasts in colon cancer metastasis support the notion that these fibroblasts form a favorable microenvironment for cancer cells.
C1 Ohio State Univ, Dept Pathol, Columbus, OH 43210 USA.
   Ohio State Univ, Ctr Comprehens Canc, Div Human Canc Genet, Columbus, OH 43210 USA.
   Ohio State Univ, Dept Surg Oncol, Columbus, OH 43210 USA.
C3 University System of Ohio; Ohio State University; University System of Ohio; Ohio State University; James Cancer Hospital & Solove Research Institute; University System of Ohio; Ohio State University
RP Frankel, WL (通讯作者)，Ohio State Univ, Dept Pathol, 410 W 10th Ave,401 E Doan Hall, Columbus, OH 43210 USA.
EM frankel-1@medctr.osu.edu
FU NCI NIH HHS [CA67941, CA16058] Funding Source: Medline
CR ARTEAGA CL, 1993, J CLIN INVEST, V92, P2569, DOI 10.1172/JCI116871
   Bajou K, 1998, NAT MED, V4, P923, DOI 10.1038/nm0898-923
   Bartholin L, 2002, ONCOGENE, V21, P2227, DOI 10.1038/sj.onc.1205294
   BRATTAIN MG, 1982, J NATL CANCER I, V69, P767
   CAMPS JL, 1990, P NATL ACAD SCI USA, V87, P75, DOI 10.1073/pnas.87.1.75
   Conze D, 2001, CANCER RES, V61, P8851
   DEGREGORI J, 1995, GENE DEV, V9, P2873, DOI 10.1101/gad.9.23.2873
   Derynck R, 2001, NAT GENET, V29, P117, DOI 10.1038/ng1001-117
   Diehn M, 2003, NUCLEIC ACIDS RES, V31, P219, DOI 10.1093/nar/gkg014
   DIGNASS AU, 1994, GASTROENTEROLOGY, V106, P1254, DOI 10.1016/0016-5085(94)90017-5
   DVORAK HF, 1986, NEW ENGL J MED, V315, P1650
   Eisen MB, 1998, P NATL ACAD SCI USA, V95, P14863, DOI 10.1073/pnas.95.25.14863
   Elenbaas B, 2001, EXP CELL RES, V264, P169, DOI 10.1006/excr.2000.5133
   FOLKMAN J, 1985, ADV CANCER RES, V43, P175, DOI 10.1016/S0065-230X(08)60946-X
   Fukumura D, 1998, CELL, V94, P715, DOI 10.1016/S0092-8674(00)81731-6
   Gho YS, 2001, CANCER RES, V61, P4253
   GLEAVE M, 1991, CANCER RES, V51, P3753
   Hanahan D, 2000, CELL, V100, P57, DOI 10.1016/S0092-8674(00)81683-9
   Hill DP, 2002, GENOME RES, V12, P1982, DOI 10.1101/gr.580102
   Holen I, 2002, CANCER RES, V62, P1619
   Li C, 2001, P NATL ACAD SCI USA, V98, P31, DOI 10.1073/pnas.011404098
   Liotta LA, 2001, NATURE, V411, P375, DOI 10.1038/35077241
   Matrisian LM, 2001, CANCER RES, V61, P3844
   Miyakoshi N, 2001, J CLIN INVEST, V107, P73, DOI 10.1172/JCI10459
   Muller A, 2001, NATURE, V410, P50, DOI 10.1038/35065016
   Neaud V, 1997, HEPATOLOGY, V26, P1458, DOI 10.1002/hep.510260612
   Oshima M, 1996, CELL, V87, P803, DOI 10.1016/S0092-8674(00)81988-1
   Paget S, 1889, LANCET, V133, P571, DOI 10.1016/S0140-6736(00)49915-0
   PICARD O, 1986, CANCER RES, V46, P3290
   Powell DW, 1999, AM J PHYSIOL-CELL PH, V277, PC1, DOI 10.1152/ajpcell.1999.277.1.C1
   SCHMITTGRAFF A, 1994, VIRCHOWS ARCH, V425, P3, DOI 10.1007/BF00193944
   Studeny M, 2002, CANCER RES, V62, P3603
   Tlsty TD, 2001, SEMIN CANCER BIOL, V11, P97, DOI 10.1006/scbi.2000.0361
   Virtaneva K, 2001, P NATL ACAD SCI USA, V98, P1124, DOI 10.1073/pnas.98.3.1124
   WESTERMARK B, 1991, CANCER RES, V51, P5087
   Williams CS, 2000, J CLIN INVEST, V105, P1589, DOI 10.1172/JCI9621
   Youngs SJ, 1997, INT J CANCER, V71, P257, DOI 10.1002/(SICI)1097-0215(19970410)71:2<257::AID-IJC22>3.0.CO;2-D
NR 37
TC 189
Z9 198
U1 4
U2 33
PU NATURE PUBLISHING GROUP
PI LONDON
PA MACMILLAN BUILDING, 4 CRINAN ST, LONDON N1 9XW, ENGLAND
SN 0950-9232
EI 1476-5594
J9 ONCOGENE
JI Oncogene
PD SEP 23
PY 2004
VL 23
IS 44
BP 7366
EP 7377
DI 10.1038/sj.onc.1208013
PG 12
WC Biochemistry & Molecular Biology; Oncology; Cell Biology; Genetics & Heredity
SC Biochemistry & Molecular Biology; Oncology; Cell Biology; Genetics & Heredity
GA 856CO
UT WOS:000224021400007
PM 15326482
DA 2023-09-23
ER
