# Supplementary material for: A bibliometric and visual analysis of cancer-associated fibroblasts
Source: Front Immunol. 2023 Dec 19;14:1323115. doi: 10.3389/fimmu.2023.1323115 (PMC10762783; doi:10.3389/fimmu.2023.1323115)
Supplement: Supplementary file 1 [file DataSheet_1.zip › download2005u10.txt]

PT J
AU Cheng, JD
   Valianou, M
   Canutescu, AA
   Jaffe, EK
   Lee, HO
   Wang, H
   Lai, JH
   Bachovchin, WW
   Weiner, LM
AF Cheng, JD
   Valianou, M
   Canutescu, AA
   Jaffe, EK
   Lee, HO
   Wang, H
   Lai, JH
   Bachovchin, WW
   Weiner, LM
TI Abrogation of fibroblast activation protein enzymatic activity attenuates tumor growth
SO MOLECULAR CANCER THERAPEUTICS
LA English
DT Article
ID human breast-cancer; reactive stromal fibroblasts; serine-protease; dipeptidyl peptidase; epithelial cancers; molecular-cloning; differential expression; messenger-rna; seprase; cells
AB Tumor-associated fibroblasts are functionally and phenotypically distinct from normal fibroblasts that are not in the tumor microenvironment. Fibroblast activation protein is a 95 kDa cell surface glycoprotein expressed by tumor stromal fibroblasts, and has been shown to have dipeptidyl peptidase and collagenase activity. Site-directed mutagenesis at the catalytic site of fibroblast activation protein, Ser(624) -> Ala(624), resulted in an similar to 100,000-fold loss of fibroblast activation protein dipeptidyl peptidase (DPP) activity. HEK293 cells transfected with wild-type fibroblast activation protein, enzymatic mutant (S624A) fibroblast activation protein, or vector alone, were inoculated subcutaneously into immunodeficient mouse to assess the contribution of fibroblast activation protein enzymatic activity to tumor growth. Overexpression of wild-type fibroblast activation protein showed growth potentiation and enhanced tumorigenicity compared with both fibroblast activation protein S624A and vector-transfected HEK293 xenografts. HEK293 cells transfected with fibroblast activation protein S624A showed tumor growth rates and tumorigenicity potential similar only to vector-transfected HEK293. In vivo assessment of fibroblast activation protein DPP activity of these tumors showed enhanced enzymatic activity of wild-type fibroblast activation protein, with only baseline levels of fibroblast activation protein DPP activity in either fibroblast activation protein S624A or vector-only xenografts. These results indicate that the enzymatic activity of fibroblast activation protein is necessary for fibroblast activation protein-driven tumor growth in the HEK293 xenograft model system. This establishes the proof-of-principle that the enzymatic activity of fibroblast activation protein plays an important role in the promotion of tumor growth, and provides an attractive target for therapeutics designed to alter fibroblast activation protein-induced tumor growth by targeting its enzymatic activity.
C1 Fox Chase Canc Ctr, Dept Med Oncol, Philadelphia, PA 19111 USA.
   Fox Chase Canc Ctr, Dept Biostat, Philadelphia, PA 19111 USA.
   Fox Chase Canc Ctr, Inst Canc Res, Philadelphia, PA 19111 USA.
   Tufts Univ, Sch Med, Dept Biochem, Boston, MA 02111 USA.
C3 Fox Chase Cancer Center; Fox Chase Cancer Center; Fox Chase Cancer Center; Tufts University
RP Cheng, JD (通讯作者)，Fox Chase Canc Ctr, Dept Med Oncol, 333 Cottman Ave, Philadelphia, PA 19111 USA.
EM j_cheng@fccc.edu
FU NCI NIH HHS [CA103991-01, CA09035-28, CA090468] Funding Source: Medline
CR Adams S, 2004, CANCER RES, V64, P5471, DOI 10.1158/0008-5472.CAN-04-0447
   Altschul SF, 1997, NUCLEIC ACIDS RES, V25, P3389, DOI 10.1093/nar/25.17.3389
   Ariga N, 2001, INT J CANCER, V95, P67, DOI 10.1002/1097-0215(20010120)95:1<67::AID-IJC1012>3.3.CO;2-L
   BACHOVCHIN WW, 1990, J BIOL CHEM, V265, P3738
   BASSET P, 1993, BREAST CANCER RES TR, V24, P185, DOI 10.1007/BF01833259
   Berry DL, 1998, DEV BIOL, V203, P24, DOI 10.1006/dbio.1998.8975
   Brown DD, 1996, P NATL ACAD SCI USA, V93, P1924, DOI 10.1073/pnas.93.5.1924
   Canutescu AA, 2003, PROTEIN SCI, V12, P2001, DOI 10.1110/ps.03154503
   Cheng JD, 2002, CANCER RES, V62, P4767
   Dumont N, 2002, DIFFERENTIATION, V70, P574, DOI 10.1046/j.1432-0436.2002.700910.x
   Edwards DR, 1998, NATURE, V394, P527, DOI 10.1038/28961
   Engel M, 2003, P NATL ACAD SCI USA, V100, P5063, DOI 10.1073/pnas.0230620100
   FLENTKE GR, 1991, P NATL ACAD SCI USA, V88, P1556, DOI 10.1073/pnas.88.4.1556
   GARINCHESA P, 1990, P NATL ACAD SCI USA, V87, P7235, DOI 10.1073/pnas.87.18.7235
   Goldstein LA, 1997, BBA-MOL BASIS DIS, V1361, P11, DOI 10.1016/S0925-4439(97)00032-X
   Goodman JD, 2003, CLIN EXP METASTAS, V20, P459, DOI 10.1023/A:1025493605850
   GUTHEIL WG, 1993, BIOCHEMISTRY-US, V32, P8723, DOI 10.1021/bi00085a001
   Huang CC, 1996, PAC S BIOCOMPUT, V0, PP724, DOI 10.1142/9789814531399
   Huang Y, 2004, CANCER RES, V64, P2712, DOI 10.1158/0008-5472.CAN-03-3184
   Huber MA, 2003, J INVEST DERMATOL, V120, P182, DOI 10.1046/j.1523-1747.2003.12035.x
   Iwasa S, 2003, CANCER LETT, V199, P91, DOI 10.1016/S0304-3835(03)00315-X
   Jin X, 2003, ANTICANCER RES, V23, P3195
   Jones B, 2003, BLOOD, V102, P1641, DOI 10.1182/blood-2003-01-0208
   Koliopanos A, 2002, WORLD J SURG, V26, P420, DOI 10.1007/s00268-001-0242-x
   Levy MT, 2002, LIVER, V22, P93, DOI 10.1034/j.1600-0676.2002.01503.x
   Mueller SC, 1999, J BIOL CHEM, V274, P24947, DOI 10.1074/jbc.274.35.24947
   Niedermeyer J, 1997, INT J CANCER, V71, P383, DOI 10.1002/(SICI)1097-0215(19970502)71:3<383::AID-IJC14>3.0.CO;2-H
   Nielsen BS, 1996, LAB INVEST, V74, P168
   NOEL AC, 1994, INT J CANCER, V56, P331, DOI 10.1002/ijc.2910560306
   Park JE, 1999, J BIOL CHEM, V274, P36505, DOI 10.1074/jbc.274.51.36505
   Ramirez-Montagut T, 2004, ONCOGENE, V23, P5435, DOI 10.1038/sj.onc.1207730
   RETTIG WJ, 1988, P NATL ACAD SCI USA, V85, P3110, DOI 10.1073/pnas.85.9.3110
   Ruiter D, 2002, LANCET ONCOL, V3, P35, DOI 10.1016/S1470-2045(01)00620-9
   SCANLAN MJ, 1994, P NATL ACAD SCI USA, V91, P5657, DOI 10.1073/pnas.91.12.5657
   Shao ZM, 2000, ONCOGENE, V19, P4337, DOI 10.1038/sj.onc.1203785
   WELT S, 1994, J CLIN ONCOL, V12, P1193, DOI 10.1200/JCO.1994.12.6.1193
   Xiang ZX, 2002, P NATL ACAD SCI USA, V99, P7432, DOI 10.1073/pnas.102179699
NR 37
TC 121
Z9 136
U1 0
U2 11
PU AMER ASSOC CANCER RESEARCH
PI PHILADELPHIA
PA 615 CHESTNUT ST, 17TH FLOOR, PHILADELPHIA, PA 19106-4404 USA
SN 1535-7163
EI 
J9 MOL CANCER THER
JI Mol. Cancer Ther.
PD MAR 15
PY 2005
VL 4
IS 3
BP 351
EP 360
DI 
PG 10
WC Oncology
SC Oncology
GA 905SI
UT WOS:000227589600002
PM 15767544
DA 2023-09-23
ER

PT J
AU Gilad, AA
   Israely, T
   Dafni, H
   Meir, G
   Cohen, B
   Neeman, M
AF Gilad, AA
   Israely, T
   Dafni, H
   Meir, G
   Cohen, B
   Neeman, M
TI Functional and molecular mapping of uncoupling between vascular permeability and loss of vascular maturation in ovarian carcinoma xenografts: The role of stroma cells in tumor angiogenesis
SO INTERNATIONAL JOURNAL OF CANCER
LA English
DT Article
DE angiogenesis; vascular maturation; vascular endothelial growth factor; angiopoietins; blood oxygen level-dependent contrast; magnetic resonance imaging (MRI); dynamic contrast enhancement MRI
ID endothelial growth-factor; blood-vessels; breast-cancer; overexpressing angiopoietin-1; factor withdrawal; labeled albumin; tie2 receptor; bold contrast; expression; vegf
AB Maintaining homogeneous perfusion in tissues undergoing remodeling and vascular expansion requires tight orchestration of the signals leading to endothelial sprouting and subsequent recruitment of perivascular contractile cells and vascular maturation. This regulation, however, is frequently disrupted in tumors. We previously demonstrated the role of tumor-associated myofibroblasts in vascularization and exit from dormancy of human ovarian carcinoma xenografts in nude mice. The aim of this work was to determine the contribution of stroma and tumor cell-derived angiogenic growth factors to the heterogeneity of vascular permeability and maturation in MLS human ovarian carcinoma tumors. We show by RT-PCR and by in situ hybridization that VEGF was expressed by the tumor cells, while angiopoietin-1 and 2 were expressed only by the infiltrating host stroma cells. Vascular maturation was detected in vivo by vasoreactivity to hypercapnia, measured by BOLD contrast MRI and validated by immunostaining of histologic sections to alpha-smooth muscle actin. Vascular permeability was measured in vivo by dynamic contrast-enhanced MRI using albumin-based contrast material and validated in histologic sections by fluorescent staining of the biotinylated contrast material. MRI as well as histologic correlation maps between vascular maturation and vascular permeability revealed a wide range of vascular phenotypes, in which the distribution of vascular maturation and vasoreactivity did not overlap spatially with reduced permeability. The large heterogeneity in the degree of vascular maturation and permeability is consistent with the differential expression pattern of VEGF and angiopoietins during tumor angiogenesis. (c) 2005 Wiley-Liss, Inc.
C1 Weizmann Inst Sci, Dept Regulat Biol, IL-75334 Rehovot, Israel.
C3 Weizmann Institute of Science
RP Neeman, M (通讯作者)，Weizmann Inst Sci, Dept Regulat Biol, IL-75334 Rehovot, Israel.
EM michal.neeman@weizmann.ac.il
FU NCI NIH HHS [R01 CA75334] Funding Source: Medline
CR Abramovitch R, 1999, CANCER RES, V59, P5012
   Benjamin LE, 1997, P NATL ACAD SCI USA, V94, P8761, DOI 10.1073/pnas.94.16.8761
   Benjamin LE, 1999, J CLIN INVEST, V103, P159, DOI 10.1172/JCI5028
   Dafni H, 2002, NMR BIOMED, V15, P120, DOI 10.1002/nbm.724
   Dafni H, 2003, MAGNET RESON MED, V50, P904, DOI 10.1002/mrm.10638
   Dafni H, 2002, CANCER RES, V62, P6731
   Dong JY, 2004, EMBO J, V23, P2800, DOI 10.1038/sj.emboj.7600289
   Gale NW, 2002, DEV CELL, V3, P411, DOI 10.1016/S1534-5807(02)00217-4
   Gilead A, 2004, INT J CANCER, V108, P524, DOI 10.1002/ijc.11583
   Gilead Assaf, 1999, NEOPLASIA (NEW YORK), V1, P226, DOI 10.1038/sj.neo.7900032
   Hanahan D, 1997, SCIENCE, V277, P48, DOI 10.1126/science.277.5322.48
   Hata K, 2002, ONCOLOGY-BASEL, V62, P340, DOI 10.1159/000065066
   Hawighorst T, 2002, AM J PATHOL, V160, P1381, DOI 10.1016/S0002-9440(10)62565-5
   Hayes AJ, 2000, BRIT J CANCER, V83, P1154, DOI 10.1054/bjoc.2000.1437
   Holash J, 1999, SCIENCE, V284, P1994, DOI 10.1126/science.284.5422.1994
   Hurwitz H, 2004, NEW ENGL J MED, V350, P2335, DOI 10.1056/NEJMoa032691
   Israely T, 2003, BIOL REPROD, V68, P2055, DOI 10.1095/biolreprod.102.011734
   Jain RK, 1998, P NATL ACAD SCI USA, V95, P10820, DOI 10.1073/pnas.95.18.10820
   Jiang L, 2004, MAGN RESON MED, V51, P953, DOI 10.1002/mrm.20069
   Maisonpierre PC, 1997, SCIENCE, V277, P55, DOI 10.1126/science.277.5322.55
   Morikawa S, 2002, AM J PATHOL, V160, P985, DOI 10.1016/S0002-9440(10)64920-6
   Neeman M, 2002, J CELL BIOCHEM, V0, PP11, DOI 10.1002/jcb.10399
   Neeman M, 2001, MAGNET RESON MED, V45, P887, DOI 10.1002/mrm.1118
   Rijpkema M, 2002, INT J RADIAT ONCOL, V53, P1185, DOI 10.1016/S0360-3016(02)02825-0
   Rijpkema M, 2004, MAGN RESON IMAGING, V22, P761, DOI 10.1016/j.mri.2004.01.055
   Schiffenbauer YS, 1997, P NATL ACAD SCI USA, V94, P13203, DOI 10.1073/pnas.94.24.13203
   SENGER DR, 1983, SCIENCE, V219, P983, DOI 10.1126/science.6823562
   Sfiligoi C, 2003, INT J CANCER, V103, P466, DOI 10.1002/ijc.10851
   Sonoda T, 2003, CANCER LETT, V196, P229, DOI 10.1016/S0304-3835(03)00216-7
   Suri C, 1996, CELL, V87, P1171, DOI 10.1016/S0092-8674(00)81813-9
   Suri C, 1998, SCIENCE, V282, P468, DOI 10.1126/science.282.5388.468
   Tanaka F, 2002, CANCER RES, V62, P7124
   Thijssen VLJL, 2004, EXP CELL RES, V299, P286, DOI 10.1016/j.yexcr.2004.06.014
   Thurston G, 2000, NAT MED, V6, P460, DOI 10.1038/74725
   Thurston G, 1999, SCIENCE, V286, P2511, DOI 10.1126/science.286.5449.2511
   Tian S, 2002, BRIT J CANCER, V86, P645, DOI 10.1038/sj.bjc.6600082
   Vajkoczy P, 2002, J CLIN INVEST, V109, P777, DOI 10.1172/JCI200214105
   WALTERYOHRLING J, 2003, CANCER CHEMOTH PHARM, V17, P17
   Yancopoulos GD, 2000, NATURE, V407, P242, DOI 10.1038/35025215
   Zagzag D, 1999, EXP NEUROL, V159, P391, DOI 10.1006/exnr.1999.7162
NR 40
TC 37
Z9 38
U1 0
U2 1
PU WILEY
PI HOBOKEN
PA 111 RIVER ST, HOBOKEN 07030-5774, NJ USA
SN 0020-7136
EI 1097-0215
J9 INT J CANCER
JI Int. J. Cancer
PD NOV 1
PY 2005
VL 117
IS 2
BP 202
EP 211
DI 10.1002/ijc.21179
PG 10
WC Oncology
SC Oncology
GA 968VL
UT WOS:000232190900006
PM 15880497
DA 2023-09-23
ER

PT J
AU Micke, P
   Ostman, A
AF Micke, P
   Ostman, A
TI Exploring the tumour environment: cancer-associated fibroblasts as targets in cancer therapy
SO EXPERT OPINION ON THERAPEUTIC TARGETS
LA English
DT Review
DE cancer-associated fibroblast (CAF); hepatocyte growth factor (HGF); laser microdissection; microarray; myofibroblast; platelet-derived growth factor (PDGF); stroma; targeted therapy; transforming growth factor (TGF beta 1)
ID human breast-cancer; hepatocyte growth-factor; human prostate-cancer; cell lung-cancer; metastatic colorectal-cancer; chronic myeloid-leukemia; abl tyrosine kinase; factor b-chain; gene-expression; stromal fibroblasts
AB Stroma cells contribute to the microenvironment that is essential for cancer growth, invasion and metastatic progression. Fibroblasts, often termed myofibroblasts or cancer-associated fibroblasts (CAFs), represent the most abundant cell type in the tumour stroma. The demonstrated tumour-promoting capacities of CAFs has increased the interest to exploit them as drug targets for anticancer therapy. Although single factors, such as platelet-derived growth factor, transforming growth factor-beta 1, hepatocyte growth factor and matrix metalloproteinases have been identified as mediators in the fibroblast tumour interaction, the morphological and functional differences of CAFs compared with their normal counterparts are only incompletely understood. Recently, novel global methods for gene expression profiling were applied to comprehensively characterise CAFs from breast, pancreas, colon and basal cell cancer in their in situ environment. The analysis of different CAF preparations revealed regulated genes that were previously not described in the tumour-stroma context. Additionally, besides a few striking overlaps, the comparison of the gene lists indicates a high level of heterogeneity in the expression pattern of CAFs from different tumour types. Together, these studies emphasise the importance of cross-talk between stromal and malignant cells of the tumour. It is likely that the continued characterisation of this interaction, and the molecular identification of key mediators, will provide insights into tumour biology and suggest novel therapeutic options.
C1 Uppsala Univ, Dept Genet & Pathol, S-75185 Uppsala, Sweden.
   Karolinska Inst, Canc Ctr Karolinska, Dept Pathol Oncol, Stockholm, Sweden.
C3 Uppsala University; Karolinska Institutet
RP Micke, P (通讯作者)，Uppsala Univ, Dept Genet & Pathol, S-75185 Uppsala, Sweden.
EM patrick.micke@genpat.uu.se
CR Abramsson A, 2003, J CLIN INVEST, V112, P1142, DOI 10.1172/JCI200318549
   Alizadeh AA, 2000, NATURE, V403, P503, DOI 10.1038/35000501
   Allinen M, 2004, CANCER CELL, V6, P17, DOI 10.1016/j.ccr.2004.06.010
   Almholt K, 2003, ONCOGENE, V22, P4389, DOI 10.1038/sj.onc.1206601
   Almholt K, 2005, INT J CANCER, V113, P525, DOI 10.1002/ijc.20631
   Andarawewa KL, 2003, CANCER RES, V63, P5844
   Atula S, 1997, EXP CELL RES, V235, P180, DOI 10.1006/excr.1997.3676
   Balkwill F, 2001, LANCET, V357, P539, DOI 10.1016/S0140-6736(00)04046-0
   Barcellos-Hoff MH, 2000, CANCER RES, V60, P1254
   Barcellos-Hoff MH, 2005, SEMIN CANCER BIOL, V15, P138, DOI 10.1016/j.semcancer.2004.08.010
   Barcellos-Hoff MH, 2001, RADIAT RES, V156, P618, DOI 10.1667/0033-7587(2001)156[0618:ESTTMA]2.0.CO;2
   Barclay WW, 2005, ENDOCRINOLOGY, V146, P13, DOI 10.1210/en.2004-1123
   Baserga R, 2003, INT J CANCER, V107, P873, DOI 10.1002/ijc.11487
   Behrens P, 2003, INT J CANCER, V107, P183, DOI 10.1002/ijc.11336
   Berking C, 2001, CANCER RES, V61, P8306
   Beviglia L, 1997, INT J CANCER, V74, P301, DOI 10.1002/(SICI)1097-0215(19970620)74:3<301::AID-IJC12>3.3.CO;2-Z
   Bhowmick NA, 2004, NATURE, V432, P332, DOI 10.1038/nature03096
   Bhowmick NA, 2004, SCIENCE, V303, P848, DOI 10.1126/science.1090922
   Birchmeier C, 2003, NAT REV MOL CELL BIO, V4, P915, DOI 10.1038/nrm1261
   Bissell DM, 2001, EXP MOL MED, V33, P179, DOI 10.1038/emm.2001.31
   Bissell MJ, 2001, NAT REV CANCER, V1, P46, DOI 10.1038/35094059
   Bissett D, 2005, J CLIN ONCOL, V23, P842, DOI 10.1200/JCO.2005.03.170
   Bisson C, 2003, INT J CANCER, V105, P7, DOI 10.1002/ijc.11012
   BOGDAHN U, 2004, J CLIN ONCOLOGY, V0, P0
   Bonner JC, 2004, CYTOKINE GROWTH F R, V15, P255, DOI 10.1016/j.cytogfr.2004.03.006
   Brigati C, 2002, CLIN EXP METASTAS, V19, P247, DOI 10.1023/A:1015587423262
   Bugge TH, 1998, ONCOGENE, V16, P3097, DOI 10.1038/sj.onc.1201869
   CAMPS JL, 1990, P NATL ACAD SCI USA, V87, P75, DOI 10.1073/pnas.87.1.75
   Capdeville R, 2002, NAT REV DRUG DISCOV, V1, P493, DOI 10.1038/nrd839
   Chang HY, 2002, P NATL ACAD SCI USA, V99, P12877, DOI 10.1073/pnas.162488599
   Cheng N, 2005, ONCOGENE, V24, P5053, DOI 10.1038/sj.onc.1208685
   Christensen JG, 2005, CANCER LETT, V225, P1, DOI 10.1016/j.canlet.2004.09.044
   COLTRERA MD, 1995, CANCER RES, V55, P2703
   COOPER M, 1977, CANCER RES, V37, P2544
   De Jong JS, 1998, J PATHOL, V184, P44
   De Jong JS, 1998, J PATHOL, V184, P53, DOI 10.1002/(SICI)1096-9896(199801)184:1<53::AID-PATH6>3.0.CO;2-7
   De Wever O, 2003, J PATHOL, V200, P429, DOI 10.1002/path.1398
   DECOSSE JJ, 1975, J NATL CANCER I, V54, P913
   DECOSSE JJ, 1973, SCIENCE, V181, P1057, DOI 10.1126/science.181.4104.1057
   DOLBERG DS, 1985, SCIENCE, V230, P676, DOI 10.1126/science.2996144
   Druker BJ, 2001, NEW ENGL J MED, V344, P1038, DOI 10.1056/NEJM200104053441402
   Druker BJ, 2001, NEW ENGL J MED, V344, P1031, DOI 10.1056/NEJM200104053441401
   DUNHAM LJ, 1972, CANCER RES, V32, P1359
   DVORAK HF, 1986, NEW ENGL J MED, V315, P1650
   Erber R, 2003, FASEB J, V17, P338, DOI 10.1096/fj.03-0271fje
   Erickson AC, 2003, EXPERT OPIN THER TAR, V7, P71, DOI 10.1517/14728222.7.1.71
   FOLKMAN J, 1971, NEW ENGL J MED, V285, P1182
   Folkman J, 2004, NATURE, V427, P787, DOI 10.1038/427787a
   FORSBERG K, 1993, P NATL ACAD SCI USA, V90, P393, DOI 10.1073/pnas.90.2.393
   Fukumura D, 1998, CELL, V94, P715, DOI 10.1016/S0092-8674(00)81731-6
   Fukushima N, 2004, ONCOGENE, V23, P9042, DOI 10.1038/sj.onc.1208117
   Furuhashi M, 2004, CANCER RES, V64, P2725, DOI 10.1158/0008-5472.CAN-03-1489
   Giri D, 1999, CLIN CANCER RES, V5, P1063
   GLEAVE M, 1991, CANCER RES, V51, P3753
   Gmyrek GA, 2001, AM J PATHOL, V159, P579, DOI 10.1016/S0002-9440(10)61729-4
   Golub TR, 1999, SCIENCE, V286, P531, DOI 10.1126/science.286.5439.531
   Greer BT, 2004, ANN NY ACAD SCI, V1020, P49, DOI 10.1196/annals.1310.007
   Grum-Schwensen B, 2005, CANCER RES, V65, P3772, DOI 10.1158/0008-5472.CAN-04-4510
   Hanahan D, 2000, CELL, V100, P57, DOI 10.1016/S0092-8674(00)81683-9
   Hauptmann S, 2003, EUR J CELL BIOL, V82, P1, DOI 10.1078/0171-9335-00283
   Hayward SW, 2001, CANCER RES, V61, P8135
   Heldin CH, 2002, ARCH BIOCHEM BIOPHYS, V398, P284, DOI 10.1006/abbi.2001.2707
   Heppner KJ, 1996, AM J PATHOL, V149, P273
   Hofheinz RD, 2003, ONKOLOGIE, V26, P44, DOI 10.1159/000069863
   Hu M, 2005, NAT GENET, V37, P899, DOI 10.1038/ng1596
   Hurwitz H, 2004, NEW ENGL J MED, V350, P2335, DOI 10.1056/NEJMoa032691
   Jacoby RF, 1997, GASTROENTEROLOGY, V112, P1398, DOI 10.1016/S0016-5085(97)70156-2
   Joensuu H, 2001, NEW ENGL J MED, V344, P1052, DOI 10.1056/NEJM200104053441404
   Joseph H, 1999, MOL BIOL CELL, V10, P1221, DOI 10.1091/mbc.10.4.1221
   Joyce JA, 2005, CANCER CELL, V7, P513, DOI 10.1016/j.ccr.2005.05.024
   Joyce JA, 2004, CANCER CELL, V5, P443, DOI 10.1016/S1535-6108(04)00111-4
   Kiaris H, 2005, CANCER RES, V65, P1627, DOI 10.1158/0008-5472.CAN-04-3791
   Kornfeld K, 1997, GUT, V41, P522, DOI 10.1136/gut.41.4.522
   Kuhn Ralf, 2002, METHODS MOL BIOL, V180, P175
   Kunz-Schughart LA, 2001, EXP CELL RES, V266, P74, DOI 10.1006/excr.2001.5210
   Kuperwasser C, 2004, P NATL ACAD SCI USA, V101, P4966, DOI 10.1073/pnas.0401064101
   Kurose K, 2002, NAT GENET, V32, P355, DOI 10.1038/ng1013
   Lazar-Molnar E, 2000, CYTOKINE, V12, P547, DOI 10.1006/cyto.1999.0614
   LeBedis C, 2002, INT J CANCER, V100, P2, DOI 10.1002/ijc.10481
   Leighl NB, 2005, J CLIN ONCOL, V23, P2831, DOI 10.1200/JCO.2005.04.044
   LINDMARK G, 1993, LAB INVEST, V69, P682
   Ma PC, 2003, CANCER METAST REV, V22, P309, DOI 10.1023/A:1023768811842
   Maehara N, 2001, BRIT J CANCER, V84, P864, DOI 10.1054/bjoc.2000.1682
   Masson R, 1998, J CELL BIOL, V140, P1535, DOI 10.1083/jcb.140.6.1535
   Masuya D, 2004, BRIT J CANCER, V90, P1555, DOI 10.1038/sj.bjc.6601718
   Michieli P, 2004, CANCER CELL, V6, P61, DOI 10.1016/j.ccr.2004.05.032
   Micke P, 2004, LUNG CANCER, V45, PS163, DOI 10.1016/j.lungcan.2004.07.977
   Micke Patrick, 2005, METHODS MOL BIOL, V293, P151
   Miller KD, 2004, CLIN CANCER RES, V10, P1971, DOI 10.1158/1078-0432.CCR-03-0968
   Mischel PS, 2004, NAT REV NEUROSCI, V5, P782, DOI 10.1038/nrn1518
   Moinfar F, 2000, CANCER RES, V60, P2562
   MOSES HL, 1990, CELL, V63, P245, DOI 10.1016/0092-8674(90)90155-8
   Mueller MM, 2004, NAT REV CANCER, V4, P839, DOI 10.1038/nrc1477
   Nakagawa H, 2004, ONCOGENE, V23, P7366, DOI 10.1038/sj.onc.1208013
   Nakamura T, 1997, CANCER RES, V57, P3305
   NEWELL KJ, 1994, MOL CARCINOGEN, V10, P199, DOI 10.1002/mc.2940100404
   Nielsen BS, 1996, LAB INVEST, V74, P168
   NOEL A, 1993, MATRIX, V13, P267, DOI 10.1016/S0934-8832(11)80021-1
   Noel A, 1998, INT J CANCER, V76, P267, DOI 10.1002/(SICI)1097-0215(19980413)76:2<267::AID-IJC15>3.3.CO;2-Y
   Nutt CL, 2003, CANCER RES, V63, P1602
   Ohira H, 1996, J HEPATOL, V25, P941, DOI 10.1016/S0168-8278(96)80300-X
   Ohuchida K, 2004, CANCER RES, V64, P3215, DOI 10.1158/0008-5472.CAN-03-2464
   Olszewski AJ, 2005, ONCOLOGY-NY, V19, P297
   Olszewski AJ, 2005, ONCOLOGY HUNTINGT, V19, P317
   Olszewski AJ, 2005, ONCOLOGY HUNTINGT, V19, P308
   Olumi AF, 1999, CANCER RES, V59, P5002
   Orimo A, 2005, CELL, V121, P335, DOI 10.1016/j.cell.2005.02.034
   Orimo A, 2001, CLIN CANCER RES, V7, P3097
   Parrott JA, 2001, MOL CELL ENDOCRINOL, V175, P29, DOI 10.1016/S0303-7207(01)00436-1
   Peek RM, 2002, NAT REV CANCER, V2, P28, DOI 10.1038/nrc703
   Petersen OW, 2003, AM J PATHOL, V162, P391, DOI 10.1016/S0002-9440(10)63834-5
   Pietras K, 2003, CANCER CELL, V3, P439, DOI 10.1016/S1535-6108(03)00089-8
   Pilch H, 2001, INT J GYNECOL CANCER, V11, P137, DOI 10.1046/j.1525-1438.2001.01002.x
   Pupa SM, 2002, J CELL PHYSIOL, V192, P259, DOI 10.1002/jcp.10142
   PYKE C, 1991, AM J PATHOL, V138, P1059
   RONNOVJESSEN L, 1995, J CLIN INVEST, V95, P859, DOI 10.1172/JCI117736
   RONNOVJESSEN L, 1993, LAB INVEST, V68, P696
   RonnovJessen L, 1996, PHYSIOL REV, V76, P69, DOI 10.1152/physrev.1996.76.1.69
   Rosenbaum E, 2005, CLIN CANCER RES, V11, P4437, DOI 10.1158/1078-0432.CCR-04-2252
   Rosenberg SA, 2004, NAT MED, V10, P909, DOI 10.1038/nm1100
   Rosenthal EL, 2004, ARCH OTOLARYNGOL, V130, P943, DOI 10.1001/archotol.130.8.943
   Sato N, 2004, CANCER RES, V64, P6950, DOI 10.1158/0008-5472.CAN-04-0677
   Schuler T, 2003, J EXP MED, V198, P1487, DOI 10.1084/jem.20030849
   Scott AM, 2003, CLIN CANCER RES, V9, P1639
   Shao ZM, 2000, ONCOGENE, V19, P4337, DOI 10.1038/sj.onc.1203785
   Skobe M, 1998, P NATL ACAD SCI USA, V95, P1050, DOI 10.1073/pnas.95.3.1050
   Slamon DJ, 2001, NEW ENGL J MED, V344, P783, DOI 10.1056/NEJM200103153441101
   SMITS A, 1992, AM J PATHOL, V140, P639
   Stears RL, 2003, NAT MED, V9, P140, DOI 10.1038/nm0103-140
   Sternlicht MD, 1999, CELL, V98, P137, DOI 10.1016/S0092-8674(00)81009-0
   Stuelten CH, 2005, J CELL SCI, V118, P2143, DOI 10.1242/jcs.02334
   TAKADA N, 1995, CANCER LETT, V97, P145, DOI 10.1016/0304-3835(95)03967-2
   TAN K, 1995, INT J CANCER, V60, P308
   Tse GMK, 2004, HUM PATHOL, V35, P1053, DOI 10.1016/j.humpath.2004.01.023
   Turk V, 2004, CANCER CELL, V5, P409, DOI 10.1016/S1535-6108(04)00117-5
   Tuxhorn JA, 2002, CANCER RES, V62, P6021
   Tuxhorn JA, 2002, CANCER RES, V62, P3298
   van de Vijver MJ, 2002, NEW ENGL J MED, V347, P1999, DOI 10.1056/NEJMoa021967
   vant Veer LJ, 2002, NATURE, V415, P530, DOI 10.1038/415530a
   VANBAREN N, 2005, J CLON ONCOL, V0, P0
   Vogelstein B, 2004, NAT MED, V10, P789, DOI 10.1038/nm1087
   WEAVER VM, 1995, SEMIN CANCER BIOL, V6, P175, DOI 10.1006/scbi.1995.0021
   WILLIS RA, 1960, PATHOLOGY TUMORS, V0, P130
   Xu XQ, 2005, J BIOL CHEM, V280, P23987, DOI 10.1074/jbc.M503869200
   YAMASHITA J, 1994, CANCER RES, V54, P1630
   Yingling JM, 2004, NAT REV DRUG DISCOV, V3, P1011, DOI 10.1038/nrd1580
   Yu YL, 2004, NAT MED, V10, P175, DOI 10.1038/nm966
   Zhu XP, 2000, UROLOGY, V56, P1071, DOI 10.1016/S0090-4295(00)00795-0
   Zou WP, 2005, NAT REV CANCER, V5, P263, DOI 10.1038/nrc1586
NR 149
TC 133
Z9 145
U1 1
U2 24
PU TAYLOR & FRANCIS LTD
PI ABINGDON
PA 2-4 PARK SQUARE, MILTON PARK, ABINGDON OR14 4RN, OXON, ENGLAND
SN 1472-8222
EI 1744-7631
J9 EXPERT OPIN THER TAR
JI Expert Opin. Ther. Targets
PD DEC 15
PY 2005
VL 9
IS 6
BP 1217
EP 1233
DI 10.1517/14728222.9.6.1217
PG 17
WC Pharmacology & Pharmacy
SC Pharmacology & Pharmacy
GA 992BW
UT WOS:000233860200009
PM 16300472
DA 2023-09-23
ER

PT J
AU Amatangelo, MD
   Bassi, DE
   Klein-Szanto, AJP
   Cukierman, E
AF Amatangelo, MD
   Bassi, DE
   Klein-Szanto, AJP
   Cukierman, E
TI Stroma-derived three-dimensional matrices are necessary and sufficient to promote desmoplastic differentiation of normal fibroblasts
SO AMERICAN JOURNAL OF PATHOLOGY
LA English
DT Article
ID extracellular-matrix; tumor-stroma; cell; cancer; fibronectin; carcinoma; progression; microenvironment; myofibroblast; polymerization
AB Stromagenesis is a host reaction of connective tissue that, when induced in cancer, produces a progressive and permissive mesenchymal microenvironment, thereby supporting tumor progression. The stromal microenvironment is complex and comprises several cell types, including fibroblasts, the primary producers of the noncellular scaffolds known as extracellular matrices. The events that support tumor progression during stromagenesis are for the most part unknown due to the lack of suitable, physiologically relevant, experimental model systems. in this report, we introduce a novel in vivo-like three-dimensional system derived from tumor-associated fibroblasts at diverse stages of tumor development that mimic the stromagenic features of fibroblasts and their matrices observed in vivo. Harvested primary stromal fibroblasts, obtained from different stages of tumor development, did not retain in vivo stromagenic characteristics when cultured on traditional two-dimensional substrates. However, they were capable of effectively maintaining the tumor-associated stromal characteristics within three-dimensional cultures. in this study, we demonstrate that in vivo-like three-dimensional matrices appear to have the necessary topographical and molecular information sufficient to induce desmoplastic stroma differentiation of normal fibroblasts.
C1 Fox Chase Canc Ctr, Philadelphia, PA 19111 USA.
C3 Fox Chase Cancer Center
RP Cukierman, E (通讯作者)，Fox Chase Canc Ctr, 333 Cottman Ave,Room W428, Philadelphia, PA 19111 USA.
EM edna.cukierman@fccc.edu
FU NCI NIH HHS [P30 CA006927, R21 CA109442] Funding Source: Medline
CR Abelev GI, 2003, MOL BIOL+, V37, P2, DOI 10.1023/A:1022312208658
   Balaban NQ, 2001, NAT CELL BIOL, V3, P466, DOI 10.1038/35074532
   Bauer G, 1996, HISTOL HISTOPATHOL, V11, P237
   Bissell MJ, 2001, NAT REV CANCER, V1, P46, DOI 10.1038/35094059
   Bondeson L, 1997, DIAGN CYTOPATHOL, V17, P315, DOI 10.1002/(SICI)1097-0339(199711)17:5<315::AID-DC2>3.0.CO;2-9
   Buttery RC, 2004, INT J BIOCHEM CELL B, V36, P1154, DOI 10.1016/S1357-2725(03)00261-9
   Cheng JD, 2003, CLIN CANCER RES, V9, P1590
   Cukierman E, 2004, J MAMMARY GLAND BIOL, V9, P311, DOI 10.1007/s10911-004-1403-y
   Cukierman E, 2002, CURR OPIN CELL BIOL, V14, P633, DOI 10.1016/S0955-0674(02)00364-2
   Cukierman E, 2001, SCIENCE, V294, P1708, DOI 10.1126/science.1064829
   Cukierman E, 2002, CURRENT PROTOCOLS CE, V10.09.01-14, P0, DOI 10.09.01-14
   Cukierman Edna, 2004, V294, V0, P79
   Desmouliere A, 2004, INT J DEV BIOL, V48, P509, DOI 10.1387/ijdb.041802ad
   DIGIOVANNI J, 1992, PHARMACOL THERAPEUT, V54, P63, DOI 10.1016/0163-7258(92)90051-Z
   Dugina V, 1998, EXP CELL RES, V238, P481, DOI 10.1006/excr.1997.3868
   Eikmans M, 2003, J PATHOL, V200, P526, DOI 10.1002/path.1417
   Elenbaas B, 2001, EXP CELL RES, V264, P169, DOI 10.1006/excr.2000.5133
   Gabbiani G, 2003, J PATHOL, V200, P500, DOI 10.1002/path.1427
   Geiger B, 2001, NAT REV MOL CELL BIO, V2, P793, DOI 10.1038/35099066
   Geiger B, 2001, SCIENCE, V294, P1661, DOI 10.1126/science.1066919
   Geiger B, 2001, CURR OPIN CELL BIOL, V13, P584, DOI 10.1016/S0955-0674(00)00255-6
   Han SW, 2004, INT J CANCER, V111, P322, DOI 10.1002/ijc.20281
   He YL, 2004, CONNECT TISSUE RES, V45, P28, DOI 10.1080/03008200490278124
   Hinz B, 2002, J CELL BIOL, V157, P657, DOI 10.1083/jcb.200201049
   Hsu MY, 2002, DIFFERENTIATION, V70, P522, DOI 10.1046/j.1432-0436.2002.700906.x
   Kunz-Schughart LA, 2002, HISTOL HISTOPATHOL, V17, P623, DOI 10.14670/HH-17.623
   Kunz-Schughart LA, 2002, HISTOL HISTOPATHOL, V17, P599, DOI 10.14670/HH-17.599
   Kuperwasser C, 2004, P NATL ACAD SCI USA, V101, P4966, DOI 10.1073/pnas.0401064101
   Labat-Robert J, 2002, SEMIN CANCER BIOL, V12, P187, DOI 10.1016/S1044-579X(02)00022-6
   Li G, 2003, ONCOGENE, V22, P3162, DOI 10.1038/sj.onc.1206455
   Liotta LA, 2001, NATURE, V411, P375, DOI 10.1038/35077241
   Maffini MV, 2004, J CELL SCI, V117, P1495, DOI 10.1242/jcs.01000
   Mareel M, 2003, PHYSIOL REV, V83, P337, DOI 10.1152/physrev.00024.2002
   MCDONALD JA, 1982, J CELL BIOL, V92, P485, DOI 10.1083/jcb.92.2.485
   Mueller MM, 2004, NAT REV CANCER, V4, P839, DOI 10.1038/nrc1477
   Mueller MM, 2002, DIFFERENTIATION, V70, P486, DOI 10.1046/j.1432-0436.2002.700903.x
   Nakagawa H, 2004, ONCOGENE, V23, P7366, DOI 10.1038/sj.onc.1208013
   Noel A, 1999, CURR TOPICS PATHOL, V93, P183
   Olumi AF, 1999, CANCER RES, V59, P5002
   Park CC, 2000, MOL MED TODAY, V6, P324, DOI 10.1016/S1357-4310(00)01756-1
   Pikarsky E, 2004, NATURE, V431, P461, DOI 10.1038/nature02924
   Pupa SM, 2002, J CELL PHYSIOL, V192, P259, DOI 10.1002/jcp.10142
   QUADE BJ, 1988, J BIOL CHEM, V263, P19602
   Quaranta V, 2003, TUMORI J, V89, P343, DOI 10.1177/030089160308900401
   Ruiter D, 2002, LANCET ONCOL, V3, P35, DOI 10.1016/S1470-2045(01)00620-9
   Schor SL, 2003, CANCER RES, V63, P8827
   Silzle T, 2004, INT J CANCER, V108, P173, DOI 10.1002/ijc.11542
   Sottile J, 2002, MOL BIOL CELL, V13, P3546, DOI 10.1091/mbc.E02-01-0048
   Stephens P, 2004, J CELL SCI, V117, P3389, DOI 10.1242/jcs.01188
   Sung SY, 2002, DIFFERENTIATION, V70, P506, DOI 10.1046/j.1432-0436.2002.700905.x
   Tuxhorn JA, 2001, J UROLOGY, V166, P2472, DOI 10.1016/S0022-5347(05)65620-0
   van Kempen LCLT, 2003, EUR J CELL BIOL, V82, P539, DOI 10.1078/0171-9335-00346
   Velling T, 2002, J BIOL CHEM, V277, P37377, DOI 10.1074/jbc.M206286200
   Verderio EAM, 2004, AMINO ACIDS, V26, P387, DOI 10.1007/s00726-004-0094-4
   Walpita D, 2002, NAT REV MOL CELL BIO, V3, P137, DOI 10.1038/nrm727
   Wozniak MA, 2004, BBA-MOL CELL RES, V1692, P103, DOI 10.1016/j.bbamcr.2004.04.007
   Xia H, 2004, J BIOL CHEM, V279, P33024, DOI 10.1074/jbc.M313265200
   Yamada KM, 2003, BRAZ J MED BIOL RES, V36, P959, DOI 10.1590/S0100-879X2003000800001
NR 59
TC 177
Z9 181
U1 1
U2 21
PU ELSEVIER SCIENCE INC
PI NEW YORK
PA STE 800, 230 PARK AVE, NEW YORK, NY 10169 USA
SN 0002-9440
EI 1525-2191
J9 AM J PATHOL
JI Am. J. Pathol.
PD AUG 15
PY 2005
VL 167
IS 2
BP 475
EP 488
DI 10.1016/S0002-9440(10)62991-4
PG 14
WC Pathology
SC Pathology
GA 951GN
UT WOS:000230917600018
PM 16049333
DA 2023-09-23
ER

PT J
AU Koyama, S
AF Koyama, S
TI Coordinate cell-surface expression of matrix metalloproteinases and their inhibitors on cancer-associated myofibroblasts from malignant ascites in patients with gastric carcinoma
SO JOURNAL OF CANCER RESEARCH AND CLINICAL ONCOLOGY
LA English
DT Article
DE myofibroblasts; MMP-2; MT1-MMP; TIMP-2; malignant acites; gastric carcinoma
ID infiltrating mucosal lymphocytes; smooth muscle actin; pylori-associated gastritis; apoptosis-inducing ligand; tumor; epithelium; progression; fibroblasts; mechanism; invasion
AB Purpose: The crucial role of tumor stroma in cancer cell invasion has been described in human carcinoma tissues. However, myofibroblastic invasion remains largely unexplored in malignant ascites. Purpose of this study is to investigate the spatial localization or regulation of matrix metalloproteinases (MMP-2, -7 -9, MT1-MMP) and their inhibitors (TIMP-2 and -4) on myofibroblasts from malignant ascites in 20 patients with gastric carcinoma. Methods: The quantitative flow cytometric analysis of MMPs or TIMPs on myofibroblasts was based on the percentage of double positive cells defined by anti MMPs or anti TIMPs, and anti alpha-smooth muscle actin (alpha-SMA) antibodies. Result: The results clearly showed that the coordination of the high level of cell-surface expression of secreted MMPs and TIMPs was noted on the alpha-SMA(+) myofibroblasts. The finding suggests the possible formation of ternary complex, MT1-MMP/TIMPs/MMPs on the cells. The events might be a cause and result of activation processing of MMPs on the cells. Conclusion: This study provides the presence of invasive myofibroblasts with activated MMPs in close association with MMPs(+) and TIMPs(+) cancer cells and tumor-infiltrating lymphocytes from malignant ascites, emphasizing the importance of molecular cross-talk in tumor-host microenvironment for cancer invasion, metastasis and progression.
C1 Univ Tsukuba, Grad Sch Comprehens Human Sci, Inst Clin Med, Dept Internal Med, Tsukuba, Ibaraki 3058575, Japan.
C3 University of Tsukuba
RP Koyama, S (通讯作者)，Univ Tsukuba, Grad Sch Comprehens Human Sci, Inst Clin Med, Dept Internal Med, Tsukuba, Ibaraki 3058575, Japan.
EM s-koyama@mail2.accsnet.ne.jp
CR Barth PJ, 2004, VIRCHOWS ARCH, V444, P231, DOI 10.1007/s00428-003-0965-1
   Bisson C, 2003, INT J CANCER, V105, P7, DOI 10.1002/ijc.11012
   Bourguignon LYW, 1998, J CELL PHYSIOL, V176, P206, DOI 10.1002/(SICI)1097-4652(199807)176:1<206::AID-JCP22>3.3.CO;2-S
   Brooks PC, 1996, CELL, V85, P683, DOI 10.1016/S0092-8674(00)81235-0
   De Wever O, 2003, J PATHOL, V200, P429, DOI 10.1002/path.1398
   DESMOULIERE A, 1993, J CELL BIOL, V122, P103, DOI 10.1083/jcb.122.1.103
   Fiore E, 2002, ONCOGENE, V21, P5213, DOI 10.1038/sj.onc.1205684
   Graves LE, 2004, CANCER RES, V64, P7045, DOI 10.1158/0008-5472.CAN-04-1800
   HEPPNER KJ, 1996, AM J PATHOL, V149, P279
   Ishikawa S, 2004, CLIN CANCER RES, V10, P6579, DOI 10.1158/1078-0432.CCR-04-0272
   Koyama K, 1998, JSAEM ST APPL ELECTR, V7, P1
   Koyama S, 2004, SCAND J GASTROENTERO, V39, P1046, DOI 10.1080/00365520410003245
   Koyama S, 2004, DIGEST DIS SCI, V49, P1621, DOI 10.1023/B:DDAS.0000043375.35611.dd
   Koyama S, 2003, DIGEST DIS SCI, V48, P2290, DOI 10.1023/B:DDAS.0000007865.96569.9a
   Koyama S, 1999, J CANCER RES CLIN, V125, P47, DOI 10.1007/s004320050241
   Koyama S, 2000, DIGEST DIS SCI, V45, P773, DOI 10.1023/A:1005408113467
   Koyama S, 2003, J GASTROEN HEPATOL, V18, P763, DOI 10.1046/j.1440-1746.2003.03055.x
   Koyama S, 2001, J CANCER RES CLIN, V127, P20, DOI 10.1007/s004320000181
   Koyama S, 2002, J CANCER RES CLIN, V128, P73, DOI 10.1007/s004320100292
   Liotta LA, 2001, NATURE, V411, P375, DOI 10.1038/35077241
   Nakayama H, 2002, J CLIN PATHOL, V55, P741, DOI 10.1136/jcp.55.10.741
   Olumi AF, 1999, CANCER RES, V59, P5002
   Orimo A, 2001, CLIN CANCER RES, V7, P3097
   POULSOM R, 1992, AM J PATHOL, V141, P389
   SAPPINO AP, 1990, LAB INVEST, V63, P144
   SKALLI O, 1986, J CELL BIOL, V103, P2787, DOI 10.1083/jcb.103.6.2787
   Tuxhorn JA, 2002, CLIN CANCER RES, V8, P2912
   Yen TNF, 2002, SURGERY, V131, P129, DOI 10.1067/msy.2002.119192
   Yu Q, 1999, GENE DEV, V13, P35, DOI 10.1101/gad.13.1.35
   Yu WH, 2002, GENE DEV, V16, P307, DOI 10.1101/gad.925702
NR 30
TC 11
Z9 11
U1 0
U2 2
PU SPRINGER
PI NEW YORK
PA 233 SPRING STREET, NEW YORK, NY 10013 USA
SN 0171-5216
EI 
J9 J CANCER RES CLIN
JI J. Cancer Res. Clin. Oncol.
PD DEC 15
PY 2005
VL 131
IS 12
BP 809
EP 814
DI 10.1007/s00432-005-0030-3
PG 6
WC Oncology
SC Oncology
GA 984SS
UT WOS:000233325200006
PM 16180025
DA 2023-09-23
ER

PT J
AU Sadlonova, A
   Novak, Z
   Johnson, MR
   Bowe, DB
   Gault, SR
   Page, GP
   Thottassery, JV
   Welch, DR
   Frost, AR
AF Sadlonova, A
   Novak, Z
   Johnson, MR
   Bowe, DB
   Gault, SR
   Page, GP
   Thottassery, JV
   Welch, DR
   Frost, AR
TI Breast fibroblasts modulate epithelial cell proliferation in three-dimensional in vitro co-culture
SO BREAST CANCER RESEARCH
LA English
DT Review
DE breast cancer; breast epithelium; fibroblast; insulin-like growth factor; stroma
ID tumor-derived fibroblasts; ii messenger-rna; growth-factor; cancer-cells; plasminogen-activator; 1,25-dihydroxyvitamin d-3; differential regulation; stromal fibroblasts; situ hybridization; gene-expression
AB Background Stromal fibroblasts associated with in situ and invasive breast carcinoma differ phenotypically from fibroblasts associated with normal breast epithelium, and these alterations in carcinoma-associated fibroblasts (CAF) may promote breast carcinogenesis and cancer progression. A better understanding of the changes that occur in fibroblasts during carcinogenesis and their influence on epithelial cell growth and behavior could lead to novel strategies for the prevention and treatment of breast cancer. To this end, the effect of CAF and normal breast-associated fibroblasts (NAF) on the growth of epithelial cells representative of pre-neoplastic breast disease was assessed. Methods NAF and CAF were grown with the nontumorigenic MCF10A epithelial cells and their more transformed, tumorigenic derivative, MCF10AT cells, in direct three-dimensional co-cultures on basement membrane material. The proliferation and apoptosis of MCF10A cells and MCF10AT cells were assessed by 5-bromo-2'-deoxyuridine labeling and TUNEL assay, respectively. Additionally, NAF and CAF were compared for expression of insulin-like growth factor II as a potential mediator of their effects on epithelial cell growth, by ELISA and by quantitative, real-time PCR. Results In relatively low numbers, both NAF and CAF suppressed proliferation of MCF10A cells. However, only NAF and not CAF significantly inhibited proliferation of the more transformed MCF10AT cells. The degree of growth inhibition varied among NAF or CAF from different individuals. In greater numbers, NAF and CAF have less inhibitory effect on epithelial cell growth. The rate of epithelial cell apoptosis was not affected by NAF or CAF. Mean insulin-like growth factor II levels were not significantly different in NAF versus CAF and did not correlate with the fibroblast effect on epithelial cell proliferation. Conclusion Both NAF and CAF have the ability to inhibit the growth of pre-cancerous breast epithelial cells. NAF have greater inhibitory capacity than CAF, suggesting that the ability of fibroblasts to inhibit epithelial cell proliferation is lost during breast carcinogenesis. Furthermore, as the degree of transformation of the epithelial cells increased they became resistant to the growth-inhibitory effects of CAF. Insulin-like growth factor II could not be implicated as a contributor to this differential effect of NAF and CAF on epithelial cell growth.
C1 Univ Alabama Birmingham, Dept Pathol, Birmingham, AL 35294 USA.
   Univ Alabama Birmingham, Dept Pediat, Birmingham, AL USA.
   Univ Alabama Birmingham, Dept Pharmacol & Toxicol, Birmingham, AL USA.
   Univ Alabama Birmingham, Dept Biostat, Birmingham, AL 35294 USA.
   So Res Inst, Drug Discovery Div, Birmingham, AL 35255 USA.
C3 University of Alabama System; University of Alabama Birmingham; University of Alabama System; University of Alabama Birmingham; University of Alabama System; University of Alabama Birmingham; University of Alabama System; University of Alabama Birmingham
RP Frost, AR (通讯作者)，Univ Alabama Birmingham, Dept Pathol, Birmingham, AL 35294 USA.
EM afrost@path.uab.edu
FU NCI NIH HHS [R03 CA097472-01] Funding Source: Medline
CR ADAM L, 1994, INT J CANCER, V59, P262, DOI 10.1002/ijc.2910590219
   BARSKY SH, 1982, AM J PATHOL, V108, P276
   Blanquicett C, 2002, ANAL BIOCHEM, V303, P209, DOI 10.1006/abio.2001.5570
   Boecker W, 2003, CELL PROLIFERAT, V36, P73, DOI 10.1046/j.1365-2184.36.s.1.7.x
   Bourhis XFDL, 1997, INT J CANCER, V71, P42, DOI 10.1002/(SICI)1097-0215(19970328)71:1<42::AID-IJC9>3.3.CO;2-X
   BROUTYBOYE D, 1993, ANTICANCER RES, V13, P1087
   BROUTYBOYE D, 1994, INT J CANCER, V56, P731, DOI 10.1002/ijc.2910560520
   Brummer O, 1999, VIRCHOWS ARCH, V435, P566, DOI 10.1007/s004280050442
   Costantini V, 1996, CANCER-AM CANCER SOC, V77, P1079, DOI 10.1002/(SICI)1097-0142(19960315)77:6<1079::AID-CNCR12>3.0.CO;2-Z
   Cullen Kevin J, 1999, V11, V0, P155
   CULLEN KJ, 1991, CANCER RES, V51, P4978
   Dawson PJ, 1996, AM J PATHOL, V148, P313
   DEAK SB, 1991, MATRIX, V11, P252, DOI 10.1016/S0934-8832(11)80232-5
   Debnath J, 2003, METHODS, V30, P256, DOI 10.1016/S1046-2023(03)00032-X
   ELLIS MJ, 1999, BREAST CANC MOL GENE, V0, P121
   EMONARD H, 1987, J CELL PHYSIOL, V133, P95, DOI 10.1002/jcp.1041330112
   Gache C, 1999, BREAST CANCER RES TR, V55, P29, DOI 10.1023/A:1006163418479
   Gache C, 1998, IN VITRO CELL DEV-AN, V34, P347
   Giani C, 1996, BREAST CANCER RES TR, V41, P43, DOI 10.1007/BF01807035
   Giani C, 2002, INT J BIOL MARKER, V17, P90, DOI 10.1177/172460080201700203
   Giani C, 1998, J ENDOCRINOL INVEST, V21, P160, DOI 10.1007/BF03347295
   Heffelfinger SC, 1999, CLIN CANCER RES, V5, P2867
   Heppner Gloria H, 1999, BREAST J, V5, P122, DOI 10.1046/j.1524-4741.1999.00136.x
   HOFLAND LJ, 1995, INT J CANCER, V60, P93, DOI 10.1002/ijc.2910600114
   Kunz-Schughart LA, 2002, HISTOL HISTOPATHOL, V17, P623, DOI 10.14670/HH-17.623
   Kunz-Schughart LA, 2002, HISTOL HISTOPATHOL, V17, P599, DOI 10.14670/HH-17.599
   LEFEBVRE MF, 1995, BREAST CANCER RES TR, V33, P189, DOI 10.1007/BF00665943
   Matsumoto E, 1999, JPN J CANCER RES, V90, P320, DOI 10.1111/j.1349-7006.1999.tb00750.x
   Moschos SJ, 2002, ONCOLOGY-BASEL, V63, P317, DOI 10.1159/000066230
   Nielsen BS, 2001, CANCER RES, V61, P7091
   Olumi AF, 1998, CANCER RES, V58, P4525
   *PE APPL BIOS, 1997, BOOK US B, V2, P1
   Pourreyron C, 2003, INT J CANCER, V104, P28, DOI 10.1002/ijc.10898
   RYAN MC, 1993, BRIT J CANCER, V67, P1268, DOI 10.1038/bjc.1993.237
   Schmeichel KL, 2003, J CELL SCI, V116, P2377, DOI 10.1242/jcs.00503
   Shekhar MPV, 2001, CANCER RES, V61, P1320
   Sieuwerts AM, 2002, THROMB HAEMOSTASIS, V87, P674
   Sieuwerts AM, 1999, MOL CELL ENDOCRINOL, V154, P179, DOI 10.1016/S0303-7207(99)00098-2
   SINGER C, 1995, CANCER RES, V55, P2448
   SOULE HD, 1990, CANCER RES, V50, P6075
   VANROOZENDAAL CEP, 1992, BRIT J CANCER, V65, P77, DOI 10.1038/bjc.1992.14
   vanRoozendaal KEP, 1996, INT J CANCER, V65, P120, DOI 10.1002/(SICI)1097-0215(19960103)65:1<120::AID-IJC20>3.0.CO;2-J
   Wang F, 2002, JNCI-J NATL CANCER I, V94, P1494, DOI 10.1093/jnci/94.19.1494
   Wapnir IL, 1996, INVAS METAST, V16, P308
   Weaver VM, 1997, J CELL BIOL, V137, P231, DOI 10.1083/jcb.137.1.231
   WELLINGS SR, 1975, J NATL CANCER I, V55, P231
NR 46
TC 122
Z9 126
U1 0
U2 14
PU BMC
PI LONDON
PA CAMPUS, 4 CRINAN ST, LONDON N1 9XW, ENGLAND
SN 1465-542X
EI 1465-5411
J9 BREAST CANCER RES
JI Breast Cancer Res.
PD JUN 15
PY 2005
VL 7
IS 1
BP R46
EP R59
DI 10.1186/bcr949
PG 14
WC Oncology
SC Oncology
GA 886RV
UT WOS:000226247000017
PM 15642169
DA 2023-09-23
ER

PT J
AU Orimo, A
   Gupta, PB
   Sgroi, DC
   Arenzana-Seisdedos, F
   Delaunay, T
   Naeem, R
   Carey, VJ
   Richardson, AL
   Weinberg, RA
AF Orimo, A
   Gupta, PB
   Sgroi, DC
   Arenzana-Seisdedos, F
   Delaunay, T
   Naeem, R
   Carey, VJ
   Richardson, AL
   Weinberg, RA
TI Stromal fibroblasts present in invasive human breast carcinomas promote tumor growth and angiogenesis through elevated SDF-1/CXCL12 secretion
SO CELL
LA English
DT Article
ID endothelial progenitor cells; epithelial-cells; cancer-cells; malignant breast; prognostic value; tgf-beta; cxcr4; sdf-1; stem; recruitment
AB Fibroblasts often constitute the majority of the stromal cells within a breast carcinoma, yet the functional contributions of these cells to tumorigenesis are poorly understood. Using a coimplantation tumor xenograft model, we demonstrate that carcinoma-associated fibroblasts (CAFs) extracted from human breast carcinomas promote the growth of admixed breast carcinoma cells significantly more than do normal mammary fibroblasts derived from the same patients. The CAFs, which exhibit the traits of myofibroblasts, play a central role in promoting the growth of tumor cells through their ability to secrete stromal cell-derived factor 1 (SDF-1); CAFs promote angiogenesis by recruiting endothelial progenitor cells (EPCs) into carcinomas, an effect mediated in part by SDF-1. CAF-secreted SDF-1 also stimulates tumor growth directly, acting through the cognate receptor, CXCR4, which is expressed by carcinoma cells. Our findings indicate that fibroblasts within invasive breast carcinomas contribute to tumor promotion in large part through the secretion of SDF-1.
C1 Whitehead Inst Biomed Res, Cambridge, MA 02142 USA.
   MIT, Dept Biol, Cambridge, MA 02139 USA.
   Harvard Univ, Sch Med, Brigham & Womens Hosp, Dept Pathol, Boston, MA 02115 USA.
   Harvard Univ, Sch Med, Dept Pathol, Mol Pathol Res Unit,Massachusetts Gen Hosp, Boston, MA 02129 USA.
   Harvard Univ, Sch Med, Channing Lab, Boston, MA 02115 USA.
   Baylor Coll Med, Texas Childrens Canc Ctr, Dept Pediat & Pathol, Houston, TX 77030 USA.
   Inst Pasteur, Unite Immunol Virale, F-75724 Paris, France.
   INRA, F-33883 Villenave Dornon, France.
C3 Massachusetts Institute of Technology (MIT); Whitehead Institute; Massachusetts Institute of Technology (MIT); Harvard University; Harvard Medical School; Brigham & Women's Hospital; Harvard University; Massachusetts General Hospital; Harvard Medical School; Harvard University; Harvard Medical School; Baylor College of Medicine; Texas Children's Cancer Center; UDICE-French Research Universities; Universite Paris Cite; Le Reseau International des Instituts Pasteur (RIIP); Institut Pasteur Paris; INRAE
RP Weinberg, RA (通讯作者)，Whitehead Inst Biomed Res, 9 Cambridge Ctr, Cambridge, MA 02142 USA.
EM weinberg@wi.mit.edu
FU NCI NIH HHS [R21 CA 87081-02] Funding Source: Medline
CR Allinen M, 2004, CANCER CELL, V6, P17, DOI 10.1016/j.ccr.2004.06.010
   Anderson J, 2003, AIDS RES HUM RETROV, V19, P699, DOI 10.1089/088922203322280928
   Asahara T, 1997, SCIENCE, V275, P964, DOI 10.1126/science.275.5302.964
   Askari AT, 2003, LANCET, V362, P697, DOI 10.1016/S0140-6736(03)14232-8
   Balkwill F, 2004, NAT REV CANCER, V4, P540, DOI 10.1038/nrc1388
   Barcellos-Hoff MH, 2000, CANCER RES, V60, P1254
   Bertolini F, 2003, CANCER RES, V63, P4342
   Bhowmick NA, 2004, NATURE, V432, P332, DOI 10.1038/nature03096
   Bhowmick NA, 2004, SCIENCE, V303, P848, DOI 10.1126/science.1090922
   Bissell MJ, 2001, NAT REV CANCER, V1, P46, DOI 10.1038/35094059
   Bogatkevich GS, 2001, J BIOL CHEM, V276, P45184, DOI 10.1074/jbc.M106441200
   Brisken C, 2002, DEV CELL, V3, P877, DOI 10.1016/S1534-5807(02)00365-9
   Cardone A, 1997, PANMINERVA MED, V39, P174
   Ceradini DJ, 2004, NAT MED, V10, P858, DOI 10.1038/nm1075
   Coulomb-LHermine A, 1999, P NATL ACAD SCI USA, V96, P8585, DOI 10.1073/pnas.96.15.8585
   Coussens LM, 2002, NATURE, V420, P860, DOI 10.1038/nature01322
   Cunha GR, 2003, INT J CANCER, V107, P1, DOI 10.1002/ijc.11335
   Darash-Yahana M, 2004, FASEB J, V18, P1240, DOI 10.1096/fj.03-0935fje
   De Falco E, 2004, BLOOD, V104, P3472, DOI 10.1182/blood-2003-12-4423
   Doench JG, 2003, GENE DEV, V17, P438, DOI 10.1101/gad.1064703
   DOUGLAS MR, 2002, EXPERT REV MOL MED, V0, P1
   DVORAK HF, 1986, NEW ENGL J MED, V315, P1650
   Elenbaas B, 2001, GENE DEV, V15, P50, DOI 10.1101/gad.828901
   FOX SB, 1995, J PATHOL, V177, P275, DOI 10.1002/path.1711770310
   Fukino K, 2004, CANCER RES, V64, P7231, DOI 10.1158/0008-5472.CAN-04-2866
   Hall JM, 2003, MOL ENDOCRINOL, V17, P792, DOI 10.1210/me.2002-0438
   Hatzopoulos AK, 1998, DEVELOPMENT, V125, P1457
   Heissig B, 2002, CELL, V109, P625, DOI 10.1016/S0092-8674(02)00754-7
   Hinz B, 2001, MOL BIOL CELL, V12, P2730, DOI 10.1091/mbc.12.9.2730
   IKAWA M, 1995, FEBS LETT, V375, P125, DOI 10.1016/0014-5793(95)01162-8
   Ishii G, 2003, BIOCHEM BIOPH RES CO, V309, P232, DOI 10.1016/S0006-291X(03)01544-4
   Jacobs TW, 1999, NEW ENGL J MED, V340, P430, DOI 10.1056/NEJM199902113400604
   Kalka C, 2000, P NATL ACAD SCI USA, V97, P3422, DOI 10.1073/pnas.070046397
   KASID A, 1985, SCIENCE, V228, P725, DOI 10.1126/science.4039465
   Kurose K, 2002, NAT GENET, V32, P355, DOI 10.1038/ng1013
   Lapteva N, 2005, CANCER GENE THER, V12, P84, DOI 10.1038/sj.cgt.7700770
   Lyden D, 2001, NAT MED, V7, P1194, DOI 10.1038/nm1101-1194
   Maeshima AM, 2002, CANCER, V95, P2546, DOI 10.1002/cncr.11006
   Moinfar F, 2000, CANCER RES, V60, P2562
   Mueller MM, 2004, NAT REV CANCER, V4, P839, DOI 10.1038/nrc1477
   Olumi AF, 1999, CANCER RES, V59, P5002
   Orimo A, 2001, CLIN CANCER RES, V7, P3097
   Pablos JL, 1999, AM J PATHOL, V155, P1577, DOI 10.1016/S0002-9440(10)65474-0
   Petit I, 2002, NAT IMMUNOL, V3, P687, DOI 10.1038/ni813
   Pinheiro JC, 2000, MIXED EFFECTS MODELS, V0, P0, DOI DOI 10.1007/B98882
   Rafii S, 2003, NAT MED, V9, P702, DOI 10.1038/nm0603-702
   RonnovJessen L, 1996, PHYSIOL REV, V76, P69, DOI 10.1152/physrev.1996.76.1.69
   Rubin JB, 2003, P NATL ACAD SCI USA, V100, P13513, DOI 10.1073/pnas.2235846100
   SAPPINO AP, 1988, INT J CANCER, V41, P707, DOI 10.1002/ijc.2910410512
   Schober A, 2003, CIRCULATION, V108, P2491, DOI 10.1161/01.CIR.0000099508.76665.9A
   Serini G, 1999, EXP CELL RES, V250, P273, DOI 10.1006/excr.1999.4543
   SHIROZU M, 1995, GENOMICS, V28, P495, DOI 10.1006/geno.1995.1180
   SIEWEKE MH, 1990, SCIENCE, V248, P1656, DOI 10.1126/science.2163544
   Smith MCP, 2004, CANCER RES, V64, P8604, DOI 10.1158/0008-5472.CAN-04-1844
   Staller P, 2003, NATURE, V425, P307, DOI 10.1038/nature01874
   Stewart SA, 2003, RNA, V9, P493, DOI 10.1261/rna.2192803
   Suratt BT, 2004, BLOOD, V104, P565, DOI 10.1182/blood-2003-10-3638
   Tlsty TD, 2001, SEMIN CANCER BIOL, V11, P97, DOI 10.1006/scbi.2000.0361
   WEIDNER N, 1991, NEW ENGL J MED, V324, P1, DOI 10.1056/NEJM199101033240101
   Yang L, 2004, CANCER CELL, V6, P409, DOI 10.1016/j.ccr.2004.08.031
NR 60
TC 2869
Z9 2994
U1 6
U2 288
PU CELL PRESS
PI CAMBRIDGE
PA 600 TECHNOLOGY SQUARE, 5TH FLOOR, CAMBRIDGE, MA 02139 USA
SN 0092-8674
EI 
J9 CELL
JI Cell
PD MAY 6
PY 2005
VL 121
IS 3
BP 335
EP 348
DI 10.1016/j.cell.2005.02.034
PG 14
WC Biochemistry & Molecular Biology; Cell Biology
SC Biochemistry & Molecular Biology; Cell Biology
GA 925DL
UT WOS:000229031600005
PM 15882617
DA 2023-09-23
ER

PT J
AU Granot, D
   Kunz-Schughart, LA
   Neeman, M
AF Granot, D
   Kunz-Schughart, LA
   Neeman, M
TI Labeling fibroblasts with biotin-BSA-GdDTPA-FAM for tracking of tumor-associated stroma by fluorescence and MR imaging
SO MAGNETIC RESONANCE IN MEDICINE
LA English
DT Article
DE fibroblasts; fluorescence microscopy; angiogenesis; caveolae; MR contrast
ID magnetic-resonance; vascular maturation; malignant breast; mammalian-cells; carcinoma; cancer; tissue; angiogenesis; progression; caveolin-1
AB Fibroblasts at the tumor-host interface can differentiate into myofibroblasts and pericytes, and contribute to the guidance and stabilization of endothelial sprouts. After intravenous administration of biotin-BSA-GdDTPA-FAM in mice with subcutaneous MLS human ovarian carcinoma tumors, the distribution of the macromolecular MRI/optical contrast material was confined to blood vessels in normal tissues, while it co-registered with alpha SMA-positive stroma tracks within the tumor. These alpha SMA-positive tumor-associated myofibroblasts and pericytes showed uptake of the contrast material into intracellular granules. We evaluated the use of this contrast material for in vitro labeling of tumor fibroblasts as an approach for tracking their involvement in angiogenesis. Fluorescence microscopy demonstrated internalization of the contrast material, and MRI revealed a significant increase in the R, relaxation rate of labeled fibroblasts. R-1 not only remained elevated for 2 weeks in culture, it also increased with cell proliferation, indicating prolonged retention of the contrast material and subsequent intracellular processing and redistribution of the material, and thereby enhancing MR contrast. Moreover, cells that were labeled ex vivo with MR contrast material and co-inoculated with tumor cells in mice were detected in vivo by MRI. Uptake of the contrast material was suppressed by nystatin, suggesting internalization by caveolae-mediated endocytosis. This study shows that labeling of fibroblasts with biotin-BSA-GdDTPA-FAM is feasible and would allow noninvasive in vivo tracking of fibroblasts during tumor angiogenesis and vessel maturation.
C1 Weizmann Inst Sci, Dept Regulat Biol, IL-76100 Rehovot, Israel.
   Univ Regensburg, Inst Pathol, D-8400 Regensburg, Germany.
C3 Weizmann Institute of Science; University of Regensburg
RP Neeman, M (通讯作者)，Weizmann Inst Sci, Dept Regulat Biol, IL-76100 Rehovot, Israel.
EM michal.neeman@weizmann.ac.il
FU NCI NIH HHS [R01 CA75334, R01 CA075334] Funding Source: Medline
CR Ahrens ET, 2003, MAGN RESON MED, V49, P1006, DOI 10.1002/mrm.10465
   Bhorade R, 2000, BIOCONJUGATE CHEM, V11, P301, DOI 10.1021/bc990168d
   BORENFREUND E, 1985, TOXICOL LETT, V24, P119, DOI 10.1016/0378-4274(85)90046-3
   Bulte JWM, 2002, J CEREBR BLOOD F MET, V22, P899, DOI 10.1097/00004647-200208000-00001
   Crich SG, 2005, J BIOL INORG CHEM, V10, P78, DOI 10.1007/s00775-004-0616-2
   Dafni H, 2002, CANCER RES, V62, P6731
   De Wever O, 2003, J PATHOL, V200, P429, DOI 10.1002/path.1398
   Doucet C, 2000, ONCOGENE, V19, P5898, DOI 10.1038/sj.onc.1203933
   Dousset V, 1999, MAGNET RESON MED, V41, P329, DOI 10.1002/(SICI)1522-2594(199902)41:2<329::AID-MRM17>3.0.CO;2-Z
   DVORAK HF, 1986, NEW ENGL J MED, V315, P1650
   Elenbaas B, 2001, EXP CELL RES, V264, P169, DOI 10.1006/excr.2000.5133
   FERRUCCI JT, 1990, AM J ROENTGENOL, V155, P943, DOI 10.2214/ajr.155.5.2120963
   Foster-Gareau P, 2003, MAGN RESON MED, V49, P968, DOI 10.1002/mrm.10417
   Gilad AA, 2005, INT J CANCER, V117, P202, DOI 10.1002/ijc.21179
   Gilead A, 2004, INT J CANCER, V108, P524, DOI 10.1002/ijc.11583
   Hinds KA, 2003, BLOOD, V102, P867, DOI 10.1182/blood-2002-12-3669
   Huber MM, 1998, BIOCONJUGATE CHEM, V9, P242, DOI 10.1021/bc970153k
   Jain RK, 2003, NAT MED, V9, P685, DOI 10.1038/nm0603-685
   KAYYEM JF, 1995, CHEM BIOL, V2, P615
   Kircher MF, 2003, CANCER RES, V63, P6838
   Kobayashi H, 2001, BIOCONJUGATE CHEM, V12, P587, DOI 10.1021/bc010002o
   Kunz-Schughart LA, 2002, HISTOL HISTOPATHOL, V17, P623, DOI 10.14670/HH-17.623
   Kunz-Schughart LA, 2002, HISTOL HISTOPATHOL, V17, P599, DOI 10.14670/HH-17.599
   Lohr M, 2001, CANCER RES, V61, P550
   Martin T A, 1999, ANGIOGENESIS, V3, P69, DOI 10.1023/A:1009004212357
   MIURA S, 1993, J SURG ONCOL, V53, P36, DOI 10.1002/jso.2930530111
   Modo M, 2004, NEUROIMAGE, V21, P311, DOI 10.1016/j.neuroimage.2003.08.030
   Moore A, 2002, MAGNET RESON MED, V47, P751, DOI 10.1002/mrm.10110
   Neaud V, 1997, HEPATOLOGY, V26, P1458, DOI 10.1002/hep.510260612
   Razani B, 2001, J BIOL CHEM, V276, P38121
   RonnovJessen L, 1996, PHYSIOL REV, V76, P69, DOI 10.1152/physrev.1996.76.1.69
   Rowley DR, 1998, CANCER METAST REV, V17, P411, DOI 10.1023/A:1006129420005
   SAPPINO AP, 1988, INT J CANCER, V41, P707, DOI 10.1002/ijc.2910410512
   Silzle T, 2003, EUR J IMMUNOL, V33, P1311, DOI 10.1002/eji.200323057
   Stuart ES, 2003, EXP CELL RES, V287, P67, DOI 10.1016/S0014-4827(03)00059-4
   Walter-Yohrling J, 2003, CANCER CHEMOTH PHARM, V52, P263, DOI 10.1007/s00280-003-0664-2
   WEISSLEDER R, 1989, RADIOLOGY, V171, P835, DOI 10.1148/radiology.171.3.2717761
NR 37
TC 29
Z9 32
U1 0
U2 12
PU WILEY
PI HOBOKEN
PA 111 RIVER ST, HOBOKEN 07030-5774, NJ USA
SN 0740-3194
EI 1522-2594
J9 MAGN RESON MED
JI Magn. Reson. Med.
PD OCT 15
PY 2005
VL 54
IS 4
BP 789
EP 797
DI 10.1002/mrm.20628
PG 9
WC Radiology, Nuclear Medicine & Medical Imaging
SC Radiology, Nuclear Medicine & Medical Imaging
GA 970YJ
UT WOS:000232348000006
PM 16149062
DA 2023-09-23
ER

PT J
AU Lee, J
   Fassnacht, M
   Nair, S
   Boczkowski, D
   Gilboa, E
AF Lee, J
   Fassnacht, M
   Nair, S
   Boczkowski, D
   Gilboa, E
TI Tumor immunotherapy targeting fibroblast activation protein, a product expressed in tumor-associated fibroblasts
SO CANCER RESEARCH
LA English
DT Article
ID reactive stromal fibroblasts; cytotoxic t-lymphocytes; class-ii presentation; epithelial cancers; molecular-cloning; differential expression; cell responses; antigen; melanoma; therapy
AB Murine studies have shown that immunologic targeting of the tumor vasculature, a key element of the tumor stroma, can lead to protective immunity in the absence of significant pathology. In the current study, we expand the scope of stroma-targeted immunotherapy to antigens expressed in tumor-associated fibroblasts, the predominant component of the stroma in most types of cancer. Mice were immunized against fibroblast activation protein (FAP), a product up-regulated in tumor-associated fibroblasts, using dendritic cells transfected with FAP mRNA. Using melanoma, carcinoma, and lymphoma models, we show that tumor growth was inhibited in tumor-bearing mice vaccinated against FAP and that the magnitude of the antitumor response was comparable to that of vaccination against tumor cell-expressed antigens. Both s.c. implanted tumors and lung metastases were susceptible to anti-FAP immunotherapy. The antitumor response could be further enhanced by augmenting the CD4+ T-cell arm of the anti-FAP immune response, achieved by using a lysosomal targeting sequence to redirect the translated FAP product into the class II presentation pathway, or by covaccination against FAP and a tumor cell-expressed antigen, tyrosinase-related protein 2. No morbidity or mortality was associated with anti-FAP vaccination except for a small delay in wound healing. The study suggests that FAP, a product which is preferentially expressed in tumor-associated fibroblasts, could function as a tumor rejection antigen in a broad range of cancers.
C1 Duke Univ, Med Ctr, Dept Surg, Ctr Translat Res, Durham, NC 27710 USA.
C3 Duke University
RP Gilboa, E (通讯作者)，Duke Univ, Med Ctr, Dept Surg, Ctr Translat Res, Box 2601, Durham, NC 27710 USA.
EM e.gilboa@cgct.duke.edu
FU NCI NIH HHS [1R01 CA 89536, 1R01 CA 98637] Funding Source: Medline
CR Bhowmick NA, 2004, NATURE, V432, P332, DOI 10.1038/nature03096
   Bissell MJ, 2001, NAT REV CANCER, V1, P46, DOI 10.1038/35094059
   Cherrington JM, 2000, ADV CANCER RES, V79, P1, DOI 10.1016/S0065-230X(00)79001-4
   Coussens LM, 2002, SCIENCE, V295, P2387, DOI 10.1126/science.1067100
   Elenbaas B, 2001, EXP CELL RES, V264, P169, DOI 10.1006/excr.2000.5133
   Fassnacht M, 2005, CLIN CANCER RES, V11, P5566, DOI 10.1158/1078-0432.CCR-05-0699
   GARINCHESA P, 1990, P NATL ACAD SCI USA, V87, P7235, DOI 10.1073/pnas.87.18.7235
   Garrido F, 2001, ADV CANCER RES, V83, P117, DOI 10.1016/S0065-230X(01)83005-0
   Gilboa E, 1999, IMMUNITY, V11, P263, DOI 10.1016/S1074-7613(00)80101-6
   Gilboa E, 2004, NAT REV CANCER, V4, P401, DOI 10.1038/nrc1359
   Goldstein LA, 1997, BBA-MOL BASIS DIS, V1361, P11, DOI 10.1016/S0925-4439(97)00032-X
   GORER PA, 1950, BRIT J CANCER, V4, P372, DOI 10.1038/bjc.1950.36
   Huber MA, 2003, J INVEST DERMATOL, V120, P182, DOI 10.1046/j.1523-1747.2003.12035.x
   Kerbel RS, 1997, NATURE, V390, P335, DOI 10.1038/36978
   Kerbel RS, 2001, CANCER METAST REV, V20, P79, DOI 10.1023/A:1013172910858
   Kreuwel HTC, 2001, CURR OPIN IMMUNOL, V13, P639, DOI 10.1016/S0952-7915(01)00272-2
   Levy MT, 1999, HEPATOLOGY, V29, P1768, DOI 10.1002/hep.510290631
   Li G, 2003, ONCOGENE, V22, P3162, DOI 10.1038/sj.onc.1206455
   Li YW, 2002, J EXP MED, V195, P1575, DOI 10.1084/jem.20020072
   Lin KY, 1996, CANCER RES, V56, P21
   Liotta LA, 2001, NATURE, V411, P375, DOI 10.1038/35077241
   Marincola F M, 2000, ADV IMMUNOL, V74, P181, DOI 10.1016/S0065-2776(08)60911-6
   MILLER FR, 1983, INVAS METAST, V3, P22
   MORIMOTO C, 1989, J IMMUNOL, V143, P3430
   Mueller MM, 2004, NAT REV CANCER, V4, P839, DOI 10.1038/nrc1477
   Nair S, 2003, BLOOD, V102, P964, DOI 10.1182/blood-2002-12-3738
   Nair SK, 1998, NAT BIOTECHNOL, V16, P364, DOI 10.1038/nbt0498-364
   Nakagawa H, 2004, ONCOGENE, V23, P7366, DOI 10.1038/sj.onc.1208013
   Niedermeyer J, 1997, INT J CANCER, V71, P383, DOI 10.1002/(SICI)1097-0215(19970502)71:3<383::AID-IJC14>3.0.CO;2-H
   Niethammer AG, 2002, NAT MED, V8, P1369, DOI 10.1038/nm794
   Pardoll DM, 1999, P NATL ACAD SCI USA, V96, P5340, DOI 10.1073/pnas.96.10.5340
   Park JE, 1999, J BIOL CHEM, V274, P36505, DOI 10.1074/jbc.274.51.36505
   PORGADOR A, 1995, CANCER RES, V55, P4941
   RETTIG WJ, 1993, CANCER RES, V53, P3327
   RETTIG WJ, 1988, P NATL ACAD SCI USA, V85, P3110, DOI 10.1073/pnas.85.9.3110
   Rossiter H, 2004, CANCER RES, V64, P3508, DOI 10.1158/0008-5472.CAN-03-2581
   SCANLAN MJ, 1994, P NATL ACAD SCI USA, V91, P5657, DOI 10.1073/pnas.91.12.5657
   Schoenberger S P, 1996, SEMIN IMMUNOL, V8, P303, DOI 10.1006/smim.1996.0039
   Schreurs MWJ, 2000, CANCER RES, V60, P6995
   Sherman LA, 1998, CRIT REV IMMUNOL, V18, P47, DOI 10.1615/CritRevImmunol.v18.i1-2.60
   Su Z, 2002, CANCER RES, V62, P5041
   Tlsty TD, 2001, CURR OPIN GENET DEV, V11, P54, DOI 10.1016/S0959-437X(00)00156-8
   Toes REM, 1999, J EXP MED, V189, P753, DOI 10.1084/jem.189.5.753
   Tuxhorn JA, 2001, J UROLOGY, V166, P2472, DOI 10.1016/S0022-5347(05)65620-0
   Wang Y, 2004, IMAGE VISION COMPUT, V22, P269, DOI 10.1016/j.imavis.2003.10.003
   Wei YQ, 2000, NAT MED, V6, P1160, DOI 10.1038/80506
   WU TC, 1995, P NATL ACAD SCI USA, V92, P11671, DOI 10.1073/pnas.92.25.11671
   Zhao YB, 2003, BLOOD, V102, P4137, DOI 10.1182/blood-2003-06-1867
NR 48
TC 127
Z9 134
U1 0
U2 22
PU AMER ASSOC CANCER RESEARCH
PI PHILADELPHIA
PA 615 CHESTNUT ST, 17TH FLOOR, PHILADELPHIA, PA 19106-4404 USA
SN 0008-5472
EI 1538-7445
J9 CANCER RES
JI Cancer Res.
PD DEC 1
PY 2005
VL 65
IS 23
BP 11156
EP 11163
DI 10.1158/0008-5472.CAN-05-2805
PG 8
WC Oncology
SC Oncology
GA 987HE
UT WOS:000233508200064
PM 16322266
DA 2023-09-23
ER

PT J
AU Fassnacht, M
   Lee, J
   Milazzo, C
   Boczkowski, D
   Su, Z
   Nair, S
   Gilboa, E
AF Fassnacht, M
   Lee, J
   Milazzo, C
   Boczkowski, D
   Su, Z
   Nair, S
   Gilboa, E
TI Induction of CD4(+) and CD8(+) T-cell responses to the human stroma antigen, fibroblast activation protein: Implication for cancer immunotherapy
SO CLINICAL CANCER RESEARCH
LA English
DT Article
ID transfected dendritic cells; matrix metalloproteinases; epithelial cancers; rna; therapy; angiogenesis; survivin; resistance; immunity; growth
AB Purpose: The propensity of tumor cells to escape immune elimination could limit, if not defeat, the long-term benefits of effective immunotherapeutic protocols, Immunologic targeting of tumor stroma could significantly reduce the ability of tumors to evade immune elimination. Murine studies have shown that inducing immunity against angiogenesis-associated products engenders potent antitumor immunity without significant pathology. It is, however, not known whether T cells corresponding to stromal products are present in humans. In this study, we describe a method to screen for human stromal products that have not triggered significant tolerance and could therefore serve as candidate antigens for cancer immunotherapy. Experimental Design: To identify candidates for human stromal antigens, we used an in vitro screening method to determine whether dendritic cells transfected with mRNA encoding products, which are overexpressed in the tumor stroma, are capable of stimulating cytotoxic CD8(+) (CTL) responses from human peripheral blood mononuclear cells. Results: CTL responses could be consistently generated against fibroblast activation protein (FAP) but not against matrix metalloproteinase-9 (MMP-9) or MMP-14. To enhance the immunogenicity of the mRNA-translated FAP product, a lysosomal targeting signal derived from lysosome-associated membrane protein-1 (LAMP-1) was fused to the COOH terminus of FAP to redirect the translated product into the class 11 presentation pathway, Dendritic cells transfected with mRNA encoding the FAP-LAMP fusion product stimulated enhanced CD4(+) and CD8(+) T-cell responses. Conclusion: This study identifies FAP, a protease preferentially expressed in tumor-associated fibroblasts, as a candidate human stromal antigen to target in the setting of cancer immunotherapy, and shows that differential expression of stromal products is not a sufficient criteria to indicate its immunogenicity in a vaccination setting.
C1 Duke Univ, Med Ctr, Dept Surg, Ctr Translat Res, Durham, NC 27710 USA.
C3 Duke University
RP Gilboa, E (通讯作者)，Duke Univ, Med Ctr, Dept Surg, Ctr Translat Res, Box 2601, Durham, NC 27710 USA.
EM e.gilboa@cgct.duke.edu
FU NCI NIH HHS [1RO1 CA 89536, 1RO1 CA 98637] Funding Source: Medline
CR Andersen MH, 2001, CANCER RES, V61, P869
   Boczkowski D, 2000, CANCER RES, V60, P1028
   Casati C, 2003, CANCER RES, V63, P4507
   Cherrington JM, 2000, ADV CANCER RES, V79, P1, DOI 10.1016/S0065-230X(00)79001-4
   Coussens LM, 2002, SCIENCE, V295, P2387, DOI 10.1126/science.1067100
   Egeblad M, 2002, NAT REV CANCER, V2, P161, DOI 10.1038/nrc745
   GARINCHESA P, 1990, P NATL ACAD SCI USA, V87, P7235, DOI 10.1073/pnas.87.18.7235
   Gilboa E, 1999, IMMUNITY, V11, P263, DOI 10.1016/S1074-7613(00)80101-6
   Gilboa E, 2004, IMMUNOL REV, V199, P251, DOI 10.1111/j.0105-2896.2004.00139.x
   Gilboa E, 2004, NAT REV CANCER, V4, P401, DOI 10.1038/nrc1359
   Kerbel RS, 1997, NATURE, V390, P335, DOI 10.1038/36978
   Kerbel RS, 2001, CANCER METAST REV, V20, P79, DOI 10.1023/A:1013172910858
   Larchian WA, 2000, CLIN CANCER RES, V6, P2913
   Li YW, 2002, J EXP MED, V195, P1575, DOI 10.1084/jem.20020072
   Liotta LA, 2001, NATURE, V411, P375, DOI 10.1038/35077241
   Marincola F M, 2000, ADV IMMUNOL, V74, P181, DOI 10.1016/S0065-2776(08)60911-6
   Nair S, 2003, BLOOD, V102, P964, DOI 10.1182/blood-2002-12-3738
   Nair S, 2003, J IMMUNOL, V171, P6275, DOI 10.4049/jimmunol.171.11.6275
   Nair SK, 1998, NAT BIOTECHNOL, V16, P364, DOI 10.1038/nbt0498-364
   Nelson AR, 2000, J CLIN ONCOL, V18, P1135, DOI 10.1200/JCO.2000.18.5.1135
   Niethammer AG, 2002, NAT MED, V8, P1369, DOI 10.1038/nm794
   Pardoll DM, 1998, CURR OPIN IMMUNOL, V10, P588, DOI 10.1016/S0952-7915(98)80228-8
   Park JE, 1999, J BIOL CHEM, V274, P36505, DOI 10.1074/jbc.274.51.36505
   SCANLAN MJ, 1994, P NATL ACAD SCI USA, V91, P5657, DOI 10.1073/pnas.91.12.5657
   SCHOR SL, 1987, BIOESSAYS, V7, P200, DOI 10.1002/bies.950070503
   Su Z, 2002, CANCER RES, V62, P5041
   Su Z, 2005, J IMMUNOL, V174, P3798, DOI 10.4049/jimmunol.174.6.3798
   WU TC, 1995, P NATL ACAD SCI USA, V92, P11671, DOI 10.1073/pnas.92.25.11671
   Zeis M, 2003, J IMMUNOL, V170, P5391, DOI 10.4049/jimmunol.170.11.5391
NR 29
TC 53
Z9 60
U1 0
U2 10
PU AMER ASSOC CANCER RESEARCH
PI PHILADELPHIA
PA 615 CHESTNUT ST, 17TH FLOOR, PHILADELPHIA, PA 19106-4404 USA
SN 1078-0432
EI 1557-3265
J9 CLIN CANCER RES
JI Clin. Cancer Res.
PD AUG 1
PY 2005
VL 11
IS 15
BP 5566
EP 5571
DI 10.1158/1078-0432.CCR-05-0699
PG 6
WC Oncology
SC Oncology
GA 950SX
UT WOS:000230878900032
PM 16061874
DA 2023-09-23
ER
