# Supplementary material for: A bibliometric and visual analysis of cancer-associated fibroblasts
Source: Front Immunol. 2023 Dec 19;14:1323115. doi: 10.3389/fimmu.2023.1323115 (PMC10762783; doi:10.3389/fimmu.2023.1323115)
Supplement: Supplementary file 1 [file DataSheet_1.zip › download2006u9.txt]

PT J
AU Koukourakis, MI
   Giatromanolaki, A
   Harris, AL
   Sivridis, E
AF Koukourakis, MI
   Giatromanolaki, A
   Harris, AL
   Sivridis, E
TI Comparison of metabolic pathways between cancer cells and stromal cells in colorectal carcinomas: a metabolic survival role for tumor-associated stroma.
SO CANCER RESEARCH
LA English
DT Article
ID lung-cancer; pyruvate-dehydrogenase; lactate-dehydrogenase; expression; transporter; hypoxia; fibroblasts; progression; tissue; liver
AB Understanding tumor metabolism is important for the development of anticancer therapies. Immunohistochemical evaluation of colorectal adenocarcinomas showed that cancer cells share common enzyme/transporter activities suggestive of an anaerobic metabolism [high lactate dehydrogenase 5 (LDH5)/hypoxia-inducible factor alpha s (HIF alpha s)] with high ability for glucose absorption and lactate extrusion [high glucose transporter 1 (GLUT1)/monocarboxylate transporter (MCT1)]. The tumor-associated fibroblasts expressed proteins involved in lactate absorption (high MCT1/MCT2), lactate oxidation (high LDH1 and low HIF alpha s/LDH5), and reduced glucose absorption (low GLUT1). The expression profile of the tumor-associated endothelium indicated aerobic metabolism (high LDH1 and low HIF alpha s/LDH5), high glucose absorption (high GLUT1), and resistance to lactate intake (lack of MCT1). It is suggested that the newly formed stroma and vasculature express complementary metabolic pathways, buffering and recycling products of anaerobic metabolism to sustain cancer cell survival. Tumors survive and grow because they are capable of organizing the regional fibroblasts and endothelial cells into a harmoniously collaborating metabolic domain.
C1 Democritus Univ Thrace, Dept Radiotherapy Oncol, Alexandroupolis 68100, Greece.
   Democritus Univ Thrace, Dept Pathol, Alexandroupolis 68100, Greece.
   John Radcliffe Hosp, Oncol Mol Labs, Inst Mol Med, Oxford, England.
C3 Democritus University of Thrace; Democritus University of Thrace; University of Oxford
RP Koukourakis, MI (通讯作者)，Democritus Univ Thrace, Dept Radiotherapy Oncol, POB 12, Alexandroupolis 68100, Greece.
EM targ@her.forthnet.gr
CR De Wever O, 2003, J PATHOL, V200, P429, DOI 10.1002/path.1398
   DEBRUIJNE AW, 1983, BIOCHIM BIOPHYS ACTA, V732, P562, DOI 10.1016/0005-2736(83)90232-8
   Edinger AL, 2002, MOL BIOL CELL, V13, P2276, DOI 10.1091/mbc.01-12-0584
   Elstrom RL, 2004, CANCER RES, V64, P3892, DOI 10.1158/0008-5472.CAN-03-2904
   Froberg MK, 2001, NEUROREPORT, V12, P761, DOI 10.1097/00001756-200103260-00030
   GARCIA CK, 1994, CELL, V76, P865, DOI 10.1016/0092-8674(94)90361-1
   Geschwind JFH, 2002, CANCER RES, V62, P3909
   Giatromanolaki A, 2004, APMIS, V112, P431, DOI 10.1111/j.1600-0463.2004.apm11207-0804.x
   Halestrap AP, 1999, BIOCHEM J, V343, P281, DOI 10.1042/0264-6021:3430281
   Harris RA, 2002, ADV ENZYME REGUL, V42, P249, DOI 10.1016/S0065-2571(01)00061-9
   Holbrook JJ, 1975, ENZYMES, V0, P191
   Koukourakis MI, 2005, NEOPLASIA, V7, P1, DOI 10.1593/neo.04373
   Koukourakis MI, 2003, TUMOR BIOL, V24, P199, DOI 10.1159/000074430
   Koukourakis MI, 2003, BRIT J CANCER, V89, P877, DOI 10.1038/sj.bjc.6601205
   Lambert DW, 2002, BRIT J CANCER, V86, P1262, DOI 10.1038/sj.bjc.6600264
   LU H, 2002, IN PRESS J BIOL CHEM, V277, P2311
   LU H, 2005, IN PRESS J BIOL CHEM, V0, P0
   Macheda ML, 2005, J CELL PHYSIOL, V202, P654, DOI 10.1002/jcp.20166
   MCCULLAGH KJ, 1996, AM J PHYSIOL, V271, P143
   Mottet D, 2003, J BIOL CHEM, V278, P31277, DOI 10.1074/jbc.M300763200
   Nakagawa H, 2004, ONCOGENE, V23, P7366, DOI 10.1038/sj.onc.1208013
   Schor SL, 2001, BREAST CANCER RES, V3, P373, DOI 10.1186/bcr325
   Semenza GL, 1996, J BIOL CHEM, V271, P32529, DOI 10.1074/jbc.271.51.32529
   Sivridis E, 2005, J CLIN PATHOL, V58, P1033, DOI 10.1136/jcp.2005.026260
   Sivridis E, 2004, INT J SURG PATHOL, V12, P1, DOI 10.1177/106689690401200101
   WARBURG O, 1956, SCIENCE, V123, P309, DOI 10.1126/science.123.3191.309
NR 26
TC 356
Z9 370
U1 0
U2 42
PU AMER ASSOC CANCER RESEARCH
PI PHILADELPHIA
PA 615 CHESTNUT ST, 17TH FLOOR, PHILADELPHIA, PA 19106-4404 USA
SN 0008-5472
EI 1538-7445
J9 CANCER RES
JI Cancer Res.
PD JAN 15
PY 2006
VL 66
IS 2
BP 632
EP 637
DI 10.1158/0008-5472.CAN-05-3260
PG 6
WC Oncology
SC Oncology
GA 006RQ
UT WOS:000234915100007
PM 16423989
DA 2023-09-23
ER

PT J
AU Orimo, A
   Weinberg, RA
AF Orimo, Akira
   Weinberg, Robert A.
TI Stromal fibroblasts in cancer - A novel tumor-promoting cell type
SO CELL CYCLE
LA English
DT Article
DE stromal fibroblasts; myofibroblasts; invasive human mammary carcinoma; stromal cell-derived factor 1 (SDF-1/CXCL12); angiogenesis; endothelial progenitor cells (EPCs)
ID breast-cancer; growth; cxcr4; microenvironment; myofibroblasts; tumorigenesis; inflammation; progression; metastasis; carcinomas
AB Tumors are highly complex tissues composed of neoplastic cells and, in the case of carcinomas, stromal cell compartments containing a variety of mesenchymal cells, notably fibroblasts, myofibroblasts, endothelial cells, pericytes, and a variety of inflammatory cells associated with the immune system. Fibroblasts and myofibroblasts often represent the majority of the stromal cells within various types of human carcinomas, yet the specific contributions of these cells to tumor growth are poorly understood. Recent work has demonstrated that stromal fibroblast fractions, named carcinoma-associated fibroblasts (CAFs), that have been extracted from a number of invasive human breast carcinomas are more competent to promote the growth of mammary carcinoma cells and to enhance tumor angiogenesis than are comparable cells derived from outside of these tumor masses. CAFs include large populations of myofibroblasts that secrete elevated levels of stromal cell-derived factor 1 (SDF-1), also called CXCL12, which plays a central role in the promotion of tumor growth and angiogenesis; CAF-derived SDF-1 not only stimulates carcinoma cell growth directly through the CXCR4 receptor displayed on tumor cells but also serves to recruit endothelial progenitor cells (EPCs) into tumors, thereby furthering neoangiogenesis. In this review, we highlight the importance of this SDF-1-CXCR4 signaling pathway in the tumor microenvironment and discuss the mechanisms by which stromal fibroblasts within mammary carcinomas enhance tumor growth.
C1 Whitehead Inst Biomed Res, Cambridge, MA 02142 USA.
   MIT, Dept Biol, Cambridge, MA 02139 USA.
C3 Massachusetts Institute of Technology (MIT); Whitehead Institute; Massachusetts Institute of Technology (MIT)
RP Weinberg, RA (通讯作者)，Whitehead Inst Biomed Res, 9 Cambridge Ctr, Cambridge, MA 02142 USA.
EM weinberg@wi.mit.edu
FU NCI NIH HHS [R21CA87081-02] Funding Source: Medline
CR Allinen M, 2004, CANCER CELL, V6, P17, DOI 10.1016/j.ccr.2004.06.010
   Askari AT, 2003, LANCET, V362, P697, DOI 10.1016/S0140-6736(03)14232-8
   Balkwill F, 2004, NAT REV CANCER, V4, P540, DOI 10.1038/nrc1388
   Balkwill F, 2005, CANCER CELL, V7, P211, DOI 10.1016/j.ccr.2005.02.013
   Bhowmick NA, 2004, NATURE, V432, P332, DOI 10.1038/nature03096
   Bissell MJ, 2001, NAT REV CANCER, V1, P46, DOI 10.1038/35094059
   Cardone A, 1997, PANMINERVA MED, V39, P174
   Ceradini DJ, 2004, NAT MED, V10, P858, DOI 10.1038/nm1075
   Chang HY, 2005, P NATL ACAD SCI USA, V102, P3738, DOI 10.1073/pnas.0409462102
   Condeelis J, 2006, CELL, V124, P263, DOI 10.1016/j.cell.2006.01.007
   Coussens LM, 2002, NATURE, V420, P860, DOI 10.1038/nature01322
   Cunha GR, 2003, INT J CANCER, V107, P1, DOI 10.1002/ijc.11335
   Darash-Yahana M, 2004, FASEB J, V18, P1240, DOI 10.1096/fj.03-0935fje
   De Falco E, 2004, BLOOD, V104, P3472, DOI 10.1182/blood-2003-12-4423
   de Visser KE, 2006, NAT REV CANCER, V6, P24, DOI 10.1038/nrc1782
   Direkze NC, 2004, CANCER RES, V64, P8492, DOI 10.1158/0008-5472.CAN-04-1708
   DVORAK HF, 1986, NEW ENGL J MED, V315, P1650
   Fukino K, 2004, CANCER RES, V64, P7231, DOI 10.1158/0008-5472.CAN-04-2866
   Hill R, 2005, CELL, V123, P1001, DOI 10.1016/j.cell.2005.09.030
   Hu M, 2005, NAT GENET, V37, P899, DOI 10.1038/ng1596
   Ishii G, 2003, BIOCHEM BIOPH RES CO, V309, P232, DOI 10.1016/S0006-291X(03)01544-4
   Jacobs TW, 1999, NEW ENGL J MED, V340, P430, DOI 10.1056/NEJM199902113400604
   Jain RK, 2005, SCIENCE, V307, P58, DOI 10.1126/science.1104819
   Joyce JA, 2005, CANCER CELL, V7, P513, DOI 10.1016/j.ccr.2005.05.024
   Kurose K, 2002, NAT GENET, V32, P355, DOI 10.1038/ng1013
   Lapteva N, 2005, CANCER GENE THER, V12, P84, DOI 10.1038/sj.cgt.7700770
   Maeshima AM, 2002, CANCER, V95, P2546, DOI 10.1002/cncr.11006
   Micke P, 2004, LUNG CANCER, V45, PS163, DOI 10.1016/j.lungcan.2004.07.977
   Moinfar F, 2000, CANCER RES, V60, P2562
   Mueller MM, 2004, NAT REV CANCER, V4, P839, DOI 10.1038/nrc1477
   Nagasawa T, 2006, NAT REV IMMUNOL, V6, P107, DOI 10.1038/nri1780
   Olumi AF, 1999, CANCER RES, V59, P5002
   Orimo A, 2005, CELL, V121, P335, DOI 10.1016/j.cell.2005.02.034
   SAPPINO AP, 1988, INT J CANCER, V41, P707, DOI 10.1002/ijc.2910410512
   Schober A, 2003, CIRCULATION, V108, P2491, DOI 10.1161/01.CIR.0000099508.76665.9A
   Serini G, 1999, EXP CELL RES, V250, P273, DOI 10.1006/excr.1999.4543
   Silzle T, 2004, INT J CANCER, V108, P173, DOI 10.1002/ijc.11542
   Smith MCP, 2004, CANCER RES, V64, P8604, DOI 10.1158/0008-5472.CAN-04-1844
   Staller P, 2003, NATURE, V425, P307, DOI 10.1038/nature01874
   Tlsty TD, 2001, SEMIN CANCER BIOL, V11, P97, DOI 10.1006/scbi.2000.0361
NR 40
TC 623
Z9 671
U1 0
U2 51
PU LANDES BIOSCIENCE
PI GEORGETOWN
PA 810 SOUTH CHURCH STREET, GEORGETOWN, TX 78626 USA
SN 1538-4101
EI 
J9 CELL CYCLE
JI Cell Cycle
PD AUG 1
PY 2006
VL 5
IS 15
BP 1597
EP 1601
DI 10.4161/cc.5.15.3112
PG 5
WC Cell Biology
SC Cell Biology
GA 086UK
UT WOS:000240698300003
PM 16880743
DA 2023-09-23
ER

PT J
AU Sugimoto, H
   Mundel, TM
   Kieran, MW
   Kalluri, R
AF Sugimoto, Hikaru
   Mundel, Thomas M.
   Kieran, Mark W.
   Kalluri, Raghu
TI Identification of fibroblast heterogeneity in the tumor microenvironment
SO CANCER BIOLOGY & THERAPY
LA English
DT Article
DE fibroblast heterogeneity; CAF; cancer; micro-environment; NG2; SMA; FSP1; S100A4; PDGFR
ID basement-membrane collagen; endothelial-cells; ng2 proteoglycan; tissue; myofibroblasts; cancer; expression; pericytes; protein; growth
AB Tumors are unorganized organs that contain many different cell types. In the recent years, many studies have reported that primary tumors contain fibroblasts/myofibroblasts (carcinoma-associated fibroblasts), mesenchymal cells such as pericytes/mural cells and other vascular smooth muscle cells. Several different markers are used routinely to identify carcinoma-associated fibroblasts (CAFs) such as alpha-smooth muscle actin (alpha-SMA), vimentin, S100A4 protein/fibroblast specific protein-1 (FSP1) and type I collagen. Likewise markers such as platelet derived growth factor receptor-beta (PDGFR beta) and NG2 chondroitin sulfate proteoglycan (NG2) are used to identify mesenchymal cells such as pericytes and other vasculature associated smooth muscle cells. It is still unknown whether these markers overlap with each other or identify a unique population of cells within the tumor microenvironment. Therefore in the present study we utilized two different mouse models of cancer, the Rip1Tag2 mice that develop progressive pancreatic cancer and an orthotopic 4T1 breast cancer model, to study the overlap between six different mesenchymal markers commonly used in mouse cancer research. Our study demonstrates that among all the markers, S100A4/FSP1 identifies a unique population of fibroblasts with minimal overlap with markers for alpha SMA, PDGFR beta and NG2. Vimentin and type I collagen are not specific markers for fibroblasts in these tumors. alpha SMA, PDGFR beta and NG2 significantly overlap with each other in identifying a mixed population of fibroblasts (activated or resting), myofibroblasts, pericytes and vascular smooth muscle cells. Collectively, this study demonstrates that tumor microenvironment associated fibroblasts are a heterogeneous population and thus, the use of alpha SMA or vimentin as the only markers will not identify all the CAFs.
C1 Harvard Univ, Sch Med, Beth Israel Deaconess Med Ctr, Div Matrix Biol,Dept Med, Boston, MA 02215 USA.
   Dana Farber Canc Inst, Dept Pediat Oncol, Boston, MA 02115 USA.
   Harvard Univ, Sch Med, Dept Biol Chem & Mol Pharmacol, Boston, MA USA.
   Harvard MIT Div Hlth Sci & Technol, Cambridge, MA USA.
C3 Harvard University; Harvard Medical School; Beth Israel Deaconess Medical Center; Harvard University; Dana-Farber Cancer Institute; Harvard University; Harvard Medical School; Harvard University
RP Kalluri, R (通讯作者)，Harvard Univ, Sch Med, Beth Israel Deaconess Med Ctr, Div Matrix Biol,Dept Med, 330 Brookline Ave,DANA 514, Boston, MA 02215 USA.
EM rkalluri@bidmc.harvard.edu
FU NIAAA NIH HHS [AA13913] Funding Source: Medline; NIDDK NIH HHS [DK61688, DK55001, DK62987] Funding Source: Medline
CR ASLAKSON CJ, 1992, CANCER RES, V52, P1399
   Bergers G, 2005, NEURO-ONCOLOGY, V7, P452, DOI 10.1215/S1152851705000232
   Bergers G, 2003, J CLIN INVEST, V111, P1287, DOI 10.1172/JCI200317929
   Colorado PC, 2000, CANCER RES, V60, P2520
   FRANKE WW, 1979, EUR J CELL BIOL, V19, P269
   FRANKE WW, 1978, P NATL ACAD SCI USA, V75, P5034, DOI 10.1073/pnas.75.10.5034
   Goretzki L, 1999, J BIOL CHEM, V274, P16831, DOI 10.1074/jbc.274.24.16831
   Hanahan D, 2000, CELL, V100, P57, DOI 10.1016/S0092-8674(00)81683-9
   HANAHAN D, 1985, NATURE, V315, P115, DOI 10.1038/315115a0
   Iwano M, 2002, J CLIN INVEST, V110, P341, DOI 10.1172/JCI200215518
   Kalluri R, 2006, NAT REV CANCER, V6, P392, DOI 10.1038/nrc1877
   MORK C, 1990, DIFFERENTIATION, V43, P146
   Mueller MM, 2004, NAT REV CANCER, V4, P839, DOI 10.1038/nrc1477
   Mundel TM, 1999, J AM SOC NEPHROL, V10, P435
   OReilly MS, 1997, CELL, V88, P277, DOI 10.1016/S0092-8674(00)81848-6
   RonnovJessen L, 1996, PHYSIOL REV, V76, P69, DOI 10.1152/physrev.1996.76.1.69
   RYAN GB, 1974, HUM PATHOL, V5, P55, DOI 10.1016/S0046-8177(74)80100-0
   RYAN GB, 1973, LAB INVEST, V29, P197
   STALLCUP WB, 1987, J NEUROSCI, V7, P2737
   STRUTZ F, 1995, J CELL BIOL, V130, P393, DOI 10.1083/jcb.130.2.393
   Sugimoto H, 1998, DIABETOLOGIA, V41, P1426, DOI 10.1007/s001250051088
   Sugimoto H, 2006, P NATL ACAD SCI USA, V103, P7321, DOI 10.1073/pnas.0601436103
   Tomasek JJ, 2002, NAT REV MOL CELL BIO, V3, P349, DOI 10.1038/nrm809
   WILSON SS, 1981, DEV BIOL, V83, P146, DOI 10.1016/S0012-1606(81)80017-6
   Yang J, 2004, CELL, V117, P927, DOI 10.1016/j.cell.2004.06.006
NR 25
TC 543
Z9 553
U1 0
U2 62
PU LANDES BIOSCIENCE
PI GEORGETOWN
PA 810 SOUTH CHURCH STREET, GEORGETOWN, TX 78626 USA
SN 1538-4047
EI 
J9 CANCER BIOL THER
JI Cancer Biol. Ther.
PD DEC 15
PY 2006
VL 5
IS 12
BP 1640
EP 1646
DI 10.4161/cbt.5.12.3354
PG 7
WC Oncology
SC Oncology
GA 160DK
UT WOS:000245919000020
PM 17106243
DA 2023-09-23
ER

PT J
AU Rippo, MR
   Procopio, A
   Catalano, A
AF Rippo, Maria Rita
   Procopio, Antonio
   Catalano, Alfonso
TI Emerging role of stromal fibroblasts in epithelial cancer
SO CURRENT SIGNAL TRANSDUCTION THERAPY
LA English
DT Review
DE CAFs; tumor stroma; myofibroblasts; pleural cancer; urothelial cancer
ID growth-factor receptor; human breast-cancer; human prostate-cancer; smooth muscle actin; factor b-chain; extracellular-matrix; tumor-growth; factor-beta; tgf-beta; malignant breast
AB The mechanisms involved in the tumor-stroma interaction during carcinoma progression are an area of intensive investigation. Cancer cells produce a range of growth factors and proteolytic enzymes that modify their stromal environment. These factors disrupt normal tissue homeostasis and act in a paracrine manner to induce angiogenesis and inflammation, as well as activation of surrounding stromal cell types such as fibroblasts, smooth-muscle cells and adipocytes, leading to the secretion of additional growth factors and proteases. Recent studies reveal that fibroblasts have more profound influence on the development and progression of carcinoma than was previously appreciated. These cancer-associated fibroblasts (CAFs) are a heterogeneous fibroblast population with different life-span which are activated and recruited during carcinoma progression. One of the more provocative implications is that genetically altered or/and senescence Fibroblasts can induce epithelial cells to form carcinomas. In this article, we will review some evidences that CAFs produce a number of paracrine factors that affect several aspects of pleural and urothelial cancer progression. Moreover, we discuss how this new perspectives on the role of CAFs during cancer initiation and progression can have important implications to cancer therapy.
C1 Univ Ancona, Politecn Marche, Dipartimento Patol Mol & Terapie Innovat, I-60131 Ancona, Italy.
   Italian Natl Res Ctr Aging, Ctr Cytol, Ancona, Italy.
C3 Marche Polytechnic University; IRCCS INRCA
RP Catalano, A (通讯作者)，Univ Ancona, Politecn Marche, Dipartimento Patol Mol & Terapie Innovat, Via Ramieri, I-60131 Ancona, Italy.
EM catgfp@yahoo.it
CR Anderson IC, 2000, CANCER RES, V60, P269
   Angelucci A, 2004, PROSTATE, V59, P157, DOI 10.1002/pros.20008
   Arora PD, 1999, AM J PATHOL, V155, P2087, DOI 10.1016/S0002-9440(10)65527-7
   Bachman KE, 2005, CURR OPIN ONCOL, V17, P49, DOI 10.1097/01.cco.0000143682.45316.ae
   Balkwill F, 2004, NAT REV CANCER, V4, P540, DOI 10.1038/nrc1388
   Balkwill F, 2001, LANCET, V357, P539, DOI 10.1016/S0140-6736(00)04046-0
   Barcellos-Hoff MH, 2000, CANCER RES, V60, P1254
   Berking C, 2001, CANCER RES, V61, P8306
   Bhowmick NA, 2004, NATURE, V432, P332, DOI 10.1038/nature03096
   Bhowmick NA, 2004, SCIENCE, V303, P848, DOI 10.1126/science.1090922
   Bisson C, 2003, INT J CANCER, V105, P7, DOI 10.1002/ijc.11012
   BISWAS C, 1995, CANCER RES, V55, P434
   Blanco D, 2004, LAB INVEST, V84, P999, DOI 10.1038/labinvest.3700129
   Board R, 2005, DRUG RESIST UPDATE, V8, P75, DOI 10.1016/j.drup.2005.03.004
   Boulanger CA, 2001, ONCOGENE, V20, P2264, DOI 10.1038/sj.onc.1204312
   Boulay A, 2001, CANCER RES, V61, P2189
   Boyer B, 1996, ACTA ANAT, V156, P227
   Boyer B, 2000, BIOCHEM PHARMACOL, V60, P1091, DOI 10.1016/S0006-2952(00)00427-5
   Bringold F, 2000, EXP GERONTOL, V35, P317, DOI 10.1016/S0531-5565(00)00083-8
   Campisi J, 2005, CELL, V120, P513, DOI 10.1016/j.cell.2005.02.003
   Catalano A, 2005, HISTOL HISTOPATHOL, V20, P969, DOI 10.14670/HH-20.969
   Catalano A, 2004, FASEB J, V18, P1740, DOI 10.1096/fj.04-2258fje
   Catalano A, 2005, EMBO J, V24, P170, DOI 10.1038/sj.emboj.7600502
   Chauhan H, 2003, J CLIN PATHOL, V56, P271, DOI 10.1136/jcp.56.4.271
   Chott A, 1999, AM J PATHOL, V155, P1271, DOI 10.1016/S0002-9440(10)65229-7
   Chung LWK, 2005, J UROLOGY, V173, P10, DOI 10.1097/01.ju.0000141582.15218.10
   COLTRERA MD, 1995, CANCER RES, V55, P2703
   Coussens LM, 2002, NATURE, V420, P860, DOI 10.1038/nature01322
   CULLEN KJ, 1992, BREAST CANCER RES TR, V22, P21, DOI 10.1007/BF01833330
   Cunha GR, 2003, INT J CANCER, V107, P1, DOI 10.1002/ijc.11335
   Dandachi N, 2001, J PATHOL, V193, P181, DOI 10.1002/1096-9896(2000)9999:9999<::AID-PATH752>3.0.CO;2-V
   Darash-Yahana M, 2004, FASEB J, V18, P1240, DOI 10.1096/fj.03-0935fje
   De Wever O, 2003, J PATHOL, V200, P429, DOI 10.1002/path.1398
   DeClerck YA, 2004, AM J PATHOL, V164, P1131, DOI 10.1016/S0002-9440(10)63200-2
   DI LEONARDO A, 1994, GENE DEV, V8, P2540, DOI 10.1101/gad.8.21.2540
   Dilley TK, 2003, EXP CELL RES, V290, P38, DOI 10.1016/S0014-4827(03)00308-2
   Direkze NC, 2004, CANCER RES, V64, P8492, DOI 10.1158/0008-5472.CAN-04-1708
   Direkze NC, 2003, STEM CELLS, V21, P514, DOI 10.1634/stemcells.21-5-514
   Elenbaas B, 2001, EXP CELL RES, V264, P169, DOI 10.1006/excr.2000.5133
   Elenbaas B, 2001, GENE DEV, V15, P50, DOI 10.1101/gad.828901
   Folkman J, 2003, CURR MOL MED, V3, P643, DOI 10.2174/1566524033479465
   FORSBERG K, 1993, P NATL ACAD SCI USA, V90, P393, DOI 10.1073/pnas.90.2.393
   Francisco IFS, 2004, INT J CANCER, V112, P213, DOI 10.1002/ijc.20388
   FRIDMAN R, 1991, JNCI-J NATL CANCER I, V83, P769, DOI 10.1093/jnci/83.11.769
   FRIDMAN R, 1990, P NATL ACAD SCI USA, V87, P6698, DOI 10.1073/pnas.87.17.6698
   FUDGE K, 1994, MODERN PATHOL, V7, P549
   Fukumura D, 1998, CELL, V94, P715, DOI 10.1016/S0092-8674(00)81731-6
   Gold LI, 1999, CRIT REV ONCOGENESIS, V10, P303
   Hanahan D, 2000, CELL, V100, P57, DOI 10.1016/S0092-8674(00)81683-9
   HONG SH, 1999, CANCER RES, V0, P2223
   Huss WJ, 2001, CANCER RES, V61, P2736
   JACOBS TW, 1999, RADIAL SCARS BENIGN, V340, P430
   Jiang WG, 2003, CLIN CANCER RES, V9, P4274
   Jin CL, 2004, CANCER RES, V64, P4555, DOI 10.1158/0008-5472.CAN-03-3752
   Kim H, 1999, EXP CELL RES, V253, P78, DOI 10.1006/excr.1999.4706
   KIRCHMANN TTT, 1995, J CUTAN PATHOL, V22, P422, DOI 10.1111/j.1600-0560.1995.tb00757.x
   Krtolica A, 2003, ADV GERONTOL, V11, P109
   Krtolica A, 2001, P NATL ACAD SCI USA, V98, P12072, DOI 10.1073/pnas.211053698
   Kuperwasser C, 2004, P NATL ACAD SCI USA, V101, P4966, DOI 10.1073/pnas.0401064101
   Kuroda N, 2004, HISTOL HISTOPATHOL, V19, P59, DOI 10.14670/HH-19.59
   Lapteva N, 2005, CANCER GENE THER, V12, P84, DOI 10.1038/sj.cgt.7700770
   LAZARD D, 1993, P NATL ACAD SCI USA, V90, P999, DOI 10.1073/pnas.90.3.999
   LELAND WKC, 2005, J UROLOGY, V173, P10
   LINDMARK G, 1993, LAB INVEST, V69, P682
   Lu WQ, 1999, J BIOL CHEM, V274, P12827, DOI 10.1074/jbc.274.18.12827
   Maffini MV, 2004, J CELL SCI, V117, P1495, DOI 10.1242/jcs.01000
   Mari BP, 1998, J BIOL CHEM, V273, P618, DOI 10.1074/jbc.273.1.618
   Massague J, 2000, CELL, V103, P295, DOI 10.1016/S0092-8674(00)00121-5
   Miura T, 2004, AGING CELL, V3, P333, DOI 10.1111/j.1474-9728.2004.00134.x
   Mott JD, 2004, CURR OPIN CELL BIOL, V16, P558, DOI 10.1016/j.ceb.2004.07.010
   Mueller MM, 2004, NAT REV CANCER, V4, P839, DOI 10.1038/nrc1477
   Nakayama H, 1998, JPN J CLIN ONCOL, V28, P615, DOI 10.1093/jjco/28.10.615
   Nakayama H, 2000, J CLIN PATHOL, V53, P626, DOI 10.1136/jcp.53.8.626
   Nakayama H, 2003, ONCOL REP, V10, P1313
   Narita M, 2004, CELL CYCLE, V3, P244
   Nelson AR, 2000, J CLIN ONCOL, V18, P1135, DOI 10.1200/JCO.2000.18.5.1135
   Nishimura K, 1999, PROSTATE, V41, P145
   Olumi AF, 1999, CANCER RES, V59, P5002
   Orimo A, 2005, CELL, V121, P335, DOI 10.1016/j.cell.2005.02.034
   Paget S, 1889, LANCET, V133, P571, DOI 10.1016/S0140-6736(00)49915-0
   Park JE, 1999, J BIOL CHEM, V274, P36505, DOI 10.1074/jbc.274.51.36505
   PERTOVAARA L, 1994, J BIOL CHEM, V269, P6271
   Petersen OW, 2003, AM J PATHOL, V162, P391, DOI 10.1016/S0002-9440(10)63834-5
   Pietras K, 2003, CANCER CELL, V3, P439, DOI 10.1016/S1535-6108(03)00089-8
   Polakis P, 2000, GENE DEV, V14, P1837
   Powell DW, 1999, AM J PHYSIOL-CELL PH, V277, PC1, DOI 10.1152/ajpcell.1999.277.1.C1
   Roberts AB, 2003, P NATL ACAD SCI USA, V100, P8621, DOI 10.1073/pnas.1633291100
   RONNOVJESSEN L, 1995, J CLIN INVEST, V95, P859, DOI 10.1172/JCI117736
   RONNOVJESSEN L, 1993, LAB INVEST, V68, P696
   RonnovJessen L, 1996, PHYSIOL REV, V76, P69, DOI 10.1152/physrev.1996.76.1.69
   Roskelley CD, 2002, SEMIN CANCER BIOL, V12, P97, DOI 10.1006/scbi.2001.0417
   Rudolph KL, 1999, CELL, V96, P701, DOI 10.1016/S0092-8674(00)80580-2
   Sappino AP, 1998, INT J CANCER, V41, P707
   Schurch W, 1998, AM J SURG PATHOL, V22, P141, DOI 10.1097/00000478-199802000-00001
   Serakinci N, 2004, ONCOGENE, V23, P5095, DOI 10.1038/sj.onc.1207651
   Sethi T, 1999, NAT MED, V5, P662, DOI 10.1038/9511
   Shao ZM, 2000, ONCOGENE, V19, P4337, DOI 10.1038/sj.onc.1203785
   SINGER C, 1995, CANCER RES, V55, P2448
   SKALLI O, 1989, J HISTOCHEM CYTOCHEM, V37, P315, DOI 10.1177/37.3.2918221
   Skobe M, 1997, NAT MED, V3, P1222, DOI 10.1038/nm1197-1222
   Tang Y, 2005, CANCER RES, V65, P3193, DOI 10.1158/0008-5472.CAN-04-3605
   Tang Y, 2004, MOL CANCER RES, V2, P73
   Thiery JP, 2002, NAT REV CANCER, V2, P442, DOI 10.1038/nrc822
   Tlsty TD, 2001, CURR OPIN GENET DEV, V11, P54, DOI 10.1016/S0959-437X(00)00156-8
   Tokunou M, 2001, AM J PATHOL, V158, P1451, DOI 10.1016/S0002-9440(10)64096-5
   TSUKADA T, 1987, AM J PATHOL, V127, P389
   Tuxhorn JA, 2002, CLIN CANCER RES, V8, P2912
   Tuxhorn JA, 2002, CANCER RES, V62, P3298
   Ustach CV, 2004, CANCER RES, V64, P1722, DOI 10.1158/0008-5472.CAN-03-3047
   VALLES AM, 1990, CELL REGUL, V1, P975, DOI 10.1091/mbc.1.13.975
   VANDERIJN M, 1994, APPL IMMUNOHISTO M M, V2, P71
   West AF, 2001, BRIT J CANCER, V85, P576, DOI 10.1054/bjoc.2001.1971
   Wong JMY, 2003, LANCET, V362, P983, DOI 10.1016/S0140-6736(03)14369-3
   Xu LF, 2000, GENE DEV, V14, P585
NR 114
TC 0
Z9 0
U1 0
U2 4
PU BENTHAM SCIENCE PUBL LTD
PI SHARJAH
PA EXECUTIVE STE Y-2, PO BOX 7917, SAIF ZONE, 1200 BR SHARJAH, U ARAB EMIRATES
SN 1574-3624
EI 2212-389X
J9 CURR SIGNAL TRANSD T
JI Curr. Signal Transduct. Ther.
PD SEP 15
PY 2006
VL 1
IS 3
BP 273
EP 283
DI 
PG 11
WC Pharmacology & Pharmacy
SC Pharmacology & Pharmacy
GA 168FJ
UT WOS:000246508200003
DA 2023-09-23
ER

PT J
AU Loeffler, M
   Kruger, JA
   Niethammer, AG
   Reisfeld, RA
AF Loeffler, Markus
   Krueger, Joerg A.
   Niethammer, Andreas G.
   Reisfeld, Ralph A.
TI Targeting tumor-associated fibroblasts improves cancer chemotherapy by increasing intratumoral drug uptake
SO JOURNAL OF CLINICAL INVESTIGATION
LA English
DT Article
ID endothelial growth-factor; activation protein; stromal fibroblasts; serine-protease; extracellular-matrix; down-regulation; breast-cancer; solid tumors; cells; expression
AB Tumor-associated fibroblasts are key regulators of tumorigenesis. In contrast to tumor cells, which are genetically unstable and mutate frequently, the presence of genetically more stable fibroblasts in the tumor-stromal compartment makes them an optimal target for cancer immunotherapy. These cells are also the primary source of collagen type 1, which contributes to decreased chemotherapeutic drug uptake in tumors and plays a significant role in regulating tumor sensitivity to a variety of chemotherapies. To specifically kill tumor-associated fibroblasts, we constructed an oral DNA vaccine targeting fibroblast activation protein (FAP), which is specifically overexpressed by fibroblasts in the tumor stroma. Through CD8(+) T cell-mediated killing of tumor-associated fibroblasts, our vaccine successfully suppressed primary tumor cell growth and metastasis of multidrug-resistant murine colon and breast carcinoma. Furthermore, tumor tissue of FAP-vaccinated mice revealed markedly decreased collagen type I expression and up to 70% greater uptake of chemotherapeutic drugs. Most importantly, pFap-vaccinated mice treated with chemotherapy showed a 3-fold prolongation in lifespan and marked suppression of tumor growth, with 50% of the animals completely rejecting a tumor cell challenge. This strategy opens a new venue for the combination of immuno- and chemotherapies.
C1 Scripps Res Inst, Dept Immunol, La Jolla, CA 92037 USA.
   Heidelberg Med Sch, Dept Radiat Oncol, Heidelberg, Germany.
C3 Scripps Research Institute; Ruprecht Karls University Heidelberg
RP Reisfeld, RA (通讯作者)，Scripps Res Inst, Dept Immunol, 10550 N Torrey Pines Rd, La Jolla, CA 92037 USA.
EM reisfeld@scripps.edu
FU NCI NIH HHS [CA83856, R01 CA083856] Funding Source: Medline
CR BAXTER LT, 1989, MICROVASC RES, V37, P77, DOI 10.1016/0026-2862(89)90074-5
   Bhowmick NA, 2004, SCIENCE, V303, P848, DOI 10.1126/science.1090922
   Boehm T, 1997, NATURE, V390, P404, DOI 10.1038/37126
   Boucher Y, 1998, BRIT J CANCER, V78, P1442, DOI 10.1038/bjc.1998.705
   Brekken RA, 2001, ANTICANCER RES, V21, P4221
   Cheng JD, 2002, CANCER RES, V62, P4767
   Cohen S, 1997, ONCOGENE, V14, P977, DOI 10.1038/sj.onc.1200917
   Dieu-Nosjean MC, 1999, J LEUKOCYTE BIOL, V66, P252, DOI 10.1002/jlb.66.2.252
   Elgert KD, 1998, J LEUKOCYTE BIOL, V64, P275, DOI 10.1002/jlb.64.3.275
   Emens LA, 2001, CURR OPIN MOL THER, V3, P77
   Gabbiani G, 2003, J PATHOL, V200, P500, DOI 10.1002/path.1427
   Gabrilovich DI, 1996, NAT MED, V2, P1096, DOI 10.1038/nm1096-1096
   Heldin CH, 2004, NAT REV CANCER, V4, P806, DOI 10.1038/nrc1456
   Ibe S, 2001, J EXP MED, V194, P1549, DOI 10.1084/jem.194.11.1549
   Jain RK, 1990, CANCER RES S, V50, P814
   JAIN RK, 1987, CANCER RES, V47, P3039
   Johnsen A, 1998, CANCER RES, V58, P3660
   Kaesler S, 2002, CYTOKINE, V17, P157, DOI 10.1006/cyto.2001.0981
   Kataki A, 2002, J LAB CLIN MED, V140, P320, DOI 10.1067/mlc.2002.128317
   Khorana AA, 2003, CANCER, V97, P960, DOI 10.1002/cncr.11152
   Kim CH, 1999, J LEUKOCYTE BIOL, V65, P6, DOI 10.1002/jlb.65.1.6
   Lee J, 2005, CANCER RES, V65, P11156, DOI 10.1158/0008-5472.CAN-05-2805
   LEONARD EF, 1974, ANNU REV BIOPHYS BIO, V3, P293, DOI 10.1146/annurev.bb.03.060174.001453
   Liotta LA, 2001, NATURE, V411, P375, DOI 10.1038/35077241
   Loeffler M, 2001, FASEB J, V15, P758, DOI 10.1096/fj.00-0388com
   LOTZE MT, 1992, CLIN IMMUNOL IMMUNOP, V62, PS47, DOI 10.1016/0090-1229(92)90040-U
   Luo YP, 2003, P NATL ACAD SCI USA, V100, P8850, DOI 10.1073/pnas.1033132100
   Marincola FM, 2003, TRENDS IMMUNOL, V24, P335, DOI 10.1016/S1471-4906(03)00116-9
   MUNCK JN, 1993, CANCER RES, V53, P1550
   Muraoka RS, 2002, J CLIN INVEST, V109, P1551, DOI 10.1172/JCI200215234
   Muris JJF, 2004, LEUKEMIA, V18, P589, DOI 10.1038/sj.leu.2403240
   Netti PA, 2000, CANCER RES, V60, P2497
   Niedermeyer J, 2000, MOL CELL BIOL, V20, P1089, DOI 10.1128/MCB.20.3.1089-1094.2000
   Niethammer AG, 2002, NAT MED, V8, P1369, DOI 10.1038/nm794
   OConnor DS, 2000, AM J PATHOL, V156, P393, DOI 10.1016/S0002-9440(10)64742-6
   OSullivan B, 2003, CRIT REV IMMUNOL, V23, P83, DOI 10.1615/CritRevImmunol.v23.i12.50
   Park JE, 1999, J BIOL CHEM, V274, P36505, DOI 10.1074/jbc.274.51.36505
   Platsoucas CD, 2003, ANTICANCER RES, V23, P1969
   Pupa SM, 2002, J CELL PHYSIOL, V192, P259, DOI 10.1002/jcp.10142
   Reed JC, 2003, CANCER CELL, V3, P17, DOI 10.1016/S1535-6108(02)00241-6
   SCANLAN MJ, 1994, P NATL ACAD SCI USA, V91, P5657, DOI 10.1073/pnas.91.12.5657
   Schuler T, 2003, J EXP MED, V198, P1487, DOI 10.1084/jem.20030849
   Sica A, 2000, J IMMUNOL, V164, P762, DOI 10.4049/jimmunol.164.2.762
   SINGH S, 1992, J EXP MED, V175, P139, DOI 10.1084/jem.175.1.139
   Vitale M, 1998, CANCER RES, V58, P737
   WERNER S, 1992, P NATL ACAD SCI USA, V89, P6896, DOI 10.1073/pnas.89.15.6896
   Wiseman BS, 2002, SCIENCE, V296, P1046, DOI 10.1126/science.1067431
   Yang YA, 2002, J CLIN INVEST, V109, P1607, DOI 10.1172/JCI200215333
NR 48
TC 465
Z9 497
U1 3
U2 48
PU AMER SOC CLINICAL INVESTIGATION INC
PI ANN ARBOR
PA 35 RESEARCH DR, STE 300, ANN ARBOR, MI 48103 USA
SN 0021-9738
EI 
J9 J CLIN INVEST
JI J. Clin. Invest.
PD JUL 15
PY 2006
VL 116
IS 7
BP 1955
EP 1962
DI 10.1172/JCI26532
PG 8
WC Medicine, Research & Experimental
SC Research & Experimental Medicine
GA 062DN
UT WOS:000238924900028
PM 16794736
DA 2023-09-23
ER

PT J
AU Liu, Y
   Hu, T
   Shen, J
   Li, SF
   Lin, JW
   Zheng, XH
   Gao, QH
   Zhou, HM
AF Liu, Y.
   Hu, T.
   Shen, J.
   Li, S. F.
   Lin, J. W.
   Zheng, X. H.
   Gao, Q. H.
   Zhou, H. M.
TI Separation, cultivation and biological characteristics of oral carcinoma-associated fibroblasts
SO ORAL DISEASES
LA English
DT Article
DE oral cancer; carcinoma-associated fibroblast; cell culture; biological characteristics
ID tumor-associated fibroblasts; prostate-cancer; reactive stroma; progression; induction; cells
AB OBJECTIVES: Carcinoma-associated fibroblasts (CAFs) have been suggested to regulate the initiation and progression of many types of solid tumors. The aim of the study was to separate, cultivate, identify oral CAFs, and to investigate their biological characteristics. MATERIALS AND METHODS: The primary CAFs and normal fibroblasts (NFs) of the tongue were obtained by tissue culture. Then cells were dissociated by 0.25% trypsin and purified by curettage method combining with trypsinization. The cells were verified according to morphological observation and immunohistochemical staining of certain proteins. Multiple proliferation indexes and karyotype of the cells were assayed. RESULTS: Third passage purified oral CAFs and NFs were attained successfully. The morphological characteristics of the CAFs changed significantly comparing to the NFs. The CAFs showed positive staining for vimentin, alpha-smooth muscle actin and matrix metalloproteinases-2. The proliferation and mitosis ability of the CAFs were significantly increased compared with the NFs (P < 0.05). No karyotypic abnormalities were found in the CAFs. CONCLUSIONS: There were obvious differences in the biological characteristics between oral CAFs and NFs. The results may provide us an experimental foundation for further studies on the roles of CAFs in the initiation and progression of oral cancer.
C1 Sichuan Univ, W China Coll Stomatol, Dept Oral Med, Chengdu 610041, Peoples R China.
C3 Sichuan University
RP Zhou, HM (通讯作者)，Sichuan Univ, W China Coll Stomatol, Dept Oral Med, Renmin S Rd,Sect 3,14, Chengdu 610041, Peoples R China.
EM acomnet@263.net
CR Chrenek MA, 2001, BREAST CANCER RES, V3, P224, DOI 10.1186/bcr300
   Elenbaas B, 2001, EXP CELL RES, V264, P169, DOI 10.1006/excr.2000.5133
   Kunz-Schughart LA, 2001, EXP CELL RES, V266, P74, DOI 10.1006/excr.2001.5210
   Lieubeau B, 1999, INT J CANCER, V81, P629, DOI 10.1002/(SICI)1097-0215(19990517)81:4<629::AID-IJC20>3.0.CO;2-8
   Liotta LA, 2001, NATURE, V411, P375, DOI 10.1038/35077241
   Olumi AF, 1999, CANCER RES, V59, P5002
   Radisky DC, 2004, SCIENCE, V303, P775, DOI 10.1126/science.1094412
   Tuxhorn JA, 2002, CLIN CANCER RES, V8, P2912
   Tuxhorn JA, 2001, J UROLOGY, V166, P2472, DOI 10.1016/S0022-5347(05)65620-0
   Wang CS, 2002, INT J CANCER, V99, P792, DOI 10.1002/ijc.10430
   ZHANG KH, 2002, EXPT ORAL PATHOLOGY, V0, P250
NR 11
TC 37
Z9 49
U1 0
U2 15
PU WILEY
PI HOBOKEN
PA 111 RIVER ST, HOBOKEN 07030-5774, NJ USA
SN 1354-523X
EI 1601-0825
J9 ORAL DIS
JI Oral Dis.
PD JUL 15
PY 2006
VL 12
IS 4
BP 375
EP 380
DI 10.1111/j.1601-0825.2005.01207.x
PG 6
WC Dentistry, Oral Surgery & Medicine
SC Dentistry, Oral Surgery & Medicine
GA 054QP
UT WOS:000238394000005
PM 16792722
DA 2023-09-23
ER

PT J
AU Orend, G
   Chiquet-Ehrismann, R
AF Orend, Gertraud
   Chiquet-Ehrismann, Ruth
TI Tenascin-C induced signaling in cancer
SO CANCER LETTERS
LA English
DT Review
DE tenascin-C; fibronectin; tumor; cancer; microenvironment; metastasis; angiogenesis; proliferation; genomic instability; invasion; Wnt signaling; DKK1; MAP kinase; FAK; RhoA; tropomyosin; carcinoma associated fibroblast; tumor associated macrophage
ID extracellular-matrix protein; focal adhesion kinase; growth-factor-beta; lung branching morphogenesis; t-lymphocyte adhesion; crest cell-migration; tumor progression; breast-cancer; colon-cancer; alpha(5)beta(1) integrin
AB Tenascin-C is an adhesion modulatory extracellular matrix molecule that is highly expressed in the microenvironment of most solid tumors. High tenascin-C expression reduces the prognosis of disease-free survival in patients with some cancers. The possible role of tenascin-C in tumor initiation and progression is addressed with emphasis on underlying signaling mechanisms. How tenascin-C affects malignant transformation, uncontrolled proliferation, angiogenesis, metastasis and escape from tumor inummosurveillance is summarized. Finally, we discuss how the phenotypes of tenascin-C knock-out mice may help define the roles of tenascin-C in tumorigenesis and how this knowledge could be applied to cancer therapy. (c) 2006 Elsevier Ireland Ltd. All rights reserved.
C1 Univ Basel, DKBW, Inst Biochem & Genet, Ctr Biomed,Dept Clin & Biol Sci, CH-4058 Basel, Switzerland.
   Friedrich Miescher Inst Biomed Res, CH-4058 Basel, Switzerland.
C3 University of Basel; Friedrich Miescher Institute for Biomedical Research
RP Orend, G (通讯作者)，Univ Basel, DKBW, Inst Biochem & Genet, Ctr Biomed,Dept Clin & Biol Sci, Mattenstr 28, CH-4058 Basel, Switzerland.
EM gertraud.orend@unibas.ch
CR Akabani G, 2005, J NUCL MED, V46, P1042
   BALLARD VL, 2006, FEB AM SOC EXP BIOL, V0, P0
   Bartkova J, 2005, NATURE, V434, P864, DOI 10.1038/nature03482
   Beiter K, 2005, ONCOGENE, V24, P8200, DOI 10.1038/sj.onc.1208960
   Bissell MJ, 2005, CANCER CELL, V7, P17, DOI 10.1016/j.ccr.2004.12.013
   Bloom L, 1999, MOL BIOL CELL, V10, P1521, DOI 10.1091/mbc.10.5.1521
   Boudreau N, 1996, P NATL ACAD SCI USA, V93, P3509, DOI 10.1073/pnas.93.8.3509
   CASTANOSVELEZ E, 1995, IMMUNOLOGY, V86, P270
   CHILOSI M, 1993, AM J PATHOL, V143, P1348
   Chiquet M, 2004, BBA-MOL CELL RES, V1693, P193, DOI 10.1016/j.bbamcr.2004.08.001
   Chiquet-Ehrismann R, 2003, J PATHOL, V200, P488, DOI 10.1002/path.1415
   CHIQUETEHRISMANN R, 1986, CELL, V47, P131, DOI 10.1016/0092-8674(86)90374-0
   Chung CY, 1996, MOL BIOL CELL, V7, P883, DOI 10.1091/mbc.7.6.883
   CHUONG CM, 1991, AM J PATHOL, V138, P427
   Cifuentes-Diaz C, 1998, CELL MOL BIOL, V44, P357
   Clark RA, 1997, J CELL BIOL, V137, P755, DOI 10.1083/jcb.137.3.755
   CROSSIN KL, 1991, P NATL ACAD SCI USA, V88, P11403, DOI 10.1073/pnas.88.24.11403
   CUTOLO M, 1992, J RHEUMATOL, V19, P1439
   Dandachi N, 2001, J PATHOL, V193, P181, DOI 10.1002/1096-9896(2000)9999:9999<::AID-PATH752>3.0.CO;2-V
   Dang DM, 2004, BIOCHEM BIOPH RES CO, V316, P937, DOI 10.1016/j.bbrc.2004.02.143
   Daniels DA, 2003, P NATL ACAD SCI USA, V100, P15416, DOI 10.1073/pnas.2136683100
   Day JM, 2004, J BIOL CHEM, V279, P12511, DOI 10.1074/jbc.M400242200
   De Langhe SP, 2005, DEV BIOL, V277, P316, DOI 10.1016/j.ydbio.2004.09.023
   De Wever O, 2004, FASEB J, V18, P1016, DOI 10.1096/fj.03-1110fje
   Dimitrijevic-Bussod M, 1999, CANCER RES, V59, P4843
   Dobra K, 2000, EXP CELL RES, V258, P12, DOI 10.1006/excr.2000.4915
   Elenbaas B, 2001, EXP CELL RES, V264, P169, DOI 10.1006/excr.2000.5133
   Evans MD, 2004, BIOESSAYS, V26, P533, DOI 10.1002/bies.20027
   Fassler R, 1996, EXP CELL RES, V222, P111, DOI 10.1006/excr.1996.0014
   Fryer BH, 2005, CANCER LETT, V229, P13, DOI 10.1016/j.canlet.2004.12.009
   Garcion E, 2004, DEVELOPMENT, V131, P3423, DOI 10.1242/dev.01202
   Garcion E, 2001, DEVELOPMENT, V128, P2485
   GATES MA, 1995, J COMP NEUROL, V361, P249, DOI 10.1002/cne.903610205
   Gebb SA, 2005, DEV DYNAM, V234, P1, DOI 10.1002/dvdy.20500
   Gebb SA, 2003, ADV EXP MED BIOL, V543, P117
   GIANCOTTI FG, 1990, CELL, V60, P849, DOI 10.1016/0092-8674(90)90098-Y
   Gladson CL, 1996, J NEUROPATH EXP NEUR, V55, P1143, DOI 10.1097/00005072-199611000-00005
   Gong JG, 1998, J BIOL CHEM, V273, P1662, DOI 10.1074/jbc.273.3.1662
   Gorgoulis VG, 2005, NATURE, V434, P907, DOI 10.1038/nature03485
   Gradl D, 1999, MOL CELL BIOL, V19, P5576
   Grunert S, 2003, NAT REV MOL CELL BIO, V4, P657, DOI 10.1038/nrm1175
   Gundersen D, 1997, J IMMUNOL, V158, P1051
   Hanamura N, 1997, INT J CANCER, V73, P10, DOI 10.1002/(SICI)1097-0215(19970926)73:1<10::AID-IJC2>3.0.CO;2-4
   Hashimoto Y, 2005, INT J BIOCHEM CELL B, V37, P1787, DOI 10.1016/j.biocel.2005.05.004
   Hauzenberger D, 1999, EUR J IMMUNOL, V29, P1435, DOI 10.1002/(SICI)1521-4141(199905)29:05<1435::AID-IMMU1435>3.0.CO;2-N
   Hermeking H, 2003, NAT REV CANCER, V3, P931, DOI 10.1038/nrc1230
   Herold-Mende C, 2002, INT J CANCER, V98, P362, DOI 10.1002/ijc.10233
   HIGUCHI M, 1993, ACTA NEUROPATHOL, V85, P481
   Huang WT, 2001, CANCER RES, V61, P8586
   Huber MA, 2005, CURR OPIN CELL BIOL, V17, P548, DOI 10.1016/j.ceb.2005.08.001
   Ilic Dusko, 1995, NATURE (LONDON), V377, P539, DOI 10.1038/377539a0
   Ilunga K, 2004, INT J EXP PATHOL, V85, P373, DOI 10.1111/j.0959-9673.2004.00406.x
   IMAI K, 1994, FEBS LETT, V352, P216, DOI 10.1016/0014-5793(94)00960-0
   Ishiwata T, 2005, ANTICANCER RES, V25, P489
   Iskaros BF, 1997, J SURG ONCOL, V64, P98, DOI 10.1002/(SICI)1096-9098(199702)64:2<98::AID-JSO2>3.0.CO;2-J
   Jan YW, 2004, CELL, V116, P751, DOI 10.1016/S0092-8674(04)00204-1
   Jechlinger M, 2003, ONCOGENE, V22, P7155, DOI 10.1038/sj.onc.1206887
   Jiang ST, 2000, KIDNEY INT, V57, P1860, DOI 10.1046/j.1523-1755.2000.00035.x
   Jinnin M, 2004, ONCOGENE, V23, P1656, DOI 10.1038/sj.onc.1207064
   Jones PL, 2000, MATRIX BIOL, V19, P581, DOI 10.1016/S0945-053X(00)00106-2
   Jones PL, 1996, CIRC RES, V79, P1131, DOI 10.1161/01.RES.79.6.1131
   Jones PL, 1997, J CELL BIOL, V139, P279, DOI 10.1083/jcb.139.1.279
   JOSHI P, 1993, J CELL SCI, V106, P389
   Juuti A, 2004, J CLIN PATHOL, V57, P1151, DOI 10.1136/jcp.2003.015818
   Kakinuma Y, 2004, FEBS LETT, V568, P60, DOI 10.1016/j.febslet.2004.05.022
   KAPLONY A, 1991, DEVELOPMENT, V112, P605
   Kheradmand F, 1998, SCIENCE, V280, P898, DOI 10.1126/science.280.5365.898
   Kim S, 2000, J BIOL CHEM, V275, P33920, DOI 10.1074/jbc.M003668200
   Kim S, 2002, J CLIN INVEST, V110, P933, DOI 10.1172/JCI200214268
   KLEIN G, 1993, J CELL BIOL, V123, P1027, DOI 10.1083/jcb.123.4.1027
   Kuhnert F, 2004, P NATL ACAD SCI USA, V101, P266, DOI 10.1073/pnas.2536800100
   Kuwada SK, 2005, J BIOL CHEM, V280, P19027, DOI 10.1074/jbc.M410540200
   Li QY, 2002, J HEART VALVE DIS, V11, P726
   Liotta LA, 2001, NATURE, V411, P375, DOI 10.1038/35077241
   Lowe SW, 2004, NATURE, V432, P307, DOI 10.1038/nature03098
   Lukashev ME, 1998, TRENDS CELL BIOL, V8, P437, DOI 10.1016/S0962-8924(98)01362-2
   Mackie EJ, 1999, J CELL SCI, V112, P3847
   MACKIE EJ, 1988, DEVELOPMENT, V102, P237
   Magnussen A, 2005, CANCER RES, V65, P2712, DOI 10.1158/0008-5472.CAN-04-2691
   Martin D, 2003, J CELL BIOL, V160, P171, DOI 10.1083/jcb.200206109
   Maschler S, 2005, ONCOGENE, V24, P2032, DOI 10.1038/sj.onc.1208423
   Maschler S, 2004, ONCOGENE, V23, P3622, DOI 10.1038/sj.onc.1207403
   Matter ML, 2001, J BIOL CHEM, V276, P27757, DOI 10.1074/jbc.M102014200
   McKean DM, 2003, J CELL BIOL, V161, P393, DOI 10.1083/jcb.jcb.200302126
   Merlo A, 1997, INT J CANCER, V71, P810, DOI 10.1002/(SICI)1097-0215(19970529)71:5<810::AID-IJC19>3.3.CO;2-L
   Mettouchi A, 1997, MOL CELL BIOL, V17, P3202, DOI 10.1128/MCB.17.6.3202
   Midwood KS, 2004, MOL BIOL CELL, V15, P5670, DOI 10.1091/mbc.E04-08-0759
   Midwood KS, 2004, INT J BIOCHEM CELL B, V36, P1031, DOI 10.1016/j.biocel.2003.12.003
   Midwood KS, 2002, MOL BIOL CELL, V13, P3601, DOI 10.1091/mbc.E02-05-0292
   MurphyUllrich JE, 1996, J CELL SCI, V109, P2499
   Navazo MDP, 2001, J IMMUNOL, V167, P6431, DOI 10.4049/jimmunol.167.11.6431
   Nutt CL, 2001, NEUROSCIENTIST, V7, P113, DOI 10.1177/107385840100700206
   Ohta M, 1998, BLOOD, V91, P4074
   Orend G, 2003, ONCOGENE, V22, P3917, DOI 10.1038/sj.onc.1206618
   Orend G, 2005, INT J BIOCHEM CELL B, V37, P1066, DOI 10.1016/j.biocel.2004.12.002
   Orend G, 1998, ONCOGENE, V16, P2575, DOI 10.1038/sj.onc.1201791
   Orend G, 2000, EXP CELL RES, V261, P104, DOI 10.1006/excr.2000.5041
   Owen JD, 1999, MOL CELL BIOL, V19, P4806
   Pardal R, 2003, NAT REV CANCER, V3, P895, DOI 10.1038/nrc1232
   Parsons-Wingerter P, 2005, AM J PATHOL, V167, P193, DOI 10.1016/S0002-9440(10)62965-3
   Pawlak G, 2004, INT J CANCER, V110, P368, DOI 10.1002/ijc.20151
   Phillips GR, 1998, J CELL SCI, V111, P1095
   Pollard JW, 2004, NAT REV CANCER, V4, P71, DOI 10.1038/nrc1256
   Prasad GL, 1999, ONCOGENE, V18, P2027, DOI 10.1038/sj.onc.1202264
   Radisky DC, 2005, NATURE, V436, P123, DOI 10.1038/nature03688
   Reardon DA, 2002, J CLIN ONCOL, V20, P1389, DOI 10.1200/JCO.20.5.1389
   Roman J, 1997, EXP LUNG RES, V23, P147, DOI 10.3109/01902149709074027
   Roth-Kleiner M, 2004, AM J RESP CELL MOL, V30, P360, DOI 10.1165/rcmb.2002-0266OC
   RUEGG CR, 1989, P NATL ACAD SCI USA, V86, P7437, DOI 10.1073/pnas.86.19.7437
   Ruiz C, 2004, CANCER RES, V64, P7377, DOI 10.1158/0008-5472.CAN-04-1234
   SAGA Y, 1992, GENE DEV, V6, P1821, DOI 10.1101/gad.6.10.1821
   Sakai T, 1996, J CELL SCI, V109, P2069
   Sakai T, 2003, NATURE, V423, P876, DOI 10.1038/nature01712
   SALTER DM, 1993, BRIT J RHEUMATOL, V32, P780
   Saoncella S, 1999, P NATL ACAD SCI USA, V96, P2805, DOI 10.1073/pnas.96.6.2805
   Sarasa-Renedo A, 2005, SCAND J MED SCI SPOR, V15, P223, DOI 10.1111/j.1600-0838.2005.00461.x
   Schenk S, 1999, MOL BIOL CELL, V10, P2933, DOI 10.1091/mbc.10.9.2933
   Schmidt KS, 2004, NUCLEIC ACIDS RES, V32, P5757, DOI 10.1093/nar/gkh862
   Seiffert M, 1998, MATRIX BIOL, V17, P47, DOI 10.1016/S0945-053X(98)90073-7
   Settleman J, 2003, MOL CELL, V11, P1121, DOI 10.1016/S1097-2765(03)00189-8
   Sharma A, 1999, EMBO J, V18, P1468, DOI 10.1093/emboj/18.6.1468
   Sherr CJ, 1999, GENE DEV, V13, P1501, DOI 10.1101/gad.13.12.1501
   SHIMIZU Y, 1990, J IMMUNOL, V145, P59
   Silacci M, 2005, PROTEOMICS, V5, P2340, DOI 10.1002/pmic.200401273
   SIRI A, 1995, J BIOL CHEM, V270, P8650, DOI 10.1074/jbc.270.15.8650
   Slingerland J, 2000, J CELL PHYSIOL, V183, P10, DOI 10.1002/(SICI)1097-4652(200004)183:1<10::AID-JCP2>3.3.CO;2-9
   SRIRAMARAO P, 1993, J CELL SCI, V105, P1001
   STEINDLER DA, 1995, J NEUROSCI, V15, P1971, DOI 10.1523/JNEUROSCI.15-03-01971.1995
   Stromblad S, 1996, CHEM BIOL, V3, P881, DOI 10.1016/S1074-5521(96)90176-3
   Swindle CS, 2001, J CELL BIOL, V154, P459, DOI 10.1083/jcb.200103103
   Talts JF, 1999, J CELL SCI, V112, P1855
   Tamaoki M, 2005, AM J PATHOL, V167, P71, DOI 10.1016/S0002-9440(10)62954-9
   TAN SS, 1991, P NATL ACAD SCI USA, V88, P6398, DOI 10.1073/pnas.88.15.6398
   Tanaka K, 2004, INT J CANCER, V108, P31, DOI 10.1002/ijc.11509
   Thomasset N, 1998, AM J PATHOL, V153, P457, DOI 10.1016/S0002-9440(10)65589-7
   TREMBLE P, 1994, MOL BIOL CELL, V5, P439, DOI 10.1091/mbc.5.4.439
   Tsunoda T, 2003, AM J PATHOL, V162, P1857, DOI 10.1016/S0002-9440(10)64320-9
   Tucker RP, 2001, DEV DYNAM, V222, P115, DOI 10.1002/dvdy.1171
   Venkitaraman AR, 2005, NATURE, V434, P829, DOI 10.1038/434829a
   Vollmer G, 1997, CRIT REV ONCOL HEMAT, V25, P187, DOI 10.1016/S1040-8428(97)00004-8
   Wallner K, 2004, ARTERIOSCL THROM VAS, V24, P1416, DOI 10.1161/01.ATV.0000134299.89599.53
   Wang DH, 1999, J BIOL CHEM, V274, P12840, DOI 10.1074/jbc.274.18.12840
   Wilson KE, 1999, BRIT J CANCER, V80, P685, DOI 10.1038/sj.bjc.6690410
   WOODS A, 1993, MOL BIOL CELL, V4, P605, DOI 10.1091/mbc.4.6.605
   Xue Y, 1998, ANTICANCER RES, V18, P2679
   Yamamoto K, 1999, J BIOL CHEM, V274, P21840, DOI 10.1074/jbc.274.31.21840
   Ying QL, 2003, CELL, V115, P281, DOI 10.1016/S0092-8674(03)00847-X
   Yoder BJ, 2005, CLIN CANCER RES, V11, P186
   Yoshida T, 1997, J PATHOL, V182, P421
   Yoshida T, 1999, VIRCHOWS ARCH, V435, P496, DOI 10.1007/s004280050433
   YOUNG SL, 1994, DEV BIOL, V161, P615, DOI 10.1006/dbio.1994.1057
   Zagzag D, 2002, CANCER RES, V62, P2660
   ZAGZAG D, 1995, CANCER RES, V55, P907
   Zheng PS, 2004, FASEB J, V18, P754, DOI 10.1096/fj.03-0545fje
   Zou WP, 2005, NAT REV CANCER, V5, P263, DOI 10.1038/nrc1586
   Zvibel I, 2001, INT J CANCER, V91, P316, DOI 10.1002/1097-0215(200002)9999:9999<::AID-IJC1045>3.0.CO;2-O
NR 156
TC 301
Z9 313
U1 1
U2 31
PU ELSEVIER IRELAND LTD
PI CLARE
PA ELSEVIER HOUSE, BROOKVALE PLAZA, EAST PARK SHANNON, CO, CLARE, 00000, IRELAND
SN 0304-3835
EI 
J9 CANCER LETT
JI Cancer Lett.
PD DEC 8
PY 2006
VL 244
IS 2
BP 143
EP 163
DI 10.1016/j.canlet.2006.02.017
PG 21
WC Oncology
SC Oncology
GA 121LU
UT WOS:000243159900001
PM 16632194
DA 2023-09-23
ER

PT J
AU Hoffman, RM
   Yang, M
AF Hoffman, Robert M.
   Yang, Meng
TI Color-coded fluorescence imaging of tumor-host interactions
SO NATURE PROTOCOLS
LA English
DT Article
ID transgenic nude-mouse; blood-vessels; in-vivo; cells; proteins; skin
AB Fluorescent proteins have the properties of being very bright with high quantum yield and are available in many colors. Tumor- host models consist of transgenic mice expressing green fluorescent protein ( GFP) in essentially all cells and tissues or expressing GFP selectively in specific tissues such as blood vessels. Particularly useful are the corresponding nude mice transgenic for GFP expression, as they can accept human tumors. When tumor cells expressing red fluorescent protein are implanted in mice expressing GFP, various types of tumor- host interactions can be observed, including those involving host blood vessels, lymphocytes, tumor- associated fibroblasts, macrophages, dendritic cells and others. The 'color- coded' tumor- host models enable imaging and therefore a deeper understanding of the host cells involved and their function in tumor progression. Approximately 4 - 8 weeks are needed for these procedures.
C1 Univ Calif San Diego, Dept Surg, San Diego, CA 92103 USA.
C3 University of California System; University of California San Diego
RP Yang, M (通讯作者)，7917 Ostrow St, San Diego, CA 92111 USA.
EM all@anticancer.com
CR Amoh Y, 2005, CANCER RES, V65, P2337, DOI 10.1158/0008-5472.CAN-04-3857
   Amoh Y, 2004, P NATL ACAD SCI USA, V101, P13291, DOI 10.1073/pnas.0405250101
   Amoh Y, 2005, CANCER RES, V65, P5352, DOI 10.1158/0008-5472.CAN-05-0821
   Hoffman RM, 1999, INVEST NEW DRUG, V17, P343, DOI 10.1023/A:1006326203858
   Hoffman RM, 2005, NAT REV CANCER, V5, P796, DOI 10.1038/nrc1717
   Hoffman RM, 2004, ACTA HISTOCHEM, V106, P77, DOI 10.1016/j.acthis.2004.02.001
   Okabe M, 1997, FEBS LETT, V407, P313, DOI 10.1016/S0014-5793(97)00313-X
   Yang M, 2004, CANCER RES, V64, P8651, DOI 10.1158/0008-5472.CAN-04-3118
   Yang M, 2003, P NATL ACAD SCI USA, V100, P14259, DOI 10.1073/pnas.2436101100
NR 9
TC 170
Z9 172
U1 0
U2 13
PU NATURE PUBLISHING GROUP
PI LONDON
PA MACMILLAN BUILDING, 4 CRINAN ST, LONDON N1 9XW, ENGLAND
SN 1754-2189
EI 1750-2799
J9 NAT PROTOC
JI Nat. Protoc.
PD JUN 15
PY 2006
VL 1
IS 2
BP 928
EP 935
DI 10.1038/nprot.2006.119
PG 8
WC Biochemical Research Methods
SC Biochemistry & Molecular Biology
GA 232FA
UT WOS:000251002500056
PM 17406326
DA 2023-09-23
ER

PT J
AU Koyama, S
AF Koyama, S
TI Intracellular localization of matrix metalloproteinases and their inhibitors in cultured tumor cell lines: Flow cytometric analysis
SO ONCOLOGY REPORTS
LA English
DT Article
DE matrix metalloproteinase; MMP-2; MT1-MMP; TIMP-2; tumor cell line
ID surface expression; carcinoma-cells; in-vitro; activation; matrix-metalloproteinase-9; fibroblasts; progression
AB Coordinate cell-surface expression of matrix metalloproteinases (MMPs) and their inhibitors (TIMPs) on cancer cells, tumor-infiItrating lymphocytes (TIL) and cancer-associated myofibroblasts has been shown to play an important role in tumor invasion and metastasis in organ tissues. However, precise localization of tumor cell lines in vitro has remained obscure. The aim of this study was to investigate the spatial localization of these proteolytic enzymes in 21 tumor cell lines consisting of 8 gastric, 4 pancreatic, 2 gallbladder, 1 extrahepatic bile duct cancer and 6 T- or B-cell tumors. The cell-surface and/or intracellular localization of MMP-2, -7, and -9, membrane type-1 (MT1)-MMP and TIMP-2 and -4 was quantitatively determined by flow cytometry in living (non-peri-neabilized) and permeabilized tumor cell lines. As a result, all of the tumor cell lines showed a high level of intracellular expression, but a low or undetectable level of cell-surface expression of MMPs and TIMPs. The findings revealed that intracellular MMPs and TIMPs in tumor cell lines were preserved as latent pro-enzymes.
C1 Univ Tsukuba, Grad Sch Comprehens Human Sci, Dept Internal Med, Inst Clin Med, Tsukuba, Ibaraki 3058575, Japan.
C3 University of Tsukuba
RP Koyama, S (通讯作者)，Univ Tsukuba, Grad Sch Comprehens Human Sci, Dept Internal Med, Inst Clin Med, Tsukuba, Ibaraki 3058575, Japan.
EM s-koyama@mail2.accsnet.ne.jp
CR Bebb JR, 2003, GUT, V52, P1408, DOI 10.1136/gut.52.10.1408
   Brooks PC, 1996, CELL, V85, P683, DOI 10.1016/S0092-8674(00)81235-0
   Crawford HC, 2003, GASTROENTEROLOGY, V125, P1125, DOI 10.1016/S0016-5085(03)01206-X
   Fiore E, 2002, ONCOGENE, V21, P5213, DOI 10.1038/sj.onc.1205684
   Gooz M, 2001, AM J PHYSIOL-GASTR L, V281, PG823, DOI 10.1152/ajpgi.2001.281.3.G823
   Koyama S, 2005, J CANCER RES CLIN, V131, P809, DOI 10.1007/s00432-005-0030-3
   KOYAMA S, 1987, CANCER RES, V47, P4667
   Koyama S, 2004, SCAND J GASTROENTERO, V39, P1046, DOI 10.1080/00365520410003245
   Koyama S, 2004, DIGEST DIS SCI, V49, P1621, DOI 10.1023/B:DDAS.0000043375.35611.dd
   Koyama S, 1999, J CANCER RES CLIN, V125, P47, DOI 10.1007/s004320050241
   Koyama S, 1998, J CANCER RES CLIN, V124, P383, DOI 10.1007/s004320050187
   KOYAMA S, 1980, JPN J CANCER RES, V71, P574
   Mori N, 2003, GASTROENTEROLOGY, V124, P983, DOI 10.1053/gast.2003.50152
   Sato T, 1999, BRIT J CANCER, V80, P1137, DOI 10.1038/sj.bjc.6690477
   Sato T, 2004, GYNECOL ONCOL, V92, P47, DOI 10.1016/j.ygyno.2003.09.012
   Suzuki S, 2004, EXP CELL RES, V293, P259, DOI 10.1016/j.yexcr.2003.10.010
   Yokoyama T, 2000, ALIMENT PHARM THERAP, V14, P193, DOI 10.1046/j.1365-2036.2000.014s1193.x
   Yu Q, 1999, GENE DEV, V13, P35, DOI 10.1101/gad.13.1.35
   Yu WH, 2002, GENE DEV, V16, P307, DOI 10.1101/gad.925702
NR 19
TC 6
Z9 6
U1 0
U2 2
PU SPANDIDOS PUBL LTD
PI ATHENS
PA POB 18179, ATHENS, 116 10, GREECE
SN 1021-335X
EI 1791-2431
J9 ONCOL REP
JI Oncol. Rep.
PD MAR 15
PY 2006
VL 15
IS 3
BP 735
EP 738
DI 
PG 4
WC Oncology
SC Oncology
GA 012DF
UT WOS:000235317700033
PM 16465438
DA 2023-09-23
ER
