# Supplementary material for: A bibliometric and visual analysis of cancer-associated fibroblasts
Source: Front Immunol. 2023 Dec 19;14:1323115. doi: 10.3389/fimmu.2023.1323115 (PMC10762783; doi:10.3389/fimmu.2023.1323115)
Supplement: Supplementary file 1 [file DataSheet_1.zip › download2007u22.txt]

PT J
AU Li, HC
   Fan, XL
   Houghton, J
AF Li, Hanchen
   Fan, Xueli
   Houghton, JeanMarie
TI Tumor microenvironment: The role of the tumor stroma in cancer
SO JOURNAL OF CELLULAR BIOCHEMISTRY
LA English
DT Article
DE tumor microenvironment; tumor stroma; cancer-associated fibroblasts; neovascularization; tumor-associated inflammation; bone marrow-derived stem cells; mesenchymal stem cells
ID endothelial growth-factor; nonsteroidal antiinflammatory drugs; marrow-derived cells; breast-cancer; randomized-trial; stem-cell; tgf-beta; fibroblasts; angiogenesis; aspirin
AB The tumor microenvironment, composed of non-cancer cells and their stroma, has become recognized as a major factor influencing the growth of cancer. The microenvironment has been implicated in the regulation of cell growth, determining metastatic potential and possibly determining location of metastatic disease, and impacting the outcome of therapy. While the stromal cells are not malignant per se, their role in supporting cancer growth is so vital to the survival of the tumor that they have become an attractive target for chemotherapeutic agents. In this review, we will discuss the various cellular and molecular components of the stromal environment, their effects on cancer cell dynamics, and the rationale and implications of targeting this environment for control of cancer. Additionally, we will emphasize the role of the bone marrow-derived cell in providing cells for the stroma.
C1 Univ Massachusetts, Sch Med, Dept Med & Canc Biol, Div Gastroenterol, Worcester, MA 01605 USA.
C3 University of Massachusetts System; University of Massachusetts Worcester
RP Houghton, J (通讯作者)，Univ Massachusetts, Sch Med, Dept Med & Canc Biol, Div Gastroenterol, LRB Room 209, Worcester, MA 01605 USA.
EM jeanmarie.houghton@umassmed.edu
FU NCI NIH HHS [1 R01 CA119061] Funding Source: Medline
CR Aractingi S, 2005, CANCER RES, V65, P1755, DOI 10.1158/0008-5472.CAN-04-2783
   Barilla ML, 2000, SEMIN ARTHRITIS RHEU, V29, P252, DOI 10.1016/S0049-0172(00)80012-8
   Baron JA, 2003, NEW ENGL J MED, V348, P891, DOI 10.1056/NEJMoa021735
   Bhowmick NA, 2004, SCIENCE, V303, P848, DOI 10.1126/science.1090922
   Bindra RS, 2005, MUTAT RES-FUND MOL M, V569, P75, DOI 10.1016/j.mrfmmm.2004.03.013
   Boire A, 2005, CELL, V120, P303, DOI 10.1016/j.cell.2004.12.018
   Burger JA, 2006, BLOOD, V107, P1761, DOI 10.1182/blood-2005-08-3182
   Carmeliet P, 2005, ONCOLOGY-BASEL, V69, P4, DOI 10.1159/000088478
   Castelao JE, 2000, BRIT J CANCER, V82, P1364
   Ceradini DJ, 2004, NAT MED, V10, P858, DOI 10.1038/nm1075
   Clayton A, 1998, J CELL SCI, V111, P443
   Comerford KM, 2002, CANCER RES, V62, P3387
   Coussens LM, 2002, SCIENCE, V295, P2387, DOI 10.1126/science.1067100
   Coussens LM, 2000, CELL, V103, P481, DOI 10.1016/S0092-8674(00)00139-2
   Crivellato Enrico, 2005, CURRENT DRUG TARGETS - INFLAMMATION AND ALLERGY, V4, P9, DOI 10.2174/1568010053622876
   Direkze NC, 2004, CANCER RES, V64, P8492, DOI 10.1158/0008-5472.CAN-04-1708
   Dvorak HF, 2005, J THROMB HAEMOST, V3, P1835, DOI 10.1111/j.1538-7836.2005.01361.x
   Felder CB, 1999, AAPS PHARMSCI, V1, P0
   Genis L, 2006, CANCER METAST REV, V25, P77, DOI 10.1007/s10555-006-7891-z
   Guo LJ, 2006, CALCIFIED TISSUE INT, V78, P285, DOI 10.1007/s00223-005-0092-x
   Hattori K, 2001, J EXP MED, V193, P1005, DOI 10.1084/jem.193.9.1005
   Houghton AM, 2006, CANCER RES, V66, P6149, DOI 10.1158/0008-5472.CAN-04-0297
   Houghton J, 2004, SCIENCE, V306, P1568, DOI 10.1126/science.1099513
   Iwaguro H, 2002, CIRCULATION, V105, P732, DOI 10.1161/hc0602.103673
   Iwano M, 2002, J CLIN INVEST, V110, P341, DOI 10.1172/JCI200215518
   Jodele S, 2005, CANCER RES, V65, P3200, DOI 10.1158/0008-5472.CAN-04-3770
   Kaplan RN, 2005, NATURE, V438, P820, DOI 10.1038/nature04186
   KOPELOVICH L, 1982, INT REV CYTOL, V77, P63, DOI 10.1016/S0074-7696(08)62464-X
   Kuperwasser C, 2004, P NATL ACAD SCI USA, V101, P4966, DOI 10.1073/pnas.0401064101
   Kurose K, 2002, NAT GENET, V32, P355, DOI 10.1038/ng1013
   LIOTTA LA, 1980, NATURE, V284, P67, DOI 10.1038/284067a0
   Nishi H, 2004, MOL CELL BIOL, V24, P6076, DOI 10.1128/MCB.24.13.6076-6083.2004
   Okuyama H, 2006, J BIOL CHEM, V281, P15554, DOI 10.1074/jbc.M602003200
   Overall CM, 2006, CANCER METAST REV, V25, P69, DOI 10.1007/s10555-006-7890-0
   Pei DQ, 2005, CANCER CELL, V7, P207, DOI 10.1016/j.ccr.2005.02.011
   Peters BA, 2005, NAT MED, V11, P261, DOI 10.1038/nm1200
   Petersen OW, 2003, AM J PATHOL, V162, P391, DOI 10.1016/S0002-9440(10)63834-5
   Presta LG, 1997, CANCER RES, V57, P4593
   Radisky DC, 2005, NATURE, V436, P123, DOI 10.1038/nature03688
   Ribatti D, 2003, EUR J CANCER, V39, P1835, DOI 10.1016/S0959-8049(03)00267-3
   Ribatti Domenico, 2002, CURRENT MOLECULAR MEDICINE (HILVERSUM), V2, P537, DOI 10.2174/1566524023362195
   RONNOVJESSEN L, 1993, LAB INVEST, V68, P696
   Rubio D, 2005, CANCER RES, V65, P3035, DOI 10.1158/0008-5472.CAN-04-4194
   Sandler RS, 2003, NEW ENGL J MED, V348, P883, DOI 10.1056/NEJMoa021633
   Sangaletti S, 2003, J EXP MED, V198, P1475, DOI 10.1084/jem.20030202
   SCHOR SL, 1986, INT J CANCER, V37, P831, DOI 10.1002/ijc.2910370606
   SCHREINEMACHERS DM, 1994, EPIDEMIOLOGY, V5, P138, DOI 10.1097/00001648-199403000-00003
   Serafini P, 2004, CANCER IMMUNOL IMMUN, V53, P64, DOI 10.1007/s00262-003-0443-2
   Serakinci N, 2004, ONCOGENE, V23, P5095, DOI 10.1038/sj.onc.1207651
   Siegel PM, 2003, NAT REV CANCER, V3, P807, DOI 10.1038/nrc1208
   Silzle T, 2004, INT J CANCER, V108, P173, DOI 10.1002/ijc.11542
   Sternlicht MD, 2001, ANNU REV CELL DEV BI, V17, P463, DOI 10.1146/annurev.cellbio.17.1.463
   Stringer SE, 2006, BIOCHEM SOC T, V34, P451, DOI 10.1042/BST0340451
   Stuelten CH, 2005, J CELL SCI, V118, P2143, DOI 10.1242/jcs.02334
   Takahashi T, 1999, NAT MED, V5, P434, DOI 10.1038/7434
   TAKURA N, 2006, CANCER SCI, V97, P568
   Thun MJ, 2002, JNCI-J NATL CANCER I, V94, P252, DOI 10.1093/jnci/94.4.252
   Tuhkanen H, 2004, INT J CANCER, V109, P247, DOI 10.1002/ijc.11733
   Yamaguchi J, 2003, CIRCULATION, V107, P1322, DOI 10.1161/01.CIR.0000055313.77510.22
   Yang L, 2004, CANCER CELL, V6, P409, DOI 10.1016/j.ccr.2004.08.031
   Zeisberg M, 2000, J NEPHROL, V13, P0
NR 61
TC 462
Z9 489
U1 1
U2 87
PU WILEY
PI HOBOKEN
PA 111 RIVER ST, HOBOKEN 07030-5774, NJ USA
SN 0730-2312
EI 1097-4644
J9 J CELL BIOCHEM
JI J. Cell. Biochem.
PD JUL 1
PY 2007
VL 101
IS 4
BP 805
EP 815
DI 10.1002/jcb.21159
PG 11
WC Biochemistry & Molecular Biology; Cell Biology
SC Biochemistry & Molecular Biology; Cell Biology
GA 185EQ
UT WOS:000247694600002
PM 17226777
DA 2023-09-23
ER

PT J
AU Zhu, CQ
   Popova, SN
   Brown, ERS
   Barsyte-Lovejoy, D
   Navab, R
   Shih, W
   Li, M
   Lu, M
   Jurisica, I
   Penn, LZ
   Gullberg, D
   Tsao, MS
AF Zhu, Chang-Qi
   Popova, Svetlana N.
   Brown, Ewan R. S.
   Barsyte-Lovejoy, Dalia
   Navab, Roya
   Shih, Warren
   Li, Ming
   Lu, Ming
   Jurisica, Igor
   Penn, Linda Z.
   Gullberg, Donald
   Tsao, Ming-Sound
TI Integrin all regulates IGF2 expression in fibroblasts to enhance tumorigenicity of human non-small-cell lung cancer cells
SO PROCEEDINGS OF THE NATIONAL ACADEMY OF SCIENCES OF THE UNITED STATES OF AMERICA
LA English
DT Article
DE cancer-associated fibroblast; tumor microenvironment; tumor progression; tumor-stromal interaction; paracrine signaling
ID adapter protein shc; growth-factor; tumor-stroma; alpha(2)beta(1) integrins; collagen-binding; prostate-cancer; angiogenesis; carcinoma; progression; receptor
AB Integrin alpha 11 (ITGAll/alpha 11) is localized to stromal fibroblasts and commonly overexpressed in non-small-cell lung carcinoma (NSCLC). We hypothesized that stromal all could be important for the turnorigenicity of NSCLC cells. SV40 immortalized mouse embryonic fibroblasts established from wild-type (WT) and Itga11-deficient [knockout (KO)] mice were tested for their turnorigenicity in immune-deficient mice when implanted alone or coimplanted with the A549 human lung adenocarcinoma cells. A549 coimplanted with the fibroblasts showed a markedly enhanced tumor growth rate compared with A549, WT, or KO, which alone formed only small tumors. Importantly, the growth was significantly greater for A549+WT compared with A549+KO tumors. Reexpression of human all cDNA in KO cells rescued a tumor growth rate to that comparable with the A549+WT tumors. These findings were validated in two other NSCLC cell lines, NCI-H460 and NCI-H520. Gene expression profiling indicated that IGF2 mRNA expression level was > 200 times lower in A549+KO compared with A549+WT tumors. Stable short-hairpin RNA (shRNA) down-regulation of IGF2 in WT (WTshlGF2) fibroblasts resulted in a decreased growth rate of A549+WTshlGF2, compared with A549+WT tumors. The results indicate that all is an important stromal factor in NSCLC and propose a paradigm for carcinoma-stromal interaction indirectly through interaction between the matrix collagen and stromal fibroblasts to stimulate cancer cell growth.
C1 Univ Hlth Network, Princess Margaret Hosp, Ontario Canc Inst, Toronto, ON MSG 2M9, Canada.
   Univ Bergen, Dept Biomed, Div Physiol, Bergen 5009, Norway.
   Univ Toronto, Dept Med Biophys, Toronto, ON M5G 2M9, Canada.
   Univ Toronto, Dept Comp Sci, Toronto, ON M5G 2M9, Canada.
   Univ Toronto, Dept Lab Med & Pathobiol, Toronto, ON M5G 2M9, Canada.
C3 University of Toronto; University Health Network Toronto; Princess Margaret Cancer Centre; University of Bergen; University of Toronto; University of Toronto; University of Toronto
EM ming.tsao@uhn.on.ca
CR Anderson IC, 2000, CANCER RES, V60, P269
   Barberis L, 2000, J BIOL CHEM, V275, P36532, DOI 10.1074/jbc.M002487200
   Barcellos-Hoff MH, 2000, CANCER RES, V60, P1254
   Barsyte-Lovejoy D, 2006, CANCER RES, V66, P5330, DOI 10.1158/0008-5472.CAN-06-0037
   Bhowmick NA, 2004, SCIENCE, V303, P848, DOI 10.1126/science.1090922
   Birchmeier C, 2003, NAT REV MOL CELL BIO, V4, P915, DOI 10.1038/nrm1261
   Brisken C, 2002, DEV CELL, V3, P877, DOI 10.1016/S1534-5807(02)00365-9
   Camper L, 2001, CELL TISSUE RES, V306, P107, DOI 10.1007/s004410100385
   deSouza AT, 1997, FASEB J, V11, P60, DOI 10.1096/fasebj.11.1.9034167
   GLEAVE M, 1991, CANCER RES, V51, P3753
   Goel HL, 2006, CANCER RES, V66, P331, DOI 10.1158/0008-5472.CAN-05-2588
   Goel HL, 2004, J CELL BIOL, V166, P407, DOI 10.1083/jcb.200403003
   Gogali A, 2004, EXP ONCOL, V26, P106
   GULLBERG D, 1995, EXP CELL RES, V220, P112, DOI 10.1006/excr.1995.1297
   Guo WJ, 2004, NAT REV MOL CELL BIO, V5, P816, DOI 10.1038/nrm1490
   Hayward SW, 2001, CANCER RES, V61, P8135
   Hynes RO, 2002, CELL, V110, P673, DOI 10.1016/S0092-8674(02)00971-6
   Jirtle RL, 2004, GASTROENTEROLOGY, V126, P1190, DOI 10.1053/j.gastro.2004.02.026
   Kalluri R, 2006, NAT REV CANCER, V6, P392, DOI 10.1038/nrc1877
   Kaneda A, 2005, CANCER RES, V65, P11236, DOI 10.1158/0008-5472.CAN-05-2959
   Kang-Park S, 2003, FEBS LETT, V545, P203, DOI 10.1016/S0014-5793(03)00535-0
   Kapyla J, 2004, J BIOL CHEM, V279, P51677, DOI 10.1074/jbc.M409412200
   Lee JW, 2004, MOL CELLS, V17, P188
   Littell RC, 1998, J ANIM SCI, V76, P1216
   Micke P, 2004, LUNG CANCER, V45, PS163, DOI 10.1016/j.lungcan.2004.07.977
   Mizejewski GJ, 1999, P SOC EXP BIOL MED, V222, P124, DOI 10.1046/j.1525-1373.1999.d01-122.x
   Mori M, 1996, INT J CANCER, V68, P441, DOI 10.1002/(SICI)1097-0215(19961115)68:4<441::AID-IJC7>3.0.CO;2-0
   Mueller MM, 2004, NAT REV CANCER, V4, P839, DOI 10.1038/nrc1477
   Muerkoster S, 2004, CANCER RES, V64, P1331, DOI 10.1158/0008-5472.CAN-03-1860
   Nakamura T, 1997, CANCER RES, V57, P3305
   Olumi AF, 1999, CANCER RES, V59, P5002
   Orimo A, 2005, CELL, V121, P335, DOI 10.1016/j.cell.2005.02.034
   Paddison PJ, 2002, GENE DEV, V16, P948, DOI 10.1101/gad.981002
   Popova SN, 2004, DEV BIOL, V270, P427, DOI 10.1016/j.ydbio.2004.03.006
   Popova SN, 2007, MOL CELL BIOL, V27, P4306, DOI 10.1128/MCB.00041-07
   Quinn KA, 1996, J BIOL CHEM, V271, P11477, DOI 10.1074/jbc.271.19.11477
   Senger DR, 2002, AM J PATHOL, V160, P195, DOI 10.1016/S0002-9440(10)64363-5
   Senger DR, 1997, P NATL ACAD SCI USA, V94, P13612, DOI 10.1073/pnas.94.25.13612
   Serini G, 2006, EXP CELL RES, V312, P651, DOI 10.1016/j.yexcr.2005.10.020
   Slack-Davis JK, 2004, J CELL BIOCHEM, V91, P41, DOI 10.1002/jcb.10665
   Svineng G, 1999, J CELL SCI, V112, P4751
   Tennant MK, 1996, J CLIN ENDOCR METAB, V81, P3774, DOI 10.1210/jc.81.10.3774
   Tulla M, 2001, J BIOL CHEM, V276, P48206, DOI 10.1074/jbc.M104058200
   van der Flier A, 2001, CELL TISSUE RES, V305, P285, DOI 10.1007/s004410100417
   Velling T, 1999, J BIOL CHEM, V274, P25735, DOI 10.1074/jbc.274.36.25735
   Wang K, 2002, ONCOGENE, V21, P7598, DOI 10.1038/sj.onc.1205953
   Wary KK, 1996, CELL, V87, P733, DOI 10.1016/S0092-8674(00)81392-6
   Zhu CQ, 2004, CLIN CANCER RES, V10, P1984, DOI 10.1158/1078-0432.CCR-03-0470
NR 48
TC 121
Z9 125
U1 0
U2 10
PU NATL ACAD SCIENCES
PI WASHINGTON
PA 2101 CONSTITUTION AVE NW, WASHINGTON, DC 20418 USA
SN 0027-8424
EI 
J9 P NATL ACAD SCI USA
JI Proc. Natl. Acad. Sci. U. S. A.
PD JUL 10
PY 2007
VL 104
IS 28
BP 11754
EP 11759
DI 10.1073/pnas.0703040104
PG 6
WC Multidisciplinary Sciences
SC Science & Technology - Other Topics
GA 190MQ
UT WOS:000248063400044
PM 17600088
DA 2023-09-23
ER

PT J
AU Micke, P
   Kappert, K
   Ohshima, M
   Sundquist, C
   Scheidl, S
   Linclahl, P
   Heldin, CH
   Botlinl, L
   Ponten, F
   Otman, A
AF Micke, Patrick
   Kappert, Kai
   Ohshima, Mitsuhiro
   Sundquist, Christina
   Scheidl, Stefan
   Linclahl, Per
   Heldin, Carl-Henrik
   Botlinl, Lohan
   Ponten, Fredrik
   Ostman, Arne
TI In situ identification of genes regulated specifically in fibroblasts of human basal cell carcinoma
SO JOURNAL OF INVESTIGATIVE DERMATOLOGY
LA English
DT Article
ID cancer-associated fibroblasts; tumor-growth; stromal fibroblasts; cysteine sparc; colon-cancer; p53 gene; expression; protein; angiogenesis; stromelysin-3
AB Basal cell carcinoma (BCC) is characterized by slow growth, virtual absence of metastases, and strong stroma-dependency. Cancer-associated fibroblasts (CAFs) in the tumor stroma influence tumor growth, invasion, and metastasis. To comprehensively characterize CAFs of BCC in their in situ cancer environment, laser capture microdissection, linear gene amplification, microarray analysis, and quantitative real-time PCR (qRT-PCR) were combined. Pair-wise comparison of gene expression of microdissected CAFs and corresponding normal perifollicular fibroblasts identified 65 genes that were significantly upregulated in at least two of three different patients. Among the annotated genes, as many as 13 genes encoded secreted proteins, of which six were previously implicated as CAF-associated proteins in various tumor types. Four of the seven novel CAF genes matrix Gla-protein, secreted frizzled-related protein 2, angiopoietin-related protein-2, and platelet-derived growth factor receptor-like protein - were selected for further analyses by qRT-PCR and were found to be frequently upregulated in CAFs of three independent BCC tissues. Analyses of CAFs from squamous cell cancer, prostate cancer, and colon cancer did not indicate that these genes were upregulated in these cancers. This study thus validates a novel approach for comprehensive characterization CAFs in their in situ environment of BCC. The results suggest a specific expression profile of CAFs in BCC possibly accounting for disease-specific pathological roles.
C1 Karolinska Inst, Canc Ctr Karolinska, Dept Oncol Pathol, SE-17176 Stockholm, Sweden.
   Nihon Univ, Sch Dent, Dept Biochem, Tokyo 101, Japan.
   Univ Gothenburg, Dept Biochem Med, Gothenburg, Sweden.
   Uppsala Univ, Ludwig Inst Canc Res, Uppsala, Sweden.
   Uppsala Univ, Inst Genet & Pathol, Uppsala, Sweden.
C3 Karolinska Institutet; Nihon University; University of Gothenburg; Uppsala University; Ludwig Institute for Cancer Research; Uppsala University
RP Otman, A (通讯作者)，Karolinska Inst, Canc Ctr Karolinska, Dept Oncol Pathol, R8-03, SE-17176 Stockholm, Sweden.
EM Arne.Ostman@ki.se
FU Wellcome Trust Funding Source: Medline
CR Allinen M, 2004, CANCER CELL, V6, P17, DOI 10.1016/j.ccr.2004.06.010
   Andarawewa KL, 2003, CANCER RES, V63, P5844
   Asplund A, 2005, EXP DERMATOL, V14, P593, DOI 10.1111/j.0906-6705.2005.00333.x
   Aycock RL, 2004, J INVEST DERMATOL, V123, P592, DOI 10.1111/j.0022-202X.2004.23316.x
   Bhowmick NA, 2004, NATURE, V432, P332, DOI 10.1038/nature03096
   Boulay A, 2001, CANCER RES, V61, P2189
   Brekken RA, 2003, J CLIN INVEST, V111, P487, DOI 10.1172/JCI16804
   Canfield AE, 2002, J PATHOL, V196, P228, DOI 10.1002/path.1020
   Chang HY, 2002, P NATL ACAD SCI USA, V99, P12877, DOI 10.1073/pnas.162488599
   Chlenski A, 2006, INT J CANCER, V118, P310, DOI 10.1002/ijc.21357
   De Wever O, 2004, FASEB J, V18, P1016, DOI 10.1096/fj.03-1110fje
   De Wever O, 2003, J PATHOL, V200, P429, DOI 10.1002/path.1398
   ELLIOTT B, 1992, J CELL PHYSIOL, V152, P292, DOI 10.1002/jcp.1041520210
   FORBES EG, 1994, FEBS LETT, V351, P433, DOI 10.1016/0014-5793(94)00907-4
   FUJIWARA Y, 1995, ONCOGENE, V10, P891
   Fukumura D, 1998, CELL, V94, P715, DOI 10.1016/S0092-8674(00)81731-6
   Fukushima N, 2004, ONCOGENE, V23, P9042, DOI 10.1038/sj.onc.1208117
   Furuhashi M, 2004, CANCER RES, V64, P2725, DOI 10.1158/0008-5472.CAN-03-1489
   Fusenig NE, 1994, KERATINOCYTE HDB, V0, P71
   Gailani MR, 1996, NAT GENET, V14, P78, DOI 10.1038/ng0996-78
   Hast J, 2002, ANTICANCER RES, V22, P677
   HAUSCHKA PV, 1989, PHYSIOL REV, V69, P990, DOI 10.1152/physrev.1989.69.3.990
   Howell BG, 2005, J DERMATOL SCI, V39, P39, DOI 10.1016/j.jdermsci.2005.02.004
   Hunzelmann N, 1998, J INVEST DERMATOL, V110, P122, DOI 10.1046/j.1523-1747.1998.00094.x
   HUNZELMANN N, 1995, J INVEST DERMATOL, V104, P509, DOI 10.1111/1523-1747.ep12605979
   Joyce JA, 2004, CANCER CELL, V5, P443, DOI 10.1016/S1535-6108(04)00111-4
   Kim I, 1999, J BIOL CHEM, V274, P26523, DOI 10.1074/jbc.274.37.26523
   Kim SH, 2002, DYES PIGMENTS, V53, P1, DOI 10.1016/S0143-7208(02)00015-3
   Koblinski JE, 2005, CANCER RES, V65, P7370, DOI 10.1158/0008-5472.CAN-05-0807
   Kosmehl H, 1999, BRIT J CANCER, V81, P1071, DOI 10.1038/sj.bjc.6690809
   Koukourakis MI, 2003, CANCER RES, V63, P5376
   Kuroda K, 1999, J INVEST DERMATOL, V112, P706, DOI 10.1046/j.1523-1747.1999.00563.x
   Lacour JP, 2002, BRIT J DERMATOL, V146, P17, DOI 10.1046/j.1365-2133.146.s61.5.x
   Le Bail B, 1999, J PATHOL, V189, P46
   LeBedis C, 2002, INT J CANCER, V100, P2, DOI 10.1002/ijc.10481
   Ledda F, 1997, J INVEST DERMATOL, V108, P210, DOI 10.1111/1523-1747.ep12334263
   Lee JL, 2004, BREAST CANCER RES TR, V84, P139, DOI 10.1023/B:BREA.0000018412.83348.ff
   Ling G, 2001, ONCOGENE, V20, P7770, DOI 10.1038/sj.onc.1204946
   LittlewoodEvans AJ, 1997, CANCER RES, V57, P5386
   Lorenzo P, 1998, J BIOL CHEM, V273, P23463, DOI 10.1074/jbc.273.36.23463
   MAJMUDAR G, 1994, MOL CARCINOGEN, V9, P17, DOI 10.1002/mc.2940090105
   Marionnet C, 2003, ONCOGENE, V22, P3500, DOI 10.1038/sj.onc.1206571
   Massi D, 1999, HUM PATHOL, V30, P339, DOI 10.1016/S0046-8177(99)90014-X
   Micke P, 2004, LUNG CANCER, V45, PS163, DOI 10.1016/j.lungcan.2004.07.977
   Micke P, 2005, EXPERT OPIN THER TAR, V9, P1217, DOI 10.1517/14728222.9.6.1217
   Micke P, 2004, J PATHOL, V202, P130, DOI 10.1002/path.1496
   Micke Patrick, 2005, METHODS MOL BIOL, V293, P151
   Mori M, 2006, BIOCHEM BIOPH RES CO, V341, P121, DOI 10.1016/j.bbrc.2005.12.159
   Mueller MM, 2004, NAT REV CANCER, V4, P839, DOI 10.1038/nrc1477
   Nakagawa H, 2004, ONCOGENE, V23, P7366, DOI 10.1038/sj.onc.1208013
   Orimo A, 2005, CELL, V121, P335, DOI 10.1016/j.cell.2005.02.034
   PONTEN F, 1994, J INVEST DERMATOL, V102, P304, DOI 10.1111/1523-1747.ep12371787
   Rinn JL, 2006, PLOS GENET, V2, P1084, DOI 10.1371/journal.pgen.0020119
   Rubin AI, 2005, NEW ENGL J MED, V353, P2262, DOI 10.1056/NEJMra044151
   Said N, 2005, AM J PATHOL, V167, P1739, DOI 10.1016/S0002-9440(10)61255-2
   Sato N, 2004, CANCER RES, V64, P6950, DOI 10.1158/0008-5472.CAN-04-0677
   Scheidl SJ, 2002, AM J PATHOL, V160, P801, DOI 10.1016/S0002-9440(10)64903-6
   Selvey S, 2004, BMC CANCER, V4, P0, DOI 10.1186/1471-2407-4-40
   Takeda U, 2002, J INVEST DERMATOL, V119, P678, DOI 10.1046/j.1523-1747.2002.01863.x
   Thewes M, 1999, CLIN EXP DERMATOL, V24, P122
   Tilli CMLJ, 2005, BRIT J DERMATOL, V152, P1108, DOI 10.1111/j.1365-2133.2005.06587.x
   Tran KT, 2005, J DERMATOL SCI, V40, P11, DOI 10.1016/j.jdermsci.2005.05.001
   Tuxhorn JA, 2002, CANCER RES, V62, P3298
   Unden AB, 1996, J INVEST DERMATOL, V107, P147, DOI 10.1111/1523-1747.ep12329541
   van Kempen LCLT, 2004, J PATHOL, V204, P333, DOI 10.1002/path.1659
   VANSCOTT EJ, 1961, J INVEST DERMATOL, V36, P109, DOI 10.1038/jid.1961.21
   Vitolo D, 2001, J PATHOL, V195, P197, DOI 10.1002/path.938
   Zedan W, 2001, J PATHOL, V194, P473, DOI 10.1002/path.940
   ZIEGLER A, 1993, P NATL ACAD SCI USA, V90, P4216, DOI 10.1073/pnas.90.9.4216
NR 70
TC 54
Z9 57
U1 0
U2 3
PU ELSEVIER SCIENCE INC
PI NEW YORK
PA STE 800, 230 PARK AVE, NEW YORK, NY 10169 USA
SN 0022-202X
EI 1523-1747
J9 J INVEST DERMATOL
JI J. Invest. Dermatol.
PD JUN 15
PY 2007
VL 127
IS 6
BP 1516
EP 1523
DI 10.1038/sj.jid.5700714
PG 8
WC Dermatology
SC Dermatology
GA 169UT
UT WOS:000246618300034
PM 17273163
DA 2023-09-23
ER

PT J
AU Cunningham, CC
AF Cunningham, Charles Casey
TI Talabostat
SO EXPERT OPINION ON INVESTIGATIONAL DRUGS
LA English
DT Article
DE CD26/dipeptidyl peptidase IV; fibroblast activation protein; metastatic melanoma; non-Hodgkin's lymphoma; non-small cell lung cancer; talabostat; tumor stroma
ID fibroblast-activation protein; serine-protease; stromal fibroblasts; small-molecule; cell vaccine; phase-i; growth; immunotherapy; purification; cloning
AB dTalabostat mesilate is an orally active, specific inhibitor of dipeptidyl peptidases, including tumor-associated fibroblast activation protein. However, by an independent mechanism, talabostat also stimulates the upregulation of cytokines and chemokines to engender a tumor-specific host immune response, thus giving it a unique dual mechanism of action. In clinical trials, talabostat has demonstrated significant activity, including achieving complete responses in patients with non-small-cell lung cancer and malignant melanoma.
C1 Mary Crowley Med Res Ctr, Dallas, TX 75201 USA.
C3 Mary Crowley Cancer Research
RP Cunningham, CC (通讯作者)，Mary Crowley Med Res Ctr, 1717 Main St,60th Floor, Dallas, TX 75201 USA.
EM ccunningham@mcmrc.com
CR Adams S, 2004, CANCER RES, V64, P5471, DOI 10.1158/0008-5472.CAN-04-0447
   ADAMS S, 2005, AACR M ABSTR, V0, P153
   ALKATIB A, 2004, ASH ANN M ABSTR, V104, P1403
   BACHOVCHIN WW, 1990, J BIOL CHEM, V265, P3738
   Barrio MM, 2006, J IMMUNOTHER, V29, P444, DOI 10.1097/01.cji.0000208258.79005.5f
   Brown DD, 1996, P NATL ACAD SCI USA, V93, P1924, DOI 10.1073/pnas.93.5.1924
   Cheng JD, 2005, MOL CANCER THER, V4, P351
   Cheng JD, 2002, CANCER RES, V62, P4767
   Coutts SJ, 1996, J MED CHEM, V39, P2087, DOI 10.1021/jm950732f
   Cunningham C, 2006, J CLIN ONCOL, V24, P0
   CUNNINGHAM C, 2005, ASCO M ABSTR S, V23, P7120
   GARINCHESA P, 1990, P NATL ACAD SCI USA, V87, P7235, DOI 10.1073/pnas.87.18.7235
   Habal N, 2001, ANN SURG ONCOL, V8, P389, DOI 10.1007/s10434-001-0389-6
   JONES B, 2006, AACR M ABSTR, V0, PB1094
   Khan KD, 2006, J CLIN ONCOL, V24, P6598, DOI 10.1200/jco.2006.24.18_suppl.6598
   KONG FM, 1995, ANN SURG, V222, P155, DOI 10.1097/00000658-199508000-00007
   Koukourakis MI, 2006, CANCER RES, V66, P632, DOI 10.1158/0008-5472.CAN-05-3260
   LYNN KR, 1991, INT J BIOCHEM, V23, P47, DOI 10.1016/0020-711X(91)90007-A
   Mersmann M, 2001, INT J CANCER, V92, P240, DOI 10.1002/1097-0215(200102)9999:9999<::AID-IJC1170>3.0.CO;2-U
   Nemunaitis J, 2006, CANCER GENE THER, V13, P555, DOI 10.1038/sj.cgt.7700922
   Nemunaitis J, 2004, J NATL CANCER I, V96, P326, DOI 10.1093/jnci/djh028
   Nemunaitis J, 2006, CANCER INVEST, V24, P553, DOI 10.1080/07357900600894732
   Niedermeyer J, 1998, EUR J BIOCHEM, V254, P650, DOI 10.1046/j.1432-1327.1998.2540650.x
   Niedermeyer J, 2000, MOL CELL BIOL, V20, P1089, DOI 10.1128/MCB.20.3.1089-1094.2000
   Niedermeyer J, 2001, INT J DEV BIOL, V45, P445
   ORourke MGE, 1997, AUST NZ J SURG, V67, P834, DOI 10.1111/j.1445-2197.1997.tb07607.x
   Park JE, 1999, J BIOL CHEM, V274, P36505, DOI 10.1074/jbc.274.51.36505
   REDMAN BG, 2005, ASCO M ABSTR S, V23, P7570
   RETTIG WJ, 1993, CANCER RES, V53, P3327
   RETTIG WJ, 1994, INT J CANCER, V58, P385, DOI 10.1002/ijc.2910580314
   SCANLAN MJ, 1994, P NATL ACAD SCI USA, V91, P5657, DOI 10.1073/pnas.91.12.5657
   Schmidt A, 2001, EUR J BIOCHEM, V268, P1730, DOI 10.1046/j.1432-1033.2001.02046.x
   Simons JW, 2006, UROL ONCOL-SEMIN ORI, V24, P419, DOI 10.1016/j.urolonc.2005.08.021
   Underwood R, 1999, J BIOL CHEM, V274, P34053, DOI 10.1074/jbc.274.48.34053
   UPRICHARD MJ, 2005, ASCO M ABSTR, V23, P7563
   UPRICHARD MJ, 2004, ASH ANN M ABSTR, V104, P4215
   von Bonin A, 1998, IMMUNOL REV, V161, P43
NR 37
TC 39
Z9 42
U1 0
U2 11
PU TAYLOR & FRANCIS LTD
PI ABINGDON
PA 2-4 PARK SQUARE, MILTON PARK, ABINGDON OR14 4RN, OXON, ENGLAND
SN 1354-3784
EI 1744-7658
J9 EXPERT OPIN INV DRUG
JI Expert Opin. Investig. Drugs
PD SEP 15
PY 2007
VL 16
IS 9
BP 1459
EP 1465
DI 10.1517/13543784.16.9.1459
PG 7
WC Pharmacology & Pharmacy
SC Pharmacology & Pharmacy
GA 215HM
UT WOS:000249799000014
PM 17714031
DA 2023-09-23
ER

PT J
AU Radisky, DC
   Kenny, PA
   Bissell, MJ
AF Radisky, Derek C.
   Kenny, Paraic A.
   Bissell, Mina J.
TI Fibrosis and cancer: Do myofibroblasts come also from epithelial cells via EMT?
SO JOURNAL OF CELLULAR BIOCHEMISTRY
LA English
DT Article
DE epithelial-mesenchymal transition; matrix metalloproteinases; extracellular matrix; tumor microenvironment
ID idiopathic pulmonary-fibrosis; interstitial lung-disease; benign breast disease; mesenchymal transition; bone-marrow; matrix metalloproteinases; extracellular-matrix; tumor progression; oxidative stress; tissue inhibitor
AB Myofibroblasts produce and modify the extracellular matrix (ECM), secrete angiogenic and proinflammatory factors, and stimulate epithelial cell proliferation and invasion. Myofibroblasts are normally induced transiently during wound healing, but inappropriate induction of myofibroblasts causes organ fibrosis, which greatly enhances the risk of subsequent cancer development. As myofibroblasts are also found in the reactive tumor stroma, the processes involved in their development. and activation are an area of active investigation. Emerging evidence suggests that a major source of fibrosis- and tumor-associated myofibroblasts is through transdifferentiation from non-malignant epithelial or epithelial-derived carcinoma cells through epithelial-mesenchymal transition (EMT). This review will focus on the role of EMT in fibrosis, considered in the context of recent studies showing that exposure of epithelial cells to matrix metalloproteinases (MMPs) can lead to increased levels of cellular reactive oxygen species (ROS) that stimulate transdifferentiation to myofibroblast-like cells. As deregulated MMP expression and increased cellular ROS are characteristic of both fibrosis and malignancy, these studies suggest that increased MMP expression may stimulate fibrosis, tumorigenesis, and tumor progression by inducing a specialized EMT in which epithelial cells transdifferentiate into activated myofibroblasts. This connection provides a new perspective on the development of the fibrosis and tumor microenvironments.
C1 Mayo Clin, Ctr Canc, Dept Canc Biol, Jacksonville, FL 32224 USA.
   Lawrence Berkeley Natl Lab, Div Life Sci, Berkeley, CA USA.
C3 Mayo Clinic; United States Department of Energy (DOE); Lawrence Berkeley National Laboratory
RP Radisky, DC (通讯作者)，Mayo Clin, Ctr Canc, Dept Canc Biol, 4500 San Pablo Rd, Jacksonville, FL 32224 USA.
EM radisky.derek@mayo.edu; mjbissell@lbl.gov
FU NCI NIH HHS [CA64786, R01 CA064786-07, R01 CA057621, CA57621, R01 CA057621-07, R01 CA064786, R37 CA064786] Funding Source: Medline
CR Alexander CM, 1996, J CELL BIOL, V135, P1669, DOI 10.1083/jcb.135.6.1669
   Artinian V, 2004, CURR OPIN PULM MED, V10, P425, DOI 10.1097/00063198-200409000-00017
   BARTOW SA, 1990, CANCER, V66, P1721, DOI 10.1002/1097-0142(19901015)66:8<1721::AID-CNCR2820660812>3.0.CO;2-I
   Bataller R, 2005, J CLIN INVEST, V115, P209, DOI 10.1172/JCI200524282
   Bissell DM, 2001, EXP MOL MED, V33, P179, DOI 10.1038/emm.2001.31
   Boyd NF, 2005, LANCET ONCOL, V6, P798, DOI 10.1016/S1470-2045(05)70390-9
   Boyd NF, 2000, EUR J CANCER PREV, V9, P15, DOI 10.1097/00008469-200002000-00003
   Boyd NF, 2002, NEW ENGL J MED, V347, P886, DOI 10.1056/NEJMoa013390
   BOYD NF, 1992, JNCI-J NATL CANCER I, V84, P1170, DOI 10.1093/jnci/84.15.1170
   BRIGHT RA, 1988, CANCER, V61, P266, DOI 10.1002/1097-0142(19880115)61:2<266::AID-CNCR2820610212>3.0.CO;2-N
   Brittan M, 2005, GASTROENTEROLOGY, V128, P1984, DOI 10.1053/j.gastro.2005.03.028
   Brittan M, 2002, GUT, V50, P752, DOI 10.1136/gut.50.6.752
   BUCHANAN JB, 1981, CANCER, V47, P2135, DOI 10.1002/1097-0142(19810501)47:9<2135::AID-CNCR2820470905>3.0.CO;2-B
   Campana F, 2004, J CELL MOL MED, V8, P109, DOI 10.1111/j.1582-4934.2004.tb00265.x
   Choi YW, 2004, RADIOGRAPHICS, V24, P985, DOI 10.1148/rg.244035160
   Corbel M, 2001, J PATHOL, V193, P538, DOI 10.1002/path.826
   Coussens LM, 2002, NATURE, V420, P860, DOI 10.1038/nature01322
   Daniels CE, 2005, CURR OPIN PULM MED, V11, P431, DOI 10.1097/01.mcp.0000170521.71497.ba
   Delanian S, 2005, J CLIN ONCOL, V23, P8570, DOI 10.1200/JCO.2005.02.4729
   Demedts M, 2005, NEW ENGL J MED, V353, P2229, DOI 10.1056/NEJMoa042976
   Desmouliere A, 2005, WOUND REPAIR REGEN, V13, P7, DOI 10.1111/j.1067-1927.2005.130102.x
   Desmouliere A, 2004, INT J DEV BIOL, V48, P509, DOI 10.1387/ijdb.041802ad
   Desmouliere A, 2003, LAB INVEST, V83, P1689, DOI 10.1097/01.LAB.0000101911.53973.90
   Desprez Pierre-Yves, 1993, MOLECULAR AND CELLULAR DIFFERENTIATION, V1, P99
   Direkze NC, 2004, CANCER RES, V64, P8492, DOI 10.1158/0008-5472.CAN-04-1708
   Elkington PTG, 2006, THORAX, V61, P259, DOI 10.1136/thx.2005.051979
   Faouzi S, 1999, J HEPATOL, V30, P275, DOI 10.1016/S0168-8278(99)80074-9
   Fata JE, 2004, BREAST CANCER RES, V6, P1, DOI 10.1186/bcr634
   Fiegen D, 2004, J BIOL CHEM, V279, P4743, DOI 10.1074/jbc.M310281200
   Friedrich G, 1939, VIRCHOWS ARCH A, V304, P230, DOI 10.1007/BF02595199
   GABBIANI G, 1971, EXPERIENTIA, V27, P549, DOI 10.1007/BF02147594
   Gudjonsson T, 2005, J MAMMARY GLAND BIOL, V10, P261, DOI 10.1007/s10911-005-9586-4
   Ha HY, 2001, CANCER RES, V61, P984
   Hashimoto N, 2004, J CLIN INVEST, V113, P243, DOI 10.1172/JCI200418847
   Heldin CH, 2004, NAT REV CANCER, V4, P806, DOI 10.1038/nrc1456
   Hinz B, 2006, EUR J CELL BIOL, V85, P175, DOI 10.1016/j.ejcb.2005.09.004
   Hinz B, 2003, CURR OPIN BIOTECH, V14, P538, DOI 10.1016/j.copbio.2003.08.006
   Jordan P, 1999, ONCOGENE, V18, P6835, DOI 10.1038/sj.onc.1203233
   Kim KK, 2006, P NATL ACAD SCI USA, V103, P13180, DOI 10.1073/pnas.0605669103
   Kim KH, 2005, AM J RESP CELL MOL, V33, P271, DOI 10.1165/rcmb.2005-0111OC
   LAGACE R, 1985, VIRCHOWS ARCH A, V408, P49, DOI 10.1007/BF00739962
   Lee EH, 1999, INVEST OPHTH VIS SCI, V40, P2025
   Li JH, 2004, AM J PATHOL, V164, P1389, DOI 10.1016/S0002-9440(10)63225-7
   Lim DH, 2006, AM J PHYSIOL-LUNG C, V291, PL265, DOI 10.1152/ajplung.00305.2005
   Lochter A, 1997, J BIOL CHEM, V272, P5007, DOI 10.1074/jbc.272.8.5007
   Lochter A, 1997, J CELL BIOL, V139, P1861, DOI 10.1083/jcb.139.7.1861
   Lochter A, 1998, ANN NY ACAD SCI, V857, P180, DOI 10.1111/j.1749-6632.1998.tb10116.x
   Lund LR, 1996, DEVELOPMENT, V122, P181
   Matos P, 2003, J BIOL CHEM, V278, P50442, DOI 10.1074/jbc.M308215200
   McCawley LJ, 2000, MOL MED TODAY, V6, P149, DOI 10.1016/S1357-4310(00)01686-5
   Moinfar F, 2000, CANCER RES, V60, P2562
   Moody SE, 2005, CANCER CELL, V8, P197, DOI 10.1016/j.ccr.2005.07.009
   Mori K, 2004, CANCER RES, V64, P7464, DOI 10.1158/0008-5472.CAN-04-1725
   Mori L, 2005, EXP CELL RES, V304, P81, DOI 10.1016/j.yexcr.2004.11.011
   Nieto MA, 2001, MECH DEVELOP, V105, P27, DOI 10.1016/S0925-4773(01)00394-X
   Nightingale J, 2004, J AM SOC NEPHROL, V15, P21, DOI 10.1097/01.ASN.0000102479.92582.43
   Oldfield MD, 2001, J CLIN INVEST, V108, P1853
   Overall CM, 2006, NAT REV CANCER, V6, P227, DOI 10.1038/nrc1821
   Pardo Annie, 2006, PROC AM THORAC SOC, V3, P383, DOI 10.1513/pats.200601-012TK
   Parks WC, 2001, RESP RES, V2, P10, DOI 10.1186/rr33
   Petersen OW, 2003, AM J PATHOL, V162, P391, DOI 10.1016/S0002-9440(10)63834-5
   Phan SH, 2002, CHEST, V122, P286S, DOI 10.1378/chest.122.6_suppl.286S
   Powell DW, 1999, AM J PHYSIOL-CELL PH, V277, PC1, DOI 10.1152/ajpcell.1999.277.1.C1
   Radisky DC, 2005, NATURE, V436, P123, DOI 10.1038/nature03688
   Radisky DC, 2005, J CELL SCI, V118, P4325, DOI 10.1242/jcs.02552
   Rahman I, 1999, FREE RADICAL BIO MED, V27, P60, DOI 10.1016/S0891-5849(99)00035-0
   Rhyu DY, 2005, J AM SOC NEPHROL, V16, P667, DOI 10.1681/ASN.2004050425
   RONNOVJESSEN L, 1995, J CLIN INVEST, V95, P859, DOI 10.1172/JCI117736
   Russo FP, 2006, GASTROENTEROLOGY, V130, P1807, DOI 10.1053/j.gastro.2006.01.036
   SAPPINO AP, 1988, INT J CANCER, V41, P707, DOI 10.1002/ijc.2910410512
   Schnelzer A, 2000, ONCOGENE, V19, P3013, DOI 10.1038/sj.onc.1203621
   Selman Moises, 2006, PROC AM THORAC SOC, V3, P364, DOI 10.1513/pats.200601-003TK
   Shook D, 2003, MECH DEVELOP, V120, P1351, DOI 10.1016/j.mod.2003.06.005
   SIEWEKE MH, 1990, SCIENCE, V248, P1656, DOI 10.1126/science.2163544
   Singh A, 2004, ONCOGENE, V23, P9369, DOI 10.1038/sj.onc.1208182
   Sternlicht MD, 2000, ONCOGENE, V19, P1102, DOI 10.1038/sj.onc.1203347
   Sternlicht MD, 1999, CELL, V98, P137, DOI 10.1016/S0092-8674(00)81009-0
   SYMPSON CJ, 1994, J CELL BIOL, V125, P681, DOI 10.1083/jcb.125.3.681
   TALHOUK RS, 1992, J CELL BIOL, V118, P1271, DOI 10.1083/jcb.118.5.1271
   Tan RJ, 2006, AM J RESP CELL MOL, V35, P289, DOI 10.1165/rcmb.2005-0471OC
   Tarin D, 2005, CANCER RES, V65, P5996, DOI 10.1158/0008-5472.CAN-05-0699
   Thannickal VJ, 2004, ANNU REV MED, V55, P395, DOI 10.1146/annurev.med.55.091902.103810
   Thompson EW, 2005, CANCER RES, V65, P5991, DOI 10.1158/0008-5472.CAN-05-0616
   THOMSENSCHMIDT P, 2000, P 1 TOP C FABR METR, V1, P153
   Tomasek JJ, 2002, NAT REV MOL CELL BIO, V3, P349, DOI 10.1038/nrm809
   URBANSKI S, 1988, BRIT J CANCER, V58, P474, DOI 10.1038/bjc.1988.244
   Walter Nicholas, 2006, PROC AM THORAC SOC, V3, P330, DOI 10.1513/pats.200602-016TK
   WELLINGS SR, 1978, RADIOLOGY, V129, P299, DOI 10.1148/129.2.299
   Willis BC, 2005, AM J PATHOL, V166, P1321, DOI 10.1016/S0002-9440(10)62351-6
   Willis Brigham C, 2006, PROC AM THORAC SOC, V3, P377, DOI 10.1513/pats.200601-004TK
   Witty Jean P, 1995, MOLECULAR BIOLOGY OF THE CELL, V6, P1287
   Yamaguchi Y, 2005, BRIT J DERMATOL, V152, P616, DOI 10.1111/j.1365-2133.2005.06402.x
   Yang J, 2004, CELL, V117, P927, DOI 10.1016/j.cell.2004.06.006
   Zuo FR, 2002, P NATL ACAD SCI USA, V99, P6292, DOI 10.1073/pnas.092134099
NR 94
TC 266
Z9 279
U1 2
U2 41
PU WILEY-LISS
PI HOBOKEN
PA DIV JOHN WILEY & SONS INC, 111 RIVER ST, HOBOKEN, NJ 07030 USA
SN 0730-2312
EI 
J9 J CELL BIOCHEM
JI J. Cell. Biochem.
PD JUL 1
PY 2007
VL 101
IS 4
BP 830
EP 839
DI 10.1002/jcb.21186
PG 10
WC Biochemistry & Molecular Biology; Cell Biology
SC Biochemistry & Molecular Biology; Cell Biology
GA 185EQ
UT WOS:000247694600004
PM 17211838
DA 2023-09-23
ER

PT J
AU Henry, LR
   Lee, HO
   Lee, JS
   Klein-Szanto, A
   Watts, P
   Ross, EA
   Chen, WT
   Cheng, JD
AF Henry, Leonard R.
   Lee, Hyung-Ok
   Lee, John S.
   Klein-Szanto, Andres
   Watts, Perry
   Ross, Eric A.
   Chen, Wen-Tien
   Cheng, Jonathan D.
TI Clinical implications of fibroblast activation protein in patients with colon cancer
SO CLINICAL CANCER RESEARCH
LA English
DT Article
ID metastatic colorectal-cancer; tumor stromal fibroblasts; monoclonal-antibody f-19; serine-protease; expression patterns; radiation-therapy; plus irinotecan; phase-i; seprase; carcinoma
AB Purpose: Human fibroblast activation protein (FAP)/seprase is a 97-kDa surface glycoprotein expressed on tumor associated fibroblasts in the majority of epithelial cancers including colon adenocarcinomas. FAP overexpression in human tumor cells has been shown to promote tumor growth in animal models, and clinical trials targeting FAP enzymatic activity have been initiated. The primary objective of this study was to evaluate the clinical significance of stromal FAP in human colon cancers by immunohistochemisty. Experimental Design: Sections of paraffin-embedded resected primary human colon cancer specimens from 1996 through 2001 within the Fox Chase Cancer Center tumor bank were stained with D8 antibody directed against FAP/seprase. Xenotransplanted human colorectal tumors in mice were examined similarly for stromal FAP in tumors of different sizes. Overall percentage of stromal FAP staining of the primary tumor was assessed semiquantitatively (0, 1+, 2+, 3+) and staining intensity was also graded (none, weak, intermediate, strong). Survival time and time to recurrence data were analyzed using Kaplan-Meier plots, log-rank tests, and Cox proportional hazards models. Results: One hundred thirty-eight patients with resected specimens were available for study (mean follow-up, 1,050 days) with 6 (4%) stage I, 52 (38%) stage II, 43 (31%) stage III, and 37 (27%) stage IV patients. FAP was detected in >93% of specimens. Semiquantitative staining was scored as 1+ in 28 (20%), 2+ in 52 (38%), and 3+ in 49 (35%). FAP staining intensity was graded as weak in 45 (33%), intermediate in 48 (35%), and dark in 36 (26%). Stromal FAP was found to correlate inversely with tumor stage (semi quantitative, P = 0.01; intensity, P = 0.009) and with tumor size of the tumor xenograft model (correlation coefficient, -0.61; P = 0.047), suggesting that stromal FAP may have a greater role in the early development of tumors. Furthermore, greater stromal FAP for patients with known metastatic disease was associated with a decreased survival. Conclusion: Our data indicate that patients whose colon tumors have high levels of stromal FAP are more likely to have aggressive disease progression and potential development of metastases or recurrence. This study affirms the rationale for ongoing clinical investigations using FAP as a therapeutic target to disrupt FAP-driven tumor progression in patients with metastatic disease. It also suggests that the effects of FAP inhibition should be investigated in earlier-stage tumors, given its high levels and potential effect earlier in the course of the disease.
C1 Fox Chase Canc Ctr, Dept Med Oncol, Philadelphia, PA 19111 USA.
   Fox Chase Canc Ctr, Dept Surg Oncol, Philadelphia, PA 19111 USA.
   Fox Chase Canc Ctr, Dept Pathol, Philadelphia, PA 19111 USA.
   Fox Chase Canc Ctr, Dept Biostat, Philadelphia, PA 19111 USA.
   SUNY Stony Brook, Dept Med, Stony Brook, NY 11794 USA.
C3 Fox Chase Cancer Center; Fox Chase Cancer Center; Fox Chase Cancer Center; Fox Chase Cancer Center; State University of New York (SUNY) System; State University of New York (SUNY) Stony Brook
RP Cheng, JD (通讯作者)，Fox Chase Canc Ctr, Dept Med Oncol, 333 Cottman Ave, Philadelphia, PA 19111 USA.
EM j_cheng@fccc.edu
FU NCI NIH HHS [CA006927, CA09035, CA090468, CA103991] Funding Source: Medline; PHS HHS [W81XWH-04-1-0709] Funding Source: Medline
CR Adams S, 2004, CANCER RES, V64, P5471, DOI 10.1158/0008-5472.CAN-04-0447
   ADAMS S, 2003, CLIN CANCER RES, V9, P0
   Ariga N, 2001, INT J CANCER, V95, P67, DOI 10.1002/1097-0215(20010120)95:1<67::AID-IJC1012>3.3.CO;2-L
   Bentzen SM, 2005, J CLIN ONCOL, V23, P5560, DOI 10.1200/JCO.2005.06.411
   Brown RE, 2004, ANN CLIN LAB SCI, V34, P251
   Cheng JD, 2005, MOL CANCER THER, V4, P351
   Cheng JD, 2002, CANCER RES, V62, P4767
   CUNNINGHAM C, 2005, P AM ASS CANC RES, V24, P0
   Cunningham D, 2004, NEW ENGL J MED, V351, P337, DOI 10.1056/NEJMoa033025
   GARINCHESA P, 1990, P NATL ACAD SCI USA, V87, P7235, DOI 10.1073/pnas.87.18.7235
   Ghersi G, 2002, J BIOL CHEM, V277, P29231, DOI 10.1074/jbc.M202770200
   Hofheinz RD, 2003, ONKOLOGIE, V26, P44, DOI 10.1159/000069863
   Huang Y, 2004, CANCER RES, V64, P2712, DOI 10.1158/0008-5472.CAN-03-3184
   Hurwitz H, 2004, NEW ENGL J MED, V350, P2335, DOI 10.1056/NEJMoa032691
   Iwasa S, 2003, CANCER LETT, V199, P91, DOI 10.1016/S0304-3835(03)00315-X
   Jemal A, 2006, CA-CANCER J CLIN, V56, P106, DOI 10.3322/canjclin.56.2.106
   Jin X, 2003, ANTICANCER RES, V23, P3195
   Khor LY, 2005, CANCER-AM CANCER SOC, V104, P962, DOI 10.1002/cncr.21261
   KIM KJ, 1993, NATURE, V362, P841, DOI 10.1038/362841a0
   Levy MT, 2002, LIVER, V22, P93, DOI 10.1034/j.1600-0676.2002.01503.x
   Montironi R, 1996, EUR UROL, V30, P191
   Mori Y, 2004, ONCOLOGY-BASEL, V67, P411, DOI 10.1159/000082926
   Okada K, 2003, ONCOLOGY-BASEL, V65, P363, DOI 10.1159/000074650
   Park JE, 1999, J BIOL CHEM, V274, P36505, DOI 10.1074/jbc.274.51.36505
   PineiroSanchez ML, 1997, J BIOL CHEM, V272, P7595, DOI 10.1074/jbc.272.12.7595
   REDMAN BG, 2005, P AM ASS CANC RES, V24, P0
   Scott AM, 2003, CLIN CANCER RES, V9, P1639
   Tanswell P, 2001, BRIT J CLIN PHARMACO, V51, P177
   UPRICHARD MJ, 2005, P AM ASS CANC RES, V24, P0
   WELT S, 1994, J CLIN ONCOL, V12, P1193, DOI 10.1200/JCO.1994.12.6.1193
NR 30
TC 269
Z9 303
U1 0
U2 13
PU AMER ASSOC CANCER RESEARCH
PI PHILADELPHIA
PA 615 CHESTNUT ST, 17TH FLOOR, PHILADELPHIA, PA 19106-4404 USA
SN 1078-0432
EI 
J9 CLIN CANCER RES
JI Clin. Cancer Res.
PD MAR 15
PY 2007
VL 13
IS 6
BP 1736
EP 1741
DI 10.1158/1078-0432.CCR-06-1746
PG 6
WC Oncology
SC Oncology
GA 147VV
UT WOS:000245031800018
PM 17363526
DA 2023-09-23
ER

PT J
AU Lebret, SC
   Newgreen, DF
   Thompson, EW
   Ackland, ML
AF Lebret, Stephanie C.
   Newgreen, Donald F.
   Thompson, Erik W.
   Ackland, M. Leigh
TI Induction of epithelial to mesenchymal transition in PMC42-LA human breast carcinoma cells by carcinoma-associated fibroblast secreted factors
SO BREAST CANCER RESEARCH
LA English
DT Article
ID tumor-derived fibroblasts; epidermal-growth-factor; factor scatter factor; stromal fibroblasts; e-cadherin; cancer-cells; line pmc42; beta-catenin; in-vitro; expression
AB Background Breast carcinoma is accompanied by changes in the acellular and cellular components of the microenvironment, the latter typified by a switch from fibroblasts to myofibroblasts. Methods We utilised conditioned media cultures, Western blot analysis and immunocytochemistry to investigate the differential effects of normal mammary fibroblasts (NMFs) and mammary cancer-associated fibroblasts (CAFs) on the phenotype and behaviour of PMC42-LA breast cancer cells. NMFs were obtained from a mammary gland at reduction mammoplasty, and CAFs from a mammary carcinoma after resection. Results We found greater expression of myofibroblastic markers in CAFs than in NMFs. Medium from both CAFs and NMFs induced novel expression of alpha-smooth muscle actin and cytokeratin-14 in PMC42-LA organoids. However, although conditioned media from NMFs resulted in distribution of vimentin-positive cells to the periphery of PMC42-LA organoids, this was not seen with CAF-conditioned medium. Upregulation of vimentin was accompanied by a mis-localization of E-cadherin, suggesting a loss of adhesive function. This was confirmed by visualizing the change in active beta-catenin, localized to the cell junctions in control cells/cells in NMF-conditioned medium, to inactive beta-catenin, localized to nuclei and cytoplasm in cells in CAF-conditioned medium. Conclusion We found no significant difference between the influences of NMFs and CAFs on PMC42-LA cell proliferation, viability, or apoptosis; significantly, we demonstrated a role for CAFs, but not for NMFs, in increasing the migratory ability of PMC42-LA cells. By concentrating NMF-conditioned media, we demonstrated the presence of factor(s) that induce epithelial-mesenchymal transition in NMF-conditioned media that are present at higher levels in CAF-conditioned media. Our in vitro results are consistent with observations in vivo showing that alterations in stroma influence the phenotype and behaviour of surrounding cells and provide evidence for a role for CAFs in stimulating cancer progression via an epithelial-mesenchymal transition. These findings have implications for our understanding of the roles of signalling between epithelial and stromal cells in the development and progression of mammary carcinoma.
C1 Deakin Univ, Melbourne, Vic 3125, Australia.
   Murdoch Childrens Res Inst, Melbourne, Vic 3050, Australia.
   Univ Melbourne, Dept Surg, Melbourne, Vic 3050, Australia.
   St Vincents Inst Med Res, Melbourne, Vic 3065, Australia.
   Bernard O Brien Inst Microsurg, Melbourne, Vic 3065, Australia.
C3 Deakin University; Murdoch Children's Research Institute; University of Melbourne
RP Ackland, ML (通讯作者)，Deakin Univ, Burwood Highway, Melbourne, Vic 3125, Australia.
EM leigha@deakin.edu.au
CR Ackland ML, 2003, LAB INVEST, V83, P435, DOI 10.1097/01.LAB.0000059927.97515.FD
   Ackland ML, 2001, EXP CELL RES, V263, P14, DOI 10.1006/excr.2000.5106
   ADAM L, 1994, INT J CANCER, V59, P262, DOI 10.1002/ijc.2910590219
   ADAMS EF, 1988, BREAST CANCER RES TR, V11, P165, DOI 10.1007/BF01805840
   Barcellos-Hoff MH, 2000, CANCER RES, V60, P1254
   Barcellos-Hoff MH, 2005, BREAST CANCER RES, V7, P33, DOI 10.1186/bcr972
   Barcellos-Hoff MH, 1998, J MAMMARY GLAND BIOL, V3, P165, DOI 10.1023/A:1018794806635
   BARSKY SH, 1982, AM J PATHOL, V108, P276
   Bellovin DI, 2005, CANCER RES, V65, P10938, DOI 10.1158/0008-5472.CAN-05-1947
   BELLUSCI S, 1994, J CELL SCI, V107, P1277
   BELLUSCI S, 1994, ONCOGENE, V9, P1091
   BERNAL SD, 1985, CRC CR REV ONCOL-HEM, V3, P191, DOI 10.1016/S1040-8428(85)80026-3
   Berx G, 2001, BREAST CANCER RES, V3, P289, DOI 10.1186/bcr309
   Bhowmick NA, 2004, NATURE, V432, P332, DOI 10.1038/nature03096
   Bissell MJ, 2001, NAT REV CANCER, V1, P46, DOI 10.1038/35094059
   BROUTYBOYE D, 1993, ANTICANCER RES, V13, P1087
   BROUTYBOYE D, 1994, INT J CANCER, V56, P731, DOI 10.1002/ijc.2910560520
   Brummer O, 1999, VIRCHOWS ARCH, V435, P566, DOI 10.1007/s004280050442
   Chen HY, 1997, J CELL SCI, V110, P345
   CULLEN KJ, 1999, INTERACTIONS STROMA, V0, P0
   Darcy KM, 2000, IN VITRO CELL DEV-AN, V36, P578, DOI 10.1007/BF02577526
   De Wever O, 2003, J PATHOL, V200, P429, DOI 10.1002/path.1398
   DEAK SB, 1991, MATRIX, V11, P252, DOI 10.1016/S0934-8832(11)80232-5
   DVORAK HF, 1986, NEW ENGL J MED, V315, P1650
   ENAMI J, 1983, JPN J CANCER RES, V74, P845
   FARBER E, 1984, CANCER RES, V44, P4217
   FRIXEN UH, 1991, J CELL BIOL, V113, P173, DOI 10.1083/jcb.113.1.173
   FUCHS E, 1994, ANNU REV BIOCHEM, V63, P345, DOI 10.1146/annurev.biochem.63.1.345
   GABBIANI G, 1971, EXPERIENTIA, V27, P549, DOI 10.1007/BF02147594
   Gache C, 1998, IN VITRO CELL DEV-AN, V34, P347
   GARINCHESA P, 1990, P NATL ACAD SCI USA, V87, P7235, DOI 10.1073/pnas.87.18.7235
   GILLES C, 1996, BREAST J, V2, P83
   Hayward SW, 2001, CANCER RES, V61, P8135
   Heffelfinger SC, 1999, CLIN CANCER RES, V5, P2867
   HOFLAND LJ, 1995, INT J CANCER, V60, P93, DOI 10.1002/ijc.2910600114
   Kuroda H, 2006, VIRCHOWS ARCH, V448, P500, DOI 10.1007/s00428-005-0096-y
   LAZARD D, 1993, P NATL ACAD SCI USA, V90, P999, DOI 10.1073/pnas.90.3.999
   Lebret SC, 2006, IN VITRO CELL DEV-AN, V42, P298
   LEFEBVRE MF, 1995, BREAST CANCER RES TR, V33, P189, DOI 10.1007/BF00665943
   LI Y, 1994, IN VITRO CELL DEV-AN, V30A, P105
   LIOTTA LA, 1986, P NATL ACAD SCI USA, V83, P3302, DOI 10.1073/pnas.83.10.3302
   Liu JF, 1997, ANTICANCER RES, V17, P253
   Luo J, 1999, CANCER RES, V59, P3552
   Matsumoto E, 1999, JPN J CANCER RES, V90, P320, DOI 10.1111/j.1349-7006.1999.tb00750.x
   MUKAIDA H, 1991, INT J CANCER, V48, P423, DOI 10.1002/ijc.2910480320
   Nielsen BS, 2001, CANCER RES, V61, P7091
   Noel A, 1998, J MAMMARY GLAND BIOL, V3, P215, DOI 10.1023/A:1018703208453
   Olumi AF, 1999, CANCER RES, V59, P5002
   Orr DJA, 1993, BREAST, V2, P138
   Orsulic S, 1999, J CELL SCI, V112, P1237
   OSBORN M, 1984, EUR J CELL BIOL, V34, P137
   Petersen OW, 2001, BREAST CANCER RES, V3, P213
   RASBRIDGE SA, 1993, J PATHOL, V169, P245, DOI 10.1002/path.1711690211
   RETTIG WJ, 1988, P NATL ACAD SCI USA, V85, P3110, DOI 10.1073/pnas.85.9.3110
   RONNOVJESSEN L, 1990, LAB INVEST, V63, P532
   Sadlonova A, 2005, BREAST CANCER RES, V7, PR46, DOI 10.1186/bcr949
   SCANLAN MJ, 1994, P NATL ACAD SCI USA, V91, P5657, DOI 10.1073/pnas.91.12.5657
   SOMMERS CL, 1992, CANCER RES, V52, P5190
   SOMMERS CL, 1994, BREAST CANCER RES TR, V31, P325, DOI 10.1007/BF00666165
   STRACKE ML, 1992, J BIOL CHEM, V267, P2524
   Thiery JP, 2002, NAT REV CANCER, V2, P442, DOI 10.1038/nrc822
   THOMPSON EW, 1992, J CELL PHYSIOL, V150, P534, DOI 10.1002/jcp.1041500314
   Tlsty TD, 1998, CURR OPIN CELL BIOL, V10, P647, DOI 10.1016/S0955-0674(98)80041-0
   Tucker E, 2003, P NUTR SOC, V62, P229, DOI 10.1079/PNS2003217
   vanRoozendaal KEP, 1996, INT J CANCER, V65, P120, DOI 10.1002/(SICI)1097-0215(19960103)65:1<120::AID-IJC20>3.0.CO;2-J
   WELT S, 1994, J CLIN ONCOL, V12, P1193, DOI 10.1200/JCO.1994.12.6.1193
   WHITEHEAD RH, 1983, J NATL CANCER I, V71, P1193
   WHITEHEAD RH, 1983, J NATL CANCER I, V70, P649
   WHITEHEAD RH, 1984, JNCI-J NATL CANCER I, V73, P643
   Xian W, 2005, J CELL BIOL, V171, P663, DOI 10.1083/jcb.200505098
   Yang Jian-Feng, 2004, AI ZHENG, V23, P799
   Yashiro M, 2005, BREAST CANCER RES TR, V90, P307, DOI 10.1007/s10549-004-5364-z
NR 72
TC 79
Z9 80
U1 0
U2 3
PU BMC
PI LONDON
PA CAMPUS, 4 CRINAN ST, LONDON N1 9XW, ENGLAND
SN 1465-542X
EI 1465-5411
J9 BREAST CANCER RES
JI Breast Cancer Res.
PD JUN 15
PY 2007
VL 9
IS 1
BP 
EP 
DI 10.1186/bcr1656
PG 15
WC Oncology
SC Oncology
GA 158RH
UT WOS:000245810800025
PM 17311675
DA 2023-09-23
ER

PT J
AU Raman, D
   Baugher, PJ
   Thu, YM
   Richmond, A
AF Raman, Dayanidhi
   Baugher, Paige J.
   Thu, Yee Mon
   Richmond, Ann
TI Role of chemokines in tumor growth
SO CANCER LETTERS
LA English
DT Review
DE chronic inflammation; chemokines; tumor growth; angiogenesis; stromal cells
ID monocyte chemotactic protein-1; lymph-node metastasis; nf-kappa-b; human-malignant melanoma; cancer-cell-migration; necrosis-factor-alpha; microvascular endothelial-cells; skin-associated chemokine; duffy antigen receptor; rous-sarcoma-virus
AB Chemokines play a paramount role in the tumor progression. Chronic inflammation promotes tumor formation. Both tumor cells and stromal cells elaborate chemokines and cytokines. These act either by autocrine or paracrine mechanisms to sustain tumor cell growth, induce angiogenesis and facilitate evasion of immune surveillance through immunoediting. The chemokine receptor CXCR2 and its ligands promote tumor angiogenesis and leukocyte infiltration into the tumor microenvironment. In harsh acidic and hypoxic microenvironmental conditions tumor cells up-regulate their expression of CXCR4, which equips them to migrate up a gradient of CXCL12 elaborated by carcinoma-associated fibroblasts (CAFs) to a normoxic microenvironment. The CXCL12-CXCR4 axis facilitates metastasis to distant organs and the CCL21-CCR7 chemokine ligand-receptor pair favors metastasis to lymph nodes. These two chemokine ligand-receptor systems are common key mediators of tumor cell metastasis for several malignancies and as such provide key targets for chemotherapy. In this paper, the role of specific chemokines/chemokine receptor interactions in tumor progression, growth and metastasis and the role of chernokine/chemokine receptor interactions in the stromal compartment as related to angiogenesis, metastasis, and immune response to the tumor are reviewed. Published by Elsevier Ireland Ltd.
C1 Vanderbilt Univ, Sch Med, Dept Canc Biol, Nashville, TN 37232 USA.
   Vanderbilt Univ, Sch Med, Dept Vet Affairs, Nashville, TN 37232 USA.
C3 Vanderbilt University; Vanderbilt University
RP Richmond, A (通讯作者)，Vanderbilt Univ, Sch Med, Dept Canc Biol, 432 PRB,23rd Ave S Pierce, Nashville, TN 37232 USA.
EM ann.richmond@vanderbilt.edu
FU NCI NIH HHS [R01 CA116021, R01 CA116021-03, T32 CA009592, R01 CA034590-24, R01 CA034590] Funding Source: Medline; BLRD VA [IK6 BX005225] Funding Source: Medline
CR Addison CL, 2000, J IMMUNOL, V165, P5269, DOI 10.4049/jimmunol.165.9.5269
   Addison CL, 2004, BMC CANCER, V4, P0, DOI 10.1186/1471-2407-4-28
   Addison CL, 2000, HUM GENE THER, V11, P247, DOI 10.1089/10430340050015996
   Adema GJ, 1997, NATURE, V387, P713, DOI 10.1038/42716
   Adler EP, 2003, IMMUNOL LETT, V90, P187, DOI 10.1016/j.imlet.2003.09.013
   Aggarwal BB, 2006, BIOCHEM PHARMACOL, V72, P1605, DOI 10.1016/j.bcp.2006.06.029
   Aggarwal R, 2006, EXP HEMATOL, V34, P1289, DOI 10.1016/j.exphem.2006.06.017
   Allavena P, 2000, IMMUNOL REV, V177, P141, DOI 10.1034/j.1600-065X.2000.17714.x
   ANISOWICZ A, 1991, J IMMUNOL, V147, P520
   Ao MF, 2007, CANCER RES, V67, P4244, DOI 10.1158/0008-5472.CAN-06-3946
   Arenberg DA, 2001, CANCER IMMUNOL IMMUN, V49, P587, DOI 10.1007/s002620000147
   Arendt BK, 2002, LEUKEMIA, V16, P2142, DOI 10.1038/sj.leu.2402714
   Asahara T, 1999, CIRC RES, V85, P221, DOI 10.1161/01.RES.85.3.221
   Azenshtein E, 2005, CANCER LETT, V217, P73, DOI 10.1016/j.canlet.2004.05.024
   Azenshtein E, 2002, CANCER RES, V62, P1093
   Baggiolini M, 1997, ANNU REV IMMUNOL, V15, P675, DOI 10.1146/annurev.immunol.15.1.675
   Baier PK, 2005, ANTICANCER RES, V25, P3581
   Balabanian K, 2005, J BIOL CHEM, V280, P35760, DOI 10.1074/jbc.M508234200
   BALENTIEN E, 1991, ONCOGENE, V6, P1115
   Balkwill F, 2004, NAT REV CANCER, V4, P540, DOI 10.1038/nrc1388
   Balkwill F, 2003, SEMIN IMMUNOL, V15, P49, DOI 10.1016/S1044-5323(02)00127-6
   Balkwill F, 2005, CANCER CELL, V7, P211, DOI 10.1016/j.ccr.2005.02.013
   Balkwill F, 2001, LANCET, V357, P539, DOI 10.1016/S0140-6736(00)04046-0
   Balkwill F, 2004, NATURE, V431, P405, DOI 10.1038/431405a
   Bandyopadhyay S, 2006, NAT MED, V12, P933, DOI 10.1038/nm1444
   Ben-Baruch A, 2006, CANCER METAST REV, V25, P357, DOI 10.1007/s10555-006-9003-5
   Ben-Baruch A, 2006, SEMIN CANCER BIOL, V16, P38, DOI 10.1016/j.semcancer.2005.07.006
   Ben-Baruch A, 2003, BREAST CANCER RES, V5, P31, DOI 10.1186/bcr554
   Bendre M, 2003, CLIN ORTHOP RELAT R, V0, PPS39, DOI 10.1097/01.blo.0000093844.72468.f4
   Bendre MS, 2005, CANCER RES, V65, P11001, DOI 10.1158/0008-5472.CAN-05-2630
   Bendre MS, 2003, BONE, V33, P28, DOI 10.1016/S8756-3282(03)00086-3
   Bendre MS, 2002, CANCER RES, V62, P5571
   Benelli R, 2006, CURR PHARM DESIGN, V12, P3101, DOI 10.2174/138161206777947461
   Bernardini G, 2000, BLOOD, V96, P4039, DOI 10.1182/blood.V96.13.4039.h8004039_4039_4045
   Bhowmick NA, 2004, NATURE, V432, P332, DOI 10.1038/nature03096
   Bhowmick NA, 2004, SCIENCE, V303, P848, DOI 10.1126/science.1090922
   Bierie B, 2005, CELL, V123, P985, DOI 10.1016/j.cell.2005.11.029
   Bikfalvi A, 2004, SEMIN THROMB HEMOST, V30, P379, DOI 10.1055/s-2004-831051
   Bikfalvi A, 2004, SEMIN THROMB HEMOST, V30, P137
   Bissell MJ, 2001, NAT REV CANCER, V1, P46, DOI 10.1038/35094059
   Biswas P, 1998, BLOOD, V91, P258, DOI 10.1182/blood.V91.1.258.258_258_265
   Biswas SK, 2006, BLOOD, V107, P2112, DOI 10.1182/blood-2005-01-0428
   Bleul CC, 1996, NATURE, V382, P829, DOI 10.1038/382829a0
   BORDONI R, 1990, J CELL BIOCHEM, V44, P207, DOI 10.1002/jcb.240440403
   BOTTAZZI B, 1983, SCIENCE, V220, P210, DOI 10.1126/science.6828888
   Boyd RS, 1999, BRIT J CANCER, V80, P315, DOI 10.1038/sj.bjc.6690357
   Broek IV, 2003, BRIT J CANCER, V88, P855, DOI 10.1038/sj.bjc.6600833
   Burdick MD, 2005, AM J RESP CRIT CARE, V171, P261, DOI 10.1164/rccm.200409-1164OC
   Burns JM, 2006, J EXP MED, V203, P2201, DOI 10.1084/jem.20052144
   CHA YI, 2006, ANN REV MED, V0, P0
   Chavey C, 2007, BREAST CANCER RES, V9, P0, DOI 10.1186/bcr1648
   Chen GS, 2006, BRIT J DERMATOL, V154, P910, DOI 10.1111/j.1365-2133.2006.07150.x
   Chiu ST, 2005, CANCER EPIDEM BIOMAR, V14, P437, DOI 10.1158/1055-9965.EPI-04-0396
   COLOMBO MP, 1992, MELANOMA RES, V2, P181, DOI 10.1097/00008390-199209000-00006
   Coussens LM, 2002, NATURE, V420, P860, DOI 10.1038/nature01322
   Coussens LM, 2001, J EXP MED, V193, PF23, DOI 10.1084/jem.193.6.F23
   Crump MP, 2001, FEBS LETT, V489, P171, DOI 10.1016/S0014-5793(00)02393-0
   Cunha GR, 2003, INT J CANCER, V107, P1, DOI 10.1002/ijc.11335
   Curiel TJ, 2004, CANCER RES, V64, P5535, DOI 10.1158/0008-5472.CAN-04-1272
   Curiel TJ, 2004, NAT MED, V10, P942, DOI 10.1038/nm1093
   de Almodovar CR, 2006, CELL, V124, P18, DOI 10.1016/j.cell.2005.12.023
   De Palma M, 2003, NAT MED, V9, P789, DOI 10.1038/nm871
   Devalaraja MN, 1999, TRENDS PHARMACOL SCI, V20, P151, DOI 10.1016/S0165-6147(99)01342-5
   Dhawan P, 2002, J LEUKOCYTE BIOL, V72, P9
   Ding YZ, 2003, CLIN CANCER RES, V9, P3406
   DOLBERG DS, 1984, NATURE, V309, P552, DOI 10.1038/309552a0
   DOLBERG DS, 1985, SCIENCE, V230, P676, DOI 10.1126/science.2996144
   Du JG, 2002, J LEUKOCYTE BIOL, V71, P141
   Egeblad M, 2005, COLD SH Q B, V70, P383, DOI 10.1101/sqb.2005.70.007
   Fioretti F, 1998, J IMMUNOL, V161, P342
   Folkman J, 2002, SEMIN ONCOL, V29, P15, DOI 10.1053/sonc.2002.37263
   FOLKMAN J, 1989, NATURE, V339, P58, DOI 10.1038/339058a0
   Freund A, 2004, ONCOGENE, V23, P6105, DOI 10.1038/sj.onc.1207815
   Freund A, 2003, ONCOGENE, V22, P256, DOI 10.1038/sj.onc.1206113
   Fushimi T, 2000, J CLIN INVEST, V105, P1383, DOI 10.1172/JCI7548
   Galvez BG, 2005, J BIOL CHEM, V280, P1292, DOI 10.1074/jbc.M408673200
   Genis L, 2006, CANCER METAST REV, V25, P77, DOI 10.1007/s10555-006-7891-z
   Giovarelli M, 2000, J IMMUNOL, V164, P3200, DOI 10.4049/jimmunol.164.6.3200
   Giuliani N, 2006, HAEMATOLOGICA, V91, P1489
   Goede V, 1999, INT J CANCER, V82, P765, DOI 10.1002/(SICI)1097-0215(19990827)82:5<765::AID-IJC23>3.0.CO;2-F
   Goldberg-Bittman L, 2004, IMMUNOL LETT, V92, P171, DOI 10.1016/j.imlet.2003.10.020
   Gomperts BN, 2006, CONTRIB MICROBIOL, V13, P170, DOI 10.1159/000092972
   GRAVES DT, 1992, AM J PATHOL, V140, P9
   Greten FR, 2004, CELL, V118, P285, DOI 10.1016/j.cell.2004.07.013
   Grunewald M, 2006, CELL, V124, P175, DOI 10.1016/j.cell.2005.10.036
   Gu L, 2000, NATURE, V404, P407, DOI 10.1038/35006097
   Guleng B, 2005, CANCER RES, V65, P5864, DOI 10.1158/0008-5472.CAN-04-3833
   Gunther K, 2005, INT J CANCER, V116, P726, DOI 10.1002/ijc.21123
   GUTMAN M, 1995, CANCER RES, V55, P2470
   Hanahan D, 2000, CELL, V100, P57, DOI 10.1016/S0092-8674(00)81683-9
   Hartmann TN, 2005, ONCOGENE, V24, P4462, DOI 10.1038/sj.onc.1208621
   HASKILL S, 1990, P NATL ACAD SCI USA, V87, P7732, DOI 10.1073/pnas.87.19.7732
   Heesen M, 1998, IMMUNOGENETICS, V47, P364, DOI 10.1007/s002510050371
   Heidemann J, 2004, AM J PHYSIOL-GASTR L, V286, PG1059, DOI 10.1152/ajpgi.00417.2003
   Heidemann J, 2003, J BIOL CHEM, V278, P8508, DOI 10.1074/jbc.M208231200
   Hillinger S, 2006, BRIT J CANCER, V94, P1029, DOI 10.1038/sj.bjc.6603061
   Hirao M, 2000, CANCER RES, V60, P2209
   Hiratsuka S, 2006, NAT CELL BIOL, V8, P1369, DOI 10.1038/ncb1507
   HIROSE K, 1995, BRIT J CANCER, V72, P708, DOI 10.1038/bjc.1995.398
   Homey B, 2000, J IMMUNOL, V164, P3465, DOI 10.4049/jimmunol.164.7.3465
   Hong KH, 2005, BLOOD, V105, P1405, DOI 10.1182/blood-2004-08-3178
   Hwang J, 2005, CYTOKINE, V30, P254, DOI 10.1016/j.cyto.2005.01.018
   Hwang JS, 2004, FEBS LETT, V570, P47, DOI 10.1016/j.febslet.2004.06.023
   Iiizumi M, 2007, CANCER RES, V67, P1411, DOI 10.1158/0008-5472.CAN-06-3801
   Iivanainen E, 2003, MICROSC RES TECHNIQ, V60, P13, DOI 10.1002/jemt.10238
   Imaizumi Tadaatsu, 2004, J ATHEROSCLER THROMB, V11, P15
   Kakinuma T, 2006, J LEUKOCYTE BIOL, V79, P639, DOI 10.1189/jlb.1105633
   Kalluri R, 2006, NAT REV CANCER, V6, P392, DOI 10.1038/nrc1877
   Karin M, 2006, NATURE, V441, P431, DOI 10.1038/nature04870
   Kawada K, 2004, CANCER RES, V64, P4010, DOI 10.1158/0008-5472.CAN-03-1757
   KAWADA K, 2007, ONCOGENE, V0, P0
   Keane MP, 2004, J IMMUNOL, V172, P2853, DOI 10.4049/jimmunol.172.5.2853
   Kim SW, 2005, CANCER RES, V65, P8784, DOI 10.1158/0008-5472.CAN-04-4422
   Kleeff J, 1999, INT J CANCER, V81, P650, DOI 10.1002/(SICI)1097-0215(19990517)81:4<650::AID-IJC23>3.0.CO;2-#
   Knudson AG, 2001, NAT REV CANCER, V1, P157, DOI 10.1038/35101031
   KNUDSON AG, 1977, CANCER, V39, P1882, DOI 10.1002/1097-0142(197704)39:4+<1882::AID-CNCR2820390821>3.0.CO;2-#
   Krtolica A, 2002, INT J BIOCHEM CELL B, V34, P1401, DOI 10.1016/S1357-2725(02)00053-5
   Krtolica A, 2001, P NATL ACAD SCI USA, V98, P12072, DOI 10.1073/pnas.211053698
   Kryczek I, 2005, CANCER RES, V65, P465
   Kulbe H, 2005, CANCER RES, V65, P10355, DOI 10.1158/0008-5472.CAN-05-0957
   Kulbe H, 2007, CANCER RES, V67, P585, DOI 10.1158/0008-5472.CAN-06-2941
   Kumar R, 1998, IN VIVO, V12, P27
   Kumar SM, 2007, CANCER RES, V67, P3177, DOI 10.1158/0008-5472.CAN-06-3312
   Kuperwasser C, 2004, P NATL ACAD SCI USA, V101, P4966, DOI 10.1073/pnas.0401064101
   Lee LF, 2004, ONCOGENE, V23, P2197, DOI 10.1038/sj.onc.1207344
   Lee LF, 2000, J IMMUNOL, V164, P2769, DOI 10.4049/jimmunol.164.5.2769
   Lentzsch S, 2003, BLOOD, V101, P3568, DOI 10.1182/blood-2002-08-2383
   Lin Y, 2004, INT J CANCER, V109, P507, DOI 10.1002/ijc.11724
   Liss C, 2001, INT J CANCER, V93, P781, DOI 10.1002/ijc.1407
   Liston A, 2003, BIOESSAYS, V25, P478, DOI 10.1002/bies.10273
   Liu VC, 2007, J IMMUNOL, V178, P2883, DOI 10.4049/jimmunol.178.5.2883
   Longo-Imedio MI, 2005, INT J CANCER, V117, P861, DOI 10.1002/ijc.21269
   LU Y, 2007, CANC METASTASIS REV, V0, P0
   Lu Y, 2006, PROSTATE, V66, P1311, DOI 10.1002/pros.20464
   Luboshits G, 1999, CANCER RES, V59, P4681
   Luker KE, 2006, CANCER LETT, V238, P30, DOI 10.1016/j.canlet.2005.06.021
   Luster AD, 1998, NEW ENGL J MED, V338, P436, DOI 10.1056/NEJM199802123380706
   MA J, 2006, BLOOD, V0, P0
   Ma Q, 1998, P NATL ACAD SCI USA, V95, P9448, DOI 10.1073/pnas.95.16.9448
   MAIONE TE, 1990, SCIENCE, V247, P77, DOI 10.1126/science.1688470
   Mantovani A, 2002, TRENDS IMMUNOL, V23, P549, DOI 10.1016/S1471-4906(02)02302-5
   MARTINSGREEN M, 1994, CANCER RES, V54, P4334
   Mashino K, 2002, CANCER RES, V62, P2937
   Menu E, 2006, HAEMATOLOGICA, V91, P605
   Milliken D, 2002, CLIN CANCER RES, V8, P1108
   Mitsuyama K, 2006, DIGEST DIS SCI, V51, P173, DOI 10.1007/s10620-006-3104-4
   Monti P, 2003, CANCER RES, V63, P7451
   Moore B B, 1998, ANGIOGENESIS, V2, P123, DOI 10.1023/A:1009284305061
   Morales J, 1999, P NATL ACAD SCI USA, V96, P14470, DOI 10.1073/pnas.96.25.14470
   Moran CJ, 2002, CLIN CANCER RES, V8, P3803
   Moscova M, 2006, CANCER RES, V66, P1376, DOI 10.1158/0008-5472.CAN-05-2666
   Moskovits N, 2006, CANCER RES, V66, P10671, DOI 10.1158/0008-5472.CAN-06-2323
   Mrowietz U, 1999, BRIT J CANCER, V79, P1025, DOI 10.1038/sj.bjc.6690164
   Muller A, 2001, NATURE, V410, P50, DOI 10.1038/35065016
   Murphy C, 2005, CLIN CANCER RES, V11, P4117, DOI 10.1158/1078-0432.CCR-04-1518
   Nagasawa T, 1996, NATURE, V382, P635, DOI 10.1038/382635a0
   Nagpal ML, 2006, BBA-MOL BASIS DIS, V1762, P811, DOI 10.1016/j.bbadis.2006.06.017
   Nakagawa H, 2004, ONCOGENE, V23, P7366, DOI 10.1038/sj.onc.1208013
   Nam JS, 2006, CANCER RES, V66, P7176, DOI 10.1158/0008-5472.CAN-06-0825
   Naumov GN, 2006, CELL CYCLE, V5, P1779, DOI 10.4161/cc.5.16.3018
   Negus RPM, 1997, AM J PATHOL, V150, P1723
   Nesbit M, 2001, J IMMUNOL, V166, P6483, DOI 10.4049/jimmunol.166.11.6483
   Nibbs R, 2003, SEMIN IMMUNOL, V15, P287, DOI 10.1016/j.smim.2003.08.006
   Nokihara H, 2000, CANCER RES, V60, P7002
   Nor JE, 1999, AM J PATHOL, V154, P375, DOI 10.1016/S0002-9440(10)65284-4
   Oberlin E, 1996, NATURE, V382, P833, DOI 10.1038/382833a0
   Olumi AF, 1999, CANCER RES, V59, P5002
   Orimo A, 2005, CELL, V121, P335, DOI 10.1016/j.cell.2005.02.034
   Orimo A, 2006, CELL CYCLE, V5, P1597, DOI 10.4161/cc.5.15.3112
   Owen JD, 1997, INT J CANCER, V73, P94, DOI 10.1002/(SICI)1097-0215(19970926)73:1<94::AID-IJC15>3.3.CO;2-#
   Parmo-Cabanas M, 2004, EXP CELL RES, V294, P571, DOI 10.1016/j.yexcr.2003.12.003
   Payne AS, 2002, J INVEST DERMATOL, V118, P915, DOI 10.1046/j.1523-1747.2002.01725.x
   Pellegrino A, 2005, BRIT J HAEMATOL, V129, P248, DOI 10.1111/j.1365-2141.2005.05443.x
   Pellegrino A, 2004, CANCER LETT, V207, P221, DOI 10.1016/j.canlet.2003.10.036
   Phillips RJ, 2003, AM J RESP CRIT CARE, V167, P1676, DOI 10.1164/rccm.200301-071OC
   Pold M, 2004, CANCER RES, V64, P1853, DOI 10.1158/0008-5472.CAN-03-3262
   Porcile C, 2004, ANN NY ACAD SCI, V1030, P162, DOI 10.1196/annals.1329.021
   Pruenster M, 2006, BIOCHEM SOC T, V34, P1005, DOI 10.1042/BST0341005
   Rafii S, 2006, NAT CELL BIOL, V8, P1321, DOI 10.1038/ncb1206-1321
   Rangarajan A, 2004, CANCER CELL, V6, P171, DOI 10.1016/j.ccr.2004.07.009
   REDDY SV, 1994, J BONE MINER RES, V9, P753
   Remmel E, 2001, HUM IMMUNOL, V62, P39, DOI 10.1016/S0198-8859(00)00221-4
   Richmond A, 2002, NAT REV IMMUNOL, V2, P664, DOI 10.1038/nri887
   RICHMOND A, 1986, J CELL PHYSIOL, V129, P375, DOI 10.1002/jcp.1041290316
   Robinson SC, 2005, ADV CANCER RES, V93, P159, DOI 10.1016/S0065-230X(05)93005-4
   Robinson SC, 2002, EUR J IMMUNOL, V32, P404, DOI 10.1002/1521-4141(200202)32:2<404::AID-IMMU404>3.0.CO;2-X
   Robledo MM, 2001, J BIOL CHEM, V276, P45098, DOI 10.1074/jbc.M106912200
   Romagnani P, 2001, J CLIN INVEST, V107, P53, DOI 10.1172/JCI9775
   Romagnani P, 2004, TRENDS IMMUNOL, V25, P201, DOI 10.1016/j.it.2004.02.006
   RONNOVJESSEN L, 1995, J CLIN INVEST, V95, P859, DOI 10.1172/JCI117736
   Rosenkilde MM, 2004, APMIS, V112, P481, DOI 10.1111/j.1600-0463.2004.apm11207-0808.x
   Rossi D, 2000, ANNU REV IMMUNOL, V18, P217, DOI 10.1146/annurev.immunol.18.1.217
   Rot A, 2004, ANNU REV IMMUNOL, V22, P891, DOI 10.1146/annurev.immunol.22.012703.104543
   Sager R, 1992, CYTOKINES, V4, P96
   Saji H, 2001, CANCER, V92, P1085, DOI 10.1002/1097-0142(20010901)92:5<1085::AID-CNCR1424>3.0.CO;2-K
   Salcedo R, 2000, BLOOD, V96, P34, DOI 10.1182/blood.V96.1.34.013a49_34_40
   Salcedo R, 2000, FASEB J, V14, P2055, DOI 10.1096/fj.99-0963com
   Salcedo R, 2001, J IMMUNOL, V166, P7571, DOI 10.4049/jimmunol.166.12.7571
   Salcedo R, 1999, AM J PATHOL, V154, P1125, DOI 10.1016/S0002-9440(10)65365-5
   Salcedo R, 2003, MICROCIRCULATION, V10, P359, DOI 10.1038/sj.mn.7800200
   Sallusto F, 1998, IMMUNOL TODAY, V19, P568, DOI 10.1016/S0167-5699(98)01346-2
   Scarpino S, 2000, AM J PATHOL, V156, P831, DOI 10.1016/S0002-9440(10)64951-6
   SCHADENDORF D, 1993, J IMMUNOL, V151, P2667
   Schimanski CC, 2006, BRIT J CANCER, V95, P210, DOI 10.1038/sj.bjc.6603251
   Schimanski CC, 2005, CLIN CANCER RES, V11, P1743, DOI 10.1158/1078-0432.CCR-04-1195
   Schioppa T, 2003, J EXP MED, V198, P1391, DOI 10.1084/jem.20030267
   Schrader AJ, 2002, BRIT J CANCER, V86, P1250, DOI 10.1038/sj.bjc.6600221
   Schruefer R, 2005, AM J PHYSIOL-HEART C, V288, PH1186, DOI 10.1152/ajpheart.00237.2004
   Schutyser E, 2002, J BIOL CHEM, V277, P24584, DOI 10.1074/jbc.M112275200
   Scotton CJ, 2001, CANCER RES, V61, P4961
   Scotton CJ, 2002, CANCER RES, V62, P5930
   Lu S, 2006, PROSTATE, V66, P996, DOI 10.1002/pros.20424
   ShattuckBrandt RL, 1997, CANCER RES, V57, P3032
   Shellenberger TD, 2004, CANCER RES, V64, P8262, DOI 10.1158/0008-5472.CAN-04-2056
   Shen H, 2006, FASEB J, V20, P59, DOI 10.1096/fj.05-4764com
   Shen H, 2006, PROSTATE, V66, P1721, DOI 10.1002/pros.20476
   Shulby SA, 2004, CANCER RES, V64, P4693, DOI 10.1158/0008-5472.CAN-03-3437
   Shyamala V, 1998, BIOCHEMISTRY-US, V37, P15918, DOI 10.1021/bi9811415
   Sica A, 2000, J IMMUNOL, V164, P762, DOI 10.4049/jimmunol.164.2.762
   Sica A, 2000, J IMMUNOL, V164, P733, DOI 10.4049/jimmunol.164.2.733
   Sica A, 2006, EUR J CANCER, V42, P717, DOI 10.1016/j.ejca.2006.01.003
   SIEWEKE MH, 1990, SCIENCE, V248, P1656, DOI 10.1126/science.2163544
   Singh S, 2004, CLIN CANCER RES, V10, P8743, DOI 10.1158/1078-0432.CCR-04-0266
   Son KN, 2006, BIOCHEM BIOPH RES CO, V340, P498, DOI 10.1016/j.bbrc.2005.12.037
   Staller P, 2003, NATURE, V425, P307, DOI 10.1038/nature01874
   Strasly M, 2004, BLOOD, V103, P40, DOI 10.1182/blood-2003-05-1387
   STREULI CH, 1993, J CELL BIOL, V120, P253, DOI 10.1083/jcb.120.1.253
   Strieter RM, 2006, EUR J CANCER, V42, P768, DOI 10.1016/j.ejca.2006.01.006
   STRIETER RM, 1995, J LEUKOCYTE BIOL, V57, P752, DOI 10.1002/jlb.57.5.752
   STRIETER RM, 1995, BIOCHEM BIOPH RES CO, V210, P51, DOI 10.1006/bbrc.1995.1626
   STRIETER RM, 1995, SHOCK, V4, P155, DOI 10.1097/00024382-199509000-00001
   Strieter RM, 2004, ANN NY ACAD SCI, V1028, P351, DOI 10.1196/annals.1322.041
   STRIETER RM, 1995, J BIOL CHEM, V270, P27348, DOI 10.1074/jbc.270.45.27348
   Struyf S, 2004, CIRC RES, V95, P855, DOI 10.1161/01.RES.0000146674.38319.07
   Su SB, 1997, BLOOD, V90, P605, DOI 10.1182/blood.V90.2.605.605_605_611
   SUGIMOTO H, 2006, CANCER BIOL THER, V0, P5
   Szlosarek P, 2006, EUR J CANCER, V42, P745, DOI 10.1016/j.ejca.2006.01.012
   SZLOSAREK PW, 2007, INT J CANCER, V121, P2760
   Tlsty TD, 2001, CURR OPIN GENET DEV, V11, P54, DOI 10.1016/S0959-437X(00)00156-8
   Torisu H, 2000, INT J CANCER, V85, P182, DOI 10.1002/(SICI)1097-0215(20000115)85:2<182::AID-IJC6>3.0.CO;2-M
   Turner L, 1999, EUR J IMMUNOL, V29, P2280, DOI 10.1002/(SICI)1521-4141(199907)29:07<2280::AID-IMMU2280>3.0.CO;2-C
   Ueno T, 2000, CLIN CANCER RES, V6, P3282
   Umehara H, 2004, ARTERIOSCL THROM VAS, V24, P34, DOI 10.1161/01.ATV.0000095360.62479.1F
   Vaday GG, 2006, PROSTATE, V66, P124, DOI 10.1002/pros.20306
   van Kempen LCL, 2006, EUR J CANCER, V42, P728, DOI 10.1016/j.ejca.2006.01.004
   Varney ML, 2006, AM J CLIN PATHOL, V125, P209, DOI 10.1309/VPL5R.JR7F1D6V03
   Varney ML, 2003, CLIN EXP METASTAS, V20, P723, DOI 10.1023/B:CLIN.0000006814.48627.bd
   Vicari AP, 2000, J IMMUNOL, V165, P1992, DOI 10.4049/jimmunol.165.4.1992
   Vicari AP, 2002, CYTOKINE GROWTH F R, V13, P143, DOI 10.1016/S1359-6101(01)00033-8
   Vicari AP, 2004, SEMIN CANCER BIOL, V14, P161, DOI 10.1016/j.semcancer.2003.10.002
   Viola A, 2006, TRENDS IMMUNOL, V27, P421, DOI 10.1016/j.it.2006.07.004
   Volin MV, 2001, AM J PATHOL, V159, P1521, DOI 10.1016/S0002-9440(10)62537-0
   Wald O, 2006, J IMMUNOL, V177, P6983, DOI 10.4049/jimmunol.177.10.6983
   Walser TC, 2006, CANCER RES, V66, P7701, DOI 10.1158/0008-5472.CAN-06-0709
   Wang DZ, 2006, J EXP MED, V203, P941, DOI 10.1084/jem.20052124
   Wang DZ, 2000, ONCOGENE, V19, P4647, DOI 10.1038/sj.onc.1203820
   Wang J, 2006, ONCOGENE, V25, P7201, DOI 10.1038/sj.onc.1209703
   Wang JH, 2007, CANCER RES, V67, P149, DOI 10.1158/0008-5472.CAN-06-2971
   Wei S, 2005, CANCER RES, V65, P5020, DOI 10.1158/0008-5472.CAN-04-4043
   WEIDNER N, 1991, NEW ENGL J MED, V324, P1, DOI 10.1056/NEJM199101033240101
   WEIDNER N, 1993, AM J PATHOL, V143, P401
   Weinstein EJ, 2006, BIOCHEM BIOPH RES CO, V350, P74, DOI 10.1016/j.bbrc.2006.08.194
   Wente MN, 2006, CANCER LETT, V241, P221, DOI 10.1016/j.canlet.2005.10.041
   Wiley HE, 2001, J NATL CANCER I, V93, P1638, DOI 10.1093/jnci/93.21.1638
   Yaal-Hahoshen N, 2006, CLIN CANCER RES, V12, P4474, DOI 10.1158/1078-0432.CCR-06-0074
   Yan L, 2006, EUR J CANCER, V42, P793, DOI 10.1016/j.ejca.2006.01.013
   Yang G, 2006, P NATL ACAD SCI USA, V103, P16472, DOI 10.1073/pnas.0605752103
   Yang JM, 2004, MOL THER, V9, P846, DOI 10.1016/j.ymthe.2004.01.010
   Yang SC, 2006, CANCER RES, V66, P3205, DOI 10.1158/0008-5472.CAN-05-3619
   Yao PL, 2005, AM J RESP CELL MOL, V32, P540, DOI 10.1165/rcmb.2004-0223OC
   Yu H, 2007, NAT REV IMMUNOL, V7, P41, DOI 10.1038/nri1995
   Zhu YM, 2006, BRIT J CANCER, V94, P1936, DOI 10.1038/sj.bjc.6603177
   Zipin-Roitman A, 2007, CANCER RES, V67, P3396, DOI 10.1158/0008-5472.CAN-06-3087
   Zlotnik A, 2000, IMMUNITY, V12, P121, DOI 10.1016/S1074-7613(00)80165-X
   Zlotnik A, 2006, INT J CANCER, V119, P2026, DOI 10.1002/ijc.22024
   Zou WP, 2005, NAT REV CANCER, V5, P263, DOI 10.1038/nrc1586
NR 277
TC 459
Z9 496
U1 0
U2 84
PU ELSEVIER IRELAND LTD
PI CLARE
PA ELSEVIER HOUSE, BROOKVALE PLAZA, EAST PARK SHANNON, CO, CLARE, 00000, IRELAND
SN 0304-3835
EI 1872-7980
J9 CANCER LETT
JI Cancer Lett.
PD OCT 28
PY 2007
VL 256
IS 2
BP 137
EP 165
DI 10.1016/j.canlet.2007.05.013
PG 29
WC Oncology
SC Oncology
GA 222VZ
UT WOS:000250327100001
PM 17629396
DA 2023-09-23
ER

PT J
AU Hoosein, MM
   Dashwood, MR
   Dawas, K
   Ali, HMMDA
   Grant, K
   Savage, F
   Taylor, I
   Loizidou, M
AF Hoosein, Moinuddin M.
   Dashwood, Michael R.
   Dawas, Khaled
   Ali, Haythem M. M. D. A.
   Grant, Katherine
   Savage, Felicity
   Taylor, Irving
   Loizidou, Marilena
TI Altered endothelin receptor subtypes in colorectal cancer
SO EUROPEAN JOURNAL OF GASTROENTEROLOGY & HEPATOLOGY
LA English
DT Article
DE colorectal cancer; endothelin-1; endothelin receptors
ID b receptor; ovarian-carcinoma; growth-factor; eta-receptor; expression; proliferation; activation
AB Background The vasoactive peptide endothelin-1 (ET-1) acts via two endothelin receptor subtypes, ETA (ETAR) and ETB (ETBR). ET-1 and ETAR are overexpressed in colorectal cancer tissues. In vitro, ET-1 acting via ETAR, is a mitogen for colorectal cancer cells. To identify other potential stimulatory loops, we investigated the distribution and cell-specific localization of both ETAR and ETBR in tissue sections from patients with colorectal cancer. Methods Frozen sections from specimens of colorectal cancer (n=9) and normal colon (n=9) were cut and subjected to either (1) autoradiography or (ii) a combination of cell type-specific immunohistochemistry, using antibodies against fibroblasts (AS02), endothelial cells (CD31) or nerve fibres (NF200) and in-vitro receptor microautoradiography, using ETAR-specific and ETBR-specific radioligands. Results ET(A)Rs were upregulated in all cell types, apart from nerve, in cancer compared with normal colon (1 :1.59 normal to cancer). Specifically, ETAR binding was highest in cancer-associated blood vessels and fibroblasts and to a lesser extent in epithelial cancer cells. In contrast, ET(B)Rs were the predominant receptors in normal colon (11 :0.59 normal to cancer) and were markedly down-regulated in cancer-associated blood vessels, fibroblasts and to a lesser extent in epithelial cells. Nerve colocalization was demonstrated, but remained unchanged for all tissues. Conclusion The shift in ET receptor binding observed in epithelial cancer cells and cancer-associated fibroblasts and endothelial cells may favour ET-1 signals contributing to colorectal cancer growth and neovascularization via ETAR. This may provide the basis for therapeutic use of specific ETAR antagonists as adjuvant treatment of colorectal cancer.
C1 [Hoosein, Moinuddin M.; Dawas, Khaled; Ali, Haythem M. M. D. A.; Grant, Katherine; Savage, Felicity; Taylor, Irving; Loizidou, Marilena] UCL Royal Free & Univ Coll Med Sch, Dept Surg, London W1W 7EJ, England.
   [Dashwood, Michael R.] UCL Royal Free & Univ Coll Med Sch, Dept Clin Biochem, London W1W 7EJ, England.
C3 University of London; University College London; UCL Medical School; University of London; University College London; UCL Medical School
RP Loizidou, M (通讯作者)，UCL Royal Free & Univ Coll Med Sch, Dept Surg, Charles Bell House,67-73 Riding House St, London W1W 7EJ, England.
EM m.loizidou@ucl.ac.uk
CR Alanen K, 2000, HISTOPATHOLOGY, V36, P161
   Ali H, 2000, GUT, V47, P685, DOI 10.1136/gut.47.5.685
   Ali H, 2000, J CARDIOVASC PHARM, V36, P0
   Asham E, 2001, BRIT J CANCER, V85, P1759, DOI 10.1054/bjoc.2001.2193
   Bagnato A, 1999, CANCER RES, V59, P720
   Bagnato A, 1997, CANCER RES, V57, P1306
   Carducci MA, 2004, P 40 AM SOC CLIN ONC, V4508, P0
   Dashwood MR, 1998, ENDOTHELIUM-J ENDOTH, V6, P61, DOI 10.3109/10623329809053405
   Demunter A, 2001, VIRCHOWS ARCH, V438, P485, DOI 10.1007/s004280000362
   Eberl LP, 2003, BRIT J CANCER, V88, P788, DOI 10.1038/sj.bjc.6600810
   Egidy G, 2000, AM J PATHOL, V157, P1863, DOI 10.1016/S0002-9440(10)64825-0
   Gohji K, 2001, J UROLOGY, V165, P1033, DOI 10.1016/S0022-5347(05)66597-4
   Grant K, 2007, BRIT J SURG, V94, P106, DOI 10.1002/bjs.5536
   Grant K, 2003, BRIT J CANCER, V88, P163, DOI 10.1038/sj.bjc.6700750
   Hansen-Schwartz J, 2002, BRIT J NEUROSURG, V16, P149, DOI 10.1080/02688690220131750
   INAGAKI H, 1992, J PATHOL, V168, P263, DOI 10.1002/path.1711680304
   Jeronimo C, 2003, J CLIN PATHOL, V56, P52, DOI 10.1136/jcp.56.1.52
   Kernochan LE, 2002, GUT, V50, P65, DOI 10.1136/gut.50.1.65
   KNOWLES J, 2006, CURR VASC PHARMACOL, V3, P309
   Moraitis S, 1999, EUR J CANCER, V35, P1381, DOI 10.1016/S0959-8049(99)00131-8
   Nelson JB, 1996, CANCER RES, V56, P663
   Pao MM, 2001, HUM MOL GENET, V10, P903, DOI 10.1093/hmg/10.9.903
   Pedram A, 1997, J BIOL CHEM, V272, P17097, DOI 10.1074/jbc.272.27.17097
   Rosano L, 2001, CANCER RES, V61, P8340
   Shankar A, 1998, BRIT J SURG, V85, P502
   Shichiri M, 2000, ARTERIOSCL THROM VAS, V20, P989, DOI 10.1161/01.ATV.20.4.989
   Sorokin A, 2003, AM J PHYSIOL-RENAL, V285, PF579, DOI 10.1152/ajprenal.00019.2003
   Spinella F, 2002, J BIOL CHEM, V277, P27850, DOI 10.1074/jbc.M202421200
   Sullivan ME, 2000, BJU INT, V86, P97, DOI 10.1046/j.1464-410x.2000.00730.x
   Wulfing P, 2004, BRIT J CANCER, V91, P434, DOI 10.1038/sj.bjc.6601889
   Wulfing P, 2003, CLIN CANCER RES, V9, P4125
NR 31
TC 30
Z9 31
U1 0
U2 0
PU LIPPINCOTT WILLIAMS & WILKINS
PI PHILADELPHIA
PA TWO COMMERCE SQ, 2001 MARKET ST, PHILADELPHIA, PA 19103 USA
SN 0954-691X
EI 1473-5687
J9 EUR J GASTROEN HEPAT
JI Eur. J. Gastroenterol. Hepatol.
PD SEP 15
PY 2007
VL 19
IS 9
BP 775
EP 782
DI 10.1097/MEG.0b013e3282c563de
PG 8
WC Gastroenterology & Hepatology
SC Gastroenterology & Hepatology
GA 279LI
UT WOS:000254356300007
PM 17700263
DA 2023-09-23
ER

PT J
AU Zeisberg, EM
   Potenta, S
   Xie, L
   Zeisberg, M
   Kalluri, R
AF Zeisberg, Elisabeth M.
   Potenta, Scott
   Xie, Liang
   Zeisberg, Michael
   Kalluri, Raghu
TI Discovery of endothelial to mesenchymal transition as a source for carcinoma-associated fibroblasts
SO CANCER RESEARCH
LA English
DT Article
ID tgf-beta; fibrosis; cancer; mice; tumstatin; tumors; cells
AB Activated fibroblasts are associated with many different tumors. Myofibroblasts, activated fibroblasts, and perivascular mesenchymal cells such as pericytes play a role in cancer progression. Many studies suggest that myofibroblasts facilitate tumor growth and cancer progression. The source for myofibroblasts and other activated fibroblasts within the tumors is still debated. Although de novo activation of quiescent fibroblasts into alpha-smooth muscle actin (alpha SMA)positive myofibroblasts is one likely source, epithelial to mesenchymal transition and bone marrow recruitment are also evolving as possible mechanisms for the emergence of a heterogeneous population of carcinoma-associated fibroblasts. Here, we show that transforming growth factor-beta 1 could induce proliferating endothelial cells to undergo a phenotypic conversion into fibroblast-like cells. Such endothelial to mesenchymal transition (EndMT) is associated with the emergence of mesenchymal marker fibroblast-specific protein-1 (FSP1) and down-regulation of CD31/PECAM. Additionally, we show EndMT in tumors using the B16F10 melanoma model and the Rip-Tag2 spontaneous pancreatic carcinoma model. Crossing Tie2-Cre mice with R26Rosa-lox-Stop-lox-LacZ mice allows for irreversible tagging of endothelial cells. We provide unequivocal evidence for EndMT at the invasive front of the tumors in these transgenic mice. Collectively, our results show that EndMT is a unique mechanism for the accumulation of carcinoma-associated fibroblasts and suggest that antiangiogenic treatment of tumors may have a direct effect in decreasing activated fibroblasts that likely facilitate cancer progression.
C1 Harvard Univ, Beth Israel Deaconess Med Ctr, Sch Med, Dept Med,Div Matrix Biol, Boston, MA 02215 USA.
   Harvard Univ, Sch Med, Dept Biol Chem & Mol Pharmacol, Boston, MA 02115 USA.
   Harvard MIT Div Hlth Sci & Technol, Boston, MA USA.
C3 Harvard University; Beth Israel Deaconess Medical Center; Harvard Medical School; Harvard University; Harvard Medical School; Harvard University
RP Kalluri, R (通讯作者)，Harvard Univ, Beth Israel Deaconess Med Ctr, Sch Med, Dept Med,Div Matrix Biol, Dana 514,330 Brookline Ave, Boston, MA 02215 USA.
EM rkalluri@bidmc.harvard.edu
FU NHLBI NIH HHS [F32 HL082436-01] Funding Source: Medline; NIAAA NIH HHS [AA013913] Funding Source: Medline; NIDDK NIH HHS [DK61688, DK62987, K08 DK074558-01, DK55001] Funding Source: Medline
CR Akhurst RJ, 2004, NAT GENET, V36, P790, DOI 10.1038/ng0804-790
   Bergers G, 2000, NAT CELL BIOL, V2, P737, DOI 10.1038/35036374
   Bierie B, 2006, CYTOKINE GROWTH F R, V17, P29, DOI 10.1016/j.cytogfr.2005.09.006
   DVORAK HF, 1986, NEW ENGL J MED, V315, P1650
   Elenbaas B, 2001, EXP CELL RES, V264, P169, DOI 10.1006/excr.2000.5133
   Hamano Y, 2003, CANCER CELL, V3, P589, DOI 10.1016/S1535-6108(03)00133-8
   Hanahan D, 2000, CELL, V100, P57, DOI 10.1016/S0092-8674(00)81683-9
   HANAHAN D, 1985, NATURE, V315, P115, DOI 10.1038/315115a0
   Kalluri R, 2003, J CLIN INVEST, V112, P1776, DOI 10.1172/JCI200320530
   Kalluri R, 2006, NAT REV CANCER, V6, P392, DOI 10.1038/nrc1877
   Koni PA, 2001, J EXP MED, V193, P741, DOI 10.1084/jem.193.6.741
   Maeshima Y, 2002, SCIENCE, V295, P140, DOI 10.1126/science.1065298
   Mao XH, 1999, P NATL ACAD SCI USA, V96, P5037, DOI 10.1073/pnas.96.9.5037
   Sugimoto H, 2006, CANCER BIOL THER, V5, P1640, DOI 10.4161/cbt.5.12.3354
   Thiery JP, 2006, NAT REV MOL CELL BIO, V7, P131, DOI 10.1038/nrm1835
   Tlsty TD, 2001, CURR OPIN GENET DEV, V11, P54, DOI 10.1016/S0959-437X(00)00156-8
   Zeisberg EM, 2007, NAT MED, V13, P952, DOI 10.1038/nm1613
   Zeisberg EM, 2005, J CLIN INVEST, V115, P1522, DOI 10.1172/JCI23769
   Zeisberg M, 2001, AM J PATHOL, V159, P1313, DOI 10.1016/S0002-9440(10)62518-7
   Zeisberg M, 2003, NAT MED, V9, P964, DOI 10.1038/nm888
NR 20
TC 712
Z9 740
U1 0
U2 51
PU AMER ASSOC CANCER RESEARCH
PI PHILADELPHIA
PA 615 CHESTNUT ST, 17TH FLOOR, PHILADELPHIA, PA 19106-4404 USA
SN 0008-5472
EI 
J9 CANCER RES
JI Cancer Res.
PD NOV 1
PY 2007
VL 67
IS 21
BP 10123
EP 10128
DI 10.1158/0008-5472.CAN-07-3127
PG 6
WC Oncology
SC Oncology
GA 228AV
UT WOS:000250700200006
PM 17974953
DA 2023-09-23
ER

PT J
AU Koukourakis, MI
   Giatromanolaki, A
   Bougioukas, G
   Sivridis, E
AF Koukourakis, Michael I.
   Giatromanolaki, Alexandra
   Bougioukas, Georgios
   Sivridis, Efthimios
TI Lung cancer - A comparative study of metabolism related protein expression in cancer cells and tumor associated stroma
SO CANCER BIOLOGY & THERAPY
LA English
DT Article
DE tumor-associated stroma; tumor-associated vasculature; metabolism; pyruvate; lactate; glucose; lung cancer; stromatogenesis
ID pyruvate-dehydrogenase kinase; hypoxia; survival
AB Immunohistochemical evaluation of lung carcinomas for key enzymes involved in cellular metabolism (lactate dehydrogencise LDH 1 and 5, pyruvate dehydrogenase PDH, pyruvate dehydrogenase kinase PDHK-1, monocarboxylate transporters MCT 1, 2 and 4, glucose transporter GLUT1, hypoxia inducible factors HIF1 alpha and 2 alpha) show a complementary metabolic profile between cancer cells and tumor-associated stroma. Cancer cells share enzyme/transporter activities suggestive of an anaerobic metabolism with high affinity for glucose absorption, anaerobic glycolysis and lactate extrusion. On the other hand, the tumour-associated fibroblasts express patterns involved in aerobic pathways and lactate oxidation. These findings bring forward the hypothesis that tumor associated stroma is an accomplice in tumor growth and survival sustaining an independent cellular and metabolic tumor domain. The development of agents exploiting such cancer specific metabolic pathways may prove of importance in the treatment of lung cancer.
C1 [Koukourakis, Michael I.] Democritus Univ Thrace, Dept Radiotherapy & Oncol, Alexandroupolis 68100, Greece.
   [Giatromanolaki, Alexandra; Sivridis, Efthimios] Democritus Univ Thrace, Dept Pathol, Alexandroupolis, Greece.
   [Bougioukas, Georgios] Democritus Univ Thrace, Alexandroupolis, Greece.
C3 Democritus University of Thrace; Democritus University of Thrace; Democritus University of Thrace
RP Koukourakis, MI (通讯作者)，Democritus Univ Thrace, Dept Radiotherapy & Oncol, POB 12, Alexandroupolis 68100, Greece.
EM forg@her.forthnet.gr
CR Fromigue O, 2003, ONCOGENE, V22, P8487, DOI 10.1038/sj.onc.1206918
   Gatenby RA, 2004, NAT REV CANCER, V4, P891, DOI 10.1038/nrc1478
   Giatromanolaki A, 2001, BRIT J CANCER, V85, P881, DOI 10.1054/bjoc.2001.2018
   Halestrap AP, 1999, BIOCHEM J, V343, P281, DOI 10.1042/0264-6021:3430281
   Kim JW, 2006, CELL METAB, V3, P177, DOI 10.1016/j.cmet.2006.02.002
   Koukourakis MI, 2006, CANCER RES, V66, P632, DOI 10.1158/0008-5472.CAN-05-3260
   Koukourakis MI, 2005, NEOPLASIA, V7, P1, DOI 10.1593/neo.04373
   Koukourakis MI, 2003, BRIT J CANCER, V89, P877, DOI 10.1038/sj.bjc.6601205
   Koukourakis MI, 2005, J CLIN PATHOL, V58, P202, DOI 10.1136/jcp.2004.019174
   Koukourakis MI, 2000, INT J RADIAT ONCOL, V48, P545, DOI 10.1016/S0360-3016(00)00677-5
   Macheda ML, 2005, J CELL PHYSIOL, V202, P654, DOI 10.1002/jcp.20166
   Maekawa M, 2003, CLIN CHEM, V49, P1518, DOI 10.1373/49.9.1518
   Sivridis E, 2004, INT J SURG PATHOL, V12, P1, DOI 10.1177/106689690401200101
   WARBURG O, 1956, SCIENCE, V123, P309, DOI 10.1126/science.123.3191.309
NR 14
TC 89
Z9 92
U1 0
U2 7
PU TAYLOR & FRANCIS INC
PI PHILADELPHIA
PA 530 WALNUT STREET, STE 850, PHILADELPHIA, PA 19106 USA
SN 1538-4047
EI 1555-8576
J9 CANCER BIOL THER
JI Cancer Biol. Ther.
PD SEP 15
PY 2007
VL 6
IS 9
BP 1476
EP 1479
DI 10.4161/cbt.6.9.4635
PG 4
WC Oncology
SC Oncology
GA 252GL
UT WOS:000252434900032
PM 17881895
DA 2023-09-23
ER

PT J
AU Kayed, H
   Jiang, X
   Keleg, S
   Jesnowski, R
   Giese, T
   Berger, MR
   Esposito, I
   Lohr, M
   Friess, H
   Kleeff, J
AF Kayed, H.
   Jiang, X.
   Keleg, S.
   Jesnowski, R.
   Giese, T.
   Berger, M. R.
   Esposito, I.
   Loehr, M.
   Friess, H.
   Kleeff, J.
TI Regulation and functional role of the Runt-related transcription factor-2 in pancreatic cancer
SO BRITISH JOURNAL OF CANCER
LA English
DT Article
DE pancreatic adenocarcinoma; stellate cells; osteonectin; matrix metalloprotease; transforming growth factor; beta-tumour microenvironment
ID growth-factor-beta; chemical-modifications; extracellular-matrix; enhanced expression; gene-expression; down-regulation; bone-formation; in-vitro; cells; osteoblast
AB Recent evidence suggests that Runt-related transcription factors play a role in different human tumours. In the present study, the localisation of the Runt-related transcription factor-2 (Runx2), its transcriptional activity, as well as its regulation of expression was analysed in human pancreatic ductal adenocarcinoma (PDAC). Quantitative real-time PCR and immunohistochemistry were used for Runx2 expression and localisation analysis. Runt-related transcription factor-2 expression was silenced using specific siRNA oligonucleotides in pancreatic cancer cells (Panc-1) and immortalised pancreatic stellate cells (IPSCs). Overexpression of Runx2 was achieved using a full-length expression vector. TGF-beta 1, BMP2, and other cytokines were assessed for their potential to regulate Runx2 expression. There was a 6.1-fold increase in median Runx2 mRNA levels in PDAC tissues compared to normal pancreatic tissues (P<0.0001). Runt-related transcription factor-2 was localised in pancreatic cancer cells, tubular complexes, and PanIN lesions of PDAC tissues as well as in tumour-associated fibroblasts/stellate cells. Coculture of IPSCs and Panc-1 cells, as well as treatment with TGF-beta 1 and BMP2, led to increased Runx2 expression in Panc-1 cells. Runt-related transcription factor-2 overexpression was associated with decreased MMPI release as well as decreased growth and invasion of Panc-1 cells. These effects were reversed by Runx2 silencing. In conclusion, Runx2 is overexpressed in PDAC, where it is regulated by certain cytokines such as TGF-beta 1 and BMP2 in an auto- and paracrine manner. In addition, Runx2 has the potential to regulate the transcription of extracellular matrix modulators such as SPARC and MMPI, thereby influencing the tumour microenvironment.
C1 Heidelberg Univ, Dept Gen Surg, Heidelberg, Germany.
   German Canc Res Ctr, Mol Gastroenterol Unit, D-6900 Heidelberg, Germany.
   Heidelberg Univ, Dept Med 2, Mannheim, Germany.
   Heidelberg Univ, Inst Immunol, Mannheim, Germany.
   German Canc Res Ctr, Unit Toxicol & Chemotherapy, Mannheim, Germany.
   Heidelberg Univ, Inst Pathol, D-6900 Heidelberg, Germany.
C3 Ruprecht Karls University Heidelberg; Helmholtz Association; German Cancer Research Center (DKFZ); Ruprecht Karls University Heidelberg; Ruprecht Karls University Heidelberg; Helmholtz Association; German Cancer Research Center (DKFZ); Ruprecht Karls University Heidelberg
RP Kleeff, J (通讯作者)，Tech Univ Munich, Dept Surg, Ismaningerstr 22, D-81675 Munich, Germany.
EM kleeff@t-online.de
CR Amarzguioui M, 2003, NUCLEIC ACIDS RES, V31, P589, DOI 10.1093/nar/gkg147
   Bae SC, 2006, GENE, V366, P58, DOI 10.1016/j.gene.2005.10.017
   Barnes GL, 2003, CANCER RES, V63, P2631
   Berberat PO, 2005, CLIN CANCER RES, V11, P3790, DOI 10.1158/1078-0432.CCR-04-2159
   Blyth K, 2006, CANCER RES, V66, P2195, DOI 10.1158/0008-5472.CAN-05-3558
   Brubaker KD, 2003, PROSTATE, V56, P13, DOI 10.1002/pros.10233
   Castilla LH, 2004, P NATL ACAD SCI USA, V101, P4924, DOI 10.1073/pnas.0400930101
   Colla S, 2005, LEUKEMIA, V19, P2166, DOI 10.1038/sj.leu.2403976
   Czauderna F, 2003, NUCLEIC ACIDS RES, V31, P2705, DOI 10.1093/nar/gkg393
   DSouza RN, 1999, DEVELOPMENT, V126, P2911
   Ducy P, 1999, GENE DEV, V13, P1025, DOI 10.1101/gad.13.8.1025
   Elango N, 2006, J CELL BIOCHEM, V99, P1108, DOI 10.1002/jcb.20909
   Elbashir SM, 2001, EMBO J, V20, P6877, DOI 10.1093/emboj/20.23.6877
   Erkan M, 2005, ONCOGENE, V24, P4421, DOI 10.1038/sj.onc.1208642
   FRIESS H, 1993, CANCER RES, V53, P2704
   FRIESS H, 1993, GASTROENTEROLOGY, V105, P1846, DOI 10.1016/0016-5085(93)91084-U
   Fujita T, 2004, J CELL BIOL, V166, P85, DOI 10.1083/jcb.200401138
   Gaikwad JS, 2001, GENE, V279, P91, DOI 10.1016/S0378-1119(01)00759-4
   Geoffroy V, 2002, MOL CELL BIOL, V22, P6222, DOI 10.1128/MCB.22.17.6222-6233.2002
   Goel A, 2004, INT J CANCER, V112, P754, DOI 10.1002/ijc.20472
   GRESS TM, 1995, INT J CANCER, V62, P407, DOI 10.1002/ijc.2910620409
   Guo JC, 2006, INT J MOL MED, V17, P761
   Guweidhi A, 2005, ANN SURG, V242, P224, DOI 10.1097/01.sla.0000171866.45848.68
   Hamada M, 2002, ANTISENSE NUCLEIC A, V12, P301, DOI 10.1089/108729002761381285
   Holen T, 2002, NUCLEIC ACIDS RES, V30, P1757, DOI 10.1093/nar/30.8.1757
   Hu XY, 2004, NUCLEIC ACIDS RES, V32, P4609, DOI 10.1093/nar/gkh790
   Jesnowski R, 2005, LAB INVEST, V85, P1276, DOI 10.1038/labinvest.3700329
   Kayed H, 2005, MOL CARCINOGEN, V42, P183, DOI 10.1002/mc.20088
   Kayed H, 2004, INT J CANCER, V110, P668, DOI 10.1002/ijc.20194
   Kayed H, 2007, CANCER LETT, V245, P171, DOI 10.1016/j.canlet.2006.01.002
   Kleeff J, 1999, GASTROENTEROLOGY, V116, P1202, DOI 10.1016/S0016-5085(99)70024-7
   Kleeff J, 2000, INT J CANCER, V86, P399, DOI 10.1002/(SICI)1097-0215(20000501)86:3<399::AID-IJC15>3.0.CO;2-G
   Kolb A, 2005, CANCER BIOL THER, V4, P740, DOI 10.4161/cbt.4.7.1821
   Komori T, 1997, CELL, V89, P755, DOI 10.1016/S0092-8674(00)80258-5
   Kornmann M, 1998, PANCREAS, V17, P169, DOI 10.1097/00006676-199808000-00010
   Lau QC, 2006, CANCER RES, V66, P6512, DOI 10.1158/0008-5472.CAN-06-0369
   Lee KS, 2002, ONCOGENE, V21, P7156, DOI 10.1038/sj.onc.1205937
   LEVANON D, 1994, GENOMICS, V23, P425, DOI 10.1006/geno.1994.1519
   Levanon D, 2004, ONCOGENE, V23, P4211, DOI 10.1038/sj.onc.1207670
   Li J, 2004, J CLIN PATHOL, V57, P294, DOI 10.1136/jcp.2003.013011
   Li Junsheng, 2003, MOL CANCER, V2, P32, DOI 10.1186/1476-4598-2-32
   Li TF, 2004, EXP CELL RES, V299, P128, DOI 10.1016/j.yexcr.2004.05.025
   Martinez SR, 2005, J CLIN ONCOL, V23, P0
   Miyagawa K, 2006, ANTICANCER RES, V26, P3633
   Mundlos S, 1997, CELL, V89, P773, DOI 10.1016/S0092-8674(00)80260-3
   Nakamura T, 1997, BIOCHEM BIOPH RES CO, V237, P465, DOI 10.1006/bbrc.1997.7156
   Nishio Y, 2006, GENE, V372, P62, DOI 10.1016/j.gene.2005.12.022
   OGAWA E, 1993, P NATL ACAD SCI USA, V90, P6859, DOI 10.1073/pnas.90.14.6859
   Pozner A, 2000, MOL CELL BIOL, V20, P2297, DOI 10.1128/MCB.20.7.2297-2307.2000
   Pratap J, 2005, MOL CELL BIOL, V25, P8581, DOI 10.1128/MCB.25.19.8581-8591.2005
   Puolakkainen PA, 2004, MOL CANCER RES, V2, P215
   Sakakura C, 2005, INT J CANCER, V113, P221, DOI 10.1002/ijc.20551
   Shen R, 2006, J BIOL CHEM, V281, P16347, DOI 10.1074/jbc.M603439200
   Stein GS, 2004, ONCOGENE, V23, P4315, DOI 10.1038/sj.onc.1207676
   Thayer SP, 2003, NATURE, V425, P851, DOI 10.1038/nature02009
   Wada M, 2004, ONCOGENE, V23, P2401, DOI 10.1038/sj.onc.1207395
   Wai PY, 2006, J BIOL CHEM, V281, P18973, DOI 10.1074/jbc.M511962200
   Wang XM, 2005, HEPATOLOGY, V42, P935, DOI 10.1002/hep.20853
   Wotton S, 2002, CANCER RES, V62, P7181
   Xiao GZ, 2002, J BIOL CHEM, V277, P36181, DOI 10.1074/JBC.m206057200
   Xiao ZS, 2003, J CELL BIOCHEM, V88, P493, DOI 10.1002/jcb.10375
   YAMANAKA Y, 1993, DIABETES, V42, P746, DOI 10.2337/diabetes.42.5.746
   YANAGAWA N, 2007, LUNG CANC, V0, P0
   Yoshida CA, 2004, GENE DEV, V18, P952, DOI 10.1101/gad.1174704
   Zheng QP, 2003, J CELL BIOL, V162, P833, DOI 10.1083/jcb.200211089
NR 65
TC 58
Z9 59
U1 0
U2 6
PU NATURE PUBLISHING GROUP
PI LONDON
PA MACMILLAN BUILDING, 4 CRINAN ST, LONDON N1 9XW, ENGLAND
SN 0007-0920
EI 1532-1827
J9 BRIT J CANCER
JI Br. J. Cancer
PD OCT 16
PY 2007
VL 97
IS 8
BP 1106
EP 1115
DI 10.1038/sj.bjc.6603984
PG 10
WC Oncology
SC Oncology
GA 225RZ
UT WOS:000250536400014
PM 17876328
DA 2023-09-23
ER

PT J
AU Corsino, P
   Davis, B
   Law, M
   Chytil, A
   Forrester, E
   Norgaard, P
   Teoh, N
   Law, B
AF Corsino, Patrick
   Davis, Bradley
   Law, Mary
   Chytil, Anna
   Forrester, Elizabeth
   Norgaard, Peter
   Teoh, Nicole
   Law, Brian
TI Tumors initiated by constitutive Cdk2 activation exhibit transforming growth factor beta resistance and acquire paracrine mitogenic stimulation during progression
SO CANCER RESEARCH
LA English
DT Article
ID breast-cancer; cyclin d1; inhibitor p27(kip1); mammary-carcinoma; receptor kinase; tgf-beta; in-vitro; c-met; cells; myofibroblasts
AB Cyclin D1/cyclin-dependent kinase 2 (Cdk2) complexes are present at high frequency in human breast cancer cell lines, but the significance of this observation is unknown. This report shows that expression of a cyclin D1-Cdk2 fusion protein under the control of the mouse mammary tumor virus (MMITV) promoter results in mammary gland hyperplasia and fibrosis, and mammary tumors. Cell lines isolated from MMTV-cyclin D1-Cdk2 (MMTV-D1K2) tumors exhibit Rb and p130 hyperphosphorylation and up-regulation of the protein products of E2F-dependent genes. These results suggest that cyclin D1/Cdk2 complexes may mediate some of the transforming effects that result from cyclin D1 overexpression in human breast cancers. MMTV-DIK2 cancer cells express the hepatocyte growth factor (HGF) receptor, c-Met. MMTV-D1K2 cancer cells also secrete transforming growth factor beta (TGF beta), but are relatively resistant to TGF beta antiproliferative effects. Fibroblasts derived from MMTV-DIK2 tumors secrete factors that stimulate the proliferation of MMTV-D1K2 cancer cells, stimulate c-Met tyrosine phosphorylation, and stimulate the phosphorylation of the downstream signaling intermediates p70(s6k) and Akt on activating sites. Together, these results suggest that deregulation of the Cdk/Rb/E2F axis reprograms mammary epithelial cells to initiate a paracrine loop with tumor-associated fibroblasts involving TGF beta and HGF, resulting in desmoplasia. The MMTV-DIK2 mice should provide a useful model system for the development of therapeutic approaches to block the stromal desmoplastic reaction that likely plays an important role in the progression of multiple types of human tumors.
C1 Univ Florida, Dept Pharmacol & Therapeut, Gainesville, FL 32610 USA.
   Univ Florida, Shands Canc Ctr, Gainesville, FL 32610 USA.
   Vanderbilt Univ, Dept Canc Biol, Nashville, TN USA.
   Vanderbilt Univ, Vanderbilt Ingram Canc Ctr, Nashville, TN USA.
   Copenhagen Univ Hosp, Dept Pathol, Herlev, Denmark.
C3 State University System of Florida; University of Florida; State University System of Florida; University of Florida; Vanderbilt University; Vanderbilt University; University of Copenhagen
RP Law, B (通讯作者)，Univ Florida, Dept Pharmacol & Therapeut, Law Canc Genet Res Complex,1376 Mowry Rd,Room 275, Gainesville, FL 32610 USA.
EM bklaw@pharmacology.ufl.edu
FU NCI NIH HHS [R01-CA93651] Funding Source: Medline
CR ABE M, 1994, ANAL BIOCHEM, V216, P276, DOI 10.1006/abio.1994.1042
   Akli S, 2003, CANCER BIOL THER, V2, P0
   Bacus S S, 2000, BREAST DIS, V11, P63
   BEAUCHAMP RD, 1991, CANCER RES, V51, P5253
   Blain SW, 2002, NAT MED, V8, P1076, DOI 10.1038/nm1002-1076
   Bowe DB, 2002, ONCOGENE, V21, P291, DOI 10.1038/sj.onc.1205025
   Brown KA, 2004, BREAST CANCER RES, V6, PR130, DOI 10.1186/bcr762
   Catzavelos C, 1997, NAT MED, V3, P227, DOI 10.1038/nm0297-227
   Christensen JG, 2005, CANCER LETT, V225, P1, DOI 10.1016/j.canlet.2004.09.044
   Christensen JG, 2003, CANCER RES, V63, P7345
   Chytil A, 2004, J BIOL CHEM, V279, P47688, DOI 10.1074/jbc.M405938200
   Coletta RD, 2004, P NATL ACAD SCI USA, V101, P6478, DOI 10.1073/pnas.0401139101
   De Wever O, 2004, FASEB J, V18, P1016, DOI 10.1096/fj.03-1110fje
   Deans AJ, 2006, CANCER RES, V66, P8219, DOI 10.1158/0008-5472.CAN-05-3945
   Desmouliere A, 2004, INT J DEV BIOL, V48, P509, DOI 10.1387/ijdb.041802ad
   Duensing A, 2006, ONCOGENE, V25, P2943, DOI 10.1038/sj.onc.1209310
   Ge RR, 2006, CLIN CANCER RES, V12, P4315, DOI 10.1158/1078-0432.CCR-06-0162
   Guirouilh J, 2000, INT J ONCOL, V17, P777
   Halder SK, 2005, NEOPLASIA, V7, P509, DOI 10.1593/neo.04640
   Hall C, 2001, MOL CELL BIOL, V21, P1854, DOI 10.1128/MCB.21.5.1854-1865.2001
   Han S, 1999, BREAST CANCER RES TR, V55, P161
   Hulit J, 2002, BIOCHEM PHARMACOL, V64, P827, DOI 10.1016/S0006-2952(02)01145-0
   IP MM, 2000, METHODS MAMMARY GLAN, V0, P317
   Law BK, 2002, MOL CELL BIOL, V22, P8184, DOI 10.1128/MCB.22.23.8184-8198.2002
   Law M, 2006, CANCER RES, V66, P1070, DOI 10.1158/0008-5472.CAN-05-1672
   Lee RJ, 2000, MOL CELL BIOL, V20, P672, DOI 10.1128/MCB.20.2.672-683.2000
   Lewis MP, 2004, BRIT J CANCER, V90, P822, DOI 10.1038/sj.bjc.6601611
   MATSUI Y, 1990, CELL, V61, P1147, DOI 10.1016/0092-8674(90)90077-R
   Matsuyama S, 2003, CANCER RES, V63, P7791
   Neaud V, 1997, HEPATOLOGY, V26, P1458, DOI 10.1002/hep.510260612
   Nelsen CJ, 2005, J BIOL CHEM, V280, P768, DOI 10.1074/jbc.M407105200
   OHTANI H, 1992, J HISTOCHEM CYTOCHEM, V40, P1139, DOI 10.1177/40.8.1619278
   RONNOVJESSEN L, 1995, J CLIN INVEST, V95, P859, DOI 10.1172/JCI117736
   RONNOVJESSEN L, 1993, LAB INVEST, V68, P696
   RONNOVJESSEN L, 1992, IN VITRO CELL DEV-AN, V28A, P273
   SATO Y, 1990, J CELL BIOL, V111, P757, DOI 10.1083/jcb.111.2.757
   Shapiro GI, 2004, CLIN CANCER RES, V10, P4270S, DOI 10.1158/1078-0432.CCR-040020
   Steinman RA, 2003, ONCOGENE, V22, P3608, DOI 10.1038/sj.onc.1206523
   Sutherland RL, 2002, BREAST CANCER RES, V4, P14, DOI 10.1186/bcr411
   Sweeney KJ, 1998, ONCOGENE, V16, P2865, DOI 10.1038/sj.onc.1201814
   Viglietto G, 2002, NAT MED, V8, P1136, DOI 10.1038/nm762
   Walker RA, 2001, BREAST CANCER RES, V3, P143, DOI 10.1186/bcr287
   Wesierska-Gadek J, 2006, EXPERT OPIN INV DRUG, V15, P23, DOI 10.1517/13543784.15.1.23
   Winters ZE, 2001, EUR J CANCER, V37, P2405, DOI 10.1016/S0959-8049(01)00327-6
   Xia WY, 2004, CLIN CANCER RES, V10, P3815, DOI 10.1158/1078-0432.CCR-03-0527
NR 45
TC 21
Z9 21
U1 0
U2 0
PU AMER ASSOC CANCER RESEARCH
PI PHILADELPHIA
PA 615 CHESTNUT ST, 17TH FLOOR, PHILADELPHIA, PA 19106-4404 USA
SN 0008-5472
EI 1538-7445
J9 CANCER RES
JI Cancer Res.
PD APR 1
PY 2007
VL 67
IS 7
BP 3135
EP 3144
DI 10.1158/0008-5472.CAN-06-3815
PG 10
WC Oncology
SC Oncology
GA 156BM
UT WOS:000245622900030
PM 17409420
DA 2023-09-23
ER

PT J
AU Koga, K
   Nabeshima, K
   Aoki, M
   Kawakami, T
   Hamasaki, M
   Toole, BP
   Nakayama, J
   Iwasaki, H
AF Koga, Kaori
   Nabeshima, Kazuki
   Aoki, Mikiko
   Kawakami, Takehito
   Hamasaki, Makoto
   Toole, Bryan P.
   Nakayama, Juichiro
   Iwasaki, Hiroshi
TI Emmprin in epithelioid sarcoma: Expression in tumor cell membrane and stimulation of MMP-2 production in tumor-associated fibroblasts
SO INTERNATIONAL JOURNAL OF CANCER
LA English
DT Article
DE epithelioid sarcoma; emmprin; matrix metalloproteinase; invasion; stromal fibroblasts
ID matrix-metalloproteinase inducer; mammary-carcinoma cells; immunoglobulin-superfamily; tissue inhibitor; surface inducer; breast-cancer; stromal cells; gelatinase-a; collagenase; cd147
AB Emmprin is a transmembrane glycoprotein on tumor cells that stimulates peritumoral fibroblasts to produce matrix metalloproteinases (MMPs). Emmprin and the induced MMPs play a crucial role in tumor progression, invasion and metastasis of human carcinomas (epithelial malignancies). However, only a few reports have addressed its role in soft tissue sarcomas. This study investigated the expression and role of emmprin in epithelioid sarcoma (ES). Immunoblot studies of 2 ES cell lines showed that they express emmprin, and co-culture of these ES cells with dermal fibroblasts resulted in upregulation of gelatinase A (MMP-2) in fibroblasts, as shown by zymography, immunoblotting and enzyme immunoassay. This stimulation was inhibited by an activity-blocking peptide against emmprin and by antiemmprin antibody. In addition, in vivo, immunohistochemical analysis of 5 ES patient cases demonstrated diffuse emmprin expression in ES cells and MMP-2 expression in both ES cells and peritumoral fibroblasts. The histopathological findings that peritumoral fibroblasts that were not in direct contact with emmprin-expressing ES cells exhibit upregulated MMP-2 prompted us to look for a soluble form of emmprin. Soluble full-length emmprin released from ES cells was detected in conditioned medium and shown to stimulate MMP-2 production by fibroblasts. In conclusion, emmprin is expressed in ES in both membrane and soluble forms and stimulates MMP-2 production via interactions with fibroblasts, which could play a role in ES cell stromal invasion and vascular involvement. (c) 2006 Wiley-Liss. Inc.
C1 Fukuoka Univ, Sch Med, Dept Pathol, Fukuoka 81401, Japan.
   Fukuoka Univ, Sch Med, Dept Dermatol, Fukuoka 81401, Japan.
   Med Univ S Carolina, Dept Cell Biol & Anat, Charleston, SC 29425 USA.
C3 Fukuoka University; Fukuoka University; Medical University of South Carolina
RP Nabeshima, K (通讯作者)，Fukuoka Univ Hosp, Dept Pathol, Jonan Ku, 7-45-1 Nankuma, Fukuoka 8140180, Japan.
EM kaznabes@fukuoka-u.ac.jp
CR BASSET P, 1990, NATURE, V348, P699, DOI 10.1038/348699a0
   Benassi MS, 2001, ANN ONCOL, V12, P75, DOI 10.1023/A:1008318614461
   BISWAS C, 1982, BIOCHEM BIOPH RES CO, V109, P1026, DOI 10.1016/0006-291X(82)92042-3
   BISWAS C, 1995, CANCER RES, V55, P434
   Bordador LC, 2000, INT J CANCER, V85, P347, DOI 10.1002/(SICI)1097-0215(20000201)85:3<347::AID-IJC9>3.3.CO;2-R
   CHASE DR, 1985, AM J SURG PATHOL, V9, P241, DOI 10.1097/00000478-198504000-00001
   Dalberg K, 2000, WORLD J SURG, V24, P334, DOI 10.1007/s002689910053
   Davidson B, 2003, CLIN EXP METASTAS, V20, P161, DOI 10.1023/A:1022696012668
   ELLIS SM, 1989, CANCER RES, V49, P3385
   Engers R, 1999, INT J CANCER, V80, P406, DOI 10.1002/(SICI)1097-0215(19990129)80:3<406::AID-IJC12>3.0.CO;2-L
   ENZINGER FM, 1970, CANCER-AM CANCER SOC, V26, P1029, DOI 10.1002/1097-0142(197011)26:5<1029::AID-CNCR2820260510>3.0.CO;2-R
   GUILLOU L, 2002, WHO CLASSIFICATION T, V0, P205
   Guo HM, 1997, J BIOL CHEM, V272, P24
   Halling AC, 1996, MAYO CLIN PROC, V71, P636
   Heller M, 2003, J NEUROCHEM, V84, P557, DOI 10.1046/j.1471-4159.2003.01537.x
   HORSTKORTE R, 1993, J CELL BIOL, V121, P1409, DOI 10.1083/jcb.121.6.1409
   Ishibashi Y, 2004, CANCER-AM CANCER SOC, V101, P1994, DOI 10.1002/cncr.20593
   Iwasaki H, 1996, CANCER GENET CYTOGEN, V91, P46, DOI 10.1016/S0165-4608(95)00315-0
   Kanekura T, 2002, INT J CANCER, V99, P520, DOI 10.1002/ijc.10390
   LIOTTA LA, 1991, CELL, V64, P327, DOI 10.1016/0092-8674(91)90642-C
   Marieb EA, 2004, CANCER RES, V64, P1229, DOI 10.1158/0008-5472.CAN-03-2832
   Menashi S, 2003, CANCER RES, V63, P7575
   Misra S, 2003, J BIOL CHEM, V278, P25285, DOI 10.1074/jbc.C300173200
   MURAOKA K, 1993, INT J CANCER, V55, P19, DOI 10.1002/ijc.2910550105
   Nabeshima K, 2004, J PATHOL, V202, P341, DOI 10.1002/path.1518
   NABESHIMA K, 1991, ARCH BIOCHEM BIOPHYS, V285, P90, DOI 10.1016/0003-9861(91)90332-D
   Nishio J, 2005, INT J ONCOL, V27, P361
   OKADA A, 1995, P NATL ACAD SCI USA, V92, P2730, DOI 10.1073/pnas.92.7.2730
   OVERALL CM, 1990, J BIOL CHEM, V265, P21141
   Polette M, 1997, J HISTOCHEM CYTOCHEM, V45, P703, DOI 10.1177/002215549704500508
   POULSOM R, 1992, AM J PATHOL, V141, P389
   Reimers N, 2004, CLIN CANCER RES, V10, P3422, DOI 10.1158/1078-0432.CCR-03-0610
   Roebuck MM, 2005, AM J CLIN PATHOL, V123, P405, DOI 10.1309/LK1V7R99JL41WVKP
   Saito T, 2002, HISTOPATHOLOGY, V40, P279, DOI 10.1046/j.1365-2559.2002.01345.x
   Sameshima T, 2000, CANCER LETT, V157, P177, DOI 10.1016/S0304-3835(00)00485-7
   Sameshima T, 2000, INT J CANCER, V88, P21, DOI 10.1002/1097-0215(20001001)88:1<21::AID-IJC4>3.0.CO;2-S
   Sato T, 2004, GYNECOL ONCOL, V92, P47, DOI 10.1016/j.ygyno.2003.09.012
   Shi YJ, 2001, ONCOGENE, V20, P4007, DOI 10.1038/sj.onc.1204507
   Sidhu SS, 2004, ONCOGENE, V23, P956, DOI 10.1038/sj.onc.1207070
   Sugita H, 2004, ANTICANCER RES, V24, P4079
   Tang Y, 2005, CANCER RES, V65, P3193, DOI 10.1158/0008-5472.CAN-04-3605
   Tang Y, 2004, MOL CANCER RES, V2, P73
   Taylor PM, 2002, ONCOGENE, V21, P5765, DOI 10.1038/sj.onc.1205702
NR 43
TC 28
Z9 29
U1 0
U2 2
PU WILEY
PI HOBOKEN
PA 111 RIVER ST, HOBOKEN 07030-5774, NJ USA
SN 0020-7136
EI 1097-0215
J9 INT J CANCER
JI Int. J. Cancer
PD FEB 15
PY 2007
VL 120
IS 4
BP 761
EP 768
DI 10.1002/ijc.22412
PG 8
WC Oncology
SC Oncology
GA 129BT
UT WOS:000243704100005
PM 17131322
DA 2023-09-23
ER

PT J
AU Moustakas, A
   Heldin, CH
AF Moustakas, Aristidis
   Heldin, Carl-Henrik
TI Signaling networks guiding epithelial-mesenchymal transitions during embryogenesis and cancer progression
SO CANCER SCIENCE
LA English
DT Review
ID growth-factor-beta; integrin-linked kinase; bone morphogenetic protein; squamous-cell carcinoma; tgf-beta; breast-cancer; e-cadherin; dependent mechanism; tumor progression; down-regulation
AB Epithelial-mesenchymal transition (EMT) describes the differentiation switch between polarized epithelial cells and contractile and motile mesenchymal cells, and facilitates cell movements and generation of new tissue types during embryogenesis. Many secreted polypeptides are implicated in the EMT process and their corresponding intracellular transduction pathways form highly interconnected networks. Transforming growth factor-beta, Wnt, Notch and growth factors acting through tyrosine kinase receptors induce EMT and often act in a sequential manner. Such growth factors orchestrate the concerted regulation of an elaborate gene program and a complex protein network, needed for establishment of new mesenchymal phenotypes after disassembly of the main elements of epithelial architecture, such as desmosomes, as well as tight, adherens and gap junctions. EMT of tumor cells occurs during cancer progression and possibly generates cell types of the tumor stroma, such as cancer-associated myofibroblasts. EMT contributes to new tumor cell properties required for invasiveness and vascular intravasation during metastasis. Here we present some of the current mechanisms that mediate the process of EMT and discuss their relevance to cancer progression.
C1 Uppsala Univ, Ludwig Inst Canc Res, SE-75124 Uppsala, Sweden.
C3 Ludwig Institute for Cancer Research; Uppsala University
RP Heldin, CH (通讯作者)，Uppsala Univ, Ludwig Inst Canc Res, Box 595 Biomed Ctr, SE-75124 Uppsala, Sweden.
EM c-h.heldin@licr.uu.se
CR Akhurst RJ, 2001, TRENDS CELL BIOL, V11, PS44, DOI 10.1016/S0962-8924(01)02130-4
   Ao MF, 2006, CANCER RES, V66, P8007, DOI 10.1158/0008-5472.CAN-05-4451
   Aranda V, 2006, NAT CELL BIOL, V8, P1235, DOI 10.1038/ncb1485
   Bakin AV, 2002, J CELL SCI, V115, P3193
   Bardeesy N, 2006, GENE DEV, V20, P3130, DOI 10.1101/gad.1478706
   Barrallo-Gimeno A, 2005, DEVELOPMENT, V132, P3151, DOI 10.1242/dev.01907
   Bates RC, 2005, J CLIN INVEST, V115, P339, DOI 10.1172/JCI200523183
   Bhowmick NA, 2004, SCIENCE, V303, P848, DOI 10.1126/science.1090922
   Bhowmick NA, 2001, J BIOL CHEM, V276, P46707, DOI 10.1074/jbc.M106176200
   Bhowmick NA, 2001, MOL BIOL CELL, V12, P27, DOI 10.1091/mbc.12.1.27
   Birchmeier C, 2003, NAT REV MOL CELL BIO, V4, P915, DOI 10.1038/nrm1261
   Carver EA, 2001, MOL CELL BIOL, V21, P8184, DOI 10.1128/MCB.21.23.8184-8188.2001
   Cheng GZ, 2007, CANCER RES, V67, P1979, DOI 10.1158/0008-5472.CAN-06-1479
   Cheng N, 2005, ONCOGENE, V24, P5053, DOI 10.1038/sj.onc.1208685
   Christiansen JJ, 2006, CANCER RES, V66, P8319, DOI 10.1158/0008-5472.CAN-06-0410
   Ciruna B, 2001, DEV CELL, V1, P37, DOI 10.1016/S1534-5807(01)00017-X
   Comijn J, 2001, MOL CELL, V7, P1267, DOI 10.1016/S1097-2765(01)00260-X
   Cordenonsi M, 2007, SCIENCE, V315, P840, DOI 10.1126/science.1135961
   Cui W, 1996, CELL, V86, P531, DOI 10.1016/S0092-8674(00)80127-0
   Davies M, 2005, J CELL BIOCHEM, V95, P918, DOI 10.1002/jcb.20458
   De Wever O, 2004, J CELL SCI, V117, P4691, DOI 10.1242/jcs.01322
   Deckers M, 2006, CANCER RES, V66, P2202, DOI 10.1158/0008-5472.CAN-05-3560
   Dumon N, 2003, J BIOL CHEM, V278, P3275, DOI 10.1074/jbc.M204623200
   Eger A, 2004, ONCOGENE, V23, P2672, DOI 10.1038/sj.onc.1207416
   Ellenrieder V, 2001, CANCER RES, V61, P4222
   Fischer ANM, 2007, ONCOGENE, V26, P3395, DOI 10.1038/sj.onc.1210121
   Giannelli G, 2002, AM J PATHOL, V161, P183, DOI 10.1016/S0002-9440(10)64170-3
   Gotzmann J, 2006, ONCOGENE, V25, P3170, DOI 10.1038/sj.onc.1209083
   Gotzmann J, 2002, J CELL SCI, V115, P1189
   Grande M, 2002, J CELL SCI, V115, P4227, DOI 10.1242/jcs.00091
   Grotegut S, 2006, EMBO J, V25, P3534, DOI 10.1038/sj.emboj.7601213
   Han G, 2005, J CLIN INVEST, V115, P1714, DOI 10.1172/JCI24399
   Hay ED, 2005, DEV DYNAM, V233, P706, DOI 10.1002/dvdy.20345
   Huber MA, 2004, J CLIN INVEST, V114, P569, DOI 10.1172/JCI200421358
   Huber MA, 2005, CURR OPIN CELL BIOL, V17, P548, DOI 10.1016/j.ceb.2005.08.001
   IGARASHI A, 1993, MOL BIOL CELL, V4, P637, DOI 10.1091/mbc.4.6.637
   Irie HY, 2005, J CELL BIOL, V171, P1023, DOI 10.1083/jcb.200505087
   Janda E, 2002, J CELL BIOL, V156, P299, DOI 10.1083/jcb.200109037
   Janda E, 2006, ONCOGENE, V25, P7117, DOI 10.1038/sj.onc.1209701
   Jechlinger M, 2003, ONCOGENE, V22, P7155, DOI 10.1038/sj.onc.1206887
   Jechlinger M, 2006, J CLIN INVEST, V116, P1561, DOI 10.1172/JCI24652
   Ju WJ, 2006, MOL CELL BIOL, V26, P654, DOI 10.1128/MCB.26.2.654-667.2006
   Kang YB, 2003, CANCER CELL, V3, P537, DOI 10.1016/S1535-6108(03)00132-6
   Kang YB, 2003, MOL CELL, V11, P915, DOI 10.1016/S1097-2765(03)00109-6
   Kemler R, 2004, DEVELOPMENT, V131, P5817, DOI 10.1242/dev.01458
   Kondo M, 2004, CELL DEATH DIFFER, V11, P1092, DOI 10.1038/sj.cdd.4401467
   Kowanetz M, 2004, MOL CELL BIOL, V24, P4241, DOI 10.1128/MCB.24.10.4241-4254.2004
   LaGamba D, 2005, DEV DYNAM, V234, P132, DOI 10.1002/dvdy.20489
   Larue L, 2005, ONCOGENE, V24, P7443, DOI 10.1038/sj.onc.1209091
   Lee YI, 2004, BIOCHEM BIOPH RES CO, V316, P997, DOI 10.1016/j.bbrc.2004.02.150
   Lehmann K, 2000, GENE DEV, V14, P2610, DOI 10.1101/gad.181700
   Leung-Hagesteijn C, 2005, MOL CELL BIOL, V25, P3648, DOI 10.1128/MCB.25.9.3648-3657.2005
   Levy L, 2005, MOL CELL BIOL, V25, P8108, DOI 10.1128/MCB.25.18.8108-8125.2005
   Lewis MP, 2004, BRIT J CANCER, V90, P822, DOI 10.1038/sj.bjc.6601611
   Li WM, 2003, DEVELOPMENT, V130, P6143, DOI 10.1242/dev.00820
   Li YJ, 2003, J CLIN INVEST, V112, P503, DOI 10.1172/JCI200317913
   Lu X, 2004, NEOPLASIA, V6, P603, DOI 10.1593/neo.04241
   Martinez-Alvarez C, 2004, DEV BIOL, V265, P207, DOI 10.1016/j.ydbio.2003.09.022
   Massague J, 2005, GENE DEV, V19, P2783, DOI 10.1101/gad.1350705
   Meulemans D, 2004, DEV CELL, V7, P291, DOI 10.1016/j.devcel.2004.08.007
   Michl P, 2005, CANCER CELL, V7, P521, DOI 10.1016/j.ccr.2005.05.018
   Micke P, 2005, EXPERT OPIN THER TAR, V9, P1217, DOI 10.1517/14728222.9.6.1217
   Mohamed OA, 2004, DEV DYNAM, V231, P416, DOI 10.1002/dvdy.20135
   Moustakas A, 2005, J CELL SCI, V118, P3573, DOI 10.1242/jcs.02554
   Nawshad A, 2004, ARCH ORAL BIOL, V49, P675, DOI 10.1016/j.archoralbio.2004.05.007
   Nelson CM, 2006, SCIENCE, V314, P298, DOI 10.1126/science.1131000
   Niimi H, 2007, J CELL BIOL, V176, P695, DOI 10.1083/jcb.200612129
   OBrien LE, 2002, NAT REV MOL CELL BIO, V3, P531, DOI 10.1038/nrm859
   Oft M, 1998, CURR BIOL, V8, P1243, DOI 10.1016/S0960-9822(07)00533-7
   Onoue T, 2006, INT J ONCOL, V29, P1133
   Ozdamar B, 2005, SCIENCE, V307, P1603, DOI 10.1126/science.1105718
   Pardali K, 2007, BBA-REV CANCER, V1775, P21, DOI 10.1016/j.bbcan.2006.06.004
   Peinado H, 2003, J BIOL CHEM, V278, P21113, DOI 10.1074/jbc.M211304200
   Peinado HC, 2004, INT J DEV BIOL, V48, P365, DOI 10.1387/ijdb.041794hp
   Perk J, 2005, NAT REV CANCER, V5, P603, DOI 10.1038/nrc1673
   Person AD, 2005, INT REV CYTOL, V243, P287, DOI 10.1016/S0074-7696(05)43005-3
   Petersen OW, 2003, AM J PATHOL, V162, P391, DOI 10.1016/S0002-9440(10)63834-5
   Piek E, 1999, J CELL SCI, V112, P4557
   Portella G, 1998, CELL GROWTH DIFFER, V9, P393
   Prindull G, 2005, EXP HEMATOL, V33, P738, DOI 10.1016/j.exphem.2005.03.002
   Prunier C, 2005, J BIOL CHEM, V280, P17540, DOI 10.1074/jbc.M500974200
   RADISKY DC, 1900, V101, V0, P830
   Ripka S, 2007, CARCINOGENESIS, V28, P1178, DOI 10.1093/carcin/bgl255
   Romano LA, 2000, DEV BIOL, V223, P91, DOI 10.1006/dbio.2000.9750
   Rosano L, 2005, CANCER RES, V65, P11649, DOI 10.1158/0008-5472.CAN-05-2123
   SAIKA S, 2006, AM J PHYSL CELL PHYS, V290, P0
   Santibanez JF, 2006, FEBS LETT, V580, P5385, DOI 10.1016/j.febslet.2006.09.003
   Sato M, 2003, J CLIN INVEST, V112, P1486, DOI 10.1172/JCI200319270
   Savagner P, 1997, J CELL BIOL, V137, P1403, DOI 10.1083/jcb.137.6.1403
   Shen X, 2001, J BIOL CHEM, V276, P15362, DOI 10.1074/jbc.M009534200
   Shim JH, 2005, GENE DEV, V19, P2668, DOI 10.1101/gad.1360605
   Takano S, 2007, J BIOCHEM, V141, P345, DOI 10.1093/jb/mvm039
   Tarin D, 2005, CANCER RES, V65, P5996, DOI 10.1158/0008-5472.CAN-05-0699
   Thiery JP, 2006, NAT REV MOL CELL BIO, V7, P131, DOI 10.1038/nrm1835
   Thuault S, 2006, J CELL BIOL, V174, P175, DOI 10.1083/jcb.200512110
   Timmerman LA, 2004, GENE DEV, V18, P99, DOI 10.1101/gad.276304
   Trainor PA, 2003, INT J DEV BIOL, V47, P541
   Ullmann U, 2007, MOL HUM REPROD, V13, P21, DOI 10.1093/molehr/gal091
   Valcourt U, 2005, MOL BIOL CELL, V16, P1987, DOI 10.1091/mbc.e04-08-0658
   Vandewalle C, 2005, NUCLEIC ACIDS RES, V33, P6566, DOI 10.1093/nar/gki965
   Venkov CD, 2007, J CLIN INVEST, V117, P482, DOI 10.1172/JCI29544
   Vogelmann R, 2005, J CELL SCI, V118, P4901, DOI 10.1242/jcs.02594
   Waerner T, 2006, CANCER CELL, V10, P227, DOI 10.1016/j.ccr.2006.07.020
   Wang SN, 2005, FASEB J, V19, P1, DOI 10.1096/fj.04-2370com
   Wang WG, 2005, TRENDS CELL BIOL, V15, P138, DOI 10.1016/j.tcb.2005.01.003
   Wicki A, 2006, CANCER CELL, V9, P261, DOI 10.1016/j.ccr.2006.03.010
   Wu WS, 2006, CANCER METAST REV, V25, P695, DOI 10.1007/s10555-006-9037-8
   Xie L, 2003, BREAST CANCER RES, V5, PR187, DOI 10.1186/bcr640
   Yang LQ, 2006, CELL, V127, P139, DOI 10.1016/j.cell.2006.08.036
   Yang Y, 2006, ONCOGENE, V25, P7235, DOI 10.1038/sj.onc.1209712
   Yang YN, 2006, CANCER RES, V66, P8617, DOI 10.1158/0008-5472.CAN-06-1308
   Yook JI, 2006, NAT CELL BIOL, V8, P1398, DOI 10.1038/ncb1508
   Zavadil J, 2001, P NATL ACAD SCI USA, V98, P6686, DOI 10.1073/pnas.111614398
   Zavadil J, 2004, EMBO J, V23, P1155, DOI 10.1038/sj.emboj.7600069
   Zeisberg M, 2004, J MOL MED, V82, P175, DOI 10.1007/s00109-003-0517-9
   Zeisberg M, 2005, J BIOL CHEM, V280, P8094, DOI 10.1074/jbc.M413102200
   Zohn IE, 2006, CELL, V125, P957, DOI 10.1016/j.cell.2006.03.048
NR 117
TC 633
Z9 657
U1 0
U2 71
PU WILEY
PI HOBOKEN
PA 111 RIVER ST, HOBOKEN 07030-5774, NJ USA
SN 1349-7006
EI 
J9 CANCER SCI
JI Cancer Sci.
PD OCT 15
PY 2007
VL 98
IS 10
BP 1512
EP 1520
DI 10.1111/j.1349-7006.2007.00550.x
PG 9
WC Oncology
SC Oncology
GA 204JN
UT WOS:000249039900002
PM 17645776
DA 2023-09-23
ER

PT J
AU Radisky, ES
   Radisky, DC
AF Radisky, Evette S.
   Radisky, Derek C.
TI Stromal induction of breast cancer: Inflammation and invasion
SO REVIEWS IN ENDOCRINE & METABOLIC DISORDERS
LA English
DT Article
DE basement membrane; breast cancer; extracellular matrix; stromal-epithelial interactions; cancer microenvironment; fibroblasts; matrix metalloproteinases; branching morphogenesis
ID type-1 matrix-metalloproteinase; plasminogen-activator system; carcinoma in-situ; mammary-gland development; tumor-cell invasion; genomic instability; epithelial-cells; expression; urokinase; microenvironment
AB Many investigations of cancer development have pursued the mechanisms by which genetic mutations stimulate tumor development through activation of oncogenes or loss of tumor suppressor genes. However, there is an increasing awareness that signals provided by the stroma can induce the genetic alterations that underlie tumor formation, can stimulate tumor growth and progression, and can dictate both therapeutic response and ultimate clinical outcome. This principle is particularly clear in breast cancer, where recent investigations using sophisticated three-dimensional cell culture models and transgenic animals have been used to define how altered signals from the microenvironment contribute to breakdown of tissue structure, increased cellular proliferation, and transition to the malignant phenotype. We review here recent studies identifying new roles for cancer-associated fibroblasts in promoting tumor progression, through stimulation of inflammatory pathways and induction of extracellular matrix-remodelling proteases. These studies identify mechanisms by which development of a reactive tumor stroma causes mammary hyperproliferation, progression to fibrosis, development of neoplasia, increasing invasiveness, and eventual metastasis, and how intervention in these processes may provide new avenues for therapy.
RP Radisky, DC (通讯作者)，Mayo Clin, Ctr Canc, Jacksonville, FL 32224 USA.
EM Radisky.Derek@mayo.edu
CR Albini A, 2007, NAT REV CANCER, V7, P139, DOI 10.1038/nrc2067
   Almholt K, 2005, INT J CANCER, V113, P525, DOI 10.1002/ijc.20631
   Almholt K, 2007, J MAMMARY GLAND BIOL, V12, P83, DOI 10.1007/s10911-007-9040-x
   Artym VV, 2006, CANCER RES, V66, P3034, DOI 10.1158/0008-5472.CAN-05-2177
   Balkwill F, 2004, NAT REV CANCER, V4, P540, DOI 10.1038/nrc1388
   Balkwill F, 2005, CANCER CELL, V7, P211, DOI 10.1016/j.ccr.2005.02.013
   Barcellos-Hoff MH, 2000, CANCER RES, V60, P1254
   Bissell MJ, 2001, NAT REV CANCER, V1, P46, DOI 10.1038/35094059
   Bisson C, 2003, INT J CANCER, V105, P7, DOI 10.1002/ijc.11012
   Boire A, 2005, CELL, V120, P303, DOI 10.1016/j.cell.2004.12.018
   CAMPBELL SM, 1988, EXP CELL RES, V177, P109, DOI 10.1016/0014-4827(88)90029-8
   Chen YC, 2003, CANCER RES, V63, P4801
   de Mascarel I, 2002, CANCER, V94, P2134, DOI 10.1002/cncr.10451
   de Visser KE, 2006, NAT REV CANCER, V6, P24, DOI 10.1038/nrc1782
   Derynck R, 2001, NAT GENET, V29, P117, DOI 10.1038/ng1001-117
   Desmouliere A, 2005, WOUND REPAIR REGEN, V13, P7, DOI 10.1111/j.1067-1927.2005.130102.x
   Desmouliere A, 2004, INT J DEV BIOL, V48, P509, DOI 10.1387/ijdb.041802ad
   Duffy MJ, 2004, CURR PHARM DESIGN, V10, P39, DOI 10.2174/1381612043453559
   Egeblad M, 2002, NAT REV CANCER, V2, P161, DOI 10.1038/nrc745
   Ellsworth DL, 2004, LANCET ONCOL, V5, P753, DOI 10.1016/S1470-2045(04)01653-5
   Fata JE, 2004, BREAST CANCER RES, V6, P1, DOI 10.1186/bcr634
   Friedl P, 2003, NAT REV CANCER, V3, P362, DOI 10.1038/nrc1075
   Fujiwara T, 2005, NATURE, V437, P1043, DOI 10.1038/nature04217
   Golubkov VS, 2007, CELL CYCLE, V6, P147, DOI 10.4161/cc.6.2.3706
   Golubkov VS, 2006, CANCER RES, V66, P10460, DOI 10.1158/0008-5472.CAN-06-2997
   Golubkov VS, 2005, J BIOL CHEM, V280, P42237, DOI 10.1074/jbc.M510139200
   Green KA, 2005, BIOESSAYS, V27, P894, DOI 10.1002/bies.20281
   Han B, 2005, ONCOL REP, V14, P105
   Hotary K, 2006, GENE DEV, V20, P2673, DOI 10.1101/gad.1451806
   Itoh Y, 2006, J CELL PHYSIOL, V206, P1, DOI 10.1002/jcp.20431
   Jessani N, 2002, P NATL ACAD SCI USA, V99, P10335, DOI 10.1073/pnas.162187599
   Joyce JA, 2005, CANCER CELL, V7, P513, DOI 10.1016/j.ccr.2005.05.024
   Kalluri R, 2006, NAT REV CANCER, V6, P392, DOI 10.1038/nrc1877
   Kubo M, 2004, CANCER RES, V64, P6071, DOI 10.1158/0008-5472.CAN-04-0416
   Kuperwasser C, 2004, P NATL ACAD SCI USA, V101, P4966, DOI 10.1073/pnas.0401064101
   Lafleur MA, 2005, INT J CANCER, V114, P544, DOI 10.1002/ijc.20763
   Lengauer C, 1998, NATURE, V396, P643, DOI 10.1038/25292
   Maffini MV, 2004, J CELL SCI, V117, P1495, DOI 10.1242/jcs.01000
   McDaniel SM, 2006, AM J PATHOL, V168, P608, DOI 10.2353/ajpath.2006.050677
   Muller A, 2001, NATURE, V410, P50, DOI 10.1038/35065016
   Mylona E, 2007, HISTOPATHOLOGY, V50, P338, DOI 10.1111/j.1365-2559.2007.02615.x
   Nakahara H, 1997, P NATL ACAD SCI USA, V94, P7959, DOI 10.1073/pnas.94.15.7959
   Nielsen BS, 2007, INT J CANCER, V120, P2086, DOI 10.1002/ijc.22340
   Nielsen BS, 2001, CANCER RES, V61, P7091
   OKADA A, 1995, P NATL ACAD SCI USA, V92, P2730, DOI 10.1073/pnas.92.7.2730
   Orimo A, 2005, CELL, V121, P335, DOI 10.1016/j.cell.2005.02.034
   Ossovskaya VS, 2004, PHYSIOL REV, V84, P579, DOI 10.1152/physrev.00028.2003
   Overall CM, 2006, NAT REV CANCER, V6, P227, DOI 10.1038/nrc1821
   Parmar H, 2002, ENDOCRINOLOGY, V143, P4886, DOI 10.1210/en.2002-220570
   Paszek MJ, 2005, CANCER CELL, V8, P241, DOI 10.1016/j.ccr.2005.08.010
   Pedersen TX, 2005, CARCINOGENESIS, V26, P1233, DOI 10.1093/carcin/bgi065
   Pendurthi UR, 2000, J BIOL CHEM, V275, P14632, DOI 10.1074/jbc.275.19.14632
   Perbal B, 2004, LANCET, V363, P62, DOI 10.1016/S0140-6736(03)15172-0
   Petersen OW, 2003, AM J PATHOL, V162, P391, DOI 10.1016/S0002-9440(10)63834-5
   Politi K, 2004, SEMIN CANCER BIOL, V14, P341, DOI 10.1016/j.semcancer.2004.04.013
   Quemener C, 2007, CANCER RES, V67, P9, DOI 10.1158/0008-5472.CAN-06-2448
   Radisky DC, 2006, CURR OPIN GENET DEV, V16, P45, DOI 10.1016/j.gde.2005.12.011
   Radisky DC, 2005, NATURE, V436, P123, DOI 10.1038/nature03688
   RADISKY DC, 2007, J CELL BIOCH, V0, P0
   REICH R, 1988, CANCER RES, V48, P3307
   RONNOVJESSEN L, 1995, J CLIN INVEST, V95, P859, DOI 10.1172/JCI117736
   Sameni Mansoureh, 2003, MOL IMAGING, V2, P159, DOI 10.1162/153535003322556903
   Schmidt-Kittler O, 2003, P NATL ACAD SCI USA, V100, P7737, DOI 10.1073/pnas.1331931100
   Sidenius N, 2003, CANCER METAST REV, V22, P205, DOI 10.1023/A:1023099415940
   Smalley MJ, 2001, J MAMMARY GLAND BIOL, V6, P37, DOI 10.1023/A:1009564431268
   Sternlicht MD, 2001, ANNU REV CELL DEV BI, V17, P463, DOI 10.1146/annurev.cellbio.17.1.463
   Sternlicht MD, 1999, CELL, V98, P137, DOI 10.1016/S0092-8674(00)81009-0
   Szabova L, 2005, J CELL PHYSIOL, V205, P123, DOI 10.1002/jcp.20385
   Thomasset N, 1998, AM J PATHOL, V153, P457, DOI 10.1016/S0002-9440(10)65589-7
   Toole BP, 2003, CURR TOP DEV BIOL, V54, P371, DOI 10.1016/S0070-2153(03)54015-7
   Wiseman BS, 2002, SCIENCE, V296, P1046, DOI 10.1126/science.1067431
   Wiseman BS, 2003, J CELL BIOL, V162, P1123, DOI 10.1083/jcb.200302090
   Wolf K, 2003, J CELL BIOL, V160, P267, DOI 10.1083/jcb.200209006
NR 73
TC 104
Z9 111
U1 0
U2 3
PU SPRINGER
PI DORDRECHT
PA VAN GODEWIJCKSTRAAT 30, 3311 GZ DORDRECHT, NETHERLANDS
SN 1389-9155
EI 
J9 REV ENDOCR METAB DIS
JI Rev. Endocr. Metab. Disord.
PD SEP 15
PY 2007
VL 8
IS 3
BP 279
EP 287
DI 10.1007/s11154-007-9037-1
PG 9
WC Endocrinology & Metabolism
SC Endocrinology & Metabolism
GA 217AQ
UT WOS:000249921200008
PM 17447144
DA 2023-09-23
ER

PT J
AU Ao, MF
   Franco, OE
   Park, D
   Raman, D
   Williams, K
   Hayward, SW
AF Ao, Mingfang
   Franco, Omar E.
   Park, Dean
   Raman, Dayanidhi
   Williams, Karin
   Hayward, Simon W.
TI Cross-talk between paracrine-acting cytokine and chemokine pathways promotes malignancy in benign human prostatic
SO CANCER RESEARCH
LA English
DT Article
ID growth-factor-beta; human breast-cancer; epithelial-cell line; tgf-beta; cxcr4 expression; stromal cells; tumor-stroma; in-vivo; fibroblasts; receptor
AB The present study explores the mechanisms by which human prostatic carcinoma-associated fibroblasts (CAF) induce tumorigenesis in initiated but nonmalignant human prostatic epithelial cells (BPH-1). CAT express elevated levels of both transforming growth factor-beta 1 (TGF-beta 1) and stromal cell-derived factor-1 (SDF-1/CXCL12). TGF-beta inhibits the growth of BPH-1 cells in vitro, but was found to be necessary for the tumorigenic response to CAF. This counterintuitive result suggested that the TGF-beta signaling system was involved in other processes relating to tumorigenesis. The SDF-1 receptor, CXCR4, is expressed at low levels in benign prostate tissue and in BPH-1 cells in culture. However, CXCR4 levels increase during prostate cancer progression. CXCR4 was found to be induced and localized to the cell membrane in BPH1 cells by CAF-conditioned medium and by CAF cells in tissue recombinants. TGF-beta was both necessary and sufficient to allow the detection of membrane-localized CXCR4 in BPH1 cells. Suppression of epithelial cell CXCR4 expression abrogated the tumorigenic response to CAF. SDF-1, secreted by CAF, acts via the TGF-beta-regulated CXCR4 to activate Akt in the epithelial cells. This mechanism elicits tumorigenesis and obviates the growth-inhibitory effects of TGF-beta. Thus, tumor stroma can contribute to carcinogenesis through synergism between TGF-beta, SDF-1, and CXCR4. These experiments suggest mechanisms by which TGF-beta can shift its role from an inhibitor to a promoter of proliferation during tumor progression. Both the TGF-beta and SDF-1 pathways are targets of drug discovery efforts; these data suggest potential benefits in the cotargeting of these pathways.
C1 Vanderbilt Univ, Med Ctr, Dept Urol Surg, Nashville, TN 37232 USA.
   Vanderbilt Univ, Med Ctr, Dept Canc Biol, Nashville, TN 37232 USA.
   Vanderbilt Univ, Med Ctr, Div Hematol & Oncol, Nashville, TN 37232 USA.
   Vanderbilt Univ, Med Ctr, Vanderbilt Ingram Canc Ctr, Nashville, TN 37232 USA.
C3 Vanderbilt University; Vanderbilt University; Vanderbilt University; Vanderbilt University
RP Hayward, SW (通讯作者)，Vanderbilt Univ, Med Ctr, Dept Urol Surg, A1302 MCN, Nashville, TN 37232 USA.
EM simon.hayward@vanderbilt.edu
FU NCI NIH HHS [CA96403, CA126505, P30CA68485] Funding Source: Medline; NIDDK NIH HHS [DK067049] Funding Source: Medline
CR Ao MF, 2006, CANCER RES, V66, P8007, DOI 10.1158/0008-5472.CAN-05-4451
   ARTEAGA CL, 1993, CELL GROWTH DIFFER, V4, P193
   Barclay WW, 2005, ENDOCRINOLOGY, V146, P13, DOI 10.1210/en.2004-1123
   BARSKY SH, 1984, AM J PATHOL, V115, P329
   Bello-DeOcampo D, 2003, CURR DRUG TARGETS, V4, P197, DOI 10.2174/1389450033491118
   Bhowmick NA, 2004, SCIENCE, V303, P848, DOI 10.1126/science.1090922
   Bhowmick NA, 2001, J BIOL CHEM, V276, P46707, DOI 10.1074/jbc.M106176200
   Bierie B, 2006, NAT REV CANCER, V6, P506, DOI 10.1038/nrc1926
   Chen S, 2005, IMMUNOLOGY, V114, P565, DOI 10.1111/j.1365-2567.2004.02110.x
   Cheng N, 2005, ONCOGENE, V24, P5053, DOI 10.1038/sj.onc.1208685
   Conery AR, 2004, NAT CELL BIOL, V6, P366, DOI 10.1038/ncb1117
   Coussens LM, 2002, NATURE, V420, P860, DOI 10.1038/nature01322
   Danielpour D, 2005, EUR J CANCER, V41, P846, DOI 10.1016/j.ejca.2004.12.027
   De Wever O, 2003, J PATHOL, V200, P429, DOI 10.1002/path.1398
   Dumon N, 2003, J BIOL CHEM, V278, P3275, DOI 10.1074/jbc.M204623200
   Dumont N, 2003, BIOCHEM BIOPH RES CO, V301, P108, DOI 10.1016/S0006-291X(02)02977-7
   Francisco IFS, 2004, INT J CANCER, V112, P213, DOI 10.1002/ijc.20388
   Franitza S, 2002, EUR J IMMUNOL, V32, P193, DOI 10.1002/1521-4141(200201)32:1<193::AID-IMMU193>3.0.CO;2-H
   HAYWARD SW, 1995, IN VITRO CELL DEV-AN, V31, P14
   Hayward SW, 2001, CANCER RES, V61, P8135
   Helbig G, 2003, J BIOL CHEM, V278, P21631, DOI 10.1074/jbc.M300609200
   Hwang JH, 2003, J CLIN ENDOCR METAB, V88, P408, DOI 10.1210/jc.2002-021381
   Ishii K, 2005, LAB INVEST, V85, P1086, DOI 10.1038/labinvest.3700310
   Kalluri R, 2006, NAT REV CANCER, V6, P392, DOI 10.1038/nrc1877
   Kang H, 2005, BREAST, V14, P360, DOI 10.1016/j.breast.2004.12.007
   Kuperwasser C, 2004, P NATL ACAD SCI USA, V101, P4966, DOI 10.1073/pnas.0401064101
   Massague J, 2000, NAT REV MOL CELL BIO, V1, P169, DOI 10.1038/35043051
   McAlhany SJ, 2004, PROSTATE, V61, P182, DOI 10.1002/pros.20085
   Micke P, 2004, LUNG CANCER, V45, PS163, DOI 10.1016/j.lungcan.2004.07.977
   Mochizuki H, 2004, BIOCHEM BIOPH RES CO, V320, P656, DOI 10.1016/j.bbrc.2004.06.013
   Moustakas A, 2002, IMMUNOL LETT, V82, P85, DOI 10.1016/S0165-2478(02)00023-8
   Mueller MM, 2004, NAT REV CANCER, V4, P839, DOI 10.1038/nrc1477
   Olumi AF, 1999, CANCER RES, V59, P5002
   Orimo A, 2005, CELL, V121, P335, DOI 10.1016/j.cell.2005.02.034
   Peehl DM, 1997, EXP CELL RES, V232, P208, DOI 10.1006/excr.1997.3525
   Porcile C, 2005, EXP CELL RES, V308, P241, DOI 10.1016/j.yexcr.2005.04.024
   Remy I, 2004, NAT CELL BIOL, V6, P358, DOI 10.1038/ncb1113
   Roberts AB, 2003, P NATL ACAD SCI USA, V100, P8621, DOI 10.1073/pnas.1633291100
   Rowley DR, 1998, CANCER METAST REV, V17, P411, DOI 10.1023/A:1006129420005
   RYAN GB, 1974, HUM PATHOL, V5, P55, DOI 10.1016/S0046-8177(74)80100-0
   Song KY, 2006, EMBO J, V25, P58, DOI 10.1038/sj.emboj.7600917
   Stewart SA, 2003, RNA, V9, P493, DOI 10.1261/rna.2192803
   Sun YX, 2005, J BONE MINER RES, V20, P318, DOI 10.1359/JBMR.041109
   Sun YX, 2003, J CELL BIOCHEM, V89, P462, DOI 10.1002/jcb.10522
   Tuxhorn JA, 2002, CLIN CANCER RES, V8, P2912
   Wakefield LM, 2002, CURR OPIN GENET DEV, V12, P22, DOI 10.1016/S0959-437X(01)00259-3
   Wakefield LM, 2001, J MAMMARY GLAND BIOL, V6, P67, DOI 10.1023/A:1009568532177
   Wang YZ, 2001, CANCER RES, V61, P6064
   WRANA JL, 1992, CELL, V71, P1003, DOI 10.1016/0092-8674(92)90395-S
NR 49
TC 218
Z9 228
U1 0
U2 3
PU AMER ASSOC CANCER RESEARCH
PI PHILADELPHIA
PA 615 CHESTNUT ST, 17TH FLOOR, PHILADELPHIA, PA 19106-4404 USA
SN 0008-5472
EI 1538-7445
J9 CANCER RES
JI Cancer Res.
PD MAY 1
PY 2007
VL 67
IS 9
BP 4244
EP 4253
DI 10.1158/0008-5472.CAN-06-3946
PG 10
WC Oncology
SC Oncology
GA 165UC
UT WOS:000246330300032
PM 17483336
DA 2023-09-23
ER

PT J
AU Vanpoucke, G
   Orr, B
   Grace, OC
   Chan, R
   Ashley, GR
   Williams, K
   Franco, OE
   Hayward, S
   Thomson, AA
AF Vanpoucke, Griet
   Orr, Brigid
   Grace, O. Cathal
   Chan, Ray
   Ashley, George R.
   Williams, Karin
   Franco, Omar E.
   Hayward, SimonW
   Thomson, Axel A.
TI Transcriptional profiling of inductive mesenchyme to identify molecules involved in prostate development and disease
SO GENOME BIOLOGY
LA English
DT Article
ID gene-expression; mouse prostate; serial analysis; stromal fibroblasts; reactive stroma; smooth-muscle; cancer; growth; identification; protein
AB Background: The mesenchymal compartment plays a key role in organogenesis, and cells within the mesenchyme/ stroma are a source of potent molecules that control epithelia during development and tumorigenesis. We used serial analysis of gene expression (SAGE) to profile a key subset of prostatic mesenchyme that regulates prostate development and is enriched for growth-regulatory molecules. Results: SAGE libraries were constructed from prostatic inductive mesenchyme and from the complete prostatic rudiment (including inductive mesenchyme, epithelium, and smooth muscle). By comparing these two SAGE libraries, we generated a list of 219 transcripts that were enriched or specific to inductive mesenchyme and that may act as mesenchymal regulators of organogenesis and tumorigenesis. We identified Scube l as enriched in inductive mesenchyme from the list of 219 transcripts; also, quantitative RT-PCR and whole-mount in situ hybridization revealed Scube l to exhibit a highly restricted expression pattern. The expression of Scube l in a subset of mesenchymal cells suggests a role in prostatic induction and branching morphogenesis. Additionally, Scube l transcripts were expressed in prostate cancer stromal cells, and were less abundant in cancer associated fibroblasts relative to matched normal prostate fibroblasts. Conclusion: The use of a precisely defined subset of cells and a back-comparison approach allowed us to identify rare mRNAs that could be overlooked using other approaches. We propose that Scube l encodes a novel stromal molecule that is involved in prostate development and tumorigenesis.
C1 [Vanpoucke, Griet; Orr, Brigid; Grace, O. Cathal; Chan, Ray; Ashley, George R.; Thomson, Axel A.] Little France Crescent, Queens Med Res Inst, MRC Human Reprod Sci Unit, Edinburgh EH16 4TJ, Midlothian, Scotland.
   [Williams, Karin; Franco, Omar E.; Hayward, SimonW] Vanderbilt Univ, Vanderbilt Med Ctr, Dept Urol Surg, Nashville, TN 37232 USA.
   [Williams, Karin; Franco, Omar E.; Hayward, SimonW] Vanderbilt Univ, Vanderbilt Med Ctr, Dept Canc Biol, Nashville, TN 37232 USA.
C3 University of Edinburgh; Vanderbilt University; Vanderbilt University
RP Thomson, AA (通讯作者)，Little France Crescent, Queens Med Res Inst, MRC Human Reprod Sci Unit, Edinburgh EH16 4TJ, Midlothian, Scotland.
EM a.thomson@hrsu.mrc.ac.uk
FU Medical Research Council [MC_U127684421] Funding Source: researchfish; Medical Research Council [MC_U127684421, U.1276.00.003.00004.01(60968)] Funding Source: Medline; MRC [MC_U127684421] Funding Source: UKRI
CR Abbott DE, 2003, GENOME BIOL, V4, P0, DOI 10.1186/gb-2003-4-12-r79
   Allinen M, 2004, CANCER CELL, V6, P17, DOI 10.1016/j.ccr.2004.06.010
   Audic S, 1997, GENOME RES, V7, P986, DOI 10.1101/gr.7.10.986
   Baker J, 1996, MOL ENDOCRINOL, V10, P903, DOI 10.1210/me.10.7.903
   Barclay WW, 2005, ENDOCRINOLOGY, V146, P13, DOI 10.1210/en.2004-1123
   Berman DM, 2004, DEV BIOL, V267, P387, DOI 10.1016/j.ydbio.2003.11.018
   Berquin IM, 2005, J BIOL CHEM, V280, P36442, DOI 10.1074/jbc.M504945200
   Bhowmick NA, 2004, NATURE, V432, P332, DOI 10.1038/nature03096
   Bhowmick NA, 2004, SCIENCE, V303, P848, DOI 10.1126/science.1090922
   Charpentier AH, 2000, CANCER RES, V60, P5977
   Chen JJ, 2000, P NATL ACAD SCI USA, V97, P349, DOI 10.1073/pnas.97.1.349
   Chrisman H, 2006, PROSTATE, V66, P696, DOI 10.1002/pros.20378
   CUNHA GR, 1978, J EXP ZOOL, V205, P181, DOI 10.1002/jez.1402050203
   CUNHA GR, 1981, J STEROID BIOCHEM, V14, P1317, DOI 10.1016/0022-4731(81)90338-1
   Cunha GR, 2004, J STEROID BIOCHEM, V92, P221, DOI 10.1016/j.jsbmb.2004.10.017
   Cunha GR, 2002, DIFFERENTIATION, V70, P473, DOI 10.1046/j.1432-0436.2002.700902.x
   Dhanasekaran SM, 2001, NATURE, V412, P822, DOI 10.1038/35090585
   DiLella AG, 2001, J HISTOCHEM CYTOCHEM, V49, P669, DOI 10.1177/002215540104900517
   Donjacour AA, 2003, DEV BIOL, V261, P39, DOI 10.1016/S0012-1606(03)00250-1
   Freestone SH, 2003, DEV BIOL, V264, P352, DOI 10.1016/j.ydbio.2003.08.018
   Grieshammer U, 2004, DEV CELL, V6, P709, DOI 10.1016/S1534-5807(04)00108-X
   Grimmond S, 2000, GENOMICS, V70, P74, DOI 10.1006/geno.2000.6370
   HAYASHI N, 1991, CANCER RES, V51, P4924
   Hinck L, 2004, DEV CELL, V7, P783, DOI 10.1016/j.devcel.2004.11.002
   Hollway GE, 2006, DEV BIOL, V294, P104, DOI 10.1016/j.ydbio.2006.02.032
   Joesting MS, 2005, CANCER RES, V65, P10423, DOI 10.1158/0008-5472.CAN-05-0824
   Kawakami A, 2005, CURR BIOL, V15, P480, DOI 10.1016/j.cub.2005.02.018
   Kwabi-Addo B, 2004, CANCER RES, V64, P4728, DOI 10.1158/0008-5472.CAN-03-3759
   Lamm MLG, 2001, DEV BIOL, V232, P301, DOI 10.1006/dbio.2001.0187
   Lapointe J, 2004, P NATL ACAD SCI USA, V101, P811, DOI 10.1073/pnas.0304146101
   Luo J, 2001, CANCER RES, V61, P4683
   Man MZ, 2000, BIOINFORMATICS, V16, P953, DOI 10.1093/bioinformatics/16.11.953
   Marker PC, 2003, DEV BIOL, V253, P165, DOI 10.1016/S0012-1606(02)00031-3
   Nantermet PV, 2004, J BIOL CHEM, V279, P1310, DOI 10.1074/jbc.M310206200
   Nupponen NN, 1998, AM J PATHOL, V153, P141, DOI 10.1016/S0002-9440(10)65554-X
   Ohta K, 2004, DEV CELL, V7, P347, DOI 10.1016/j.devcel.2004.08.014
   Olumi AF, 1999, CANCER RES, V59, P5002
   Orimo A, 2005, CELL, V121, P335, DOI 10.1016/j.cell.2005.02.034
   Pang ST, 2002, ENDOCRINOLOGY, V143, P4897, DOI 10.1210/en.2002-220327
   Pierce G B, 1993, INT J DEV BIOL, V37, P5
   Pu YB, 2004, DEV BIOL, V273, P257, DOI 10.1016/j.ydbio.2004.06.002
   Rhodes DR, 2004, NEOPLASIA, V6, P1, DOI 10.1016/S1476-5586(04)80047-2
   Ruan WF, 1999, ENDOCRINOLOGY, V140, P1984, DOI 10.1210/en.140.5.1984
   Ruijter JM, 2002, PHYSIOL GENOMICS, V11, P37, DOI 10.1152/physiolgenomics.00042.2002
   Segawa T, 2002, ONCOGENE, V21, P8749, DOI 10.1038/sj.onc.1205992
   SMAS CM, 1993, CELL, V73, P725, DOI 10.1016/0092-8674(93)90252-L
   Stuart RO, 2004, P NATL ACAD SCI USA, V101, P615, DOI 10.1073/pnas.2536479100
   SUGIMURA Y, 1986, BIOL REPROD, V34, P985, DOI 10.1095/biolreprod34.5.985
   Taylor RA, 2006, NAT METHODS, V3, P179, DOI 10.1038/nmeth855
   Thomson AA, 1999, DEVELOPMENT, V126, P3693
   Thomson AA, 2002, DEVELOPMENT, V129, P1905
   Thomson AA, 2001, REPRODUCTION, V121, P187, DOI 10.1530/rep.0.1210187
   TIMMS BG, 1995, MICROSC RES TECHNIQ, V30, P319, DOI 10.1002/jemt.1070300407
   Tomlinson DC, 2004, ENDOCRINOLOGY, V145, P1988, DOI 10.1210/en.2003-0842
   Tuxhorn JA, 2001, J UROLOGY, V166, P2472, DOI 10.1016/S0022-5347(05)65620-0
   Tuxhorn JA, 2002, CANCER RES, V62, P3298
   VELCULESCU VE, 1995, SCIENCE, V270, P484, DOI 10.1126/science.270.5235.484
   Waghray A, 2001, CANCER RES, V61, P4283
   WOLF MK, 2006, P 97 ANN M AM ASS CA, V0, P0
   Woods IG, 2005, PLOS BIOL, V3, P476, DOI 10.1371/journal.pbio.0030066
   Yang RB, 2002, J BIOL CHEM, V277, P46364, DOI 10.1074/jbc.M207410200
   Zhang TJ, 2006, GENE EXPR PATTERNS, V6, P310, DOI 10.1016/j.modgep.2005.07.005
NR 67
TC 37
Z9 37
U1 0
U2 0
PU BMC
PI LONDON
PA CAMPUS, 4 CRINAN ST, LONDON N1 9XW, ENGLAND
SN 1474-760X
EI 
J9 GENOME BIOL
JI Genome Biol.
PD JUN 15
PY 2007
VL 8
IS 10
BP 
EP 
DI 10.1186/gb-2007-8-10-r213
PG 14
WC Biotechnology & Applied Microbiology; Genetics & Heredity
SC Biotechnology & Applied Microbiology; Genetics & Heredity
GA 247SP
UT WOS:000252100900011
PM 17922897
DA 2023-09-23
ER

PT J
AU Hall, B
   Dembinski, J
   Sasser, AK
   Studeny, M
   Andreeff, M
   Marini, F
AF Hall, Brett
   Dembinski, Jennifer
   Sasser, A. Kate
   Studeny, Matus
   Andreeff, Michael
   Marini, Frank
TI Mesenchymal stem cells in cancer: Tumor-associated fibroblasts and cell-based delivery vehicles
SO INTERNATIONAL JOURNAL OF HEMATOLOGY
LA English
DT Review
DE mesenchymal stem cells; tumor microenvironment; stroma; vascular network; gene therapy
ID human bone-marrow; invasive ductal carcinoma; artery occlusion model; ex-vivo expansion; growth in-vivo; progenitor cells; stromal cells; gene-therapy; cord blood; myocardial-infarction
AB Recent evidence suggests that mesenchymal stem cells (MSC) selectively home to tumors, where they contribute to the formation of tumor-associated stroma. This effect can be opposed by genetically modifying MSC to produce high levels of anticancer agents that blunt tumor growth kinetics and inhibit the growth of tumors in situ. In this review article, we describe the biological properties of MSC within the tumor microenvironment and discuss the potential use of MSC and other bone marrow-derived cell populations as delivery vehicles for antitumor proteins.
C1 Univ Texas, MD Anderson Canc Ctr, Dept Stem Cell Transplantat & Cellular Therapy, Unit 81, Houston, TX 77030 USA.
   Ohio State Univ, Dept Pediat, Columbus, OH 43210 USA.
   Columbus Childrens Res Inst, Ctr Childhood Canc, Columbus, OH USA.
C3 University of Texas System; UTMD Anderson Cancer Center; University System of Ohio; Ohio State University; University System of Ohio; Ohio State University; Nationwide Childrens Hospital; Research Institute at Nationwide Children's Hospital
RP Marini, F (通讯作者)，Univ Texas, MD Anderson Canc Ctr, Dept Stem Cell Transplantat & Cellular Therapy, Unit 81, 1515 Holcombe Blvd, Houston, TX 77030 USA.
EM fmarini@mdanderson.org
CR Allers C, 2004, TRANSPLANTATION, V78, P503, DOI 10.1097/01.TP.0000128334.93343.B3
   Almeida-Porada G, 2004, INT J HEMATOL, V79, P1, DOI 10.1007/BF02983526
   Baksh D, 2004, J CELL MOL MED, V8, P301, DOI 10.1111/j.1582-4934.2004.tb00320.x
   Ballas CB, 2002, J CELL BIOCHEM, V0, PP20, DOI 10.1002/jcb.10127
   Bang OY, 2005, ANN NEUROL, V57, P874, DOI 10.1002/ana.20501
   Barcellos-Hoff MH, 2000, CANCER RES, V60, P1254
   Bianchi G, 2001, WOUND REPAIR REGEN, V9, P460, DOI 10.1046/j.1524-475x.2001.00460.x
   Bissell MJ, 2001, NAT REV CANCER, V1, P46, DOI 10.1038/35094059
   Bissell MJ, 2005, CANCER CELL, V7, P17, DOI 10.1016/j.ccr.2004.12.013
   Burns JS, 2005, CANCER RES, V65, P3126, DOI 10.1158/0008-5472.CAN-04-2218
   Burns MJ, 2003, FRONT BIOSCI-LANDMRK, V8, PE228, DOI 10.2741/953
   Caplan AI, 2001, TRENDS MOL MED, V7, P259, DOI 10.1016/S1471-4914(01)02016-0
   Chan J, 2005, STEM CELLS, V23, P93, DOI 10.1634/stemcells.2004-0138
   Chen JW, 2005, CELL TISSUE RES, V319, P429, DOI 10.1007/s00441-004-1025-0
   Chen SL, 2004, AM J CARDIOL, V94, P92, DOI 10.1016/j.amjcard.2004.03.034
   Chung LWK, 2005, J UROLOGY, V173, P10, DOI 10.1097/01.ju.0000141582.15218.10
   Coussens LM, 2002, NATURE, V420, P860, DOI 10.1038/nature01322
   Cunha GR, 1996, J MAMMARY GLAND BIOL, V1, P21, DOI 10.1007/BF02096300
   Cunha GR, 2003, INT J CANCER, V107, P1, DOI 10.1002/ijc.11335
   Dai WD, 2005, CIRCULATION, V112, P214, DOI 10.1161/CIRCULATIONAHA.104.527937
   De Kok IJ, 2005, INT J ORAL MAX IMPL, V20, P511
   De Palma M, 2003, NAT MED, V9, P789, DOI 10.1038/nm871
   De Palma M, 2005, CANCER CELL, V8, P211, DOI 10.1016/j.ccr.2005.08.002
   De Wever O, 2003, J PATHOL, V200, P429, DOI 10.1002/path.1398
   Deans RJ, 2000, EXP HEMATOL, V28, P875, DOI 10.1016/S0301-472X(00)00482-3
   Dennis JE, 2004, J ORTHOPAED RES, V22, P735, DOI 10.1016/j.orthres.2003.12.002
   Devine SM, 2003, BLOOD, V101, P2999, DOI 10.1182/blood-2002-06-1830
   Direkze NC, 2004, CANCER RES, V64, P8492, DOI 10.1158/0008-5472.CAN-04-1708
   Direkze NC, 2003, STEM CELLS, V21, P514, DOI 10.1634/stemcells.21-5-514
   Djouad F, 2003, BLOOD, V102, P3837, DOI 10.1182/blood-2003-04-1193
   Dong JY, 2004, EMBO J, V23, P2800, DOI 10.1038/sj.emboj.7600289
   DVORAK HF, 1986, NEW ENGL J MED, V315, P1650
   Emura M, 2000, IN VITRO CELL DEV-AN, V36, P77
   Erices AA, 2003, CELL TRANSPLANT, V12, P555, DOI 10.3727/000000003108747154
   Evans CH, 2005, P NATL ACAD SCI USA, V102, P8698, DOI 10.1073/pnas.0502854102
   Feldmann RE, 2005, ELECTROPHORESIS, V26, P2749, DOI 10.1002/elps.200410406
   Fiedler J, 2004, J CELL BIOCHEM, V93, P990, DOI 10.1002/jcb.20219
   Fierro FA, 2004, CLIN EXP METASTAS, V21, P313, DOI 10.1023/B:CLIN.0000046130.79363.33
   Folkman J, 2004, APMIS, V112, P496, DOI 10.1111/j.1600-0463.2004.apm11207-0809.x
   Folkman J, 2003, CURR MOL MED, V3, P643, DOI 10.2174/1566524033479465
   Forbes SJ, 2004, GASTROENTEROLOGY, V126, P955, DOI 10.1053/j.gastro.2004.02.025
   Forte G, 2006, STEM CELLS, V24, P23, DOI 10.1634/stemcells.2004-0176
   Fukuda K, 2003, BONE MARROW TRANSPL, V32, PS25, DOI 10.1038/sj.bmt.1703940
   Gallego MI, 2001, DEV BIOL, V229, P163, DOI 10.1006/dbio.2000.9961
   Garcia-Olmo D, 2005, DIS COLON RECTUM, V48, P1416, DOI 10.1007/s10350-005-0052-6
   Gojo Satoshi, 2003, HUM CELL, V16, P23, DOI 10.1111/j.1749-0774.2003.tb00125.x
   Gronthos S, 2003, J CELL SCI, V116, P1827, DOI 10.1242/jcs.00369
   HAFFEN K, 1987, J PEDIATR GASTR NUTR, V6, P14, DOI 10.1097/00005176-198701000-00005
   Hamada H, 2005, CANCER SCI, V96, P149, DOI 10.1111/j.1349-7006.2005.00032.x
   Hanahan D, 2000, CELL, V100, P57, DOI 10.1016/S0092-8674(00)81683-9
   Harrington K, 2002, HUM GENE THER, V13, P1263, DOI 10.1089/104303402760128504
   Hasebe T, 2000, PATHOL INT, V50, P263, DOI 10.1046/j.1440-1827.2000.01035.x
   Hill R, 2005, CELL, V123, P1001, DOI 10.1016/j.cell.2005.09.030
   Hombauer H, 2000, BRIT J CANCER, V82, P1290, DOI 10.1054/bjoc.1999.1093
   Honma T, 2006, EXP NEUROL, V199, P56, DOI 10.1016/j.expneurol.2005.05.004
   Horwitz EM, 1999, NAT MED, V5, P309, DOI 10.1038/6529
   Houghton J, 2004, SCIENCE, V306, P1568, DOI 10.1126/science.1099513
   Hurwitz DR, 1997, HUM GENE THER, V8, P137, DOI 10.1089/hum.1997.8.2-137
   Iacobuzio-Donahue CA, 2002, CANCER RES, V62, P5351
   int Anker PS, 2004, STEM CELLS, V22, P1338, DOI 10.1634/stemcells.2004-0058
   Ishii G, 2005, INT J CANCER, V117, P212, DOI 10.1002/ijc.21199
   Ishii G, 2003, BIOCHEM BIOPH RES CO, V309, P232, DOI 10.1016/S0006-291X(03)01544-4
   Jankowski K, 2003, CANCER RES, V63, P7926
   Jiang H, 2003, FRONT BIOSCI-LANDMRK, V8, PD577, DOI 10.2741/923
   Jin H, 2006, CANCER RES, V66, P2146, DOI 10.1158/0008-5472.CAN-05-2704
   Kammertoens T, 2005, TRENDS MOL MED, V11, P225, DOI 10.1016/j.molmed.2005.03.002
   Kan I, 2005, CURR DRUG TARGETS, V6, P31, DOI 10.2174/1389450053344902
   Kaplan RN, 2005, NATURE, V438, P820, DOI 10.1038/nature04186
   Kassem M, 2004, CLONING STEM CELLS, V6, P369, DOI 10.1089/clo.2004.6.369
   Kenny PA, 2003, INT J CANCER, V107, P688, DOI 10.1002/ijc.11491
   Kiaris H, 2005, CANCER RES, V65, P1627, DOI 10.1158/0008-5472.CAN-04-3791
   Koc ON, 2002, BONE MARROW TRANSPL, V30, P215, DOI 10.1038/sj.bmt.1703650
   Kraitchman DL, 2005, CIRCULATION, V112, P1451, DOI 10.1161/CIRCULATIONAHA.105.537480
   Kunz-Schughart LA, 2002, HISTOL HISTOPATHOL, V17, P623, DOI 10.14670/HH-17.623
   Kunz-Schughart LA, 2002, HISTOL HISTOPATHOL, V17, P599, DOI 10.14670/HH-17.599
   Kurose K, 2001, HUM MOL GENET, V10, P1907, DOI 10.1093/hmg/10.18.1907
   Kurose K, 2002, NAT GENET, V32, P355, DOI 10.1038/ng1013
   Kurosumi M, 2003, ONCOL REP, V10, P833
   Kurozumi K, 2005, MOL THER, V11, P96, DOI 10.1016/j.ymthe.2004.09.020
   Kurozumi K, 2004, MOL THER, V9, P189, DOI 10.1016/j.ymthe.2003.10.012
   Lange C, 2005, KIDNEY INT, V68, P1613, DOI 10.1111/j.1523-1755.2005.00573.x
   Lazarus HM, 2005, BIOL BLOOD MARROW TR, V11, P389, DOI 10.1016/j.bbmt.2005.02.001
   Le Blanc K, 2005, CYTOTHERAPY, V7, P36, DOI 10.1080/14653240510018118
   Le Blanc K, 2004, LANCET, V363, P1439, DOI 10.1016/S0140-6736(04)16104-7
   Mansilla E, 2005, TRANSPL P, V37, P292, DOI 10.1016/j.transproceed.2005.01.070
   Mantovani A, 2002, TRENDS IMMUNOL, V23, P549, DOI 10.1016/S1471-4906(02)02302-5
   McCullough KD, 1998, P NATL ACAD SCI USA, V95, P15333, DOI 10.1073/pnas.95.26.15333
   McNiece I, 2004, CYTOTHERAPY, V6, P311, DOI 10.1080/14653240410004871
   MINTZ B, 1975, P NATL ACAD SCI USA, V72, P3585, DOI 10.1073/pnas.72.9.3585
   Moinfar F, 2000, CANCER RES, V60, P2562
   Mueller MM, 2004, NAT REV CANCER, V4, P839, DOI 10.1038/nrc1477
   Nakamizo A, 2005, CANCER RES, V65, P3307, DOI 10.1158/0008-5472.CAN-04-1874
   Natsu K, 2004, TISSUE ENG, V10, P1093, DOI 10.1089/1076327041887754
   Ohlsson LB, 2003, EXP MOL PATHOL, V75, P248, DOI 10.1016/j.yexmp.2003.06.001
   Orimo A, 2005, CELL, V121, P335, DOI 10.1016/j.cell.2005.02.034
   Ortiz LA, 2003, P NATL ACAD SCI USA, V100, P8407, DOI 10.1073/pnas.1432929100
   Parham DM, 2001, MODERN PATHOL, V14, P506, DOI 10.1038/modpathol.3880339
   Philip M, 2004, SEMIN CANCER BIOL, V14, P433, DOI 10.1016/j.semcancer.2004.06.006
   Phinney DG, 2005, CURR PHARM DESIGN, V11, P1255, DOI 10.2174/1381612053507495
   Pittenger MF, 1999, SCIENCE, V284, P143, DOI 10.1126/science.284.5411.143
   POLVERINI PJ, 1984, LAB INVEST, V51, P635
   Prindull G, 2004, BLOOD, V103, P2892, DOI 10.1182/blood-2003-08-2807
   Prockop DJ, 2001, CYTOTHERAPY, V3, P393, DOI 10.1080/146532401753277229
   Prockop DJ, 1997, SCIENCE, V276, P71, DOI 10.1126/science.276.5309.71
   Radisky DC, 2005, NATURE, V436, P123, DOI 10.1038/nature03688
   Reyes M, 2001, BLOOD, V98, P2615, DOI 10.1182/blood.V98.9.2615
   RICHTER G, 1993, CANCER RES, V53, P4134
   Robinson SC, 2005, ADV CANCER RES, V93, P159, DOI 10.1016/S0065-230X(05)93005-4
   Rojas M, 2005, AM J RESP CELL MOL, V33, P145, DOI 10.1165/rcmb.2004-0330OC
   Roni V, 2003, EXP CELL RES, V287, P28, DOI 10.1016/S0014-4827(03)00133-2
   RONNOVJESSEN L, 1995, J CLIN INVEST, V95, P859, DOI 10.1172/JCI117736
   RonnovJessen L, 1996, PHYSIOL REV, V76, P69, DOI 10.1152/physrev.1996.76.1.69
   Rowley DR, 1998, CANCER METAST REV, V17, P411, DOI 10.1023/A:1006129420005
   Rubio D, 2005, CANCER RES, V65, P3035, DOI 10.1158/0008-5472.CAN-04-4194
   SAKAKURA T, 1976, SCIENCE, V194, P1439, DOI 10.1126/science.827022
   Sangai T, 2005, INT J CANCER, V115, P885, DOI 10.1002/ijc.20969
   Sato Y, 2005, BLOOD, V106, P756, DOI 10.1182/blood-2005-02-0572
   Satoh H, 2004, CELL TRANSPLANT, V13, P405, DOI 10.3727/000000004783983765
   Schoeberlein A, 2005, AM J OBSTET GYNECOL, V192, P1044, DOI 10.1016/j.ajog.2005.01.031
   Sekiya I, 2002, STEM CELLS, V20, P530, DOI 10.1634/stemcells.20-6-530
   Serakinci N, 2004, ONCOGENE, V23, P5095, DOI 10.1038/sj.onc.1207651
   Silva GV, 2005, CIRCULATION, V111, P150, DOI 10.1161/01.CIR.0000151812.86142.45
   Silzle T, 2003, EUR J IMMUNOL, V33, P1311, DOI 10.1002/eji.200323057
   Silzle T, 2004, INT J CANCER, V108, P173, DOI 10.1002/ijc.11542
   Sivridis E, 2005, J CLIN PATHOL, V58, P1033, DOI 10.1136/jcp.2005.026260
   Sternlicht MD, 2000, ONCOGENE, V19, P1102, DOI 10.1038/sj.onc.1203347
   Sternlicht MD, 1999, CELL, V98, P137, DOI 10.1016/S0092-8674(00)81009-0
   Studeny M, 2004, JNCI-J NATL CANCER I, V96, P1593, DOI 10.1093/jnci/djh299
   Studeny M, 2002, CANCER RES, V62, P3603
   Sugimoto T, 2005, ONCOL REP, V14, P823
   Tlsty TD, 2001, CURR OPIN GENET DEV, V11, P54, DOI 10.1016/S0959-437X(00)00156-8
   Wiesen JF, 1999, DEVELOPMENT, V126, P335
   Wright N, 2003, BLOOD, V102, P1978, DOI 10.1182/blood-2002-10-3190
   Xia ZD, 2004, J BIOMED MATER RES A, V71A, P538, DOI 10.1002/jbm.a.30185
   Yang F, 2005, CANCER RES, V65, P8887, DOI 10.1158/0008-5472.CAN-05-1702
   Ye J, 2006, EYE, V20, P482, DOI 10.1038/sj.eye.6701913
   Yoneda T, 2005, BIOCHEM BIOPH RES CO, V328, P679, DOI 10.1016/j.bbrc.2004.11.070
   Zhu W, 2006, EXP MOL PATHOL, V80, P267, DOI 10.1016/j.yexmp.2005.07.004
NR 138
TC 153
Z9 168
U1 1
U2 34
PU SPRINGER JAPAN KK
PI TOKYO
PA CHIYODA FIRST BLDG EAST, 3-8-1 NISHI-KANDA, CHIYODA-KU, TOKYO, 101-0065, JAPAN
SN 0925-5710
EI 1865-3774
J9 INT J HEMATOL
JI Int. J. Hematol.
PD JUL 15
PY 2007
VL 86
IS 1
BP 8
EP 16
DI 10.1532/IJH97.06230
PG 9
WC Hematology
SC Hematology
GA 211EW
UT WOS:000249508100003
PM 17675260
DA 2023-09-23
ER

PT J
AU Bouzin, C
   Feron, O
AF Bouzin, Caroline
   Feron, Olivier
TI Targeting tumor stroma and exploiting mature tumor vasculature to improve anti-cancer drug delivery
SO DRUG RESISTANCE UPDATES
LA English
DT Review
DE tumor vasculature; angiogenesis; interstitial fluid pressure; tumor blood flow heterogeneities; tumor-associated fibroblasts; tumor-associated macrophages; anti-angiogenic; vascular-disrupting agents; caveolae; transcytosis
ID interstitial fluid pressure; factor receptor-beta; albumin-bound paclitaxel; blood-flow; nitric-oxide; chemotherapeutic-agents; bradykinin modulation; vessel maturation; solid tumors; growth
AB The identification of a critical role of tumour stroma in the regulation of tumour interstitial fluid pressure and the simultaneous discovery of the impact of anti-angiogenic drugs on tumour hemodynamics have provided new potential for improving tumour delivery of anti-cancer drugs. Here, we review the most recent studies investigating how tumour-associated fibroblasts and macrophages as well as the extracellular matrix itself may be targeted to facilitate delivery of both low-molecular weight drugs and macromolecules. In addition, we summarize the current understanding of the use of vasoactive compounds, radiotherapy and vascular-disrupting agents as potential adjuvants to maximize tumour delivery of anti-cancer drugs. The impact of these strategies on the diffusive and convective modes of drug transport is discussed in the light of Fick's and Starling's laws. Finally, we discuss how transcytosis through caveolae may also be exploited to optimize the selective delivery of conventional chemotherapy the subendothelial tumour cell compartment. (c) 2007 Elsevier Ltd. All rights reserved.
C1 UCL FATH 5349, Univ Pharmacol & Therapeut, B-1200 Brussels, Belgium.
C3 Universite Catholique Louvain; Cliniques Universitaires Saint-Luc
RP Feron, O (通讯作者)，UCL FATH 5349, Univ Pharmacol & Therapeut, 52 Ave E Mounier, B-1200 Brussels, Belgium.
EM feron@mint.ucl.ac.be
CR Altundag K, 2006, BREAST CANCER RES TR, V100, P329, DOI 10.1007/s10549-006-9250-8
   Baranowska-Kortylewicz J, 2005, CANCER RES, V65, P7824, DOI 10.1158/0008-5472.CAN-04-3991
   Baranowska-Kortylewicz J, 2007, CLIN CANCER RES, V13, P299, DOI 10.1158/1078-0432.CCR-06-1702
   Batchelor TT, 2007, CANCER CELL, V11, P83, DOI 10.1016/j.ccr.2006.11.021
   Bender JG, 2004, DRUG RESIST UPDATE, V7, P289, DOI 10.1016/j.drup.2004.09.001
   Board R, 2005, DRUG RESIST UPDATE, V8, P75, DOI 10.1016/j.drup.2005.03.004
   Bredow S, 2000, EUR J CANCER, V36, P675, DOI 10.1016/S0959-8049(99)00335-4
   Brekken C, 2000, ANTICANCER RES, V20, P3513
   Carver LA, 2003, NAT REV CANCER, V3, P571, DOI 10.1038/nrc1146
   Cemazar M, 2005, BRIT J CANCER, V93, P98, DOI 10.1038/sj.bjc.6602672
   Choi J, 2006, CLIN CANCER RES, V12, P1906, DOI 10.1158/1078-0432.CCR-05-2141
   Curnis F, 2002, J CLIN INVEST, V110, P475, DOI 10.1172/JCI200215223
   Dass CR, 2006, PEPTIDES, V27, P3020, DOI 10.1016/j.peptides.2006.05.020
   Dennis MS, 2007, CANCER RES, V67, P254, DOI 10.1158/0008-5472.CAN-06-2531
   Desmouliere A, 2004, INT J DEV BIOL, V48, P509, DOI 10.1387/ijdb.041802ad
   Dewhirst MW, 2007, CANCER RES, V67, P854, DOI 10.1158/0008-5472.CAN-06-4744
   Dewhirst MW, 2007, CLIN CANCER RES, V13, P375, DOI 10.1158/1078-0432.CCR-06-2629
   DVORAK HF, 1991, CANCER CELL-MON REV, V3, P77
   Eberhard A, 2000, CANCER RES, V60, P1388
   Eikenes L, 2004, CANCER RES, V64, P4768, DOI 10.1158/0008-5472.CAN-03-1472
   Emerich DF, 2001, J PHARMACOL EXP THER, V296, P632
   Emerich DF, 2001, J PHARMACOL EXP THER, V296, P623
   Feron O, 2006, CARDIOVASC RES, V69, P788, DOI 10.1016/j.cardiores.2005.12.014
   Feron O, 2004, TRENDS PHARMACOL SCI, V25, P536, DOI 10.1016/j.tips.2004.08.008
   Gradishar WJ, 2006, EXPERT OPIN PHARMACO, V7, P1041, DOI 10.1517/14656566.7.8.1041
   Gupta N, 2006, CLIN CANCER RES, V12, P3115, DOI 10.1158/1078-0432.CCR-05-0513
   Hajitou A, 2006, TRENDS CARDIOVAS MED, V16, P80, DOI 10.1016/j.tcm.2006.01.003
   Hiratsuka S, 2002, CANCER CELL, V2, P289, DOI 10.1016/S1535-6108(02)00153-8
   Hori K, 2003, BRIT J CANCER, V89, P1334, DOI 10.1038/sj.bjc.6601261
   Jain RK, 2006, NAT CLIN PRACT ONCOL, V3, P24, DOI 10.1038/ncponc0403
   Jain RK, 2005, SCIENCE, V307, P58, DOI 10.1126/science.1104819
   Jayson GC, 2005, J CLIN ONCOL, V23, P973, DOI 10.1200/JCO.2005.01.032
   JIRTLE R, 1978, CANCER RES, V38, P2385
   Kaanders JHAM, 2002, LANCET ONCOL, V3, P728, DOI 10.1016/S1470-2045(02)00929-4
   Kelly T, 2005, DRUG RESIST UPDATE, V8, P51, DOI 10.1016/j.drup.2005.03.002
   Lammerts E, 2002, INT J CANCER, V102, P453, DOI 10.1002/ijc.10722
   Liu YZ, 2006, BLOOD, V107, P3027, DOI 10.1182/blood-2005-10-4114
   Loeffler M, 2006, J CLIN INVEST, V116, P1955, DOI 10.1172/JCI26532
   Lu YJ, 2006, AAPS J, V8, PE466, DOI 10.1208/aapsj080355
   Luo YP, 2006, J CLIN INVEST, V116, P2132, DOI 10.1172/JCI27648
   Mancuso MR, 2006, J CLIN INVEST, V116, P2610, DOI 10.1172/JCI24612
   Marasciulo FL, 2006, CURR MED CHEM, V13, P1655, DOI 10.2174/092986706777441968
   Martinive P, 2006, MOL CANCER THER, V5, P1620, DOI 10.1158/1535-7163.MCT-05-0472
   McIntosh DP, 2002, P NATL ACAD SCI USA, V99, P1996, DOI 10.1073/pnas.251662398
   McKee TD, 2006, CANCER RES, V66, P2509, DOI 10.1158/0008-5472.CAN-05-2242
   Millan J, 2006, NAT CELL BIOL, V8, P113, DOI 10.1038/ncb1356
   Muraoka RS, 2002, J CLIN INVEST, V109, P1551, DOI 10.1172/JCI200215234
   Nakahara T, 2006, CANCER RES, V66, P1434, DOI 10.1158/0008-5472.CAN-05-0923
   Neri D, 2005, NAT REV CANCER, V5, P436, DOI 10.1038/nrc1627
   Netti PA, 2000, CANCER RES, V60, P2497
   Netti PA, 1999, P NATL ACAD SCI USA, V96, P3137, DOI 10.1073/pnas.96.6.3137
   Oh P, 2004, NATURE, V429, P629, DOI 10.1038/nature02580
   Pasquier E, 2006, DRUG RESIST UPDATE, V9, P74, DOI 10.1016/j.drup.2006.04.003
   Pietras K, 2003, CLIN CANCER RES, V9, P3779
   Pietras K, 2002, CANCER RES, V62, P5476
   Pietras K, 2001, CANCER RES, V61, P2929
   Rodt SA, 1996, J PHYSIOL-LONDON, V495, P193, DOI 10.1113/jphysiol.1996.sp021584
   Salnikov AV, 2006, INT J CANCER, V119, P2795, DOI 10.1002/ijc.22217
   Salnikov AV, 2005, LAB INVEST, V85, P512, DOI 10.1038/labinvest.3700252
   Sengupta S, 2005, NATURE, V436, P568, DOI 10.1038/nature03794
   Siemann DW, 2002, INT J RADIAT ONCOL, V54, P1512, DOI 10.1016/S0360-3016(02)03919-6
   Skliarenko JV, 2006, CANCER RES, V66, P2074, DOI 10.1158/0008-5472.CAN-05-2046
   Sonveaux P, 2004, CANCER RES, V64, P3209, DOI 10.1158/0008-5472.CAN-03-1291
   Sonveaux P, 2003, CANCER RES, V63, P1012
   Sonveaux P, 2002, FASEB J, V16, P1979, DOI 10.1096/fj.02-0487fje
   Sonveaux P, 2007, INT J RADIAT ONCOL, V67, P1155, DOI 10.1016/j.ijrobp.2006.11.031
   Thews O, 2002, BRIT J CANCER, V87, P1462, DOI 10.1038/sj.bjc.6600611
   Thews O, 2000, BRIT J CANCER, V83, P225, DOI 10.1054/bjoc.2000.1229
   Toporsian M, 2005, CIRC RES, V96, P684, DOI 10.1161/01.res.0000159936.38601.22
   Tozer GM, 2005, NAT REV CANCER, V5, P423, DOI 10.1038/nrc1628
   Valadon P, 2006, P NATL ACAD SCI USA, V103, P407, DOI 10.1073/pnas.0506938103
   Weinberg PD, 1997, CONNECT TISSUE RES, V36, P297, DOI 10.3109/03008209709160229
   Zeisberger SM, 2006, BRIT J CANCER, V95, P272, DOI 10.1038/sj.bjc.6603240
NR 73
TC 81
Z9 88
U1 1
U2 26
PU CHURCHILL LIVINGSTONE
PI EDINBURGH
PA JOURNAL PRODUCTION DEPT, ROBERT STEVENSON HOUSE, 1-3 BAXTERS PLACE, LEITH WALK, EDINBURGH EH1 3AF, MIDLOTHIAN, SCOTLAND
SN 1368-7646
EI 1532-2084
J9 DRUG RESIST UPDATE
JI Drug Resist. Update
PD JUN 15
PY 2007
VL 10
IS 3
BP 109
EP 120
DI 10.1016/j.drup.2007.03.001
PG 12
WC Pharmacology & Pharmacy
SC Pharmacology & Pharmacy
GA 196VO
UT WOS:000248510500003
PM 17452119
DA 2023-09-23
ER

PT J
AU Nazareth, MR
   Broderick, L
   Simpson-Abelson, MR
   Kelleher, RJ
   Yokota, SJ
   Bankert, RB
AF Nazareth, Michael R.
   Broderick, Lori
   Simpson-Abelson, Michelle R.
   Kelleher, Raymond J., Jr.
   Yokota, Sandra J.
   Bankert, Richard B.
TI Characterization of human lung tumor-associated fibroblasts and their ability to modulate the activation of tumor-associllited T cells
SO JOURNAL OF IMMUNOLOGY
LA English
DT Article
ID plasmacytoid dendritic cells; interferon-gamma; ifn-gamma; potential mechanism; cytokine production; thy-1 expression; b7 family; cancer; carcinoma; b7-h1
AB The tumor microenvironment of human non-small cell lung cancer (NSCLC) is composed largely of stromal cells, including fibroblasts, yet these cells have been the focus of few studies. In this study, we established stromal cell cultures from primary NSCLC through isolation of adherent cells. Characterization of these cells by flow cytometry demonstrated a population which expressed a human fibroblast-specific 112-kDa surface molecule, Thy1, a-smooth muscle actin, and fibroblast activation protein, but failed to express CD45 and CD11b, a phenotype consistent with that of an activated myotibroblast. A subset of the tumor-associated fibroblasts (TAF) was found to express B7H1 (PD-L1) and B7DC (PD-L2) constitutively, and this expression was up-regulated by IFN-gamma. Production of cytokines and chemokines, including IFN-gamma, monokine induced by IFN-gamma, IFN-gamma-inducible protein-10, RANTES, and TGF-beta 1. was also demonstrated in these cells. Together, these characteristics provide multiple opportunities for the TAF to influence cellular interactions within the tumor microenvironment. To evaluate the ability of TAF to modulate tumor-associated T cell (TAT) activation, we conducted coculture experiments between autologous TAF and TAT. In five of eight tumors, TAF elicited a contact-dependent enhancement of TAT activation, even in the presence of a TGF-beta 1-mediated suppressive effect. In the three other tumors, TAF had a net suppressive effect upon TAT activation, and, in one of these cases, blockade of B7H1 or B7DC was able to completely abrogate the TAF-mediated suppression. We conclude that TAF in human NSCLC are functionally and phenotypically heterogeneous and provide multiple complex regulatory signals that have the potential to enhance or suppress TAT function in the tumor microenvironment.
C1 SUNY Buffalo, Dept Microbiol & Immunol, Witebsky Ctr Microbial Pathogenesis & Immunol, Buffalo, NY 14214 USA.
C3 State University of New York (SUNY) System; State University of New York (SUNY) Buffalo
RP Bankert, RB (通讯作者)，SUNY Buffalo, Dept Microbiol & Immunol, Witebsky Ctr Microbial Pathogenesis & Immunol, 138 Farber Hall,3435 Mail St, Buffalo, NY 14214 USA.
EM rbankert@buffalo.edu
FU NCI NIH HHS [R01 CA 10897] Funding Source: Medline
CR Addison CL, 2000, HUM GENE THER, V11, P247, DOI 10.1089/10430340050015996
   Agostini C, 2000, AM J RESP CRIT CARE, V162, P1466, DOI 10.1164/ajrccm.162.4.2003130
   ANDERSON P, 1993, J LABOR ECON, V11, P70
   Arenberg DA, 1996, J EXP MED, V184, P981, DOI 10.1084/jem.184.3.981
   Baglole CJ, 2006, IMMUNOL INVEST, V35, P297, DOI 10.1080/08820130600754960
   Borrello MA, 1996, CELL IMMUNOL, V173, P198, DOI 10.1006/cimm.1996.0268
   Broderick L, 2006, CLIN IMMUNOL, V118, P159, DOI 10.1016/j.clim.2005.09.008
   Broderick L, 2005, J IMMUNOL, V174, P898, DOI 10.4049/jimmunol.174.2.898
   Broderick L, 2006, J IMMUNOL, V177, P3082, DOI 10.4049/jimmunol.177.5.3082
   Brown JA, 2003, J IMMUNOL, V170, P1257, DOI 10.4049/jimmunol.170.3.1257
   Buckley CD, 2001, TRENDS IMMUNOL, V22, P199, DOI 10.1016/S1471-4906(01)01863-4
   CAMPS JL, 1990, P NATL ACAD SCI USA, V87, P75, DOI 10.1073/pnas.87.1.75
   Chen LP, 2004, NAT REV IMMUNOL, V4, P336, DOI 10.1038/nri1349
   COOPER M, 1977, CANCER RES, V37, P2544
   Curiel TJ, 2003, NAT MED, V9, P562, DOI 10.1038/nm863
   DECOSSE JJ, 1975, J NATL CANCER I, V54, P913
   DECOSSE JJ, 1973, SCIENCE, V181, P1057, DOI 10.1126/science.181.4104.1057
   Dong HD, 2003, J MOL MED, V81, P281, DOI 10.1007/s00109-003-0430-2
   Dong HD, 1999, NAT MED, V5, P1365
   Dong HD, 2002, NAT MED, V8, P793, DOI 10.1038/nm730
   Elenbaas B, 2001, EXP CELL RES, V264, P169, DOI 10.1006/excr.2000.5133
   FEARNS C, 1992, INT J CANCER, V50, P621, DOI 10.1002/ijc.2910500423
   Freeman GJ, 2000, J EXP MED, V192, P1027, DOI 10.1084/jem.192.7.1027
   GLEAVE M, 1991, CANCER RES, V51, P3753
   Halliday GM, 2001, INT IMMUNOL, V13, P1147, DOI 10.1093/intimm/13.9.1147
   Hare KJ, 1999, SEMIN IMMUNOL, V11, P3, DOI 10.1006/smim.1998.0151
   Harris SG, 2002, TRENDS IMMUNOL, V23, P144, DOI 10.1016/S1471-4906(01)02154-8
   Hartmann E, 2003, CANCER RES, V63, P6478
   Hayward SW, 2001, CANCER RES, V61, P8135
   Hess SD, 2003, J IMMUNOL, V170, P400, DOI 10.4049/jimmunol.170.1.400
   Hsieh CL, 2000, HUM GENE THER, V11, P681, DOI 10.1089/10430340050015581
   Ishida M, 2002, IMMUNOL LETT, V84, P57, DOI 10.1016/S0165-2478(02)00142-6
   Iwanuma Y, 1997, CANCER RES, V57, P2937
   Jemal A, 2005, CA-CANCER J CLIN, V55, P10, DOI 10.3322/canjclin.55.1.10
   Kelynack KJ, 2000, NEPHROL DIAL TRANSPL, V15, P1766, DOI 10.1093/ndt/15.11.1766
   Konishi J, 2004, CLIN CANCER RES, V10, P5094, DOI 10.1158/1078-0432.CCR-04-0428
   Koumas L, 2003, AM J PATHOL, V163, P1291, DOI 10.1016/S0002-9440(10)63488-8
   Koumas L, 2002, AM J PHYSIOL-CELL PH, V283, PC599, DOI 10.1152/ajpcell.00065.2002
   Koumas L, 2001, AM J PATHOL, V159, P925, DOI 10.1016/S0002-9440(10)61768-3
   Latchman Y, 2001, NAT IMMUNOL, V2, P261, DOI 10.1038/85330
   Mazanet MM, 2002, J IMMUNOL, V169, P3581, DOI 10.4049/jimmunol.169.7.3581
   MCINTOSH JC, 1994, EUR RESPIR J, V7, P2131, DOI 10.1183/09031936.94.07122131
   Micke P, 2004, LUNG CANCER, V45, PS163, DOI 10.1016/j.lungcan.2004.07.977
   Moser B, 2001, NAT IMMUNOL, V2, P123, DOI 10.1038/84219
   Mouri H, 2002, ACTA MED OKAYAMA, V56, P309
   Mueller MM, 2004, NAT REV CANCER, V4, P839, DOI 10.1038/nrc1477
   Mustafa M, 2000, CYTOKINE, V12, P368, DOI 10.1006/cyto.1999.0565
   Olumi AF, 1999, CANCER RES, V59, P5002
   Pap T, 2000, ARTHRITIS RES, V2, P361, DOI 10.1186/ar113
   PENNEY DP, 1992, ANAT RECORD, V232, P432, DOI 10.1002/ar.1092320312
   PHIPPS RP, 1989, AM J RESP CELL MOL, V1, P65, DOI 10.1165/ajrcmb/1.1.65
   PICARD O, 1986, CANCER RES, V46, P3290
   POSTLETHWAITE AE, 1999, INFLAMMATION BASIC P, V0, P227
   Purkerson JM, 2005, EUR J IMMUNOL, V35, P2920, DOI 10.1002/eji.200526219
   RonnovJessen L, 1996, PHYSIOL REV, V76, P69, DOI 10.1152/physrev.1996.76.1.69
   Sharpe AH, 2002, NAT REV IMMUNOL, V2, P116, DOI 10.1038/nri727
   Shin T, 2003, J EXP MED, V198, P31, DOI 10.1084/jem.20030242
   Silzle T, 2004, INT J CANCER, V108, P173, DOI 10.1002/ijc.11542
   Singh UP, 2003, J INTERF CYTOK RES, V23, P591, DOI 10.1089/107999003322485099
   Smith RS, 1997, AM J PATHOL, V151, P317
   Strome SE, 2003, CANCER RES, V63, P6501
   TADA T, 1991, J IMMUNOL, V146, P1077
   Tseng SY, 2001, J EXP MED, V193, P839, DOI 10.1084/jem.193.7.839
   van Osch GJVM, 2001, BIOCHEM BIOPH RES CO, V280, P806, DOI 10.1006/bbrc.2000.4168
   Wang YJ, 2004, PROTEOMICS, V4, P20, DOI 10.1002/pmic.200300549
   Wei S, 2005, CANCER RES, V65, P5020, DOI 10.1158/0008-5472.CAN-04-4043
   Wintterle S, 2003, CANCER RES, V63, P7462
   Yamaguchi T, 2006, SEMIN CANCER BIOL, V16, P115, DOI 10.1016/j.semcancer.2005.11.005
   Yamazaki T, 2002, J IMMUNOL, V169, P5538, DOI 10.4049/jimmunol.169.10.5538
   Zhang Y, 1998, J IMMUNOL, V160, P1053
   Zou WP, 2005, NAT REV CANCER, V5, P263, DOI 10.1038/nrc1586
NR 71
TC 192
Z9 202
U1 1
U2 19
PU AMER ASSOC IMMUNOLOGISTS
PI BETHESDA
PA 9650 ROCKVILLE PIKE, BETHESDA, MD 20814 USA
SN 0022-1767
EI 
J9 J IMMUNOL
JI J. Immunol.
PD MAY 1
PY 2007
VL 178
IS 9
BP 5552
EP 5562
DI 10.4049/jimmunol.178.9.5552
PG 11
WC Immunology
SC Immunology
GA 161YZ
UT WOS:000246054400019
PM 17442937
DA 2023-09-23
ER

PT J
AU He, Y
   Franco, OE
   Jiang, M
   Williams, K
   Love, HD
   Coleman, SM
   Nelson, PS
   Hayward, SW
AF He, Yue
   Franco, Omar E.
   Jiang, Ming
   Williams, Karin
   Love, Harold D.
   Coleman, Sa M.
   Nelson, Peter S.
   Hayward, Simon W.
TI Tissue-specific consequences of cyclin D1 overexpression in prostate cancer progression
SO CANCER RESEARCH
LA English
DT Article
ID epithelial-cell line; breast-cancer; stromal interactions; tumor progression; colon cancer; in-vivo; expression; growth; adenocarcinoma; carcinoma
AB The cyclin D1 oncogene encodes the regulatory subunit of a holoenzyme that phosphorylates and inactivates the Rb protein and promotes progression through G, to S phase of the cell cycle. Several prostate cancer cell lines and a subset of primary prostate cancer samples have increased cyclin D1 protein expression. However, the relationship between cyclin D1 expression and prostate tumor progression has yet to be clearly characterized. This study examined the effects of manipulating cyclin D1 expression in either human prostatic epithelial or stromal cells using a tissue recombination model. The data showed that overexpression of cyclin D1 in the initiated BPH-1 cell line increased cell proliferation rate but did not elicit tumorigenicity in vivo. However, overexpression of cyclin D1 in normal prostate fibroblasts (NPF) that were subsequently recombined with BPH-1 did induce malignant transformation of the epithelial cells. The present study also showed that recombination of BPH-1 + cyclin D1-overexpressing fibroblasts (NpFeyelin D1) resulted in permanent malignant transformation of epithelial cells (BPH-1 NPF-eyetin D1 cells) similar to that seen with carcinoma-associated fibroblasts (CAT). Microarray analysis showed that the expression profiles between CAFs and NPFcyclin 11 cells were highly concordant including cyclin D1 up-regulation. These data indicated that the tumor-promoting activity of cyclin DI may be tissue specific.
C1 Vanderbilt Univ, Med Ctr, Dept Urol Surg, Nashville, TN 37232 USA.
   Vanderbilt Univ, Ctr Med, Dept Canc Biol, Nashville, TN USA.
   Fred Hutchinson Canc Res Ctr, Div Human Biol & Clin Res, Seattle, WA USA.
C3 Vanderbilt University; Vanderbilt University; Fred Hutchinson Cancer Center
RP Hayward, SW (通讯作者)，Vanderbilt Univ, Med Ctr, Dept Urol Surg, Nashville, TN 37232 USA.
EM simon.hayward@vanderbilt.edu
FU NCI NIH HHS [CA96403, U54 CA126505-01, P30 CA68485, PC041158, U54 CA126540-01] Funding Source: Medline
CR Ao MF, 2007, CANCER RES, V67, P4244, DOI 10.1158/0008-5472.CAN-06-3946
   Arnold A, 2005, J CLIN ONCOL, V23, P4215, DOI 10.1200/JCO.2005.05.064
   Ayala GE, 2006, CANCER RES, V66, P5159, DOI 10.1158/0008-5472.CAN-05-1847
   Barclay WW, 2005, ENDOCRINOLOGY, V146, P13, DOI 10.1210/en.2004-1123
   BARTKOVA J, 1995, ONCOGENE, V10, P775
   Bhowmick NA, 2004, SCIENCE, V303, P848, DOI 10.1126/science.1090922
   BOSMAN FT, 1993, INT J DEV BIOL, V37, P203
   Bubendorf L, 1999, CANCER RES, V59, P803
   Caldon CE, 2006, J CELL BIOCHEM, V97, P261, DOI 10.1002/jcb.20690
   Chen Y, 1998, ONCOGENE, V16, P1913, DOI 10.1038/sj.onc.1201719
   CHUNG LWK, 1991, CANCER METAST REV, V10, P263, DOI 10.1007/BF00050797
   Cunha GR, 2004, J STEROID BIOCHEM, V92, P221, DOI 10.1016/j.jsbmb.2004.10.017
   CUNHA GR, 1992, J ANDROL, V13, P465
   Dalrymple S, 2005, CANCER RES, V65, P9269, DOI 10.1158/0008-5472.CAN-04-3989
   Day KC, 2002, J BIOL CHEM, V277, P44475, DOI 10.1074/jbc.M205361200
   DECOSSE JJ, 1973, SCIENCE, V181, P1057, DOI 10.1126/science.181.4104.1057
   Ellwood-Yen K, 2003, CANCER CELL, V4, P223, DOI 10.1016/S1535-6108(03)00197-1
   Fu MF, 2004, ENDOCRINOLOGY, V145, P5439, DOI 10.1210/en.2004-0959
   FUKAMACHI H, 1986, EXPERIENTIA, V42, P312, DOI 10.1007/BF01942518
   Givan AL, 2001, FLOW CYTOMETRY 1 PRI, V0, P123
   Grossfeld GD, 1998, ENDOCR-RELAT CANCER, V5, P253, DOI 10.1677/erc.0.0050253
   Gumbiner LM, 1999, PROSTATE, V38, P40, DOI 10.1002/(SICI)1097-0045(19990101)38:1<40::AID-PROS5>3.0.CO;2-I
   Han EKH, 1998, PROSTATE, V35, P95, DOI 10.1002/(SICI)1097-0045(19980501)35:2<95::AID-PROS2>3.0.CO;2-F
   HAYASHI N, 1990, CANCER RES, V50, P4747
   HAYASHI N, 1991, CANCER RES, V51, P4924
   Hayward SW, 1996, P AM UROL ASS, V155, P0
   Hayward SW, 1999, PROSTATE, V39, P205
   Hayward SW, 1998, DIFFERENTIATION, V63, P131, DOI 10.1046/j.1432-0436.1998.6330131.x
   HAYWARD SW, 1995, IN VITRO CELL DEV-AN, V31, P14
   Hayward SW, 1997, BRIT J UROL, V79, P18, DOI 10.1111/j.1464-410X.1997.tb16917.x
   Hayward SW, 2001, CANCER RES, V61, P8135
   Hayward SW, 2000, RADIOL CLIN N AM, V38, P1, DOI 10.1016/S0033-8389(05)70146-9
   HUNTER T, 1994, CELL, V79, P573, DOI 10.1016/0092-8674(94)90543-6
   Joesting MS, 2005, CANCER RES, V65, P10423, DOI 10.1158/0008-5472.CAN-05-0824
   Kallakury BVS, 1997, CANCER-AM CANCER SOC, V80, P753, DOI 10.1002/(SICI)1097-0142(19970815)80:4<753::AID-CNCR15>3.0.CO;2-S
   Koivisto P, 1997, PROSTATE CANCER P D, V1, P21, DOI 10.1038/sj.pcan.4500200
   Maffini MV, 2004, J CELL SCI, V117, P1495, DOI 10.1242/jcs.01000
   Masuda A, 2002, ONCOGENE, V21, P6884, DOI 10.1038/sj.onc.1205566
   MINTZ B, 1978, CELL DIFFER, V0, P27
   Mueller MM, 2004, NAT REV CANCER, V4, P839, DOI 10.1038/nrc1477
   Olumi AF, 1999, CANCER RES, V59, P5002
   Pera M, 2001, CARCINOGENESIS, V22, P271, DOI 10.1093/carcin/22.2.271
   Petty WJ, 2003, LUNG CANCER, V41, PS155, DOI 10.1016/S0169-5002(03)00159-4
   Pierce GB, 1974, DEV ASPECTS CARCINOG, V0, P3
   Polsky D, 2003, ONCOGENE, V22, P3087, DOI 10.1038/sj.onc.1206449
   Roy PG, 2006, BREAST, V15, P718, DOI 10.1016/j.breast.2006.02.005
   SEIDMAN JD, 1992, ANAL QUANT CYTOL, V14, P113
   Seljelid R, 1999, ANTICANCER RES, V19, P4809
   SHERR CJ, 1993, CELL, V73, P1059, DOI 10.1016/0092-8674(93)90636-5
   SINGER C, 1995, CANCER RES, V55, P2448
   True L, 2006, P NATL ACAD SCI USA, V103, P10991, DOI 10.1073/pnas.0603678103
   Tuxhorn JA, 2002, CLIN CANCER RES, V8, P2912
   Wang SY, 2003, CANCER CELL, V4, P209, DOI 10.1016/S1535-6108(03)00215-0
   Weaver VM, 1997, J CELL BIOL, V137, P231, DOI 10.1083/jcb.137.1.231
   Williams K, 2005, PROSTATE, V63, P369, DOI 10.1002/pros.20200
   WRIGHT JH, 1994, MOL CARCINOGEN, V10, P207, DOI 10.1002/mc.2940100405
   Yasunaga Y, 2001, CANCER RES, V61, P5969
NR 57
TC 52
Z9 56
U1 0
U2 4
PU AMER ASSOC CANCER RESEARCH
PI PHILADELPHIA
PA 615 CHESTNUT ST, 17TH FLOOR, PHILADELPHIA, PA 19106-4404 USA
SN 0008-5472
EI 
J9 CANCER RES
JI Cancer Res.
PD SEP 1
PY 2007
VL 67
IS 17
BP 8188
EP 8197
DI 10.1158/0008-5472.CAN-07-0418
PG 10
WC Oncology
SC Oncology
GA 209RW
UT WOS:000249406700036
PM 17804732
DA 2023-09-23
ER
