# Supplementary material for: A bibliometric and visual analysis of cancer-associated fibroblasts
Source: Front Immunol. 2023 Dec 19;14:1323115. doi: 10.3389/fimmu.2023.1323115 (PMC10762783; doi:10.3389/fimmu.2023.1323115)
Supplement: Supplementary file 1 [file DataSheet_1.zip › download2008u33.txt]

PT J
AU Walter, K
   Omura, N
   Hong, SM
   Griffith, M
   Goggins, M
AF Walter, Kimberly
   Omura, Noriyuki
   Hong, Seung-Mo
   Griffith, Margaret
   Goggins, Michael
TI Brief Report: Pancreatic cancer associated fibroblasts display normal allelotypes
SO CANCER BIOLOGY & THERAPY
LA English
DT Article
DE pancreatic cancer; fibroblast; LOH; p53; SNP; microarray
ID tumor-stromal interactions; laser-capture microdissection; breast-cancer; genomic instability; epithelial-cells; pcr analysis; allelic loss; tissue; adenocarcinoma; expression
AB Background: Recent studies have reported widespread copy number alterations and p53 mutations arising in cancer associated stromal cells. The aim of this study was to determine if pancreatic cancer associated fibroblasts display similar genetic alterations. Design: Cancer-associated fibroblast cultures were established from 7 primary pancreatic adenocarcinomas. These fibroblasts and corresponding normal tissues when available were analyzed for genome-wide copy number changes using Affymetrix 250K SNP microarrays. Evidence of p53 protein expression, an indicator of p53 mutation was determined by immunohistochemical labeling of tissue microarrays containing 117 pancreatic ductal adenocarcinomas. Results: Pancreatic cancer associated fibroblasts did not show any evidence of somatic copy number gains or losses. p53 protein expression was confined to invasive pancreatic adenocarcinoma cells and was not expressed in cancer-associated fibroblasts. Conclusions: We find no evidence that pancreatic cancer associated fibroblasts harbor somatic copy number changes or immunohistochemical evidence of p53 mutations.
C1 [Walter, Kimberly; Omura, Noriyuki; Hong, Seung-Mo; Goggins, Michael] Johns Hopkins Med Inst, Sol Goldman Pancreat Canc Res Ctr, Dept Pathol, Baltimore, MD 21231 USA.
   [Goggins, Michael] Johns Hopkins Med Inst, Sol Goldman Pancreat Canc Res Ctr, Dept Oncol, Baltimore, MD 21231 USA.
   [Goggins, Michael] Johns Hopkins Med Inst, Sol Goldman Pancreat Canc Res Ctr, Dept Med, Baltimore, MD 21231 USA.
C3 Johns Hopkins University; Johns Hopkins Medicine; Johns Hopkins University; Johns Hopkins Medicine; Johns Hopkins University; Johns Hopkins Medicine
RP Goggins, M (通讯作者)，Johns Hopkins Med Inst, Sol Goldman Pancreat Canc Res Ctr, Dept Pathol, CRBII Room 342,1550 Orleans St, Baltimore, MD 21231 USA.
EM mgoggins@jhmi.edu
FU NCI NIH HHS [P50 CA062924-130008, P50 CA062924, P50 CA062924-120008, P50 CA062924-110008, P50 CA062924-100008, P50 CA062924-090008, CA62924] Funding Source: Medline
CR Allinen M, 2004, CANCER CELL, V6, P17, DOI 10.1016/j.ccr.2004.06.010
   Barcellos-Hoff MH, 2000, CANCER RES, V60, P1254
   Bhowmick NA, 2004, SCIENCE, V303, P848, DOI 10.1126/science.1090922
   BISCHOFF FZ, 1990, CANCER RES, V50, P7979
   Burton MP, 1998, BIOTECHNIQUES, V24, P86, DOI 10.2144/98241st01
   Calhoun ES, 2006, CANCER RES, V66, P7920, DOI 10.1158/0008-5472.CAN-06-0721
   Coudry RA, 2007, J MOL DIAGN, V9, P70, DOI 10.2353/jmoldx.2007.060004
   Craven RA, 2002, AM J PATHOL, V160, P815, DOI 10.1016/S0002-9440(10)64904-8
   Cunha GR, 2002, DIFFERENTIATION, V70, P473, DOI 10.1046/j.1432-0436.2002.700902.x
   Fukino K, 2004, CANCER RES, V64, P7231, DOI 10.1158/0008-5472.CAN-04-2866
   Fukino K, 2007, JAMA-J AM MED ASSOC, V297, P2103, DOI 10.1001/jama.297.19.2103
   Hood BL, 2005, MOL CELL PROTEOMICS, V4, P1741, DOI 10.1074/mcp.M500102-MCP200
   Hu M, 2005, NAT GENET, V37, P899, DOI 10.1038/ng1596
   Hwang RF, 2008, CANCER RES, V68, P918, DOI 10.1158/0008-5472.CAN-07-5714
   Infante JR, 2007, J CLIN ONCOL, V25, P319, DOI 10.1200/JCO.2006.07.8824
   Kalluri R, 2006, NAT REV CANCER, V6, P392, DOI 10.1038/nrc1877
   Kaplan RN, 2005, NATURE, V438, P820, DOI 10.1038/nature04186
   Koopmann J, 2004, CANCER EPIDEM BIOMAR, V13, P487
   Kurose K, 2001, HUM MOL GENET, V10, P1907, DOI 10.1093/hmg/10.18.1907
   Kurose K, 2002, NAT GENET, V32, P355, DOI 10.1038/ng1013
   Lehmann U, 2001, METHODS, V25, P409, DOI 10.1006/meth.2001.1263
   Liu PK, 1996, ONCOGENE, V12, P2267
   Miller CR, 2002, GENETICS, V160, P357
   Moinfar F, 2000, CANCER RES, V60, P2562
   Ohuchida K, 2004, CANCER RES, V64, P3215, DOI 10.1158/0008-5472.CAN-03-2464
   Orimo A, 2005, CELL, V121, P335, DOI 10.1016/j.cell.2005.02.034
   Patocs A, 2007, NEW ENGL J MED, V357, P2543, DOI 10.1056/NEJMoa071825
   Pietras K, 2008, PLOS MED, V5, P123, DOI 10.1371/journal.pmed.0050019
   Riccil F, 2005, CANCER BIOL THER, V4, P302, DOI 10.4161/cbt.4.3.1501
   Sato N, 2004, CANCER RES, V64, P6950, DOI 10.1158/0008-5472.CAN-04-0677
   Sato N, 2003, ONCOGENE, V22, P5021, DOI 10.1038/sj.onc.1206807
   Shiao YH, 1997, BIOTECHNIQUES, V22, P608, DOI 10.2144/97224bm07
   Simone NL, 1998, TRENDS GENET, V14, P272, DOI 10.1016/S0168-9525(98)01489-9
   Taberlet P, 1996, NUCLEIC ACIDS RES, V24, P3189, DOI 10.1093/nar/24.16.3189
   Tascilar M, 2001, CLIN CANCER RES, V7, P4115
   Trimboli AJ, 2008, CANCER RES, V68, P937, DOI 10.1158/0008-5472.CAN-07-2148
   Verona EV, 2007, CANCER RES, V67, P5737, DOI 10.1158/0008-5472.CAN-07-0444
   Weber F, 2007, JAMA-J AM MED ASSOC, V297, P187, DOI 10.1001/jama.297.2.187
   Woodford-Richens K, 2000, CANCER RES, V60, P2477
   XU C, 2008, J MOL DIAGN, V0, P0
   XU Y, 2008, ONCOGENE, V0, P0
NR 41
TC 63
Z9 63
U1 4
U2 12
PU LANDES BIOSCIENCE
PI AUSTIN
PA 1806 RIO GRANDE ST, AUSTIN, TX 78702 USA
SN 1538-4047
EI 
J9 CANCER BIOL THER
JI Cancer Biol. Ther.
PD JUN 15
PY 2008
VL 7
IS 6
BP 882
EP 888
DI 10.4161/cbt.7.6.5869
PG 7
WC Oncology
SC Oncology
GA 322SD
UT WOS:000257394700014
PM 18344687
DA 2023-09-23
ER

PT J
AU Mishra, PJ
   Mishra, PJ
   Humeniuk, R
   Medina, DJ
   Alexe, G
   Mesirov, JP
   Ganesan, S
   Glod, JW
   Banerjee, D
AF Mishra, Pravin J.
   Mishra, Prasun J.
   Humeniuk, Rita
   Medina, Daniel J.
   Alexe, Gabriela
   Mesirov, Jill P.
   Ganesan, Sridhar
   Glod, John W.
   Banerjee, Debabrata
TI Carcinoma-associated fibroblast-like differentiation of human mesenchymal stem cells
SO CANCER RESEARCH
LA English
DT Article
ID marrow stromal cells; human breast carcinomas; bone-marrow; tumor-stroma; in-vivo; expression; cancer; myofibroblasts; metastasis; contribute
AB Carcinoma-associated fibroblasts (CAF) have recently been implicated in important aspects of epithelial solid tumor biology, such as neoplastic progression, tumor growth, angiogenesis, and metastasis. However, neither the source of CAFs nor the differences between CAFs and fibroblasts from nonneoplastic tissue have been well defined. In this study, we show that human bone marrow-derived mesenchymal stem cells (hMSCs) exposed to tumor-conditioned medium (TCM) over a prolonged period of time assume a CAF-like myofibroblastic phenotype. More importantly, these cells exhibit functional properties of CAFs, including sustained expression of stromal-derived factor-1 (SDF-1) and the ability to promote tumor cell growth both in vitro and in an in vivo coimplantation model, and expression of myofibroblast markers, including alpha-smooth muscle actin and fibroblast surface protein. hMSCs induced to differentiate to a myofibroblast-like phenotype using 5-azacytidine do not promote tumor cell growth as efficiently as hMSCs cultured in TCM nor do they show increased SDF-1 expression. Furthermore, gene expression profiling revealed similarities between TCM-exposed hMSCs and CAFs. Taken together, these data suggest that hMSCs are a source of CAFs and can be used in the modeling of tumor-stroma interactions. To our knowledge, this is the first report showing that hMSCs become activated and resemble carcinoma-associated myofibroblasts on prolonged exposure to conditioned medium from MDAMB231 human breast cancer cells.
C1 [Mishra, Pravin J.; Mishra, Prasun J.; Humeniuk, Rita; Medina, Daniel J.; Ganesan, Sridhar; Banerjee, Debabrata] Univ Med & Dent New Jersey, Robert Wood Johnson Med Sch, Canc Inst New Jersey, Dept Med, New Brunswick, NJ 08903 USA.
   [Mishra, Prasun J.; Humeniuk, Rita; Ganesan, Sridhar; Glod, John W.; Banerjee, Debabrata] Univ Med & Dent New Jersey, Robert Wood Johnson Med Sch, Canc Inst New Jersey, Dept Pharmacol, New Brunswick, NJ 08903 USA.
   [Glod, John W.] Univ Med & Dent New Jersey, Robert Wood Johnson Med Sch, Canc Inst New Jersey, Dept Pediat Oncol, New Brunswick, NJ 08903 USA.
   [Alexe, Gabriela; Mesirov, Jill P.] MIT, Broad Inst, Cambridge, MA 02139 USA.
   [Alexe, Gabriela; Mesirov, Jill P.] Harvard Univ, Cambridge, MA 02138 USA.
C3 Rutgers State University New Brunswick; Rutgers State University Medical Center; Rutgers Cancer Institute of New Jersey; Rutgers State University New Brunswick; Rutgers State University Medical Center; Rutgers Cancer Institute of New Jersey; Rutgers State University New Brunswick; Rutgers State University Medical Center; Rutgers Cancer Institute of New Jersey; Harvard University; Massachusetts Institute of Technology (MIT); Broad Institute; Harvard University
RP Banerjee, D (通讯作者)，Univ Med & Dent New Jersey, Robert Wood Johnson Med Sch, Canc Inst New Jersey, Dept Med & Pharmacol, 195 Little Albany St, New Brunswick, NJ 08903 USA.
EM banerjed@umdnj.edu
FU NCI NIH HHS [R01 CA121941-01, R01 CA121941] Funding Source: Medline
CR Allinen M, 2004, CANCER CELL, V6, P17, DOI 10.1016/j.ccr.2004.06.010
   Bissell MJ, 2001, NAT REV CANCER, V1, P46, DOI 10.1038/35094059
   Blankenstein T, 2005, CURR OPIN IMMUNOL, V17, P180, DOI 10.1016/j.coi.2005.01.008
   Campagnoli C, 2001, BLOOD, V98, P2396, DOI 10.1182/blood.V98.8.2396
   Cardone A, 1997, PANMINERVA MED, V39, P174
   Chang HY, 2004, PLOS BIOL, V2, P206, DOI 10.1371/journal.pbio.0020007
   Chauhan H, 2003, J CLIN PATHOL, V56, P271, DOI 10.1136/jcp.56.4.271
   Direkze NC, 2006, CANCER RES, V66, P1265, DOI 10.1158/0008-5472.CAN-05-3202
   Direkze NC, 2004, CANCER RES, V64, P8492, DOI 10.1158/0008-5472.CAN-04-1708
   Emura M, 2000, IN VITRO CELL DEV-AN, V36, P77
   Finak G, 2006, BREAST CANCER RES, V8, P0, DOI 10.1186/bcr1608
   Friedman MS, 2006, J CELL BIOCHEM, V98, P538, DOI 10.1002/jcb.20719
   Gregory CA, 2005, EXP CELL RES, V306, P330, DOI 10.1016/j.yexcr.2005.03.018
   Hankemeier S, 2005, TISSUE ENG, V11, P41, DOI 10.1089/ten.2005.11.41
   Hu M, 2005, NAT GENET, V37, P899, DOI 10.1038/ng1596
   Hung SC, 2006, CELL TISSUE RES, V324, P457, DOI 10.1007/s00441-006-0156-x
   Hung SC, 2005, CLIN CANCER RES, V11, P7749, DOI 10.1158/1078-0432.CCR-05-0876
   Ishii G, 2003, BIOCHEM BIOPH RES CO, V309, P232, DOI 10.1016/S0006-291X(03)01544-4
   Kaminski A, 2006, INT J MOL MED, V18, P941
   Khakoo AY, 2006, J EXP MED, V203, P1235, DOI 10.1084/jem.20051921
   Kobayashi N, 2004, EXP HEMATOL, V32, P1238, DOI 10.1016/j.exphem.2004.08.011
   Kuznetsov SA, 2001, J CELL BIOL, V153, P1133, DOI 10.1083/jcb.153.5.1133
   LaRue AC, 2006, EXP HEMATOL, V34, P208, DOI 10.1016/j.exphem.2005.10.009
   MEHTA RR, 1993, BREAST CANCER RES TR, V25, P65, DOI 10.1007/BF00662402
   Menon LG, 2007, STEM CELLS, V25, P520, DOI 10.1634/stemcells.2006-0257
   Mori L, 2005, EXP CELL RES, V304, P81, DOI 10.1016/j.yexcr.2004.11.011
   Neuhuber B, 2004, J NEUROSCI RES, V77, P192, DOI 10.1002/jnr.20147
   Orimo A, 2005, CELL, V121, P335, DOI 10.1016/j.cell.2005.02.034
   Orimo A, 2001, CLIN CANCER RES, V7, P3097
   Patocs A, 2007, NEW ENGL J MED, V357, P2543, DOI 10.1056/NEJMoa071825
   Pittenger MF, 1999, SCIENCE, V284, P143, DOI 10.1126/science.284.5411.143
   Reich M, 2006, NAT GENET, V38, P500, DOI 10.1038/ng0506-500
   Studeny M, 2004, JNCI-J NATL CANCER I, V96, P1593, DOI 10.1093/jnci/djh299
   Studeny M, 2002, CANCER RES, V62, P3603
   Subramanian A, 2005, P NATL ACAD SCI USA, V102, P15545, DOI 10.1073/pnas.0506580102
   WAKITANI S, 1995, MUSCLE NERVE, V18, P1417, DOI 10.1002/mus.880181212
   Wang DJ, 2004, J BIOL CHEM, V279, P43725, DOI 10.1074/jbc.M407368200
   Wang YX, 2005, LANCET, V365, P671, DOI 10.1016/S0140-6736(05)17947-1
NR 38
TC 698
Z9 752
U1 5
U2 88
PU AMER ASSOC CANCER RESEARCH
PI PHILADELPHIA
PA 615 CHESTNUT ST, 17TH FLOOR, PHILADELPHIA, PA 19106-4404 USA
SN 0008-5472
EI 
J9 CANCER RES
JI Cancer Res.
PD JUN 1
PY 2008
VL 68
IS 11
BP 4331
EP 4339
DI 10.1158/0008-5472.CAN-08-0943
PG 9
WC Oncology
SC Oncology
GA 309TV
UT WOS:000256484000038
PM 18519693
DA 2023-09-23
ER

PT J
AU Kekeeva, TV
   Popova, OP
   Shegai, PV
   Zavalishina, LE
   Andreeva, YY
   Zaletaev, DV
   Nemtsova, MV
AF Kekeeva, T. V.
   Popova, O. P.
   Shegai, P. V.
   Zavalishina, L. E.
   Andreeva, Yu. Yu.
   Zaletaev, D. V.
   Nemtsova, M. V.
TI Loss of heterozygosity and microsatellite instability in tumor-associated stromal cells and tumor epithelium of prostate cancer
SO MOLECULAR BIOLOGY
LA English
DT Article
DE prostate cancer; microdissection; loss of heterozygosity; microsatellite instability; tumor microenvironment
ID genetic alterations; identification; microenvironment; fibroblasts; progression; carcinoma
AB In the past decade, intense studies of the tumor microenvironment yielded ample data testifying to the critical role of stroma in carcinogenesis. Genetic lesions accumulate not only in the tumor epithelium, but also in tumor-associated fibroblasts. The epithelial and stromal components of prostate cancer (PC) and prostatic intraepithelial neoplasia (PIN) were isolated by laser capture microdissection and subjected to microsatellite analysis of chromosome regions 8p22, 13q14, and 16q23. The frequency of allele alterations in the epithelium was 48% for 8p22, 72% for 13q14, and 37% for 16q23. Slightly higher frequencies of the loss of heterozygosity (LOH) and microsatellite instability in these loci were observed in tumor-associated stroma. Molecular alterations were also found in both epithelial (16-27%) and stromal (8-22%) components in PIN. LOH on chromosomes 16 and 13 in the epithelium was significantly associated with the Gleason score, PC stage, and metastasis into regional lymph nodes. Thus, multiple genetic aberrations occur in the stromal component of PC as frequently as in the tumor epithelium.
C1 [Kekeeva, T. V.; Zaletaev, D. V.; Nemtsova, M. V.] Russian Acad Med Sci, Med Genet Res Ctr, Moscow 115478, Russia.
   [Kekeeva, T. V.; Popova, O. P.; Nemtsova, M. V.] Russian Federat, Minist Hlth & Social Dev, Sechenov Moscow Med Acad, Inst Mol Med, Moscow 119992, Russia.
   [Shegai, P. V.; Zavalishina, L. E.; Andreeva, Yu. Yu.] Herzen Oncol Res Inst, Moscow 125284, Russia.
C3 Russian Academy of Medical Sciences; Research Centre for Medical Genetics; Sechenov First Moscow State Medical University; Ministry of Health of the Russian Federation
RP Kekeeva, TV (通讯作者)，Russian Acad Med Sci, Med Genet Res Ctr, Moscow 115478, Russia.
EM zalnem@online.ru
CR AIMAGHRABI J, 2002, ARCH PATHOL LAB MED, V126, P165
   Arbieva ZH, 2000, GENOME RES, V10, P244, DOI 10.1101/gr.10.2.244
   Barcellos-Hoff MH, 2000, CANCER RES, V60, P1254
   Barclay WW, 2005, ENDOCRINOLOGY, V146, P13, DOI 10.1210/en.2004-1123
   Bhowmick NA, 2004, NATURE, V432, P332, DOI 10.1038/nature03096
   FRANK W, 2007, JAMA-J AM MED ASSOC, V297, P187
   Fukino K, 2004, CANCER RES, V64, P7231, DOI 10.1158/0008-5472.CAN-04-2866
   Hanson JA, 2006, JNCI-J NATL CANCER I, V98, P255, DOI 10.1093/jnci/djj051
   Hu M, 2005, NAT GENET, V37, P899, DOI 10.1038/ng1596
   Jemal A, 2006, CA-CANCER J CLIN, V56, P106, DOI 10.3322/canjclin.56.2.106
   Joshua AM, 2007, NEOPLASIA, V9, P81, DOI 10.1593/neo.06745
   Kurose K, 2001, HUM MOL GENET, V10, P1907, DOI 10.1093/hmg/10.18.1907
   Kurose K, 2002, NAT GENET, V32, P355, DOI 10.1038/ng1013
   Maffini MV, 2004, J CELL SCI, V117, P1495, DOI 10.1242/jcs.01000
   Matsuyama H, 2001, CLIN CANCER RES, V7, P3139
   McCarthy RP, 2004, AM J PATHOL, V165, P1395, DOI 10.1016/S0002-9440(10)63397-4
   Melamed J, 1997, CLIN CANCER RES, V3, P1867
   Moinfar F, 2000, CANCER RES, V60, P2562
   Nakayama M, 2003, AM J PATHOL, V163, P923, DOI 10.1016/S0002-9440(10)63452-9
   Olumi AF, 1999, CANCER RES, V59, P5002
   Paris PL, 2000, CANCER RES, V60, P3645
   Paterson RF, 2003, CANCER, V98, P1830, DOI 10.1002/cncr.11747
   Ricke WA, 2005, PROG MOLEC, V40, P183
   Rodriguez-Canales J, 2007, J PATHOL, V211, P410, DOI 10.1002/path.2133
   von Knobloch R, 2004, CLIN CANCER RES, V10, P1064, DOI 10.1158/1078-0432.CCR-03-0070
   Zemlyakova VV, 2003, MOLEKULYARNAYA BIOLOGIYA (MOSCOW), V37, P696
NR 26
TC 0
Z9 0
U1 0
U2 3
PU MAIK NAUKA/INTERPERIODICA/SPRINGER
PI NEW YORK
PA 233 SPRING ST, NEW YORK, NY 10013-1578 USA
SN 0026-8933
EI 1608-3245
J9 MOL BIOL+
JI Mol. Biol.
PD JAN-FEB 15
PY 2008
VL 42
IS 1
BP 86
EP 90
DI 10.1134/S0026893308010123
PG 5
WC Biochemistry & Molecular Biology
SC Biochemistry & Molecular Biology
GA 302FU
UT WOS:000255955000012
DA 2023-09-23
ER

PT J
AU Kawase, A
   Ishii, G
   Nagai, K
   Ito, T
   Nagano, T
   Murata, Y
   Hishida, T
   Nishimura, M
   Yoshida, J
   Suzuki, K
   Ochiai, A
AF Kawase, Akikazu
   Ishii, Genichiro
   Nagai, Kanji
   Ito, Takeo
   Nagano, Tatsuya
   Murata, Yukinori
   Hishida, Tomoyuki
   Nishimura, Mitsuyo
   Yoshida, Junji
   Suzuki, Kazuya
   Ochiai, Atsushi
TI Podoplanin expression by cancer associated fibroblasts predicts poor prognosis of lung adenocarcinoma
SO INTERNATIONAL JOURNAL OF CANCER
LA English
DT Article
DE podoplanin; cancer-associated fibroblasts; lung adenocarcinoma
ID squamous-cell carcinoma; malignant mesothelioma; endothelial-cells; tumor-cells; in-vivo; platelets; marker; d2-40; metastasis; diagnosis
AB Recent studies have reported increased podoplanin expression by cancer cells and stromal cells, but little is known about its expression and biological significance in adenocarcinoma of the lung. We examined podoplanin expression by both cancer cells and stromal cells in 177 consecutive lung adenocarcinoma cases and analyzed relations between podoplanin expression and both clinicopathological factors and outcome. Podoplanin expression was observed on the apical membrane of the cancer cells in only 9 of the 177 (5.1%) cases. By contrast, cancer-associated fibroblasts (CAFs) were found to express podoplanin in 54 cases (30.5%). Podoplanin (+) CAFs were found only in invasive adenocarcinoma and none were found in noninvasive adenocarcinoma. Conventional prognostic factors were significantly correlated with podoplanin expression by CAFs. The univariate analyses and log-rank test showed that podoplanin expression was significantly associated with shorter survival time (p < 0.001 and p < 0.001, respectively). We divided the cases into 3 groups according grade based on the proportion of CAFs expressing podoplanin [a grade 0 group (n = 123), a grade 1 group (n = 36) and a grade 2 group (n = 18)]. The result showed that conventional prognostic factors were significantly correlated with the grade of podoplanin expression by CAFs. Furthermore, the grade 2 group tended to have a shorter survival time than the grade I group (p = 0.092). The results of this study highlight the importance of podoplanin expression by CAFs and provide new insights into the biology of the cancer microenvironment in adenocarcinoma of the lung. (C) 2008 Wiley-Liss, Inc.
C1 [Kawase, Akikazu; Ishii, Genichiro; Ito, Takeo; Nagano, Tatsuya; Murata, Yukinori; Ochiai, Atsushi] Natl Canc Ctr Hosp E, Div Pathol, Res Ctr Innovat Oncol, Kashiwa, Chiba 2778577, Japan.
   [Kawase, Akikazu; Nagai, Kanji; Ito, Takeo; Nagano, Tatsuya; Hishida, Tomoyuki; Nishimura, Mitsuyo; Yoshida, Junji] Natl Canc Ctr Hosp E, Thorac Oncol Div, Kashiwa, Chiba 2778577, Japan.
   [Suzuki, Kazuya] Hamamatsu Univ Sch Med, Dept Surg 1, Shizuoka, Japan.
C3 National Cancer Center - Japan; National Cancer Center - Japan; Hamamatsu University School of Medicine
RP Ochiai, A (通讯作者)，Natl Canc Ctr Hosp E, Div Pathol, Res Ctr Innovat Oncol, 6-5-1 Kashiwanoha, Kashiwa, Chiba 2778577, Japan.
EM aochiai@east.ncc.go.jp
CR Cekanova M, 2006, ANTI-CANCER DRUG, V17, P771, DOI 10.1097/01.cad.0000217434.48870.f9
   Chu AY, 2005, MODERN PATHOL, V18, P105, DOI 10.1038/modpathol.3800259
   CRISSMAN JD, 1988, CANCER RES, V48, P4065
   Dumoff KL, 2006, MODERN PATHOL, V19, P708, DOI 10.1038/modpathol.3800580
   GASIC GJ, 1984, CANCER METAST REV, V3, P99, DOI 10.1007/BF00047657
   Goya T, 2005, LUNG CANCER, V50, P227, DOI 10.1016/j.lungcan.2005.05.021
   Hasebe T, 2000, AM J PATHOL, V156, P1701, DOI 10.1016/S0002-9440(10)65041-9
   HONN KV, 1992, CANCER METAST REV, V11, P325, DOI 10.1007/BF01307186
   Ishii G, 2005, INT J CANCER, V117, P212, DOI 10.1002/ijc.21199
   Ishii GH, 2005, STEM CELLS, V23, P699, DOI 10.1634/stemcells.2004-0183
   Ito TK, 2007, ONCOGENE, V26, P7194, DOI 10.1038/sj.onc.1210535
   Kalluri R, 2006, NAT REV CANCER, V6, P392, DOI 10.1038/nrc1877
   Kato Y, 2005, TUMOR BIOL, V26, P195, DOI 10.1159/000086952
   Kimura N, 2005, PATHOL INT, V55, P83, DOI 10.1111/j.1440-1827.2005.01791.x
   MAHALINGAM M, 1988, CANCER RES, V48, P1460
   Martin-Villar E, 2005, INT J CANCER, V113, P899, DOI 10.1002/ijc.20656
   Muller AM, 2006, PATHOBIOLOGY, V73, P50, DOI 10.1159/000093091
   Naito Y, 2007, PATHOL INT, V57, P618, DOI 10.1111/j.1440-1827.2007.02148.x
   NOGUCHI M, 1995, CANCER-AM CANCER SOC, V75, P2844, DOI 10.1002/1097-0142(19950615)75:12<2844::AID-CNCR2820751209>3.0.CO;2-#
   Ordonez NG, 2005, HUM PATHOL, V36, P372, DOI 10.1016/j.humpath.2005.01.019
   Suzuki K, 2004, PANCREAS, V29, P132, DOI 10.1097/00006676-200408000-00008
   Suzuki-Inoue K, 2007, J BIOL CHEM, V282, P25993, DOI 10.1074/jbc.M702327200
   Wicki A, 2007, BRIT J CANCER, V96, P1, DOI 10.1038/sj.bjc.6603518
   Yu HB, 2007, AM J CLIN PATHOL, V128, P776, DOI 10.1309/7P8U659JBJCV6EEU
   Yuan P, 2006, CANCER, V107, P563, DOI 10.1002/cncr.22061
NR 25
TC 171
Z9 184
U1 1
U2 11
PU WILEY-BLACKWELL
PI MALDEN
PA COMMERCE PLACE, 350 MAIN ST, MALDEN 02148, MA USA
SN 0020-7136
EI 
J9 INT J CANCER
JI Int. J. Cancer
PD SEP 1
PY 2008
VL 123
IS 5
BP 1053
EP 1059
DI 10.1002/ijc.23611
PG 7
WC Oncology
SC Oncology
GA 334TE
UT WOS:000258243300009
PM 18546264
DA 2023-09-23
ER

PT J
AU Casey, TM
   Eneman, J
   Crocker, A
   White, J
   Tessitore, J
   Stanley, M
   Harlow, S
   Bunn, JY
   Weaver, D
   Muss, H
   Plaut, K
AF Casey, Theresa M.
   Eneman, Jonathan
   Crocker, Abigail
   White, Jeffrey
   Tessitore, Joseph
   Stanley, Mary
   Harlow, Seth
   Bunn, Janice Y.
   Weaver, Donald
   Muss, Hyman
   Plaut, Karen
TI Cancer associated fibroblasts stimulated by transforming growth factor beta1 (TGF-beta 1) increase invasion rate of tumor cells: a population study
SO BREAST CANCER RESEARCH AND TREATMENT
LA English
DT Article
DE breast; cancer associated fibroblast; extracellular matrix; stroma; transforming growth factor-beta
ID growth-factor-beta; stromal-epithelial interactions; human breast-cancer; extracellular-matrix; mammary-gland; microsatellite instability; plasminogen-activator; carcinoma growth; reactive stroma; ii receptor
AB Cancer associated fibroblasts (CAFs) are believed to promote tumor growth and progression. Our objective was to measure the effect of TGF-beta 1 on fibroblasts isolated from invasive breast cancer patients. Fibroblasts were isolated from tissue obtained at surgery from patients with invasive breast cancer (CAF; n = 28) or normal reduction mammoplasty patients (normal; n = 10). Myofibroblast activation was measured by counting cells immunostained for smooth muscle alpha actin (ACTA2) in cultures +/- TGF-beta 1. Conditioned media (CM) was collected for invasion assays and RNA was isolated from cultures incubated in media +/- TGF-beta 1 for 24 h. Q-PCR was used to measure expression of cyclin D1, fibronectin, laminin, collagen I, urokinase, stromelysin-1, and ACTA2 genes. Invasion rate was measured in chambers plated with MDA-MB-231 cells and exposed to CM in the bottom chamber; the number of cells that invaded into the bottom chamber was counted. Wilcox Rank Sum tests were used to evaluate differences in CAFs and normal fibroblasts and the effect of TGF-beta 1. There was no difference in percent myofibroblasts or invasion rate between normal and CAF cultures. However, TGF-beta 1 significantly increased the percent of myofibroblasts (P < 0.01) and invasion rate (P = 0.02) in CAF cultures. Stromelysin-1 expression was significantly higher in normal versus CAF cultures (P < 0.01). TGF-beta 1 significantly increased ACTA2 expression in both normal and CAF cultures (P < 0.01). Expression of fibronectin and laminin was significantly increased by TGF-beta in CAF cultures (P < 0.01). CAFs were measurably different from normal fibroblasts in response to TGF-beta 1, suggesting that TGF-beta stimulates changes in CAFs that foster tumor invasion.
C1 [Casey, Theresa M.; Plaut, Karen] Michigan State Univ, Dept Anim Sci, E Lansing, MI 48824 USA.
   [Eneman, Jonathan; Crocker, Abigail; Muss, Hyman] Univ Vermont, Dept Hematol & Oncol, Burlington, VT 05405 USA.
   [White, Jeffrey] Univ Vermont, Dept Anim Sci, Burlington, VT 05405 USA.
   [Stanley, Mary; Harlow, Seth] Univ Vermont, Dept Surg, Burlington, VT 05405 USA.
   [Bunn, Janice Y.] Univ Vermont, Dept Med Biostat, Burlington, VT 05405 USA.
   [Tessitore, Joseph; Weaver, Donald] Univ Vermont, Dept Pathol, Burlington, VT 05405 USA.
C3 Michigan State University; University of Vermont; University of Vermont; University of Vermont; University of Vermont; University of Vermont
RP Casey, TM (通讯作者)，Michigan State Univ, Dept Anim Sci, B290 Anthony Hall, E Lansing, MI 48824 USA.
EM ande1218@msu.edu; jeneman@yorkhospital.com; Abigail.Crocker@uvm.edu; Jeffrey.White@uvm.edu; Joseph.Tessitore@vtmednet.org; Mary.Stanley@uvm.edu; Seth.Harlow@uvm.edu; Janice.Bunn@uvm.edu; Donald.Weaver@uvm.edu; Hyman.Muss@uvm.edu; kplaut@msu.edu
FU NCI NIH HHS [P30CA22435] Funding Source: Medline
CR Anbazhagan R, 1999, CANCER RES, V59, P3363
   Barcellos-Hoff MH, 2000, CANCER RES, V60, P1254
   Barcellos-Hoff MH, 1998, J MAMMARY GLAND BIOL, V3, P165, DOI 10.1023/A:1018794806635
   BARCELLOSHOFF MH, 1993, CANCER RES, V53, P3880
   Barlow J, 2003, BREAST CANCER RES TR, V79, P149, DOI 10.1023/A:1023918026437
   BASSET P, 1993, BREAST CANCER RES TR, V24, P185, DOI 10.1007/BF01833259
   Bhowmick NA, 2004, SCIENCE, V303, P848, DOI 10.1126/science.1090922
   Bodey B, 2001, ANTICANCER RES, V21, P2021
   Cheng N, 2005, ONCOGENE, V24, P5053, DOI 10.1038/sj.onc.1208685
   Clark EA, 2000, NATURE, V406, P532, DOI 10.1038/35020106
   Condeelis J, 2003, NAT REV CANCER, V3, P921, DOI 10.1038/nrc1231
   Corsino P, 2007, CANCER RES, V67, P3135, DOI 10.1158/0008-5472.CAN-06-3815
   Delany AM, 2001, ENDOCRINOLOGY, V142, P1561, DOI 10.1210/en.142.4.1561
   Dumont N, 2000, BREAST CANCER RES, V2, P125, DOI 10.1186/bcr44
   Elston C W, 2002, HISTOPATHOLOGY, V41, P154
   ELSTON CW, 1991, HISTOPATHOLOGY, V19, P403, DOI 10.1111/j.1365-2559.1991.tb00229.x
   Faler Byron J, 2006, PERSPECT VASC SURG ENDOVASC THER, V18, P55, DOI 10.1177/153100350601800123
   Finak G, 2006, BREAST CANCER RES, V8, P0, DOI 10.1186/bcr1608
   Fleisch MC, 2006, ENDOCR-RELAT CANCER, V13, P379, DOI 10.1677/erc.1.01112
   GEISER AG, 1992, J BIOL CHEM, V267, P2588
   Ghellal A, 2000, ANTICANCER RES, V20, P4413
   GORSCH SM, 1992, CANCER RES, V52, P6949
   Grady WM, 1998, CANCER RES, V58, P3101
   Grady WM, 1999, CANCER RES, V59, P320
   Gupta GP, 2006, CELL, V127, P679, DOI 10.1016/j.cell.2006.11.001
   Hahn SA, 1996, SCIENCE, V271, P350, DOI 10.1126/science.271.5247.350
   Jemal A, 2007, CA-CANCER J CLIN, V57, P43, DOI 10.3322/canjclin.57.1.43
   Kalluri R, 2006, NAT REV CANCER, V6, P392, DOI 10.1038/nrc1877
   KRATOCHWIL K, 1969, DEV BIOL, V20, P46, DOI 10.1016/0012-1606(69)90004-9
   MARKOWITZ S, 1995, SCIENCE, V268, P1336, DOI 10.1126/science.7761852
   Moinfar F, 2000, CANCER RES, V60, P2562
   Nielsen BS, 1996, LAB INVEST, V74, P168
   Noel A, 1998, J MAMMARY GLAND BIOL, V3, P215, DOI 10.1023/A:1018703208453
   OKane S, 1997, INT J BIOCHEM CELL B, V29, P63, DOI 10.1016/S1357-2725(96)00120-3
   Parrott JA, 2001, MOL CELL ENDOCRINOL, V175, P29, DOI 10.1016/S0303-7207(01)00436-1
   Pilkington MF, 2001, J BONE MINER RES, V16, P1237, DOI 10.1359/jbmr.2001.16.7.1237
   PLAUT K, 2004, SAN ANTONIO BREAST C, V0, P0
   Radisky ES, 2007, REV ENDOCR METAB DIS, V8, P279, DOI 10.1007/s11154-007-9037-1
   Reiss M, 1997, BREAST CANCER RES TR, V45, P81, DOI 10.1023/A:1005865812918
   ROBERTS AB, 1986, P NATL ACAD SCI USA, V83, P4167, DOI 10.1073/pnas.83.12.4167
   Roberts AB, 2003, P NATL ACAD SCI USA, V100, P8621, DOI 10.1073/pnas.1633291100
   ROBINSON S, 1992, MECH REGULATING LACT, V0, P43
   RONNOVJESSEN L, 1993, LAB INVEST, V68, P696
   RonnovJessen L, 1996, PHYSIOL REV, V76, P69, DOI 10.1152/physrev.1996.76.1.69
   SCHNITT SJ, 2000, DIS BREAST, V0, P425
   Sheen-Chen SM, 2001, ARCH SURG-CHICAGO, V136, P937, DOI 10.1001/archsurg.136.8.937
   Sieuwerts AM, 1999, BREAST CANCER RES TR, V55, P9, DOI 10.1023/A:1006190729866
   Singer CF, 2002, BREAST CANCER RES TR, V72, P69, DOI 10.1023/A:1014918512569
   Speirs V, 1996, IN VITRO CELL DEV-AN, V32, P72
   STAMPFER MR, 1993, J CELL PHYSIOL, V155, P210, DOI 10.1002/jcp.1041550127
   SYMPSON CJ, 1995, SEMIN CANCER BIOL, V6, P159, DOI 10.1006/scbi.1995.0022
   Tang BW, 2003, J CLIN INVEST, V112, P1116, DOI 10.1172/JCI200318899
   Tang Y, 2004, MOL CANCER RES, V2, P73
   Thomasset N, 1998, AM J PATHOL, V153, P457, DOI 10.1016/S0002-9440(10)65589-7
   Tomita S, 1999, BREAST CANCER RES TR, V53, P33, DOI 10.1023/A:1006167210269
   Tuxhorn JA, 2002, CANCER RES, V62, P3298
   van Susante JLC, 2000, J ORTHOP RES, V18, P68, DOI 10.1002/jor.1100180111
   VANROOZENDAAL CEP, 1995, MOL CELL ENDOCRINOL, V111, P1, DOI 10.1016/0303-7207(95)03539-J
   Wahl SM, 2007, CURR OPIN IMMUNOL, V19, P55, DOI 10.1016/j.coi.2006.11.008
   WALKER RA, 1994, BRIT J CANCER, V69, P1160, DOI 10.1038/bjc.1994.228
   Zarzynska J, 2005, J DAIRY RES, V72, P39, DOI 10.1017/S0022029904000639
NR 61
TC 102
Z9 104
U1 2
U2 11
PU SPRINGER
PI NEW YORK
PA 233 SPRING ST, NEW YORK, NY 10013 USA
SN 0167-6806
EI 1573-7217
J9 BREAST CANCER RES TR
JI Breast Cancer Res. Treat.
PD JUL 15
PY 2008
VL 110
IS 1
BP 39
EP 49
DI 10.1007/s10549-007-9684-7
PG 11
WC Oncology
SC Oncology
GA 309OV
UT WOS:000256471000004
PM 17674196
DA 2023-09-23
ER

PT J
AU Lorusso, G
   Rugg, C
AF Lorusso, Girieca
   Ruegg, Curzio
TI The tumor microenvironment and its contribution to tumor evolution toward metastasis
SO HISTOCHEMISTRY AND CELL BIOLOGY
LA English
DT Review
DE Tumor microenvironment; Inflammation; Angiogenesis; Tumor progression; Metastasis
ID cancer stem-cells; immune-response; breast-cancer; chronic inflammation; stromal fibroblasts; therapeutic target; angiogenic switch; drug-resistance; vascular niche; solid tumors
AB Cancer cells acquire cell-autonomous capacities to undergo limitless proliferation and survival through the activation of oncogenes and inactivation of tumor suppressor genes. Nevertheless, the formation of a clinically relevant tumor requires support from the surrounding normal stroma, also referred to as the tumor microenvironment. Carcinoma-associated fibroblasts, leukocytes, bone marrow-derived cells, blood and lymphatic vascular endothelial cells present within the tumor microenvironment contribute to tumor progression. Recent evidence indicates that the microenvironment provides essential cues to the maintenance of cancer stem cells/cancer initiating cells and to promote the seeding of cancer cells at metastatic sites. Furthermore, inflammatory cells and immunomodulatory mediators present in the tumor microenvironment polarize host immune response toward specific phenotypes impacting tumor progression. A growing number of studies demonstrate a positive correlation between angiogenesis, carcinoma-associated fibroblasts, and inflammatory infiltrating cells and poor outcome, thereby emphasizing the clinical relevance of the tumor microenvironment to aggressive tumor progression. Thus, the dynamic and reciprocal interactions between tumor cells and cells of the tumor microenvironment orchestrate events critical to
C1 [Lorusso, Girieca; Ruegg, Curzio] Univ Lausanne, Univ Lausanne Hosp, Ctr Pluridisciplinaire Oncol, Div Expt Oncol, CH-1066 Epalinges, Switzerland.
   [Ruegg, Curzio] Ecole Polytech Fed Lausanne, ISREC, NCCR Mol Oncol, CH-1015 Lausanne, Switzerland.
C3 University of Lausanne; Centre Hospitalier Universitaire Vaudois (CHUV); Swiss Institute Experimental Cancer Research; Swiss Federal Institutes of Technology Domain; Ecole Polytechnique Federale de Lausanne
RP Rugg, C (通讯作者)，Univ Lausanne, Univ Lausanne Hosp, Ctr Pluridisciplinaire Oncol, Div Expt Oncol, 155 Chemin Boveresses, CH-1066 Epalinges, Switzerland.
EM curzio.ruegg@unil.ch
FU European Union 7th Framework programme (FP7); Swiss National Science Foundation (FNS); Cooperative Cancer Research Program of Oncosuisse; National Center for Competence in Research (NCCR) Molecular Oncology; Medic foundation
CR Aggarwal BB, 2006, BIOCHEM PHARMACOL, V72, P1605, DOI 10.1016/j.bcp.2006.06.029
   Ailles LE, 2007, CURR OPIN BIOTECH, V18, P460, DOI 10.1016/j.copbio.2007.10.007
   Albini A, 2007, NAT REV CANCER, V7, P139, DOI 10.1038/nrc2067
   Alitalo K, 2005, NATURE, V438, P946, DOI 10.1038/nature04480
   Allavena P, 2008, CRIT REV ONCOL HEMAT, V66, P1, DOI 10.1016/j.critrevonc.2007.07.004
   Allavena P, 2008, IMMUNOL REV, V222, P155, DOI 10.1111/j.1600-065X.2008.00607.x
   Avraamides CJ, 2008, NAT REV CANCER, V8, P604, DOI 10.1038/nrc2353
   Balkwill F, 2004, NAT REV CANCER, V4, P540, DOI 10.1038/nrc1388
   Balkwill F, 2001, LANCET, V357, P539, DOI 10.1016/S0140-6736(00)04046-0
   Barcellos-Hoff MH, 2005, NAT REV CANCER, V5, P867, DOI 10.1038/nrc1735
   Barnhart BC, 2007, CANCER METAST REV, V26, P261, DOI 10.1007/s10555-007-9053-3
   Bartelink H, 2001, NEW ENGL J MED, V345, P1378, DOI 10.1056/NEJMoa010874
   Benelli R, 2006, CURR PHARM DESIGN, V12, P3101, DOI 10.2174/138161206777947461
   Benelli R, 2003, INT J ONCOL, V22, P87
   Bergers G, 2003, NAT REV CANCER, V3, P401, DOI 10.1038/nrc1093
   Bergers G, 2008, NAT REV CANCER, V8, P592, DOI 10.1038/nrc2442
   Bidard FC, 2008, CANCER METAST REV, V27, P5, DOI 10.1007/s10555-007-9103-x
   Bierie B, 2006, CYTOKINE GROWTH F R, V17, P29, DOI 10.1016/j.cytogfr.2005.09.006
   Bierie B, 2006, NAT REV CANCER, V6, P506, DOI 10.1038/nrc1926
   Bissell MJ, 2002, DIFFERENTIATION, V70, P537, DOI 10.1046/j.1432-0436.2002.700907.x
   Blair A, 2003, TRANSFUSION MED, V13, P363, DOI 10.1111/j.1365-3148.2003.00464.x
   Calabrese C, 2007, CANCER CELL, V11, P69, DOI 10.1016/j.ccr.2006.11.020
   Carmeliet P, 2000, NAT MED, V6, P389, DOI 10.1038/74651
   Carmeliet P, 2005, NATURE, V438, P932, DOI 10.1038/nature04478
   Carmeliet P, 2000, NATURE, V407, P249, DOI 10.1038/35025220
   Casanovas O, 2005, CANCER CELL, V8, P299, DOI 10.1016/j.ccr.2005.09.005
   Chiarugi P, 2008, BIOCHEM PHARMACOL, V76, P1352, DOI 10.1016/j.bcp.2008.07.023
   Chiou SH, 2008, PLOS ONE, V3, P0, DOI 10.1371/journal.pone.0002090
   Cho RW, 2008, CURR OPIN GENET DEV, V18, P48, DOI 10.1016/j.gde.2008.01.017
   Christofori G, 2006, NATURE, V441, P444, DOI 10.1038/nature04872
   Coussens LM, 2002, NATURE, V420, P860, DOI 10.1038/nature01322
   Coussens LM, 2000, CELL, V103, P481, DOI 10.1016/S0092-8674(00)00139-2
   Croker AK, 2008, J CELL MOL MED, V12, P374, DOI 10.1111/j.1582-4934.2007.00211.x
   Dancey JE, 2005, EXPERT OPIN INV DRUG, V14, P313, DOI 10.1517/13543784.14.3.313
   Dean M, 2005, NAT REV CANCER, V5, P275, DOI 10.1038/nrc1590
   DeNardo DG, 2007, BREAST CANCER RES, V9, P0, DOI 10.1186/bcr1746
   DeNardo DG, 2008, CANCER METAST REV, V27, P11, DOI 10.1007/s10555-007-9100-0
   Dogne JM, 2006, CURR PHARM DESIGN, V12, P971, DOI 10.2174/138161206776055949
   Drake CG, 2006, ADV IMMUNOL, V90, P51, DOI 10.1016/S0065-2776(06)90002-9
   Dzierzak E, 2008, NAT IMMUNOL, V9, P129, DOI 10.1038/ni1560
   Ferrara N, 2005, BIOCHEM BIOPH RES CO, V333, P328, DOI 10.1016/j.bbrc.2005.05.132
   Ferrara N, 2005, EXP SUPPL, V94, P209
   Ferrara N, 2005, NATURE, V438, P967, DOI 10.1038/nature04483
   FOLKMAN J, 1995, NAT MED, V1, P27, DOI 10.1038/nm0195-27
   Gerber HP, 2003, J MOL MED, V81, P20, DOI 10.1007/s00109-002-0397-4
   Gilbertson RJ, 2007, NAT REV CANCER, V7, P733, DOI 10.1038/nrc2246
   Gilbertson RJ, 2007, CANCER RES, V67, P5579, DOI 10.1158/0008-5472.CAN-07-0760
   Gilboa E, 1999, CANCER IMMUNOL IMMUN, V48, P382, DOI 10.1007/s002620050590
   Gudkov AV, 2003, NAT REV CANCER, V3, P117, DOI 10.1038/nrc992
   Gupta GP, 2006, CELL, V127, P679, DOI 10.1016/j.cell.2006.11.001
   Haase VH, 2006, KIDNEY INT, V69, P1302, DOI 10.1038/sj.ki.5000221
   Hagemann T, 2007, CANCER CELL, V12, P300, DOI 10.1016/j.ccr.2007.10.005
   Hambardzumyan D, 2008, CELL CYCLE, V7, P1371, DOI 10.4161/cc.7.10.5954
   Hanahan D, 1996, CELL, V86, P353, DOI 10.1016/S0092-8674(00)80108-7
   Hanahan D, 2000, CELL, V100, P57, DOI 10.1016/S0092-8674(00)81683-9
   Harmey JH, 2002, INT J CANCER, V101, P415, DOI 10.1002/ijc.10632
   Hiratsuka S, 2008, NAT CELL BIOL, V10, P1349, DOI 10.1038/ncb1794
   Jain RK, 2003, NAT MED, V9, P685, DOI 10.1038/nm0603-685
   Jain RK, 2006, NAT CLIN PRACT ONCOL, V3, P24, DOI 10.1038/ncponc0403
   Ji H, 2006, ONCOGENE, V25, P2105, DOI 10.1038/sj.onc.1209237
   Johansson M, 2008, IMMUNOL REV, V222, P145, DOI 10.1111/j.1600-065X.2008.00600.x
   Kalluri R, 2006, NAT REV CANCER, V6, P392, DOI 10.1038/nrc1877
   Kaplan RN, 2005, NATURE, V438, P820, DOI 10.1038/nature04186
   Kaplan RN, 2006, CANCER METAST REV, V25, P521, DOI 10.1007/s10555-006-9036-9
   Kaplan RN, 2006, CANCER RES, V66, P11089, DOI 10.1158/0008-5472.CAN-06-2407
   Karamysheva AF, 2008, BIOCHEMISTRY-MOSCOW+, V73, P751, DOI 10.1134/S0006297908070031
   Karin M, 2006, CELL, V124, P823, DOI 10.1016/j.cell.2006.02.016
   Karin M, 2006, NATURE, V441, P431, DOI 10.1038/nature04870
   Keith B, 2007, CELL, V129, P465, DOI 10.1016/j.cell.2007.04.019
   Kerbel R, 2002, NAT REV CANCER, V2, P727, DOI 10.1038/nrc905
   Kerbel RS, 2008, NEW ENGL J MED, V358, P2039, DOI 10.1056/NEJMra0706596
   Kopfstein L, 2006, CELL MOL LIFE SCI, V63, P449, DOI 10.1007/s00018-005-5296-8
   Kuilman T, 2008, CELL, V133, P1019, DOI 10.1016/j.cell.2008.03.039
   Lee JM, 2006, J CELL BIOL, V172, P973, DOI 10.1083/jcb.200601018
   Li F, 2007, CELL RES, V17, P3, DOI 10.1038/sj.cr.7310118
   Lin EY, 2004, BRIT J CANCER, V90, P2053, DOI 10.1038/sj.bjc.6601705
   Lin EY, 2001, J EXP MED, V193, P727, DOI 10.1084/jem.193.6.727
   Mantovani A, 2008, NATURE, V454, P436, DOI 10.1038/nature07205
   Mantovani A, 2008, LANCET, V371, P771, DOI 10.1016/S0140-6736(08)60241-X
   Mantovani A, 2006, CANCER METAST REV, V25, P315, DOI 10.1007/s10555-006-9001-7
   McDonald DM, 2003, NAT MED, V9, P713, DOI 10.1038/nm0603-713
   MILAS L, 1987, INT J RADIAT ONCOL, V13, P379, DOI 10.1016/0360-3016(87)90012-5
   MILAS L, 1988, CANCER RES, V48, P2116
   Mittelman A, 2002, INT J CANCER, V98, P741, DOI 10.1002/ijc.10259
   Mocellin S, 2005, J LEUKOCYTE BIOL, V78, P1043, DOI 10.1189/jlb.0705358
   Monnier Y, 2008, CANCER RES, V68, P7323, DOI 10.1158/0008-5472.CAN-08-0841
   Morrison SJ, 2008, CELL, V132, P598, DOI 10.1016/j.cell.2008.01.038
   Motzer RJ, 2006, J CLIN ONCOL, V24, P16, DOI 10.1200/JCO.2005.02.2574
   Naugler WE, 2008, CURR OPIN GENET DEV, V18, P19, DOI 10.1016/j.gde.2008.01.020
   Neufeld G, 2008, NAT REV CANCER, V8, P632, DOI 10.1038/nrc2404
   Nguyen DX, 2007, NAT REV GENET, V8, P341, DOI 10.1038/nrg2101
   Noonan DM, 2008, CANCER METAST REV, V27, P31, DOI 10.1007/s10555-007-9108-5
   OBRIEN CJ, 1986, AM J SURG, V152, P456, DOI 10.1016/0002-9610(86)90324-7
   Orimo A, 2005, CELL, V121, P335, DOI 10.1016/j.cell.2005.02.034
   Orimo A, 2006, CELL CYCLE, V5, P1597, DOI 10.4161/cc.5.15.3112
   Ostrand-Rosenberg S, 2008, CURR OPIN GENET DEV, V18, P11, DOI 10.1016/j.gde.2007.12.007
   Petit I, 2007, TRENDS IMMUNOL, V28, P299, DOI 10.1016/j.it.2007.05.007
   Phillips K, 2006, DANCE THEAT J, V22, P25
   Piancatelli D, 1999, J IMMUNOTHER, V22, P25, DOI 10.1097/00002371-199901000-00004
   Pollard JW, 2004, NAT REV CANCER, V4, P71, DOI 10.1038/nrc1256
   Prescott SM, 2000, BBA-REV CANCER, V1470, PM69, DOI 10.1016/S0304-419X(00)00006-8
   Pugh CW, 2003, NAT MED, V9, P677, DOI 10.1038/nm0603-677
   Punnonen R, 1998, CANCER, V83, P788, DOI 10.1002/(SICI)1097-0142(19980815)83:4<788::AID-CNCR24>3.0.CO;2-N
   Reddig PJ, 2005, CANCER METAST REV, V24, P425, DOI 10.1007/s10555-005-5134-3
   Ribatti D, 2006, CLIN EXP MED, V6, P145, DOI 10.1007/s10238-006-0117-4
   Rini BI, 2006, EXPERT OPIN PHARMACO, V7, P453, DOI 10.1517/14656566.7.4.453
   Robinson SC, 2005, ADV CANCER RES, V93, P159, DOI 10.1016/S0065-230X(05)93005-4
   Rollins BJ, 2006, EUR J CANCER, V42, P760, DOI 10.1016/j.ejca.2006.01.002
   Rossi DJ, 2008, CELL, V132, P681, DOI 10.1016/j.cell.2008.01.036
   Ruegg C, 2003, CELL MOL LIFE SCI, V60, P1135, DOI 10.1007/s00018-003-2297-3
   Ruegg C, 2006, J LEUKOCYTE BIOL, V80, P682, DOI 10.1189/jlb.0606394
   Semenza GL, 2001, CURR OPIN CELL BIOL, V13, P167, DOI 10.1016/S0955-0674(00)00194-0
   Semenza GL, 2002, TRENDS MOL MED, V8, PS62, DOI 10.1016/S1471-4914(02)02317-1
   Semenza GL, 2007, J CELL BIOCHEM, V102, P840, DOI 10.1002/jcb.21523
   Sessa C, 2008, NAT CLIN PRACT ONCOL, V5, P378, DOI 10.1038/ncponc1150
   Shibuya M, 2001, INT J BIOCHEM CELL B, V33, P409, DOI 10.1016/S1357-2725(01)00026-7
   Shojaei F, 2008, TRENDS CELL BIOL, V18, P372, DOI 10.1016/j.tcb.2008.06.003
   Smith Jeffrey W, 2003, CURR OPIN INVESTIG DRUGS, V4, P741
   Sneddon JB, 2007, CELL STEM CELL, V1, P607, DOI 10.1016/j.stem.2007.11.009
   Steeg PS, 2008, NAT CLIN PRACT ONCOL, V5, P206, DOI 10.1038/ncponc1066
   Steeg PS, 2007, NATURE, V449, P671, DOI 10.1038/449671a
   Steeg PS, 2006, NAT MED, V12, P895, DOI 10.1038/nm1469
   Strom T B, 1990, SEMIN IMMUNOL, V2, P467
   SUIT HD, 1992, INT J RADIAT ONCOL, V23, P653, DOI 10.1016/0360-3016(92)90025-D
   Talmadge JE, 2007, CANCER RES, V67, P11471, DOI 10.1158/0008-5472.CAN-07-2496
   Tan BT, 2006, LAB INVEST, V86, P1203, DOI 10.1038/labinvest.3700488
   Taylor DD, 1998, ONCOL REP, V5, P1519
   Teicher BA, 2001, CANCER METAST REV, V20, P133, DOI 10.1023/A:1013177011767
   Tlsty TD, 2006, ANNU REV PATHOL-MECH, V1, P119, DOI 10.1146/annurev.pathol.1.110304.100224
   van der Woude CJ, 2004, APOPTOSIS, V9, P123, DOI 10.1023/B:APPT.0000018794.26438.22
   Veeravagu A, 2008, STEM CELLS DEV, V17, P859, DOI 10.1089/scd.2008.0047
   Verdegaal EME, 1999, HUM IMMUNOL, V60, P1195, DOI 10.1016/S0198-8859(99)00124-X
   Vicini FA, 2003, CANCER, V97, P910, DOI 10.1002/cncr.11143
   VIKRAM B, 1984, HEAD NECK SURG, V6, P730, DOI 10.1002/hed.2890060305
   Visvader JE, 2008, NAT REV CANCER, V8, P755, DOI 10.1038/nrc2499
   Weinberg RA, 2008, NAT GENET, V40, P494, DOI 10.1038/ng0508-494
   Wicha MS, 2006, CLIN CANCER RES, V12, P5606, DOI 10.1158/1078-0432.CCR-06-1537
   Woodward WA, 2008, CANCER METAST REV, V27, P459, DOI 10.1007/s10555-008-9130-2
   Xu XC, 2002, ANTI-CANCER DRUG, V13, P127, DOI 10.1097/00001813-200202000-00003
   Yu P, 2006, LAB INVEST, V86, P231, DOI 10.1038/labinvest.3700389
NR 140
TC 380
Z9 405
U1 7
U2 123
PU SPRINGER
PI NEW YORK
PA 233 SPRING ST, NEW YORK, NY 10013 USA
SN 0948-6143
EI 
J9 HISTOCHEM CELL BIOL
JI Histochem. Cell Biol.
PD DEC 15
PY 2008
VL 130
IS 6
BP 1091
EP 1103
DI 10.1007/s00418-008-0530-8
PG 13
WC Cell Biology; Microscopy
SC Cell Biology; Microscopy
GA 387MN
UT WOS:000261956400004
PM 18987874
DA 2023-09-23
ER

PT J
AU Gros, A
   Martinez-Quintanilla, J
   Puig, C
   Guedan, S
   Mollevi, DG
   Alemany, R
   Cascallo, M
AF Gros, Alena
   Martinez-Quintanilla, Jordi
   Puig, Cristina
   Guedan, Sonia
   Mollevi, David G.
   Alemany, Ramon
   Cascallo, Martel
TI Bioselection of a Gain of Function Mutation that Enhances Adenovirus 5 Release and Improves Its Antitumoral Potency
SO CANCER RESEARCH
LA English
DT Article
ID endoplasmic-reticulum; oncolytic adenovirus; membrane-permeability; e3/19k protein; death protein; in-vivo; cancer; virus; deletion; cells
AB Genetic bioselection of a mutagenized Ad5wt stock in human tumor xenografts led us to isolate AdT1, a mutant displaying a large-plaque phenotype in vitro and an enhanced systemic antitumor activity in vivo. AdT1 phenotype correlates with an increased progeny release without affecting total viral yield in different human tumors and cancer-associated fibroblasts. An approach combining hybrid Ad5/AdT1 recombinants and sequencing identified a truncating insertion in the endoplasmic reticulum retention domain of the E3/19K protein (445A mutation) which relocates the protein to the plasma membrane and is responsible for AdT1's enhanced release. E3/19K-445A phenotype does not correlate with the protein's ability to interact with MHC-1 or induce apoptosis. Intracellular calcium measurement revealed that the 445A mutation induces extracellular Ca2+ influx, deregulating intracellular Ca2+ homeostasis and inducing membrane permeabilization, a viroporin-like function. E3/19K-445A mutants also display enhanced antitumoral activity when injected both intratumorally and systemically in different models in vivo. Our results indicate that the inclusion of mutation 445A in tumor-selective adenoviruses would be a very powerful tool to enhance their antitumor efficacy. [Cancer Res 2008;68(21):8928-37]
C1 [Gros, Alena; Martinez-Quintanilla, Jordi; Puig, Cristina; Guedan, Sonia; Mollevi, David G.; Alemany, Ramon; Cascallo, Martel] IDIBELL Inst Catala Oncol, Translat Res Lab, Barcelona 08907, Spain.
C3 Institut Catala d'Oncologia; Institut d'Investigacio Biomedica de Bellvitge (IDIBELL)
RP Cascallo, M (通讯作者)，IDIBELL Inst Catala Oncol, Translat Res Lab, Av Gran Via S-N Km 2,7, Barcelona 08907, Spain.
EM mcascallo@iconcologia.net
FU Mutua Madrilena Medical Research Foundation (Spain); Departament d'Universitats; Recerca i Societat de la Informacio from Generalitat de Catalunya [2005 SGR 00727]; European Union [18700]; Instituto de Salad Carlos III of the Ministerio de Sanidad y Consumo, Government of Spain
CR Aghi M, 2005, ONCOGENE, V24, P7802, DOI 10.1038/sj.onc.1209037
   Akusjarvi G, 1993, TRENDS MICROBIOL, V1, P163, DOI 10.1016/0966-842X(93)90085-6
   Alemany R, 2000, J GEN VIROL, V81, P2605, DOI 10.1099/0022-1317-81-11-2605
   Alemany R, 2001, GENE THER, V8, P1347, DOI 10.1038/sj.gt.3301515
   Alemany R, 2007, MOL ASPECTS MED, V28, P42, DOI 10.1016/j.mam.2006.12.002
   Alonso MM, 2007, CANCER RES, V67, P8255, DOI 10.1158/0008-5472.CAN-06-4675
   ANDERSSON M, 1985, CELL, V43, P215, DOI 10.1016/0092-8674(85)90026-1
   BATRA SK, 1992, INT J PANCREATOL, V12, P271
   Bennett EM, 1999, J IMMUNOL, V162, P5049
   Bernt KM, 2003, MOL THER, V8, P746, DOI 10.1016/j.ymthe.2003.07.006
   BHAT BM, 1987, J VIROL, V61, P3938, DOI 10.1128/JVI.61.12.3938-3945.1987
   Bristol JA, 2003, MOL THER, V7, P755, DOI 10.1016/S1525-0016(03)00103-5
   Burchiel SW, 2000, METHODS, V21, P221, DOI 10.1006/meth.2000.1002
   BURGERT HG, 1985, CELL, V41, P987, DOI 10.1016/S0092-8674(85)80079-9
   Cascallo M, 2007, MOL THER, V15, P1607, DOI 10.1038/sj.mt.6300239
   Cascallo M, 2006, HUM GENE THER, V17, P929, DOI 10.1089/hum.2006.17.929
   Chami M, 2006, BBA-MOL CELL RES, V1763, P1344, DOI 10.1016/j.bbamcr.2006.09.025
   Chu RL, 2004, CLIN CANCER RES, V10, P5299, DOI 10.1158/1078-0432.CCR-0349-03
   COX JH, 1991, J EXP MED, V174, P1629, DOI 10.1084/jem.174.6.1629
   de Jong AS, 2002, J GEN VIROL, V83, P783, DOI 10.1099/0022-1317-83-4-783
   Doronin K, 2000, J VIROL, V74, P6147, DOI 10.1128/JVI.74.13.6147-6155.2000
   Gonzalez ME, 1998, BIOCHEMISTRY-US, V37, P13710, DOI 10.1021/bi981527f
   Gonzalez ME, 2003, FEBS LETT, V552, P28, DOI 10.1016/S0014-5793(03)00780-4
   GUINEA R, 1994, FEBS LETT, V343, P242, DOI 10.1016/0014-5793(94)80564-4
   Hamid O, 2003, J CLIN ONCOL, V21, P1498, DOI 10.1200/JCO.2003.09.114
   Hasebe T, 2000, AM J PATHOL, V156, P1701, DOI 10.1016/S0002-9440(10)65041-9
   HERMISTON TW, 1993, J VIROL, V67, P5289, DOI 10.1128/JVI.67.9.5289-5298.1993
   JACKSON MR, 1993, J CELL BIOL, V121, P317, DOI 10.1083/jcb.121.2.317
   Kalluri R, 2006, NAT REV CANCER, V6, P392, DOI 10.1038/nrc1877
   Liu TC, 2007, NAT CLIN PRACT ONCOL, V4, P101, DOI 10.1038/ncponc0736
   McSharry BP, 2008, J VIROL, V82, P4585, DOI 10.1128/JVI.02251-07
   Muruve DA, 2004, HUM GENE THER, V15, P1157, DOI 10.1089/hum.2004.15.1157
   Pahl HL, 1996, J CELL BIOL, V132, P511, DOI 10.1083/jcb.132.4.511
   PILDER S, 1984, J VIROL, V52, P664, DOI 10.1128/JVI.52.2.664-671.1984
   Sauthoff H, 2003, HUM GENE THER, V14, P425, DOI 10.1089/104303403321467199
   SCARIA A, 1994, VIROLOGY, V205, P406, DOI 10.1006/viro.1994.1661
   SESTER M, 1994, J VIROL, V68, P5423, DOI 10.1128/JVI.68.9.5423-5432.1994
   Small EJ, 2006, MOL THER, V14, P107, DOI 10.1016/j.ymthe.2006.02.011
   Subramanian T, 2006, J VIROL, V80, P2000, DOI 10.1128/JVI.80.4.2000-2012.2006
   TOLLEFSON AE, 1992, J VIROL, V66, P3633, DOI 10.1128/JVI.66.6.3633-3642.1992
   Tollefson AE, 1996, VIROLOGY, V220, P152, DOI 10.1006/viro.1996.0295
   Tollefson AE, 2003, J VIROL, V77, P7764, DOI 10.1128/JVI.77.14.7764-7778.2003
   van Beusechem VW, 2002, CANCER RES, V62, P6165
   vanKuppeveld FJM, 1997, EMBO J, V16, P3519, DOI 10.1093/emboj/16.12.3519
   Villanueva A, 1998, ONCOGENE, V17, P1969, DOI 10.1038/sj.onc.1202118
   Wein LM, 2003, CANCER RES, V63, P1317
   WHITE E, 1984, J VIROL, V52, P410, DOI 10.1128/JVI.52.2.410-419.1984
   Wildner O, 1999, CANCER RES, V59, P410
   WILLIAMS JF, 1971, J GEN VIROL, V11, P95, DOI 10.1099/0022-1317-11-2-95
   Wilson JM, 1996, NEW ENGL J MED, V334, P1185, DOI 10.1056/NEJM199605023341809
   Yan W, 2003, J VIROL, V77, P2640, DOI 10.1128/JVI.77.4.2640-2650.2003
NR 51
TC 51
Z9 55
U1 0
U2 5
PU AMER ASSOC CANCER RESEARCH
PI PHILADELPHIA
PA 615 CHESTNUT ST, 17TH FLOOR, PHILADELPHIA, PA 19106-4404 USA
SN 0008-5472
EI 
J9 CANCER RES
JI Cancer Res.
PD NOV 1
PY 2008
VL 68
IS 21
BP 8928
EP 8937
DI 10.1158/0008-5472.CAN-08-1145
PG 10
WC Oncology
SC Oncology
GA 369MP
UT WOS:000260698900035
PM 18974137
DA 2023-09-23
ER

PT J
AU Sonnenberg, M
   van der Kuip, H
   Haubeiss, S
   Fritz, P
   Schroth, W
   Friedel, G
   Simon, W
   Murdter, TE
   Aulitzky, WE
AF Sonnenberg, Maike
   van der Kuip, Heiko
   Haubeiss, Silke
   Fritz, Peter
   Schroth, Werner
   Friedel, Godehard
   Simon, Wolfgang
   Muerdter, Thomas E.
   Aulitzky, Walter E.
TI Highly variable response to cytotoxic chemotherapy in carcinoma-associated fibroblasts (CAFs) from lung and breast
SO BMC CANCER
LA English
DT Article
ID extracellular-matrix proteins; tumor spheroid model; stromal fibroblasts; genetic alterations; cancer-cells; in-vitro; pancreatic-cancer; drug-resistance; mdm2 snp309; p53
AB Background: Carcinoma-associated fibroblasts (CAFs) can promote carcinogenesis and tumor progression. Only limited data on the response of CAFs to chemotherapy and their potential impact on therapy outcome are available. This study was undertaken to analyze the influence of chemotherapy on carcinoma-associated fibroblasts ( CAFs) in vitro and in vivo. Methods: The in vivo response of stromal cells to chemotherapy was investigated in 22 neoadjuvant treated breast tumors on tissue sections before and after chemotherapy. Response to chemotherapy was analyzed in vitro in primary cultures of isolated CAFs from 28 human lung and 9 breast cancer tissues. The response was correlated to Mdm2, ERCC1 and TP53 polymorphisms and TP53 mutation status. Additionally, the cytotoxic effects were evaluated in an ex vivo experiment using cultured tissue slices from 16 lung and 17 breast cancer specimens. Results: Nine of 22 tumors showed a therapy-dependent reduction of stromal activity. Pathological response of tumor or stroma cells did not correlate with clinical response. Isolated CAFs showed little sensitivity to paclitaxel. In contrast, sensitivity of CAFs to cisplatinum was highly variable with a G150 ranging from 2.8 to 29.0 mu M which is comparable to the range observed in tumor cell lines. No somatic TP53 mutation was detected in any of the 28 CAFs from lung cancer tissue. In addition, response to cisplatinum was not significantly associated with the genotype of TP53 nor Mdm2 and ERCC1 polymorphisms. However, we observed a non-significant trend towards decreased sensitivity in the presence of TP53 variant genotype. In contrast to the results obtained in isolated cell culture, in tissue slice culture breast cancer CAFs responded to paclitaxel within their microenvironment in the majority of cases (9/14). The opposite was observed in lung cancer tissues: only few CAFs were sensitive to cisplatinum within their microenvironment (2/15) whereas a higher proportion responded to cisplatinum in isolated culture. Conclusion: Similar to cancer cells, CAF response to chemotherapy is highly variable. Beside significant individual/intrinsic differences the sensitivity of CAFs seems to depend also on the cancer type as well as the microenvironment.
C1 [Sonnenberg, Maike; van der Kuip, Heiko; Haubeiss, Silke; Schroth, Werner; Muerdter, Thomas E.] Dr Margarete Fischer Bosch Inst Clin Pharmacol, D-70376 Stuttgart, Germany.
   [Sonnenberg, Maike; van der Kuip, Heiko; Haubeiss, Silke; Schroth, Werner; Muerdter, Thomas E.] Univ Tubingen, D-70376 Stuttgart, Germany.
   [Fritz, Peter] Robert Bosch Krankenhaus, Dept Diagnost Med, D-70376 Stuttgart, Germany.
   [Friedel, Godehard] Klin Schillerhohe, Dept Thorac Surg, Gerlingen, Germany.
   [Simon, Wolfgang] Robert Bosch Krankenhaus, Dept Gynecol, D-70376 Stuttgart, Germany.
   [Aulitzky, Walter E.] Robert Bosch Krankenhaus, Dept Internal Med Oncol & Hematol 2, D-70376 Stuttgart, Germany.
C3 Eberhard Karls University of Tubingen; Eberhard Karls University Hospital; Eberhard Karls University of Tubingen; Bosch; Robert Bosch Krankenhaus; Bosch; Robert Bosch Krankenhaus; Bosch; Robert Bosch Krankenhaus
RP van der Kuip, H (通讯作者)，Dr Margarete Fischer Bosch Inst Clin Pharmacol, Auerbachstr 112, D-70376 Stuttgart, Germany.
EM maike.sonnenberg@ikp-stuttgart.de; heiko.van-der-kuip@ikp-stuttgart.de; silke.haubeiss@ikp-stuttgart.de; peter.fritz@rbk.de; werner.schroth@ikp-stuttgart.de; friedel@klinik-schillerhoehe.de; wolfgang.simon@rbk.de; thomas.muerdter@ikp.stuttgart; walter.aulitzky@rbk.de
FU Robert Bosch Foundation, Stuttgart, Germany [O2A, O2B]
CR Allinen M, 2004, CANCER CELL, V6, P17, DOI 10.1016/j.ccr.2004.06.010
   Arva NC, 2005, J BIOL CHEM, V280, P26776, DOI 10.1074/jbc.M505203200
   Bartling B, 2008, CANCER BIOL THER, V7, P1250, DOI 10.4161/cbt.7.8.6264
   Chang HY, 2005, P NATL ACAD SCI USA, V102, P3738, DOI 10.1073/pnas.0409462102
   Chang HY, 2004, PLOS BIOL, V2, P206, DOI 10.1371/journal.pbio.0020007
   De Wever O, 2003, J PATHOL, V200, P429, DOI 10.1002/path.1398
   Dumont P, 2003, NAT GENET, V33, P357, DOI 10.1038/ng1093
   El Hilali N, 2005, CLIN CANCER RES, V11, P1253
   Fiegl H, 2006, CANCER RES, V66, P29, DOI 10.1158/0008-5472.CAN-05-2508
   Finak G, 2008, NAT MED, V14, P518, DOI 10.1038/nm1764
   Fisher ER, 2002, CANCER-AM CANCER SOC, V95, P681, DOI 10.1002/cncr.10741
   Han JY, 2008, CANCER-AM CANCER SOC, V113, P799, DOI 10.1002/cncr.23668
   Hawsawi NM, 2008, CANCER RES, V68, P2717, DOI 10.1158/0008-5472.CAN-08-0192
   Hu M, 2005, NAT GENET, V37, P899, DOI 10.1038/ng1596
   Kalluri R, 2006, NAT REV CANCER, V6, P392, DOI 10.1038/nrc1877
   Kamikozuru H, 2008, INT J ONCOL, V32, P1091
   Kastan MB, 2004, NATURE, V432, P316, DOI 10.1038/nature03097
   Kenny PA, 2003, INT J CANCER, V107, P688, DOI 10.1002/ijc.11491
   KERR DJ, 1987, CANC DRUG DEL, V4, P63, DOI 10.1089/cdd.1987.4.63
   Kuroi Katsumasa, 2006, BREAST CANCER, V13, P38, DOI 10.2325/jbcs.13.38
   Kurose K, 2002, NAT GENET, V32, P355, DOI 10.1038/ng1013
   Lafkas D, 2008, INT J CANCER, V123, P967, DOI 10.1002/ijc.23546
   Littlepage LE, 2005, CANCER CELL, V7, P499, DOI 10.1016/j.ccr.2005.05.019
   McCluggage WG, 2002, J CLIN PATHOL, V55, P27, DOI 10.1136/jcp.55.1.27
   Miyamoto H, 2004, PANCREAS, V28, P38, DOI 10.1097/00006676-200401000-00006
   Moinfar F, 2000, CANCER RES, V60, P2562
   Morin PJ, 2003, DRUG RESIST UPDATE, V6, P169, DOI 10.1016/S1368-7646(03)00059-1
   Olumi AF, 1999, CANCER RES, V59, P5002
   Orimo A, 2005, CELL, V121, P335, DOI 10.1016/j.cell.2005.02.034
   Park David J, 2003, CLIN ADV HEMATOL ONCOL, V1, P162
   Patocs A, 2007, NEW ENGL J MED, V357, P2543, DOI 10.1056/NEJMoa071825
   Powell DW, 1999, AM J PHYSIOL-CELL PH, V277, PC1, DOI 10.1152/ajpcell.1999.277.1.C1
   Qiu W, 2008, NAT GENET, V40, P650, DOI 10.1038/ng.117
   Sadlonova A, 2005, BREAST CANCER RES, V7, PR46, DOI 10.1186/bcr949
   SCANLAN MJ, 1994, P NATL ACAD SCI USA, V91, P5657, DOI 10.1073/pnas.91.12.5657
   Sethi T, 1999, NAT MED, V5, P662, DOI 10.1038/9511
   SINN HP, 1994, GEBURTSH FRAUENHEILK, V54, P552, DOI 10.1055/s-2007-1022338
   Sullivan A, 2004, ONCOGENE, V23, P3328, DOI 10.1038/sj.onc.1207428
   Tlsty TD, 2001, CURR OPIN GENET DEV, V11, P54, DOI 10.1016/S0959-437X(00)00156-8
   van der Kuip H, 2006, BMC CANCER, V6, P0, DOI 10.1186/1471-2407-6-86
   van der Kuip H, 2001, BLOOD, V98, P1532, DOI 10.1182/blood.V98.5.1532
   Weaver VM, 2002, CANCER CELL, V2, P205, DOI 10.1016/S1535-6108(02)00125-3
   Wernert N, 2000, J MOL MED-JMM, V78, P0
   Zhang XL, 2005, BIOTECHNOL PROGR, V21, P1289, DOI 10.1021/bp050003l
NR 44
TC 51
Z9 52
U1 1
U2 17
PU BMC
PI LONDON
PA CAMPUS, 4 CRINAN ST, LONDON N1 9XW, ENGLAND
SN 1471-2407
EI 
J9 BMC CANCER
JI BMC Cancer
PD DEC 11
PY 2008
VL 8
IS 
BP 
EP 
DI 10.1186/1471-2407-8-364
PG 13
WC Oncology
SC Oncology
GA 398AR
UT WOS:000262704100001
PM 19077243
DA 2023-09-23
ER

PT J
AU Potenta, S
   Zeisberg, E
   Kalluri, R
AF Potenta, S.
   Zeisberg, E.
   Kalluri, R.
TI The role of endothelial-to-mesenchymal transition in cancer progression
SO BRITISH JOURNAL OF CANCER
LA English
DT Review
DE endothelial-to-mesenchymal transition; EndMT; cancer-associated fibroblasts; angiogenesis; endothelium; fibrosis
ID transcription factor snail; muscle-like cells; tgf-beta; transformation; heart; fibroblasts; expression; transdifferentiation; mechanisms; fibrosis
AB Recent evidence has demonstrated that endothelial-to-mesenchymal transition (EndMT) may have a significant role in a number of diseases. Although EndMT has been previously studied as a critical process in heart development, it is now clear that EndMT can also occur postnatally in various pathologic settings, including cancer and cardiac fibrosis. During EndMT, resident endothelial cells delaminate from an organised cell layer and acquire a mesenchymal phenotype characterised by loss of cell-cell junctions, loss of endothelial markers, gain of mesenchymal markers, and acquisition of invasive and migratory properties. Endothelial-to-mesenchymal transition -derived cells are believed to function as fibroblasts in damaged tissue, and may therefore have an important role in tissue remodelling and fibrosis. In tumours, EndMT is an important source of cancer-associated fibroblasts (CAFs), which are known to facilitate tumour progression in several ways. These new findings suggest that targeting EndMT may be a novel therapeutic strategy, which is broadly applicable not only to cancer but also to various other disease states.
C1 [Potenta, S.; Zeisberg, E.; Kalluri, R.] Beth Israel Deaconess Med Ctr, Dept Med, Div Matrix Biol, Boston, MA 02215 USA.
   [Potenta, S.] Harvard Univ, Sch Med, Dept Cell Biol, Boston, MA USA.
   [Kalluri, R.] Harvard Univ, Sch Med, Dept Biol Chem & Mol Pharmacol, Boston, MA 02115 USA.
   [Kalluri, R.] Harvard Mit Div Hlth Sci & Technol, Boston, MA USA.
C3 Harvard University; Beth Israel Deaconess Medical Center; Harvard University; Harvard Medical School; Harvard University; Harvard Medical School; Harvard University
RP Kalluri, R (通讯作者)，Beth Israel Deaconess Med Ctr, Dept Med, Div Matrix Biol, Boston, MA 02215 USA.
EM rkalluri@bidmc.harvard.edu
FU NIH [GM07226, KO8CA129204]; AHA [0735602T];  [DK62987];  [DK55001];  [DK61688];  [AA013913];  [CAMSSO]
CR Arciniegas E, 2007, AM J PHYSIOL-LUNG C, V293, PL1, DOI 10.1152/ajplung.00378.2006
   Armstrong EJ, 2004, CIRC RES, V95, P459, DOI 10.1161/01.RES.0000141146.95728.da
   Armulik A, 2005, CIRC RES, V97, P512, DOI 10.1161/01.RES.0000182903.16652.d7
   Batlle E, 2000, NAT CELL BIOL, V2, P84, DOI 10.1038/35000034
   Cano A, 2000, NAT CELL BIOL, V2, P76, DOI 10.1038/35000025
   Carmona R, 2000, ANAT EMBRYOL, V201, P103, DOI 10.1007/PL00008230
   Chi JT, 2003, P NATL ACAD SCI USA, V100, P10623, DOI 10.1073/pnas.1434429100
   Davis GE, 2005, CIRC RES, V97, P1093, DOI 10.1161/01.RES.0000191547.64391.e3
   Frid MG, 2002, CIRC RES, V90, P1189, DOI 10.1161/01.RES.0000021432.70309.28
   Gerhardt H, 2003, J CELL BIOL, V161, P1163, DOI 10.1083/jcb.200302047
   Ishisaki A, 2003, J BIOL CHEM, V278, P1303, DOI 10.1074/jbc.M207329200
   Iwano M, 2002, J CLIN INVEST, V110, P341, DOI 10.1172/JCI200215518
   Junqueira LC, 2005, BASIC HISTOLOGY TEXT, V0, P215
   Kalluri R, 2006, NAT REV CANCER, V6, P392, DOI 10.1038/nrc1877
   Lee JG, 2006, EXP EYE RES, V83, P1309, DOI 10.1016/j.exer.2006.04.007
   MARKWALD RR, 1977, AM J ANAT, V148, P85, DOI 10.1002/aja.1001480108
   MARKWALD RR, 1975, DEV BIOL, V42, P160, DOI 10.1016/0012-1606(75)90321-8
   Mironov V, 1995, ANN BIOMED ENG, V23, P0
   Nakajima Y, 2000, ANAT RECORD, V258, P119, DOI 10.1002/(SICI)1097-0185(20000201)258:2<119::AID-AR1>3.0.CO;2-U
   Nieto MA, 2002, NAT REV MOL CELL BIO, V3, P155, DOI 10.1038/nrm757
   Noseda M, 2004, CIRC RES, V94, P910, DOI 10.1161/01.RES.0000124300.76171.C9
   POTTS JD, 1989, DEV BIOL, V134, P392, DOI 10.1016/0012-1606(89)90111-5
   Reya T, 2001, NATURE, V414, P105, DOI 10.1038/35102167
   Romano LA, 2000, DEV BIOL, V223, P91, DOI 10.1006/dbio.2000.9750
   Sanford LP, 1997, DEVELOPMENT, V124, P2659
   SARKISOV D S, 1988, BYULLETEN EKSPERIMENTALNOI BIOLOGII I MEDITSINY, V105, P501
   Thiery JP, 2006, NAT REV MOL CELL BIO, V7, P131, DOI 10.1038/nrm1835
   Timmerman LA, 2004, GENE DEV, V18, P99, DOI 10.1101/gad.276304
   Tomasek JJ, 2002, NAT REV MOL CELL BIO, V3, P349, DOI 10.1038/nrm809
   Tse JC, 2007, J CELL BIOCHEM, V101, P816, DOI 10.1002/jcb.21215
   Venkov CD, 2007, J CLIN INVEST, V117, P482, DOI 10.1172/JCI29544
   Zavadil J, 2005, ONCOGENE, V24, P5764, DOI 10.1038/sj.onc.1208927
   Zeisberg EM, 2007, CANCER RES, V67, P10123, DOI 10.1158/0008-5472.CAN-07-3127
   Zeisberg EM, 2007, NAT MED, V13, P952, DOI 10.1038/nm1613
   ZEISBERG EM, 2008, J AM SOC NE IN PRESS, V0, P0
   Zhu PC, 2006, INT J EXP PATHOL, V87, P463, DOI 10.1111/j.1365-2613.2006.00503.x
NR 36
TC 408
Z9 429
U1 0
U2 37
PU NATURE PUBLISHING GROUP
PI LONDON
PA MACMILLAN BUILDING, 4 CRINAN ST, LONDON N1 9XW, ENGLAND
SN 0007-0920
EI 1532-1827
J9 BRIT J CANCER
JI Br. J. Cancer
PD OCT 28
PY 2008
VL 99
IS 9
BP 1375
EP 1379
DI 10.1038/sj.bjc.6604662
PG 5
WC Oncology
SC Oncology
GA 366SE
UT WOS:000260502900002
PM 18797460
DA 2023-09-23
ER

PT J
AU Nyberg, P
   Salo, T
   Kalluri, R
AF Nyberg, Pia
   Salo, Tuula
   Kalluri, Raghu
TI Tumor microenvironment and angiogenesis
SO FRONTIERS IN BIOSCIENCE
LA English
DT Review
DE extracellular matrix; fibroblast; immune cell; integrin; microenvironment; tumor angiogenesis; review
ID endothelial growth-factor; carcinoma-associated fibroblasts; distinct antitumor property; basement-membrane collagen; to-mesenchymal transition; squamous-cell carcinoma; lewis lung-carcinoma; in-vivo; extracellular-matrix; iv collagen
AB The tumor microenvironment is a mixture of extracellular matrix molecules, tumor cells, endothelial cells, fibroblasts and immune cells. Tumor growth and metastasis formation are dependent on the growth of blood vessels into the tumor mass. The tumor microenvironment contributes to this pathological angiogenic process. The extracellular matrix and basement membranes are a source for endogenous angiogenesis inhibitors, such as endostatin. On the other hand, many extracellular matrix molecules can promote angiogenesis by stabilizing blood vessels and sequestering pro-angiogenic growth factors. The majority of stromal cells in carcinomas are fibroblasts. Carcinoma-associated fibroblasts show a distinct phenotype from normal fibroblasts. The mechanisms how the tumor-associated fibroblasts regulate angiogenesis are not fully known, but they are suggested to be an important source for growth factors and cytokines recruiting endothelial cells. The immune cells, particularly macrophages and neutrophils are another source for angiogenesis-regulating chemokines, growth factors and proteases. Taken together, the tumor microenvironment is a complex unorganized tissue of various cell types and extracellular matrix that can regulate the pathological angiogenic switch.
C1 [Nyberg, Pia; Salo, Tuula] Univ Oulu, Inst Dent, Dept Diagnost & Oral Med, FIN-90014 Oulu, Finland.
   [Kalluri, Raghu] Harvard Univ, Sch Med, Beth Israel Deaconess Med Ctr, Ctr Matrix Biol, Boston, MA USA.
   [Kalluri, Raghu] Harvard Univ, Sch Med, Dept Biol Chem & Mol Pharmacol, Boston, MA USA.
   [Kalluri, Raghu] Harvard MIT Div Hlth Sci & Technol, Boston, MA USA.
C3 University of Oulu; Harvard University; Beth Israel Deaconess Medical Center; Harvard Medical School; Harvard University; Harvard Medical School; Harvard University
RP Nyberg, P (通讯作者)，Univ Oulu, Inst Dent, Dept Diagnost & Oral Med, POB 5281 Aapistie 3, FIN-90014 Oulu, Finland.
EM pia.nyberg@oulu.fi
FU NIAAA NIH HHS [AA53194] Funding Source: Medline; NIDDK NIH HHS [R01 DK055001, DK62987, DK55001, DK61688, R01 DK061688] Funding Source: Medline
CR Abdollahi A, 2004, MOL CELL, V13, P649, DOI 10.1016/S1097-2765(04)00102-9
   Abramsson A, 2003, J CLIN INVEST, V112, P1142, DOI 10.1172/JCI200318549
   Adams RH, 2007, NAT REV MOL CELL BIO, V8, P464, DOI 10.1038/nrm2183
   AGREZ M, 1994, J CELL BIOL, V127, P547, DOI 10.1083/jcb.127.2.547
   Albig AR, 2004, DNA CELL BIOL, V23, P367, DOI 10.1089/104454904323145254
   ALITALO K, 1981, INT J CANCER, V27, P755, DOI 10.1002/ijc.2910270605
   Bajou K, 2001, J CELL BIOL, V152, P777, DOI 10.1083/jcb.152.4.777
   Bajou K, 1998, NAT MED, V4, P923, DOI 10.1038/nm0898-923
   Balkwill F, 2005, CANCER CELL, V7, P211, DOI 10.1016/j.ccr.2005.02.013
   Baluk P, 2003, AM J PATHOL, V163, P1801, DOI 10.1016/S0002-9440(10)63540-7
   Bergers G, 2003, NAT REV CANCER, V3, P401, DOI 10.1038/nrc1093
   Bergers G, 2000, NAT CELL BIOL, V2, P737, DOI 10.1038/35036374
   Bouck N, 2002, TRENDS MOL MED, V8, P330, DOI 10.1016/S1471-4914(02)02362-6
   Boudreau NJ, 2004, J BIOL CHEM, V279, P4862, DOI 10.1074/jbc.M305190200
   Brooks PC, 1998, CELL, V92, P391, DOI 10.1016/S0092-8674(00)80931-9
   BROOKS PC, 1994, CELL, V79, P1157, DOI 10.1016/0092-8674(94)90007-8
   Brown LF, 1999, CLIN CANCER RES, V5, P1041
   Calzada MJ, 2004, CIRC RES, V94, P462, DOI 10.1161/01.RES.0000115555.05668.93
   Carmeliet P, 2000, NATURE, V407, P249, DOI 10.1038/35025220
   Chen H, 2000, MATRIX BIOL, V19, P597, DOI 10.1016/S0945-053X(00)00107-4
   Chi JT, 2003, P NATL ACAD SCI USA, V100, P10623, DOI 10.1073/pnas.1434429100
   Colorado PC, 2000, CANCER RES, V60, P2520
   Cornelius LA, 1998, J IMMUNOL, V161, P6845
   Costea DE, 2006, AM J PATHOL, V168, P1889, DOI 10.2353/ajpath.2006.050843
   Coussens LM, 1999, GENE DEV, V13, P1382, DOI 10.1101/gad.13.11.1382
   Coussens LM, 2002, SCIENCE, V295, P2387, DOI 10.1126/science.1067100
   Coussens LM, 2002, NATURE, V420, P860, DOI 10.1038/nature01322
   Cross MJ, 2001, TRENDS PHARMACOL SCI, V22, P201, DOI 10.1016/S0165-6147(00)01676-X
   Darland DC, 1999, J CLIN INVEST, V103, P157, DOI 10.1172/JCI6127
   Deryugina EI, 2005, CANCER RES, V65, P10959, DOI 10.1158/0008-5472.CAN-05-2228
   Direkze NC, 2004, CANCER RES, V64, P8492, DOI 10.1158/0008-5472.CAN-04-1708
   Dong ZY, 1997, CELL, V88, P801, DOI 10.1016/S0092-8674(00)81926-1
   EBLE JA, 1993, EMBO J, V12, P4795, DOI 10.1002/j.1460-2075.1993.tb06168.x
   Egeblad M, 2002, NAT REV CANCER, V2, P161, DOI 10.1038/nrc745
   Eklund L, 2006, EXP CELL RES, V312, P630, DOI 10.1016/j.yexcr.2005.09.002
   Ferrara N, 2004, ENDOCR REV, V25, P581, DOI 10.1210/er.2003-0027
   Ferreras M, 2000, FEBS LETT, V486, P247, DOI 10.1016/S0014-5793(00)02249-3
   Folkman J, 2006, EXP CELL RES, V312, P594, DOI 10.1016/j.yexcr.2005.11.015
   Folkman J, 2004, NATURE, V427, P787, DOI 10.1038/427787a
   Folkman J, 2003, SEMIN CANCER BIOL, V13, P159, DOI 10.1016/S1044-579X(02)00133-5
   FOLKMAN J, 1995, NAT MED, V1, P27, DOI 10.1038/nm0195-27
   Folkman J, 2007, NAT REV DRUG DISCOV, V6, P273, DOI 10.1038/nrd2115
   FOLMAN J, 1971, NEW ENGL J MED, V285, P1182
   Forster-Horvath C, 2004, MICROVASC RES, V68, P110, DOI 10.1016/j.mvr.2004.05.001
   FRIEDLANDER M, 1995, SCIENCE, V270, P1500, DOI 10.1126/science.270.5241.1500
   Fukumura D, 1998, CELL, V94, P715, DOI 10.1016/S0092-8674(00)81731-6
   FUSENIG NE, 1983, J INVEST DERMATOL, V81, PS168, DOI 10.1111/1523-1747.ep12541032
   Giraudo E, 2004, J CLIN INVEST, V114, P623, DOI 10.1172/JCI200422087
   GOOD DJ, 1990, P NATL ACAD SCI USA, V87, P6624, DOI 10.1073/pnas.87.17.6624
   Graeber TG, 1996, NATURE, V379, P88, DOI 10.1038/379088a0
   Grant DS, 2002, ONCOGENE, V21, P4765, DOI 10.1038/sj.onc.1205595
   Gustafsson E, 2000, EXP CELL RES, V261, P52, DOI 10.1006/excr.2000.5042
   Hamano Y, 2005, BIOCHEM BIOPH RES CO, V333, P292, DOI 10.1016/j.bbrc.2005.05.130
   Hamano Y, 2003, CANCER CELL, V3, P589, DOI 10.1016/S1535-6108(03)00133-8
   Hanahan D, 2000, CELL, V100, P57, DOI 10.1016/S0092-8674(00)81683-9
   He GA, 2004, BIOCHEM BIOPH RES CO, V318, P354, DOI 10.1016/j.bbrc.2004.04.038
   He GA, 2003, BIOCHEM BIOPH RES CO, V312, P801, DOI 10.1016/j.bbrc.2003.11.003
   He YL, 2004, BBA-REV CANCER, V1654, P3, DOI 10.1016/j.bbcan.2003.07.003
   Hillen F, 2007, CANCER METAST REV, V26, P489, DOI 10.1007/s10555-007-9094-7
   Hiraoka N, 1998, CELL, V95, P365, DOI 10.1016/S0092-8674(00)81768-7
   Hiromatsu Y, 2003, MICROSC RES TECHNIQ, V60, P64, DOI 10.1002/jemt.10244
   Homer JJ, 2002, CLIN OTOLARYNGOL, V27, P32, DOI 10.1046/j.0307-7772.2001.00519.x
   Homey B, 2002, NAT REV IMMUNOL, V2, P175, DOI 10.1038/nri748
   Hynes RO, 2002, NAT MED, V8, P918, DOI 10.1038/nm0902-918
   Hynes RO, 2002, CELL, V110, P673, DOI 10.1016/S0092-8674(02)00971-6
   Iizasa T, 2004, CLIN CANCER RES, V10, P5361, DOI 10.1158/1078-0432.CCR-04-0443
   Ishii G, 2003, BIOCHEM BIOPH RES CO, V309, P232, DOI 10.1016/S0006-291X(03)01544-4
   Italiano JE, 2008, BLOOD, V111, P1227, DOI 10.1182/blood-2007-09-113837
   Ito TK, 2007, ONCOGENE, V26, P7194, DOI 10.1038/sj.onc.1210535
   JAFFE EA, 1983, P NATL ACAD SCI-BIOL, V80, P998, DOI 10.1073/pnas.80.4.998
   Joyce JA, 2004, CANCER CELL, V5, P443, DOI 10.1016/S1535-6108(04)00111-4
   Kalluri R, 2006, NAT REV CANCER, V6, P392, DOI 10.1038/nrc1877
   Kalluri R, 2003, NAT REV CANCER, V3, P422, DOI 10.1038/nrc1094
   Kamphaus GD, 2000, J BIOL CHEM, V275, P1209, DOI 10.1074/jbc.275.2.1209
   Kim HK, 2003, BIOCHEM BIOPH RES CO, V304, P740, DOI 10.1016/S0006-291X(03)00656-9
   Kim YM, 2000, CANCER RES, V60, P5410
   Kurose K, 2002, NAT GENET, V32, P355, DOI 10.1038/ng1013
   Kusafuka K, 2002, ACTA HISTOCHEM, V104, P167, DOI 10.1078/0065-1281-00642
   Lacorre DA, 2004, BLOOD, V103, P4164, DOI 10.1182/blood-2003-10-3537
   Lawler J, 2001, AM J PATHOL, V159, P1949, DOI 10.1016/S0002-9440(10)63042-8
   Lee S, 2005, J CELL BIOL, V169, P681, DOI 10.1083/jcb.200409115
   Lee SJ, 2002, FEBS LETT, V519, P147, DOI 10.1016/S0014-5793(02)02742-4
   Lee TH, 1998, J BIOL CHEM, V273, P28805, DOI 10.1074/jbc.273.44.28805
   Maeshima Y, 2000, J BIOL CHEM, V275, P23745, DOI 10.1074/jbc.C000186200
   Maeshima Y, 2000, J BIOL CHEM, V275, P21340, DOI 10.1074/jbc.M001956200
   Magnon C, 2005, CANCER RES, V65, P4353, DOI 10.1158/0008-5472.CAN-04-3536
   MAIONE TE, 1990, SCIENCE, V247, P77, DOI 10.1126/science.1688470
   Mallery SR, 2003, J CELL BIOCHEM, V89, P133, DOI 10.1002/jcb.10489
   Mancuso MR, 2006, J CLIN INVEST, V116, P2610, DOI 10.1172/JCI24612
   Manes S, 1999, J BIOL CHEM, V274, P6935, DOI 10.1074/jbc.274.11.6935
   Mantovani A, 2004, TRENDS IMMUNOL, V25, P677, DOI 10.1016/j.it.2004.09.015
   Mantovani A, 2002, TRENDS IMMUNOL, V23, P549, DOI 10.1016/S1471-4906(02)02302-5
   Mantovani A, 2004, EUR J CANCER, V40, P1660, DOI 10.1016/j.ejca.2004.03.016
   McDonald DM, 2000, CANCER METAST REV, V19, P109, DOI 10.1023/A:1026529222845
   Mercurio AM, 2004, SEMIN CANCER BIOL, V14, P115, DOI 10.1016/j.semcancer.2003.09.016
   MIGNATTI P, 1993, PHYSIOL REV, V73, P161, DOI 10.1152/physrev.1993.73.1.161
   MITSUYASU RT, 1991, BRIT J HAEMATOL, V79, P69, DOI 10.1111/j.1365-2141.1991.tb08124.x
   Mongiat M, 2003, J BIOL CHEM, V278, P4238, DOI 10.1074/jbc.M210445200
   Moses MA, 1999, P NATL ACAD SCI USA, V96, P2645, DOI 10.1073/pnas.96.6.2645
   Mueller L, 2007, AM J PATHOL, V171, P1608, DOI 10.2353/ajpath.2007.060661
   Nikolopoulos SN, 2004, CANCER CELL, V6, P471, DOI 10.1016/j.ccr.2004.09.029
   Nozawa H, 2006, P NATL ACAD SCI USA, V103, P12493, DOI 10.1073/pnas.0601807103
   Nyberg P, 2005, CANCER RES, V65, P3967, DOI 10.1158/0008-5472.CAN-04-2427
   Nyberg P, 2006, EXP CELL RES, V312, P1219, DOI 10.1016/j.yexcr.2005.12.024
   Nyberg P, 2003, J BIOL CHEM, V278, P22404, DOI 10.1074/jbc.M210325200
   Nystrom ML, 2005, J PATHOL, V205, P468, DOI 10.1002/path.1716
   OReilly MS, 1999, SCIENCE, V285, P1926, DOI 10.1126/science.285.5435.1926
   OReilly MS, 1999, J BIOL CHEM, V274, P29568, DOI 10.1074/jbc.274.41.29568
   Olumi AF, 1999, CANCER RES, V59, P5002
   Ono M, 1999, CANCER CHEMOTH PHARM, V43, PS69, DOI 10.1007/s002800051101
   OREILLY MS, 1994, CELL, V79, P315, DOI 10.1016/0092-8674(94)90200-3
   OReilly MS, 1997, CELL, V88, P277, DOI 10.1016/S0092-8674(00)81848-6
   Orimo A, 2005, CELL, V121, P335, DOI 10.1016/j.cell.2005.02.034
   Orimo A, 2006, CELL CYCLE, V5, P1597, DOI 10.4161/cc.5.15.3112
   Otrock ZK, 2007, BLOOD CELL MOL DIS, V39, P212, DOI 10.1016/j.bcmd.2007.04.001
   Panka DJ, 2003, J BIOL CHEM, V278, P37632, DOI 10.1074/jbc.M307339200
   Pasco S, 2004, EXP CELL RES, V301, P251, DOI 10.1016/j.yexcr.2004.07.036
   Pasqualini R, 1996, NAT MED, V2, P1197, DOI 10.1038/nm1196-1197
   Pepper MS, 2001, ARTERIOSCL THROM VAS, V21, P1104, DOI 10.1161/hq0701.093685
   Pike SE, 1998, J EXP MED, V188, P2349, DOI 10.1084/jem.188.12.2349
   Pollard JW, 2004, NAT REV CANCER, V4, P71, DOI 10.1038/nrc1256
   Poon RTP, 2004, BRIT J SURG, V91, P1354, DOI 10.1002/bjs.4594
   Porta C, 2007, ADV EXP MED BIOL, V604, P67, DOI 10.1007/978-0-387-69116-9_5
   Pozzi A, 2000, P NATL ACAD SCI USA, V97, P2202, DOI 10.1073/pnas.040378497
   Pozzi A, 2002, ONCOGENE, V21, P272, DOI 10.1038/sj.onc.1205045
   Reynolds AR, 2004, CANCER RES, V64, P8643, DOI 10.1158/0008-5472.CAN-04-2760
   Reynolds LE, 2002, NAT MED, V8, P27, DOI 10.1038/nm0102-27
   Ribatti D, 2006, J ANAT, V208, P139, DOI 10.1111/j.1469-7580.2006.00522.x
   Ribatti D, 2007, PHARMACOL REV, V59, P185, DOI 10.1124/pr.59.2.3
   RISAU W, 1995, FASEB J, V9, P926, DOI 10.1096/fasebj.9.10.7615161
   Rodriguez-Manzaneque JC, 2001, P NATL ACAD SCI USA, V98, P12485, DOI 10.1073/pnas.171460498
   RonnovJessen L, 1996, PHYSIOL REV, V76, P69, DOI 10.1152/physrev.1996.76.1.69
   Rot A, 2004, ANNU REV IMMUNOL, V22, P891, DOI 10.1146/annurev.immunol.22.012703.104543
   Saharinen P, 2004, TRENDS IMMUNOL, V25, P387, DOI 10.1016/j.it.2004.05.003
   Scavelli C, 2004, LEUKEMIA, V18, P1054, DOI 10.1038/sj.leu.2403355
   Schmidt A, 2004, DEV DYNAM, V230, P468, DOI 10.1002/dvdy.20072
   Schoppmann SF, 2002, AM J PATHOL, V161, P947, DOI 10.1016/S0002-9440(10)64255-1
   Segev A, 2004, CARDIOVASC RES, V63, P603, DOI 10.1016/j.cardiores.2004.03.028
   Senger DR, 1997, P NATL ACAD SCI USA, V94, P13612, DOI 10.1073/pnas.94.25.13612
   Seo DW, 2003, CELL, V114, P171, DOI 10.1016/S0092-8674(03)00551-8
   Serini G, 2006, EXP CELL RES, V312, P651, DOI 10.1016/j.yexcr.2005.10.020
   Setty S, 1998, J BIOL CHEM, V273, P12244, DOI 10.1074/jbc.273.20.12244
   Shahan TA, 1999, CANCER RES, V59, P4584
   Shapiro SD, 1998, CURR OPIN CELL BIOL, V10, P602, DOI 10.1016/S0955-0674(98)80035-5
   Shintani Y, 2008, AM J RESP CELL MOL, V38, P95, DOI 10.1165/rcmb.2007-0071OC
   Skobe M, 2001, NAT MED, V7, P192, DOI 10.1038/84643
   Sottile J, 2004, BBA-REV CANCER, V1654, P13, DOI 10.1016/j.bbcan.2003.07.002
   Sottile J, 2002, MOL BIOL CELL, V13, P3546, DOI 10.1091/mbc.E02-01-0048
   Sporn MB, 1996, LANCET, V347, P1377, DOI 10.1016/S0140-6736(96)91015-6
   Streit M, 1999, AM J PATHOL, V155, P441, DOI 10.1016/S0002-9440(10)65140-1
   Streit M, 1999, P NATL ACAD SCI USA, V96, P14888, DOI 10.1073/pnas.96.26.14888
   STRIETER RM, 1995, J BIOL CHEM, V270, P27348, DOI 10.1074/jbc.270.45.27348
   Stupack DG, 2001, J CELL BIOL, V155, P459, DOI 10.1083/jcb.200106070
   Stupack DG, 2004, CURR TOP DEV BIOL, V64, P207, DOI 10.1016/S0070-2153(04)64009-9
   Sudhakar A, 2005, J CLIN INVEST, V115, P2801, DOI 10.1172/JCI24813
   Sudhakar A, 2003, P NATL ACAD SCI USA, V100, P4766, DOI 10.1073/pnas.0730882100
   Sugimoto H, 2006, CANCER BIOL THER, V5, P1640, DOI 10.4161/cbt.5.12.3354
   Sund M, 2005, P NATL ACAD SCI USA, V102, P2934, DOI 10.1073/pnas.0500180102
   Sund M, 2004, APMIS, V112, P450, DOI 10.1111/j.1600-0463.2004.t01-1-apm11207-0806.x
   Tjin RM, 2005, CANCER RES, V65, P3656, DOI 10.1158/0008-5472.CAN-04-1833
   Tomasek JJ, 2002, NAT REV MOL CELL BIO, V3, P349, DOI 10.1038/nrm809
   Torisu H, 2000, INT J CANCER, V85, P182, DOI 10.1002/(SICI)1097-0215(20000115)85:2<182::AID-IJC6>3.0.CO;2-M
   Tse JC, 2007, J CELL BIOCHEM, V101, P816, DOI 10.1002/jcb.21215
   Tsung K, 2002, CANCER RES, V62, P5069
   Tuxhorn JA, 2002, CANCER RES, V62, P6021
   Utriainen A, 2004, HUM MOL GENET, V13, P2089, DOI 10.1093/hmg/ddh213
   Van den Eynden GG, 2007, CLIN EXP METASTAS, V24, P13, DOI 10.1007/s10585-006-9049-3
   van Hinsbergh VWM, 2006, ARTERIOSCL THROM VAS, V26, P716, DOI 10.1161/01.ATV.0000209518.58252.17
   Vandercappellen J, 2007, J LEUKOCYTE BIOL, V82, P1519, DOI 10.1189/jlb.0407206
   Vlodavsky I, 1996, CANCER METAST REV, V15, P177, DOI 10.1007/BF00437470
   Waite KA, 2003, NAT REV GENET, V4, P763, DOI 10.1038/nrg1178
   WEIDNER N, 1991, NEW ENGL J MED, V324, P1, DOI 10.1056/NEJM199101033240101
   Weigelt B, 2005, CANCER RES, V65, P9155, DOI 10.1158/0008-5472.CAN-05-2553
   Werb Z, 1997, CELL, V91, P439, DOI 10.1016/S0092-8674(00)80429-8
   Wickstrom SA, 2002, CANCER RES, V62, P5580
   Wijelath ES, 2002, CIRC RES, V91, P25, DOI 10.1161/01.RES.0000026420.22406.79
   Wilson RF, 2003, ANTICANCER RES, V23, P1289
   Xu JS, 2001, J CELL BIOL, V154, P1069, DOI 10.1083/jcb.200103111
   Yi M, 2001, P NATL ACAD SCI USA, V98, P620, DOI 10.1073/pnas.98.2.620
   Yokoyama Y, 2007, INT J CANCER, V121, P2402, DOI 10.1002/ijc.22935
   Yurchenco PD, 2004, MATRIX BIOL, V22, P521, DOI 10.1016/j.matbio.2003.10.006
   Zeisberg EM, 2007, CANCER RES, V67, P10123, DOI 10.1158/0008-5472.CAN-07-3127
   Zijlstra A, 2006, BLOOD, V107, P317, DOI 10.1182/blood-2005-04-1458
NR 183
TC 150
Z9 161
U1 2
U2 51
PU FRONTIERS IN BIOSCIENCE INC
PI MANHASSET
PA C/O NORTH SHORE UNIV HOSPITAL, BIOMEDICAL RESEARCH CENTER, 350 COMMUNITY DR, MANHASSET, NY 11030 USA
SN 1093-9946
EI 
J9 FRONT BIOSCI
JI Front. Biosci.
PD MAY 15
PY 2008
VL 13
IS 
BP 6537
EP 6553
DI 10.2741/3173
PG 17
WC Biochemistry & Molecular Biology; Cell Biology
SC Biochemistry & Molecular Biology; Cell Biology
GA 301GS
UT WOS:000255885000253
PM 18508679
DA 2023-09-23
ER

PT J
AU Egeblad, M
   Ewald, AJ
   Askautrud, HA
   Truitt, ML
   Welm, BE
   Bainbridge, E
   Peeters, G
   Krummel, MF
   Werb, Z
AF Egeblad, Mikala
   Ewald, Andrew J.
   Askautrud, Hanne A.
   Truitt, Morgan L.
   Welm, Bryan E.
   Bainbridge, Emma
   Peeters, George
   Krummel, Matthew F.
   Werb, Zena
TI Visualizing stromal cell dynamics in different tumor microenvironments by spinning disk confocal microscopy
SO DISEASE MODELS & MECHANISMS
LA English
DT Article
ID in-vivo; dendritic cells; mammary-tumors; breast-cancer; mouse model; angiogenic switch; gene-expression; real-time; t-cells; macrophages
AB The tumor microenvironment consists of stromal cells and extracellular factors that evolve in parallel with carcinoma cells. To gain insights into the activities of stromal cell populations, we developed and applied multicolor imaging techniques to analyze the behavior of these cells within different tumor microenvironments in the same live mouse. We found that regulatory T-lymphocytes (Tregs) migrated in proximity to blood vessels. Dendritic-like cells, myeloid cells and carcinoma-associated fibroblasts all exhibited higher motility in the microenvironment at the tumor periphery than within the tumor mass. Since oxygen levels differ between tumor microenvironments, we tested if acute hypoxia could account for the differences in cell migration. Direct visualization revealed that Tregs ceased migration under acute systemic hypoxia, whereas myeloid cells continued migrating. In the same mouse and microenvironment, we experimentally subdivided the myeloid cell population and revealed that uptake of fluorescent dextran defined a low-motility subpopulation expressing markers of tumor-promoting, alternatively activated macrophages. In contrast, fluorescent anti-Gr1 antibodies marked myeloid cells patrolling inside tumor vessels and in the stroma. Our techniques allow real-time combinatorial analysis of cell populations based on spatial location, gene expression, behavior and cell surface molecules within intact tumors. The techniques are not limited to investigations in cancer, but could give new insights into cell behavior more broadly in development and disease.
C1 [Egeblad, Mikala; Ewald, Andrew J.; Askautrud, Hanne A.; Truitt, Morgan L.; Welm, Bryan E.; Bainbridge, Emma; Werb, Zena] Univ Calif San Francisco, Dept Anat, San Francisco, CA 94143 USA.
   [Krummel, Matthew F.] Univ Calif San Francisco, Dept Pathol, San Francisco, CA 94143 USA.
   [Askautrud, Hanne A.] Univ Oslo, Ulleval Univ Hosp, Dept Med Genet, NO-0316 Oslo, Norway.
   [Askautrud, Hanne A.] Univ Oslo, Fac Med, NO-0316 Oslo, Norway.
   [Peeters, George] Solamere Technol Grp, Salt Lake City, UT 84103 USA.
C3 University of California System; University of California San Francisco; University of California System; University of California San Francisco; University of Oslo; University of Oslo
RP Egeblad, M (通讯作者)，Univ Calif San Francisco, Dept Anat, 513 Parnassus Ave, San Francisco, CA 94143 USA.
EM mikala.egeblad@ucsf.edu; zena.werb@ucsf.edu
FU NIH [AI053194, CA057621, CA105379, ES012801, RR019401]; Cancer Research Institute; Danish Medical Research Council; NIH NRSA [HL-007731]; California Breast Cancer Research Program [11FB-0015]; Research Council of Norway (Functional Genomics Program [1151882, 160698/V40]
CR Auffray C, 2007, SCIENCE, V317, P666, DOI 10.1126/science.1142883
   Banchereau J, 2005, NAT REV IMMUNOL, V5, P296, DOI 10.1038/nri1592
   Bhowmick NA, 2005, CURR OPIN GENET DEV, V15, P97, DOI 10.1016/j.gde.2004.12.003
   Bissell MJ, 2001, NAT REV CANCER, V1, P46, DOI 10.1038/35094059
   Boissonnas A, 2007, J EXP MED, V204, P345, DOI 10.1084/jem.20061890
   Bouvet M, 2006, CANCER RES, V66, P11293, DOI 10.1158/0008-5472.CAN-06-2662
   Brown E, 2003, NAT MED, V9, P796, DOI 10.1038/nm879
   Brown EB, 2001, NAT MED, V7, P864, DOI 10.1038/89997
   Brown JM, 2004, NAT REV CANCER, V4, P437, DOI 10.1038/nrc1367
   Chiang EY, 2007, NAT METHODS, V4, P219, DOI 10.1038/nmeth1018
   Colombo MP, 2007, NAT REV CANCER, V7, P880, DOI 10.1038/nrc2250
   Condeelis J, 2006, CELL, V124, P263, DOI 10.1016/j.cell.2006.01.007
   Coussens LM, 2002, NATURE, V420, P860, DOI 10.1038/nature01322
   de Visser KE, 2006, NAT REV CANCER, V6, P24, DOI 10.1038/nrc1782
   Dreher MR, 2006, JNCI-J NATL CANCER I, V98, P335, DOI 10.1093/jnci/djj070
   Du R, 2008, CANCER CELL, V13, P206, DOI 10.1016/j.ccr.2008.01.034
   Egeblad M, 2002, NAT REV CANCER, V2, P161, DOI 10.1038/nrc745
   Fontenot JD, 2005, IMMUNITY, V22, P329, DOI 10.1016/j.immuni.2005.01.016
   Gabrilovich DI, 2007, CANCER RES, V67, P425, DOI 10.1158/0008-5472.CAN-06-3037
   Geissmann F, 2003, IMMUNITY, V19, P71, DOI 10.1016/S1074-7613(03)00174-2
   Gray JM, 2004, NATURE, V430, P317, DOI 10.1038/nature02714
   Grimshaw MJ, 2001, EUR J IMMUNOL, V31, P480, DOI 10.1002/1521-4141(200102)31:2<480::AID-IMMU480>3.0.CO;2-L
   Grundy M, 2005, EXP CELL RES, V310, P409, DOI 10.1016/j.yexcr.2005.08.007
   GUY CT, 1992, MOL CELL BIOL, V12, P954, DOI 10.1128/MCB.12.3.954
   Hadjantonakis Anna-Katerina, 2002, BMC BIOTECHNOL, V2, P11, DOI 10.1186/1472-6750-2-11
   Halin C, 2005, ANNU REV CELL DEV BI, V21, P581, DOI 10.1146/annurev.cellbio.21.122303.133159
   Hanson P, 2003, EXP HEMATOL, V31, P159, DOI 10.1016/S0301-472X(02)01021-4
   Herschkowitz JI, 2007, GENOME BIOL, V8, P0, DOI 10.1186/gb-2007-8-5-r76
   Hoffman A, 2006, ENDOSCOPY, V38, P1275, DOI 10.1055/s-2006-944813
   Hoffman RM, 2005, NAT REV CANCER, V5, P796, DOI 10.1038/nrc1717
   Hoffman RM, 2006, NAT PROTOC, V1, P928, DOI 10.1038/nprot.2006.119
   Huang JH, 2007, J IMMUNOL, V178, P7747, DOI 10.4049/jimmunol.178.12.7747
   Inoue T, 2005, KIDNEY INT, V67, P2488, DOI 10.1111/j.1523-1755.2005.00358.x
   Jain RK, 2002, NAT REV CANCER, V2, P266, DOI 10.1038/nrc778
   Jung S, 2002, IMMUNITY, V17, P211, DOI 10.1016/S1074-7613(02)00365-5
   Labeur MS, 1999, J IMMUNOL, V162, P168
   Lewis CE, 2006, CANCER RES, V66, P605, DOI 10.1158/0008-5472.CAN-05-4005
   Lin EY, 2006, CANCER RES, V66, P11238, DOI 10.1158/0008-5472.CAN-06-1278
   Lin EY, 2001, J EXP MED, V193, P727, DOI 10.1084/jem.193.6.727
   Lin EY, 2003, AM J PATHOL, V163, P2113, DOI 10.1016/S0002-9440(10)63568-7
   Lindquist RL, 2004, NAT IMMUNOL, V5, P1243, DOI 10.1038/ni1139
   Mantovani A, 2002, TRENDS IMMUNOL, V23, P549, DOI 10.1016/S1471-4906(02)02302-5
   Mordue DG, 2003, J LEUKOCYTE BIOL, V74, P1015, DOI 10.1189/jlb.0403164
   Mrass P, 2006, J EXP MED, V203, P2749, DOI 10.1084/jem.20060710
   Murdoch C, 2004, BLOOD, V104, P2224, DOI 10.1182/blood-2004-03-1109
   Nozawa H, 2006, P NATL ACAD SCI USA, V103, P12493, DOI 10.1073/pnas.0601807103
   Pollard JW, 2004, NAT REV CANCER, V4, P71, DOI 10.1038/nrc1256
   SALLUSTO F, 1995, J EXP MED, V182, P389, DOI 10.1084/jem.182.2.389
   Sasmono RT, 2003, BLOOD, V101, P1155, DOI 10.1182/blood-2002-02-0569
   Shakhar G, 2005, NAT IMMUNOL, V6, P707, DOI 10.1038/ni1210
   Sica A, 2007, J CLIN INVEST, V117, P1155, DOI 10.1172/JCI31422
   Sidani M, 2006, J MAMMARY GLAND BIOL, V11, P151, DOI 10.1007/s10911-006-9021-5
   Stroh M, 2005, NAT MED, V11, P678, DOI 10.1038/nm1247
   Turner L, 1999, EUR J IMMUNOL, V29, P2280, DOI 10.1002/(SICI)1521-4141(199907)29:07<2280::AID-IMMU2280>3.0.CO;2-C
   Wyckoff JB, 2007, CANCER RES, V67, P2649, DOI 10.1158/0008-5472.CAN-06-1823
   Xue CS, 2003, CANCER RES, V63, P3386
   Yamauchi K, 2005, CANCER RES, V65, P4246, DOI 10.1158/0008-5472.CAN-05-0069
   Yang M, 2003, P NATL ACAD SCI USA, V100, P14259, DOI 10.1073/pnas.2436101100
   Yang M, 2007, CANCER RES, V67, P5195, DOI 10.1158/0008-5472.CAN-06-4590
NR 59
TC 147
Z9 150
U1 0
U2 28
PU COMPANY OF BIOLOGISTS LTD
PI CAMBRIDGE
PA BIDDER BUILDING CAMBRIDGE COMMERCIAL PARK COWLEY RD, CAMBRIDGE CB4 4DL, CAMBS, ENGLAND
SN 1754-8403
EI 
J9 DIS MODEL MECH
JI Dis. Model. Mech.
PD SEP-OCT 15
PY 2008
VL 1
IS 2-3
BP 155
EP 167
DI 10.1242/dmm.000596
PG 13
WC Cell Biology; Pathology
SC Cell Biology; Pathology
GA 474AH
UT WOS:000268254100015
PM 19048079
DA 2023-09-23
ER

PT J
AU Christian, S
   Winkler, R
   Helfrich, I
   Boos, AM
   Besemfelder, E
   Schadendorf, D
   Augustin, HG
AF Christian, Sven
   Winkler, Renate
   Helfrich, Iris
   Boos, Anja M.
   Besemfelder, Eva
   Schadendorf, Dirk
   Augustin, Hellmut G.
TI Endosialin (Tem1) is a marker of tumor-associated myofibroblasts and tumor vessel-associated mural cells
SO AMERICAN JOURNAL OF PATHOLOGY
LA English
DT Article
ID endothelial-cells; stromal fibroblasts; in-vitro; pericytes; growth; genes; expression; angiogenesis; complexes; receptor
AB Endosialin (Tem1) has been identified by two independent experimental approaches as an antigen of tumor-associated endothelial cells, and it has been claimed to be the most abundantly expressed tumor endothelial antigen, making it a prime candidate for vascular targeting purposes. Recent experiments have challenged the endothelial expression of endosialin and suggested an expression by activated fibroblasts and pericytes. Thus, clarification of the controversial cellular expression of endosialin is critically important for an understanding of its role during tumor progression and its validation as a potential therapeutic target. We have therefore performed extensive expression profiling analyses of endosialin. The experiments unambiguously demonstrate that endosialin is expressed by tumor-associated myofibroblasts and mural cells and not by endothelial cells. Endosialin expression is barely detectable in normal human tissues with moderate expression only detectable in the stroma of the colon and the prostate. Corresponding cellular experiments confirmed endosialin expression by mesenchymal cells and indicated that it may in fact be a marker of mesenchymal stem cells. Silencing endosialin expression in fibroblasts strongly inhibited migration and proliferation. Collectively, the experiments validate endosialin as a marker of tumor-associated myofibroblasts and tumor vessel-associated mural cells. The data warrant further functional analysis of endosialin during tumor progression and its exploitation as marker of tumor vessel-associated mural cells, expression of which may reflect the non-normalized phenotype of the tumor vasculature.
C1 [Christian, Sven; Winkler, Renate; Helfrich, Iris; Boos, Anja M.; Besemfelder, Eva; Augustin, Hellmut G.] Heidelberg Univ, Med Fac Mannheim, Joint Res Div Vasc Biol, Dept Vasc Oncol & Metastasis, D-69120 Heidelberg, Germany.
   [Schadendorf, Dirk] German Canc Res Ctr, D-6900 Heidelberg, Germany.
   [Christian, Sven; Winkler, Renate; Helfrich, Iris; Boos, Anja M.; Besemfelder, Eva; Augustin, Hellmut G.] Heidelberg Univ, Med Fac Mannheim, Skin Canc Unit, Heidelberg, Germany.
C3 Ruprecht Karls University Heidelberg; Helmholtz Association; German Cancer Research Center (DKFZ); Ruprecht Karls University Heidelberg
RP Augustin, HG (通讯作者)，Heidelberg Univ, Med Fac Mannheim, Joint Res Div Vasc Biol, Dept Vasc Oncol & Metastasis, Im Neuenheimer Feld 581, D-69120 Heidelberg, Germany.
EM augustin@angiogenese.de
CR Armulik A, 2005, CIRC RES, V97, P512, DOI 10.1161/01.RES.0000182903.16652.d7
   AUGUSTIN HG, 1995, AM J PATHOL, V147, P339
   Bagley RG, 2005, CANCER RES, V65, P9741, DOI 10.1158/0008-5472.CAN-04-4337
   Bell SE, 2001, J CELL SCI, V114, P2755
   Berger M, 2005, BLOOD, V105, P1094, DOI 10.1182/blood-2004-06-2315
   Bergers G, 2003, J CLIN INVEST, V111, P1287, DOI 10.1172/JCI200317929
   Bhowmick NA, 2004, NATURE, V432, P332, DOI 10.1038/nature03096
   BJORNTORP P, 1978, J LIPID RES, V19, P316
   Boire A, 2005, CELL, V120, P303, DOI 10.1016/j.cell.2004.12.018
   Bondjers C, 2003, AM J PATHOL, V162, P721, DOI 10.1016/S0002-9440(10)63868-0
   Christian S, 2001, J BIOL CHEM, V276, P7408, DOI 10.1074/jbc.M009604200
   Dicker A, 2005, EXP CELL RES, V308, P283, DOI 10.1016/j.yexcr.2005.04.029
   DIMANCHEBOITREL MT, 1994, INT J CANCER, V56, P512, DOI 10.1002/ijc.2910560410
   Horrevoets AJG, 1999, BLOOD, V93, P3418, DOI 10.1182/blood.V93.10.3418.410k23_3418_3431
   Jain RK, 2003, NAT MED, V9, P685, DOI 10.1038/nm0603-685
   MacFadyen JR, 2005, FEBS LETT, V579, P2569, DOI 10.1016/j.febslet.2005.03.071
   McLean JW, 1997, AM J PHYSIOL-HEART C, V273, PH387, DOI 10.1152/ajpheart.1997.273.1.H387
   Nanda A, 2006, P NATL ACAD SCI USA, V103, P3351, DOI 10.1073/pnas.0511306103
   RETTIG WJ, 1992, P NATL ACAD SCI USA, V89, P10832, DOI 10.1073/pnas.89.22.10832
   Riley RD, 2004, CLIN CANCER RES, V10, P4, DOI 10.1158/1078-0432.CCR-1051-2
   Seaman S, 2007, CANCER CELL, V11, P539, DOI 10.1016/j.ccr.2007.04.017
   Silzle T, 2004, INT J CANCER, V108, P173, DOI 10.1002/ijc.11542
   St Croix B, 2000, SCIENCE, V289, P1197
   Stefanidakis M, 2006, BLOOD, V108, P1441, DOI 10.1182/blood-2006-02-005363
   Teicher BA, 2007, INT J ONCOL, V30, P305
   Thurston G, 1998, J CLIN INVEST, V101, P1401, DOI 10.1172/JCI965
   TSUKADA T, 1987, AM J PATHOL, V126, P51
   Tsushima H, 2001, CLIN CANCER RES, V7, P1258
   Yang F, 2005, CANCER RES, V65, P8887, DOI 10.1158/0008-5472.CAN-05-1702
NR 29
TC 125
Z9 132
U1 0
U2 3
PU ELSEVIER SCIENCE INC
PI NEW YORK
PA STE 800, 230 PARK AVE, NEW YORK, NY 10169 USA
SN 0002-9440
EI 1525-2191
J9 AM J PATHOL
JI Am. J. Pathol.
PD FEB 15
PY 2008
VL 172
IS 2
BP 486
EP 494
DI 10.2353/ajpath.2008.070623
PG 9
WC Pathology
SC Pathology
GA 259EB
UT WOS:000252920800020
PM 18187565
DA 2023-09-23
ER

PT J
AU Su, G
   Blaine, SA
   Qiao, DH
   Friedl, A
AF Su, Gui
   Blaine, Stacy A.
   Qiao, Dianhua
   Friedl, Andreas
TI Membrane Type 1 Matrix Metalloproteinase-Mediated Stromal Syndecan-1 Shedding Stimulates Breast Carcinoma Cell Proliferation
SO CANCER RESEARCH
LA English
DT Article
ID cancer-cells; soluble syndecan-1; mmp-2 activation; tumor-growth; 1-matrix metalloproteinase; pericellular proteolysis; in-vivo; fibroblasts; expression; mt1-mmp
AB Mounting evidence implicates stromal fibroblasts in breast carcinoma progression. We have recently shown in three-dimensional coculture experiments that human mammary fibroblasts stimulate the proliferation of T47D breast carcinoma cells and that this activity requires the shedding of the heparan sulfate proteoglycan syndecan-1 (Sdc1) from the fibroblast surface. The goal of this project was to determine the mechanism of Sdc1 ectodomain shedding. The broad spectrum matrix metalloproteinase (MMP) inhibitor GM6001 specifically blocked Sdc1-mediated carcinoma cell growth stimulation, pointing toward MMPs as critical enzymes involved in Sdc1 shedding. MMP-2 and membrane type I MMP (MT1-MMP) were the predominant MMPs expressed by the mammary fibroblasts. Fibroblast-dependent carcinoma cell growth stimulation in three-dimensional coculture was abolished by MT1-MMP expression silencing with small interfering RNA and restored either by adding recombinant MT1-MMP catalytic domain or by expressing a secreted form of Sdc1 in the fibroblasts. These findings are consistent with a model where fibroblast-derived MT1-MMP cleaves Sdc1 at the fibroblast surface, leading to paracrine growth stimulation of carcinoma cells by Sdc1 ectodomain. The relevance of MT1-MMP in paracrine interactions was further supported by coculture experiments with T47D cells and primary fibroblasts isolated from human breast carcinomas or matched normal breast tissue. Carcinoma-associated fibroblasts stimulated T47D cell proliferation significantly more than normal fibroblasts in three-dimensional coculture. Function-blocking anti-MT1-MMP antibody significantly inhibited the T47D cell growth stimulation in coculture with primary fibroblasts. In summary, these results ascribe a novel role to fibroblast-derived MT1-MMP in stromal-epithelial signaling in breast carcinomas. [Cancer Res 2008;68(22):9558-65]
C1 [Su, Gui; Blaine, Stacy A.; Qiao, Dianhua; Friedl, Andreas] Univ Wisconsin, Dept Pathol & Lab Med, Madison, WI 53792 USA.
   [Friedl, Andreas] Dept Vet Affairs Med Ctr, Pathol & Lab Med Serv, Madison, WI USA.
C3 University of Wisconsin System; University of Wisconsin Madison
RP Friedl, A (通讯作者)，Univ Wisconsin, Dept Pathol & Lab Med, Clin Sci Ctr K4-812,600 Highland Ave, Madison, WI 53792 USA.
EM afriedl@wisc.edu
FU NIH [R01CA107012-01A1]; Wisconsin Partnership Program
CR Baciu PC, 2003, EXP CELL RES, V291, P167, DOI 10.1016/S0014-4827(03)00387-2
   Barbolina MV, 2008, SEMIN CELL DEV BIOL, V19, P24, DOI 10.1016/j.semcdb.2007.06.008
   Bisson C, 2003, INT J CANCER, V105, P7, DOI 10.1002/ijc.11012
   Borrirukwanit K, 2007, MATRIX BIOL, V26, P291, DOI 10.1016/j.matbio.2006.10.014
   Brule S, 2006, GLYCOBIOLOGY, V16, P488, DOI 10.1093/glycob/cwj098
   Chenard MP, 1999, INT J CANCER, V82, P208
   Deryugina EI, 2003, INT J CANCER, V104, P533, DOI 10.1002/ijc.10977
   Ding K, 2005, J CELL BIOL, V171, P729, DOI 10.1083/jcb.200508010
   Elenius V, 2004, J BIOL CHEM, V279, P41928, DOI 10.1074/jbc.M404506200
   Endo K, 2003, J BIOL CHEM, V278, P40764, DOI 10.1074/jbc.M306736200
   Fitzgerald ML, 2000, J CELL BIOL, V148, P811, DOI 10.1083/jcb.148.4.811
   Haupt LM, 2008, MOL CELL PROBE, V22, P83, DOI 10.1016/j.mcp.2007.06.009
   Holen I, 2001, BRIT J HAEMATOL, V114, P414, DOI 10.1046/j.1365-2141.2001.02963.x
   Hotary KB, 2003, CELL, V114, P33, DOI 10.1016/S0092-8674(03)00513-0
   Joensuu H, 2002, CANCER RES, V62, P5210
   Jones JL, 2003, J PATHOL, V201, P562, DOI 10.1002/path.1483
   Kalluri R, 2006, NAT REV CANCER, V6, P392, DOI 10.1038/nrc1877
   Kudo T, 2007, CANCER SCI, V98, P563, DOI 10.1111/j.1349-7006.2007.00426.x
   Kuperwasser C, 2004, P NATL ACAD SCI USA, V101, P4966, DOI 10.1073/pnas.0401064101
   Lee H, 2007, BIOCHEM SOC T, V35, P704, DOI 10.1042/BST0350704
   Li QL, 2002, CELL, V111, P635, DOI 10.1016/S0092-8674(02)01079-6
   Lovell R, 2005, BRIT J HAEMATOL, V130, P542, DOI 10.1111/j.1365-2141.2005.05647.x
   Maeda T, 2006, ONCOGENE, V25, P1408, DOI 10.1038/sj.onc.1209168
   Maeda T, 2004, CANCER RES, V64, P612, DOI 10.1158/0008-5472.CAN-03-2439
   MIETTINEN HM, 1994, MOL BIOL CELL, V5, P1325, DOI 10.1091/mbc.5.12.1325
   Munoz-Najar UM, 2006, ONCOGENE, V25, P2379, DOI 10.1038/sj.onc.1209273
   Mylona E, 2007, HISTOPATHOLOGY, V50, P338, DOI 10.1111/j.1365-2559.2007.02615.x
   Ohkubo S, 1999, BIOCHEM BIOPH RES CO, V266, P308, DOI 10.1006/bbrc.1999.1816
   Overall CM, 2006, NAT REV CANCER, V6, P227, DOI 10.1038/nrc1821
   Polette M, 1997, CLIN EXP METASTAS, V15, P157, DOI 10.1023/A:1018404927753
   Pulyaeva H, 1997, CLIN EXP METASTAS, V15, P111, DOI 10.1023/A:1018444609098
   Rudolph-Owen LA, 1998, J MAMMARY GLAND BIOL, V3, P177, DOI 10.1023/A:1018746923474
   Sadlonova A, 2005, BREAST CANCER RES, V7, PR46, DOI 10.1186/bcr949
   Sanderson RD, 2008, CLIN EXP METASTAS, V25, P149, DOI 10.1007/s10585-007-9125-3
   Sato T, 2004, GYNECOL ONCOL, V92, P47, DOI 10.1016/j.ygyno.2003.09.012
   SAUNDERS S, 1989, J CELL BIOL, V108, P1547, DOI 10.1083/jcb.108.4.1547
   Selvey S, 2004, BMC CANCER, V4, P0, DOI 10.1186/1471-2407-4-40
   Stanley MJ, 1999, AM J CLIN PATHOL, V112, P377
   Su G, 2007, J BIOL CHEM, V282, P14906, DOI 10.1074/jbc.M611739200
   Tam EM, 2004, P NATL ACAD SCI USA, V101, P6917, DOI 10.1073/pnas.0305862101
   Taniwaki K, 2007, CANCER RES, V67, P4311, DOI 10.1158/0008-5472.CAN-06-4761
   Wang ZH, 2005, BIOCHEMISTRY-US, V44, P12355, DOI 10.1021/bi050620i
   Wolf K, 2007, NAT CELL BIOL, V9, P893, DOI 10.1038/ncb1616
   Yang Y, 2002, BLOOD, V100, P610, DOI 10.1182/blood.V100.2.610
   Yang Y, 2007, J BIOL CHEM, V282, P13326, DOI 10.1074/jbc.M611259200
   Zucker S, 2000, ONCOGENE, V19, P6642, DOI 10.1038/sj.onc.1204097
NR 46
TC 55
Z9 56
U1 0
U2 4
PU AMER ASSOC CANCER RESEARCH
PI PHILADELPHIA
PA 615 CHESTNUT ST, 17TH FLOOR, PHILADELPHIA, PA 19106-4404 USA
SN 0008-5472
EI 
J9 CANCER RES
JI Cancer Res.
PD NOV 15
PY 2008
VL 68
IS 22
BP 9558
EP 9565
DI 10.1158/0008-5472.CAN-08-1645
PG 8
WC Oncology
SC Oncology
GA 375TQ
UT WOS:000261136600056
PM 19010933
DA 2023-09-23
ER

PT J
AU Stagg, J
AF Stagg, John
TI Mesenchymal stem cells in cancer
SO STEM CELL REVIEWS
LA English
DT Article
DE mesenchymal stem cells; MSC; cancer; stromal cells; stroma; carcinoma-associated fibroblasts; CAF-GvHD
ID marrow stromal cells; tumor stroma; interferon-gamma; progenitor cells; leukemia cells; in-vivo; transformation; delivery; growth; cxcr4
AB It is becoming increasingly evident that stromal cells such as macrophages, mast cells, adipocytes and mesenchymal cells associated with tumors significantly contribute to tumorigenesis. Some types of cancer indeed profoundly rely on extrinsic signals afforded by infiltrating or neighbouring cells for survival, proliferation and dissemination. Tissue disruption that results from tumor growth further activates tissue repair and inflammatory reactions that significantly shape the nature of the developing tumors. Over the past recent years, several studies have revealed that mesenchymal stem cells (MSCs) are recruited to tumors and play a particularly important role in the regulation of both solid and haematological malignancies. The tumor-homing properties of MSCs have further led to studies investigating their therapeutic use as targeted delivery vehicles of gene products. I hereafter discuss the role of MSCs in cancer.
C1 Peter MacCallum Canc Ctr, Trescowthick Labs, Canc Immunol Program, Melbourne, Vic 3002, Australia.
C3 Peter Maccallum Cancer Center
RP Stagg, J (通讯作者)，Peter MacCallum Canc Ctr, Trescowthick Labs, Canc Immunol Program, St Andrews Pl, Melbourne, Vic 3002, Australia.
EM john.stagg@petermac.org
CR Ao MF, 2007, CANCER RES, V67, P4244, DOI 10.1158/0008-5472.CAN-06-3946
   Bernardo ME, 2007, CANCER RES, V67, P9142, DOI 10.1158/0008-5472.CAN-06-4690
   Burger JA, 2006, BLOOD, V107, P1761, DOI 10.1182/blood-2005-08-3182
   Dwyer RM, 2007, CLIN CANCER RES, V13, P5020, DOI 10.1158/1078-0432.CCR-07-0731
   Gang EJ, 2007, BLOOD, V109, P1743, DOI 10.1182/blood-2005-11-010504
   Garrido SM, 2001, EXP HEMATOL, V29, P448, DOI 10.1016/S0301-472X(01)00612-9
   Geay JF, 2005, CANCER RES, V65, P2676, DOI 10.1158/0008-5472.CAN-04-2152
   Gnecchi M, 2005, NAT MED, V11, P367, DOI 10.1038/nm0405-367
   Gregory CA, 2005, J BIOL CHEM, V280, P2309, DOI 10.1074/jbc.M406275200
   Gunn WG, 2006, STEM CELLS, V24, P986, DOI 10.1634/stemcells.2005-0220
   Haniffa MA, 2007, J IMMUNOL, V179, P1595, DOI 10.4049/jimmunol.179.3.1595
   Hideshima T, 2004, BLOOD, V104, P607, DOI 10.1182/blood-2004-01-0037
   Honczarenko M, 2006, STEM CELLS, V24, P1030, DOI 10.1634/stemcells.2005-0319
   Hong JH, 2005, SCIENCE, V309, P1074, DOI 10.1126/science.1110955
   Houghton J, 2004, SCIENCE, V306, P1568, DOI 10.1126/science.1099513
   Hung SC, 2005, CLIN CANCER RES, V11, P7749, DOI 10.1158/1078-0432.CCR-05-0876
   Iwamoto S, 2007, J CLIN INVEST, V117, P1049, DOI 10.1172/JCI30235
   Jin LH, 2008, MOL CANCER THER, V7, P48, DOI 10.1158/1535-7163.MCT-07-0042
   Karnoub AE, 2007, NATURE, V449, P557, DOI 10.1038/nature06188
   Khakoo AY, 2006, J EXP MED, V203, P1235, DOI 10.1084/jem.20051921
   Kim CH, 1998, BLOOD, V91, P100, DOI 10.1182/blood.V91.1.100.100_100_110
   Komarova S, 2006, MOL CANCER THER, V5, P755, DOI 10.1158/1535-7163.MCT-05-0334
   Krampera M, 2006, STEM CELLS, V24, P386, DOI 10.1634/stemcells.2005-0008
   Le Blanc K, 2004, LANCET, V363, P1439, DOI 10.1016/S0140-6736(04)16104-7
   Li H, 2007, CANCER RES, V67, P10889, DOI 10.1158/0008-5472.CAN-07-2665
   Li Y, 2002, NEUROLOGY, V59, P514, DOI 10.1212/WNL.59.4.514
   Massague J, 2000, CELL, V103, P295, DOI 10.1016/S0092-8674(00)00121-5
   Mishra L, 2005, SCIENCE, V310, P68, DOI 10.1126/science.1118389
   Mukherjee S, 2008, J CLIN INVEST, V118, P491, DOI 10.1172/JC133102
   Nakamizo A, 2005, CANCER RES, V65, P3307, DOI 10.1158/0008-5472.CAN-04-1874
   Nakamura K, 2004, GENE THER, V11, P1155, DOI 10.1038/sj.gt.3302276
   Ning H, 2008, LEUKEMIA, V22, P593, DOI 10.1038/sj.leu.2405090
   OETTGEN HF, 1967, CANCER RES, V27, P2619
   Orimo A, 2005, CELL, V121, P335, DOI 10.1016/j.cell.2005.02.034
   Qiao L, 2008, CELL RES, V18, P500, DOI 10.1038/cr.2008.40
   Rubio D, 2005, CANCER RES, V65, P3035, DOI 10.1158/0008-5472.CAN-04-4194
   Rubio D, 2008, EXP CELL RES, V314, P691, DOI 10.1016/j.yexcr.2007.11.017
   Spees JL, 2003, P NATL ACAD SCI USA, V100, P2397, DOI 10.1073/pnas.0437997100
   Stagg J, 2007, TISSUE ANTIGENS, V69, P1, DOI 10.1111/j.1399-0039.2006.00739.x
   Stagg J, 2006, BLOOD, V107, P2570, DOI 10.1182/blood-2005-07-2793
   Stagg J, 2004, HUM GENE THER, V15, P597, DOI 10.1089/104303404323142042
   Studeny M, 2004, JNCI-J NATL CANCER I, V96, P1593, DOI 10.1093/jnci/djh299
   von Metzler I, 2007, LEUKEMIA, V21, P2025, DOI 10.1038/sj.leu.2404806
NR 43
TC 78
Z9 80
U1 1
U2 19
PU HUMANA PRESS INC
PI TOTOWA
PA 999 RIVERVIEW DRIVE SUITE 208, TOTOWA, NJ 07512 USA
SN 1550-8943
EI 1558-6804
J9 STEM CELL REV
JI Stem Cell Rev.
PD JUN 15
PY 2008
VL 4
IS 2
BP 119
EP 124
DI 10.1007/s12015-008-9030-4
PG 6
WC Cell Biology; Medicine, Research & Experimental
SC Cell Biology; Research & Experimental Medicine
GA 326IP
UT WOS:000257652200006
PM 18493880
DA 2023-09-23
ER

PT J
AU Quiros, RM
   Valianou, M
   Kwon, Y
   Brown, KM
   Godwin, AK
   Cukierman, E
AF Quiros, Roderick M.
   Valianou, Matthildi
   Kwon, Youngjoo
   Brown, Kimberly M.
   Godwin, Andrew K.
   Cukierman, Edna
TI Ovarian normal and tumor-associated fibroblasts retain in vivo stromal characteristics in a 3-D matrix-dependent manner
SO GYNECOLOGIC ONCOLOGY
LA English
DT Article
DE extracellular matrix; 3-D culture; tumor stroma; tumor-associated fibroblasts
ID invasive ductal carcinoma; focal adhesion kinase; extracellular-matrix; prostate-cancer; oncofetal fibronectin; molecular-mechanisms; reactive stroma; breast-cancer; tenascin-c; cell
AB Objective. Due to a lack of experimental systems, little is known about ovarian stroma. Here, we introduce an in vivo-like 3-D system of mesenchymal stromal progression during ovarian tumorigenesis to support the study of stroma permissiveness in human ovarian neoplasias. Methods. To sort 3-D cultures into 'normal,' 'primed' and 'activated' stromagenic stages, 29 fibroblastic cell lines from 5 ovarian turner samples (tumor ovarian fibroblasts, TOFs) and 14 cell lines from normal prophylactic oophorectomy samples (normal ovarian fibroblasts, NOFs) were harvested and characterized for their morphological, biochemical and 3-D culture features. Results. Under 2-D conditions, cells displayed three distinct morphologies: spread, spindle, and intermediate. We found that spread and spindle cells have similar levels of alpha-SMA, adesmoplastic marker, and consistent ratios of pFAKY(197)/totalFAK. In 3-D intermediate cultures, alpha-SMA levels were virtually undetectable while pFAKY(397)/totalFAK ratios were low. In addition, we used confocal microscopy to assess in vivo-like extracellular matrix topography, nuclei morphology and alpha-SMA features in the 3-D cultures. We found that all NOFs presented 'normal' characteristics, while TOFs presented both 'primed' and 'activated' features. Moreover, immunohistochemistry analyses confirmed that the 3-D matrix-dependent characteristics are reminiscent of those observed in in vivo stromal counterparts. Conclusions. We conclude that primary human ovarian fibroblasts maintain in vivo-like (staged) stromal characteristics in a 3-D matrix-dependent manner. Therefore, our stromal 3-D system offers a tool that can enhance the understanding of both stromal progression and stroma-induced ovarian tumorigenesis. In the future, this system could also be used to develop ovarian stroma-targeted therapies. (C) 2008 Elsevier Inc. All rights reserved.
C1 [Cukierman, Edna] Fox Chase Canc Ctr, Div Basic Sci, Philadelphia, PA 19111 USA.
   [Quiros, Roderick M.; Kwon, Youngjoo; Brown, Kimberly M.; Godwin, Andrew K.] Fox Chase Canc Ctr, Div Med Sci, Philadelphia, PA 19111 USA.
C3 Fox Chase Cancer Center; Fox Chase Cancer Center
RP Cukierman, E (通讯作者)，Fox Chase Canc Ctr, Div Basic Sci, 333 Cottman Ave, Philadelphia, PA 19111 USA.
EM Edna.Cukierman@fccc.edu
FU NCI NIH HHS [R21 CA109442-01, CA-06927, P50 CA083638, R01 CA113451-01A2, R01 CA113451-02, P30 CA006927, R21 CA109442, R01 CA113451, R01 CA113451-03, R01-CA113451, R21 CA109442-02] Funding Source: Medline
CR Ahmed I, 2007, MOL CELL BIOCHEM, V301, P241, DOI 10.1007/s11010-007-9417-6
   Albini A, 2007, NAT REV CANCER, V7, P139, DOI 10.1038/nrc2067
   Amatangelo MD, 2005, AM J PATHOL, V167, P475, DOI 10.1016/S0002-9440(10)62991-4
   Asano Y, 2006, AM J PATHOL, V168, P499, DOI 10.2353/ajpath.2006.041306
   Baker SG, 2007, BMC CANCER, V7, P0, DOI 10.1186/1471-2407-7-151
   BARSKY SH, 1984, AM J PATHOL, V115, P329
   Beacham DA, 2005, SEMIN CANCER BIOL, V15, P329, DOI 10.1016/j.semcancer.2005.05.003
   Beacham DA, 2007, CURR PROTOCOLS CELL, V0, P0
   Bhowmick NA, 2004, NATURE, V432, P332, DOI 10.1038/nature03096
   Bhowmick NA, 2005, CURR OPIN GENET DEV, V15, P97, DOI 10.1016/j.gde.2004.12.003
   Bhowmick NA, 2004, SCIENCE, V303, P848, DOI 10.1126/science.1090922
   Binkley CE, 2004, PANCREAS, V29, P254, DOI 10.1097/00006676-200411000-00003
   Bissell MJ, 2007, BIOCHEM SOC T, V35, P18, DOI 10.1042/BST0350018
   Bissell MJ, 2001, NAT REV CANCER, V1, P46, DOI 10.1038/35094059
   Campisi J, 2005, CELL, V120, P513, DOI 10.1016/j.cell.2005.02.003
   Cheng JD, 2003, CLIN CANCER RES, V9, P1590
   Chung LWK, 2005, J UROLOGY, V173, P10, DOI 10.1097/01.ju.0000141582.15218.10
   Cukierman E, 2002, CURR OPIN CELL BIOL, V14, P633, DOI 10.1016/S0955-0674(02)00364-2
   Cukierman E, 2001, SCIENCE, V294, P1708, DOI 10.1126/science.1064829
   Cunha GR, 2002, DIFFERENTIATION, V70, P469, DOI 10.1046/j.1432-0436.2002.700901.x
   De Santis R, 2003, BRIT J CANCER, V88, P996, DOI 10.1038/sj.bjc.6600818
   Desmouliere A, 2004, INT J DEV BIOL, V48, P509, DOI 10.1387/ijdb.041802ad
   DVORAK HF, 1986, NEW ENGL J MED, V315, P1650
   Edlund M, 2004, J CELL BIOCHEM, V91, P686, DOI 10.1002/jcb.10702
   Fidler IJ, 2003, NAT REV CANCER, V3, P453, DOI 10.1038/nrc1098
   Fischbach C, 2007, NAT METHODS, V4, P855, DOI 10.1038/NMETH1085
   Gabbiani G, 2003, J PATHOL, V200, P500, DOI 10.1002/path.1427
   Glick AB, 2005, SEMIN CANCER BIOL, V15, P75, DOI 10.1016/j.semcancer.2004.08.008
   GOSPODAROWICZ D, 1978, CANCER RES, V38, P4155
   Greenberg RS, 2006, FASEB J, V20, P1006, DOI 10.1096/fj.05-4838fje
   Grinnell F, 2006, EXP CELL RES, V312, P86, DOI 10.1016/j.yexcr.2005.010.001
   Hasebe T, 2001, MODERN PATHOL, V14, P325, DOI 10.1038/modpathol.3880310
   Hauptmann S, 2003, EUR J CELL BIOL, V82, P1, DOI 10.1078/0171-9335-00283
   Hinz B, 2003, CURR OPIN BIOTECH, V14, P538, DOI 10.1016/j.copbio.2003.08.006
   Hinz B, 2007, J INVEST DERMATOL, V127, P526, DOI 10.1038/sj.jid.5700613
   Hsu MY, 2002, DIFFERENTIATION, V70, P522, DOI 10.1046/j.1432-0436.2002.700906.x
   Jemal A, 2007, CA-CANCER J CLIN, V57, P43, DOI 10.3322/canjclin.57.1.43
   Jiang HM, 2005, MOL BIOL CELL, V16, P5070, DOI 10.1091/mbc.E05-01-0007
   Kaarteenaho-Wiik R, 2003, HISTOPATHOLOGY, V42, P280, DOI 10.1046/j.1365-2559.2003.01568.x
   Kalembeyi I, 2003, INT J CANCER, V105, P53, DOI 10.1002/ijc.11037
   Kalluri R, 2006, NAT REV CANCER, V6, P392, DOI 10.1038/nrc1877
   Kaspar M, 2006, INT J CANCER, V118, P1331, DOI 10.1002/IJC.21677
   Kenny PA, 2003, INT J CANCER, V107, P688, DOI 10.1002/ijc.11491
   Kunz-Schughart LA, 2002, HISTOL HISTOPATHOL, V17, P623, DOI 10.14670/HH-17.623
   Kunz-Schughart LA, 2002, HISTOL HISTOPATHOL, V17, P599, DOI 10.14670/HH-17.599
   Kuperwasser C, 2004, P NATL ACAD SCI USA, V101, P4966, DOI 10.1073/pnas.0401064101
   Larsen M, 2006, CURR OPIN CELL BIOL, V18, P463, DOI 10.1016/j.ceb.2006.08.009
   Li G, 2003, ONCOGENE, V22, P3162, DOI 10.1038/sj.onc.1206455
   Li HC, 2007, J CELL BIOCHEM, V101, P805, DOI 10.1002/jcb.21159
   Liotta LA, 2001, NATURE, V411, P375, DOI 10.1038/35077241
   LORIDONROSA B, 1990, CANCER RES, V50, P1608
   Maffini MV, 2004, J CELL SCI, V117, P1495, DOI 10.1242/jcs.01000
   MATSUURA H, 1985, P NATL ACAD SCI USA, V82, P6517, DOI 10.1073/pnas.82.19.6517
   Menzin AW, 1998, CANCER, V82, P152, DOI 10.1002/(SICI)1097-0142(19980101)82:1<152::AID-CNCR19>3.0.CO;2-1
   Mersmann M, 2001, INT J CANCER, V92, P240, DOI 10.1002/1097-0215(200102)9999:9999<::AID-IJC1170>3.0.CO;2-U
   Mimura Y, 2005, J INVEST DERMATOL, V124, P886, DOI 10.1111/j.0022-202X.2005.23701.x
   Mitra SK, 2005, NAT REV MOL CELL BIO, V6, P56, DOI 10.1038/nrm1549
   Mueller MM, 2004, NAT REV CANCER, V4, P839, DOI 10.1038/nrc1477
   Olumi AF, 1999, CANCER RES, V59, P5002
   Omary MB, 2007, J CLIN INVEST, V117, P50, DOI 10.1172/JCI30082
   Ozols RF, 2004, CANCER CELL, V5, P19, DOI 10.1016/S1535-6108(04)00002-9
   Parrott JA, 2001, MOL CELL ENDOCRINOL, V175, P29, DOI 10.1016/S0303-7207(01)00436-1
   Paszek MJ, 2005, CANCER CELL, V8, P241, DOI 10.1016/j.ccr.2005.08.010
   Pedersen JA, 2005, ANN BIOMED ENG, V33, P1469, DOI 10.1007/s10439-005-8159-4
   Rhee S, 2007, P NATL ACAD SCI USA, V104, P5425, DOI 10.1073/pnas.0608030104
   SANTINI D, 1995, MODERN PATHOL, V8, P25
   Simberg D, 2007, P NATL ACAD SCI USA, V104, P932, DOI 10.1073/pnas.0610298104
   Slater MD, 2003, J PATHOL, V199, P368, DOI 10.1002/path.1258
   Soto AM, 2005, J BIOSCIENCES, V30, P103, DOI 10.1007/BF02705155
   Sung SY, 2002, DIFFERENTIATION, V70, P506, DOI 10.1046/j.1432-0436.2002.700905.x
   Tamariz E, 2002, MOL BIOL CELL, V13, P3915, DOI 10.1091/mbc.E02-05-0291
   Thomas GJ, 2002, BRIT J CANCER, V87, P859, DOI 10.1038/sj.bjc.6600545
   Tuxhorn JA, 2002, CLIN CANCER RES, V8, P2912
   Tuxhorn JA, 2001, J UROLOGY, V166, P2472, DOI 10.1016/S0022-5347(05)65620-0
   Walsh MJ, 2003, FASEB J, V17, P0
   Winters BS, 2006, MOL BIOL CELL, V17, P3386, DOI 10.1091/mbc.E05-09-0849
   Wozniak MA, 2003, J CELL BIOL, V163, P583, DOI 10.1083/jcb.200305010
   Yamada KM, 2007, CELL, V130, P601, DOI 10.1016/j.cell.2007.08.006
   Yamada KM, 2003, BRAZ J MED BIOL RES, V36, P959, DOI 10.1590/S0100-879X2003000800001
   Yazhou C, 2004, TUMOR BIOL, V25, P290, DOI 10.1159/000081394
NR 81
TC 41
Z9 42
U1 0
U2 5
PU ACADEMIC PRESS INC ELSEVIER SCIENCE
PI SAN DIEGO
PA 525 B ST, STE 1900, SAN DIEGO, CA 92101-4495 USA
SN 0090-8258
EI 1095-6859
J9 GYNECOL ONCOL
JI Gynecol. Oncol.
PD JUL 15
PY 2008
VL 110
IS 1
BP 99
EP 109
DI 10.1016/j.ygyno.2008.03.006
PG 11
WC Oncology; Obstetrics & Gynecology
SC Oncology; Obstetrics & Gynecology
GA 325YL
UT WOS:000257625000018
PM 18448156
DA 2023-09-23
ER

PT J
AU Jiang, L
   Gonda, TA
   Gamble, MV
   Salas, M
   Seshan, V
   Tu, S
   Twaddell, WS
   Hegyi, P
   Lazar, G
   Steele, I
   Varro, A
   Wang, TC
   Tycko, B
AF Jiang, Le
   Gonda, Tamas A.
   Gamble, Mary V.
   Salas, Martha
   Seshan, Venkatraman
   Tu, Shuiping
   Twaddell, William S.
   Hegyi, Peter
   Lazar, Gyorgy
   Steele, Islay
   Varro, Andrea
   Wang, Timothy C.
   Tycko, Benjamin
TI Global Hypomethylation of Genomic DNA in Cancer-Associated Myofibroblasts
SO CANCER RESEARCH
LA English
DT Article
ID breast-cancer; stromal cells; tumor-stroma; matrix metalloproteinase-7; methylation patterns; genetic alterations; epithelial-cells; in-vitro; heterozygosity; expression
AB Global hypomethylation has long been recognized as a feature of the malignant epithelial component in human carcinomas. Here we show evidence for this same type of epigenetic alteration in cancer-associated stromal myofibroblasts. We used methylation-sensitive SNP array analysis (MSNP) to profile DNA methylation in early-passage cultures of stromal myofibroblasts isolated from human gastric cancers. The MSNP data indicated widespread hypomethylation in these cells, with rare focal gains of methylation, conclusions that were independently validated by bisulfate sequencing and by a methylation-sensitive cytosine incorporation assay. Immunohistochemistry with anti-5-methylcytosine (anti-5-methyl-C) in a series of gastrectomy specimens showed frequent loss of methylation in nuclei of both the malignant epithelial cells and a-smooth muscle actin (ASMA)-positive stromal myofibroblasts of both intestinal-type and diffuse carcinomas. We confirmed this phenomenon and established its onset at the stage of noninvasive dysplastic lesions by immunohistochemistry for anti-5-methyl-C in a transgenic mouse model of multistage gastric carcinogenesis. These findings indicate similar general classes of epigenetic alterations in carcinoma cells and their accompanying reactive stromal cells and add to accumulating evidence for biological differences between normal and cancer-associated myofibroblasts. [Cancer Res 2008;68(23):9900-8]
C1 [Jiang, Le; Salas, Martha; Tycko, Benjamin] Columbia Univ, Inst Canc Genet, New York, NY 10032 USA.
   [Gonda, Tamas A.; Tu, Shuiping; Wang, Timothy C.] Columbia Univ, Dept Med, New York, NY 10032 USA.
   [Gamble, Mary V.] Columbia Univ, Dept Environm Hlth Sci, New York, NY 10032 USA.
   [Seshan, Venkatraman] Columbia Univ, Dept Biostat, New York, NY 10032 USA.
   [Twaddell, William S.; Tycko, Benjamin] Columbia Univ, Dept Pathol, New York, NY 10032 USA.
   [Hegyi, Peter; Lazar, Gyorgy] Univ Szeged, Dept Med, Szeged, Hungary.
   [Hegyi, Peter; Lazar, Gyorgy] Univ Szeged, Dept Surg, Szeged, Hungary.
   [Steele, Islay; Varro, Andrea] Univ Liverpool, Sch Biomed Sci, Physiol Lab, Liverpool L69 3BX, Merseyside, England.
C3 Columbia University; Columbia University; Columbia University; Columbia University; Columbia University; Szeged University; Szeged University; University of Liverpool
RP Tycko, B (通讯作者)，Columbia Univ, Inst Canc Genet, 1130 St Nicholas Ave, New York, NY 10032 USA.
EM bt12@columbia.edu
FU Medical Research Council and North West Cancer Research Fund [U54-CA126513]
CR Campbell IG, 2008, NEW ENGL J MED, V358, P1634, DOI 10.1056/NEJMc086024
   Chung LWK, 2005, J UROLOGY, V173, P10, DOI 10.1097/01.ju.0000141582.15218.10
   Cravo M, 1996, GUT, V39, P434, DOI 10.1136/gut.39.3.434
   Crawford HC, 2003, GASTROENTEROLOGY, V125, P1125, DOI 10.1016/S0016-5085(03)01206-X
   Desmouliere A, 2004, INT J DEV BIOL, V48, P509, DOI 10.1387/ijdb.041802ad
   DVORAK HF, 1986, NEW ENGL J MED, V315, P1650
   Ehrlich M, 2002, ONCOGENE, V21, P5400, DOI 10.1038/sj.onc.1205651
   FEINBERG AP, 1983, NATURE, V301, P89, DOI 10.1038/301089a0
   Feinberg AP, 2004, NAT REV CANCER, V4, P143, DOI 10.1038/nrc1279
   Fiegl H, 2006, CANCER RES, V66, P29, DOI 10.1158/0008-5472.CAN-05-2508
   Fraga MF, 2004, CANCER RES, V64, P5527, DOI 10.1158/0008-5472.CAN-03-4061
   Fukino K, 2004, CANCER RES, V64, P7231, DOI 10.1158/0008-5472.CAN-04-2866
   GAMASOSA MA, 1983, NUCLEIC ACIDS RES, V11, P6883, DOI 10.1093/nar/11.19.6883
   Hanson JA, 2006, JNCI-J NATL CANCER I, V98, P255, DOI 10.1093/jnci/djj051
   Hernandez-Blazquez FJ, 2000, GUT, V47, P689, DOI 10.1136/gut.47.5.689
   Hinoi T, 2007, CANCER RES, V67, P9721, DOI 10.1158/0008-5472.CAN-07-2735
   Hu M, 2005, NAT GENET, V37, P899, DOI 10.1038/ng1596
   Kaneda A, 2004, CANCER SCI, V95, P58, DOI 10.1111/j.1349-7006.2004.tb03171.x
   Kerkel K, 2008, NAT GENET, V40, P904, DOI 10.1038/ng.174
   Kim YI, 1998, AM J CLIN NUTR, V68, P866, DOI 10.1093/ajcn/68.4.866
   Li LC, 2002, BIOINFORMATICS, V18, P1427, DOI 10.1093/bioinformatics/18.11.1427
   Lin M, 2004, BIOINFORMATICS, V20, P1233, DOI 10.1093/bioinformatics/bth069
   Livak KJ, 2001, METHODS, V25, P402, DOI 10.1006/meth.2001.1262
   Mahadevan D, 2007, MOL CANCER THER, V6, P1186, DOI 10.1158/1535-7163.MCT-06-0686
   Mann J, 2007, CELL DEATH DIFFER, V14, P275, DOI 10.1038/sj.cdd.4401979
   McCaig C, 2006, GASTROENTEROLOGY, V130, P1754, DOI 10.1053/j.gastro.2006.02.031
   MCDONNELL S, 1991, MOL CARCINOGEN, V4, P527, DOI 10.1002/mc.2940040617
   Moinfar F, 2000, CANCER RES, V60, P2562
   MOULTON T, 1994, NAT GENET, V7, P440, DOI 10.1038/ng0794-440
   Nakayama H, 2002, J CLIN PATHOL, V55, P741, DOI 10.1136/jcp.55.10.741
   Orimo A, 2006, CELL CYCLE, V5, P1597, DOI 10.4161/cc.5.15.3112
   Paterson RF, 2003, CANCER, V98, P1830, DOI 10.1002/cncr.11747
   Patocs A, 2007, NEW ENGL J MED, V357, P2543, DOI 10.1056/NEJMoa071825
   Piyathilake CJ, 2001, HUM PATHOL, V32, P856, DOI 10.1053/hupa.2001.26471
   Piyathilake CJ, 2000, BIOTECH HISTOCHEM, V75, P251, DOI 10.3109/10520290009085128
   Pogribny I, 1999, BIOCHEM BIOPH RES CO, V262, P624, DOI 10.1006/bbrc.1999.1187
   Powell DW, 2005, AM J PHYSIOL-GASTR L, V289, PG2, DOI 10.1152/ajpgi.00075.2005
   Roukos DH, 2008, NEW ENGL J MED, V358, P1636
   Sato N, 2003, JNCI-J NATL CANCER I, V95, P327, DOI 10.1093/jnci/95.4.327
   Smiraglia DJ, 2001, HUM MOL GENET, V10, P1413, DOI 10.1093/hmg/10.13.1413
   Suzuki K, 2006, CANCER CELL, V9, P199, DOI 10.1016/j.ccr.2006.02.016
   Tsujino T, 2007, CLIN CANCER RES, V13, P2082, DOI 10.1158/1078-0432.CCR-06-2191
   TU SCG, 2007, GASTROENTEROLOGY, V132, P0
   Walter K, 2008, CANCER BIOL THER, V7, P882, DOI 10.4161/cbt.7.6.5869
   WILSON VL, 1983, SCIENCE, V220, P1054
   Yuan E, 2006, CANCER RES, V66, P3443, DOI 10.1158/0008-5472.CAN-05-3739
   Yuan E, 2005, MOL CANCER RES, V3, P493, DOI 10.1158/1541-7786.MCR-05-0082
NR 47
TC 120
Z9 121
U1 0
U2 9
PU AMER ASSOC CANCER RESEARCH
PI PHILADELPHIA
PA 615 CHESTNUT ST, 17TH FLOOR, PHILADELPHIA, PA 19106-4404 USA
SN 0008-5472
EI 1538-7445
J9 CANCER RES
JI Cancer Res.
PD DEC 1
PY 2008
VL 68
IS 23
BP 9900
EP 9908
DI 10.1158/0008-5472.CAN-08-1319
PG 9
WC Oncology
SC Oncology
GA 380TU
UT WOS:000261488900043
PM 19047171
DA 2023-09-23
ER

PT J
AU Qiu, W
   Hu, M
   Sridhar, A
   Opeskin, K
   Fox, S
   Shipitsin, M
   Trivett, M
   Thompson, ER
   Ramakrishna, M
   Gorringe, KL
   Polyak, K
   Haviv, I
   Campbell, IG
AF Qiu, Wen
   Hu, Min
   Sridhar, Anita
   Opeskin, Ken
   Fox, Stephen
   Shipitsin, Michail
   Trivett, Melanie
   Thompson, Ella R.
   Ramakrishna, Manasa
   Gorringe, Kylie L.
   Polyak, Kornelia
   Haviv, Izhak
   Campbell, Ian G.
TI No evidence of clonal somatic genetic alterations in cancer-associated fibroblasts from human breast and ovarian carcinomas
SO NATURE GENETICS
LA English
DT Article
ID stromal cells; tumor stroma; mutations; heterozygosity; instability; pcr
AB There is increasing evidence showing that the stromal cells surrounding cancer epithelial cells, rather than being passive bystanders, might have a role in modifying tumor outgrowth. The molecular basis of this aspect of carcinoma etiology is controversial. Some studies have reported a high frequency of genetic aberrations in carcinoma-associated fibroblasts (CAFs), whereas other studies have reported very low or zero mutation rates. Resolution of this contentious area is of critical importance in terms of understanding both the basic biology of cancer as well as the potential clinical implications of CAF somatic alterations. We undertook genome-wide copy number and loss of heterozygosity (LOH) analysis of CAFs derived from breast and ovarian carcinomas using a 500K SNP array platform. Our data show conclusively that LOH and copy number alterations are extremely rare in CAFs and cannot be the basis of the carcinoma-promoting phenotypes of breast and ovarian CAFs.
C1 [Qiu, Wen; Sridhar, Anita; Thompson, Ella R.; Ramakrishna, Manasa; Gorringe, Kylie L.; Campbell, Ian G.] Peter MacCallum Canc Ctr, VBCRC Canc Genet Lab, Melbourne, Vic 3002, Australia.
   [Qiu, Wen; Haviv, Izhak] Univ Melbourne, Dept Biochem, Melbourne, Vic 3010, Australia.
   [Hu, Min; Shipitsin, Michail; Polyak, Kornelia] Harvard Univ, Sch Med, Dana Farber Canc Inst, Dept Med Oncol, Boston, MA 02115 USA.
   [Hu, Min; Shipitsin, Michail; Polyak, Kornelia] Harvard Univ, Sch Med, Dept Med, Boston, MA 02115 USA.
   [Opeskin, Ken] St Vincents Hosp, Dept Pathol, Fitzroy, Vic 3065, Australia.
   [Opeskin, Ken; Thompson, Ella R.; Ramakrishna, Manasa; Campbell, Ian G.] Univ Melbourne, Dept Pathol, Melbourne, Vic 3010, Australia.
   [Fox, Stephen; Trivett, Melanie] Peter MacCallum Canc Ctr, Dept Pathol, Melbourne, Vic 3002, Australia.
   [Haviv, Izhak] Peter MacCallum Canc Ctr, Canc Cell Biol Lab, Melbourne, Vic 3002, Australia.
C3 Peter Maccallum Cancer Center; University of Melbourne; Harvard University; Harvard Medical School; Dana-Farber Cancer Institute; Harvard University; Harvard Medical School; St Vincent's Hospital Melbourne; University of Melbourne; Peter Maccallum Cancer Center; Peter Maccallum Cancer Center
RP Campbell, IG (通讯作者)，Peter MacCallum Canc Ctr, VBCRC Canc Genet Lab, Melbourne, Vic 3002, Australia.
EM ian.campbell@petermac.org
FU NCI NIH HHS [CA116235, R01 CA116235-01A1, P50 CA089393, P50 CA089393-080014, R01 CA094074-05, R01 CA116235-03, R01 CA116235, R01 CA116235-02, R01 CA094074] Funding Source: Medline
CR Allinen M, 2004, CANCER CELL, V6, P17, DOI 10.1016/j.ccr.2004.06.010
   Fiegl H, 2006, CANCER RES, V66, P29, DOI 10.1158/0008-5472.CAN-05-2508
   Fukino K, 2004, CANCER RES, V64, P7231, DOI 10.1158/0008-5472.CAN-04-2866
   Fukino K, 2007, JAMA-J AM MED ASSOC, V297, P2103, DOI 10.1001/jama.297.19.2103
   Gorringe KL, 2007, CLIN CANCER RES, V13, P4731, DOI 10.1158/1078-0432.CCR-07-0502
   Grum-Schwensen B, 2005, CANCER RES, V65, P3772, DOI 10.1158/0008-5472.CAN-04-4510
   Herman JG, 1996, P NATL ACAD SCI USA, V93, P9821, DOI 10.1073/pnas.93.18.9821
   Hu M, 2005, NAT GENET, V37, P899, DOI 10.1038/ng1596
   Huang Jing, 2004, HUMAN GENOMICS, V1, P287
   Jiang XX, 1996, CANCER RES, V56, P3534
   Kern SE, 2006, CANCER BIOL THER, V5, P349, DOI 10.4161/cbt.5.4.2551
   Kuperwasser C, 2004, P NATL ACAD SCI USA, V101, P4966, DOI 10.1073/pnas.0401064101
   Kurose K, 2002, NAT GENET, V32, P355, DOI 10.1038/ng1013
   Lebret SC, 2007, BREAST CANCER RES, V9, P0, DOI 10.1186/bcr1656
   Littlepage LE, 2005, CANCER CELL, V7, P499, DOI 10.1016/j.ccr.2005.05.019
   Macintosh CA, 1998, CANCER RES, V58, P23
   Maffini MV, 2004, J CELL SCI, V117, P1495, DOI 10.1242/jcs.01000
   Matsumoto N, 2003, CANCER RES, V63, P6158
   Moinfar F, 2000, CANCER RES, V60, P2562
   Nannya Y, 2005, CANCER RES, V65, P6071, DOI 10.1158/0008-5472.CAN-05-0465
   Olumi AF, 1999, CANCER RES, V59, P5002
   Orimo A, 2005, CELL, V121, P335, DOI 10.1016/j.cell.2005.02.034
   Orimo A, 2006, CELL CYCLE, V5, P1597, DOI 10.4161/cc.5.15.3112
   Ross J, 2001, GENOME BIOL, V2, P0, DOI 10.1186/gb-2001-2-2-reviews3004
   Sieben NLG, 2000, HUM PATHOL, V31, P1414, DOI 10.1053/hupa.2000.20381
   Tuhkanen H, 2004, INT J CANCER, V109, P247, DOI 10.1002/ijc.11733
   Tuhkanen H, 2006, INT J CANCER, V119, P1345, DOI 10.1002/ijc.21785
   Weber F, 2006, AM J HUM GENET, V78, P961, DOI 10.1086/504090
   Winter JM, 2006, CANCER BIOL THER, V5, P360, DOI 10.4161/cbt.5.4.2552
   Yamamoto G, 2007, AM J HUM GENET, V81, P114, DOI 10.1086/518809
NR 30
TC 229
Z9 233
U1 0
U2 10
PU NATURE PUBLISHING GROUP
PI NEW YORK
PA 75 VARICK ST, 9TH FLR, NEW YORK, NY 10013-1917 USA
SN 1061-4036
EI 1546-1718
J9 NAT GENET
JI Nature Genet.
PD MAY 15
PY 2008
VL 40
IS 5
BP 650
EP 655
DI 10.1038/ng.117
PG 6
WC Genetics & Heredity
SC Genetics & Heredity
GA 293WS
UT WOS:000255366700035
PM 18408720
DA 2023-09-23
ER

PT J
AU Giulianelli, S
   Cerliani, JP
   Lamb, CA
   Fabris, VT
   Bottino, MC
   Gorostiaga, MA
   Novaro, V
   Gongora, A
   Baldi, A
   Molinolo, A
   Lanari, C
AF Giulianelli, Sebastian
   Cerliani, Juan P.
   Lamb, Caroline A.
   Fabris, Victoria T.
   Bottino, Maria C.
   Gorostiaga, Maria A.
   Novaro, Virginia
   Gongora, Adrian
   Baldi, Alberto
   Molinolo, Alfredo
   Lanari, Claudia
TI Carcinoma-associated fibroblasts activate progesterone receptors and induce hormone independent mammary tumor growth: A role for the FGF-2/FGFR-2 axis
SO INTERNATIONAL JOURNAL OF CANCER
LA English
DT Article
DE carcinoma associated fibroblasts; fibroblast growth factor 2; FGF receptors; hormone dependence; progesterone receptors and breast cancer
ID epithelial-cell proliferation; estrogen plus progestin; breast-cancer-cells; medroxyprogesterone acetate; stromal cells; in-vitro; nuclear-localization; gene-expression; involvement; gland
AB The mechanisms by which mammary carcinomas acquire hormone independence are still unknown. To study the role of cancer-associated fibroblasts (CAF) in the acquisition of hormone-independence we used a hormone-dependent (HD) mouse mammary tumor and its hormone-independent (HI) variant, which grows in vivo without hormone supply. HI tumors express higher levels of FGFR-2 than HD tumors. In spite of their in vivo differences, both tumors have the same hormone requirement in primary cultures. We demonstrated that CAF from HI tumors (CAF-HI) growing in vitro, express higher levels or FGF-2 than HD counterparts (CAF-HD). FGF-2 activated the progesterone receptors (PR) in the tumor cells. thus increasing cell proliferation in both HI and HD tumors. CAF-HI induced a higher proliferative rate on the tumor cells and in PR activation than CAF-HD). The blockage of FGF-2 in the co-cultures or the genetic or pharmacological inhibition of FGFR-2 inhibited PR activation and tumor cell proliferation. Moreover, in vivo, the FGFR inhibitor decreased C4-HI tumor growth, whereas FGF-2 was able to stimulate C4-HD tumor growth as MIPA. T47D human breast cancer cells were also stimulated by, progestins. FGF-2 or CAF-HI, and this stimulation was abrogated by antiprogestins, suggesting that the murine C4-HI cells respond as the human T47D cells. In summary. this is the first study reporting differences between CAF from HD and HI tumors suggesting that CAF-HI actively participate in driving HI tumor growth. (C) 2008 Wiley-Liss, Inc.
C1 [Giulianelli, Sebastian; Cerliani, Juan P.; Lamb, Caroline A.; Fabris, Victoria T.; Bottino, Maria C.; Gorostiaga, Maria A.; Novaro, Virginia; Gongora, Adrian; Baldi, Alberto; Molinolo, Alfredo; Lanari, Claudia] Natl Res Council CONICET, Inst Expt Biol & Med IBYME, Lab Hormonal Carcinogenesis, RA-1428 Buenos Aires, DF, Argentina.
C3 Consejo Nacional de Investigaciones Cientificas y Tecnicas (CONICET); Institute of Biology & Experimental Medicine
RP Lanari, C (通讯作者)，Natl Res Council CONICET, Inst Expt Biol & Med IBYME, Lab Hormonal Carcinogenesis, Obligado 2490, RA-1428 Buenos Aires, DF, Argentina.
EM clanari@dna.uba.ar
FU Sales Foundation; SECyT [PICT 03.05-14406]; CONICET [PIP 5351]
CR Aupperlee Mark, 2005, BREAST DIS, V24, P37
   Barcellos-Hoff MH, 2000, CANCER RES, V60, P1254
   Boonyaratanakornkit V, 2007, MOL ENDOCRINOL, V21, P359, DOI 10.1210/me.2006-0337
   Chodosh LA, 2000, DEV BIOL, V219, P259, DOI 10.1006/dbio.2000.9614
   Clemm DL, 2000, MOL ENDOCRINOL, V14, P52, DOI 10.1210/me.14.1.52
   COLEMANKRNACIK S, 1994, MOL ENDOCRINOL, V8, P218, DOI 10.1210/me.8.2.218
   Cunha GR, 2003, INT J CANCER, V107, P1, DOI 10.1002/ijc.11335
   Dailey L, 2005, CYTOKINE GROWTH F R, V16, P233, DOI 10.1016/j.cytogfr.2005.01.007
   DRAN G, 1995, BREAST CANCER RES TR, V35, P173, DOI 10.1007/BF00668207
   Fabris VT, 2005, CANCER GENET CYTOGEN, V161, P130, DOI 10.1016/j.cancergencyto.2005.02.008
   FOLKMAN J, 1971, NEW ENGL J MED, V285, P1182
   Helguero LA, 2003, BREAST CANCER RES TR, V79, P379, DOI 10.1023/A:1024029826248
   Hunter DJ, 2007, NAT GENET, V39, P870, DOI 10.1038/ng2075
   *I LAB AN RES COMM, 1996, GUID CAR US LAB AN, V0, P0
   Jackson D, 1997, J CELL SCI, V110, P1261
   Labriola L, 2003, MOL CELL BIOL, V23, P1095, DOI 10.1128/MCB.23.3.1095-1111.2003
   Lamb C, 1999, J STEROID BIOCHEM, V70, P133, DOI 10.1016/S0960-0760(99)00108-9
   Lamb CA, 2005, BREAST CANCER RES, V7, PR1111, DOI 10.1186/bcr1345
   Lamb CA, 2005, J CELL PHYSIOL, V202, P672, DOI 10.1002/jcp.20143
   LANARI C, 1989, INT J CANCER, V43, P845, DOI 10.1002/ijc.2910430518
   Lanari C, 2001, CANCER RES, V61, P293
   Linder C, 1998, BRIT J CANCER, V77, P941, DOI 10.1038/bjc.1998.155
   Maffini MV, 2004, J CELL SCI, V117, P1495, DOI 10.1242/jcs.01000
   Marti U, 2001, THYROID, V11, P137, DOI 10.1089/105072501300042785
   Micke P, 2005, EXPERT OPIN THER TAR, V9, P1217, DOI 10.1517/14728222.9.6.1217
   Mohammadi M, 1998, EMBO J, V17, P5896, DOI 10.1093/emboj/17.20.5896
   Montecchia MF, 1999, J STEROID BIOCHEM, V68, P11, DOI 10.1016/S0960-0760(98)00166-6
   Nakayama T, 2007, J NATL CANCER I, V99, P223, DOI 10.1093/jnci/djk031
   Orimo A, 2005, CELL, V121, P335, DOI 10.1016/j.cell.2005.02.034
   Orimo A, 2006, CELL CYCLE, V5, P1597, DOI 10.4161/cc.5.15.3112
   Pal M, 2006, ANAL CHEM, V78, P702, DOI 10.1021/ac0511243
   Pierson-Mullany LK, 2004, MOL CELL BIOL, V24, P10542, DOI 10.1128/MCB.24.24.10542-10557.2004
   Poole AJ, 2006, SCIENCE, V314, P1467, DOI 10.1126/science.1130471
   PRUDOVSKY I, 1994, J BIOL CHEM, V269, P31720
   Qiu M, 2003, MOL ENDOCRINOL, V17, P628, DOI 10.1210/me.2002-0378
   Ross RK, 2000, JNCI-J NATL CANCER I, V92, P328, DOI 10.1093/jnci/92.4.328
   Rossouw JE, 2002, JAMA-J AM MED ASSOC, V288, P321, DOI 10.1001/jama.288.3.321
   Sadlonova A, 2005, BREAST CANCER RES, V7, PR46, DOI 10.1186/bcr949
   SAPPINO AP, 1988, INT J CANCER, V41, P707, DOI 10.1002/ijc.2910410512
   SARTORIUS CA, 1994, CANCER RES, V54, P3868
   Schmahl J, 2004, DEVELOPMENT, V131, P3627, DOI 10.1242/dev.01239
   SHAFIE SM, 1981, J NATL CANCER I, V67, P51
   Shekhar MPV, 2007, AM J PATHOL, V170, P1546, DOI 10.2353/ajpath.2007.061004
   Shekhar MPV, 2003, BREAST CANCER RES, V5, P130, DOI 10.1186/bcr580
   Simian M, 2006, AM J PATHOL, V168, P270, DOI 10.2353/ajpath.2006.050012
   St Bernard R, 2005, ENDOCRINOLOGY, V146, P1145, DOI 10.1210/en.2004-1134
   Sternlicht MD, 1999, CELL, V98, P137, DOI 10.1016/S0092-8674(00)81009-0
   Su G, 2007, J BIOL CHEM, V282, P14906, DOI 10.1074/jbc.M611739200
   Thomson AA, 2001, REPRODUCTION, V121, P187, DOI 10.1530/rep.0.1210187
   Tlsty TD, 2001, CURR OPIN GENET DEV, V11, P54, DOI 10.1016/S0959-437X(00)00156-8
   Vanzulli SI, 2005, CARCINOGENESIS, V26, P1055, DOI 10.1093/carcin/bgi060
   Zhang HZ, 2002, ENDOCRINOLOGY, V143, P3427, DOI 10.1210/en.2002-220007
NR 52
TC 82
Z9 82
U1 0
U2 5
PU WILEY-LISS
PI HOBOKEN
PA DIV JOHN WILEY & SONS INC, 111 RIVER ST, HOBOKEN, NJ 07030 USA
SN 0020-7136
EI 
J9 INT J CANCER
JI Int. J. Cancer
PD DEC 1
PY 2008
VL 123
IS 11
BP 2518
EP 2531
DI 10.1002/ijc.23802
PG 14
WC Oncology
SC Oncology
GA 371PT
UT WOS:000260844100007
PM 18767044
DA 2023-09-23
ER

PT J
AU Mercier, I
   Casimiro, MC
   Wang, CG
   Rosenberg, AL
   Quong, J
   Minkeu, A
   Allen, KG
   Danilo, C
   Sotgia, F
   Bonuccelli, G
   Jasmin, JF
   Xu, H
   Bosco, E
   Aronow, B
   Witkiewicz, A
   Pestell, RG
   Knudsen, ES
   Lisanti, MP
AF Mercier, Isabelle
   Casimiro, Mathew C.
   Wang, Chenguang
   Rosenberg, Anne L.
   Quong, Judy
   Minkeu, Alimatou
   Allen, Kathleen G.
   Danilo, Christiane
   Sotgia, Federica
   Bonuccelli, Gloria
   Jasmin, Jean-Francois
   Xu, Huan
   Bosco, Emily
   Aronow, Bruce
   Witkiewicz, Agnieszka
   Pestell, Richard G.
   Knudsen, Erik S.
   Lisanti, Michael P.
TI Human breast cancer-associated fibroblasts (CAFs) show caveolin-1 downregulation and RB tumor suppressor functional inactivation - Implications for the response to hormonal therapy
SO CANCER BIOLOGY & THERAPY
LA English
DT Article
DE caveolin-1; invasive breast cancer; mammary fibroblasts
ID oncogenically transformed-cells; anchorage-independent growth; malignant breast; stromal cells; in-vivo; progression; expression; tumorigenesis; tissue; proliferation
AB It is becoming increasingly apparent that the tumor micro-environment plays a critical role in human breast cancer onset and progression. Therefore, we isolated cancer-associated fibroblasts (CAFs) from human breast cancer lesions and studied their properties, as compared with normal mammary fibroblasts (NFs) isolated from the same patient. Here, we demonstrate that 8 out of 11 CAFs show dramatic downregulation of caveolin-1 (Cav-1) protein expression; Cav-1 is a well-established marker that is normally decreased during the oncogenic transformation of fibroblasts. Next, we performed gene expression profiling studies (DNA microarray) and established a CAF gene expression signature. Interestingly, the expression signature associated with CAFs encompasses a large number of genes that are regulated via the RB-pathway. The CAF gene signature is also predictive of poor clinical outcome in breast cancer patients that were treated with tamoxifen mono-therapy, indicating that CAFs may be useful for predicting the response to hormonal therapy. Finally, we show that replacement of Cav-1 expression in CAFs (using a cell-permeable peptide approach) is sufficient to revert their hyper-proliferative phenotype and prevent RB hyper-phosphorylation. Taken together, these studies highlight the critical role of Cav-1 downregulation in maintaining the abnormal phenotype of human breast cancer-associated fibroblasts.
C1 [Mercier, Isabelle; Casimiro, Mathew C.; Wang, Chenguang; Quong, Judy; Minkeu, Alimatou; Danilo, Christiane; Sotgia, Federica; Bonuccelli, Gloria; Jasmin, Jean-Francois; Pestell, Richard G.; Knudsen, Erik S.; Lisanti, Michael P.] Thomas Jefferson Univ, Kimmel Canc Ctr, Dept Canc Biol, Philadelphia, PA 19107 USA.
   [Mercier, Isabelle; Casimiro, Mathew C.; Wang, Chenguang; Quong, Judy; Minkeu, Alimatou; Danilo, Christiane; Sotgia, Federica; Bonuccelli, Gloria; Jasmin, Jean-Francois; Pestell, Richard G.; Knudsen, Erik S.; Lisanti, Michael P.] Thomas Jefferson Univ, Dept Med Oncol, Philadelphia, PA 19107 USA.
   [Mercier, Isabelle; Casimiro, Mathew C.; Wang, Chenguang; Quong, Judy; Minkeu, Alimatou; Danilo, Christiane; Sotgia, Federica; Bonuccelli, Gloria; Jasmin, Jean-Francois; Pestell, Richard G.; Knudsen, Erik S.; Lisanti, Michael P.] Thomas Jefferson Univ, Stem Cell Biol & Regenerat Med Ctr, Philadelphia, PA 19107 USA.
   [Rosenberg, Anne L.; Allen, Kathleen G.] Thomas Jefferson Univ, Dept Surg, Philadelphia, PA 19107 USA.
   [Witkiewicz, Agnieszka] Thomas Jefferson Univ, Dept Pathol Anat & Cell Biol, Philadelphia, PA 19107 USA.
   [Xu, Huan; Bosco, Emily; Aronow, Bruce] Cincinnati Childrens Hosp, Med Ctr, Cincinnati, OH USA.
C3 Jefferson University; Jefferson University; Jefferson University; Jefferson University; Jefferson University; Cincinnati Children's Hospital Medical Center
RP Lisanti, MP (通讯作者)，Thomas Jefferson Univ, Kimmel Canc Ctr, Dept Canc Biol, 233 S 10th St, Philadelphia, PA 19107 USA.
EM michael.lisanti@kimmelcancercenter.org
FU NIH/NCI [R01-CA-80250, R01-CA-098779, R01-CA-120876]; American Association for Cancer Research (AACR); Department of Defense-Breast Cancer Research Program; Susan G. Komen Breast Cancer Foundation; Elsa U. Pardee Foundation; W. W. Smith Charitable Trust; American Cancer Society (ACS); Pennsylvania Department of Health
CR Bartek J, 1996, CURR OPIN CELL BIOL, V8, P805, DOI 10.1016/S0955-0674(96)80081-0
   Bosco EE, 2007, CELL CYCLE, V6, P667, DOI 10.4161/cc.6.6.3988
   Bosco EE, 2007, J CLIN INVEST, V117, P218, DOI 10.1172/JCI28803
   Bucci M, 2000, NAT MED, V6, P1362, DOI 10.1038/82176
   Carter SL, 2006, NAT GENET, V38, P1043, DOI 10.1038/ng1861
   Casey TM, 2008, BREAST CANCER RES TR, V110, P39, DOI 10.1007/s10549-007-9684-7
   Deeb KK, 2007, CANCER RES, V67, P8065, DOI 10.1158/0008-5472.CAN-07-1515
   Desmedt C, 2006, CELL CYCLE, V5, P2198, DOI 10.4161/cc.5.19.3254
   DESMOULIERE A, 1995, AM J PATHOL, V146, P56
   Elston C W, 2002, HISTOPATHOLOGY, V41, P154
   ELSTON CW, 1991, HISTOPATHOLOGY, V19, P403, DOI 10.1111/j.1365-2559.1991.tb00229.x
   Engelman JA, 1997, J BIOL CHEM, V272, P16374, DOI 10.1074/jbc.272.26.16374
   Fiucci G, 2002, ONCOGENE, V21, P2365, DOI 10.1038/sj.onc.1205300
   Galbiati F, 2001, MOL BIOL CELL, V12, P2229, DOI 10.1091/mbc.12.8.2229
   Galbiati F, 1998, EMBO J, V17, P6633, DOI 10.1093/emboj/17.22.6633
   Gladden AB, 2003, J BIOL CHEM, V278, P9754, DOI 10.1074/jbc.M212088200
   Gratton JP, 2003, CANCER CELL, V4, P31, DOI 10.1016/S1535-6108(03)00168-5
   Hassan GS, 2004, BIOCHEMISTRY-US, V43, P8312, DOI 10.1021/bi049609t
   Hwang RF, 2008, CANCER RES, V68, P918, DOI 10.1158/0008-5472.CAN-07-5714
   Jasmin JF, 2006, CIRCULATION, V114, P912, DOI 10.1161/CIRCULATIONAHA.106.634709
   KOLESKE AJ, 1995, P NATL ACAD SCI USA, V92, P1381, DOI 10.1073/pnas.92.5.1381
   LEROY EC, 1972, J EXP MED, V135, P1351, DOI 10.1084/jem.135.6.1351
   Li JW, 2005, CELL CYCLE, V4, P1817, DOI 10.4161/cc.4.12.2199
   Li Z, 2008, J BIOL CHEM, V283, P7007, DOI 10.1074/jbc.M706992200
   Ma XJ, 2004, CANCER CELL, V5, P607, DOI 10.1016/j.ccr.2004.05.015
   Moldovan GL, 2007, CELL, V129, P665, DOI 10.1016/j.cell.2007.05.003
   Mueller MM, 2004, NAT REV CANCER, V4, P839, DOI 10.1038/nrc1477
   Olumi AF, 1999, CANCER RES, V59, P5002
   Orimo A, 2005, CELL, V121, P335, DOI 10.1016/j.cell.2005.02.034
   Powell DW, 1999, AM J PHYSIOL-CELL PH, V277, PC183, DOI 10.1152/ajpcell.1999.277.2.C183
   Powell DW, 1999, AM J PHYSIOL-CELL PH, V277, PC1, DOI 10.1152/ajpcell.1999.277.1.C1
   Razani B, 2001, J BIOL CHEM, V276, P38121
   RonnovJessen L, 1996, PHYSIOL REV, V76, P69, DOI 10.1152/physrev.1996.76.1.69
   SAPPINO AP, 1988, INT J CANCER, V41, P707, DOI 10.1002/ijc.2910410512
   SCHOR SL, 1985, J CELL SCI, V73, P221
   SCHOR SL, 1988, J CELL SCI, V90, P401
   Serini G, 1999, EXP CELL RES, V250, P273, DOI 10.1006/excr.1999.4543
   Shohet JM, 2002, CANCER RES, V62, P1123
   Speirs V, 1996, IN VITRO CELL DEV-AN, V32, P72
   Srinivasan SV, 2007, J BIOL CHEM, V282, P23867, DOI 10.1074/jbc.M700542200
   Tlsty TD, 2001, CURR OPIN GENET DEV, V11, P54, DOI 10.1016/S0959-437X(00)00156-8
   Wang CG, 2006, P NATL ACAD SCI USA, V103, P11567, DOI 10.1073/pnas.0603363103
   Williams TM, 2006, AM J PATHOL, V169, P1784, DOI 10.2353/ajpath.2006.060590
   Williams TM, 2004, J BIOL CHEM, V279, P51630, DOI 10.1074/jbc.M409214200
NR 44
TC 126
Z9 132
U1 0
U2 8
PU TAYLOR & FRANCIS INC
PI PHILADELPHIA
PA 530 WALNUT STREET, STE 850, PHILADELPHIA, PA 19106 USA
SN 1538-4047
EI 1555-8576
J9 CANCER BIOL THER
JI Cancer Biol. Ther.
PD AUG 15
PY 2008
VL 7
IS 8
BP 1212
EP 1225
DI 10.4161/cbt.7.8.6220
PG 14
WC Oncology
SC Oncology
GA 342HI
UT WOS:000258774800009
PM 18458534
DA 2023-09-23
ER

PT J
AU Shimazaki, M
   Kudo, A
AF Shimazaki, Masashi
   Kudo, Akira
TI Impaired capsule formation of tumors in periostin-null mice
SO BIOCHEMICAL AND BIOPHYSICAL RESEARCH COMMUNICATIONS
LA English
DT Article
DE periostin; capsule formation; tumor growth; extracellular matrix
ID growth; cancer; protein; angiogenesis; fibroblasts; expression; carcinoma; cells
AB Being a secreted protein, periostin is a multifunctional matricellular glycoprotein. In vitro, periostin has the ability to promote the proliferation and migration of fibroblasts. Previously, it was demonstrated that periostin is mainly produced by cancer-associated fibroblasts or tumor stromal cells. In the present study, we show that periostin regulates capsule formation in a positive manner and inhibits tumor growth. Consistent with a previous finding, several tumor cell lines did not exhibit expression of periostin in vitro or in vivo; and the growth of tumors that had been allografted into periostin -/- mice was significantly accelerated compared with that of the same kind of tumors grafted into periostin +/+ mice. Immunostaining and biochemical analyses revealed that mature collagen was detected abundantly in the capsules and interstitium of the wild-type-grafted tumors but not in those of the periostin -/- grafted tumors. Moreover, the number of activated tumor stromal cells was decreased significantly in the periostin -/- grafted tumors. Our studies suggest that host-derived periostin negatively regulates tumor growth by promoting capsule formation and by mediating changes in the deposition and organization of the tumor microenvironment coordinated by periostin-producing stromal cells. (c) 2008 Elsevier Inc. All rights reserved.
C1 [Shimazaki, Masashi; Kudo, Akira] Tokyo Inst Technol, Dept Biol Informat, Midori Ku, Yokohama, Kanagawa 2268501, Japan.
C3 Tokyo Institute of Technology
RP Kudo, A (通讯作者)，Tokyo Inst Technol, Dept Biol Informat, Midori Ku, 4259-B-33 Nagatsuta, Yokohama, Kanagawa 2268501, Japan.
EM akudo@bio.titech.ac.jp
CR Bao SD, 2004, CANCER CELL, V5, P329, DOI 10.1016/S1535-6108(04)00081-9
   Erkan M, 2007, GASTROENTEROLOGY, V132, P1447, DOI 10.1053/j.gastro.2007.01.031
   Gillan L, 2002, CANCER RES, V62, P5358
   Helmlinger G, 1997, NAT BIOTECHNOL, V15, P778, DOI 10.1038/nbt0897-778
   Horiuchi K, 1999, J BONE MINER RES, V14, P1239, DOI 10.1359/jbmr.1999.14.7.1239
   Kalluri R, 2006, NAT REV CANCER, V6, P392, DOI 10.1038/nrc1877
   Kii I, 2006, BIOCHEM BIOPH RES CO, V342, P766, DOI 10.1016/j.bbrc.2006.02.016
   Kim CJ, 2008, INT J ONCOL, V32, P161
   Kim CJ, 2005, INT J CANCER, V117, P51, DOI 10.1002/ijc.21120
   Koike C, 2002, BRIT J CANCER, V86, P947, DOI 10.1038/sj.bjc.6600158
   Lubkin SR, 2002, J BIOMECH ENG-T ASME, V124, P237, DOI 10.1115/1.1427925
   Netti PA, 2000, CANCER RES, V60, P2497
   Norris RA, 2007, J CELL BIOCHEM, V101, P695, DOI 10.1002/jcb.21224
   Shao R, 2004, BIOCHEM BIOPH RES CO, V321, P788, DOI 10.1016/j.bbrc.2004.07.033
   Shao R, 2004, MOL CELL BIOL, V24, P3992, DOI 10.1128/MCB.24.9.3992-4003.2004
   Takayama G, 2006, J ALLERGY CLIN IMMUN, V118, P98, DOI 10.1016/j.jaci.2006.02.046
   Yoshioka N, 2002, EXP CELL RES, V279, P91, DOI 10.1006/excr.2002.5590
   Zeisberg EM, 2007, CANCER RES, V67, P10123, DOI 10.1158/0008-5472.CAN-07-3127
NR 20
TC 26
Z9 28
U1 0
U2 3
PU ACADEMIC PRESS INC ELSEVIER SCIENCE
PI SAN DIEGO
PA 525 B ST, STE 1900, SAN DIEGO, CA 92101-4495 USA
SN 0006-291X
EI 
J9 BIOCHEM BIOPH RES CO
JI Biochem. Biophys. Res. Commun.
PD MAR 21
PY 2008
VL 367
IS 4
BP 736
EP 742
DI 10.1016/j.bbrc.2008.01.009
PG 7
WC Biochemistry & Molecular Biology; Biophysics
SC Biochemistry & Molecular Biology; Biophysics
GA 263XA
UT WOS:000253248600005
PM 18190787
DA 2023-09-23
ER

PT J
AU De Wever, O
   Demetter, P
   Mareel, M
   Bracke, M
AF De Wever, Olivier
   Demetter, Pieter
   Mareel, Marc
   Bracke, Marc
TI Stromal myofibroblasts are drivers of invasive cancer growth
SO INTERNATIONAL JOURNAL OF CANCER
LA English
DT Review
DE stroma; invasion; myofibroblast; cross-signaling; therapy
ID tumor-associated myofibroblasts; mesenchymal stem-cells; human lung fibroblasts; human breast-cancer; tgf-beta; in-vitro; smooth-muscle; bone-marrow; carcinoma-cells; colorectal-carcinoma
AB Tissue integrity is maintained by the stroma in physiology. In cancer, however, tissue invasion is driven by the stroma. Myofibroblasts and cancer-associated fibroblasts are important components of the tumor stroma. The origin or myofibroblasts remains controversial, although fibroblasts and bone marrow-derived precursors are considered to be the main progenitor cells. Myofibroblast reactions also occur in fibrosis. Therefore, we wonder whether nontumorous myofibroblasts have different characteristics and different origins as compared to tumor-associated myofibroblasts. The mutual interaction between cancer cells and myofibroblasts is dependent on multiple invasive growth-promoting factors, through direct cell-cell contacts and paracrine signals. Since fibrosis is a major side effect of radiotherapy, we address the question how the main methods of cancer management, including chemotherapy, hormonotherapy and surgery affect myofibroblasts and by inference the surrogate endpoints invasion and metastasis. (C) 2008 Wiley-Liss, Inc.
C1 [De Wever, Olivier; Mareel, Marc; Bracke, Marc] Ghent Univ Hosp, Dept Radiotherapy & Nucl Med, Lab Expt Canc Res, B-9000 Ghent, Belgium.
   [Demetter, Pieter] Univ Libre Bruxelles, Erasme Univ Hosp, Dept Pathol, Brussels, Belgium.
C3 Ghent University; Ghent University Hospital; Universite Libre de Bruxelles; Universite Catholique Louvain; Cliniques Universitaires Saint-Luc
RP De Wever, O (通讯作者)，Ghent Univ Hosp, Dept Radiotherapy & Nucl Med, Lab Expt Canc Res, De Pintelaan 185, B-9000 Ghent, Belgium.
EM Olivier.dewever@UGent.be
FU Fund for Scientific Research-Flanders
CR Abu El-Asrar AM, 2008, BRIT J OPHTHALMOL, V92, P699, DOI 10.1136/bjo.2007.134346
   Aishima S, 2008, MODERN PATHOL, V21, P256, DOI 10.1038/modpathol.3800985
   Albini A, 2007, NAT REV CANCER, V7, P139, DOI 10.1038/nrc2067
   Allinen M, 2004, CANCER CELL, V6, P17, DOI 10.1016/j.ccr.2004.06.010
   Amatangelo MD, 2005, AM J PATHOL, V167, P475, DOI 10.1016/S0002-9440(10)62991-4
   Andarawewa KL, 2005, CANCER RES, V65, P10862, DOI 10.1158/0008-5472.CAN-05-1231
   Ao MF, 2007, CANCER RES, V67, P4244, DOI 10.1158/0008-5472.CAN-06-3946
   Armulik A, 2005, CIRC RES, V97, P512, DOI 10.1161/01.RES.0000182903.16652.d7
   Bacac M, 2006, J PATHOL, V208, P543, DOI 10.1002/path.1915
   Barcellos-Hoff MH, 2005, NAT REV CANCER, V5, P867, DOI 10.1038/nrc1735
   Baroni SS, 2006, NEW ENGL J MED, V354, P2667
   Barth Peter J, 2007, CURR STEM CELL RES THER, V2, P221, DOI 10.2174/157488807781696249
   BASSET P, 1990, NATURE, V348, P699, DOI 10.1038/348699a0
   Beppu H, 2008, ONCOGENE, V27, P1063, DOI 10.1038/sj.onc.1210720
   Bhowmick NA, 2004, SCIENCE, V303, P848, DOI 10.1126/science.1090922
   Brown RD, 2005, ANNU REV PHARMACOL, V45, P657, DOI 10.1146/annurev.pharmtox.45.120403.095802
   Caraci F, 2008, PHARMACOL RES, V57, P274, DOI 10.1016/j.phrs.2008.02.001
   Casey TM, 2008, BREAST CANCER RES TR, V110, P39, DOI 10.1007/s10549-007-9684-7
   Cat B, 2006, J CELL SCI, V119, P2727, DOI 10.1242/jcs.03011
   Ceelen W P, 2007, CANCER TREAT RES, V134, P51
   Chauhan H, 2003, J CLIN PATHOL, V56, P271, DOI 10.1136/jcp.56.4.271
   Christian S, 2008, AM J PATHOL, V172, P486, DOI 10.2353/ajpath.2008.070623
   Czochra P, 2006, J HEPATOL, V45, P419, DOI 10.1016/j.jhep.2006.04.010
   Dabiri G, 2008, J INVEST DERMATOL, V128, P2518, DOI 10.1038/jid.2008.90
   Daly AJ, 2008, ORAL ONCOL, V44, P646, DOI 10.1016/j.oraloncology.2007.08.012
   DARNTON SJ, 1993, J CLIN PATHOL, V46, P51, DOI 10.1136/jcp.46.1.51
   De Wever O, 2004, J CELL SCI, V117, P4691, DOI 10.1242/jcs.01322
   De Wever O, 2004, FASEB J, V18, P1016, DOI 10.1096/fj.03-1110fje
   De Wever O, 2003, J PATHOL, V200, P429, DOI 10.1002/path.1398
   De Wever O, 2008, HISTOCHEM CELL BIOL, V130, P481, DOI 10.1007/s00418-008-0464-1
   Degen M, 2007, CANCER RES, V67, P9169, DOI 10.1158/0008-5472.CAN-07-0666
   Denys H, 2008, CANCER LETT, V266, P263, DOI 10.1016/j.canlet.2008.02.068
   Desmouliere A, 2004, INT J DEV BIOL, V48, P509, DOI 10.1387/ijdb.041802ad
   Desmouliere A, 2003, LAB INVEST, V83, P1689, DOI 10.1097/01.LAB.0000101911.53973.90
   Di Sabatino A, 2004, ALIMENT PHARM THER, V19, P1019, DOI 10.1111/j.1365-2036.2004.01927.x
   Di Sabatino A, 2007, GASTROENTEROLOGY, V133, P137, DOI 10.1053/j.gastro.2007.04.069
   Di Tommaso L, 2003, HISTOPATHOLOGY, V42, P448, DOI 10.1046/j.1365-2559.2003.01607.x
   DIMANCHEBOITREL MT, 1994, INT J CANCER, V56, P512, DOI 10.1002/ijc.2910560410
   Direkze NC, 2006, HEMATOL ONCOL, V24, P189, DOI 10.1002/hon.788
   Direkze NC, 2006, CANCER RES, V66, P1265, DOI 10.1158/0008-5472.CAN-05-3202
   Direkze NC, 2004, CANCER RES, V64, P8492, DOI 10.1158/0008-5472.CAN-04-1708
   Dong JY, 2004, EMBO J, V23, P2800, DOI 10.1038/sj.emboj.7600289
   Doucet C, 2000, ONCOGENE, V19, P5898, DOI 10.1038/sj.onc.1203933
   DVORAK HF, 1986, NEW ENGL J MED, V315, P1650
   Dworak O, 1997, INT J COLORECTAL DIS, V12, P19, DOI 10.1007/s003840050072
   Ebrahirnsade S, 2007, PATHOL RES PRACT, V203, P695, DOI 10.1016/j.prp.2007.05.009
   Epperly MW, 2006, IN VIVO, V20, P573
   Flanders KC, 2004, INT J EXP PATHOL, V85, P47, DOI 10.1111/j.0959-9673.2004.00377.x
   Fu K, 2008, ARTERIOSCL THROM VAS, V28, P665, DOI 10.1161/ATVBAHA.107.158030
   Gaggioli C, 2007, NAT CELL BIOL, V9, P1392, DOI 10.1038/ncb1658
   Gervaz P, 2003, SWISS SURG, V9, P193, DOI 10.1024/1023-9332.9.4.193
   Gervaz P, 2003, J AM COLL SURGEONS, V196, P874, DOI 10.1016/S1072-7515(03)00117-0
   Granot D, 2007, CANCER RES, V67, P9180, DOI 10.1158/0008-5472.CAN-07-0684
   Gregoire FM, 1998, PHYSIOL REV, V78, P783, DOI 10.1152/physrev.1998.78.3.783
   Grum-Schwensen B, 2005, CANCER RES, V65, P3772, DOI 10.1158/0008-5472.CAN-04-4510
   Haas S, 2008, VIRCHOWS ARCH, V452, P277, DOI 10.1007/s00428-007-0563-8
   Hill R, 2005, CELL, V123, P1001, DOI 10.1016/j.cell.2005.09.030
   Hinz B, 2007, J INVEST DERMATOL, V127, P526, DOI 10.1038/sj.jid.5700613
   Hofer SOP, 1999, EUR J SURG ONCOL, V25, P231, DOI 10.1053/ejso.1998.0634
   Huet E, 2008, FASEB J, V22, P1144, DOI 10.1096/fj.07-8748com
   Infante JR, 2007, J CLIN ONCOL, V25, P319, DOI 10.1200/JCO.2006.07.8824
   Ishii G, 2003, BIOCHEM BIOPH RES CO, V309, P232, DOI 10.1016/S0006-291X(03)01544-4
   Jayne DG, 2007, J CLIN ONCOL, V25, P3061, DOI 10.1200/JCO.2006.09.7758
   Jeon ES, 2008, STEM CELLS, V26, P789, DOI 10.1634/stemcells.2007-0742
   Jin CL, 2004, CANCER RES, V64, P4555, DOI 10.1158/0008-5472.CAN-03-3752
   Joesting MS, 2005, CANCER RES, V65, P10423, DOI 10.1158/0008-5472.CAN-05-0824
   Kalluri R, 2006, NAT REV CANCER, V6, P392, DOI 10.1038/nrc1877
   Kang HR, 2007, J EXP MED, V204, P1083, DOI 10.1084/jem.20061273
   Karnoub AE, 2007, NATURE, V449, P557, DOI 10.1038/nature06188
   Kellermann MG, 2008, ORAL ONCOL, V44, P509, DOI 10.1016/j.oraloncology.2007.07.001
   Koukourakis MI, 2006, CANCER RES, V66, P632, DOI 10.1158/0008-5472.CAN-05-3260
   Koyama H, 2008, AM J PATHOL, V172, P179, DOI 10.2353/ajpath.2008.070360
   Kuijpers KAJ, 2007, EUR UROL, V52, P1213, DOI 10.1016/j.eururo.2007.01.052
   Lederle W, 2006, AM J PATHOL, V169, P1767, DOI 10.2353/ajpath.2006.060120
   Lewis MP, 2004, BRIT J CANCER, V90, P822, DOI 10.1038/sj.bjc.6601611
   Li XP, 2008, AM J PHYSIOL-LUNG C, V295, PL178, DOI 10.1152/ajplung.00009.2008
   Loffek S, 2005, J INVEST DERMATOL, V124, P638, DOI 10.1111/j.0022-202X.2005.23629.x
   Madani I, 2008, B CANCER, V95, P292, DOI 10.1684/bdc.2008.0598
   Madani I, 2007, J THORAC ONCOL, V2, P864, DOI 10.1097/JTO.0b013e318145b2c6
   MAJNO G, 1971, SCIENCE, V173, P548, DOI 10.1126/science.173.3996.548
   Mallat A, 1996, J CLIN INVEST, V98, P2771, DOI 10.1172/JCI119103
   Manetti M, 2007, ARTHRITIS RHEUM-US, V56, P3442, DOI 10.1002/art.22940
   Mann DA, 2008, J GASTROEN HEPATOL, V23, PS108, DOI 10.1111/j.1440-1746.2007.05295.x
   Mazzocca A, 2005, CANCER RES, V65, P4728, DOI 10.1158/0008-5472.CAN-04-4449
   McAlhany SJ, 2003, CANCER RES, V63, P5859
   McCarthy CM, 2008, PLAST RECONSTR SURG, V121, P381, DOI 10.1097/01.prs.0000298316.74743.dd
   Micke P, 2005, EXPERT OPIN THER TAR, V9, P1217, DOI 10.1517/14728222.9.6.1217
   Micke P, 2007, J INVEST DERMATOL, V127, P1516, DOI 10.1038/sj.jid.5700714
   Milyavsky M, 2007, CANCER CELL, V11, P133, DOI 10.1016/j.ccr.2006.11.022
   Morgan MB, 1998, HUM PATHOL, V29, P347, DOI 10.1016/S0046-8177(98)90114-9
   Mynbaev OA, 2007, SURG ENDOSC, V21, P489, DOI 10.1007/s00464-006-9009-7
   Nahrendorf M, 2007, J EXP MED, V204, P3037, DOI 10.1084/jem.20070885
   Nakayama H, 2004, J CLIN PATHOL, V57, P970, DOI 10.1136/jcp.2004.017137
   Nazareth MR, 2007, J IMMUNOL, V178, P5552, DOI 10.4049/jimmunol.178.9.5552
   Ohuchida K, 2004, CANCER RES, V64, P3215, DOI 10.1158/0008-5472.CAN-03-2464
   Okoshi Kae, 2006, BREAST CANCER, V13, P349, DOI 10.2325/jbcs.13.349
   Oosterling SJ, 2005, EJSO-EUR J SURG ONC, V31, P29, DOI 10.1016/j.ejso.2004.10.005
   Orimo A, 2005, CELL, V121, P335, DOI 10.1016/j.cell.2005.02.034
   Ormestad M, 2006, DEVELOPMENT, V133, P833, DOI 10.1242/dev.02252
   Pardo Annie, 2006, PROC AM THORAC SOC, V3, P383, DOI 10.1513/pats.200601-012TK
   Patocs A, 2007, NEW ENGL J MED, V357, P2543, DOI 10.1056/NEJMoa071825
   Pietras K, 2008, PLOS MED, V5, P123, DOI 10.1371/journal.pmed.0050019
   Pilling D, 2003, J IMMUNOL, V171, P5537, DOI 10.4049/jimmunol.171.10.5537
   Powell DW, 2005, AM J PHYSIOL-GASTR L, V289, PG2, DOI 10.1152/ajpgi.00075.2005
   Pulichino AM, 2008, AM J RESP CELL MOL, V39, P324, DOI 10.1165/rcmb.2007-0186OC
   Purkerson JM, 2005, EUR J IMMUNOL, V35, P2920, DOI 10.1002/eji.200526219
   Qian A, 2004, UROLOGY, V64, P399, DOI 10.1016/j.urology.2004.04.006
   Radisky DC, 2005, NATURE, V436, P123, DOI 10.1038/nature03688
   Radisky DC, 2007, J CELL BIOCHEM, V101, P830, DOI 10.1002/jcb.21186
   Saika S, 2008, PROG RETIN EYE RES, V27, P177, DOI 10.1016/j.preteyeres.2007.12.002
   Sato N, 2004, CANCER RES, V64, P6950, DOI 10.1158/0008-5472.CAN-04-0677
   Satyamoorthy K, 2001, CANCER RES, V61, P7318
   Shao JY, 2006, CANCER RES, V66, P846, DOI 10.1158/0008-5472.CAN-05-2606
   Shimizu K, 2008, J GASTROEN HEPATOL, V23, PS119, DOI 10.1111/j.1440-1746.2007.05296.x
   Smith RA, 2007, CANCER LETT, V255, P77, DOI 10.1016/j.canlet.2007.03.019
   Studeny M, 2004, JNCI-J NATL CANCER I, V96, P1593, DOI 10.1093/jnci/djh299
   Stuelten CH, 2005, J CELL SCI, V118, P2143, DOI 10.1242/jcs.02334
   Su G, 2007, J BIOL CHEM, V282, P14906, DOI 10.1074/jbc.M611739200
   Taniwaki K, 2007, CANCER RES, V67, P4311, DOI 10.1158/0008-5472.CAN-06-4761
   Tsujino T, 2007, CLIN CANCER RES, V13, P2082, DOI 10.1158/1078-0432.CCR-06-2191
   Verona EV, 2007, CANCER RES, V67, P5737, DOI 10.1158/0008-5472.CAN-07-0444
   Vozenin-Brotons MC, 2003, INT J RADIAT ONCOL, V56, P561, DOI 10.1016/S0360-3016(02)04601-1
   Wallach-Dayan SB, 2007, P NATL ACAD SCI USA, V104, P20460, DOI 10.1073/pnas.0705582104
   Watson MR, 2008, J HEPATOL, V48, P589, DOI 10.1016/j.jhep.2007.12.019
   Webber MM, 1999, CARCINOGENESIS, V20, P1185, DOI 10.1093/carcin/20.7.1185
   Willhauck MJ, 2007, CARCINOGENESIS, V28, P595, DOI 10.1093/carcin/bgl188
   Williams CS, 2000, J CLIN INVEST, V105, P1589, DOI 10.1172/JCI9621
   Wright JL, 2008, INT J RADIAT ONCOL, V70, P43, DOI 10.1016/j.ijrobp.2007.05.032
   Wynes MW, 2004, J LEUKOCYTE BIOL, V76, P1019, DOI 10.1189/jlb.0504288
   Yang G, 2006, P NATL ACAD SCI USA, V103, P16472, DOI 10.1073/pnas.0605752103
   Yoshifuku K, 2007, RHINOLOGY, V45, P235
   Zhang S, 1996, EUR RESPIR J, V9, P1839, DOI 10.1183/09031936.96.09091839
   Zhu CQ, 2007, P NATL ACAD SCI USA, V104, P11754, DOI 10.1073/pnas.0703040104
   Zubor P, 2006, APMIS, V114, P389, DOI 10.1111/j.1600-0463.2006.apm_207.x
NR 134
TC 548
Z9 559
U1 2
U2 89
PU WILEY
PI HOBOKEN
PA 111 RIVER ST, HOBOKEN 07030-5774, NJ USA
SN 0020-7136
EI 1097-0215
J9 INT J CANCER
JI Int. J. Cancer
PD NOV 15
PY 2008
VL 123
IS 10
BP 2229
EP 2238
DI 10.1002/ijc.23925
PG 10
WC Oncology
SC Oncology
GA 365XQ
UT WOS:000260443300001
PM 18777559
DA 2023-09-23
ER

PT J
AU Yang, S
   Pham, LK
   Liao, CP
   Frenkel, B
   Reddi, AH
   Roy-Burman, P
AF Yang, Shangxin
   Pham, Linda K.
   Liao, Chun-Peng
   Frenkel, Baruch
   Reddi, A. Hari
   Roy-Burman, Pradip
TI A novel bone morphogenetic protein signaling in heterotypic cell interactions in prostate cancer
SO CANCER RESEARCH
LA English
DT Article
ID endothelial growth-factor; factor-i; metastatic prostate; stromal fibroblasts; tumor-growth; expression; cxcr4; gene; vivo; microenvironment
AB We examined the effect of the extracellular bone morphogenetic protein (BMP) 2 and 7, which are up-regulated in the prostate adenocarcinomas of the conditional Pten deletion mouse model, on primary cultures of cancer-associated fibroblasts (CAF) derived from these tumors. In the CAF, we show that BMP2 or BMP7, but not transforming growth factor beta-1, can strikingly stimulate secretion of stromal cell-derived factor-1 (SDF-1), also known as CXCL12. The CAF cells express type I and type 11 BMP receptors as well as the receptor for SDF-1, CXCR4. SDF-1 activation is associated with BMP-induced Smad phosphorylation, and the stimulatory effect is blocked by BMP antagonist, noggin. The findings that BNW treatment can increase SDF-1 pre-mRNA levels in a time-dependent manner and actinomycin D treatment can abolish stimulatory effect of BMP suggest a transcriptional modulation of SDF-1 by BMP signaling. Using a human microvascular endothelial cell tine, we show that SDF-1 present in the conditioned medium from the stimulated CAF can significantly induce tube formation, an effect relating to angiogenic function. Furthermore, we found that BMP2 can also protect the CAF from serum starvation-induced apoptosis independent of SDF-1, implying that BMP may induce other factors to sustain the survival of these cells. In short, this report establishes a novel BMP-SDF-1 axis in the prostate tumor along with a new prosurvival effect of BMP that when considered together with our previously described oncogenic properties of BMP indicate a circuitry for heterotypic cell interactions potentially critical in prostate cancer.
C1 [Yang, Shangxin; Roy-Burman, Pradip] Univ So Calif, Keck Sch Med, Dept Pathol, Los Angeles, CA 90033 USA.
   [Pham, Linda K.] Univ So Calif, Keck Sch Med, Dept Mol Microbiol & Immunol, Los Angeles, CA USA.
   [Liao, Chun-Peng; Frenkel, Baruch; Roy-Burman, Pradip] Univ So Calif, Keck Sch Med, Dept Biochem & Mol Biol, Los Angeles, CA USA.
   [Reddi, A. Hari] Univ Calif Davis, Sch Med, Ctr Tissue Regenerat & Repair, Dept Orthoped Surg, Sacramento, CA 95817 USA.
C3 University of Southern California; University of Southern California; University of Southern California; University of California System; University of California Davis
RP Roy-Burman, P (通讯作者)，Univ So Calif, Keck Sch Med, Dept Pathol, 2011 Zonal Ave, Los Angeles, CA 90033 USA.
EM royburma@usc.edu
FU NCI NIH HHS [R01 CA113392, R01 CA59705] Funding Source: Medline; NIAID NIH HHS [T32 AI07078] Funding Source: Medline
CR Ao MF, 2007, CANCER RES, V67, P4244, DOI 10.1158/0008-5472.CAN-06-3946
   Bobinac D, 2005, CROAT MED J, V46, P389
   Cunha GR, 2003, INT J CANCER, V107, P1, DOI 10.1002/ijc.11335
   Dai JL, 2005, CANCER RES, V65, P8274, DOI 10.1158/0008-5472.CAN-05-1891
   Dai JL, 2004, CANCER RES, V64, P994, DOI 10.1158/0008-5472.CAN-03-1382
   Darash-Yahana M, 2004, FASEB J, V18, P1240, DOI 10.1096/fj.03-0935fje
   Doak SH, 2007, CANCER GENET CYTOGEN, V176, P161, DOI 10.1016/j.cancergencyto.2007.03.011
   Fedyk ER, 2001, J IMMUNOL, V166, P5749, DOI 10.4049/jimmunol.166.9.5749
   HARRIS SE, 1994, PROSTATE, V24, P204, DOI 10.1002/pros.2990240406
   Kanda S, 2003, J BIOL CHEM, V278, P257, DOI 10.1074/jbc.M204771200
   Kim KW, 2007, ARTHRITIS RHEUM-US, V56, P1076, DOI 10.1002/art.22439
   Liao CP, 2007, CANCER RES, V67, P7525, DOI 10.1158/0008-5472.CAN-07-0668
   Ma Q, 1999, IMMUNITY, V10, P463, DOI 10.1016/S1074-7613(00)80046-1
   Micke P, 2007, J INVEST DERMATOL, V127, P1516, DOI 10.1038/sj.jid.5700714
   Nagasawa T, 1996, NATURE, V382, P635, DOI 10.1038/382635a0
   Olumi AF, 1999, CANCER RES, V59, P5002
   Orimo A, 2005, CELL, V121, P335, DOI 10.1016/j.cell.2005.02.034
   Orimo A, 2006, CELL CYCLE, V5, P1597, DOI 10.4161/cc.5.15.3112
   Pablos JL, 1999, AM J PATHOL, V155, P1577, DOI 10.1016/S0002-9440(10)65474-0
   Ponomaryov T, 2000, J CLIN INVEST, V106, P1331, DOI 10.1172/JCI10329
   Salcedo R, 1999, AM J PATHOL, V154, P1125, DOI 10.1016/S0002-9440(10)65365-5
   Salvucci O, 2002, BLOOD, V99, P2703, DOI 10.1182/blood.V99.8.2703
   Segal MS, 2006, DIABETES, V55, P102, DOI 10.2337/diabetes.55.1.102
   SHIROZU M, 1995, GENOMICS, V28, P495, DOI 10.1006/geno.1995.1180
   Sun YX, 2005, J BONE MINER RES, V20, P318, DOI 10.1359/JBMR.041109
   Sun YX, 2003, J CELL BIOCHEM, V89, P462, DOI 10.1002/jcb.10522
   Sutton A, 2007, MOL CANCER RES, V5, P21, DOI 10.1158/1541-7786.MCR-06-0103
   Taichman RS, 2002, CANCER RES, V62, P1832
   Tanabe S, 1997, J IMMUNOL, V159, P905
   Wang SY, 2003, CANCER CELL, V4, P209, DOI 10.1016/S1535-6108(03)00215-0
   Wright N, 2003, BLOOD, V102, P1978, DOI 10.1182/blood-2002-10-3190
   Yang SX, 2006, CANCER RES, V66, P4285, DOI 10.1158/0008-5472.CAN-05-4456
   Yang SX, 2005, CANCER RES, V65, P5769, DOI 10.1158/0008-5472.CAN-05-0289
   Ye L, 2007, HISTOL HISTOPATHOL, V22, P1129, DOI 10.14670/HH-22.1129
   Zhong C, 2006, CANCER RES, V66, P2188, DOI 10.1158/0008-5472.CAN-05-3440
NR 35
TC 40
Z9 48
U1 0
U2 4
PU AMER ASSOC CANCER RESEARCH
PI PHILADELPHIA
PA 615 CHESTNUT ST, 17TH FLOOR, PHILADELPHIA, PA 19106-4404 USA
SN 0008-5472
EI 
J9 CANCER RES
JI Cancer Res.
PD JAN 1
PY 2008
VL 68
IS 1
BP 198
EP 205
DI 10.1158/0008-5472.CAN-07-5074
PG 8
WC Oncology
SC Oncology
GA 247IP
UT WOS:000252072100027
PM 18172312
DA 2023-09-23
ER

PT J
AU Kikuchi, Y
   Kashima, TG
   Nishiyama, T
   Shimazu, K
   Morishita, Y
   Shimazaki, M
   Kii, I
   Horie, H
   Nagai, H
   Kudo, A
   Fukayama, M
AF Kikuchi, Yoshinao
   Kashima, Takeshi G.
   Nishiyama, Takashi
   Shimazu, Kazuhiro
   Morishita, Yasuyuki
   Shimazaki, Masashi
   Kii, Isao
   Horie, Hisanaga
   Nagai, Hideo
   Kudo, Akira
   Fukayama, Masashi
TI Periostin is expressed in pericryptal fibroblasts and cancer-associated fibroblasts in the colon
SO JOURNAL OF HISTOCHEMISTRY & CYTOCHEMISTRY
LA English
DT Article
DE periostin; pericryptal fibroblast; cancer-associated fibroblast; colon; adenoma-carcinoma sequence
ID colorectal epithelial tumors; osteoblast-specific factor; immunohistochemical localization; growth; cells; breast; protein; mice; myofibroblasts; angiogenesis
AB Periostin is a unique extracellular matrix protein, deposition of which is enhanced by mechanical stress and the tissue repair process. Its significance in normal and neoplastic colon has not been fully clarified yet. Using immunohistochemistry and immuno-electron microscopy with a highly specific monoclonal antibody, periostin deposition was observed in close proximity to pericryptal fibroblasts of colonic crypts. The pericryptal pattern of periostin deposition was decreased in adenoma and adenocarcinoma, preceding the decrease of the number of pericryptal fibroblasts. Periostin immunoreactivity appeared again at the invasive front of the carcinoma and increased along the appearance of cancer-associated fibroblasts. ISH showed periostin signals in cancer-associated fibroblasts but not in cancer cells. Ki-67-positive epithelial cells were significantly decreased in the colonic crypts of periostin(-/-) mice (similar to 0.6-fold) compared with periostin(+/+) mice. In three-dimensional co-culture within type I collagen gel, both colony size and number of human colon cancer cell line HCT116 cells were significantly larger (similar to 1.5-fold) when cultured with fibroblasts derived from periostin(+/+) mice or periostin-transfected NIH3T3 cells than with those from periostin(-/-) mice or periostin-non-producing NIH3T3 cells, respectively. Periostin is secreted by pericryptal and cancer-associated fibroblasts in the colon, both of which support the growth of epithelial components.
C1 [Kikuchi, Yoshinao; Kashima, Takeshi G.; Shimazu, Kazuhiro; Morishita, Yasuyuki; Fukayama, Masashi] Univ Tokyo, Grad Sch Med, Dept Pathol & Diagnost Pathol, Tokyo, Japan.
   [Nishiyama, Takashi; Shimazaki, Masashi; Kii, Isao; Kudo, Akira] Tokyo Inst Technol, Dept Biol Informat, Yokohama, Kanagawa 227, Japan.
   [Nagai, Hideo] Ibaraki Cent Hosp, Ibaraki, Japan.
C3 University of Tokyo; Tokyo Institute of Technology
RP Fukayama, M (通讯作者)，7-3-1 Hongo,Bunkyo Ku, Tokyo 1130033, Japan.
EM mfukayama-tky@umin.ac.jp
CR Bao SD, 2004, CANCER CELL, V5, P329, DOI 10.1016/S1535-6108(04)00081-9
   Baril P, 2007, ONCOGENE, V26, P2082, DOI 10.1038/sj.onc.1210009
   BIRCHMEIER C, 1993, ANNU REV CELL BIOL, V9, P511, DOI 10.1146/annurev.cb.09.110193.002455
   Erkan M, 2007, GASTROENTEROLOGY, V132, P1447, DOI 10.1053/j.gastro.2007.01.031
   Gillan L, 2002, CANCER RES, V62, P5358
   Grigoriadis A, 2006, BREAST CANCER RES, V8, P0, DOI 10.1186/bcr1604
   Hardwick JCH, 2004, GASTROENTEROLOGY, V126, P111, DOI 10.1053/j.gastro.2003.10.067
   Higaki S, 1999, J GASTROENTEROL, V34, P215, DOI 10.1007/s005350050246
   Hirose Y, 2003, BIOMED RES-TOKYO, V24, P31, DOI 10.2220/biomedres.24.31
   Horiuchi K, 1999, J BONE MINER RES, V14, P1239, DOI 10.1359/jbmr.1999.14.7.1239
   Ji XH, 2000, J BONE MINER METAB, V18, P132, DOI 10.1007/s007740050103
   KEDINGER M, 1999, DEV GASTROINTESTINAL, V0, P83
   Kii I, 2006, BIOCHEM BIOPH RES CO, V342, P766, DOI 10.1016/j.bbrc.2006.02.016
   Kruzynska-Frejtag A, 2004, DEV DYNAM, V229, P857, DOI 10.1002/dvdy.10453
   Kruzynska-Frejtag A, 2001, MECH DEVELOP, V103, P183, DOI 10.1016/S0925-4773(01)00356-2
   Kudo Y, 2006, CANCER RES, V66, P6928, DOI 10.1158/0008-5472.CAN-05-4540
   Kushiyama Y, 2000, J LAB CLIN MED, V136, P201, DOI 10.1067/mlc.2000.108755
   Li A, 1999, PATHOL INT, V49, P426, DOI 10.1046/j.1440-1827.1999.00891.x
   Naftalin RJ, 1999, J PHYSIOL-LONDON, V514, P211, DOI 10.1111/j.1469-7793.1999.211af.x
   Norris RA, 2007, J CELL BIOCHEM, V101, P695, DOI 10.1002/jcb.21224
   Orimo A, 2005, CELL, V121, P335, DOI 10.1016/j.cell.2005.02.034
   Oshima H, 1997, CANCER RES, V57, P1644
   Powell DW, 1999, AM J PHYSIOL-CELL PH, V277, PC183, DOI 10.1152/ajpcell.1999.277.2.C183
   Rockman SP, 2001, J GASTROEN HEPATOL, V16, P991, DOI 10.1046/j.1440-1746.2001.02588.x
   Sasaki H, 2003, BREAST CANCER RES TR, V77, P245, DOI 10.1023/A:1021899904332
   Sasaki H, 2001, CANCER-AM CANCER SOC, V92, P843, DOI 10.1002/1097-0142(20010815)92:4<843::AID-CNCR1391>3.0.CO;2-P
   Shao R, 2004, MOL CELL BIOL, V24, P3992, DOI 10.1128/MCB.24.9.3992-4003.2004
   Shimazaki M, 2008, J EXP MED, V205, P295, DOI 10.1084/jem.20071297
   Spradling A, 2001, NATURE, V414, P98, DOI 10.1038/35102160
   Suzuki H, 2004, ANAT REC PART A, V281A, P1264, DOI 10.1002/ar.a.20080
   Tai IT, 2005, CARCINOGENESIS, V26, P908, DOI 10.1093/carcin/bgi034
   Takayama G, 2006, J ALLERGY CLIN IMMUN, V118, P98, DOI 10.1016/j.jaci.2006.02.046
   TAKESHITA S, 1993, BIOCHEM J, V294, P271, DOI 10.1042/bj2940271
   Yan W, 2006, J BIOL CHEM, V281, P19700, DOI 10.1074/jbc.M601856200
   YAO T, 1993, HUM PATHOL, V24, P525, DOI 10.1016/0046-8177(93)90165-D
NR 37
TC 111
Z9 117
U1 0
U2 13
PU HISTOCHEMICAL SOC INC
PI SEATTLE
PA UNIV WASHINGTON, DEPT BIOSTRUCTURE, BOX 357420, SEATTLE, WA 98195 USA
SN 0022-1554
EI 
J9 J HISTOCHEM CYTOCHEM
JI J. Histochem. Cytochem.
PD AUG 15
PY 2008
VL 56
IS 8
BP 753
EP 764
DI 10.1369/jhc.2008.951061
PG 12
WC Cell Biology
SC Cell Biology
GA 324US
UT WOS:000257545500005
PM 18443362
DA 2023-09-23
ER

PT J
AU Koyama, H
   Kobayashi, N
   Harada, M
   Takeoka, M
   Kawai, Y
   Sano, K
   Fujimori, M
   Amano, J
   Ohhashi, T
   Kannagi, R
   Kimata, K
   Taniguchi, S
   Itano, N
AF Koyama, Hiroshi
   Kobayashi, Nobutaka
   Harada, Michihiko
   Takeoka, Michiko
   Kawai, Yoshiko
   Sano, Kenji
   Fujimori, Minoru
   Amano, Jun
   Ohhashi, Toshio
   Kannagi, Reiji
   Kimata, Koji
   Taniguchi, Shun'ichiro
   Itano, Naoki
TI Significance of tumor-associated stroma in promotion of intratumoral lymphangiogenesis - Pivotal role of a hyaluronan-rich tumor microenvironment
SO AMERICAN JOURNAL OF PATHOLOGY
LA English
DT Article
ID endothelial growth-factor; lymph-node metastasis; breast-cancer; factor-c; extracellular-matrix; epithelial-cells; vegf-c; expression; fibroblasts; angiogenesis
AB Stromal cells, together with extracellular matrix components, provide a tumor microenvironment that is pivotal for cancer cell growth and progression. In our previous study using a conditional transgenic mouse model of breast cancer, the overproduction of hyaluronan, a major extracellular constituent, accelerated tumor angiogenesis through stromal cell recruitment. This finding led us to investigate the role of hyaluronan in the lymphatic vessel system. Here, we have found that microenvironmental hyaluronan promoted tumor lymphangiogenesis concurrently with the formation of stromal structures. Additionally, lymphatic vessels frequently penetrated and accumulated into stromal compartments, and up-regulation of vascular endothelial growth factor-C and -D was detected at tumor-stromal interfaces. To assess the contribution of stromal cells to lymphangiogenesis in vivo, we established tumor-associated fibroblasts from hyaluronan-overproducing mammary tumors and implanted them together with carcinoma cells from control tumors or MCF-7 human breast carcinoma cells in nude mice. Carcinoma cells grew rapidly in association with marked stromal reactions and lymphangiogenesis. Without the stromal cells, however, the tumors developed slowly with less stroma and lymphatic vessels. These findings underline the significance of tumor-associated stroma in the promotion of intratumoral lymphangiogenesis and suggest a pivotal role for the hyaluronan-rich tumor microenvironment.
C1 [Koyama, Hiroshi; Kobayashi, Nobutaka; Harada, Michihiko; Takeoka, Michiko; Taniguchi, Shun'ichiro; Itano, Naoki] Shinshu Univ, Grad Sch Med, Inst Aging & Adaptat, Dept Mol Oncol,Div Mol & Cellular Biol, Nagano 3908621, Japan.
   [Koyama, Hiroshi; Kobayashi, Nobutaka; Harada, Michihiko; Fujimori, Minoru; Amano, Jun] Shinshu Univ, Sch Med, Dept Surg, Nagano, Japan.
   [Kawai, Yoshiko; Ohhashi, Toshio] Shinshu Univ, Sch Med, Dept Physiol, Nagano, Japan.
   [Sano, Kenji] Shinshu Univ Hosp, Biomed Res Ctr, Dept Lab Med, Nagano, Japan.
   [Kannagi, Reiji] Japan Sci & Technol Agcy, Core Res Evolut Sci & Technol, Tokyo, Saitama, Japan.
   [Kannagi, Reiji] Aichi Canc Ctr, Res Inst, Program Mol Pathol, Aichi, Japan.
   [Kimata, Koji] Aichi Med Univ, Inst Mol Sci Med, Aichi, Japan.
C3 Shinshu University; Shinshu University; Shinshu University; Shinshu University; Japan Science & Technology Agency (JST); Aichi Cancer Center; Aichi Medical University
RP Itano, N (通讯作者)，Shinshu Univ, Grad Sch Med, Inst Aging & Adaptat, Dept Mol Oncol,Div Mol & Cellular Biol, Nagano 3908621, Japan.
EM itano@sch.md.shinshu-u.ac.jp
CR Albini A, 2007, NAT REV CANCER, V7, P139, DOI 10.1038/nrc2067
   Alitalo K, 2005, NATURE, V438, P946, DOI 10.1038/nature04480
   Barcellos-Hoff MH, 2000, CANCER RES, V60, P1254
   Bhowmick NA, 2005, CURR OPIN GENET DEV, V15, P97, DOI 10.1016/j.gde.2004.12.003
   Bhowmick NA, 2004, SCIENCE, V303, P848, DOI 10.1126/science.1090922
   Bissell MJ, 2001, NAT REV CANCER, V1, P46, DOI 10.1038/35094059
   Brown HM, 2006, DEV BIOL, V300, P699, DOI 10.1016/j.ydbio.2006.10.012
   Cao RH, 2004, CANCER CELL, V6, P333, DOI 10.1016/j.ccr.2004.08.034
   Cao YH, 1998, P NATL ACAD SCI USA, V95, P14389, DOI 10.1073/pnas.95.24.14389
   Crnic I, 2004, CANCER RES, V64, P8630, DOI 10.1158/0008-5472.CAN-04-2523
   Dadras SS, 2003, AM J PATHOL, V162, P1951, DOI 10.1016/S0002-9440(10)64328-3
   Desmouliere A, 2004, INT J DEV BIOL, V48, P509, DOI 10.1387/ijdb.041802ad
   Dong JY, 2004, EMBO J, V23, P2800, DOI 10.1038/sj.emboj.7600289
   Gale NW, 2007, MOL CELL BIOL, V27, P595, DOI 10.1128/MCB.01503-06
   Guo LX, 2005, ACTA BIOCH BIOPH SIN, V37, P601, DOI 10.1111/j.1745-7270.2005.00083.x
   Hirakawa S, 2007, BLOOD, V109, P1010, DOI 10.1182/blood-2006-05-021758
   Hong YK, 2003, CELL TISSUE RES, V314, P85, DOI 10.1007/s00441-003-0747-8
   Itano N, 2004, J BIOL CHEM, V279, P18679, DOI 10.1074/jbc.M313178200
   Ji Rui-Cheng, 2006, LYMPHATIC RESEARCH AND BIOLOGY, V4, P83, DOI 10.1089/lrb.2006.4.83
   Kalluri R, 2006, NAT REV CANCER, V6, P392, DOI 10.1038/nrc1877
   KASID A, 1985, SCIENCE, V228, P725, DOI 10.1126/science.4039465
   Kawai Yoshiko, 2007, LYMPHATIC RESEARCH AND BIOLOGY, V5, P115, DOI 10.1089/lrb.2007.1003
   Kopfstein L, 2007, AM J PATHOL, V170, P1348, DOI 10.2353/ajpath.2007.060835
   Koshida Y, 2006, J SURG RES, V134, P270, DOI 10.1016/j.jss.2006.02.025
   Koyama H, 2007, AM J PATHOL, V170, P1086, DOI 10.2353/ajpath.2007.060793
   LAURENT TC, 1992, FASEB J, V6, P2397, DOI 10.1096/fasebj.6.7.1563592
   Leu AJ, 2000, CANCER RES, V60, P4324
   Mantovani A, 2006, CANCER METAST REV, V25, P315, DOI 10.1007/s10555-006-9001-7
   Maula SM, 2003, CANCER RES, V63, P1920
   Olumi AF, 1999, CANCER RES, V59, P5002
   Ordonez NG, 2006, ADV ANAT PATHOL, V13, P83, DOI 10.1097/01.pap.0000213007.48479.94
   Orimo A, 2005, CELL, V121, P335, DOI 10.1016/j.cell.2005.02.034
   Padera TP, 2002, SCIENCE, V296, P1883, DOI 10.1126/science.1071420
   Rissanen TT, 2003, CIRC RES, V92, P1098, DOI 10.1161/01.RES.0000073584.46059.E3
   Ristimaki A, 1998, J BIOL CHEM, V273, P8413, DOI 10.1074/jbc.273.14.8413
   Schoppmann SF, 2002, AM J PATHOL, V161, P947, DOI 10.1016/S0002-9440(10)64255-1
   Shekhar MPV, 2003, BREAST CANCER RES, V5, P130, DOI 10.1186/bcr580
   Sipos B, 2004, AM J PATHOL, V165, P1187, DOI 10.1016/S0002-9440(10)63379-2
   Stacker SA, 2001, NAT MED, V7, P186, DOI 10.1038/84635
   Toole BP, 2004, NAT REV CANCER, V4, P528, DOI 10.1038/nrc1391
   Tsurusaki T, 1999, BRIT J CANCER, V80, P309, DOI 10.1038/sj.bjc.6690356
   Turley EA, 2002, J BIOL CHEM, V277, P4589, DOI 10.1074/jbc.R100038200
   Valtola R, 1999, AM J PATHOL, V154, P1381, DOI 10.1016/S0002-9440(10)65392-8
   Vleugel MM, 2004, J CLIN PATHOL, V57, P746, DOI 10.1136/jcp.2003.014480
   Williams CSM, 2003, J PATHOL, V200, P195, DOI 10.1002/path.1343
   Wong SY, 2005, CANCER RES, V65, P9789, DOI 10.1158/0008-5472.CAN-05-0901
NR 46
TC 94
Z9 102
U1 0
U2 8
PU AMER SOC INVESTIGATIVE PATHOLOGY, INC
PI BETHESDA
PA 9650 ROCKVILLE PIKE, BETHESDA, MD 20814-3993 USA
SN 0002-9440
EI 
J9 AM J PATHOL
JI Am. J. Pathol.
PD JAN 15
PY 2008
VL 172
IS 1
BP 179
EP 193
DI 10.2353/ajpath.2008.070360
PG 15
WC Pathology
SC Pathology
GA 251MC
UT WOS:000252376600019
PM 18079437
DA 2023-09-23
ER

PT J
AU Denys, H
   Derycke, L
   Hendrix, A
   Westbroek, W
   Gheldof, A
   Narine, K
   Pauwels, P
   Gespach, C
   Bracke, M
   De Wever, O
AF Denys, Hannelore
   Derycke, Lara
   Hendrix, An
   Westbroek, Wendy
   Gheldof, Alexander
   Narine, Kishan
   Pauwels, Patrick
   Gespach, Christian
   Bracke, Marc
   De Wever, Olivier
TI Differential impact of TGF-beta and EGF on fibroblast differentiation and invasion reciprocally promotes colon cancer cell invasion
SO CANCER LETTERS
LA English
DT Article
DE bFGF; Rho-GTPases; heterotypic co-cultures; tenascin-C; spheroid; stress fibers
ID muscle actin expression; in-vitro; tumor microenvironment; growth-factor; rho; migration; adhesion; breast; stroma; myofibroblasts
AB Several studies indicate that cancer-associated fibroblasts play a critical role in cancer cell invasion and metastasis, the hallmarks of malignancy. To better understand the mechanisms underlying such effects, we established a heterotypic model of human fibroblasts (primary colon fibroblasts and immortalized human dermal fibroblasts) in co-culture with human colon cancer cells (HCT-8/E11), using three-dimensional collagen type-1 and Matrigel matrices. We report that TGF-beta is the unique and dominant factor to provide pro-invasive signals to HCT-S/E11 colon cancer cells from TGF-beta-treated human fibroblasts in three-dimensional collagen type I and Matrigel matrices. These effects are not mimicked or reversed by EGF or bFGF, and are associated with the TGF-beta-mediated induction of myofibroblast differentiation and functional markers, such as alpha-SMA, the haptotactic matrix molecule TNC, collagen type 1 maturation enzyme P4H, serine protease FAP, and myofibroblast contractility. Accordingly, TGF-beta induced a strong activation of RhoA and stress fiber formation in fibroblasts, with no impact on Rac1-GTP levels. In contrast, EGF down-regulated Rho-GTP levels in fibroblasts, giving permissive signals for Rac1 activation, fibroblast polarization, and invasion. Taken together, our data imply that TGF-beta and EGF exert invasive growth-promoting actions in human colon tumors through a differential and cumulative impact on the stromal and cancer cell compartments. Our data predict that inhibitors directed at this reciprocal molecular and cellular crosstalk will have therapeutic applications for targeting the invasive growth of human primary tumors and their metastatic spread. (C) 2008 Elsevier Ireland Ltd. All rights reserved.
C1 [Derycke, Lara; Gheldof, Alexander; Bracke, Marc; De Wever, Olivier] Ghent Univ Hosp, Dept Radiol & Nucl Med, Lab Expt Canc Res, B-9000 Ghent, Belgium.
   [Denys, Hannelore; Hendrix, An] Ghent Univ Hosp, Dept Med Oncol, B-9000 Ghent, Belgium.
   [Narine, Kishan] Ghent Univ Hosp, Dept Cardiac Surg, B-9000 Ghent, Belgium.
   [Pauwels, Patrick] Ghent Univ Hosp, Dept Pathol, B-9000 Ghent, Belgium.
   [Westbroek, Wendy] NHGRI, NIH, Bethesda, MD 20892 USA.
   [Gespach, Christian] INSERM, U673, Paris, France.
   [Gespach, Christian] Univ Paris 06, Fac Med, Lab Mol & Clin Oncol Solid Tumors, F-755071 Paris 12, France.
C3 Ghent University; Ghent University Hospital; Ghent University; Ghent University Hospital; Ghent University; Ghent University Hospital; Ghent University; Ghent University Hospital; National Institutes of Health (NIH) - USA; NIH National Human Genome Research Institute (NHGRI); Institut National de la Sante et de la Recherche Medicale (Inserm); UDICE-French Research Universities; Sorbonne Universite
RP De Wever, O (通讯作者)，Ghent Univ Hosp, Dept Radiol & Nucl Med, Lab Expt Canc Res, De Pintelaan 185, B-9000 Ghent, Belgium.
EM olivier.dewever@UGent.be
CR Allinen M, 2004, CANCER CELL, V6, P17, DOI 10.1016/j.ccr.2004.06.010
   Amatangelo MD, 2005, AM J PATHOL, V167, P475, DOI 10.1016/S0002-9440(10)62991-4
   Anderson ARA, 2006, CELL, V127, P905, DOI 10.1016/j.cell.2006.09.042
   Coussens LM, 2002, NATURE, V420, P860, DOI 10.1038/nature01322
   De Wever O, 2004, J CELL SCI, V117, P4691, DOI 10.1242/jcs.01322
   De Wever O, 2004, FASEB J, V18, P1016, DOI 10.1096/fj.03-1110fje
   De Wever O, 2003, J PATHOL, V200, P429, DOI 10.1002/path.1398
   Friedl P, 2003, NAT REV CANCER, V3, P362, DOI 10.1038/nrc1075
   Gupta GP, 2006, CELL, V127, P679, DOI 10.1016/j.cell.2006.11.001
   Kalluri R, 2006, NAT REV CANCER, V6, P392, DOI 10.1038/nrc1877
   Kretzschmar M, 1997, NATURE, V389, P618, DOI 10.1038/39348
   Loeffler M, 2006, J CLIN INVEST, V116, P1955, DOI 10.1172/JCI26532
   Mack CP, 2001, J BIOL CHEM, V276, P341, DOI 10.1074/jbc.M005505200
   Masszi A, 2003, AM J PHYSIOL-RENAL, V284, PF911, DOI 10.1152/ajprenal.00183.2002
   Mattey DL, 1997, ANN RHEUM DIS, V56, P426, DOI 10.1136/ard.56.7.426
   Milyavsky M, 2007, CANCER CELL, V11, P133, DOI 10.1016/j.ccr.2006.11.022
   Nguyen QD, 2005, ONCOGENE, V24, P8240, DOI 10.1038/sj.onc.1208990
   Nobes CD, 1999, J CELL BIOL, V144, P1235, DOI 10.1083/jcb.144.6.1235
   Ohta Y, 2006, NAT CELL BIOL, V8, P803, DOI 10.1038/ncb1437
   Orimo A, 2005, CELL, V121, P335, DOI 10.1016/j.cell.2005.02.034
   Paszek MJ, 2005, CANCER CELL, V8, P241, DOI 10.1016/j.ccr.2005.08.010
   Powell DW, 1999, AM J PHYSIOL-CELL PH, V277, PC1, DOI 10.1152/ajpcell.1999.277.1.C1
   RIEDL SE, 1992, GASTROENTEROLOGY, V103, P400, DOI 10.1016/0016-5085(92)90827-L
   RonnovJessen L, 1996, PHYSIOL REV, V76, P69, DOI 10.1152/physrev.1996.76.1.69
   RonnovJessen L, 1996, J CELL BIOL, V134, P67, DOI 10.1083/jcb.134.1.67
   Sander EE, 1999, EUR J CANCER, V35, P1302, DOI 10.1016/S0959-8049(99)00145-8
   Sawhney RK, 2002, J CELL BIOL, V157, P1083, DOI 10.1083/jcb.200203069
   Schmeichel KL, 2003, J CELL SCI, V116, P2377, DOI 10.1242/jcs.00503
   Tuxhorn JA, 2002, CLIN CANCER RES, V8, P2912
   Verona EV, 2007, CANCER RES, V67, P5737, DOI 10.1158/0008-5472.CAN-07-0444
   Zaman MH, 2006, P NATL ACAD SCI USA, V103, P10889, DOI 10.1073/pnas.0604460103
   Ziu M, 2006, J NEURO-ONCOL, V79, P125, DOI 10.1007/s11060-006-9121-5
NR 32
TC 71
Z9 77
U1 0
U2 20
PU ELSEVIER IRELAND LTD
PI CLARE
PA ELSEVIER HOUSE, BROOKVALE PLAZA, EAST PARK SHANNON, CO, CLARE, 00000, IRELAND
SN 0304-3835
EI 
J9 CANCER LETT
JI Cancer Lett.
PD AUG 8
PY 2008
VL 266
IS 2
BP 263
EP 274
DI 10.1016/j.canlet.2008.02.068
PG 12
WC Oncology
SC Oncology
GA 326HI
UT WOS:000257648800016
PM 18423981
DA 2023-09-23
ER

PT J
AU Piechocki, MP
AF Piechocki, Marie P.
TI A stable explant culture of HER2/neu invasive carcinoma supported by alpha-Smooth Muscle Actin expressing stromal cells to evaluate therapeutic agents
SO BMC CANCER
LA English
DT Article
ID breast-cancer; gene-expression; growth-factor; epithelial-cells; fibroblasts; progression; gefitinib; tissue; model; proliferation
AB Background: To gain a better understanding of the effects of therapeutic agents on the tumor microenvironment in invasive cancers, we developed a co-culture model from an invasive lobular carcinoma. Tumor cells expressing HER2/neu organize in nests surrounded by alpha-Smooth Muscle Actin (alpha-SMA) expressing tumor stroma to resemble the morphology of an invading tumor. This co-culture, Mammary Adenocarcinoma Model (MAM-1) maintains a 1:1 ratio of HER2/neu positive tumor cells to alpha-SMA-reactive stromal cells and renews this configuration for over 20 passages in vitro. Methods: We characterized the cellular elements of the MAM-1 model by microarray analysis, and immunocytochemistry. We developed flow cytometric assays to evaluate the relative responses of the tumor and stroma to the tyrosine kinase inhibitor, Iressa. Results: The MAM-1 gene expression profile contains clusters that represent the ErbB-2 breast cancer signature and stroma-specific clusters associated with invasive breast cancers. The stability of this model and the ability to antigenically label the tumor and stromal fractions allowed us to determine the specificity of Iressa, a receptor tyrosine kinase inhibitor, for targeting the tumor cell population. Treatment resulted in a selective dose-dependent reduction in phospho-pMEK1/2 and pp44/42MAPK in tumor cells. Within 24 h the tumor cell fraction was reduced 1.9-fold while the stromal cell fraction increased > 3-fold, consistent with specific reductions in phospho-pp44/42 MAPK, MEK1/2 and PCNA in tumor cells and reciprocal increases in the stromal cells. Erosion of the tumor cell nests and augmented growth of the stromal cells resembled a fibrotic response. Conclusion: This model demonstrates the specificity of Iressa for HER2/neu expressing tumor cells versus the tumor associated myofibroblasts and is appropriate for delineating effects of therapy on signal transduction in the breast tumor microenvironment and improving strategies that can dually or differentially target the tumor and stromal elements in the microenvironment.
C1 [Piechocki, Marie P.] Wayne State Univ, Dept Breast Cancer Immunotherapy, Detroit, MI 48202 USA.
   [Piechocki, Marie P.] Karmanos Canc Ctr, Detroit, MI USA.
C3 Wayne State University
RP Piechocki, MP (通讯作者)，Wayne State Univ, Dept Breast Cancer Immunotherapy, Detroit, MI 48202 USA.
EM piechock@karmanos.org
CR Astolfi A, 2005, AM J PATHOL, V166, P1205, DOI 10.1016/S0002-9440(10)62339-5
   Beirowski B, 2006, J AM SOC NEPHROL, V17, P1986, DOI 10.1681/ASN.2005101044
   Bertucci F, 2004, ONCOGENE, V23, P2564, DOI 10.1038/sj.onc.1207361
   Bourhis XFDL, 1997, INT J CANCER, V71, P42, DOI 10.1002/(SICI)1097-0215(19970328)71:1<42::AID-IJC9>3.3.CO;2-X
   Di Carlo E, 1999, LAB INVEST, V79, P1261
   Eigeliene N, 2006, BMC CANCER, V6, P0, DOI 10.1186/1471-2407-6-246
   Francois H, 2004, FASEB J, V18, P926, DOI 10.1096/fj.03-0702fje
   Gudjonsson T, 2003, METHODS, V30, P247, DOI 10.1016/S1046-2023(03)00031-8
   Gudjonsson T, 2002, J CELL SCI, V115, P39
   Herbst RS, 2004, NAT REV CANCER, V4, P956, DOI 10.1038/nrc1506
   Hynes N, 2005, NAT REV CANCER, V5, P580
   Hynes NE, 2005, NAT REV CANCER, V5, P341, DOI 10.1038/nrc1609
   Iacobuzio-Donahue CA, 2002, CANCER RES, V62, P5351
   Inoue T, 2004, EUR RESPIR J, V24, P49, DOI 10.1183/09031936.04.00110203
   Ishii Y, 2006, AM J RESP CRIT CARE, V174, P550, DOI 10.1164/rccm.200509-1534OC
   Kunz-Schughart LA, 2001, EXP CELL RES, V266, P74, DOI 10.1006/excr.2001.5210
   Landis MD, 2005, ONCOGENE, V24, P5173, DOI 10.1038/sj.onc.1208712
   Li YJ, 2007, INT J CANCER, V120, P2557, DOI 10.1002/ijc.22550
   Lynch MD, 2006, BREAST CANCER RES, V8, P0, DOI 10.1186/bcr1513
   Micke P, 2005, EXPERT OPIN THER TAR, V9, P1217, DOI 10.1517/14728222.9.6.1217
   Muthuswamy SK, 2001, NAT CELL BIOL, V3, P785, DOI 10.1038/ncb0901-785
   Peduto L, 2006, ONCOGENE, V25, P5462, DOI 10.1038/sj.onc.1209536
   Piechocki MP, 2008, INT J CANCER, V122, P1722, DOI 10.1002/ijc.23231
   Piechocki MP, 2007, CANCER RES, V67, P6825, DOI 10.1158/0008-5472.CAN-07-0765
   Piechocki MP, 2006, INT J CANCER, V119, P441, DOI 10.1002/ijc.21837
   Ronnov-Jessen L, 2002, AM J PATHOL, V161, P471, DOI 10.1016/S0002-9440(10)64203-4
   Saad S, 2000, BREAST CANCER RES TR, V63, P105, DOI 10.1023/A:1006437530169
   Sakai N, 2006, P NATL ACAD SCI USA, V103, P14098, DOI 10.1073/pnas.0511200103
   Singer CF, 2002, BREAST CANCER RES TR, V72, P69, DOI 10.1023/A:1014918512569
   Sorlie T, 2001, P NATL ACAD SCI USA, V98, P10869, DOI 10.1073/pnas.191367098
   Suh KS, 2007, CLIN CANCER RES, V13, P121, DOI 10.1158/1078-0432.CCR-06-1562
   Suzuki H, 2003, CANCER RES, V63, P5054
   ULLRICH A, 1990, CELL, V61, P203, DOI 10.1016/0092-8674(90)90801-K
   Wang CS, 2001, IN VITRO CELL DEV-AN, V37, P434, DOI 10.1290/1071-2690(2001)037<0434:POBCTC>2.0.CO;2
   Werb Z, 1996, BRAZ J MED BIOL RES, V29, P1087
   West RB, 2005, PLOS BIOL, V3, P1101, DOI 10.1371/journal.pbio.0030187
   Woodburn JR, 1999, PHARMACOL THERAPEUT, V82, P241, DOI 10.1016/S0163-7258(98)00045-X
   Zhang C, 2007, J HUAZHONG U SCI-MED, V27, P44, DOI 10.1007/s11596-007-0113-2
NR 38
TC 2
Z9 2
U1 0
U2 2
PU BMC
PI LONDON
PA CAMPUS, 4 CRINAN ST, LONDON N1 9XW, ENGLAND
SN 
EI 1471-2407
J9 BMC CANCER
JI BMC Cancer
PD APR 24
PY 2008
VL 8
IS 
BP 
EP 
DI 10.1186/1471-2407-8-119
PG 22
WC Oncology
SC Oncology
GA 302AU
UT WOS:000255939200002
PM 18435859
DA 2023-09-23
ER

PT J
AU Wang, H
   Thompson, TC
AF Wang, H.
   Thompson, T. C.
TI Gene-modified bone marrow cell therapy for prostate cancer
SO GENE THERAPY
LA English
DT Review
DE prostate cancer metastasis; gene-modified cell therapy; IL-12; GLIPR1
ID mesenchymal stem-cells; tumor-associated fibroblasts; modified dendritic cells; pathogenesis-related protein; colony-stimulating factor; long-term hematopoiesis; phase-i; progenitor cells; t-cells; immune-response
AB There is a critical need to develop new and effective cancer therapies that target bone, the primary metastatic site for prostate cancer and other malignancies. Among the various therapeutic approaches being considered for this application, gene-modified cell-based therapies may have specific advantages. Gene-modified cell therapy uses gene transfer and cell-based technologies in a complementary fashion to chaperone appropriate gene expression cassettes to active sites of tumor growth. In this paper, we briefly review potential cell vehicles for this approach and discuss relevant gene therapy strategies for prostate cancer. We further discuss selected studies that led to the conceptual development and preclinical testing of IL-12 gene-modified bone marrow cell therapy for prostate cancer. Finally, we discuss future directions in the development of gene-modified cell therapy for metastatic prostate cancer, including the need to identify and test novel therapeutic genes such as GLIPR1.
C1 [Thompson, T. C.] Univ Texas MD Anderson Canc Ctr, Dept Genitourinary Med Oncol, Houston, TX 77030 USA.
   [Wang, H.] Univ Texas MD Anderson Canc Ctr, Dept Gastrointestinal Med Oncol, Houston, TX 77030 USA.
C3 University of Texas System; UTMD Anderson Cancer Center; University of Texas System; UTMD Anderson Cancer Center
RP Thompson, TC (通讯作者)，Univ Texas MD Anderson Canc Ctr, Dept Genitourinary Med Oncol, Houston, TX 77030 USA.
EM TimThomp@mdanderson.org
CR Antonia S, 2004, CURR OPIN IMMUNOL, V16, P130, DOI 10.1016/j.coi.2004.01.012
   Asahara T, 1997, SCIENCE, V275, P964, DOI 10.1126/science.275.5302.964
   Asahara T, 1999, CIRC RES, V85, P221, DOI 10.1161/01.RES.85.3.221
   Basse PH, 2000, METH MOL B, V121, P81
   Belldegrun A, 2001, HUM GENE THER, V12, P883, DOI 10.1089/104303401750195854
   Bengel FM, 2005, EUR J NUCL MED MOL I, V32, PS404, DOI 10.1007/s00259-005-1898-5
   Bingle L, 2002, J PATHOL, V196, P254, DOI 10.1002/path.1027
   Bischoff JR, 1996, SCIENCE, V274, P373, DOI 10.1126/science.274.5286.373
   Bittner RE, 1999, ANAT EMBRYOL, V199, P391, DOI 10.1007/s004290050237
   Bjornson CRR, 1999, SCIENCE, V283, P534, DOI 10.1126/science.283.5401.534
   BORDIGNON C, 1989, P NATL ACAD SCI USA, V86, P6748, DOI 10.1073/pnas.86.17.6748
   BRENNER MK, 1993, LANCET, V342, P1134, DOI 10.1016/0140-6736(93)92122-A
   Brustle O, 1999, SCIENCE, V285, P754, DOI 10.1126/science.285.5428.754
   Bubnic SJ, 2002, EXP HEMATOL, V30, P606, DOI 10.1016/S0301-472X(02)00800-7
   Budak-Alpdogan T, 2005, CANCER GENE THER, V12, P849, DOI 10.1038/sj.cgt.7700866
   Burke B, 2002, J PATHOL, V196, P204, DOI 10.1002/path.1029
   Chang AE, 2000, HUM GENE THER, V11, P839, DOI 10.1089/10430340050015455
   Clay TM, 1999, J IMMUNOL, V163, P507
   Conca A, 2004, NEUROPSYCHIATRIE, V18, P1
   Cross D, 2006, CLIN MED RES, V4, P218, DOI 10.3121/cmr.4.3.218
   DEMAGALHAES S, 1997, J IMMUNOTHER 1997, V23, P154
   Di Carlo E, 2001, BLOOD, V97, P339, DOI 10.1182/blood.V97.2.339
   Duda DG, 2000, CANCER RES, V60, P1111
   Ferrari G, 1998, SCIENCE, V279, P1528, DOI 10.1126/science.279.5356.1528
   Figueiredo ML, 2007, MOL THER, V15, P1053, DOI 10.1038/sj.mt.6300181
   Fossa A, 2004, CANCER IMMUNOL IMMUN, V53, P431, DOI 10.1007/s00262-003-0458-8
   Freytag SO, 2002, CANCER RES, V62, P4968
   Freytag SO, 2003, CANCER RES, V63, P7497
   Freytag SO, 2007, MOL THER, V15, P1016, DOI 10.1038/mt.sj.6300120
   Fujita T, 2007, GENE THER, V14, P227, DOI 10.1038/sj.gt.3302788
   Galiano RD, 2004, AM J PATHOL, V164, P1935, DOI 10.1016/S0002-9440(10)63754-6
   Gautam SC, 2000, CANCER GENE THER, V7, P1060, DOI 10.1038/sj.cgt.7700201
   Gazitt Y, 2004, LEUKEMIA, V18, P1, DOI 10.1038/sj.leu.2403173
   Gingras MC, 2000, EXP HEMATOL, V28, P65, DOI 10.1016/S0301-472X(99)00126-5
   Goodell MA, 1996, J EXP MED, V183, P1797, DOI 10.1084/jem.183.4.1797
   Gregor PD, 2005, INT J CANCER, V116, P415, DOI 10.1002/ijc.21014
   Gussoni E, 1999, NATURE, V401, P390, DOI 10.1038/43919
   Hall B, 2007, INT J HEMATOL, V86, P8, DOI 10.1532/IJH97.06230
   Han M, 2001, UROL CLIN N AM, V28, P555, DOI 10.1016/S0094-0143(05)70163-4
   Herman JR, 1999, HUM GENE THER, V10, P1239, DOI 10.1089/10430349950018229
   Hofstra CL, 1998, J IMMUNOL, V161, P5054
   Honda T, 2002, CANCER BIOL THER, V1, P163, DOI 10.4161/cbt.63
   Iwasaki H, 2007, IMMUNITY, V26, P726, DOI 10.1016/j.immuni.2007.06.004
   Jacobsen SEW, 1995, RES IMMUNOL, V146, P506, DOI 10.1016/0923-2494(96)83024-0
   Khakoo AY, 2005, ANNU REV MED, V56, P79, DOI 10.1146/annurev.med.56.090203.104149
   Kikuchi T, 2006, TOHOKU J EXP MED, V208, P1, DOI 10.1620/tjem.208.1
   Kjaergaard J, 1999, J IMMUNOL, V163, P751
   Krygier S, 2002, INT J CANCER, V98, P1, DOI 10.1002/ijc.10160
   Kucia M, 2005, STEM CELLS, V23, P879, DOI 10.1634/stemcells.2004-0342
   Kunz-Schughart LA, 2002, HISTOL HISTOPATHOL, V17, P623, DOI 10.14670/HH-17.623
   Kunz-Schughart LA, 2002, HISTOL HISTOPATHOL, V17, P599, DOI 10.14670/HH-17.599
   Lapidot T, 2005, BLOOD, V106, P1901, DOI 10.1182/blood-2005-04-1417
   Leek RD, 2002, J MAMMARY GLAND BIOL, V7, P177, DOI 10.1023/A:1020304003704
   Lenzi R, 2007, J TRANSL MED, V5, P0, DOI 10.1186/1479-5876-5-66
   Li L, 2008, CANCER RES, V68, P434, DOI 10.1158/0008-5472.CAN-07-2931
   Li LH, 2006, CANCER RES, V66, P4553, DOI 10.1158/0008-5472.CAN-05-3986
   Lowe SL, 2001, GENE THER, V8, P1363, DOI 10.1038/sj.gt.3301531
   Luznik L, 2003, BLOOD, V101, P1645, DOI 10.1182/blood-2002-07-2233
   MACRAE E, 2004, USE MACROPHAGES TARG, V0, P0
   MANTOVANI A, 1992, IMMUNOL TODAY, V13, P265, DOI 10.1016/0167-5699(92)90008-U
   Mathew P, 2004, SEMIN ONCOL, V31, P24, DOI 10.1053/j.seminoncol.2004.03.037
   MAYORDOMO JI, 1995, NAT MED, V1, P1297, DOI 10.1038/nm1295-1297
   McNeel DG, 2007, CURR OPIN UROL, V17, P175, DOI 10.1097/MOU.0b013e3280eb10eb
   Merritt JA, 2001, SEMIN ONCOL, V28, P105, DOI 10.1053/sonc.2001.28552
   Miller AM, 2005, J IMMUNOTHER, V28, P389, DOI 10.1097/01.cji.0000165353.19171.41
   Moore XL, 2004, GENE THER, V11, P811, DOI 10.1038/sj.gt.3302151
   Movsas B, 1999, UROLOGY, V53, P11, DOI 10.1016/S0090-4295(98)00500-7
   Mullen JT, 2003, ANN SURG ONCOL, V10, P596, DOI 10.1245/ASO.2003.07.020
   MURPHY EV, 1995, GENE, V159, P131, DOI 10.1016/0378-1119(95)00061-A
   Nakamizo A, 2005, CANCER RES, V65, P3307, DOI 10.1158/0008-5472.CAN-04-1874
   Naruishi K, 2006, CANCER GENE THER, V13, P658, DOI 10.1038/sj.cgt.7700919
   Nasu Y, 1999, GENE THER, V6, P338, DOI 10.1038/sj.gt.3300834
   Nishioka Y, 1999, CANCER RES, V59, P4035
   Pantuck AJ, 2004, J IMMUNOTHER, V27, P240, DOI 10.1097/00002371-200405000-00009
   Pelloso D, 2004, CLIN CANCER RES, V10, P1935, DOI 10.1158/1078-0432.CCR-03-1156
   PEREIRA RF, 1995, P NATL ACAD SCI USA, V92, P4857, DOI 10.1073/pnas.92.11.4857
   Peshwa MV, 1998, PROSTATE, V36, P129, DOI 10.1002/(SICI)1097-0045(19980701)36:2<129::AID-PROS8>3.0.CO;2-D
   Phinney DG, 2007, STEM CELLS, V25, P2896, DOI 10.1634/stemcells.2007-0637
   Pisters LL, 2004, CLIN CANCER RES, V10, P2587, DOI 10.1158/1078-0432.CCR-03-0388
   Prockop DJ, 1997, SCIENCE, V276, P71, DOI 10.1126/science.276.5309.71
   Ren CH, 2002, MOL CELL BIOL, V22, P3345, DOI 10.1128/MCB.22.10.3345-3357.2002
   Ren CZ, 2004, CANCER RES, V64, P969, DOI 10.1158/0008-5472.CAN-03-2592
   Reyes M, 2001, BLOOD, V98, P2615, DOI 10.1182/blood.V98.9.2615
   Ribas A, 2005, CURR GENE THER, V5, P619, DOI 10.2174/156652305774964758
   Rich T, 1996, GENE, V180, P125, DOI 10.1016/S0378-1119(96)00431-3
   Riddell SR, 2004, J EXP MED, V200, P1533, DOI 10.1084/jem.20042004
   RODOLFO M, 1991, CANCER IMMUNOL IMMUN, V34, P53, DOI 10.1007/BF01741325
   Rodriguez R, 1997, CANCER RES, V57, P2559
   Rooney CM, 1998, BLOOD, V92, P1549, DOI 10.1182/blood.V92.5.1549.417k32_1549_1555
   Rosenberg SA, 2004, NAT MED, V10, P909, DOI 10.1038/nm1100
   Sanda MG, 1999, UROLOGY, V53, P260, DOI 10.1016/S0090-4295(98)00539-1
   Sato A, 1995, LEUKEMIA RES, V19, P811, DOI 10.1016/0145-2126(95)00065-8
   Satoh T, 2003, CANCER RES, V63, P7853
   Satoh T, 2003, HUM GENE THER, V14, P91, DOI 10.1089/104303403321070793
   Serakinci N, 2006, EUR J CANCER, V42, P1243, DOI 10.1016/j.ejca.2006.01.036
   Shamblott MJ, 1998, P NATL ACAD SCI USA, V95, P13726, DOI 10.1073/pnas.95.23.13726
   Shi Q, 1998, BLOOD, V92, P362, DOI 10.1182/blood.V92.2.362.414k38_362_367
   Sica A, 2007, EXPERT OPIN THER TAR, V11, P1219, DOI 10.1517/14728222.11.9.1219
   Simons JW, 1999, CANCER RES, V59, P5160
   STEWART FM, 1993, BLOOD, V81, P2566
   Studeny M, 2004, JNCI-J NATL CANCER I, V96, P1593, DOI 10.1093/jnci/djh299
   Studeny M, 2002, CANCER RES, V62, P3603
   Szyperski T, 1998, P NATL ACAD SCI USA, V95, P2262, DOI 10.1073/pnas.95.5.2262
   Takahashi K, 2007, CELL, V131, P861, DOI 10.1016/j.cell.2007.11.019
   Takahashi K, 2006, CELL, V126, P663, DOI 10.1016/j.cell.2006.07.024
   TAVASSOLI M, 1990, BLOOD, V76, P1059
   Teh BS, 2001, INT J RADIAT ONCOL, V51, P605, DOI 10.1016/S0360-3016(01)01692-3
   THOMAS ED, 1975, NEW ENGL J MED, V292, P832, DOI 10.1056/NEJM197504172921605
   Trachtenberg John, 1997, CAN J UROL, V4, P61
   Trinchieri G, 2003, IMMUNITY, V19, P641, DOI 10.1016/S1074-7613(03)00296-6
   VOEST EE, 1995, J NATL CANCER I, V87, P581, DOI 10.1093/jnci/87.8.581
   Wang H, 2007, CANCER GENE THER, V14, P819, DOI 10.1038/sj.cgt.7701069
   Wei JT, 2002, J CLIN ONCOL, V20, P557, DOI 10.1200/JCO.20.2.557
   Weiss JM, 2007, EXPERT OPIN BIOL TH, V7, P1705, DOI 10.1517/14712598.7.11.1705
   Wiman KG, 2006, CELL DEATH DIFFER, V13, P921, DOI 10.1038/sj.cdd.4401921
   Wislez M, 2001, AM J PATHOL, V159, P1423, DOI 10.1016/S0002-9440(10)62529-1
   Wysocka M, 2007, CLIN LYMPHOMA MYELOM, V7, P524, DOI 10.3816/CLM.2007.n.037
   Wysocki PJ, 2002, EXPERT OPIN BIOL TH, V2, P835, DOI 10.1517/14712598.2.8.835
   Xu YX, 2001, CLIN IMMUNOL, V98, P180, DOI 10.1006/clim.2000.4971
   Yee C, 2001, CURR OPIN IMMUNOL, V13, P141, DOI 10.1016/S0952-7915(00)00196-5
   Yee C, 2006, HEMATOL ONCOL CLIN N, V20, P711, DOI 10.1016/j.hoc.2006.02.008
   Yu JY, 2007, SCIENCE, V318, P1917, DOI 10.1126/science.1151526
   Zaboikin M, 2006, CANCER GENE THER, V13, P335, DOI 10.1038/sj.cgt.7700912
   Zhang Y, 2002, HUM GENE THER, V13, P2051, DOI 10.1089/10430340260395901
NR 125
TC 6
Z9 6
U1 0
U2 7
PU NATURE PUBLISHING GROUP
PI LONDON
PA MACMILLAN BUILDING, 4 CRINAN ST, LONDON N1 9XW, ENGLAND
SN 0969-7128
EI 1476-5462
J9 GENE THER
JI Gene Ther.
PD MAY 15
PY 2008
VL 15
IS 10
BP 787
EP 796
DI 10.1038/gt.2008.37
PG 10
WC Biochemistry & Molecular Biology; Biotechnology & Applied Microbiology; Genetics & Heredity; Medicine, Research & Experimental
SC Biochemistry & Molecular Biology; Biotechnology & Applied Microbiology; Genetics & Heredity; Research & Experimental Medicine
GA 297AR
UT WOS:000255588200012
PM 18385769
DA 2023-09-23
ER

PT J
AU Lieblein, JC
   Ball, S
   Hutzen, B
   Sasser, AK
   Lin, HJ
   Huang, THM
   Hall, BM
   Lin, JY
AF Lieblein, Jacqueline C.
   Ball, Sarah
   Hutzen, Brian
   Sasser, A. Kate
   Lin, Huey-Jen
   Huang, Tim H. M.
   Hall, Brett M.
   Lin, Jiayuh
TI STAT3 can be activated through paracrine signaling in breast epithelial cells
SO BMC CANCER
LA English
DT Article
ID cancer-cells; constitutive activation; tumor microenvironment; transcription factors; multidrug-resistance; molecular targets; carcinoma cells; growth-factor; interleukin-6; family
AB Background: Many cancers, including breast cancer, have been identified with increased levels of phosphorylated or the active form of Signal Transducers and Activators of Transcription 3 (STAT3) protein. However, whether the tumor microenvironment plays a role in this activation is still poorly understood. Methods: Conditioned media, which contains soluble factors from MDA-MB-231 and MDA-MB-468 breast cancer cells and breast cancer associated fibroblasts, was added to MCF-10A breast epithelial and MDA-MB-453 breast cancer cells. The stimulation of phosphorylated STAT3 (p-STAT3) levels by conditioned media was assayed by Western blot in the presence or absence of neutralized IL-6 antibody, or a JAK/STAT3 inhibitor, JSI-124. The stimulation of cell proliferation in MCF-10A cells by conditioned media in the presence or absence of JSI-124 was subjected to MTT analysis. IL-6, IL-10, and VEGF levels were determined by ELISA analysis. Results: Our results demonstrated that conditioned media from cell lines with constitutively active STAT3 are sufficient to induce p-STAT3 levels in various recipients that do not possess elevated p-STAT3 levels. This signaling occurs through the JAK/STAT3 pathway, leading to STAT3 phosphorylation as early as 30 minutes and is persistent for at least 24 hours. ELISA analysis confirmed a correlation between elevated levels of IL-6 production and p-STAT3. Neutralization of the IL-6 ligand or gp130 was sufficient to block increased levels of p-STAT3 (Y705) in treated cells. Furthermore, soluble factors within the MDA-MB-231 conditioned media were also sufficient to stimulate an increase in IL-6 production from MCF-10A cells. Conclusion: These results demonstrate STAT3 phosphorylation in breast epithelial cells can be stimulated by paracrine signaling through soluble factors from both breast cancer cells and breast cancer associated fibroblasts with elevated STAT3 phosphorylation. The induction of STAT3 phosphorylation is through the IL-6/JAK pathway and appears to be associated with cell proliferation. Understanding how IL-6 and other soluble factors may lead to STAT3 activation via the tumor microenvironment will provide new therapeutic regimens for breast carcinomas and other cancers with elevated p-STAT3 levels.
C1 [Lieblein, Jacqueline C.; Ball, Sarah; Hutzen, Brian; Sasser, A. Kate; Hall, Brett M.; Lin, Jiayuh] Ohio State Univ, Dept Pediat, Columbus, OH 43210 USA.
   [Lieblein, Jacqueline C.; Lin, Jiayuh] Ohio State Univ, Ohio State Biochem Program, Columbus, OH 43210 USA.
   [Ball, Sarah; Hutzen, Brian; Lin, Jiayuh] Ohio State Univ, Mol Cellular & Dev Biol Program, Columbus, OH 43210 USA.
   [Lin, Huey-Jen] Ohio State Univ, Sch Allied Med Profess, Div Med Technol, Columbus, OH 43210 USA.
   [Lin, Huey-Jen; Huang, Tim H. M.; Hall, Brett M.] Ohio State Univ, Human Canc Genet Program, Columbus, OH 43210 USA.
   [Huang, Tim H. M.] Ohio State Univ, Dept Mol Virol Immunol & Med Genet, Columbus, OH 43210 USA.
   [Lin, Jiayuh] Ohio State Univ, Expt Therapeut Program, Ctr Comprehens Canc, Columbus, OH 43210 USA.
   [Lin, Jiayuh] Ohio State Univ, Res Inst, Nationwide Childrens Hosp, Columbus, OH 43210 USA.
C3 University System of Ohio; Ohio State University; University System of Ohio; Ohio State University; University System of Ohio; Ohio State University; University System of Ohio; Ohio State University; University System of Ohio; Ohio State University; University System of Ohio; Ohio State University; James Cancer Hospital & Solove Research Institute; University System of Ohio; Ohio State University; University System of Ohio; Ohio State University; Nationwide Childrens Hospital; Research Institute at Nationwide Children's Hospital
RP Lin, JY (通讯作者)，Ohio State Univ, Dept Pediat, Columbus, OH 43210 USA.
EM jlieblein@gmail.com; Sarah.Ball@Nationwidechildrens.org; Brian.Hutzen@nationwidechildrens.org; sasserkate@gmail.com; Huey-Jen.Lin@osumc.edu; Tim.Huang@osumc.edu; Brett.Hall@nationwidechildrens.org; lin.674@osu.edu
FU NCI [RO1 CA096714]; Susan G. Komen Breast Cancer Foundation
CR Bendre MS, 2002, CANCER RES, V62, P5571
   Berishaj M, 2007, BREAST CANCER RES, V9, P0, DOI 10.1186/bcr1680
   Bhowmick NA, 2004, NATURE, V432, P332, DOI 10.1038/nature03096
   Bhowmick NA, 2005, CURR OPIN GENET DEV, V15, P97, DOI 10.1016/j.gde.2004.12.003
   Blaskovich MA, 2003, CANCER RES, V63, P1270
   Bowman T, 2001, P NATL ACAD SCI USA, V98, P7319, DOI 10.1073/pnas.131568898
   Bowman T, 2000, ONCOGENE, V19, P2474, DOI 10.1038/sj.onc.1203527
   Bromberg JF, 1999, CELL, V98, P295, DOI 10.1016/S0092-8674(00)81959-5
   Buettner R, 2002, CLIN CANCER RES, V8, P945
   Chang JC, 2005, J CLIN ONCOL, V23, P1169, DOI 10.1200/JCO.2005.03.156
   Chen CL, 2007, BRIT J CANCER, V96, P591, DOI 10.1038/sj.bjc.6603597
   Chen WY, 2007, NAT CLIN PRACT ONCOL, V4, P415, DOI 10.1038/ncponc0851
   Clevenger CV, 2004, AM J PATHOL, V165, P1449, DOI 10.1016/S0002-9440(10)63403-7
   Conze D, 2001, CANCER RES, V61, P8851
   COPELAND NG, 1995, GENOMICS, V29, P225, DOI 10.1006/geno.1995.1235
   Darnell JE, 1997, SCIENCE, V277, P1630, DOI 10.1126/science.277.5332.1630
   Duan ZF, 2006, CLIN CANCER RES, V12, P5055, DOI 10.1158/1078-0432.CCR-06-0861
   Evans James P, 2005, BREAST DIS, V23, P17
   Garcia R, 1997, CELL GROWTH DIFFER, V8, P1267
   Garcia R, 2001, ONCOGENE, V20, P2499, DOI 10.1038/sj.onc.1204349
   Gu B, 2004, CARCINOGENESIS, V25, P2293, DOI 10.1093/carcin/bgh272
   Hanahan D, 2000, CELL, V100, P57, DOI 10.1016/S0092-8674(00)81683-9
   Haura EB, 2005, NAT CLIN PRACT ONCOL, V2, P315, DOI 10.1038/ncponc0195
   Hsieh FC, 2005, BIOCHEM BIOPH RES CO, V335, P292, DOI 10.1016/j.bbrc.2005.07.075
   Ihle JN, 2001, CURR OPIN CELL BIOL, V13, P211, DOI 10.1016/S0955-0674(00)00199-X
   IHLE JN, 1995, ANNU REV IMMUNOL, V13, P369, DOI 10.1146/annurev.iy.13.040195.002101
   Jemal A, 2007, CA-CANCER J CLIN, V57, P43, DOI 10.3322/canjclin.57.1.43
   Kalluri R, 2006, NAT REV CANCER, V6, P392, DOI 10.1038/nrc1877
   Knupfer H, 2007, BREAST CANCER RES TR, V102, P129, DOI 10.1007/s10549-006-9328-3
   Lim CP, 2006, MOL BIOSYST, V2, P536, DOI 10.1039/b606246f
   OSullivan LA, 2007, MOL IMMUNOL, V44, P2497, DOI 10.1016/j.molimm.2006.11.025
   Real PJ, 2002, ONCOGENE, V21, P7611, DOI 10.1038/sj.onc.1206004
   Rincon M, 2006, BREAST CANCER RES TR, V100, P301, DOI 10.1007/s10549-006-9251-7
   RonnovJessen L, 1996, PHYSIOL REV, V76, P69, DOI 10.1152/physrev.1996.76.1.69
   Sasser AK, 2007, FASEB J, V21, P3763, DOI 10.1096/fj.07-8832com
   SEHGAL PB, 1990, CANCER INVEST, V8, P661, DOI 10.3109/07357909009018940
   Sung SY, 2007, CURR PROB CANCER, V31, P36, DOI 10.1016/j.currproblcancer.2006.12.002
   Tlsty TD, 2001, CURR OPIN GENET DEV, V11, P54, DOI 10.1016/S0959-437X(00)00156-8
   VANROOZENDAAL CEP, 1992, BRIT J CANCER, V65, P77, DOI 10.1038/bjc.1992.14
   WATSON CJ, 1995, BRIT J CANCER, V71, P840, DOI 10.1038/bjc.1995.162
   Wen ZL, 1997, NUCLEIC ACIDS RES, V25, P2062, DOI 10.1093/nar/25.11.2062
   Yao C, 2007, INT J CANCER, V121, P1949, DOI 10.1002/ijc.22930
   Yeh HH, 2006, ONCOGENE, V25, P4300, DOI 10.1038/sj.onc.1209464
   Yu H, 2004, NAT REV CANCER, V4, P97, DOI 10.1038/nrc1275
   Yu H, 2007, NAT REV IMMUNOL, V7, P41, DOI 10.1038/nri1995
   ZHONG Z, 1994, SCIENCE, V264, P95, DOI 10.1126/science.8140422
NR 46
TC 66
Z9 73
U1 0
U2 4
PU BMC
PI LONDON
PA CAMPUS, 4 CRINAN ST, LONDON N1 9XW, ENGLAND
SN 1471-2407
EI 
J9 BMC CANCER
JI BMC Cancer
PD OCT 21
PY 2008
VL 8
IS 
BP 
EP 
DI 10.1186/1471-2407-8-302
PG 14
WC Oncology
SC Oncology
GA 372LD
UT WOS:000260902200001
PM 18939993
DA 2023-09-23
ER

PT J
AU Lin, HJL
   Zuo, T
   Lin, CH
   Kuo, CT
   Liyanarachchi, S
   Sun, SY
   Shen, RL
   Deatherage, DE
   Potter, D
   Asamoto, L
   Lin, SL
   Yan, PS
   Cheng, AL
   Ostrowski, MC
   Huang, THM
AF Lin, Huey-Jen L.
   Zuo, Tao
   Lin, Ching-Hung
   Kuo, Chieh Ti
   Liyanarachchi, Sandya
   Sun, Shuying
   Shen, Rulong
   Deatherage, Daniel E.
   Potter, Dustin
   Asamoto, Lisa
   Lin, Shili
   Yan, Pearlly S.
   Cheng, Ann-Lii
   Ostrowski, Mchael C.
   Huang, Tim H. -M.
TI Breast Cancer-Associated Fibroblasts Confer AKT1-Mediated Epigenetic Silencing of Cystatin M in Epithelial Cells
SO CANCER RESEARCH
LA English
DT Article
ID dna methylation; stromal fibroblasts; growth; contributes; inhibition; senescence; protein; arrest; genes; cst6
AB The interplay between histone modifications and promoter hypermethylation provides a causative explanation for epigenetic gene silencing in cancer. Less is known about the upstream initiators that direct this process. Here, we report that the Cystatin M (CST6) tumor suppressor gene is concurrently down-regulated with other loci in breast epithelial cells cocultured with cancer-associated fibroblasts (CAF). Promoter hypermethylation of CST6 is associated with aberrant AKT1 activation in epithelial cells, as well as the disabled INNP4B regulator resulting from the suppression by CAFs. Repressive chromatin, marked by trimethyl-H3K27 and dimethyl-H3K9, and de novo DNA methylation is established at the promoter. The findings suggest that microenvironmental stimuli are triggers in this epigenetic cascade, leading to the long-term silencing of CST6 in breast tumors. Our present findings implicate a causal mechanism defining how tumor stromal fibroblasts support neoplastic progression by manipulating the epigenome of mammary epithelial cells. The result also highlights the importance of direct cell-cell contact between epithelial cells and the surrounding fibroblasts that confer this epigenetic perturbation. Because this two-way interaction is anticipated, the described coculture system can be used to determine the effect of epithelial factors on fibroblasts in future studies. [Cancer Res 2008;68(24):10257-66]
C1 [Lin, Huey-Jen L.; Zuo, Tao; Kuo, Chieh Ti; Liyanarachchi, Sandya; Deatherage, Daniel E.; Potter, Dustin; Yan, Pearlly S.; Huang, Tim H. -M.] Ohio State Univ, Human Canc Genet Program, Columbus, OH 43210 USA.
   [Lin, Huey-Jen L.; Zuo, Tao; Asamoto, Lisa] Ohio State Univ, Div Med Technol, Sch Allied Med Profess, Columbus, OH 43210 USA.
   [Sun, Shuying] Ohio State Univ, Math Biosci Inst, Columbus, OH 43210 USA.
   [Shen, Rulong] Ohio State Univ, Dept Pathol, Columbus, OH 43210 USA.
   [Ostrowski, Mchael C.] Ohio State Univ, Dept Mol & Cellular Biochem, Columbus, OH 43210 USA.
   [Lin, Shili] Ohio State Univ, Dept Stat, Ctr Comprehens Canc, Columbus, OH 43210 USA.
   [Lin, Ching-Hung; Cheng, Ann-Lii] Natl Taiwan Univ Hosp, Dept Oncol, Taipei, Taiwan.
C3 University System of Ohio; Ohio State University; University System of Ohio; Ohio State University; University System of Ohio; Ohio State University; University System of Ohio; Ohio State University; University System of Ohio; Ohio State University; University System of Ohio; Ohio State University; James Cancer Hospital & Solove Research Institute; National Taiwan University; National Taiwan University Hospital
RP Huang, THM (通讯作者)，Ohio State Univ, Human Canc Genet Program, 814 Biomed Res Tower,460 W 12th Ave, Columbus, OH 43210 USA.
EM huey-jen.lin@osumc.edu; tim.huang@osumc.edu
FU American Cancer Society [U54CA113001, RO1CA069065]; Department of Defense [BC073892]; Susan G. Komen Breast Cancer Foundation [KG081123]; Ohio State University Comprehensive Cancer Center; National Science Foundation [0112050];  [NIH T32 CA106196-03]
CR Ai LB, 2006, CANCER RES, V66, P7899, DOI 10.1158/0008-5472.CAN-06-0576
   Altomare DA, 2005, ONCOGENE, V24, P7455, DOI 10.1038/sj.onc.1209085
   Antequera F, 1999, CURR BIOL, V9, PR661, DOI 10.1016/S0960-9822(99)80418-7
   Barnache S, 2006, ONCOGENE, V25, P1420, DOI 10.1038/sj.onc.1209187
   Bhowmick NA, 2004, NATURE, V432, P332, DOI 10.1038/nature03096
   Bolstad BM, 2003, BIOINFORMATICS, V19, P185, DOI 10.1093/bioinformatics/19.2.185
   Brenner AJ, 1998, ONCOGENE, V17, P199, DOI 10.1038/sj.onc.1201919
   Callinan PA, 2006, HUM MOL GENET, V15, PR95, DOI 10.1093/hmg/ddl095
   Cheng ASL, 2006, MOL CELL, V21, P393, DOI 10.1016/j.molcel.2005.12.016
   Chung I, 2007, J BIOL CHEM, V282, P8704, DOI 10.1074/jbc.M608894200
   Ehrich M, 2007, NUCLEIC ACIDS RES, V35, P0, DOI 10.1093/nar/gkl1134
   Fuks F, 2005, CURR OPIN GENET DEV, V15, P490, DOI 10.1016/j.gde.2005.08.002
   Gibbons RJ, 2005, HUM MOL GENET, V14, PR85, DOI 10.1093/hmg/ddi106
   HARRELL JF, 2001, REGRESSION MODELING, V0, P90
   Hellebrekers DMEI, 2007, CANCER RES, V67, P4138, DOI 10.1158/0008-5472.CAN-06-3032
   Hu M, 2005, NAT GENET, V37, P899, DOI 10.1038/ng1596
   Jones PA, 2007, CELL, V128, P683, DOI 10.1016/j.cell.2007.01.029
   Kalluri R, 2006, NAT REV CANCER, V6, P392, DOI 10.1038/nrc1877
   Kim JB, 2005, TUMOR BIOL, V26, P173, DOI 10.1159/000086950
   Kuperwasser C, 2004, P NATL ACAD SCI USA, V101, P4966, DOI 10.1073/pnas.0401064101
   Lachner M, 2003, J CELL SCI, V116, P2117, DOI 10.1242/jcs.00493
   Leu YW, 2004, CANCER RES, V64, P8184, DOI 10.1158/0008-5472.CAN-04-2045
   Maffini MV, 2004, J CELL SCI, V117, P1495, DOI 10.1242/jcs.01000
   McGarvey KM, 2007, CANCER RES, V67, P5097, DOI 10.1158/0008-5472.CAN-06-2029
   Nelson CM, 2006, ANNU REV CELL DEV BI, V22, P287, DOI 10.1146/annurev.cellbio.22.010305.104315
   Orimo A, 2005, CELL, V121, P335, DOI 10.1016/j.cell.2005.02.034
   Plimack ER, 2007, J CLIN ONCOL, V25, P4519, DOI 10.1200/JCO.2007.12.6029
   Priore R, 2006, J CELL PHYSIOL, V207, P800, DOI 10.1002/jcp.20620
   Ramaswamy S, 1999, P NATL ACAD SCI USA, V96, P2110, DOI 10.1073/pnas.96.5.2110
   Ren MQ, 2005, MOL CELL BIOL, V25, P10591, DOI 10.1128/MCB.25.23.10591-10603.2005
   Rivenbark AG, 2007, EXP MOL PATHOL, V83, P188, DOI 10.1016/j.yexmp.2007.03.008
   Rivenbark AG, 2006, LAB INVEST, V86, P1233, DOI 10.1038/labinvest.3700485
   Romanov SR, 2001, NATURE, V409, P633, DOI 10.1038/35054579
   Shekhar MPV, 2001, CANCER RES, V61, P1320
   SOULE HD, 1986, IN VITRO CELL DEV B, V22, P6, DOI 10.1007/BF02623435
   SOULE HD, 1990, CANCER RES, V50, P6075
   Stingl J, 1998, DIFFERENTIATION, V63, P201, DOI 10.1046/j.1432-0436.1998.6340201.x
   Stirzaker C, 2004, CANCER RES, V64, P3871, DOI 10.1158/0008-5472.CAN-03-3690
   Ting AH, 2006, GENE DEV, V20, P3215, DOI 10.1101/gad.1464906
   Tlsty TD, 2006, ANNU REV PATHOL-MECH, V1, P119, DOI 10.1146/annurev.pathol.1.110304.100224
   Tusher VG, 2001, P NATL ACAD SCI USA, V98, P5116, DOI 10.1073/pnas.091062498
   Vire E, 2006, NATURE, V439, P871, DOI 10.1038/nature04431
NR 42
TC 55
Z9 56
U1 1
U2 8
PU AMER ASSOC CANCER RESEARCH
PI PHILADELPHIA
PA 615 CHESTNUT ST, 17TH FLOOR, PHILADELPHIA, PA 19106-4404 USA
SN 0008-5472
EI 1538-7445
J9 CANCER RES
JI Cancer Res.
PD DEC 15
PY 2008
VL 68
IS 24
BP 10257
EP 10266
DI 10.1158/0008-5472.CAN-08-0288
PG 10
WC Oncology
SC Oncology
GA 386FD
UT WOS:000261866800032
PM 19074894
DA 2023-09-23
ER

PT J
AU Gaggioli, C
AF Gaggioli, Cedric
TI Collective invasion of carcinoma cells When the fibroblasts take the lead
SO CELL ADHESION & MIGRATION
LA English
DT Article
DE collective invasion; carcinoma associated fibroblast; extracellular matrix; matrix metalloproteinases; Rho
AB Epithelial to mesenchymal transitions (EMT) have been suggested to be crucial during epithelial cancer cell invasion. However, in a three-dimensional "organotypic" invasion assay squamous cell carcinoma (SCC) cells that retain epithelial characteristics "hitch a ride" with carcinoma associated fibroblasts (CAFs) in order to collectively invade. Thus epithelial cancer cells can utilise the mesenchymal characteristics of CAFs without the need to undergo EMT themselves. This work provides new insight in cancer cell invasion and shows a new role for CAFs as a target for an anti-invasive therapy.
C1 Canc Res UK, London Res Inst, London WC2A 3PX, England.
C3 Cancer Research UK
RP Gaggioli, C (通讯作者)，Canc Res UK, London Res Inst, 44 Lincolns Inn Field, London WC2A 3PX, England.
EM cedric.gaggioli@cancer.org.uk
FU Cancer Research UK; Bettencourt-Schueller Fondation
CR Bhowmick NA, 2004, NATURE, V432, P332, DOI 10.1038/nature03096
   Bhowmick NA, 2004, SCIENCE, V303, P848, DOI 10.1126/science.1090922
   Danen EHJ, 2005, J CELL BIOL, V169, P515, DOI 10.1083/jcb.200412081
   Gaggioli C, 2007, NAT CELL BIOL, V9, P1392, DOI 10.1038/ncb1658
   Gotzmann J, 2004, MUTAT RES-REV MUTAT, V566, P9, DOI 10.1016/S1383-5742(03)00033-4
   Kalluri R, 2006, NAT REV CANCER, V6, P392, DOI 10.1038/nrc1877
   Macpherson IR, 2007, ONCOGENE, V26, P5214, DOI 10.1038/sj.onc.1210334
   Nystrom ML, 2005, J PATHOL, V205, P468, DOI 10.1002/path.1716
   Orimo A, 2005, CELL, V121, P335, DOI 10.1016/j.cell.2005.02.034
   Overall CM, 2006, NAT REV CANCER, V6, P227, DOI 10.1038/nrc1821
   Petersen OW, 2003, AM J PATHOL, V162, P391, DOI 10.1016/S0002-9440(10)63834-5
   Ren XD, 1999, EMBO J, V18, P578, DOI 10.1093/emboj/18.3.578
   RODEMANN HP, 1991, AM J KIDNEY DIS, V17, P684, DOI 10.1016/S0272-6386(12)80352-0
   RONNOVJESSEN L, 1993, LAB INVEST, V68, P696
   Tse JC, 2007, J CELL BIOCHEM, V101, P816, DOI 10.1002/jcb.21215
   Walker RA, 2001, BREAST CANCER RES, V3, P143, DOI 10.1186/bcr287
   White DP, 2007, J CELL BIOL, V177, P515, DOI 10.1083/jcb.200609004
   Wolf K, 2007, NAT CELL BIOL, V9, P893, DOI 10.1038/ncb1616
   YAMAMOTO E, 1983, CANCER, V51, P2175, DOI 10.1002/1097-0142(19830615)51:12<2175::AID-CNCR2820511205>3.0.CO;2-M
   Zeisberg EM, 2007, CANCER RES, V67, P10123, DOI 10.1158/0008-5472.CAN-07-3127
NR 20
TC 29
Z9 29
U1 0
U2 3
PU TAYLOR & FRANCIS INC
PI PHILADELPHIA
PA 530 WALNUT STREET, STE 850, PHILADELPHIA, PA 19106 USA
SN 
EI 1933-6926
J9 CELL ADHES MIGR
JI Celll Adhes. Migr.
PD JAN-MAR 15
PY 2008
VL 2
IS 1
BP 45
EP 47
DI 10.4161/cam.2.1.5705
PG 3
WC Cell Biology
SC Cell Biology
GA V21UY
UT WOS:000208233700007
PM 19262123
DA 2023-09-23
ER

PT J
AU Hawsawi, NM
   Ghebeh, H
   Hendrayani, SF
   Tulbah, A
   Al-Eid, M
   Al-Tweigeri, T
   Ajarim, D
   Alaiya, A
   Dermime, S
   Aboussekhra, A
AF Hawsawi, Nahed M.
   Ghebeh, Hazent
   Hendrayani, Siti-Faujiah
   Tulbah, Asma
   Al-Eid, Maha
   Al-Tweigeri, Taher
   Ajarim, Dahish
   Alaiya, Ayodele
   Dermime, Said
   Aboussekhra, Abdelilah
TI Breast carcinoma - Associated fibroblasts and their counterparts display neoplastic-specific changes
SO CANCER RESEARCH
LA English
DT Article
ID tumor microenvironment; polypeptide expression; cancer susceptibility; stromal fibroblasts; ultraviolet-light; cells; apoptosis; p53; suppressor; survivin
AB It has become clear that the initiation and progression of carcinomas depend not only on alterations in epithelial cells, but also on changes in their microenvironment. To identify these changes, we have undertaken cellular and molecular characterization of carcinoma-associated fibroblasts (CAF) and their tumor counterpart fibroblasts (TCF) isolated from 12 breast cancer patients. Normal breast fibroblasts (NBF) from plastic surgery were used as normal control. We present evidence that both CAFs and TCFs are myofibroblasts and show tumor-associated features. Indeed, the p53/p21 response pathway to T-rays was defective in 70% CAFs, whereas it was normal in all the TCF and NBF cells. In addition, the basal levels of the p53 and p21 proteins were significantly low in 83% of CAFs and modulated in the majority of TCFs compared with NBFs. Interestingly, both TCFs and CAFs expressed high levels of the cancer marker survivin and consequently exhibited high resistance to cisplatin and UV light. Moreover, most CAFs were positive for the proliferation marker Ki-67 and exhibited high proliferation rate compared with NBFs and TCFs. However, proliferating cell nuclear antigen was highly expressed in both CAFs and TCFs. Using the two-dimensional gel electrophoresis technique, we have also shown that CAF, TCF, and NBF cells present different proteome profiles, with many proteins differentially expressed between these cells. Taken together these results indicate that different genetic alterations can occur in breast CAFs and their corresponding adjacent counterparts, showing the important role that stroma could play in breast carcinogenesis and treatment.
C1 [Hawsawi, Nahed M.; Hendrayani, Siti-Faujiah; Al-Eid, Maha; Alaiya, Ayodele; Aboussekhra, Abdelilah] King Faisal Specialist Hosp & Res Ctr, Dept Biol & Med Res, Riyadh 11211, Saudi Arabia.
   [Ghebeh, Hazent; Dermime, Said] King Faisal Specialist Hosp & Res Ctr, Tumor Immunol Stem Cell Therapy Program, Riyadh 11211, Saudi Arabia.
   [Tulbah, Asma] King Faisal Specialist Hosp & Res Ctr, Dept Pathol, Riyadh 11211, Saudi Arabia.
   [Al-Tweigeri, Taher; Ajarim, Dahish] King Faisal Specialist Hosp & Res Ctr, Dept Oncol, Riyadh 11211, Saudi Arabia.
C3 King Faisal Specialist Hospital & Research Center; King Faisal Specialist Hospital & Research Center; King Faisal Specialist Hospital & Research Center; King Faisal Specialist Hospital & Research Center
RP Aboussekhra, A (通讯作者)，King Faisal Specialist Hosp & Res Ctr, Dept Biol & Med Res, BMR,MBC 03-66,POB 3354, Riyadh 11211, Saudi Arabia.
EM aboussekhra@kfshrc.edu.sa
CR Ahmed M, 2006, ONCOGENE, V25, P5906, DOI 10.1038/sj.onc.1209873
   Al-Mohanna MA, 2004, ONCOGENE, V23, P201, DOI 10.1038/sj.onc.1206927
   Al-Mohanna MA, 2007, NUCLEIC ACIDS RES, V35, P223, DOI 10.1093/nar/gkl1075
   Alaiya AA, 1997, INT J CANCER, V73, P678, DOI 10.1002/(SICI)1097-0215(19971127)73:5<678::AID-IJC11>3.0.CO;2-2
   Alaiya AA, 2002, INT J CANCER, V98, P895, DOI 10.1002/ijc.10288
   Alaiya AA, 2000, INT J CANCER, V86, P731, DOI 10.1002/(SICI)1097-0215(20000601)86:5<731::AID-IJC20>3.0.CO;2-A
   Albini A, 2007, NAT REV CANCER, V7, P139, DOI 10.1038/nrc2067
   Allinen M, 2004, CANCER CELL, V6, P17, DOI 10.1016/j.ccr.2004.06.010
   Altieri DC, 2003, ONCOGENE, V22, P8581, DOI 10.1038/sj.onc.1207113
   Ambrosini G, 1997, NAT MED, V3, P917, DOI 10.1038/nm0897-917
   Baglole CJ, 2006, IMMUNOL INVEST, V35, P297, DOI 10.1080/08820130600754960
   Beacham DA, 2005, SEMIN CANCER BIOL, V15, P329, DOI 10.1016/j.semcancer.2005.05.003
   Bhowmick NA, 2005, CURR OPIN GENET DEV, V15, P97, DOI 10.1016/j.gde.2004.12.003
   Chang BD, 2000, P NATL ACAD SCI USA, V97, P4291, DOI 10.1073/pnas.97.8.4291
   Dotto GP, 2000, BBA-REV CANCER, V1471, PM43, DOI 10.1016/S0304-419X(00)00019-6
   Elenbaas B, 2001, EXP CELL RES, V264, P169, DOI 10.1006/excr.2000.5133
   Fukino K, 2007, JAMA-J AM MED ASSOC, V297, P2103, DOI 10.1001/jama.297.19.2103
   Gartel AL, 2002, MOL CANCER THER, V1, P639
   Ghebeh H, 2007, INT J CANCER, V121, P751, DOI 10.1002/ijc.22703
   Hill R, 2005, CELL, V123, P1001, DOI 10.1016/j.cell.2005.09.030
   Joyce JA, 2005, CANCER CELL, V7, P513, DOI 10.1016/j.ccr.2005.05.024
   Kalluri R, 2006, NAT REV CANCER, V6, P392, DOI 10.1038/nrc1877
   Kiaris H, 2005, CANCER RES, V65, P1627, DOI 10.1158/0008-5472.CAN-04-3791
   Koumas L, 2003, AM J PATHOL, V163, P1291, DOI 10.1016/S0002-9440(10)63488-8
   Kunz-Schughart LA, 2002, HISTOL HISTOPATHOL, V17, P599, DOI 10.14670/HH-17.599
   Meyer KM, 1999, ONCOGENE, V18, P5795, DOI 10.1038/sj.onc.1202977
   Moskovits N, 2006, CANCER RES, V66, P10671, DOI 10.1158/0008-5472.CAN-06-2323
   Mueller MM, 2004, NAT REV CANCER, V4, P839, DOI 10.1038/nrc1477
   Orimo A, 2005, CELL, V121, P335, DOI 10.1016/j.cell.2005.02.034
   Renwick A, 2006, NAT GENET, V38, P873, DOI 10.1038/ng1837
   SAPPINO AP, 1990, LAB INVEST, V63, P144
   Smigal C, 2006, CA-CANCER J CLIN, V56, P168, DOI 10.3322/canjclin.56.3.168
   Sullivan A, 2002, ONCOGENE, V21, P1316, DOI 10.1038/sj.onc.1205207
   Temme A, 2005, BIOCHEM BIOPH RES CO, V327, P765, DOI 10.1016/j.bbrc.2004.12.075
   VANDENHOOFF A, 1983, INT REV CONNECT TISS, V10, P395
NR 35
TC 116
Z9 120
U1 0
U2 7
PU AMER ASSOC CANCER RESEARCH
PI PHILADELPHIA
PA 615 CHESTNUT ST, 17TH FLOOR, PHILADELPHIA, PA 19106-4404 USA
SN 0008-5472
EI 
J9 CANCER RES
JI Cancer Res.
PD APR 15
PY 2008
VL 68
IS 8
BP 2717
EP 2725
DI 10.1158/0008-5472.CAN-08-0192
PG 9
WC Oncology
SC Oncology
GA 290CM
UT WOS:000255100500022
PM 18413739
DA 2023-09-23
ER

PT J
AU Jeon, ES
   Moon, HJ
   Lee, MJ
   Song, HY
   Kim, YM
   Cho, M
   Suh, DS
   Yoon, MS
   Chang, CL
   Jung, JS
   Kim, JH
AF Jeon, Eun Su
   Moon, Hyun Jung
   Lee, Mi Jeong
   Song, Hae Young
   Kim, Young Mi
   Cho, Mong
   Suh, Dong-Soo
   Yoon, Man-Soo
   Chang, Chulhun L.
   Jung, Jin Sup
   Kim, Jae Ho
TI Cancer-derived lysophosphatidic acid stimulates differentiation of human mesenchymal stem cells to myofibroblast-like cells
SO STEM CELLS
LA English
DT Article
DE lysophosphatidic acid; mesenchymal stem cells; myofibroblasts; stromal cell-derived factor-1; alpha-smooth muscle actin
ID smooth-muscle-cells; growth-factor-beta; actin expression; tumor microenvironment; stromal fibroblasts; phospholipase-d; breast-cancer; tgf-beta; in-vivo; ovarian
AB Lysophosphatidic acid (LPA) is enriched in ascites of ovarian cancer patients and is involved in growth and invasion of ovarian cancer cells. Accumulating evidence suggests cancer-associated myofibroblasts play a pivotal role in tumorigenesis through secreting stromal cell-derived factor-1 (SDF-1). In the present study, we demonstrate that LPA induces expression of alpha-smooth muscle actin (alpha-SMA), a marker for myofibroblasts, in human adipose tissue-derived mesenchymal stem cells (hADSCs). The LPA-induced expression of alpha-SMA was completely abrogated by pretreatment of the cells with Ki16425, an antagonist of LPA receptors, or by silencing LPA 1 or LPA 2 isoform expression with small interference RNA (siRNA). LPA elicited phosphorylation of Smad2/3, and siRNA-mediated depletion of endogenous Smad2/3 or adenoviral expression of Smad7, an inhibitory Smad, abrogated the LPA induced expression of alpha-SMA and phosphorylation of Smad2/3. LPA-induced secretion of transforming growth factor (TGF)-beta 1 in hADSCs, and pretreatment of the cells with SB431542, a TGF-beta type I receptor kinase inhibitor, or anti-TGF-beta 1 neutralizing antibody inhibited the LPA-induced expression of alpha-SMA and phosphorylation of Smad2. Furthermore, ascites from ovarian cancer patients or conditioned medium from ovarian cancer cells induced expression of alpha-SMA and phosphorylation of Smad2, and pretreatment of the cells with Ki16425 or SB431542 abrogated the expression of alpha-SMA and phosphorylation of Smad2. In addition, LPA increased the expression of SDF-1 in hADSCs, and pretreatment of the cells with Ki16425 or SB431562 attenuated the LPA-stimulated expression of SDF-1. These results suggest that cancer-derived LPA stimulates differentiation of hADSCs to myofibroblast-like cells and increases SDF-1 expression through activating autocrine TGF-beta 1-Smad signaling pathway.
C1 [Jeon, Eun Su; Moon, Hyun Jung; Lee, Mi Jeong; Song, Hae Young; Kim, Young Mi; Jung, Jin Sup; Kim, Jae Ho] Pusan Natl Univ, Sch Med, Dept Physiol, Med Res Ctr Ischem Tissue Regenerat, Pusan 602739, South Korea.
   [Chang, Chulhun L.] Pusan Natl Univ, Coll Med, Dept Lab Med, Pusan 602739, South Korea.
   [Suh, Dong-Soo; Yoon, Man-Soo] Pusan Natl Univ, Coll Med, Dept Obstet & Gynecol, Pusan 602739, South Korea.
   [Cho, Mong] Pusan Natl Univ, Coll Med, Dept Internal Med, Pusan 602739, South Korea.
C3 Pusan National University; Pusan National University Hospital; Pusan National University; Pusan National University; Pusan National University
RP Kim, JH (通讯作者)，Pusan Natl Univ, Sch Med, Dept Physiol, Med Res Ctr Ischem Tissue Regenerat, 1-Ga,Ami Dong, Pusan 602739, South Korea.
EM jhkimst@pusan.ac.kr
CR Allinen M, 2004, CANCER CELL, V6, P17, DOI 10.1016/j.ccr.2004.06.010
   Ao MF, 2007, CANCER RES, V67, P4244, DOI 10.1158/0008-5472.CAN-06-3946
   Aoki J, 2004, SEMIN CELL DEV BIOL, V15, P477, DOI 10.1016/j.semcdb.2004.05.001
   Barry FP, 2004, INT J BIOCHEM CELL B, V36, P568, DOI 10.1016/j.biocel.2003.11.001
   Bian DF, 2004, CANCER RES, V64, P4209, DOI 10.1158/0008-5472.CAN-04-0060
   Bierie B, 2006, CYTOKINE GROWTH F R, V17, P29, DOI 10.1016/j.cytogfr.2005.09.006
   Birgbauer E, 2006, CELL MOL LIFE SCI, V63, P2695, DOI 10.1007/s00018-006-6155-y
   Boucharaba A, 2006, P NATL ACAD SCI USA, V103, P9643, DOI 10.1073/pnas.0600979103
   Burger JA, 2006, BLOOD, V107, P1761, DOI 10.1182/blood-2005-08-3182
   DARBY I, 1990, LAB INVEST, V63, P21
   De Wever O, 2003, J PATHOL, V200, P429, DOI 10.1002/path.1398
   Desmouliere A, 2004, INT J DEV BIOL, V48, P509, DOI 10.1387/ijdb.041802ad
   Eder AM, 2000, CLIN CANCER RES, V6, P2482
   Fujii M, 1999, MOL BIOL CELL, V10, P3801, DOI 10.1091/mbc.10.11.3801
   Gabbiani G, 2003, J PATHOL, V200, P500, DOI 10.1002/path.1427
   Gaits F, 1997, FEBS LETT, V410, P54, DOI 10.1016/S0014-5793(97)00411-0
   Gan Q, 2007, CIRC RES, V101, P883, DOI 10.1161/CIRCRESAHA.107.154831
   Gauss R, 2006, J CELL MOL MED, V10, P857, DOI 10.2755/jcmm010.004.01
   Hayashi K, 2001, CIRC RES, V89, P251, DOI 10.1161/hh1501.094265
   Hinz B, 2007, J INVEST DERMATOL, V127, P526, DOI 10.1038/sj.jid.5700613
   Hu B, 2003, AM J RESP CELL MOL, V29, P397, DOI 10.1165/rcmb.2003-0063OC
   Jakowlew SB, 2006, CANCER METAST REV, V25, P435, DOI 10.1007/s10555-006-9006-2
   Jeon ES, 2006, J LIPID RES, V47, P653, DOI 10.1194/jlr.M500508-JLR200
   Jeon ES, 2006, J CELL SCI, V119, P4994, DOI 10.1242/jcs.03281
   Jinnin M, 2006, MOL PHARMACOL, V69, P597, DOI 10.1124/mol.105.017483
   Kinner B, 2002, EXP CELL RES, V278, P72, DOI 10.1006/excr.2002.5561
   Li HC, 2007, J CELL BIOCHEM, V101, P805, DOI 10.1002/jcb.21159
   Luquain C, 2003, J LIPID RES, V44, P1963, DOI 10.1194/jlr.M300188-JLR200
   Menon LG, 2007, STEM CELLS, V25, P520, DOI 10.1634/stemcells.2006-0257
   Mills GB, 2003, NAT REV CANCER, V3, P582, DOI 10.1038/nrc1143
   Morishita R, 2007, J NEUROCHEM, V101, P1031, DOI 10.1111/j.1471-4159.2006.04405.x
   Murph M, 2006, CLIN CANCER RES, V12, P6598, DOI 10.1158/1078-0432.CCR-06-1721
   Olumi AF, 1999, CANCER RES, V59, P5002
   Orimo A, 2005, CELL, V121, P335, DOI 10.1016/j.cell.2005.02.034
   Orimo A, 2006, CELL CYCLE, V5, P1597, DOI 10.4161/cc.5.15.3112
   Owens GK, 2004, PHYSIOL REV, V84, P767, DOI 10.1152/physrev.00041.2003
   Parizi M, 2000, EXP CELL RES, V254, P210, DOI 10.1006/excr.1999.4754
   Pittenger MF, 1999, SCIENCE, V284, P143, DOI 10.1126/science.284.5411.143
   Prockop DJ, 1997, SCIENCE, V276, P71, DOI 10.1126/science.276.5309.71
   Qiu P, 2005, CIRC RES, V97, P983, DOI 10.1161/01.RES.0000190604.90049.71
   SAPPINO AP, 1988, INT J CANCER, V41, P707, DOI 10.1002/ijc.2910410512
   Sengupta S, 2003, FASEB J, V17, P1570, DOI 10.1096/fj.02-1145fje
   Shen ZZ, 1998, GYNECOL ONCOL, V71, P364, DOI 10.1006/gyno.1998.5193
   Short B, 2003, ARCH MED RES, V34, P565, DOI 10.1016/j.arcmed.2003.09.007
   Sinha S, 2004, AM J PHYSIOL-CELL PH, V287, PC1560, DOI 10.1152/ajpcell.00221.2004
   Tangkijvanich P, 2002, EXP CELL RES, V281, P140, DOI 10.1006/excr.2002.5657
   Tomasek JJ, 2002, NAT REV MOL CELL BIO, V3, P349, DOI 10.1038/nrm809
   Wang DJ, 2004, J BIOL CHEM, V279, P43725, DOI 10.1074/jbc.M407368200
   Westermann AM, 1998, ANN ONCOL, V9, P437, DOI 10.1023/A:1008217129273
   Xiao YJ, 2001, ANAL BIOCHEM, V290, P302, DOI 10.1006/abio.2001.5000
   Xu Y, 1998, JAMA-J AM MED ASSOC, V280, P719, DOI 10.1001/jama.280.8.719
   XU Y, 1995, BIOCHEM J, V309, P933, DOI 10.1042/bj3090933
   Xu Y, 1995, CLIN CANCER RES, V1, P1223
   Yamada T, 2004, J BIOL CHEM, V279, P6595, DOI 10.1074/jbc.M308133200
   Zhu W, 2006, EXP MOL PATHOL, V80, P267, DOI 10.1016/j.yexmp.2005.07.004
NR 55
TC 136
Z9 146
U1 1
U2 21
PU WILEY
PI HOBOKEN
PA 111 RIVER ST, HOBOKEN 07030-5774, NJ USA
SN 1066-5099
EI 1549-4918
J9 STEM CELLS
JI Stem Cells
PD JUN 15
PY 2008
VL 26
IS 3
BP 789
EP 797
DI 10.1634/stemcells.2007-0742
PG 9
WC Cell & Tissue Engineering; Biotechnology & Applied Microbiology; Oncology; Cell Biology; Hematology
SC Cell Biology; Biotechnology & Applied Microbiology; Oncology; Hematology
GA 278RU
UT WOS:000254304800023
PM 18065393
DA 2023-09-23
ER

PT J
AU Pietras, K
   Pahler, J
   Bergers, G
   Hanahan, D
AF Pietras, Kristian
   Pahler, Jessica
   Bergers, Gabriele
   Hanahan, Douglas
TI Functions of paracrine PDGF signaling in the proangiogenic tumor stroma revealed by pharmacological targeting
SO PLOS MEDICINE
LA English
DT Article
ID growth-factor-receptor; type-16 transgenic mice; human breast-carcinoma; factor-beta-receptor; cervical-cancer; squamous carcinogenesis; cell invasion; tissue stroma; mouse model; tgf-beta
AB Background Important support functions, including promotion of tumor growth, angiogenesis, and invasion, have been attributed to the different cell types populating the tumor stroma, i.e., endothelial cells, cancer-associated fibroblasts, pericytes, and infiltrating inflammatory cells. Fibroblasts have long been recognized inside carcinomas and are increasingly implicated as functional participants. The stroma is prominent in cervical carcinoma, and distinguishable from nonmalignant tissue, suggestive of altered (tumor-promoting) functions. We postulated that pharmacological targeting of putative stromal support functions, in particular those of cancer-associated fibroblasts, could have therapeutic utility, and sought to assess the possibility in a pre-clinical setting. Methods and Findings We used a genetically engineered mouse model of cervical carcinogenesis to investigate platelet-derived growth factor ( PDGF) receptor signaling in cancer-associated fibroblasts and pericytes. Pharmacological blockade of PDGF receptor signaling with the clinically approved kinase inhibitor imatinib slowed progression of premalignant cervical lesions in this model, and impaired the growth of preexisting invasive carcinomas. Inhibition of stromal PDGF receptors reduced proliferation and angiogenesis in cervical lesions through a mechanism involving suppression of expression of the angiogenic factor fibroblast growth factor 2 ( FGF-2) and the epithelial cell growth factor FGF-7 by cancer-associated fibroblasts. Treatment with neutralizing antibodies to the PDGF receptors recapitulated these effects. A ligand trap for the FGFs impaired the angiogenic phenotype similarly to imatinib. Thus PDGF ligands expressed by cancerous epithelia evidently stimulate PDGFR-expressing stroma to up-regulate FGFs, promoting angiogenesis and epithelial proliferation, elements of a multicellular signaling network that elicits functional capabilities in the tumor microenvironment. Conclusions This study illustrates the therapeutic benefits in a mouse model of human cervical cancer of mechanism-based targeting of the stroma, in particular cancer-associated fibroblasts. Drugs aimed at stromal fibroblast signals and effector functions may prove complementary to conventional treatments targeting the overt cancer cells for a range of solid tumors, possibly including cervical carcinoma, the second most common lethal malignancy in women worldwide, for which management remains poor.
C1 [Pietras, Kristian; Pahler, Jessica; Hanahan, Douglas] Univ Calif San Francisco, Dept Biochem & Biophys, Ctr Diabet, San Francisco, CA 94143 USA.
   [Pietras, Kristian; Pahler, Jessica; Hanahan, Douglas] Univ Calif San Francisco, Ctr Comprehens Canc, San Francisco, CA 94143 USA.
   [Pietras, Kristian] Karolinska Inst, Ludwig Inst Canc Res, Stockholm, Sweden.
   [Bergers, Gabriele] Univ Calif San Francisco, Dept Neurosurg, San Francisco, CA 94143 USA.
C3 University of California System; University of California San Francisco; University of California System; University of California San Francisco; UCSF Medical Center; UCSF Helen Diller Family Comprehensive Cancer Center; Karolinska Institutet; Ludwig Institute for Cancer Research; University of California System; University of California San Francisco
RP Pietras, K (通讯作者)，Univ Calif San Francisco, Dept Biochem & Biophys, Ctr Diabet, San Francisco, CA 94143 USA.
EM kristian.pietras@licr.ki.se; dh@biochem.ucsf.edu
CR Allinen M, 2004, CANCER CELL, V6, P17, DOI 10.1016/j.ccr.2004.06.010
   Amano H, 2003, J EXP MED, V197, P221, DOI 10.1084/jem.20021408
   ARBEIT JM, 1994, J VIROL, V68, P4358, DOI 10.1128/JVI.68.7.4358-4368.1994
   Arbeit JM, 1996, P NATL ACAD SCI USA, V93, P2930, DOI 10.1073/pnas.93.7.2930
   Bergers G, 2003, J CLIN INVEST, V111, P1287, DOI 10.1172/JCI200317929
   Bhardwaj B, 1996, CLIN CANCER RES, V2, P773
   Bhowmick NA, 2004, NATURE, V432, P332, DOI 10.1038/nature03096
   Bhowmick NA, 2004, SCIENCE, V303, P848, DOI 10.1126/science.1090922
   Board R, 2005, DRUG RESIST UPDATE, V8, P75, DOI 10.1016/j.drup.2005.03.004
   Capdeville R, 2002, NAT REV DRUG DISCOV, V1, P493, DOI 10.1038/nrd839
   Casanovas O, 2005, CANCER CELL, V8, P299, DOI 10.1016/j.ccr.2005.09.005
   Castle Philip E, 2004, J LOW GENIT TRACT DIS, V8, P224, DOI 10.1097/00128360-200407000-00011
   Chen Y, 2003, CANCER RES, V63, P1927
   Compagni A, 2000, CANCER RES, V60, P7163
   De Wever O, 2003, J PATHOL, V200, P429, DOI 10.1002/path.1398
   Dong JY, 2004, EMBO J, V23, P2800, DOI 10.1038/sj.emboj.7600289
   Elson DA, 2000, CANCER RES, V60, P1267
   Erber R, 2003, FASEB J, V17, P338, DOI 10.1096/fj.03-0271fje
   ERIKSSON A, 1992, EMBO J, V11, P543, DOI 10.1002/j.1460-2075.1992.tb05085.x
   FORSBERG K, 1993, P NATL ACAD SCI USA, V90, P393, DOI 10.1073/pnas.90.2.393
   Fujimoto J, 1997, CANCER LETT, V111, P21, DOI 10.1016/S0304-3835(96)04485-0
   Fukumura D, 1998, CELL, V94, P715, DOI 10.1016/S0092-8674(00)81731-6
   Furuhashi M, 2004, CANCER RES, V64, P2725, DOI 10.1158/0008-5472.CAN-03-1489
   Gerhardt H, 2003, CELL TISSUE RES, V314, P15, DOI 10.1007/s00441-003-0745-x
   Giraudo E, 2004, J CLIN INVEST, V114, P623, DOI 10.1172/JCI200422087
   Gius D, 2007, CANCER RES, V67, P7113, DOI 10.1158/0008-5472.CAN-07-0260
   Greco A, 2001, INT J CANCER, V92, P354, DOI 10.1002/ijc.1190
   Hanahan D, 2000, CELL, V100, P57, DOI 10.1016/S0092-8674(00)81683-9
   Heldin CH, 1999, PHYSIOL REV, V79, P1283, DOI 10.1152/physrev.1999.79.4.1283
   Ikeda Y, 2004, CANCER RES, V64, P5178, DOI 10.1158/0008-5472.CAN-03-3589
   INOUE M, 1994, CANCER RES, V54, P3049
   Jain RK, 2005, SCIENCE, V307, P58, DOI 10.1126/science.1104819
   Joyce JA, 2005, CANCER CELL, V7, P513, DOI 10.1016/j.ccr.2005.05.024
   Kawai T, 1997, LAB INVEST, V77, P431
   Krettek A, 2001, ATHEROSCLEROSIS, V156, P267, DOI 10.1016/S0021-9150(00)00644-4
   Kurban G, 2004, ONCOL REP, V11, P987
   Li XR, 2000, NAT CELL BIOL, V2, P302, DOI 10.1038/35010579
   LINDMARK G, 1993, LAB INVEST, V69, P682
   Micke P, 2005, EXPERT OPIN THER TAR, V9, P1217, DOI 10.1517/14728222.9.6.1217
   Moinfar F, 2000, CANCER RES, V60, P2562
   Orimo A, 2005, CELL, V121, P335, DOI 10.1016/j.cell.2005.02.034
   Park CC, 2000, MOL MED TODAY, V6, P324, DOI 10.1016/S1357-4310(00)01756-1
   Pietras K, 2005, J CLIN ONCOL, V23, P939, DOI 10.1200/JCO.2005.07.093
   Pietras K, 2002, CANCER RES, V62, P5476
   Pietras K, 2003, CANCER CELL, V3, P439, DOI 10.1016/S1535-6108(03)00089-8
   Riley RR, 2003, CANCER RES, V63, P4862
   Sano H, 2001, CIRCULATION, V103, P2955, DOI 10.1161/01.CIR.103.24.2955
   Shao ZM, 2000, ONCOGENE, V19, P4337, DOI 10.1038/sj.onc.1203785
   Skobe M, 1998, P NATL ACAD SCI USA, V95, P1050, DOI 10.1073/pnas.95.3.1050
   Sliutz G, 1995, ANTICANCER RES, V15, P2675
   Smith K, 1999, ANN ONCOL, V10, P707, DOI 10.1023/A:1008303614441
   SmithMcCune K, 1997, CANCER RES, V57, P1294
   Song S, 2005, NAT CELL BIOL, V7, P870, DOI 10.1038/ncb1288
   St Croix B, 2000, SCIENCE, V289, P1197
   Sundberg C, 1997, AM J PATHOL, V151, P479
   Taja-Chayeb L, 2006, CANCER CELL INT, V6, P0, DOI 10.1186/1475-2867-6-22
   Tejada ML, 2006, CLIN CANCER RES, V12, P2676, DOI 10.1158/1078-0432.CCR-05-1770
   Thijssen VLJL, 2004, EXP CELL RES, V299, P286, DOI 10.1016/j.yexcr.2004.06.014
   Tlsty TD, 2001, CURR OPIN GENET DEV, V11, P54, DOI 10.1016/S0959-437X(00)00156-8
   Turner MA, 1997, J INVEST DERMATOL, V109, P619, DOI 10.1111/1523-1747.ep12337594
   Uehara H, 2003, J NATL CANCER I, V95, P458, DOI 10.1093/jnci/95.6.458
   Uhlen M, 2007, MOL CELL PROTEOMICS, V6, P1455
   Van Trappen PO, 2002, BRIT J CANCER, V87, P537, DOI 10.1038/sj.bjc.6600471
   Waggoner SE, 2003, LANCET, V361, P2217, DOI 10.1016/S0140-6736(03)13778-6
   Williams CS, 2000, J CLIN INVEST, V105, P1589, DOI 10.1172/JCI9621
   Wolf JK, 2001, CANCER INVEST, V19, P621, DOI 10.1081/CNV-100104290
NR 66
TC 353
Z9 363
U1 0
U2 26
PU PUBLIC LIBRARY SCIENCE
PI SAN FRANCISCO
PA 1160 BATTERY STREET, STE 100, SAN FRANCISCO, CA 94111 USA
SN 1549-1676
EI 
J9 PLOS MED
JI PLos Med.
PD JAN 15
PY 2008
VL 5
IS 1
BP 123
EP 138
DI 10.1371/journal.pmed.0050019
PG 16
WC Medicine, General & Internal
SC General & Internal Medicine
GA 287PJ
UT WOS:000254928700020
PM 18232728
DA 2023-09-23
ER
