# Supplementary material for: A bibliometric and visual analysis of cancer-associated fibroblasts
Source: Front Immunol. 2023 Dec 19;14:1323115. doi: 10.3389/fimmu.2023.1323115 (PMC10762783; doi:10.3389/fimmu.2023.1323115)
Supplement: Supplementary file 1 [file DataSheet_1.zip › download2009u59.txt]

PT J
AU Zheng, YL
   Hu, N
   Sun, Q
   Wang, CY
   Taylor, PR
AF Zheng, Yun-Ling
   Hu, Nan
   Sun, Qing
   Wang, Chaoyu
   Taylor, Philip R.
TI Telomere Attrition in Cancer Cells and Telomere Length in Tumor Stroma Cells Predict Chromosome Instability in Esophageal Squamous Cell Carcinoma: A Genome-Wide Analysis
SO CANCER RESEARCH
LA English
DT Article
ID intraepithelial neoplasia; familial aggregation; barretts-esophagus; shanxi-province; breast-cancer; allelic loss; high-risk; in-situ; china; heterozygosity
AB Previous studies showed that chromosomal instability was common in esophageal squamous cell carcinoma (ESCC); however, the mechanisms underlying this instability are unknown. Individuals with deficiencies in telomere maintenance are susceptible to enhanced telomere loss during cell proliferation; such deficiencies could result in telomere dysfunction and genomic instability. We investigated the association between genome-wide chromosomal changes in cancer cells and telomere length/attrition in cancer/stroma cells in 47 ESCC patients. Genome-wide detection of loss of heterozygosity was performed using the Affymetrix GeneChip single nucleotide polymorphism arrays. Telomere length was assessed separately for cancer cells, carcinoma-associated fibroblasts (CAF), infiltrative lymphocytes, and adjacent normal epithelial cells by quantitative fluorescent in situ hybridization using paraffin-embedded sections. Telomere length differed significantly among cell types, such that length in infiltrative lymphocytes > CAFs > cancer cells. Shortened telomeres were observed in cancer cells in 44 of 47 (94%) of the tumors examined. Telomere length in CAFs was significantly associated with chromosomal instability on 4q and 13q and lymphocyte telomere length was significantly associated with instability on chromosomal arms 15q. Although telomere length in cancer cells was not associated with chromosome arm instability, telomere attrition in cancer cells, defined as the telomere length in CAFs minus the telomere length in cancer cells, was significantly associated with chromosomal instability on 13q and 15q. This study provides evidence that telomere shortening is a common genetic alteration in ESCC and that chromosome arm instability is related to both telomere attrition in cancer cells and telomere length in tumor stroma cells. [Cancer Res 2009;69(4):1604-14]
C1 [Zheng, Yun-Ling; Sun, Qing] Georgetown Univ, Lombardi Comprehens Canc Ctr, Canc Genet & Epidemiol Program, Washington, DC 20057 USA.
   [Hu, Nan; Wang, Chaoyu; Taylor, Philip R.] NCI, Genet Epidemiol Branch, Div Canc Epidemiol & Genet, Bethesda, MD 20892 USA.
C3 Georgetown University; National Institutes of Health (NIH) - USA; NIH National Cancer Institute (NCI)
RP Zheng, YL (通讯作者)，Georgetown Univ, Lombardi Comprehens Canc Ctr, Canc Genet & Epidemiol Program, 3800 Reservoir Rd NW,Box 571465, Washington, DC 20057 USA.
EM yz37@georgetown.edu
FU Lombardi Comprehensive Cancer Center [2P30 CA051008-13]; National Cancer Institute.
CR Akbay EA, 2008, AM J PATHOL, V173, P536, DOI 10.2353/ajpath.2008.071179
   Albanell J, 1999, J NATL CANCER I, V91, P1321, DOI 10.1093/jnci/91.15.1321
   Allinen M, 2004, CANCER CELL, V6, P17, DOI 10.1016/j.ccr.2004.06.010
   Bailey SM, 2006, NUCLEIC ACIDS RES, V34, P2408, DOI 10.1093/nar/gkl303
   BLACKBURN EH, 1991, NATURE, V350, P569, DOI 10.1038/350569a0
   Britt-Compton B, 2006, HUM MOL GENET, V15, P725, DOI 10.1093/hmg/ddi486
   Chang-Claude J, 1997, INT J EPIDEMIOL, V26, P1159, DOI 10.1093/ije/26.6.1159
   Dahse R, 1997, CLIN CHEM, V43, P708
   der-Sarkissian H, 2004, ONCOGENE, V23, P1221, DOI 10.1038/sj.onc.1207152
   DOLBERG DS, 1985, SCIENCE, V230, P676, DOI 10.1126/science.2996144
   Engelhardt M, 1997, CLIN CANCER RES, V3, P1931
   Fang DC, 2001, WORLD J GASTROENTERO, V7, P522
   Finley JC, 2006, CANCER EPIDEM BIOMAR, V15, P1451, DOI 10.1158/1055-9965.EPI-05-0837
   Gisselsson D, 2001, P NATL ACAD SCI USA, V98, P12683, DOI 10.1073/pnas.211357798
   Graakjaer J, 2004, AGING CELL, V3, P97, DOI 10.1111/j.1474-9728.2004.00093.x
   Graakjaer J, 2003, MECH AGEING DEV, V124, P629, DOI 10.1016/S0047-6374(03)00081-2
   Hackett JA, 2001, CELL, V106, P275, DOI 10.1016/S0092-8674(01)00457-3
   Hawsawi NM, 2008, CANCER RES, V68, P2717, DOI 10.1158/0008-5472.CAN-08-0192
   Hemann MT, 2001, CELL, V107, P67, DOI 10.1016/S0092-8674(01)00504-9
   HIYAMA K, 1995, ONCOGENE, V10, P937
   Hu N, 1999, CLIN CANCER RES, V5, P3476
   Hu N, 2005, GENE CHROMOSOME CANC, V44, P271, DOI 10.1002/gcc.20242
   HU N, 1992, INT J EPIDEMIOL, V21, P877, DOI 10.1093/ije/21.5.877
   Hu N, 2000, GENE CHROMOSOME CANC, V27, P217, DOI 10.1002/(SICI)1098-2264(200003)27:3<217::AID-GCC1>3.0.CO;2-A
   Hu N, 2006, BMC GENOMICS, V7, P0, DOI 10.1186/1471-2164-7-299
   Joshua AM, 2007, NEOPLASIA, V9, P81, DOI 10.1593/neo.06745
   Kalluri R, 2006, NAT REV CANCER, V6, P392, DOI 10.1038/nrc1877
   Kammori M, 2007, INT J MOL MED, V20, P793
   Kammori M, 2006, ONCOLOGY-BASEL, V71, P430, DOI 10.1159/000108612
   Lansdorp PM, 1996, HUM MOL GENET, V5, P685, DOI 10.1093/hmg/5.5.685
   Lantuejoul S, 2005, CLIN CANCER RES, V11, P2074, DOI 10.1158/1078-0432.CCR-04-1376
   Lengauer C, 1998, NATURE, V396, P643, DOI 10.1038/25292
   Li J Y, 1982, NATL CANCER INST MONOGR, V62, P113
   Li XY, 2007, GENOMICS, V90, P474, DOI 10.1016/j.ygeno.2007.06.006
   Martens UM, 1998, NAT GENET, V18, P76, DOI 10.1038/ng0198-018
   Maruyama Y, 1997, JPN J CLIN ONCOL, V27, P216, DOI 10.1093/jjco/27.4.216
   Maser RS, 2002, SCIENCE, V297, P565, DOI 10.1126/science.297.5581.565
   Mathieu N, 2004, CELL MOL LIFE SCI, V61, P641, DOI 10.1007/s00018-003-3296-0
   Meeker AK, 2004, CLIN CANCER RES, V10, P3317, DOI 10.1158/1078-0432.CCR-0984-03
   Meeker AK, 2004, AM J PATHOL, V164, P925, DOI 10.1016/S0002-9440(10)63180-X
   Meeker AK, 2002, CANCER RES, V62, P6405
   Mueller MM, 2004, NAT REV CANCER, V4, P839, DOI 10.1038/nrc1477
   OSullivan JN, 2002, NAT GENET, V32, P280, DOI 10.1038/ng989
   Parkin DM, 2005, CA-CANCER J CLIN, V55, P74, DOI 10.3322/canjclin.55.2.74
   Qiao Y L, 2001, ZHONGGUO YI XUE KE XUE YUAN XUE BAO, V23, P10
   Rashid-Kolvear F, 2007, NEOPLASIA, V9, P265, DOI 10.1593/neo.07106
   Risques RA, 2007, CANCER EPIDEM BIOMAR, V16, P2649, DOI 10.1158/1055-9965.EPI-07-0624
   SIEWEKE MH, 1990, SCIENCE, V248, P1656, DOI 10.1126/science.2163544
   SLAGBOOM PE, 1994, AM J HUM GENET, V55, P876
   Soler D, 2005, GENE CHROMOSOME CANC, V44, P339, DOI 10.1002/gcc.20244
   van Heek NT, 2002, AM J PATHOL, V161, P1541, DOI 10.1016/S0002-9440(10)64432-X
   WANG YP, 1992, CANCER CAUSE CONTROL, V3, P107, DOI 10.1007/BF00051650
   YANG CS, 1980, CANCER RES, V40, P2633
NR 53
TC 23
Z9 24
U1 0
U2 5
PU AMER ASSOC CANCER RESEARCH
PI PHILADELPHIA
PA 615 CHESTNUT ST, 17TH FLOOR, PHILADELPHIA, PA 19106-4404 USA
SN 0008-5472
EI 1538-7445
J9 CANCER RES
JI Cancer Res.
PD FEB 15
PY 2009
VL 69
IS 4
BP 1604
EP 1614
DI 10.1158/0008-5472.CAN-08-3028
PG 11
WC Oncology
SC Oncology
GA 407YB
UT WOS:000263399100046
PM 19190333
DA 2023-09-23
ER

PT J
AU Rachakatla, RS
   Troyer, D
AF Rachakatla, Raja Shekar
   Troyer, Deryl
TI Wharton's jelly stromal cells as potential delivery vehicles for cancer therapeutics
SO FUTURE ONCOLOGY
LA English
DT Article
DE 5-FU; breast cancer; IFN-beta; intratumoral; intravenous; WJS cells
ID mesenchymal stem-cells; tumor-associated fibroblasts; human breast-cancer; umbilical-cord; interferon-beta; gene-therapy; in-vitro; rodent model; growth; differentiation
AB There is now compelling evidence that stem cells can be used as gene therapy delivery cells, Stem cells isolated from the Wharton's jelly of the umbilical cord (termed Wharton's jelly stromal cells) can be harvested noninvasively in large numbers and have been shown to traffic to tumors but do not form tumors themselves, WJS cells have low immunogenicity and they have also been engineered to secrete a cytokine, shown to home locally into the tumors in mice and with subsequent tumor attenuation, Naive rat and human Wharton's jelly stromal cells that are not engineered to secrete an exogenous protein also exert a potent anticancer effect in preclinical models.
C1 [Troyer, Deryl] Kansas State Univ, Coll Vet Med, Dept Anat & Physiol, Manhattan, KS 66506 USA.
C3 Kansas State University
RP Troyer, D (通讯作者)，Kansas State Univ, Coll Vet Med, Dept Anat & Physiol, 1600 Denison Ave, Manhattan, KS 66506 USA.
EM troyer@vet.ksu.edu
CR Aboody KS, 2000, P NATL ACAD SCI USA, V97, P12846, DOI 10.1073/pnas.97.23.12846
   Arbab AS, 2008, FASEB J, V22, P3234, DOI 10.1096/fj.07-105676
   Arnhold S, 2004, INVEST OPHTH VIS SCI, V45, P4251, DOI 10.1167/iovs.03-1108
   Ayuzawa R, 2009, CANCER LETT, V280, P31, DOI 10.1016/j.canlet.2009.02.011
   Bailey MM, 2007, TISSUE ENG, V13, P2003, DOI 10.1089/ten.2006.0150
   Baksh D, 2007, STEM CELLS, V25, P1384, DOI 10.1634/stemcells.2006-0709
   Bianco P, 2001, NATURE, V414, P118, DOI 10.1038/35102181
   Brown AB, 2003, HUM GENE THER, V14, P1777, DOI 10.1089/104303403322611782
   Buchwalder PA, 2000, J INTERF CYTOK RES, V20, P857, DOI 10.1089/10799900050163226
   Carlin R, 2006, REPROD BIOL ENDOCRIN, V4, P0, DOI 10.1186/1477-7827-4-8
   Cho PS, 2008, BLOOD, V111, P430, DOI 10.1182/blood-2007-03-078774
   Cho PS, 2007, BLOOD, V110, P3996, DOI 10.1182/blood-2007-02-074450
   Cohenuram M, 2007, J PANCREAS, V8, P4
   Einhorn S, 1996, J INTERF CYTOK RES, V16, P275, DOI 10.1089/jir.1996.16.275
   Ganta C, 2009, CANCER RES, V69, P1815, DOI 10.1158/0008-5472.CAN-08-2750
   Hall B, 2007, INT J HEMATOL, V86, P8, DOI 10.1532/IJH97.06230
   Hambley TW, 2009, CANCER RES, V69, P1259, DOI 10.1158/0008-5472.CAN-08-3786
   Ishikawa T, 2004, AM J PHYSIOL-CELL PH, V286, PC1344, DOI 10.1152/ajpcell.00392.2003
   JOHNS TG, 1992, J NATL CANCER I, V84, P1185, DOI 10.1093/jnci/84.15.1185
   Juang SH, 2004, J INTERF CYTOK RES, V24, P231, DOI 10.1089/107999004323034105
   Karahuseyinoglu S, 2007, STEM CELLS, V25, P319, DOI 10.1634/stemcells.2006-0286
   Khakoo AY, 2006, J EXP MED, V203, P1235, DOI 10.1084/jem.20051921
   Kim SM, 2008, CANCER RES, V68, P9614, DOI 10.1158/0008-5472.CAN-08-0451
   KLUBES P, 1983, CANCER RES, V43, P3182
   Lu LL, 2006, HAEMATOLOGICA, V91, P1017
   Lund RD, 2007, STEM CELLS, V25, P602, DOI 10.1634/stemcells.2006-0308
   Mishra PJ, 2008, CANCER RES, V68, P4331, DOI 10.1158/0008-5472.CAN-08-0943
   Mitchell KE, 2003, STEM CELLS, V21, P50, DOI 10.1634/stemcells.21-1-50
   Muller A, 2001, NATURE, V410, P50, DOI 10.1038/35065016
   Nakamizo A, 2005, CANCER RES, V65, P3307, DOI 10.1158/0008-5472.CAN-04-1874
   Nakamura K, 2004, GENE THER, V11, P1155, DOI 10.1038/sj.gt.3302276
   Natsu K, 2004, TISSUE ENG, V10, P1093, DOI 10.1089/1076327041887754
   Rachakatla RS, 2007, CANCER GENE THER, V14, P828, DOI 10.1038/sj.cgt.7701077
   Rachakatla RS, 2008, CANCER INVEST, V26, P662, DOI 10.1080/07357900701871134
   Rojas M, 2005, AM J RESP CELL MOL, V33, P145, DOI 10.1165/rcmb.2004-0330OC
   Salmon P, 1996, J INTERF CYTOK RES, V16, P759, DOI 10.1089/jir.1996.16.759
   Sarugaser R, 2005, STEM CELLS, V23, P220, DOI 10.1634/stemcells.2004-0166
   Spaeth EL, 2009, PLOS ONE, V4, P0, DOI 10.1371/journal.pone.0004992
   Studeny M, 2004, JNCI-J NATL CANCER I, V96, P1593, DOI 10.1093/jnci/djh299
   Studeny M, 2002, CANCER RES, V62, P3603
   Thomson JA, 1998, CURR TOP DEV BIOL, V38, P133
   Tlsty TD, 2001, CURR OPIN GENET DEV, V11, P54, DOI 10.1016/S0959-437X(00)00156-8
   Troyer DL, 2008, STEM CELLS, V26, P591, DOI 10.1634/stemcells.2007-0439
   van Kempen LCLT, 2003, EUR J CELL BIOL, V82, P539, DOI 10.1078/0171-9335-00346
   Vollweiler JL, 2003, BONE MARROW TRANSPL, V32, P1, DOI 10.1038/sj.bmt.1704081
   Wakitani S, 2003, RHEUMATOLOGY, V42, P162, DOI 10.1093/rheumatology/keg024
   Wang HS, 2004, STEM CELLS, V22, P1330, DOI 10.1634/stemcells.2004-0013
   Weiss ML, 2006, STEM CELLS, V24, P781, DOI 10.1634/stemcells.2005-0330
   Weiss ML, 2008, STEM CELLS, V26, P2865, DOI 10.1634/stemcells.2007-1028
   WONG VLY, 1989, INT J CANCER, V43, P526, DOI 10.1002/ijc.2910430331
NR 50
TC 7
Z9 7
U1 0
U2 12
PU FUTURE MEDICINE LTD
PI LONDON
PA UNITEC HOUSE, 3RD FLOOR, 2 ALBERT PLACE, FINCHLEY CENTRAL, LONDON, N3 1QB, ENGLAND
SN 1479-6694
EI 1744-8301
J9 FUTURE ONCOL
JI Future Oncol.
PD OCT 15
PY 2009
VL 5
IS 8
BP 1237
EP 1244
DI 10.2217/FON.09.99
PG 8
WC Oncology
SC Oncology
GA 518RL
UT WOS:000271710700017
PM 19852738
DA 2023-09-23
ER

PT J
AU Balsamo, M
   Scordamaglia, F
   Pietra, G
   Manzini, C
   Cantoni, C
   Boitano, M
   Queirolo, P
   Vermi, W
   Facchetti, F
   Moretta, A
   Moretta, L
   Mingari, MC
   Vitale, M
AF Balsamo, Mirna
   Scordamaglia, Francesca
   Pietra, Gabriella
   Manzini, Claudia
   Cantoni, Claudia
   Boitano, Monica
   Queirolo, Paola
   Vermi, William
   Facchetti, Fabio
   Moretta, Alessandro
   Moretta, Lorenzo
   Mingari, Maria Cristina
   Vitale, Massimo
TI Melanoma-associated fibroblasts modulate NK cell phenotype and antitumor cytotoxicity
SO PROCEEDINGS OF THE NATIONAL ACADEMY OF SCIENCES OF THE UNITED STATES OF AMERICA
LA English
DT Article
DE activating receptors; cytotoxicity; tumor microenvironment
ID mesenchymal stem-cells; natural-killer-cells; tumor-associated fibroblasts; stromal cells; nkg2d receptors; dendritic cells; malignant-melanoma; cox-2 expression; t-cells; in-vivo
AB Although the role of the tumor microenvironment in the process of cancer progression has been extensively investigated, the contribution of different stromal components to tumor growth and/or evasion from immune surveillance is still only partially defined. In this study we analyzed fibroblasts derived from metastatic melanomas and provide evidence for their strong immunosuppressive activity. In coculture experiments, melanoma-derived fibroblasts sharply interfered with NK cell functions including cytotoxicity and cytokine production. Thus, both the IL-2-induced up-regulation of the surface expression of NKp44, NKp30, and DNAM-1 triggering receptors and the acquisition of cytolytic granules were inhibited in NK cells. This resulted in an impairment of the NK cell-mediated killing of melanoma target cells. Transwell cocultures and the use of specific inhibitors suggested that cell-to-cell contact was required for inducing DNAM-1 modulation. In contrast, modulation of NKp44 and NKp30 was due to PGE(2) released by fibroblasts during coculture. Normal skin fibroblasts could also partially affect NK cell phenotype and function. However, the inhibitory effect of tumor-derived fibroblasts was far stronger and directly correlated with their ability to produce PGE(2) either constitutively or upon induction by NK cells.
C1 [Balsamo, Mirna; Pietra, Gabriella; Manzini, Claudia; Cantoni, Claudia; Moretta, Alessandro; Moretta, Lorenzo; Mingari, Maria Cristina] Univ Genoa, DIMES, I-16132 Genoa, Italy.
   [Balsamo, Mirna; Pietra, Gabriella; Manzini, Claudia; Cantoni, Claudia; Moretta, Alessandro; Moretta, Lorenzo; Mingari, Maria Cristina] Ctr Eccellenza Ric Biomed, I-16132 Genoa, Italy.
   [Scordamaglia, Francesca] Univ Genoa, Clin Malattie Apparato Resp & Allergol, Dipartimento Med Interna, I-16132 Genoa, Italy.
   [Cantoni, Claudia; Moretta, Lorenzo] Ist Giannina Gaslini, I-16147 Genoa, Italy.
   [Boitano, Monica; Queirolo, Paola; Mingari, Maria Cristina; Vitale, Massimo] Ist Nazl Ric Canc, IST, I-16132 Genoa, Italy.
   [Vermi, William; Facchetti, Fabio] Spedali Civil Brescia, Serv Anat Patol, I-25123 Brescia, Italy.
C3 University of Genoa; University of Genoa; University of Genoa; IRCCS Istituto Giannina Gaslini; University of Genoa; IRCCS AOU San Martino IST; Hospital Spedali Civili Brescia
RP Moretta, L (通讯作者)，Univ Genoa, DIMES, I-16132 Genoa, Italy.
EM lorenzomoretta@ospedale-gaslini.ge.it
FU Associazione Italiana per la Ricerca sul Cancro; Ministero della Salute; Ricerca Oncologica Project; Ricerca Finalizzata; Istituto Superiore di Sanita; Ministero dell'Istruzione dell'Universita e della Ricerca
CR Aggarwal S, 2005, BLOOD, V105, P1815, DOI 10.1182/blood-2004-04-1559
   Bauer S, 1999, SCIENCE, V285, P727, DOI 10.1126/science.285.5428.727
   Becker MR, 2009, MELANOMA RES, V19, P8, DOI 10.1097/CMR.0b013e32831d7f52
   Boles KS, 2005, BLOOD, V106, P779, DOI 10.1182/blood-2005-02-0817
   Carrega P, 2008, CANCER-AM CANCER SOC, V112, P863, DOI 10.1002/cncr.23239
   Castriconi R, 2003, P NATL ACAD SCI USA, V100, P4120, DOI 10.1073/pnas.0730640100
   Cavallaro U, 2004, NAT REV CANCER, V4, P118, DOI 10.1038/nrc1276
   Cella M, 2009, NATURE, V457, P722, DOI 10.1038/nature07537
   Cerwenka A, 2001, NAT REV IMMUNOL, V1, P41, DOI 10.1038/35095564
   Chan A, 2007, J IMMUNOL, V179, P89, DOI 10.4049/jimmunol.179.1.89
   Cooper MA, 2001, TRENDS IMMUNOL, V22, P633, DOI 10.1016/S1471-4906(01)02060-9
   Corcione A, 2006, BLOOD, V107, P367, DOI 10.1182/blood-2005-07-2657
   Della Chiesa M, 2006, BLOOD, V108, P4118, DOI 10.1182/blood-2006-06-006700
   Di Nicola M, 2002, BLOOD, V99, P3838, DOI 10.1182/blood.V99.10.3838
   Fauriat C, 2005, BLOOD, V106, P2186, DOI 10.1182/blood-2005-03-1270
   Fehniger TA, 1999, J IMMUNOL, V162, P4511
   Fernandez NC, 1999, NAT MED, V5, P405, DOI 10.1038/7403
   FERRINI S, 1987, J IMMUNOL, V138, P1297
   Galie M, 2008, ONCOGENE, V27, P2542, DOI 10.1038/sj.onc.1210920
   Goulet AC, 2003, CANCER BIOL THER, V2, P713
   Haniffa MA, 2007, J IMMUNOL, V179, P1595, DOI 10.4049/jimmunol.179.3.1595
   Jones S, 2007, J IMMUNOL, V179, P2824, DOI 10.4049/jimmunol.179.5.2824
   Kalluri R, 2006, NAT REV CANCER, V6, P392, DOI 10.1038/nrc1877
   Lakshmikanth T, 2009, J CLIN INVEST, V119, P1251, DOI 10.1172/JCI36022
   Li G, 2003, ONCOGENE, V22, P3162, DOI 10.1038/sj.onc.1206455
   Mailliard RB, 2005, J EXP MED, V202, P941, DOI 10.1084/hem.20050128
   Moretta A, 2005, TRENDS IMMUNOL, V26, P668, DOI 10.1016/j.it.2005.09.008
   MORETTA A, 1991, J EXP MED, V174, P1393, DOI 10.1084/jem.174.6.1393
   Moretta L, 2004, TRENDS IMMUNOL, V25, P670, DOI 10.1016/j.it.2004.09.008
   Mueller MM, 2004, NAT REV CANCER, V4, P839, DOI 10.1038/nrc1477
   Nazareth MR, 2007, J IMMUNOL, V178, P5552, DOI 10.4049/jimmunol.178.9.5552
   Parrish-Novak J, 2000, NATURE, V408, P57, DOI 10.1038/35040504
   Phinney DG, 2007, STEM CELLS, V25, P2896, DOI 10.1634/stemcells.2007-0637
   Poggi A, 2005, J IMMUNOL, V175, P6352, DOI 10.4049/jimmunol.175.10.6352
   Scordamaglia F, 2008, J ALLERGY CLIN IMMUN, V121, P479, DOI 10.1016/j.jaci.2007.09.047
   Silzle T, 2003, EUR J IMMUNOL, V33, P1311, DOI 10.1002/eji.200323057
   Silzle T, 2004, INT J CANCER, V108, P173, DOI 10.1002/ijc.11542
   Spaggiari GM, 2008, BLOOD, V111, P1327, DOI 10.1182/blood-2007-02-074997
   Terme M, 2008, NAT IMMUNOL, V9, P486, DOI 10.1038/ni1580
   TRINCHIERI G, 1989, ADV IMMUNOL, V47, P187, DOI 10.1016/S0065-2776(08)60664-1
   Vacca P, 2008, INT IMMUNOL, V20, P1395, DOI 10.1093/intimm/dxn105
   van de Wetering D, 2009, INT IMMUNOL, V21, P145, DOI 10.1093/intimm/dxn132
   Vitale M, 1998, J EXP MED, V187, P2065, DOI 10.1084/jem.187.12.2065
   Vivier E, 2008, NAT IMMUNOL, V9, P503, DOI 10.1038/ni1582
   von Strandmann EP, 2007, IMMUNITY, V27, P965, DOI 10.1016/j.immuni.2007.10.010
   Welte S, 2006, NAT IMMUNOL, V7, P1334, DOI 10.1038/ni1402
   Zambello R, 2003, BLOOD, V102, P1797, DOI 10.1182/blood-2002-12-3898
   Zitvogel L, 2006, NAT REV IMMUNOL, V6, P715, DOI 10.1038/nri1936
NR 48
TC 214
Z9 216
U1 0
U2 11
PU NATL ACAD SCIENCES
PI WASHINGTON
PA 2101 CONSTITUTION AVE NW, WASHINGTON, DC 20418 USA
SN 0027-8424
EI 
J9 P NATL ACAD SCI USA
JI Proc. Natl. Acad. Sci. U. S. A.
PD DEC 8
PY 2009
VL 106
IS 49
BP 20847
EP 20852
DI 10.1073/pnas.0906481106
PG 6
WC Multidisciplinary Sciences
SC Science & Technology - Other Topics
GA 529XP
UT WOS:000272553000054
PM 19934056
DA 2023-09-23
ER

PT J
AU Zumsteg, A
   Christofori, G
AF Zumsteg, Adrian
   Christofori, Gerhard
TI Corrupt policemen: inflammatory cells promote tumor angiogenesis
SO CURRENT OPINION IN ONCOLOGY
LA English
DT Review
DE angiogenesis; inflammation; lymphangiogenesis; tumor-associated macrophage
ID endothelial progenitor cells; matrix-metalloproteinase inhibitors; nonsteroidal antiinflammatory drugs; lymph-node metastasis; phase-ii; myeloid-cell; suppressor-cells; randomized-trial; vessel formation; zoledronic acid
AB Purpose of review The last decade has seen a paradigm change in that tumor stroma contributes to malignant tumor progression in a manner comparable to genetic and epigenetic changes within cancer cells. This review summarizes recent novel insights into how inflammatory conditions stimulate the formation and expansion of blood and lymphatic vessels within tumors and, thus, allow tumors to grow, to gain invasive capabilities, and to finally seed metastasis in distant organs. Recent findings Different cancer types have a highly defined microenvironment, which is composed of cancer-associated fibroblasts, blood vessel and lymphatic endothelial cells, pericytes, and a heterogeneous infiltrate of cells of the immune system. In addition to the local stimulation of tumor angiogenesis and tumor lymphangiogenesis, cytokines released by the primary tumor and by the immune cell infiltrate also instruct bone marrow-derived cells to colonize distant organs and to prepare these sites for future metastasis. Summary Inflammatory reactions coinciding with carcinogenesis can be visualized by the presence of specific bone marrow-derived, inflammatory cells in patients' peripheral blood. Recent findings suggest that such inflammatory fingerprints may better define the inflammatory nature of the primary malignancy and, thus, allow the design of therapeutic strategies targeting the protumorigenic immune cell stroma compartment.
C1 [Zumsteg, Adrian; Christofori, Gerhard] Univ Basel, Dept Biomed, Inst Biochem & Genet, CH-4058 Basel, Switzerland.
C3 University of Basel
RP Christofori, G (通讯作者)，Univ Basel, Dept Biomed, Inst Biochem & Genet, Mattenstr 28, CH-4058 Basel, Switzerland.
EM gerhard.christofori@unibas.ch
FU EU-FP6 framework program [LSHG-CT-2004-503573, LSHC-CT-2004-503224]; NCCR Molecular Oncology of the Swiss National Science Foundation; Swiss Cancer League; Comprehensive Cancer Research Project of Oncosuisse
CR Ahn GO, 2008, CANCER CELL, V13, P193, DOI 10.1016/j.ccr.2007.11.032
   Allavena P, 2005, CANCER RES, V65, P2964, DOI 10.1158/0008-5472.CAN-04-4037
   Allavena P, 2008, CRIT REV ONCOL HEMAT, V66, P1, DOI 10.1016/j.critrevonc.2007.07.004
   Amato RJ, 2008, AM J CLIN ONCOL-CANC, V31, P244, DOI 10.1097/COC.0b013e31815e45H
   Asahara T, 1997, SCIENCE, V275, P964, DOI 10.1126/science.275.5302.964
   Bailey AS, 2006, P NATL ACAD SCI USA, V103, P13156, DOI 10.1073/pnas.0604203103
   Baron JA, 2006, GASTROENTEROLOGY, V131, P1674, DOI 10.1053/j.gastro.2006.08.079
   Barrera P, 2000, ARTHRITIS RHEUM-US, V43, P1951, DOI 10.1002/1529-0131(200009)43:9<1951::AID-ANR5>3.0.CO;2-K
   Bertagnolli MM, 2006, NEW ENGL J MED, V355, P873, DOI 10.1056/NEJMoa061355
   Bingle L, 2002, J PATHOL, V196, P254, DOI 10.1002/path.1027
   Brideau G, 2007, CANCER RES, V67, P11528, DOI 10.1158/0008-5472.CAN-07-1458
   Calandra G, 2008, BONE MARROW TRANSPL, V41, P331, DOI 10.1038/sj.bmt.1705908
   Casanovas O, 2005, CANCER CELL, V8, P299, DOI 10.1016/j.ccr.2005.09.005
   Conejo-Garcia JR, 2005, BLOOD, V105, P679, DOI 10.1182/blood-2004-05-1906
   Coukos G, 2005, BRIT J CANCER, V92, P1182, DOI 10.1038/sj.bjc.6602476
   Coussens LM, 1999, GENE DEV, V13, P1382, DOI 10.1101/gad.13.11.1382
   Coussens LM, 2002, SCIENCE, V295, P2387, DOI 10.1126/science.1067100
   Coussens LM, 2000, CELL, V103, P481, DOI 10.1016/S0092-8674(00)00139-2
   Cursiefen C, 2004, J CLIN INVEST, V113, P1040, DOI 10.1172/JCI200420465
   De Palma M, 2005, CANCER CELL, V8, P211, DOI 10.1016/j.ccr.2005.08.002
   de Visser KE, 2005, CANCER CELL, V7, P411, DOI 10.1016/j.ccr.2005.04.014
   Dragovich T, 2008, AM J CLIN ONCOL-CANC, V31, P157, DOI 10.1097/COC.0b013e31815878c9
   Du R, 2008, CANCER CELL, V13, P206, DOI 10.1016/j.ccr.2008.01.034
   Fingleton B, 2003, EXPERT OPIN THER TAR, V7, P385, DOI 10.1517/eott.7.3.385.22438
   Fischer C, 2007, CELL, V131, P463, DOI 10.1016/j.cell.2007.08.038
   Forssell J, 2007, CLIN CANCER RES, V13, P1472, DOI 10.1158/1078-0432.CCR-06-2073
   Gaffney DK, 2007, INT J RADIAT ONCOL, V67, P104, DOI 10.1016/j.ijrobp.2006.08.002
   Gao DC, 2008, SCIENCE, V319, P195, DOI 10.1126/science.1150224
   Gerhardt H, 2008, J MOL MED, V86, P135, DOI 10.1007/s00109-007-0258-2
   Giraudo E, 2004, J CLIN INVEST, V114, P623, DOI 10.1172/JCI200422087
   Gonzalez-Perez A, 2003, BMC CANCER, V3, P0, DOI 10.1186/1471-2407-3-28
   Grosso F, 2007, LANCET ONCOL, V8, P595, DOI 10.1016/S1470-2045(07)70175-4
   Grunewald M, 2006, CELL, V124, P175, DOI 10.1016/j.cell.2005.10.036
   Guiducci C, 2005, CANCER RES, V65, P3437, DOI 10.1158/0008-5472.CAN-04-4262
   Hamrah P, 2003, AM J PATHOL, V163, P57, DOI 10.1016/S0002-9440(10)63630-9
   Harris RE, 2003, CANCER RES, V63, P6096
   He YL, 2004, CANCER RES, V64, P3737, DOI 10.1158/0008-5472.CAN-04-0088
   Hiratsuka S, 2006, NAT CELL BIOL, V8, P1369, DOI 10.1038/ncb1507
   Huang YH, 2007, BLOOD, V110, P624, DOI 10.1182/blood-2007-01-065714
   Iwata C, 2007, CANCER RES, V67, P10181, DOI 10.1158/0008-5472.CAN-07-2366
   Jeon BH, 2008, CANCER RES, V68, P1100, DOI 10.1158/0008-5472.CAN-07-2572
   Jin H, 2006, CANCER RES, V66, P2146, DOI 10.1158/0008-5472.CAN-05-2704
   Kalluri R, 2006, NAT REV CANCER, V6, P392, DOI 10.1038/nrc1877
   Kaplan RN, 2005, NATURE, V438, P820, DOI 10.1038/nature04186
   Kerjaschki D, 2006, NAT MED, V12, P230, DOI 10.1038/nm1340
   Khuder SA, 2001, BRIT J CANCER, V84, P1188, DOI 10.1054/bjoc.2000.1709
   Kortylewski M, 2005, NAT MED, V11, P1314, DOI 10.1038/nm1325
   Kortylewski M, 2008, CURR OPIN IMMUNOL, V20, P228, DOI 10.1016/j.coi.2008.03.010
   Krasner CN, 2007, BRIT J CANCER, V97, P1618, DOI 10.1038/sj.bjc.6604088
   Kujawski M, 2008, J CLIN INVEST, V118, P3367, DOI 10.1172/JCI35213
   Kusmartsev S, 2008, J IMMUNOL, V181, P346, DOI 10.4049/jimmunol.181.1.346
   Kuwana M, 2003, J LEUKOCYTE BIOL, V74, P833, DOI 10.1189/jlb.0403170
   Li Q, 2008, J NEUROSCI RES, V86, P1227, DOI 10.1002/jnr.21597
   Lin EY, 2007, MOL ONCOL, V1, P288, DOI 10.1016/j.molonc.2007.10.003
   Lin EY, 2006, CANCER RES, V66, P11238, DOI 10.1158/0008-5472.CAN-06-1278
   Lin EY, 2001, J EXP MED, V193, P727, DOI 10.1084/jem.193.6.727
   Lonnroth Christina, 2008, CANCER IMMUN, V8, P5
   Lu L, 2009, MICROVASC RES, V77, P78, DOI 10.1016/j.mvr.2008.08.003
   Maruyama K, 2005, J CLIN INVEST, V115, P2363, DOI 10.1172/JCI23874
   Maruyama K, 2007, AM J PATHOL, V170, P1178, DOI 10.2353/ajpath.2007.060018
   Murakami M, 2008, ARTERIOSCL THROM VAS, V28, P658, DOI 10.1161/ATVBAHA.107.150433
   Murdoch C, 2007, J IMMUNOL, V178, P7405, DOI 10.4049/jimmunol.178.11.7405
   Nibbs RJB, 2007, J CLIN INVEST, V117, P1884, DOI 10.1172/JCI30068
   Noel A, 2008, SEMIN CELL DEV BIOL, V19, P52, DOI 10.1016/j.semcdb.2007.05.011
   Nolan DJ, 2007, GENE DEV, V21, P1546, DOI 10.1101/gad.436307
   Nozawa H, 2006, P NATL ACAD SCI USA, V103, P12493, DOI 10.1073/pnas.0601807103
   Osada T, 2008, CANCER IMMUNOL IMMUN, V57, P1115, DOI 10.1007/s00262-007-0441-x
   Overall CM, 2006, NAT REV CANCER, V6, P227, DOI 10.1038/nrc1821
   Overall CM, 2006, BRIT J CANCER, V94, P941, DOI 10.1038/sj.bjc.6603043
   Pacheco AV, 2008, UROL ONCOL-SEMIN ORI, V26, P610, DOI 10.1016/j.urolonc.2007.09.001
   Pahler J, 2008, NEOPLASIA, V10, P329, DOI 10.1593/neo.07871
   Palumbo A, 2009, BLOOD REV, V23, P87, DOI 10.1016/j.blre.2008.07.003
   Pan PY, 2008, BLOOD, V111, P219, DOI 10.1182/blood-2007-04-086835
   Paz-Ares L, 2007, CLIN COLORECTAL CANC, V6, P522, DOI 10.3816/CCC.2007.n.018
   Purhonen S, 2008, P NATL ACAD SCI USA, V105, P6620, DOI 10.1073/pnas.0710516105
   Religa P, 2005, BLOOD, V106, P4184, DOI 10.1182/blood-2005-01-0226
   Romagnani P, 2005, CIRC RES, V97, P314, DOI 10.1161/01.RES.0000177670.72216.9b
   Romero S, 2007, UROL ONCOL-SEMIN ORI, V25, P284, DOI 10.1016/j.urolonc.2006.09.017
   Rosen LS, 2003, J CLIN ONCOL, V21, P3150, DOI 10.1200/JCO.2003.04.105
   Santini D, 2007, CLIN CANCER RES, V13, P4482, DOI 10.1158/1078-0432.CCR-07-0551
   Schoppmann SF, 2002, AM J PATHOL, V161, P947, DOI 10.1016/S0002-9440(10)64255-1
   Shaked Y, 2005, CANCER CELL, V7, P101, DOI 10.1016/j.ccr.2004.11.023
   Shojaei F, 2008, P NATL ACAD SCI USA, V105, P2640, DOI 10.1073/pnas.0712185105
   Shojaei F, 2007, NATURE, V450, P825, DOI 10.1038/nature06348
   Shojaei F, 2007, NAT BIOTECHNOL, V25, P911, DOI 10.1038/nbt1323
   Sica A, 2007, J CLIN INVEST, V117, P1155, DOI 10.1172/JCI31422
   Sinha P, 2007, J IMMUNOL, V179, P977, DOI 10.4049/jimmunol.179.2.977
   Soucek L, 2007, NAT MED, V13, P1211, DOI 10.1038/nm1649
   Suzuki E, 2005, CLIN CANCER RES, V11, P6713, DOI 10.1158/1078-0432.CCR-05-0883
   Venneri MA, 2007, BLOOD, V109, P5276, DOI 10.1182/blood-2006-10-053504
   Yang L, 2004, CANCER CELL, V6, P409, DOI 10.1016/j.ccr.2004.08.031
   Zeisberger SM, 2006, BRIT J CANCER, V95, P272, DOI 10.1038/sj.bjc.6603240
   Zelek L, 2006, BRIT J CANCER, V94, P1610, DOI 10.1038/sj.bjc.6603142
NR 93
TC 90
Z9 92
U1 0
U2 8
PU LIPPINCOTT WILLIAMS & WILKINS
PI PHILADELPHIA
PA TWO COMMERCE SQ, 2001 MARKET ST, PHILADELPHIA, PA 19103 USA
SN 1040-8746
EI 1531-703X
J9 CURR OPIN ONCOL
JI Curr. Opin. Oncol.
PD JAN 15
PY 2009
VL 21
IS 1
BP 60
EP 70
DI 10.1097/CCO.0b013e32831bed7e
PG 11
WC Oncology
SC Oncology
GA 392XU
UT WOS:000262336300011
PM 19125020
DA 2023-09-23
ER

PT J
AU Nakao, M
   Ishii, G
   Nagai, K
   Kawase, A
   Kenmotsu, H
   Kon-No, H
   Hishica, T
   Nishimura, M
   Yoshida, J
   Ochiai, A
AF Nakao, Masayuki
   Ishii, Genichiro
   Nagai, Kanji
   Kawase, Akikazu
   Kenmotsu, Hirotsugu
   Kon-no, Hidehiro
   Hishica, Tomoyuki
   Nishimura, Mitsuyo
   Yoshida, Junji
   Ochiai, Atsushi
TI Prognostic Significance of Carbonic Anhydrase IX Expression by Cancer-associated Fibroblasts in Lung Adenocarcinoma
SO CANCER
LA English
DT Article
DE carbonic anhydrase IX; cancer-associated fibroblasts; hypoxia; stroma; lung cancer; adenodcarcinoma; microenvironment
ID predicts poor-prognosis; clear-cell carcinoma; stromal fibroblasts; tumor hypoxia; human breast; mn/ca ix; in-vivo; ca-ix; marker; protein
AB BACKGROUND: Cancer tissue is comprised of cancer cells and several types of stromal cells, including cancer-associated fibroblasts (CAFs). Carbonic anhydrase (CA) IX has been used as an endogenous hypoxia marker, and although its expression by cancer cells has been reported to be associated with a poor outcome in a board range of tumors, to the authors' knowledge, the biologic significance of its expression by CAFs remains unclear. METHODS: The authors investigated CA IX expression by CAFs and cancer cells immunohistochemically in 158 consecutive resected cases of lung adenocarcinoma. RESULTS: CA IX was expressed by CAFs in 39 (24.7%) of the 158 cases and by cancer cells in 40 (25.3%) cases. CA IX expression by CAFs was found to be significantly correlated with conventional prognostic factors, including pathologic tumor classification and lymph node involvement. A univariate analysis and the log-rank test demonstrated a significant association between CA IX expression by CAFs (P=.006 and P=.0052, respectively) and by cancer cells (P=.020 and P=.0179, respectively) with lower survival rate. A multivariate analysis of these 2 factors indicated a statistically significant association between CA IX expression by CAFs and a lower survival rate (hazards ratio [HR], 1.797; P=.032), but not between expression by cancer cells and lower survival rate (HR, 1.561; P=.102). CONCLUSIONS: The findings of the current study indicate that CA IX expression by CAFs was a better predictor of outcome than CA IX expression by cancer cells and provides new insights into the biologic significance of CAFs in the hypoxic microenvironment of the lung adenocarcinoma. Cancer 2009;115:2732-43. (C) 2009 American Cancer Society.
C1 [Nakao, Masayuki; Ishii, Genichiro; Kawase, Akikazu; Kenmotsu, Hirotsugu; Kon-no, Hidehiro; Ochiai, Atsushi] Natl Canc Ctr Hosp E, Div Pathol, Res Ctr Innovat Oncol, Kashiwa, Chiba 2778577, Japan.
   [Nakao, Masayuki; Nagai, Kanji; Kawase, Akikazu; Kenmotsu, Hirotsugu; Kon-no, Hidehiro; Hishica, Tomoyuki; Nishimura, Mitsuyo; Yoshida, Junji] Natl Canc Ctr Hosp E, Thorac Oncol Div, Kashiwa, Chiba 2778577, Japan.
C3 National Cancer Center - Japan; National Cancer Center - Japan
RP Ochiai, A (通讯作者)，Natl Canc Ctr Hosp E, Div Pathol, Res Ctr Innovat Oncol, 6-5-1 Kashiwanoha, Kashiwa, Chiba 2778577, Japan.
EM aochiai@east.ncc.go.jp
FU Ministry of Health, Labor, and Welfare of japan
CR ALEXANDER J C JR, 1976, JOURNAL OF THE AMERICAN MEDICAL ASSOCIATION, V235, P1975, DOI 10.1001/jama.235.18.1975
   Asamura H, 2008, J THORAC ONCOL, V3, P46, DOI 10.1097/JTO.0b013e31815e8577
   Berger AP, 2003, PROSTATE, V57, P57, DOI 10.1002/pros.10279
   Brahimi-Horn MC, 2007, J MOL MED-JMM, V85, P1301, DOI 10.1007/s00109-007-0281-3
   Brouwers AH, 2003, CANCER BIOTHER RADIO, V18, P539, DOI 10.1089/108497803322287619
   Bui MHT, 2003, CLIN CANCER RES, V9, P802
   Chen J, 2005, GUT, V54, P920, DOI 10.1136/gut.2004.047340
   Chia SK, 2001, J CLIN ONCOL, V19, P3660, DOI 10.1200/JCO.2001.19.16.3660
   Cleven AHG, 2007, CELL ONCOL, V29, P229
   Colpaert CG, 2003, BREAST CANCER RES TR, V81, P137, DOI 10.1023/A:1025702330207
   Corn PG, 2007, BMC BIOCHEM, V8, P0, DOI 10.1186/1471-2091-8-S1-S4
   De Wever O, 2003, J PATHOL, V200, P429, DOI 10.1002/path.1398
   Giatromanolaki A, 2001, CANCER RES, V61, P7992
   Haapasalo JA, 2006, CLIN CANCER RES, V12, P473, DOI 10.1158/1078-0432.CCR-05-0848
   Harris AL, 2002, NAT REV CANCER, V2, P38, DOI 10.1038/nrc704
   Hoogsteen IJ, 2005, CLIN CANCER RES, V11, P97
   Hoshino A, 2008, BIOCHEM BIOPH RES CO, V368, P305, DOI 10.1016/j.bbrc.2008.01.090
   Ishii G, 2005, INT J CANCER, V117, P212, DOI 10.1002/ijc.21199
   Ishii GH, 2005, STEM CELLS, V23, P699, DOI 10.1634/stemcells.2004-0183
   Ivanov S, 2001, AM J PATHOL, V158, P905, DOI 10.1016/S0002-9440(10)64038-2
   Jakubickova L, 2005, INT J ONCOL, V26, P1121
   Jemal A, 2008, CA-CANCER J CLIN, V58, P71, DOI 10.3322/CA.2007.0010
   Kalluri R, 2006, NAT REV CANCER, V6, P392, DOI 10.1038/nrc1877
   Kawase A, 2008, INT J CANCER, V123, P1053, DOI 10.1002/ijc.23611
   Kim SJ, 2005, LUNG CANCER, V49, P325, DOI 10.1016/j.lungcan.2005.03.036
   Kim SJ, 2004, CLIN CANCER RES, V10, P7925, DOI 10.1158/1078-0432.CCR-04-0636
   Kivela AJ, 2005, WORLD J GASTROENTERO, V11, P155, DOI 10.3748/wjg.v11.i2.155
   Kon-No H, 2006, LUNG CANCER, V54, P409, DOI 10.1016/j.lungcan.2006.08.017
   Koukourakis MI, 2001, CLIN CANCER RES, V7, P3399
   Liao SY, 1997, CANCER RES, V57, P2827
   Loncaster JA, 2001, CANCER RES, V61, P6394
   NOGUCHI M, 1995, CANCER-AM CANCER SOC, V75, P2844, DOI 10.1002/1097-0142(19950615)75:12<2844::AID-CNCR2820751209>3.0.CO;2-#
   Opavsky R, 1996, GENOMICS, V33, P480, DOI 10.1006/geno.1996.0223
   Orimo A, 2005, CELL, V121, P335, DOI 10.1016/j.cell.2005.02.034
   Orimo A, 2006, CELL CYCLE, V5, P1597, DOI 10.4161/cc.5.15.3112
   PASTOREK J, 1994, ONCOGENE, V9, P2877
   Pastorekova S, 1997, GASTROENTEROLOGY, V112, P398, DOI 10.1053/gast.1997.v112.pm9024293
   Potter C, 2004, CELL CYCLE, V3, P164
   Qiu W, 2008, NAT GENET, V40, P650, DOI 10.1038/ng.117
   Robertson N, 2004, CANCER RES, V64, P6160, DOI 10.1158/0008-5472.CAN-03-2224
   Sajid Khan Mohammad, 2007, J PAK MED ASSOC, V57, P595
   Simi L, 2006, LUNG CANCER, V52, P59, DOI 10.1016/j.lungcan.2005.11.017
   Svastova E, 2003, EXP CELL RES, V290, P332, DOI 10.1016/S0014-4827(03)00351-3
   Swinson DEB, 2003, J CLIN ONCOL, V21, P473, DOI 10.1200/JCO.2003.11.132
   Travis WD, 2004, WHO CLASSIFICATION T, V0, P26
   Zavada J, 2000, BRIT J CANCER, V82, P1808, DOI 10.1054/bjoc.2000.1111
NR 46
TC 34
Z9 38
U1 0
U2 8
PU WILEY-BLACKWELL
PI HOBOKEN
PA 111 RIVER ST, HOBOKEN 07030-5774, NJ USA
SN 0008-543X
EI 1097-0142
J9 CANCER-AM CANCER SOC
JI Cancer
PD JUN 15
PY 2009
VL 115
IS 12
BP 2732
EP 2743
DI 10.1002/cncr.24303
PG 12
WC Oncology
SC Oncology
GA 455UD
UT WOS:000266790900019
PM 19365853
DA 2023-09-23
ER

PT J
AU Hanna, E
   Quick, J
   Libutti, SK
AF Hanna, E.
   Quick, J.
   Libutti, S. K.
TI The tumour microenvironment: a novel target for cancer therapy
SO ORAL DISEASES
LA English
DT Review
DE tumour microenvironment; combination therapy; endothelial cells; leucocytes; fibroblasts; extracellular matrix
ID endothelial growth-factor; necrosis-factor-alpha; advanced hepatocellular-carcinoma; activating polypeptide-ii; adoptive cell transfer; combination therapy; antitumor-activity; interferon-alpha; matrix metalloproteinases; plasminogen-activator
AB Cancer therapy is in the midst of a major paradigm shift. Traditionally, cancer treatments have focused on tumour cells. However, studies over the past few decades have demonstrated that cancer is a vastly complex entity with multiple components affecting a tumour's growth, invasion and metastasis. These components, collectively termed the 'tumour microenvironment', include endothelial cells, pericytes, fibroblasts, inflammatory cells, leucocytes and elements of the extracellular matrix (ECM). Biological agents that target components of the tumour microenvironment may provide an interesting alternative to traditional tumour cell-directed therapy. Because of the complexity of the tumour milieu, the most beneficial therapy will likely involve the combination of one or more agents directed at this new target. This review highlights recent preclinical and clinical studies involving agents that target tumour vasculature, leucocytes, pericytes, cancer-associated fibroblasts and ECM components. We pay particular attention to combination therapies targeting multiple components of the tumour microenvironment, and aim to demonstrate that this strategy holds promise for the future of cancer treatment.
C1 [Hanna, E.; Quick, J.; Libutti, S. K.] NCI, Tumour Angiogenesis Sect, Surg Branch, Ctr Canc Res,NIH, Bethesda, MD 20892 USA.
   [Quick, J.] NIH, Howard Hughes Med Inst, Res Scholars Program, Bethesda, MD 20892 USA.
C3 National Institutes of Health (NIH) - USA; NIH National Cancer Institute (NCI); National Institutes of Health (NIH) - USA; Howard Hughes Medical Institute
RP Libutti, SK (通讯作者)，NCI, Tumour Angiogenesis Sect, Surg Branch, Ctr Canc Res,NIH, Room 4W 5940,Bldg 10,10 Ctr Dr, Bethesda, MD 20892 USA.
EM libuttis@mail.nih.gov
CR Abraham D, 2003, J UROLOGY, V170, P1388, DOI 10.1097/01.ju.0000075917.98929.57
   Abraham M, 2002, INT IMMUNOL, V14, P1449, DOI 10.1093/intimm/dxf108
   Ahmad SA, 2001, CANCER RES, V61, P1255
   ALGIRE GH, 1945, J NATL CANCER I, V6, P73, DOI 10.1093/jnci/6.1.73
   Arap W, 1998, SCIENCE, V279, P377, DOI 10.1126/science.279.5349.377
   Atula S, 1997, EXP CELL RES, V235, P180, DOI 10.1006/excr.1997.3676
   Balza E, 2006, CLIN CANCER RES, V12, P2575, DOI 10.1158/1078-0432.CCR-05-2448
   Barcellos-Hoff MH, 2000, CANCER RES, V60, P1254
   Basak GW, 2008, ONCOL REP, V19, P1173
   Bergers G, 2005, NEURO-ONCOLOGY, V7, P452, DOI 10.1215/S1152851705000232
   Bingle L, 2002, J PATHOL, V196, P254, DOI 10.1002/path.1027
   Blansfield JA, 2008, CLIN CANCER RES, V14, P270, DOI 10.1158/1078-0432.CCR-07-1562
   Blasi F, 1999, APMIS, V107, P96, DOI 10.1111/j.1699-0463.1999.tb01531.x
   Blavier L, 2006, CANCER RES, V66, P2691, DOI 10.1158/0008-5472.CAN-05-2919
   Boehm T, 1997, NATURE, V390, P404, DOI 10.1038/37126
   Brandwijk RJMGE, 2006, BIOCHEM BIOPH RES CO, V349, P1073, DOI 10.1016/j.bbrc.2006.08.154
   Browder T, 2000, CANCER RES, V60, P1878
   Bubenik J, 1996, PHARMACOL THERAPEUT, V69, P1, DOI 10.1016/0163-7258(95)02016-0
   Buerkle MA, 2002, BRIT J CANCER, V86, P788, DOI 10.1038/sj.bjc.6600141
   Chakraborty M, 2003, J IMMUNOL, V170, P6338, DOI 10.4049/jimmunol.170.12.6338
   Coussens LM, 2000, CELL, V103, P481, DOI 10.1016/S0092-8674(00)00139-2
   Crippa L, 2008, CANCER RES, V68, P1154, DOI 10.1158/0008-5472.CAN-07-2085
   Curnis F, 2002, J CLIN INVEST, V110, P475, DOI 10.1172/JCI200215223
   Derynck R, 2001, NAT GENET, V29, P117, DOI 10.1038/ng1001-117
   Dhodapkar MV, 2001, J EXP MED, V193, P233, DOI 10.1084/jem.193.2.233
   Dings RPM, 2008, CANCER LETT, V265, P270, DOI 10.1016/j.canlet.2008.02.048
   Dorrell MI, 2007, P NATL ACAD SCI USA, V104, P967, DOI 10.1073/pnas.0607542104
   Dudley ME, 2005, J CLIN ONCOL, V23, P2346, DOI 10.1200/JCO.2005.00.240
   Dudley ME, 2002, J IMMUNOTHER, V25, P243, DOI 10.1097/00002371-200205000-00007
   Dunbar SD, 2000, EXPERT OPIN INV DRUG, V9, P2085, DOI 10.1517/13543784.9.9.2085
   Elia L, 2007, CANCER GENE THER, V14, P201, DOI 10.1038/sj.cgt.7701004
   Epardaud M, 2008, CANCER RES, V68, P2972, DOI 10.1158/0008-5472.CAN-08-0045
   Escudier B, 2007, LANCET, V370, P2103, DOI 10.1016/S0140-6736(07)61904-7
   Ferris RL, 2006, CLIN CANCER RES, V12, P3890, DOI 10.1158/1078-0432.CCR-05-2750
   Ferrone S, 2007, SURG ONCOL CLIN N AM, V16, P755, DOI 10.1016/j.soc.2007.08.004
   FOLKMAN J, 1971, NEW ENGL J MED, V285, P1182
   Gabrilovich DI, 1996, NAT MED, V2, P1096, DOI 10.1038/nm1096-1096
   Gabrilovich DI, 1999, CLIN CANCER RES, V5, P2963
   GAO JQ, 2008, CANC IMMUNOL IMMUNOT, V0, P0
   Gnant MFX, 1999, CANCER RES, V59, P4668
   Grover AC, 2006, J TRANSL MED, V4, P0, DOI 10.1186/1479-5876-4-13
   Halin C, 2003, CANCER RES, V63, P3202
   Hanahan D, 2000, J CLIN INVEST, V105, P1045, DOI 10.1172/JCI9872
   Hanson JA, 2006, JNCI-J NATL CANCER I, V98, P255, DOI 10.1093/jnci/djj051
   Hasumi Y, 2007, INT J CANCER, V121, P2606, DOI 10.1002/ijc.22999
   Hicklin DJ, 2005, J CLIN ONCOL, V23, P1011, DOI 10.1200/JCO.2005.06.081
   Hood JD, 2002, SCIENCE, V296, P2404, DOI 10.1126/science.1070200
   Howe JR, 1998, SCIENCE, V280, P1086, DOI 10.1126/science.280.5366.1086
   Hurwitz H, 2004, NEW ENGL J MED, V350, P2335, DOI 10.1056/NEJMoa032691
   Jacoby RF, 1997, AM J MED GENET, V70, P361, DOI 10.1002/(SICI)1096-8628(19970627)70:4<361::AID-AJMG6>3.0.CO;2-W
   Jeffes EWB, 2005, J IMMUNOL, V174, P2533, DOI 10.4049/jimmunol.174.5.2533
   Jefford M, 2001, LANCET ONCOL, V2, P455
   KAO J, 1994, J BIOL CHEM, V269, P25106
   KERBEL RS, 1991, BIOESSAYS, V13, P31, DOI 10.1002/bies.950130106
   Khong HT, 2002, NAT IMMUNOL, V3, P999, DOI 10.1038/ni1102-999
   Killeen S, 2008, DRUG NEWS PERSPECT, V21, P107, DOI 10.1358/dnp.2008.21.2.1188197
   Klebanoff CA, 2004, P NATL ACAD SCI USA, V101, P1969, DOI 10.1073/pnas.0307298101
   Kurozumi K, 2007, JNCI-J NATL CANCER I, V99, P1768, DOI 10.1093/jnci/djm229
   Lakka SS, 2003, CANCER RES, V63, P2454
   Lans TE, 2002, ANN SURG ONCOL, V9, P1004, DOI 10.1245/ASO.2002.03.048
   Lawler J, 2000, CURR OPIN CELL BIOL, V12, P634, DOI 10.1016/S0955-0674(00)00143-5
   Li J, 2008, J BIOMED SCI, V15, P99, DOI 10.1007/s11373-007-9201-3
   Li JL, 2003, CANCER RES, V63, P8384
   Li JL, 2003, J IMMUNOTHER, V26, P320, DOI 10.1097/00002371-200307000-00004
   Libutti SK, 2007, J CLIN ONCOL, V25, P0
   Liu FJ, 2007, CANCER SCI, V98, P1381, DOI 10.1111/j.1349-7006.2007.00542.x
   Magzoub M, 2008, FASEB J, V22, P276, DOI 10.1096/fj.07-9150com
   Manegold C, 2008, EXPERT REV ANTICANC, V8, P689, DOI 10.1586/14737140.8.5.689
   Mangiameli DP, 2007, J TRANSL MED, V5, P0, DOI 10.1186/1479-5876-5-38
   Manning EA, 2007, CLIN CANCER RES, V13, P3951, DOI 10.1158/1078-0432.CCR-07-0374
   Marvin MR, 1996, J SURG RES, V63, P248, DOI 10.1006/jsre.1996.0256
   McCarty MF, 2007, J CLIN INVEST, V117, P2114, DOI 10.1172/JCI31334
   McMahon G, 2000, ONCOLOGIST, V5 Suppl 1, P3
   Miller KD, 2005, J CLIN ONCOL, V23, P792, DOI 10.1200/JCO.2005.05.098
   Miller KD, 2001, J CLIN ONCOL, V19, P1195, DOI 10.1200/JCO.2001.19.4.1195
   Mistry SJ, 2007, MOL CANCER RES, V5, P773, DOI 10.1158/1541-7786.MCR-06-0290
   Mistry SJ, 2006, MOL CANCER THER, V5, P3248, DOI 10.1158/1535-7163.MCT-06-0227
   Miyamoto A, 2000, J GASTROEN HEPATOL, V15, P1447, DOI 10.1046/j.1440-1746.2000.02289.x
   Mizukami Y, 2005, NAT MED, V11, P992, DOI 10.1038/nm1294
   Mortara L, 2007, EUR J IMMUNOL, V37, P3381, DOI 10.1002/eji.200737450
   Nagano H, 2007, CANCER-AM CANCER SOC, V110, P2493, DOI 10.1002/cncr.23033
   Nagase H, 1999, J BIOL CHEM, V274, P21491, DOI 10.1074/jbc.274.31.21491
   Netti PA, 2000, CANCER RES, V60, P2497
   Nyberg P, 2005, CANCER RES, V65, P3967, DOI 10.1158/0008-5472.CAN-04-2427
   Ohmura Y, 2008, ONCOL REP, V19, P1265
   Ohta M, 2005, INT J ONCOL, V26, P41
   Olumi AF, 1999, CANCER RES, V59, P5002
   Ooyama A, 2008, CANCER LETT, V267, P26, DOI 10.1016/j.canlet.2008.03.008
   Osada T, 2008, CANCER IMMUNOL IMMUN, V57, P1115, DOI 10.1007/s00262-007-0441-x
   OTA H, 2001, BRIT J CANCER, V93, P557
   Paget S, 1889, LANCET, V133, P571, DOI 10.1016/S0140-6736(00)49915-0
   Parmiani G, 2000, IMMUNOL LETT, V74, P41, DOI 10.1016/S0165-2478(00)00247-9
   Pietras K, 2008, PLOS MED, V5, P123, DOI 10.1371/journal.pmed.0050019
   Plum SM, 2003, CLIN CANCER RES, V9, P4619
   Rodriguez-Canales J, 2007, J PATHOL, V211, P410, DOI 10.1002/path.2133
   Rosenberg SA, 2008, NAT REV CANCER, V8, P299, DOI 10.1038/nrc2355
   Sacchi A, 2006, CLIN CANCER RES, V12, P175, DOI 10.1158/1078-0432.CCR-05-1147
   Sacchi A, 2004, CANCER RES, V64, P7150, DOI 10.1158/0008-5472.CAN-04-1445
   Sakon M, 2002, CANCER, V94, P435, DOI 10.1002/cncr.10246
   Sandler A, 2006, NEW ENGL J MED, V355, P2542, DOI 10.1056/NEJMoa061884
   Sarmiento R, 2008, ONKOLOGIE, V31, P161, DOI 10.1159/000119925
   Seiwert TY, 2008, J CLIN ONCOL, V26, P1732, DOI 10.1200/JCO.2007.13.1706
   Shapiro SD, 1998, CURR OPIN CELL BIOL, V10, P602, DOI 10.1016/S0955-0674(98)80035-5
   Shekhar MPV, 2001, CANCER RES, V61, P1320
   Shojaei F, 2007, CANCER J, V13, P345, DOI 10.1097/PPO.0b013e31815a7b69
   Sica A, 2007, J CLIN INVEST, V117, P1155, DOI 10.1172/JCI31422
   Singh H, 2007, CANCER RES, V67, P2872, DOI 10.1158/0008-5472.CAN-06-2283
   Steeghs N, 2007, ANN SURG ONCOL, V14, P942, DOI 10.1245/s10434-006-9227-1
   Sternlicht MD, 1999, CELL, V98, P137, DOI 10.1016/S0092-8674(00)81009-0
   Stoklasek TA, 2006, J IMMUNOL, V177, P6072, DOI 10.4049/jimmunol.177.9.6072
   Tangrea MA, 2004, DIAGN MOL PATHOL, V13, P207, DOI 10.1097/01.pdm.0000135964.31459.bb
   Tohnya Tanyifor M, 2004, CLIN PROSTATE CANCER, V2, P241, DOI 10.3816/CGC.2004.n.006
   van Horssen R, 2006, ONCOLOGIST, V11, P397, DOI 10.1634/theoncologist.11-4-397
   von Marschall Z, 2003, J NATL CANCER I, V95, P437, DOI 10.1093/jnci/95.6.437
   VONMARSHALL E, 2002, SCIENCE, V295, P2198
   Wada H, 2007, ONCOL REP, V18, P801
   Westermarck J, 1999, FASEB J, V13, P781, DOI 10.1096/fasebj.13.8.781
   Willhauck MJ, 2007, CARCINOGENESIS, V28, P595, DOI 10.1093/carcin/bgl188
   Wu MP, 2008, CARCINOGENESIS, V29, P1115, DOI 10.1093/carcin/bgn077
   Wu PC, 1999, CANCER RES, V59, P205
   Yang H, 2006, CURR EYE RES, V31, P557, DOI 10.1080/02713680600718962
   Yang JC, 2004, CLIN CANCER RES, V10, P6367S, DOI 10.1158/1078-0432.CCR-050006
   Yockman JW, 2007, GENE THER, V14, P1399, DOI 10.1038/sj.gt.3302999
   Yu AE, 1997, DRUG AGING, V11, P229, DOI 10.2165/00002512-199711030-00006
   Zeng Y, 2007, CANCER RES, V67, P2331, DOI 10.1158/0008-5472.CAN-06-3041
   Zhu YF, 2008, J IMMUNOTHER, V31, P28, DOI 10.1097/CJI.0b013e318157c682
   Zitvogel L, 2006, NAT REV IMMUNOL, V6, P715, DOI 10.1038/nri1936
NR 127
TC 56
Z9 62
U1 0
U2 34
PU WILEY
PI HOBOKEN
PA 111 RIVER ST, HOBOKEN 07030-5774, NJ USA
SN 1354-523X
EI 1601-0825
J9 ORAL DIS
JI Oral Dis.
PD JAN 15
PY 2009
VL 15
IS 1
BP 8
EP 17
DI 10.1111/j.1601-0825.2008.01471.x
PG 10
WC Dentistry, Oral Surgery & Medicine
SC Dentistry, Oral Surgery & Medicine
GA 382OY
UT WOS:000261616500003
PM 18992016
DA 2023-09-23
ER

PT J
AU Diaz-Flores, L
   Gutierrez, R
   Madrid, JF
   Varela, H
   Valladares, F
   Diaz-Flores, L
AF Diaz-Flores, Lucio, Jr.
   Gutierrez, Ricardo
   Madrid, Juan Francisco
   Varela, Hilda
   Valladares, Francisco
   Diaz-Flores, Lucio
TI Adult stem cells and repair through granulation tissue
SO FRONTIERS IN BIOSCIENCE-LANDMARK
LA English
DT Review
DE Repair; Granulation Tissue; Stem Cells; Perivascular Niche; Pericyte; Atherosclerosis; Tumor Stroma; Review
ID endothelial progenitor cells; smooth-muscle-cells; human bone-marrow; peripheral-blood fibrocytes; epidermal-growth-factor; human adipose-tissue; tumor-associated myofibroblasts; cytokine-induced mobilization; human cd34(+) cells; ex-vivo expansion
AB Macrophage recruitment and proliferation of both small vessels ( endothelium and pericytes) and fibroblast-myofibroblasts are the fundamental and provisional cellular findings in repair through granulation tissue (RTGT). Endothelium and pericytes of preexisting microvasculature may act as progenitor cells of new endothelial cells and new pericyte-fibroblast-myofibroblasts, respectively. Likewise, fibroblasts may be progenitors of themselves, and of myofibroblasts and pericytes. Moreover, all these cells may originate from circulating progenitor cells or other progenitor cells.. According to this extensive cellular plasticity, this work reviews the adult stem cells (ASC) and transit-amplifying cells (TAC) related to the principal cellular components of RTGT. Moreover, we hypothesize that the perivascular region, with a heterogeneous pericyte-like cellular population, including pericytes, perivascular fibroblasts and homing cells from the bone marrow (fibrocytes and bone marrow mesenchymal cells), is the niche of progenitor cells in RTGT and the substrate of regulatory mechanisms ( perivascular niche hypothesis). We also highlight RTGT as a "paracrine transitional organ" during involutive phenomena and cellular differentiation. Furthermore, we consider the combined role of both systems (ASC-TAC and RTGT) in tissue engineering and in pathological processes, such as fibrosis, organization, atherosclerosis, and tumor stroma.
C1 [Diaz-Flores, Lucio, Jr.; Gutierrez, Ricardo; Varela, Hilda; Valladares, Francisco; Diaz-Flores, Lucio] Univ La Laguna, Sch Med, Dept Pathol Histol & Radiol, Canary Isl, Spain.
   [Madrid, Juan Francisco] Univ Murcia, Sch Med, Dept Cell Biol & Histol, E-30001 Murcia, Spain.
C3 Universidad de la Laguna; University of Murcia
RP Diaz-Flores, L (通讯作者)，Univ La Laguna, Sch Med, Dept Pathol Histol & Radiol, Canary Isl, Spain.
EM fvallappa@gmail.com
CR Abderrahim-Ferkoune A, 2004, EXP CELL RES, V293, P219, DOI 10.1016/j.yexcr.2003.10.020
   Abe R, 2001, J IMMUNOL, V166, P7556, DOI 10.4049/jimmunol.166.12.7556
   ABOUHAILA A, 1978, PAROI ARTERIEL, V4, P189
   Ahdjoudj S, 2004, HISTOL HISTOPATHOL, V19, P151, DOI 10.14670/HH-19.151
   Ahdjoudj S, 2001, J CELL BIOCHEM, V81, P23, DOI 10.1002/1097-4644(20010401)81:1<23::AID-JCB1021>3.0.CO;2-H
   Aiba S, 1997, J CUTAN PATHOL, V24, P65
   ALGIRE GH, 1945, J NATL CANCER I, V6, P73, DOI 10.1093/jnci/6.1.73
   ALTSCHUL R, 1954, ENDOTHELIUM ITS DEV, V0, P28
   Alvarez-Dolado M, 2003, NATURE, V425, P968, DOI 10.1038/nature02069
   Andreeva ER, 1997, ATHEROSCLEROSIS, V135, P19, DOI 10.1016/S0021-9150(97)00136-6
   Anghelina M, 2004, STEM CELLS DEV, V13, P665, DOI 10.1089/scd.2004.13.665
   Anghelina M, 2002, COLD SPRING HARB SYM, V67, P209, DOI 10.1101/sqb.2002.67.209
   Anghelina M, 2006, AM J PATHOL, V168, P529, DOI 10.2353/ajpath.2006.050255
   [Anonymous], 1996, MOL CELLULAR BIOL WO, V0, P0, DOI DOI 10.1126/scitranslmed.3009337
   [Anonymous], 1996, MOL CELLULAR BIOL WO, V0, P0
   [Anonymous], 2000, AM J RESP CRIT CARE, V0, P0
   [Anonymous], 1868, UNTERSUCHUNGEN ERSTE, V0, P0
   Asahara T, 2004, AM J PHYSIOL-CELL PH, V287, PC572, DOI 10.1152/ajpcell.00330.2003
   Asahara T, 2003, E SCHERING RES FDN W, V43, P211
   Asahara T, 2002, J HEMATOTH STEM CELL, V11, P171, DOI 10.1089/152581602753658385
   Asahara T, 1997, SCIENCE, V275, P964, DOI 10.1126/science.275.5302.964
   Asahara T, 1999, CIRC RES, V85, P221, DOI 10.1161/01.RES.85.3.221
   Assmus B, 2002, CIRCULATION, V106, P3009, DOI 10.1161/01.CIR.0000043246.74879.CD
   AUSPRUNK DH, 1977, MICROVASC RES, V14, P53, DOI 10.1016/0026-2862(77)90141-8
   Bababeygy SR, 2008, STEM CELLS DEV, V17, P11, DOI 10.1089/scd.2007.0117
   Badiavas EV, 2003, J CELL PHYSIOL, V196, P245, DOI 10.1002/jcp.10260
   Bagley RG, 2005, CANCER RES, V65, P9741, DOI 10.1158/0008-5472.CAN-04-4337
   Bagley RG, 2003, CANCER RES, V63, P5866
   Balmelli C, 2005, J LEUKOCYTE BIOL, V77, P923, DOI 10.1189/jlb.1204701
   Barker N, 2007, NATURE, V449, P1003, DOI 10.1038/nature06196
   Barth Peter J, 2007, CURR STEM CELL RES THER, V2, P221, DOI 10.2174/157488807781696249
   BAVISOTTO LM, 1990, J CELL PHYSIOL, V143, P39, DOI 10.1002/jcp.1041430106
   Bellini A, 2007, LAB INVEST, V87, P858, DOI 10.1038/labinvest.3700654
   BENDITT EP, 1977, AM J PATHOL, V86, P693
   BENNETT JH, 1991, J CELL SCI, V99, P131
   Bergers G, 2005, NEURO-ONCOLOGY, V7, P452, DOI 10.1215/S1152851705000232
   BHAWAN J, 1977, AM J PATHOL, V88, P355
   Bianchi F, 2007, J BIOMED MATER RES B, V81B, P462, DOI 10.1002/jbm.b.30685
   Bianco P, 2000, J CLIN INVEST, V105, P1663, DOI 10.1172/JCI10413
   Bissell MJ, 2001, NAT REV CANCER, V1, P46, DOI 10.1038/35094059
   Bjornson CRR, 1999, SCIENCE, V283, P534, DOI 10.1126/science.283.5401.534
   Blau HM, 2001, CELL, V105, P829, DOI 10.1016/S0092-8674(01)00409-3
   Boire A, 2005, CELL, V120, P303, DOI 10.1016/j.cell.2004.12.018
   BOLEN JW, 1980, AM J SURG PATHOL, V4, P163, DOI 10.1097/00000478-198004000-00008
   BOUISSOU H, 1988, INT J DERMATOL, V27, P564, DOI 10.1111/j.1365-4362.1988.tb02406.x
   Brachvogel B, 2005, DEVELOPMENT, V132, P2657, DOI 10.1242/dev.01846
   Brazelton TR, 2000, SCIENCE, V290, P1775, DOI 10.1126/science.290.5497.1775
   BRIGHTON CT, 1992, CLIN ORTHOP RELAT R, V0, P287
   BUCALA R, 1994, MOL MED, V1, P71, DOI 10.1007/bf03403533
   Bucala Richard, 2008, J AM COLL RADIOL, V5, P36, DOI 10.1016/j.jacr.2007.08.016
   BUJAN J, 1992, HISTOL HISTOPATHOL, V7, P189
   BURGER PC, 1981, LAB INVEST, V45, P328
   Campbell JH, 2001, ANN NY ACAD SCI, V947, P18
   CASHMAN JD, 1992, LEUKEMIA, V6, P886
   CAVALLO T, 1972, J CELL BIOL, V54, P408, DOI 10.1083/jcb.54.2.408
   CAVALLO T, 1973, AM J PATHOL, V70, P345
   Chamberlain G, 2007, STEM CELLS, V25, P2739, DOI 10.1634/stemcells.2007-0197
   Charriere G, 2003, J BIOL CHEM, V278, P9850, DOI 10.1074/jbc.M210811200
   Charriere GM, 2006, EXP CELL RES, V312, P3205, DOI 10.1016/j.yexcr.2006.06.034
   Chaudhuri V, 2007, J CUTAN PATHOL, V34, P146, DOI 10.1111/j.1600-0560.2006.00584.x
   Chaudhuri V, 2006, IN VITRO CELL DEV-AN, V42, P314
   Chen SB, 2004, J AM CHEM SOC, V126, P410, DOI 10.1021/ja037390k
   Chesney J, 1997, P NATL ACAD SCI USA, V94, P6307, DOI 10.1073/pnas.94.12.6307
   Chesney J, 1998, J IMMUNOL, V160, P419
   Christensen PJ, 1999, AM J PATHOL, V155, P1773, DOI 10.1016/S0002-9440(10)65493-4
   Christian S, 2008, AM J PATHOL, V172, P486, DOI 10.2353/ajpath.2008.070623
   Clark ER, 1939, AM J ANAT, V64, P251, DOI 10.1002/aja.1000640203
   CLARK RAF, 1995, J CELL SCI, V108, P1251
   CLARK RAF, 1982, J INVEST DERMATOL, V79, P264, DOI 10.1111/1523-1747.ep12500075
   CLARK RAF, 1985, J AM ACAD DERMATOL, V13, P701, DOI 10.1016/S0190-9622(85)70213-7
   Clark RAF, 2001, ANN NY ACAD SCI, V936, P355
   Clarke DL, 2000, SCIENCE, V288, P1660, DOI 10.1126/science.288.5471.1660
   CLIFF WJ, 1965, Q J EXP PHYSIOL CMS, V50, P79, DOI 10.1113/expphysiol.1965.sp001772
   CLOWES AW, 1978, LAB INVEST, V39, P141
   Conejo-Garcia JR, 2005, BLOOD, V105, P679, DOI 10.1182/blood-2004-05-1906
   Corbel SY, 2003, NAT MED, V9, P1528, DOI 10.1038/nm959
   Corti S, 2002, EXP NEUROL, V177, P443, DOI 10.1006/exnr.2002.8004
   Corti S, 2005, HISTOL HISTOPATHOL, V20, P977, DOI 10.14670/HH-20.977
   Corti S, 2004, BRAIN, V127, P2518, DOI 10.1093/brain/awh273
   Corti S, 2002, J NEUROSCI RES, V70, P721, DOI 10.1002/jnr.10455
   Cousin B, 1999, FASEB J, V13, P305, DOI 10.1096/fasebj.13.2.305
   Coussens LM, 2002, NATURE, V420, P860, DOI 10.1038/nature01322
   Covas DT, 2008, EXP HEMATOL, V36, P642, DOI 10.1016/j.exphem.2007.12.015
   Crowe DL, 2004, HISTOL HISTOPATHOL, V19, P505, DOI 10.14670/HH-19.505
   Cunha GR, 1996, J MAMMARY GLAND BIOL, V1, P21, DOI 10.1007/BF02096300
   DARBY I, 1990, LAB INVEST, V63, P21
   Darby IA, 2007, INT REV CYTOL, V257, P143, DOI 10.1016/S0074-7696(07)57004-X
   DAVIES MJ, 1993, BRIT HEART J, V69, P377
   de Bont ESJM, 2001, CANCER RES, V61, P7654
   De Palma M, 2005, CANCER CELL, V8, P211, DOI 10.1016/j.ccr.2005.08.002
   Deb A, 2003, CIRCULATION, V107, P1247, DOI 10.1161/01.CIR.0000061910.39145.F0
   Dellavalle A, 2007, NAT CELL BIOL, V9, P255, DOI 10.1038/ncb1542
   DENEKAMP J, 1982, BRIT J CANCER, V46, P711, DOI 10.1038/bjc.1982.263
   Dennis JE, 1999, J BONE MINER RES, V14, P700, DOI 10.1359/jbmr.1999.14.5.700
   Diaz-Flores L, 2001, HISTOL HISTOPATHOL, V16, P1175, DOI 10.14670/HH-16.1175
   Diaz-Flores L, 2007, HISTOL HISTOPATHOL, V22, P1379, DOI 10.14670/HH-22.1379
   Diaz-Flores L, 2006, HISTOL HISTOPATHOL, V21, P995, DOI 10.14670/HH-21.995
   DIAZFLORES L, 1990, J CUTAN PATHOL, V17, P191, DOI 10.1111/j.1600-0560.1990.tb00082.x
   DIAZFLORES L, 1994, ANAT REC, V238, P68, DOI 10.1002/ar.1092380109
   DIAZFLORES L, 1989, J CUTAN PATHOL, V16, P85, DOI 10.1111/j.1600-0560.1989.tb00016.x
   DIAZFLORES L, 1985, VIRCHOWS ARCH A, V406, P165, DOI 10.1007/BF00737083
   DIAZFLORES L, 1992, J MORPHOL, V213, P33, DOI 10.1002/jmor.1052130105
   DIAZFLORES L, 1994, HISTOL HISTOPATHOL, V9, P807
   DIAZFLORES L, 1991, HISTOL HISTOPATHOL, V6, P269
   DIAZFLORES L, 1977, MORFOL NORM PATOL A, V1, P217
   DiazFlores L, 1996, EXPERIENTIA, V52, P25, DOI 10.1007/BF01922411
   DIAZFLORES L, 1990, HISTOL HISTOPATHOL, V5, P145
   DIAZFLORES L, 1979, MORFOL NORM PATOL A, V3, P527
   DIAZFLORES L, 1991, ANAT REC, V229, P1, DOI 10.1002/ar.1092290102
   DIAZFLORES L, 1992, CLIN ORTHOP RELAT R, V275, P280
   DIAZFLORES L, 1988, CLIN ORTHOP RELAT R, V234, P267
   DIMANCHEBOITREL MT, 1994, INT J CANCER, V56, P512, DOI 10.1002/ijc.2910560410
   Direkze NC, 2004, CANCER RES, V64, P8492, DOI 10.1158/0008-5472.CAN-04-1708
   Doherty MJ, 1998, J BONE MINER RES, V13, P828, DOI 10.1359/jbmr.1998.13.5.828
   Eckes B, 2000, MATRIX BIOL, V19, P325, DOI 10.1016/S0945-053X(00)00077-9
   Eglitis MA, 1997, P NATL ACAD SCI USA, V94, P4080, DOI 10.1073/pnas.94.8.4080
   FAHEY TJ, 1991, J SURG RES, V50, P308, DOI 10.1016/0022-4804(91)90196-S
   Farrington-Rock C, 2004, CIRCULATION, V110, P2226, DOI 10.1161/01.CIR.0000144457.55518.E5
   Ferrari G, 1998, SCIENCE, V279, P1528, DOI 10.1126/science.279.5356.1528
   FLETCHER JP, 2005, J SURG, V75, P0
   FOLKMAN J, 1982, ANN NY ACAD SCI, V401, P212, DOI 10.1111/j.1749-6632.1982.tb25720.x
   FOLKMAN J, 1986, CANCER RES, V46, P467
   Folkman J, 1997, EXS, V79, P1
   Folkman J, 1976, INT REV EXP PATHOL, V16, P207
   FOLKMAN J, 1984, LAB INVEST, V51, P601
   Fortunel N, 2000, STEM CELLS, V18, P102, DOI 10.1634/stemcells.18-2-102
   Frid MG, 2002, CIRC RES, V90, P1189, DOI 10.1161/01.RES.0000021432.70309.28
   FRIEDENSTEIN AJ, 1970, CELL TISSUE KINET, V3, P393, DOI 10.1111/j.1365-2184.1970.tb00347.x
   FRIEDENSTEIN AJ, 1974, EXP HEMATOL, V2, P83
   FRIEDENSTEIN AJ, 1973, HARD TISSUE GROWTH R, V11, P169
   Fritz V, 2008, CURR STEM CELL RES T, V3, P32, DOI 10.2174/157488808783489462
   Fuchs E, 2004, CELL, V116, P769, DOI 10.1016/S0092-8674(04)00255-7
   GABBIANI G, 1978, J CELL BIOL, V76, P561, DOI 10.1083/jcb.76.3.561
   Gabbiani G, 2003, J PATHOL, V200, P500, DOI 10.1002/path.1427
   Gallego MI, 2001, DEV BIOL, V229, P163, DOI 10.1006/dbio.2000.9961
   Galli R, 2000, NAT NEUROSCI, V3, P986, DOI 10.1038/79924
   GALMICHE MC, 1993, BLOOD, V82, P66, DOI 10.1182/blood.V82.1.66.bloodjournal82166
   Gao ZH, 2001, LANCET, V357, P932, DOI 10.1016/S0140-6736(00)04217-3
   Gehling UM, 2000, BLOOD, V95, P3106
   George J, 2003, ARTERIOSCL THROM VAS, V23, PE57, DOI 10.1161/01.ATV.0000107029.65274.db
   GLAGOV S, 1975, AM J PATHOL, V79, P7
   GONG Z, 2008, FASEB J 0118, V0, P0
   Goodell MA, 1996, J EXP MED, V183, P1797, DOI 10.1084/jem.183.4.1797
   GORDON S, 1999, DEV DISTRIBUTION MON, V0, P35
   Grab DJ, 1999, MOL MED, V5, P46, DOI 10.1007/BF03402138
   GRIGORIADIS AE, 1988, J CELL BIOL, V106, P2139, DOI 10.1083/jcb.106.6.2139
   GRILLO HC, 1963, ANN SURG, V157, P453
   Groger M, 2007, J INVEST DERMATOL, V127, P2893, DOI 10.1038/sj.jid.5701031
   Gronthos S, 2003, J CELL SCI, V116, P1827, DOI 10.1242/jcs.00369
   Gulati R, 2003, CIRC RES, V93, P1023, DOI 10.1161/01.RES.0000105569.77539.21
   Guo NH, 1997, CANCER RES, V57, P1735
   GUYTON JR, 1979, AM J PATHOL, V94, P585
   HADFIELD G, 1951, ANN ROY COLL SURG, V9, P397
   Hall B, 2007, V180, V0, P263
   Han CL, 2001, J VASC RES, V38, P113, DOI 10.1159/000051038
   Harris RG, 2004, SCIENCE, V305, P90, DOI 10.1126/science.1098925
   Hartlapp I, 2001, FASEB J, V15, P2215, DOI 10.1096/fj.01-0049com
   HASSLER O, 1970, LAB INVEST, V22, P286
   HAVEMANN K, 2003, ADV EXP MED BIOL, V0, P7
   Heeschen C, 2004, CIRCULATION, V109, P1615, DOI 10.1161/01.CIR.0000124476.32871.E3
   Heldin CH, 1996, MOL CELLULAR BIOL WO, V0, P249
   Herrmann J, 2005, ARTERIOSCL THROM VAS, V25, P447, DOI 10.1161/01.ATV.0000152606.34120.97
   HEYDARKHANHAGVAS, 2008, CELLS TIS ORG, V0, P0
   Hicok KC, 1998, J BONE MINER RES, V13, P205, DOI 10.1359/jbmr.1998.13.2.205
   Hill R, 2005, CELL, V123, P1001, DOI 10.1016/j.cell.2005.09.030
   Hillebrands JL, 2001, J CLIN INVEST, V107, P1411, DOI 10.1172/JCI10233
   Hirschi KK, 1996, CARDIOVASC RES, V32, P687, DOI 10.1016/S0008-6363(96)00063-6
   Hofmeister V, 2008, CANCER IMMUNOL IMMUN, V57, P1, DOI 10.1007/s00262-007-0365-5
   Hong KM, 2005, FASEB J, V19, P2029, DOI 10.1096/fj.05-4295fje
   HOSHINO A, 1900, V368, V0, P305
   Howson KM, 2005, AM J PHYSIOL-CELL PH, V289, PC1396, DOI 10.1152/ajpcell.00168.2005
   Hu YH, 2004, J CLIN INVEST, V113, P1258, DOI 10.1172/JCI200419628
   Hu YH, 2002, CIRC RES, V91, PE13, DOI 10.1161/01.RES.0000037090.34760.EE
   Hu YH, 2002, CIRCULATION, V106, P1834, DOI 10.1161/01.CIR.0000031333.86845.DD
   Hu YH, 2003, CIRCULATION, V108, P3122, DOI 10.1161/01.CIR.0000105722.96112.67
   Huang PP, 2005, DIABETES CARE, V28, P2155, DOI 10.2337/diacare.28.9.2155
   Huang PP, 2004, THROMB HAEMOSTASIS, V91, P606, DOI 10.1160/TH03-06-0343
   Hume DA, 2006, CURR OPIN IMMUNOL, V18, P49, DOI 10.1016/j.coi.2005.11.008
   Hume DA, 2002, J LEUKOCYTE BIOL, V72, P621
   Humphries J, 1999, J VASC SURG, V30, P894, DOI 10.1016/S0741-5214(99)70014-5
   Hunt TK, 1980, WOUND HEALING WOUND, V0, P0
   Hur J, 2004, ARTERIOSCL THROM VAS, V24, P288, DOI 10.1161/01.ATV.0000114236.77009.06
   Hutmacher DW, 2007, J CELL MOL MED, V11, P654, DOI 10.1111/j.1582-4934.2007.00078.x
   Ianus A, 2003, J CLIN INVEST, V111, P843, DOI 10.1172/JCI200316502
   Ingram DA, 2005, BLOOD, V105, P2783, DOI 10.1182/blood-2004-08-3057
   Ito WD, 2003, ENDOTHELIUM-J ENDOTH, V10, P233, DOI 10.1080/713715240
   Iwano M, 2002, J CLIN INVEST, V110, P341, DOI 10.1172/JCI200215518
   IWASAKI H, 1987, AM J PATHOL, V128, P528
   Jabs A, 2005, J VASC RES, V42, P174, DOI 10.1159/000084406
   Jackson KA, 1999, P NATL ACAD SCI USA, V96, P14482, DOI 10.1073/pnas.96.25.14482
   Jackson KA, 2001, J CLIN INVEST, V107, P1395, DOI 10.1172/JCI12150
   Jang YY, 2004, NAT CELL BIOL, V6, P532, DOI 10.1038/ncb1132
   Javazon EH, 2004, EXP HEMATOL, V32, P414, DOI 10.1016/j.exphem.2004.02.004
   JENNINGS MA, 1970, GENERAL PATHOLOGY, V0, P480
   Jiang YH, 2002, EXP HEMATOL, V30, P896, DOI 10.1016/S0301-472X(02)00869-X
   Jiang YH, 2002, NATURE, V418, P41, DOI 10.1038/nature00870
   Johe KK, 1996, GENE DEV, V10, P3129, DOI 10.1101/gad.10.24.3129
   Kalka C, 2000, P NATL ACAD SCI USA, V97, P3422, DOI 10.1073/pnas.070046397
   Kalluri R, 2003, NAT REV CANCER, V3, P422, DOI 10.1038/nrc1094
   Karasek MA, 2007, MED HYPOTHESES, V68, P650, DOI 10.1016/j.mehy.2006.07.053
   Kennedy MM, 1998, J CLIN PATHOL-MOL PA, V51, P155, DOI 10.1136/mp.51.3.155
   Kenny PA, 2003, INT J CANCER, V107, P688, DOI 10.1002/ijc.11491
   Kim WS, 2007, J DERMATOL SCI, V48, P15, DOI 10.1016/j.jdermsci.2007.05.018
   Kirton JP, 2007, CIRC RES, V101, P581, DOI 10.1161/CIRCRESAHA.107.156372
   Kokovay E, 2006, J CEREBR BLOOD F MET, V26, P545, DOI 10.1038/sj.jcbfm.9600214
   Kong DL, 2004, CIRCULATION, V110, P2039, DOI 10.1161/01.CIR.0000143161.01901.BD
   Kopen GC, 1999, P NATL ACAD SCI USA, V96, P10711, DOI 10.1073/pnas.96.19.10711
   Korbling M, 2002, NEW ENGL J MED, V346, P738, DOI 10.1056/NEJMoa3461002
   Krause DS, 2001, CELL, V105, P369, DOI 10.1016/S0092-8674(01)00328-2
   Kurihara T, 1996, J BIOL CHEM, V271, P11603, DOI 10.1074/jbc.271.20.11603
   Kurose K, 2001, HUM MOL GENET, V10, P1907, DOI 10.1093/hmg/10.18.1907
   LaBarge MA, 2002, CELL, V111, P589, DOI 10.1016/S0092-8674(02)01078-4
   Lagasse E, 2000, NAT MED, V6, P1229, DOI 10.1038/81326
   Laschke MW, 2006, TISSUE ENG, V12, P2093, DOI 10.1089/ten.2006.12.2093
   Le Blanc K, 2004, LANCET, V363, P1439, DOI 10.1016/S0140-6736(04)16104-7
   Lee D, 2007, J NEUROSURG, V107, P94, DOI 10.3171/JNS-07/07/0094
   Leo AJ, 2006, CELLS TISSUES ORGANS, V183, P112, DOI 10.1159/000095985
   LEVENSON SM, 1965, ANN SURG, V161, P293, DOI 10.1097/00000658-196502000-00019
   Li HC, 2007, J CELL BIOCHEM, V101, P805, DOI 10.1002/jcb.21159
   Li YP, 2008, J IMMUNOL, V180, P1598, DOI 10.4049/jimmunol.180.3.1598
   LIAW L, 1993, AM J PATHOL, V143, P937
   Libby P, 2002, CIRCULATION, V105, P1135, DOI 10.1161/hc0902.104353
   Lin Y, 2000, J CLIN INVEST, V105, P71, DOI 10.1172/JCI8071
   Loots MAM, 1998, J INVEST DERMATOL, V111, P850, DOI 10.1046/j.1523-1747.1998.00381.x
   Lovschall H, 2007, INT J DEV BIOL, V51, P715, DOI 10.1387/ijdb.072393hl
   LURIA EA, 1971, TRANSFUSION, V11, P345, DOI 10.1111/j.1537-2995.1971.tb04426.x
   Lutgens E, 2002, ARTERIOSCL THROM VAS, V22, P975, DOI 10.1161/01.ATV.0000019729.39500.2F
   MACDONALD RA, 1959, SURGERY, V46, P376
   Machesney M, 1998, AM J PATHOL, V152, P1133
   Madlener M, 1998, EXP CELL RES, V242, P201, DOI 10.1006/excr.1998.4049
   MADRI JA, 1982, AM J PATHOL, V106, P180
   Madrid JF, 1998, HISTOL HISTOPATHOL, V13, P1, DOI 10.14670/HH-13.1
   Mankani MH, 2006, STEM CELLS, V24, P2140, DOI 10.1634/stemcells.2005-0567
   Mankani MH, 2006, AM J PATHOL, V168, P542, DOI 10.2353/ajpath.2006.050407
   Margariti A, 2006, HISTOL HISTOPATHOL, V21, P979, DOI 10.14670/HH-21.979
   Martin P, 1997, SCIENCE, V276, P75, DOI 10.1126/science.276.5309.75
   Maruyama K, 2005, J CLIN INVEST, V115, P2363, DOI 10.1172/JCI23874
   MATSUHASHI K, 1962, NIPPON GANKA GAKKAI, V66, P939
   MATSUHASHI K, 1961, J CLIN OPHTHALMOL, V14, P121
   McClain SA, 1996, AM J PATHOL, V149, P1257
   MCCRACKEN JS, 1979, LAB INVEST, V41, P519
   MEDBURY H, 2007, FIBROCYTES NEW INSIG, V0, P175
   Mezey E, 2000, EUR J PHARMACOL, V405, P297, DOI 10.1016/S0014-2999(00)00561-6
   MIGNATTI P, 1993, PHYSIOL REV, V73, P161, DOI 10.1152/physrev.1993.73.1.161
   Mignatti P, 1996, MOL CELLULAR BIOL WO, V0, P427
   Minguell JJ, 2001, EXP BIOL MED, V226, P507, DOI 10.1177/153537020122600603
   Moldovan NI, 2000, CIRC RES, V87, P378
   Moldovan NI, 2003, TRENDS CARDIOVAS MED, V13, P265, DOI 10.1016/S1050-1738(03)00108-7
   Moldovan NI, 2002, J HEMATOTH STEM CELL, V11, P179, DOI 10.1089/152581602753658394
   Moore BB, 2005, AM J PATHOL, V166, P675, DOI 10.1016/S0002-9440(10)62289-4
   Moore BB, 2006, AM J RESP CELL MOL, V35, P175, DOI 10.1165/rcmb.2005-0239OC
   Mori L, 2005, EXP CELL RES, V304, P81, DOI 10.1016/j.yexcr.2004.11.011
   Morrison SJ, 2001, CURR BIOL, V11, PR7, DOI 10.1016/S0960-9822(00)00033-6
   Moses AV, 1999, J VIROL, V73, P6892, DOI 10.1128/JVI.73.8.6892-6902.1999
   MOVAT HZ, 1964, EXP MOL PATHOL, V3, P546, DOI 10.1016/0014-4800(64)90034-6
   Mueller MM, 2004, NAT REV CANCER, V4, P839, DOI 10.1038/nrc1477
   Murasawa S, 2002, CIRCULATION, V106, P1133, DOI 10.1161/01.CIR.0000027584.85865.B4
   NEHLS V, 1992, CELL TISSUE RES, V270, P469, DOI 10.1007/BF00645048
   Niemann C, 2006, BIOESSAYS, V28, P1, DOI 10.1002/bies.20352
   Nishikawa S, 1998, DEVELOPMENT, V125, P1747
   Nowak G, 2004, CIRCULATION, V110, P3699, DOI 10.1161/01.CIR.0000143626.16576.51
   Ohlstein B, 2004, CURR OPIN CELL BIOL, V16, P693, DOI 10.1016/j.ceb.2004.09.003
   ORCEL L, 1974, PAROI ARTERIELLE ART, V2, P65
   Orkin SH, 2000, NAT MED, V6, P1212, DOI 10.1038/81303
   Orlic D, 2001, NATURE, V410, P701, DOI 10.1038/35070587
   OWEN M, 1988, CIBA F SYMP, V136, P42
   Ozerdem U, 2005, INVEST OPHTH VIS SCI, V46, P3502, DOI 10.1167/iovs.05-0309
   Ozerdem Ugur, 2003, ANGIOGENESIS, V6, P241, DOI 10.1023/B:AGEN.0000021401.58039.a9
   Pascual CJ, 2005, STEM CELLS DEV, V14, P173, DOI 10.1089/scd.2005.14.173
   Patel S, 2000, CIRCULATION, V101, P524, DOI 10.1161/01.CIR.101.5.524
   Patrick CW, 1999, TISSUE ENG, V5, P139, DOI 10.1089/ten.1999.5.139
   Patrick CW, 2002, TISSUE ENG, V8, P283, DOI 10.1089/107632702753725049
   Peichev M, 2000, BLOOD, V95, P952, DOI 10.1182/blood.V95.3.952.003k27_952_958
   Pereira RF, 1998, P NATL ACAD SCI USA, V95, P1142, DOI 10.1073/pnas.95.3.1142
   PEREIRA RF, 1995, P NATL ACAD SCI USA, V92, P4857, DOI 10.1073/pnas.92.11.4857
   Petersen BE, 1999, SCIENCE, V284, P1168, DOI 10.1126/science.284.5417.1168
   Philip M, 2004, SEMIN CANCER BIOL, V14, P433, DOI 10.1016/j.semcancer.2004.06.006
   Pilch J, 2006, P NATL ACAD SCI USA, V103, P2800, DOI 10.1073/pnas.0511219103
   Pilling D, 2003, J IMMUNOL, V171, P5537, DOI 10.4049/jimmunol.171.10.5537
   Pilling D, 2006, J LEUKOCYTE BIOL, V79, P1242, DOI 10.1189/jlb.0805456
   Pittenger MF, 2004, CIRC RES, V95, P9, DOI 10.1161/01.RES.0000135902.99383.6f
   Pittenger MF, 1999, SCIENCE, V284, P143, DOI 10.1126/science.284.5411.143
   Plekhanova OS, 2006, B EXP BIOL MED+, V142, P304, DOI 10.1007/s10517-006-0352-4
   PODOLSKY DK, 1993, AM J PHYSIOL, V264, PG179, DOI 10.1152/ajpgi.1993.264.2.G179
   POLVERINI PJ, 1977, J IMMUNOL, V118, P529
   POTVLIEGE PR, 1979, BRIT J EXP PATHOL, V60, P382
   Powell DW, 1999, AM J PHYSIOL-CELL PH, V277, PC1, DOI 10.1152/ajpcell.1999.277.1.C1
   Prockop DJ, 1997, SCIENCE, V276, P71, DOI 10.1126/science.276.5309.71
   Pujol BF, 2000, DIFFERENTIATION, V65, P287, DOI 10.1046/j.1432-0436.2000.6550287.x
   Qi HL, 2003, P NATL ACAD SCI USA, V100, P3305, DOI 10.1073/pnas.0532693100
   Quaini F, 2002, NEW ENGL J MED, V346, P5, DOI 10.1056/NEJMoa012081
   Quirici N, 2001, BRIT J HAEMATOL, V115, P186, DOI 10.1046/j.1365-2141.2001.03077.x
   RAFII S, 1994, BLOOD, V84, P10
   Rajantie I, 2004, BLOOD, V104, P2084, DOI 10.1182/blood-2004-01-0336
   Rehman J, 2004, J AM COLL CARDIOL, V43, P2314, DOI 10.1016/j.jacc.2004.02.049
   Rehman J, 2003, CIRCULATION, V107, P1164, DOI 10.1161/01.CIR.0000058702.69484.A0
   Reyes M, 2001, BLOOD, V98, P2615, DOI 10.1182/blood.V98.9.2615
   Reyes M, 2002, J CLIN INVEST, V109, P337, DOI 10.1172/JCI200214327
   Rezai N, 2005, LAB INVEST, V85, P982, DOI 10.1038/labinvest.3700302
   Richardson GD, 2005, J INVEST DERM SYMP P, V10, P180, DOI 10.1111/j.1087-0024.2005.10101.x
   RICHARDSON RL, 1982, ACTA ANAT, V114, P41
   ROGERS LC, 2008, INT WOUND J, V0, P0
   Romero LI, 1997, J CELL PHYSIOL, V173, P84, DOI 10.1002/(SICI)1097-4652(199710)173:1<84::AID-JCP10>3.0.CO;2-N
   RONNOVJESSEN L, 1995, J CLIN INVEST, V95, P859, DOI 10.1172/JCI117736
   Rophael JA, 2007, AM J PATHOL, V171, P2048, DOI 10.2353/ajpath.2007.070066
   ROSS R, 1973, SCIENCE, V180, P1332, DOI 10.1126/science.180.4093.1332
   ROSS R, 1976, NEW ENGL J MED, V295, P420, DOI 10.1056/NEJM197608192950805
   ROSS R, 1976, NEW ENGL J MED, V295, P369, DOI 10.1056/NEJM197608122950707
   ROSS R, 1970, JOURNAL OF CELL BIOLOGY, V44, P645, DOI 10.1083/jcb.44.3.645
   Ross R, 1999, NEW ENGL J MED, V340, P115, DOI 10.1056/NEJM199901143400207
   ROSS R, 1993, NATURE, V362, P801, DOI 10.1038/362801a0
   ROSS R, 1999, NEW ENGL J MED, V14, P340
   Rouget C, 1873, ARCH PHYSL NORM PATH, V5, P603
   RYAN GB, 1970, PROC R SOC SER B-BIO, V175, P269, DOI 10.1098/rspb.1970.0023
   Saed GM, 1998, ARCH DERMATOL, V134, P963, DOI 10.1001/archderm.134.8.963
   Safford KM, 2002, BIOCHEM BIOPH RES CO, V294, P371, DOI 10.1016/S0006-291X(02)00469-2
   Saillan-Barreau C, 2003, BIOCHEM BIOPH RES CO, V309, P502, DOI 10.1016/j.bbrc.2003.08.034
   Saiura A, 2001, NAT MED, V7, P382, DOI 10.1038/86394
   SAKAKURA T, 1976, SCIENCE, V194, P1439, DOI 10.1126/science.827022
   Salm SN, 2005, J CELL BIOL, V170, P81, DOI 10.1083/jcb.200412015
   Sata M, 2002, NAT MED, V8, P403, DOI 10.1038/nm0402-403
   SCHAUB RG, 1981, AM J PATHOL, V104, P13
   Schmeisser A, 2001, CARDIOVASC RES, V49, P671, DOI 10.1016/S0008-6363(00)00270-4
   Schmidt M, 2003, J IMMUNOL, V171, P380, DOI 10.4049/jimmunol.171.1.380
   SCHOEFL GI, 1963, VIRCHOWS ARCH A, V337, P97, DOI 10.1007/BF00963592
   SCHOFIELD R, 1978, BLOOD CELLS, V4, P7
   SCHOR AM, 1990, J CELL SCI, V97, P449
   SCHOR AM, 1983, J CELL SCI, V62, P267
   SCHWARTZ SM, 1986, CIRC RES, V58, P427, DOI 10.1161/01.RES.58.4.427
   SCHWARTZ SM, 1995, VASCULAR SMOOTH MUSC, V0, P81
   Seo BM, 2004, LANCET, V364, P149, DOI 10.1016/S0140-6736(04)16627-0
   SHEPRO D, 1993, FASEB J, V7, P1031, DOI 10.1096/fasebj.7.11.8370472
   Shi Q, 1998, BLOOD, V92, P362, DOI 10.1182/blood.V92.2.362.414k38_362_367
   Shi S, 2003, J BONE MINER RES, V18, P696, DOI 10.1359/jbmr.2003.18.4.696
   Shi Y, 1996, CIRCULATION, V93, P340, DOI 10.1161/01.CIR.93.2.340
   Shimizu K, 2001, NAT MED, V7, P738, DOI 10.1038/89121
   Shintani S, 2001, CIRCULATION, V103, P2776, DOI 10.1161/hc2301.092122
   Shirakawa K, 2002, INT J CANCER, V99, P344, DOI 10.1002/ijc.10336
   SHOLLEY MM, 1977, LAB INVEST, V36, P18
   SHOLLEY MM, 1977, AM J PATHOL, V89, P277
   SHOLLEY MM, 1984, LAB INVEST, V51, P624
   Shui CX, 2003, J BONE MINER RES, V18, P213, DOI 10.1359/jbmr.2003.18.2.213
   SHWEIKI D, 1993, J CLIN INVEST, V91, P2235, DOI 10.1172/JCI116450
   SIMONAVICIUS N, 2008, MOD PATHOL, V0, P0
   Sims DE, 2000, CLIN EXP PHARMACOL P, V27, P842, DOI 10.1046/j.1440-1681.2000.03343.x
   Singer AJ, 1999, NEW ENGL J MED, V341, P738, DOI 10.1056/NEJM199909023411006
   Song S, 2005, NAT CELL BIOL, V7, P870, DOI 10.1038/ncb1288
   SPARAGEN SC, 1962, CIRC RES, V11, P329
   Spradling A, 2001, NATURE, V414, P98, DOI 10.1038/35102160
   Stellos K, 2008, CIRCULATION, V117, P206, DOI 10.1161/CIRCULATIONAHA.107.714691
   STEMERMAN MB, 1977, AM J PATHOL, V87, P125
   STEMERMAN MB, 1972, J EXP MED, V136, P769, DOI 10.1084/jem.136.4.769
   Stenmark KR, 2006, PHYSIOLOGY, V21, P134, DOI 10.1152/physiol.00053.2005
   Sternlicht MD, 2001, ANNU REV CELL DEV BI, V17, P463, DOI 10.1146/annurev.cellbio.17.1.463
   Stewart K, 1999, J BONE MINER RES, V14, P1345, DOI 10.1359/jbmr.1999.14.8.1345
   Studeny M, 2004, JNCI-J NATL CANCER I, V96, P1593, DOI 10.1093/jnci/djh299
   Studeny M, 2002, CANCER RES, V62, P3603
   Stuelten CH, 2005, J CELL SCI, V118, P2143, DOI 10.1242/jcs.02334
   SUGIURA S, 1969, NIPPON GANKA GAKKAI ZASSHI, V73, P1208
   Suuronen EJ, 2006, CIRCULATION, V114, PI138, DOI 10.1161/CIRCULATIONAHA.105.001081
   Swirski FK, 2007, J CLIN INVEST, V117, P195, DOI 10.1172/JCI29950
   Takahashi K, 2007, CELL, V131, P861, DOI 10.1016/j.cell.2007.11.019
   TAKAHASHI S, 1986, CLIN ORTHOP RELAT R, V207, P227
   Takahashi T, 1999, NAT MED, V5, P434, DOI 10.1038/7434
   Tamama K, 2006, STEM CELLS, V24, P686, DOI 10.1634/stemcells.2005-0176
   TANNOCK IF, 1972, CANCER RES, V32, P77
   Terada N, 2002, NATURE, V416, P542, DOI 10.1038/nature730
   Thomas WE, 1999, BRAIN RES REV, V31, P42, DOI 10.1016/S0165-0173(99)00024-7
   Tigges U, 2008, DEVELOPMENT, V135, P523, DOI 10.1242/dev.002071
   Tintut Y, 1998, J BIOL CHEM, V273, P7547, DOI 10.1074/jbc.273.13.7547
   TJABRINGA GS, 2008, J CELL MOL MED, V0, P0
   Tlsty TD, 2001, CURR OPIN GENET DEV, V11, P54, DOI 10.1016/S0959-437X(00)00156-8
   Toma C, 2002, CIRCULATION, V105, P93, DOI 10.1161/hc0102.101442
   Toma JG, 2001, NAT CELL BIOL, V3, P778, DOI 10.1038/ncb0901-778
   Tomasek JJ, 2002, NAT REV MOL CELL BIO, V3, P349, DOI 10.1038/nrm809
   Toole BP, 1991, CELL BIOL EXTRACELLU, V0, P305
   Torsney E, 2005, TRENDS CARDIOVAS MED, V15, P64, DOI 10.1016/j.tcm.2005.02.003
   Traktuev DO, 2008, CIRC RES, V102, P77, DOI 10.1161/CIRCRESAHA.107.159475
   Tran SD, 2003, LANCET, V361, P1084, DOI 10.1016/S0140-6736(03)12894-2
   Tsushima H, 2001, CLIN CANCER RES, V7, P1258
   Urbich C, 2003, CIRCULATION, V108, P2511, DOI 10.1161/01.CIR.0000096483.29777.50
   Vaalamo M, 1997, J INVEST DERMATOL, V109, P96, DOI 10.1111/1523-1747.ep12276722
   Van Amerongen MJ, 2008, J PATHOL, V214, P377, DOI 10.1002/path.2281
   VARELA H, 1978, MORFOL NORM PATOL A, V2, P215
   Vassilopoulos G, 2003, NATURE, V422, P901, DOI 10.1038/nature01539
   Vignery A, 2000, INT J EXP PATHOL, V81, P291, DOI 10.1046/j.1365-2613.2000.00164.x
   Wagers AJ, 2004, CELL, V116, P639, DOI 10.1016/S0092-8674(04)00208-9
   WALL RT, 1978, LAB INVEST, V39, P523
   Wallach-Dayan SB, 2007, P NATL ACAD SCI USA, V104, P20460, DOI 10.1073/pnas.0705582104
   Walsh S, 2000, BONE, V27, P185, DOI 10.1016/S8756-3282(00)00319-7
   WANG KH, 2008, BIOTECHNOL APPL BIOC, V0, P0
   Wang X, 2003, NATURE, V422, P897, DOI 10.1038/nature01531
   Watt FM, 2000, SCIENCE, V287, P1427, DOI 10.1126/science.287.5457.1427
   WATT SM, 1995, LEUKEMIA LYMPHOMA, V17, P229, DOI 10.3109/10428199509056827
   WEBSTER WS, 1974, LAB INVEST, V39, P370
   Weimann JM, 2003, NAT CELL BIOL, V5, P959, DOI 10.1038/ncb1053
   WELCH MP, 1990, J CELL BIOL, V110, P133, DOI 10.1083/jcb.110.1.133
   Wenger A, 2005, CELLS TISSUES ORGANS, V181, P80, DOI 10.1159/000091097
   Werner N, 2005, NEW ENGL J MED, V353, P999, DOI 10.1056/NEJMoa043814
   Werner N, 2003, CIRC RES, V93, PE17, DOI 10.1161/01.RES.0000083812.30141.74
   Wieghaus KA, 2006, TISSUE ENG, V12, P1903, DOI 10.1089/ten.2006.12.1903
   Wiesen JF, 1999, DEVELOPMENT, V126, P335
   Winter A, 2003, ARTHRITIS RHEUM-US, V48, P418, DOI 10.1002/art.10767
   Xu JH, 1996, J CELL BIOL, V132, P239, DOI 10.1083/jcb.132.1.239
   Xu YF, 2008, BMC NEUROSCI, V9, P0, DOI 10.1186/1471-2202-9-21
   Yamada M, 2004, J IMMUNOL, V172, P1266, DOI 10.4049/jimmunol.172.2.1266
   YAMAGAMI I, 1970, JAP J OPHTHALMOL, V14, P41
   YAMAGAMI S, 1994, BIOCHEM BIOPH RES CO, V202, P1156, DOI 10.1006/bbrc.1994.2049
   Yamanaka S, 2008, CELL PROLIFERAT, V41, P51, DOI 10.1111/j.1365-2184.2008.00493.x
   Yang LJ, 2005, WOUND REPAIR REGEN, V13, P398, DOI 10.1111/j.1067-1927.2005.130407.x
   Yang LJ, 2002, LAB INVEST, V82, P1183, DOI 10.1097/01.LAB.0000027841.50269.61
   Ying QL, 2002, NATURE, V416, P545, DOI 10.1038/nature729
   Yoon CH, 2005, CIRCULATION, V112, P1618, DOI 10.1161/CIRCULATIONAHA.104.503433
   Young HE, 2001, ANAT RECORD, V264, P51, DOI 10.1002/ar.1128
   Zannettino ACW, 2008, J CELL PHYSIOL, V214, P413, DOI 10.1002/jcp.21210
   Zaragosi LE, 2008, BMC CELL BIOL, V9, P0, DOI 10.1186/1471-2121-9-11
   Zhou B, 2007, HISTOL HISTOPATHOL, V22, P677, DOI 10.14670/HH-22.677
   Zhu SJ, 2006, ORAL SURG ORAL MED O, V101, P166, DOI 10.1016/j.tripleo.2005.04.006
   Ziegelhoeffer T, 2004, CIRC RES, V94, P230, DOI 10.1161/01.RES.0000110419.50982.1C
   Zimmermann KW, 1923, Z ANAT ENTWICKLUNGS, V68, P3, DOI 10.1007/BF02593544
   Zuk PA, 2002, MOL BIOL CELL, V13, P4279, DOI 10.1091/mbc.E02-02-0105
   Zuk PA, 2001, TISSUE ENG, V7, P211, DOI 10.1089/107632701300062859
NR 422
TC 32
Z9 33
U1 0
U2 16
PU BIOSCIENCE RESEARCH INST-BRI
PI SINGAPORE
PA 7 TEMZASEK BLVD, SUNTEC TOWER ONE, SINGAPORE, SINGAPORE
SN 2768-6701
EI 2768-6698
J9 FRONT BIOSCI-LANDMRK
JI Front. Biosci.
PD JAN 1
PY 2009
VL 14
IS 
BP 1433
EP 1470
DI 10.2741/3317
PG 38
WC Biochemistry & Molecular Biology; Cell Biology
SC Biochemistry & Molecular Biology; Cell Biology
GA 393DZ
UT WOS:000262352400090
PM 19273139
DA 2023-09-23
ER

PT J
AU Kourelis, K
   Vandoros, G
   Kourelis, T
   Papadas, T
   Goumas, P
   Sotiropoulou-Bonikou, G
AF Kourelis, Konstantinos
   Vandoros, Gerasimos
   Kourelis, Theodoros
   Papadas, Theodoros
   Goumas, Panos
   Sotiropoulou-Bonikou, Georgia
TI Low COX2 in Tumor and Upregulation in Stroma Mark Laryngeal Squamous Cell Carcinoma Progression
SO LARYNGOSCOPE
LA English
DT Article
DE Larynx; cancer progression; stroma; myofibroblast; cyclooxygenase-2
ID cyclooxygenase-2 expression; prognostic-significance; malignant breast; epithelial-cells; cancer; carcinogenesis; fibroblasts; differentiation; angiogenesis; inflammation
AB Objectives/Hypothesis: Invasive squamous cell carcinomas (SCC) of the larynx, like most solid tumors, are surrounded by a reactive stroma, in which cancer associated fibroblasts (CAFs) are the predominant cell type. This mesenchymal reaction may affect cancer progression multiply. The proinflammatory enzyme cyclooxygenase-2 (COX-2) has been correlated with head and neck cancer. This study aims to explore the impact of epithelial and stromal COX-2 expression on SCC behavior. Study Design: Retrospective case review study performed in a tertiary health center institution. Methods: Double immunohistochemistry of COX-2 and the CAF marker alpha-smooth muscle actin (alpha-SMA) was utilized in 97 laryngeal cancer patients. Follow-up data were collected in 52 cases. Results: Low COX-2 immunostaining in cancer cells was associated with advanced grade (P = .044) and shorter recurrence-free period (P = .035). CAF expression was positively correlated with the grade of the infiltrating tumor (P = .030). Conclusions: In laryngeal SCCs, COX-2 may exert its deleterious effect by alterations in the tumor microenvironment. CAF-derived, COX-2-mediated paracrine influences on malignant cells possibly facilitate cancer progression. Overlooking the stromal remodeling could account for unsuccessful treatments of epithelial neoplasms.
C1 [Kourelis, Konstantinos; Sotiropoulou-Bonikou, Georgia] Univ Hosp Patras, Dept Anat, Med Sch Patras, Rion, Greece.
   [Kourelis, Konstantinos; Papadas, Theodoros; Goumas, Panos] Univ Hosp Patras, Dept Head & Neck Surg, Rion, Greece.
   [Vandoros, Gerasimos] St Endrews Dist Hosp Patras, Dept Pathol, Patras, Greece.
   [Kourelis, Theodoros] Olympion Gen Hosp Patras, Dept Med Oncol, Patras, Greece.
C3 University of Patras; University of Patras
RP Kourelis, K (通讯作者)，36 Riga Fereou St,Postal Code 26221, Patras, Greece.
EM concourel@vodafone.net.gr
CR Amano H, 2003, J EXP MED, V197, P221, DOI 10.1084/jem.20021408
   Baglole CJ, 2006, IMMUNOL INVEST, V35, P297, DOI 10.1080/08820130600754960
   Bhowmick NA, 2005, CURR OPIN GENET DEV, V15, P97, DOI 10.1016/j.gde.2004.12.003
   Bissell MJ, 2002, DIFFERENTIATION, V70, P537, DOI 10.1046/j.1432-0436.2002.700907.x
   Cutler NS, 2003, CANCER RES, V63, P1748
   de Maat MFG, 2007, J CLIN ONCOL, V25, P4887, DOI 10.1200/JCO.2006.09.8921
   Fitzpatrick FA, 2001, INT IMMUNOPHARMACOL, V1, P1651, DOI 10.1016/S1567-5769(01)00102-3
   Gately S, 2003, PROG EXP TUMOR RES, V37, P179
   Goto R, 2008, ONCOL REP, V19, P645
   Harris Randall E, 2007, SUBCELL BIOCHEM, V42, P93
   Kawata R, 2006, ACTA OTO-LARYNGOL, V126, P627, DOI 10.1080/00016480500452541
   Kourelis K, 2007, ORL-J OTO-RHIN-LARYN, V69, P181, DOI 10.1159/000099229
   Kundu JK, 2008, MUTAT RES-REV MUTAT, V659, P15, DOI 10.1016/j.mrrev.2008.03.002
   Micke P, 2004, LUNG CANCER, V45, PS163, DOI 10.1016/j.lungcan.2004.07.977
   MOSES HL, 1990, CELL, V63, P245, DOI 10.1016/0092-8674(90)90155-8
   Neufang G, 2001, P NATL ACAD SCI USA, V98, P7629, DOI 10.1073/pnas.121574098
   Paget S, 1889, LANCET, V133, P571, DOI 10.1016/S0140-6736(00)49915-0
   Pupa SM, 2002, J CELL PHYSIOL, V192, P259, DOI 10.1002/jcp.10142
   Ranelletti FO, 2001, INT J CANCER, V95, P343, DOI 10.1002/1097-0215(20011120)95:6<343::AID-IJC1060>3.0.CO;2-D
   Roberts AB, 2003, P NATL ACAD SCI USA, V100, P8621, DOI 10.1073/pnas.1633291100
   Rosai J, 1996, ACKERMANS SURG PATHO, V0, P314
   Sackett MK, 2008, CLIN CANCER RES, V14, P67, DOI 10.1158/1078-0432.CCR-07-2028
   SAPPINO AP, 1988, INT J CANCER, V41, P707, DOI 10.1002/ijc.2910410512
   Sato N, 2004, CANCER RES, V64, P6950, DOI 10.1158/0008-5472.CAN-04-0677
   SHANMUGARATNAM K, 1991, INT HISTOLOGICAL CLA, V0, P7
   Shattuck-Brandt RL, 2000, GASTROENTEROLOGY, V118, P337, DOI 10.1016/S0016-5085(00)70216-2
   Uenoyama Y, 2006, ONCOGENE, V25, P3277, DOI 10.1038/sj.onc.1209359
   WEISMAN R, 2003, BALLENGERS OTORHINOL, V0, P1255
NR 28
TC 9
Z9 11
U1 0
U2 1
PU WILEY
PI HOBOKEN
PA 111 RIVER ST, HOBOKEN 07030-5774, NJ USA
SN 0023-852X
EI 1531-4995
J9 LARYNGOSCOPE
JI Laryngoscope
PD SEP 15
PY 2009
VL 119
IS 9
BP 1723
EP 1729
DI 10.1002/lary.20569
PG 7
WC Medicine, Research & Experimental; Otorhinolaryngology
SC Research & Experimental Medicine; Otorhinolaryngology
GA 491JB
UT WOS:000269573600009
PM 19554635
DA 2023-09-23
ER

PT J
AU Polyak, K
   Haviv, I
   Campbell, IG
AF Polyak, Kornelia
   Haviv, Izhak
   Campbell, Ian G.
TI Co-evolution of tumor cells and their microenvironment
SO TRENDS IN GENETICS
LA English
DT Review
ID stromal-epithelial interactions; cancer-associated fibroblasts; human breast tissue; genetic alterations; human colon; microdissected stroma; tp53 mutations; mammary-gland; in-situ; progression
AB Increasing evidence indicates that tumor-stromal cell interactions have a crucial role in tumor initiation and progression. These interactions modify cellular compartments, leading to the co-evolution of tumor cells and their microenvironment. Although the importance of microenvironmental alterations in tumor development is recognized, the molecular mechanisms underlying these changes are only now beginning to be understood. Epigenetic and gene expression changes have consistently been reported in cancer-associated stromal cells and the influence of the host genotype on tumorigenesis is also well documented. However, the presence of clonally selected somatic genetic alterations within the tumor microenvironment has been controversial. A thorough understanding of the co-evolution of these two cellular compartments will require carefully executed molecular studies combined with mathematical modeling.
C1 [Polyak, Kornelia] Dana Farber Canc Inst, Boston, MA 02115 USA.
   [Polyak, Kornelia] Harvard Univ, Sch Med, Boston, MA 02115 USA.
   [Haviv, Izhak] Baker IDI Inst, Blood & DNA Profiling Facil, Melbourne, Vic 3000, Australia.
   [Haviv, Izhak] Univ Melbourne, Sch Med, Dept Biochem, Melbourne, Vic 3010, Australia.
   [Campbell, Ian G.] Peter MacCallum Canc Ctr, VBCRC Canc Genet Lab, Melbourne, Vic 3002, Australia.
   [Campbell, Ian G.] Univ Melbourne, Sch Med, Dept Pathol, Melbourne, Vic 3010, Australia.
C3 Harvard University; Dana-Farber Cancer Institute; Harvard University; Harvard Medical School; Baker Heart and Diabetes Institute; University of Melbourne; Peter Maccallum Cancer Center; University of Melbourne
RP Polyak, K (通讯作者)，Dana Farber Canc Inst, 44 Binney St,D740C, Boston, MA 02115 USA.
EM kornelia_polyak@dfci.harvard.edu
FU NCI NIH HHS [CA89393, CA116235] Funding Source: Medline
CR ADANY R, 1991, BIOCHEM J, V276, P301, DOI 10.1042/bj2760301
   ADANY R, 1990, J BIOL CHEM, V265, P11389
   Allinen M, 2004, CANCER CELL, V6, P17, DOI 10.1016/j.ccr.2004.06.010
   Anderson ARA, 2006, CELL, V127, P905, DOI 10.1016/j.cell.2006.09.042
   Barcellos-Hoff MH, 1998, J MAMMARY GLAND BIOL, V3, P165, DOI 10.1023/A:1018794806635
   BARTEK J, 1990, INT J CANCER, V46, P839, DOI 10.1002/ijc.2910460515
   Bhowmick NA, 2004, NATURE, V432, P332, DOI 10.1038/nature03096
   Bhowmick NA, 2004, SCIENCE, V303, P848, DOI 10.1126/science.1090922
   Blagosklonny MV, 2002, NAT REV CANCER, V2, P221, DOI 10.1038/nrc743
   Bluff JE, 2008, BREAST CANCER RES, V10, P0, DOI 10.1186/bcr1871
   Burt EC, 2000, BRIT J CANCER, V83, P467, DOI 10.1054/bjoc.2000.1292
   Califano J, 2000, CLIN CANCER RES, V6, P347
   Campbell IG, 2008, NEW ENGL J MED, V358, P1634, DOI 10.1056/NEJMc086024
   Carey LA, 2006, JAMA-J AM MED ASSOC, V295, P2492, DOI 10.1001/jama.295.21.2492
   Chari NS, 2007, ADV ANAT PATHOL, V14, P344, DOI 10.1097/PAP.0b013e3180ca8a1d
   Cunha GR, 2002, DIFFERENTIATION, V70, P473, DOI 10.1046/j.1432-0436.2002.700902.x
   Dudley AC, 2008, CANCER CELL, V14, P201, DOI 10.1016/j.ccr.2008.06.017
   DVORAK HF, 1986, NEW ENGL J MED, V315, P1650
   Ellis LM, 2008, NAT REV CANCER, V8, P579, DOI 10.1038/nrc2403
   Fiegl H, 2006, CANCER RES, V66, P29, DOI 10.1158/0008-5472.CAN-05-2508
   Hanson JA, 2006, JNCI-J NATL CANCER I, V98, P255, DOI 10.1093/jnci/djj051
   Hill R, 2005, CELL, V123, P1001, DOI 10.1016/j.cell.2005.09.030
   Hu M, 2005, NAT GENET, V37, P899, DOI 10.1038/ng1596
   Hu M, 2008, CURR OPIN GENET DEV, V18, P27, DOI 10.1016/j.gde.2007.12.006
   Hu M, 2008, CANCER CELL, V13, P394, DOI 10.1016/j.ccr.2008.03.007
   Hunter KW, 2004, BRIT J CANCER, V90, P752, DOI 10.1038/sj.bjc.6601590
   Hussain SP, 2008, CANCER RES, V68, P7130, DOI 10.1158/0008-5472.CAN-08-0410
   Jiang L, 2008, CANCER RES, V68, P9900, DOI 10.1158/0008-5472.CAN-08-1319
   Kaplan RN, 2005, NATURE, V438, P820, DOI 10.1038/nature04186
   Karnoub AE, 2007, NATURE, V449, P557, DOI 10.1038/nature06188
   Kerbel Robert S, 2008, PROC NATL ACAD SCI U S A, V105, PE55, DOI 10.1073/pnas.0804876105
   Kerner M, 2001, MICROBIAL ECOL, V41, P69
   Kim BG, 2006, NATURE, V441, P1015, DOI 10.1038/nature04846
   Krause S, 2008, TISSUE ENG PT C-METH, V14, P261, DOI 10.1089/ten.tec.2008.0030
   Krtolica A, 2002, INT J BIOCHEM CELL B, V34, P1401, DOI 10.1016/S1357-2725(02)00053-5
   Kuperwasser C, 2004, P NATL ACAD SCI USA, V101, P4966, DOI 10.1073/pnas.0401064101
   Kurose K, 2001, HUM MOL GENET, V10, P1907, DOI 10.1093/hmg/10.18.1907
   Kurose K, 2002, NAT GENET, V32, P355, DOI 10.1038/ng1013
   Liu S, 2008, P NATL ACAD SCI USA, V105, P1680, DOI 10.1073/pnas.0711613105
   Maffini MV, 2004, J CELL SCI, V117, P1495, DOI 10.1242/jcs.01000
   Marusyk A, 2008, BBA-REV CANCER, V1785, P1, DOI 10.1016/j.bbcan.2007.09.001
   McAllister SS, 2008, CELL, V133, P994, DOI 10.1016/j.cell.2008.04.045
   Medina D, 2005, J CELL SCI, V118, P123, DOI 10.1242/jcs.01597
   Merlo LMF, 2006, NAT REV CANCER, V6, P924, DOI 10.1038/nrc2013
   Moinfar F, 2000, CANCER RES, V60, P2562
   Moinfar F, 2008, MODERN PATHOL, V21, P639, DOI 10.1038/modpathol.2008.28
   Moran Edgar M, 2002, JOURNAL OF ENVIRONMENTAL PATHOLOGY TOXICOLOGY AND ONCOLOGY, V21, P193
   Muller A, 2001, NATURE, V410, P50, DOI 10.1038/35065016
   Nelson CM, 2006, ANNU REV CELL DEV BI, V22, P287, DOI 10.1146/annurev.cellbio.22.010305.104315
   Ohuchida K, 2004, CANCER RES, V64, P3215, DOI 10.1158/0008-5472.CAN-03-2464
   Orimo A, 2005, CELL, V121, P335, DOI 10.1016/j.cell.2005.02.034
   Orimo A, 2006, CELL CYCLE, V5, P1597, DOI 10.4161/cc.5.15.3112
   Parrinello S, 2005, J CELL SCI, V118, P485, DOI 10.1242/jcs.01635
   Paterson RF, 2003, CANCER, V98, P1830, DOI 10.1002/cncr.11747
   Patocs A, 2007, NEW ENGL J MED, V357, P2543, DOI 10.1056/NEJMoa071825
   Pelham RJ, 2006, P NATL ACAD SCI USA, V103, P19848, DOI 10.1073/pnas.0609635104
   Qiu W, 2008, NAT GENET, V40, P650, DOI 10.1038/ng.117
   Radisky DC, 2005, NATURE, V436, P123, DOI 10.1038/nature03688
   Schafer M, 2008, NAT REV MOL CELL BIO, V9, P628, DOI 10.1038/nrm2455
   Shaked Y, 2008, CANCER CELL, V14, P263, DOI 10.1016/j.ccr.2008.08.001
   Shipitsin M, 2007, CANCER CELL, V11, P259, DOI 10.1016/j.ccr.2007.01.013
   Tlsty TD, 2006, ANNU REV PATHOL-MECH, V1, P119, DOI 10.1146/annurev.pathol.1.110304.100224
   Tuhkanen H, 2004, INT J CANCER, V109, P247, DOI 10.1002/ijc.11733
   Vogelstein B, 2004, NAT MED, V10, P789, DOI 10.1038/nm1087
   Walter K, 2008, CANCER BIOL THER, V7, P882, DOI 10.4161/cbt.7.6.5869
   Watanabe N, 2002, BIOCHEM BIOPH RES CO, V294, P1121, DOI 10.1016/S0006-291X(02)00608-3
   Weaver VM, 2002, CANCER CELL, V2, P205, DOI 10.1016/S1535-6108(02)00125-3
   Weber F, 2005, BRIT J CANCER, V92, P1922, DOI 10.1038/sj.bjc.6602557
   Weber F, 2006, AM J HUM GENET, V78, P961, DOI 10.1086/504090
   Wernert N, 2001, ANTICANCER RES, V21, P2259
   Wernert N, 2000, J MOL MED-JMM, V78, P0
   Winter JM, 2006, CANCER BIOL THER, V5, P360, DOI 10.4161/cbt.5.4.2552
   Wood M, 2005, CANCER RES, V65, P5690, DOI 10.1158/0008-5472.CAN-04-3573
   Woodford-Richens K, 2000, CANCER RES, V60, P2477
   Yauch RL, 2008, NATURE, V455, P406, DOI 10.1038/nature07275
NR 75
TC 470
Z9 491
U1 2
U2 92
PU ELSEVIER SCIENCE LONDON
PI LONDON
PA 84 THEOBALDS RD, LONDON WC1X 8RR, ENGLAND
SN 0168-9525
EI 
J9 TRENDS GENET
JI Trends Genet.
PD JAN 15
PY 2009
VL 25
IS 1
BP 30
EP 38
DI 10.1016/j.tig.2008.10.012
PG 9
WC Genetics & Heredity
SC Genetics & Heredity
GA 405JB
UT WOS:000263218000009
PM 19054589
DA 2023-09-23
ER

PT J
AU Bar, J
   Feniger-Barish, R
   Lukashchuk, N
   Shaham, H
   Moskovits, N
   Goldfinger, N
   Simansky, D
   Perlman, M
   Papa, M
   Yosepovich, A
   Rechavi, G
   Rotter, V
   Oren, M
AF Bar, J.
   Feniger-Barish, R.
   Lukashchuk, N.
   Shaham, H.
   Moskovits, N.
   Goldfinger, N.
   Simansky, D.
   Perlman, M.
   Papa, M.
   Yosepovich, A.
   Rechavi, G.
   Rotter, V.
   Oren, M.
TI Cancer cells suppress p53 in adjacent fibroblasts
SO ONCOGENE
LA English
DT Article
DE p53; stroma; tumor suppression; CAFs; genotoxic stress
ID stromal cells; tumor-suppressor; carcinoma; growth; tp53; mutations
AB The p53 tumor suppressor serves as a crucial barrier against cancer development. In tumor cells and their progenitors, p53 suppresses cancer in a cell-autonomous manner. However, p53 also possesses non-cell-autonomous activities. For example, p53 of stromal fibroblasts can modulate the spectrum of proteins secreted by these cells, rendering their microenvironment less supportive of the survival and spread of adjacent tumor cells. We now report that epithelial tumor cells can suppress p53 induction in neighboring fibroblasts, an effect reproducible by tumor cell-conditioned medium. The ability to suppress fibroblast p53 activation is acquired by epithelial cells in the course of neoplastic transformation. Specifically, stable transduction of immortalized epithelial cells by mutant H-Ras and p53-specific short inhibitory RNA endows them with the ability to quench fibroblast p53 induction. Importantly, human cancer-associated fibroblasts are more susceptible to this suppression than normal fibroblasts. These findings underscore a mechanism whereby epithelial cancer cells may overcome the non-cell-autonomous tumor suppressor function of p53 in stromal fibroblasts.
C1 [Bar, J.] Chaim Sheba Med Ctr, Canc Res Ctr, Dept Oncol, IL-52621 Tel Hashomer, Israel.
   [Bar, J.; Rechavi, G.] Tel Aviv Univ, Sackler Fac Med, IL-69978 Tel Aviv, Israel.
   [Lukashchuk, N.] Beatson Inst Canc Res, Glasgow G61 1BD, Lanark, Scotland.
   [Shaham, H.; Moskovits, N.; Goldfinger, N.; Rotter, V.; Oren, M.] Weizmann Inst Sci, IL-76100 Rehovot, Israel.
   [Simansky, D.] Chaim Sheba Med Ctr, Dept Thorac Surg, IL-52621 Tel Hashomer, Israel.
   [Perlman, M.; Yosepovich, A.] Chaim Sheba Med Ctr, Inst Pathol, IL-52621 Tel Hashomer, Israel.
   [Papa, M.] Chaim Sheba Med Ctr, Dept Surg C, IL-52621 Tel Hashomer, Israel.
C3 Chaim Sheba Medical Center; Tel Aviv University; Sackler Faculty of Medicine; Beatson Institute; Weizmann Institute of Science; Chaim Sheba Medical Center; Chaim Sheba Medical Center; Chaim Sheba Medical Center
RP Bar, J (通讯作者)，Ottawa Hosp Canc Ctr, Div Med Oncol, Gen Campus,501 Smyth Rd, Ottawa, ON K1H 8L6, Canada.
EM bar.jair@gmail.com
FU Flight Attendant Medical Research Institute (FAMRI); National Cancer Institute [R37 CA40099]; Koschitzky family; Tel Aviv University Cancer Biology Research Center
CR Bar J, 2004, ONCOGENE, V23, P2128, DOI 10.1038/sj.onc.1207325
   BUCKBINDER L, 1995, NATURE, V377, P646, DOI 10.1038/377646a0
   Campbell IG, 2008, NEW ENGL J MED, V358, P1634, DOI 10.1056/NEJMc086024
   Dudley AC, 2008, BRIT J CANCER, V99, P118, DOI 10.1038/sj.bjc.6604465
   Elenbaas B, 2001, EXP CELL RES, V264, P169, DOI 10.1006/excr.2000.5133
   Hawsawi NM, 2008, CANCER RES, V68, P2717, DOI 10.1158/0008-5472.CAN-08-0192
   Kalluri R, 2006, NAT REV CANCER, V6, P392, DOI 10.1038/nrc1877
   Karnoub AE, 2007, NATURE, V449, P557, DOI 10.1038/nature06188
   Kiaris H, 2005, CANCER RES, V65, P1627, DOI 10.1158/0008-5472.CAN-04-3791
   Komarova EA, 1998, ONCOGENE, V17, P1089, DOI 10.1038/sj.onc.1202303
   Kurose K, 2002, NAT GENET, V32, P355, DOI 10.1038/ng1013
   Logunov DY, 2008, ONCOGENE, V27, P4521, DOI 10.1038/onc.2008.103
   Milyavsky M, 2003, CANCER RES, V63, P7147
   Moskovits N, 2006, CANCER RES, V66, P10671, DOI 10.1158/0008-5472.CAN-06-2323
   Olumi AF, 1999, CANCER RES, V59, P5002
   Patocs A, 2007, NEW ENGL J MED, V357, P2543, DOI 10.1056/NEJMoa071825
   Radisky D, 2001, SEMIN CANCER BIOL, V11, P87, DOI 10.1006/scbi.2000.0360
   Roukos DH, 2008, NEW ENGL J MED, V358, P1636
   Tan MJ, 2000, P NATL ACAD SCI USA, V97, P109, DOI 10.1073/pnas.97.1.109
   Tlsty TD, 2001, SEMIN CANCER BIOL, V11, P97, DOI 10.1006/scbi.2000.0361
   Vousden KH, 2007, NAT REV MOL CELL BIO, V8, P275, DOI 10.1038/nrm2147
   Wernert N, 2001, ANTICANCER RES, V21, P2259
NR 22
TC 55
Z9 55
U1 0
U2 2
PU NATURE PUBLISHING GROUP
PI LONDON
PA MACMILLAN BUILDING, 4 CRINAN ST, LONDON N1 9XW, ENGLAND
SN 0950-9232
EI 1476-5594
J9 ONCOGENE
JI Oncogene
PD FEB 15
PY 2009
VL 28
IS 6
BP 933
EP 936
DI 10.1038/onc.2008.445
PG 4
WC Biochemistry & Molecular Biology; Oncology; Cell Biology; Genetics & Heredity
SC Biochemistry & Molecular Biology; Oncology; Cell Biology; Genetics & Heredity
GA 406UI
UT WOS:000263320000015
PM 19060923
DA 2023-09-23
ER

PT J
AU Zeine, R
   Salwen, HR
   Peddinti, R
   Tian, YF
   Guerrero, L
   Yang, QW
   Chlenski, A
   Cohn, SL
AF Zeine, Rana
   Salwen, Helen R.
   Peddinti, Radhika
   Tian, Yufeng
   Guerrero, Lisa
   Yang, Qiwei
   Chlenski, Alexandre
   Cohn, Susan L.
TI Presence of cancer-associated fibroblasts inversely correlates with Schwannian stroma in neuroblastoma tumors
SO MODERN PATHOLOGY
LA English
DT Article
DE cancer-associated fibroblast; neuroblastoma; Schwannian stroma
ID activation protein; differential expression; reactive stroma; angiogenesis; growth; cells; amplification; classification; myofibroblast; induction
AB Stromal cells have a central function in the regulation of tumor angiogenesis. Recent studies have shown that stromal myofibroblasts (cancer-associated fibroblasts) actively promote tumor growth and enhance tumor angiogenesis in many types of adult carcinomas. To evaluate the function cancer-associated fibroblasts have in neuroblastoma angiogenesis and investigate their relationship to stromal Schwann cells, we quantified cancer-associated fibroblasts in 60 primary neuroblastoma tumors and in a novel neuroblastoma xenograft model in which murine Schwann cells were induced to infiltrate into the tumor stroma. Tumor sections were examined for presence of microvascular proliferation, a hallmark of tumor angiogenesis. Cancer-associated fibroblasts were characterized by positive immunostaining for alpha-smooth muscle actin (alpha-SMA) and were distinguished from pericytes by staining negatively for high-molecular-weight caldesmon. alpha-SMA-positive cells were quantified and their number was defined as high when >1.0% of the area was positive. Associations between high cancer-associated fibroblast number, microvascular proliferation and established prognosticators were analyzed. High numbers of cancer-associated fibroblasts were associated with Schwannian stroma-poor histopathology and microvascular proliferation. Thirty-seven (80%) of the 46 Schwannian stroma-poor tumors had high numbers of cancer-associated fibroblasts in the tumor stroma compared to only 2 (14%) of the 14 Schwannian stroma-rich/dominant tumors (P<0.001). Thirty-three (89%) of 37 tumors with microvascular proliferation had high numbers of cancer-associated fibroblasts compared to 9 (40%) of 22 tumors without microvascular proliferation (P<0.001). In the xenografts with infiltrating Schwann cells (n = 10), the number of cancer-associated fibroblasts per mm(2) was approximately sevenfold less than in the control xenografts without stromal Schwann cells (n = 9) (mean of 51 +/- 30 vs 368 +/- 105, respectively; P<0.001). Thus, cancer-associated fibroblasts were inversely associated with presence of Schwann cells, suggesting that Schwann cells may prevent the activation of fibroblasts. A deeper understanding of the function cancer-associated fibroblasts have in neuroblastoma angiogenesis may guide future development of stroma-directed therapeutic strategies. Modern Pathology (2009) 22, 950- 958; doi: 10.1038/modpathol.2009.52; published online 1 May 2009
C1 [Salwen, Helen R.; Peddinti, Radhika; Tian, Yufeng; Guerrero, Lisa; Yang, Qiwei; Chlenski, Alexandre; Cohn, Susan L.] Univ Chicago, Dept Pediat, Chicago, IL 60637 USA.
   [Zeine, Rana] Northwestern Univ, Dept Pathol, Chicago, IL 60611 USA.
C3 University of Chicago; Northwestern University
RP Cohn, SL (通讯作者)，Univ Chicago, Dept Pediat, 5841 Maryland Ave,MC 4060,Room N114, Chicago, IL 60637 USA.
EM scohn@peds.bsd.uchicago.edu
FU Neuroblastoma Children's Cancer Society; Friends for Steven Pediatric Cancer Research Fund; Elise Anderson Neuroblastoma Research Fund; Neuroblastoma Kids and Alex's Lemonade Stand Foundation
CR BRODEUR GM, 1988, J CLIN ONCOL, V6, P1874, DOI 10.1200/JCO.1988.6.12.1874
   Chen DH, 2006, CANCER RES, V66, P9977, DOI 10.1158/0008-5472.CAN-06-1499
   Chlenski A, 2007, ONCOGENE, V26, P4513, DOI 10.1038/sj.onc.1210247
   Chlenski A, 2002, CANCER RES, V62, P7357
   Crawford SE, 2001, J CELL SCI, V114, P4421
   Davies G, 2003, INT J CANCER, V106, P348, DOI 10.1002/ijc.11220
   De Wever O, 2003, J PATHOL, V200, P429, DOI 10.1002/path.1398
   Desmouliere A, 2004, INT J DEV BIOL, V48, P509, DOI 10.1387/ijdb.041802ad
   HACHITANDA Y, 1992, ACTA PATHOL JAPON, V42, P639
   Henry LR, 2007, CLIN CANCER RES, V13, P1736, DOI 10.1158/1078-0432.CCR-06-1746
   Huber MA, 2003, J INVEST DERMATOL, V120, P182, DOI 10.1046/j.1523-1747.2003.12035.x
   Kalluri R, 2006, NAT REV CANCER, V6, P392, DOI 10.1038/nrc1877
   Liu SQ, 2005, AM J PATHOL, V166, P891, DOI 10.1016/S0002-9440(10)62309-7
   Martin TA, 2003, CARCINOGENESIS, V24, P1317, DOI 10.1093/carcin/bgg072
   Mathew P, 2001, NEOPLASIA, V3, P105, DOI 10.1038/sj.neo.7900146
   Meitar D, 1996, J CLIN ONCOL, V14, P405, DOI 10.1200/JCO.1996.14.2.405
   Micke P, 2004, LUNG CANCER, V45, PS163, DOI 10.1016/j.lungcan.2004.07.977
   NAGOSHI M, 1992, PATHOL RES PRACT, V188, P273, DOI 10.1016/S0344-0338(11)81204-5
   Nakagawa H, 2004, ONCOGENE, V23, P7366, DOI 10.1038/sj.onc.1208013
   Nakamura T, 1997, CANCER RES, V57, P3305
   Nakayama H, 1999, J CLIN PATHOL, V52, P785, DOI 10.1136/jcp.52.10.785
   Orimo A, 2005, CELL, V121, P335, DOI 10.1016/j.cell.2005.02.034
   Park JE, 1999, J BIOL CHEM, V274, P36505, DOI 10.1074/jbc.274.51.36505
   Peddinti R, 2007, CLIN CANCER RES, V13, P3499, DOI 10.1158/1078-0432.CCR-07-0237
   Qualman SJ, 2005, ARCH PATHOL LAB MED, V129, P874
   Rojiani AM, 1996, J NEUROSURG, V85, P1078, DOI 10.3171/jns.1996.85.6.1078
   RONNOVJESSEN L, 1990, LAB INVEST, V63, P532
   Schurch W, 2007, HISTOLOGY PATHOLOGIS, V0, P123
   SCHWAB M, 2000, PATHOLOGY GENETICS T, V0, P153
   Shimada H, 1999, CANCER, V86, P349, DOI 10.1002/(SICI)1097-0142(19990715)86:2<349::AID-CNCR20>3.3.CO;2-P
   SHIMADA H, 1984, J NATL CANCER I, V73, P405, DOI 10.1093/jnci/73.2.405
   Shimada H, 1999, CANCER, V86, P364, DOI 10.1002/(SICI)1097-0142(19990715)86:2<364::AID-CNCR21>3.0.CO;2-7
   SKALLI O, 1989, J HISTOCHEM CYTOCHEM, V37, P315, DOI 10.1177/37.3.2918221
   Sugimoto H, 2006, CANCER BIOL THER, V5, P1640, DOI 10.4161/cbt.5.12.3354
   Tuxhorn JA, 2002, CLIN CANCER RES, V8, P2912
   Tuxhorn JA, 2002, CANCER RES, V62, P3298
   Yang QW, 2003, CANCER RES, V63, P6299
   Yazhou C, 2004, TUMOR BIOL, V25, P290, DOI 10.1159/000081394
NR 38
TC 33
Z9 34
U1 1
U2 10
PU NATURE PUBLISHING GROUP
PI NEW YORK
PA 75 VARICK ST, 9TH FLR, NEW YORK, NY 10013-1917 USA
SN 0893-3952
EI 1530-0285
J9 MODERN PATHOL
JI Mod. Pathol.
PD JUL 15
PY 2009
VL 22
IS 7
BP 950
EP 958
DI 10.1038/modpathol.2009.52
PG 9
WC Pathology
SC Pathology
GA 465ID
UT WOS:000267575400012
PM 19407854
DA 2023-09-23
ER

PT J
AU Kideryova, L
   Lacina, L
   Dvorankova, B
   Stork, J
   Cada, Z
   Szabo, P
   Andre, S
   Kaltner, H
   Gabius, HJ
   Smetana, K
AF Kideryova, L.
   Lacina, L.
   Dvorankova, B.
   Stork, J.
   Cada, Z.
   Szabo, P.
   Andre, S.
   Kaltner, H.
   Gabius, H. -J.
   Smetana, K., Jr.
TI Phenotypic characterization of human keratinocytes in coculture reveals differential effects of fibroblasts from benign fibrous histiocytoma (dermatofibroma) as compared to cells from its malignant form and to normal fibroblasts
SO JOURNAL OF DERMATOLOGICAL SCIENCE
LA English
DT Article
DE Benign fibrous histiocytoma; Fibroblasts; Galectin; Keratin; Nucleostemin
ID stem-cells; stromal fibroblasts; lectin galectin-1; epidermal-cells; hair follicle; in-vitro; expression; carcinoma; tumor; adhesion
AB Background: Benign and malignant fibrous histiocytoma present with a considerable difference concerning cellular organization in their vicinity. Objective: Normally appearing epithelium covers the malignant form in contrast to hyperplastic epidermis for benign tumors. It is an open question as to whether the tumor-associated fibroblasts are capable to affect phenotypic features of normal keratinocytes, prompting this comparative analysis. Methods: Fibroblasts were isolated from benign and malignant fibrous histiocytomas, respectively, and also from normal dermis. The resulting cell populations were thoroughly characterized immunocytochemically using a large panel of antibodies. The three fibroblast preparations were cocultured with normal interfollicular keratinocytes. Their phenotype was characterized for distinct properties including differentiation and proliferation. Results: Fibroblasts prepared from both tumor types were phenotypically practically identical with normal dermal fibroblasts. Their activities on keratinocytes were different. Cells prepared from benign fibrous histiocytoma were capable to effect strong expression of keratin 19 and production of a galectin-1-rich extracellular matrix. Fibroblasts isolated from malignant fibrous histiocytoma led to a phenotype very similar to that when keratinocytes were cocultured with normal dermal fibroblasts. Conclusion: Fibroblasts prepared from benign fibrous histiocytoma were biologically active on keratinocytes in a particular manner. Our results on fibroblast activity are suggested to be relevant for morphologic differences observed in vivo between normal epidermis and epidermis adjacent to the Studied tumor types. (C) 2009 Japanese Society for Investigative Dermatology. Published by Elsevier Ireland Ltd. All rights reserved.
C1 [Lacina, L.; Dvorankova, B.; Cada, Z.; Szabo, P.; Smetana, K., Jr.] Charles Univ Prague, Fac Med 1, Inst Anat, Prague 12800 2, Czech Republic.
   [Kideryova, L.] Charles Univ Prague, Fac Med 1, Dept Internal Med 1, Prague 12800 2, Czech Republic.
   [Lacina, L.; Dvorankova, B.; Smetana, K., Jr.] Charles Univ Prague, Fac Med 2, Ctr Cell Therapy & Tissue Repair, Prague 12800 2, Czech Republic.
   [Lacina, L.; Stork, J.] Charles Univ Prague, Fac Med 1, Dept Dermatovenereol, Prague 12800 2, Czech Republic.
   [Cada, Z.] Charles Univ Prague, Fac Med 1, Dept Otorhinolaryngol Head & Neck Surg, Prague 12800 2, Czech Republic.
   [Andre, S.; Kaltner, H.; Gabius, H. -J.] Univ Munich, Fac Vet Med, Inst Physiol Chem, Munich, Germany.
C3 Charles University Prague; Charles University Prague; Charles University Prague; Czech Research Institute of Animal Science; Charles University Prague; Charles University Prague; University of Munich
RP Smetana, K (通讯作者)，Charles Univ Prague, Fac Med 1, Inst Anat, Nemocnice 3, Prague 12800 2, Czech Republic.
EM Karel.Smetana@lf1.cuni.cz
FU Ministry of Education, Youth and Sports of the Czech Republic [MSM 0021620806, 1M0538]; EC Marie Curie Research Training Network [2005-019561]
CR Al-Agha OM, 2008, ARCH PATHOL LAB MED, V132, P1030, DOI 10.1043/1543-2165(2008)132[1030:MFHBTP]2.0.CO;2
   Andre S, 1999, J CANCER RES CLIN, V125, P461, DOI 10.1007/s004320050303
   Andre S, 2004, BIOCONJUGATE CHEM, V15, P87, DOI 10.1021/bc0340666
   Andre S, 2007, FEBS J, V274, P3233, DOI 10.1111/j.1742-4658.2007.05851.x
   Andre S, 2006, BIOORGAN MED CHEM, V14, P6314, DOI 10.1016/j.bmc.2006.05.045
   Barcellos-Hoff MH, 2000, CANCER RES, V60, P1254
   Beekman C, 2006, MOL CELL BIOL, V26, P9291, DOI 10.1128/MCB.01183-06
   Bhowmick NA, 2004, NATURE, V432, P332, DOI 10.1038/nature03096
   Biberstein A, 1931, ARCH DERMATOL SYPH-G, V164, P69
   Blanpain C, 2006, ANNU REV CELL DEV BI, V22, P339, DOI 10.1146/annurev.cellbio.22.010305.104357
   Cada Z, 2007, ANTICANCER RES, V27, P3279
   Chang HY, 2002, P NATL ACAD SCI USA, V99, P12877, DOI 10.1073/pnas.162488599
   Cheng L, 1997, AM J SURG PATHOL, V21, P711, DOI 10.1097/00000478-199706000-00012
   DALZIEL K, 1986, AM J DERMATOPATH, V8, P462, DOI 10.1097/00000372-198612000-00002
   De Wever O, 2008, INT J CANCER, V123, P2229, DOI 10.1002/ijc.23925
   Dvorankova B, 2005, INT J MOL MED, V16, P525
   Folpe AL, 2007, ARCH PATHOL LAB MED, V131, P1517
   GABIUS HJ, 1991, HISTOCHEMISTRY, V95, P269
   Gabius HJ, 2001, BIOCHIMIE, V83, P659, DOI 10.1016/S0300-9084(01)01311-6
   Gires O, 2004, CELL MOL LIFE SCI, V61, P1198, DOI 10.1007/s00018-004-4045-8
   Grando SA, 1996, ARCH DERMATOL, V132, P1185, DOI 10.1001/archderm.132.10.1185
   HABETS JMW, 1988, ANTICANCER RES, V8, P611
   HALPRYN HJ, 1959, ARCH DERMATOL, V80, P160, DOI 10.1001/archderm.1959.01560200028002
   Han KH, 2001, AM J DERMATOPATH, V23, P90, DOI 10.1097/00000372-200104000-00002
   HUGEL H, 1985, J CUTANEOUS PATHOL, V12, P94
   Lacina L, 2007, BRIT J DERMATOL, V156, P819, DOI 10.1111/j.1365-2133.2006.07728.x
   Lacina L, 2006, FOLIA BIOL-PRAGUE, V52, P10
   Lacina L, 2007, INT J RADIAT BIOL, V83, P837, DOI 10.1080/09553000701694343
   Lahm H, 2003, GLYCOCONJUGATE J, V20, P227, DOI 10.1023/B:GLYC.0000025817.24297.17
   Lohr M, 2007, FOLIA BIOL-PRAGUE, V53, P109
   MATOUSKOWA E, 1989, FOLIA BIOL PRAHA, V35, P118
   Michel M, 1996, J CELL SCI, V109, P1017
   Purkrabkova T, 2003, BIOL CELL, V95, P535, DOI 10.1016/j.biolcel.2003.08.002
   RAHBARI H, 1985, J CUTAN PATHOL, V12, P94, DOI 10.1111/j.1600-0560.1985.tb01608.x
   Rappl G, 2002, LEUKEMIA, V16, P840, DOI 10.1038/sj.leu.2402438
   Rosenberg AE, 2003, SKELETAL RADIOL, V32, P613, DOI 10.1007/s00256-003-0686-1
   Rotblat B, 2004, CANCER RES, V64, P3112, DOI 10.1158/0008-5472.CAN-04-0026
   Saussez S, 2008, HISTOPATHOLOGY, V52, P483, DOI 10.1111/j.1365-2559.2008.02973.x
   Saussez S, 2009, ANTICANCER RES, V29, P59
   SCHOENFELD RJ, 1964, ARCH DERMATOL, V90, P266, DOI 10.1001/archderm.1964.01600030016003
   Siebert HC, 2003, BIOCHEMISTRY-US, V42, P14762, DOI 10.1021/bi035477c
   Smetana K, 2006, HISTOCHEM CELL BIOL, V125, P171, DOI 10.1007/s00418-005-0074-0
   Smetana K, 2008, ONCOL REP, V20, P75
   Taher A, 2007, ARCH PATHOL LAB MED, V131, P1135
   Tumbar T, 2004, SCIENCE, V303, P359, DOI 10.1126/science.1092436
   Villalobo A, 2006, TRENDS GLYCOSCI GLYC, V18, P1, DOI 10.4052/tigg.18.1
   Watt FM, 2000, SCIENCE, V287, P1427, DOI 10.1126/science.287.5457.1427
   Yamaguchi Y, 1999, J INVEST DERMATOL, V112, P483, DOI 10.1046/j.1523-1747.1999.00544.x
   Zelger B, 2004, INT J SURG PATHOL, V12, P333, DOI 10.1177/106689690401200406
NR 49
TC 8
Z9 9
U1 0
U2 5
PU ELSEVIER IRELAND LTD
PI CLARE
PA ELSEVIER HOUSE, BROOKVALE PLAZA, EAST PARK SHANNON, CO, CLARE, 00000, IRELAND
SN 0923-1811
EI 1873-569X
J9 J DERMATOL SCI
JI J. Dermatol. Sci.
PD JUL 15
PY 2009
VL 55
IS 1
BP 18
EP 26
DI 10.1016/j.jdermsci.2009.03.009
PG 9
WC Dermatology
SC Dermatology
GA 459FJ
UT WOS:000267086100003
PM 19414239
DA 2023-09-23
ER

PT J
AU Tzelepi, V
   Grivas, P
   Kefalopoulou, Z
   Kalofonos, H
   Varakis, JN
   Sotiropoulou-Bonikou, G
AF Tzelepi, Vassiliki
   Grivas, Petros
   Kefalopoulou, Zinovia
   Kalofonos, Haralabos
   Varakis, John N.
   Sotiropoulou-Bonikou, Georgia
TI Expression of estrogen receptor co-regulators NCoR and PELP1 in epithelial cells and myofibroblasts of colorectal carcinomas: cytoplasmic translocation of NCoR in epithelial cells correlates with worse prognosis
SO VIRCHOWS ARCHIV
LA English
DT Article
DE ER beta; PELP1; NCoR; Colorectal carcinoma; Myofibroblasts
ID retracted article. see; n-cor; colon-cancer; gene-expression; stem-cells; corepressors; activation; estradiol; growth; tissue
AB Proline-, glutamic acid-, and leukine-rich protein (PELP1) is a novel co-regulatory protein that modulates genomic and non genomic actions of estrogen receptors. Nuclear receptor co-repressor (NCoR) represses estrogen-receptor-dependent transcription. PELP1 and NCoR expression was evaluated in tissue sections from 107 formalin-fixed, paraffin-embedded colectomy specimens. Normal mucosa and adenomas were also evaluated in 77 and 29 cases, respectively. PELP1 was expressed in a dot-like pattern in the nuclei of epithelial and stromal cells. Statistical analysis revealed an increase in PELP1 expression in myofibroblasts from normal mucosa through adenomas to carcinomas. NCoR was expressed in the nuclei and the cytoplasm of epithelial cells. Nuclear expression was more common in normal mucosa, whereas cytoplasmic expression was higher in malignant epithelial cells. Additionally, NCoR was expressed in the cytoplasm of cancer-associated myofibroblasts, but was rarely noted in myofibroblasts of normal mucosa or adenomas. Cytoplasmic expression of NCoR in epithelial cells correlated with better disease-free and overall survival on univariate analysis and was an independent prognostic marker for disease-free survival on multivariate analysis. These findings suggest that deregulation of co-regulators expression in both epithelial cells and myofibroblasts may contribute to the initiation and progression of colorectal carcinoma.
C1 [Tzelepi, Vassiliki; Kefalopoulou, Zinovia; Varakis, John N.; Sotiropoulou-Bonikou, Georgia] Univ Patras, Dept Anat Histol & Embryol, Rion 26500, Greece.
   [Tzelepi, Vassiliki; Kefalopoulou, Zinovia] Univ Patras, Dept Pathol, Rion 26500, Greece.
   [Grivas, Petros; Kalofonos, Haralabos] Univ Patras, Sch Med, Dept Internal Med, Div Oncol, Rion 26500, Greece.
   [Grivas, Petros] Drexel Univ, Coll Med, Hahnemann Univ Hosp, Dept Internal Med, Philadelphia, PA 19102 USA.
C3 University of Patras; University of Patras; University of Patras; Drexel University
RP Sotiropoulou-Bonikou, G (通讯作者)，Univ Patras, Dept Anat Histol & Embryol, Rion 26500, Greece.
EM sotiropouloug@yahoo.com
CR Adegboyega PA, 2002, ARCH PATHOL LAB MED, V126, P829
   Barletta F, 2004, MOL ENDOCRINOL, V18, P1096, DOI 10.1210/me.2003-0335
   Cavallini A, 2005, EUR J CANCER, V41, P1487, DOI 10.1016/j.ejca.2005.04.008
   Chang HY, 2004, PLOS BIOL, V2, P206, DOI 10.1371/journal.pbio.0020007
   Chen AL, 2005, SURGERY, V138, P382, DOI 10.1016/j.surg.2005.04.012
   Cooke PS, 1997, P NATL ACAD SCI USA, V94, P6535, DOI 10.1073/pnas.94.12.6535
   Cunha GR, 1997, J MAMMARY GLAND BIOL, V2, P393, DOI 10.1023/A:1026303630843
   De Wever O, 2004, FASEB J, V18, P1016, DOI 10.1096/fj.03-1110fje
   Deroo BJ, 2006, J CLIN INVEST, V116, P561, DOI 10.1172/JCI27987
   Desmouliere A, 2004, INT J DEV BIOL, V48, P509, DOI 10.1387/ijdb.041802ad
   DiDomenico M, 1996, CANCER RES, V56, P4516
   Dobrzycka KM, 2003, ENDOCR-RELAT CANCER, V10, P517, DOI 10.1677/erc.0.0100517
   Espinosa L, 2002, J CELL SCI, V115, P1295
   Fernandez-Majada V, 2007, CELL CYCLE, V6, P1748, DOI 10.4161/cc.6.14.4429
   Fortunel NO, 2003, SCIENCE, V302, P393
   Frasor J, 2005, P NATL ACAD SCI USA, V102, P13153, DOI 10.1073/pnas.0502782102
   Greger JG, 2007, MOL CELL BIOL, V27, P1904, DOI 10.1128/MCB.01732-06
   Grignani F, 1998, NATURE, V391, P815, DOI 10.1038/35901
   Gunter MJ, 2008, CANCER RES, V68, P329, DOI 10.1158/0008-5472.CAN-07-2946
   Gupta PB, 2007, CANCER RES, V67, P2062, DOI 10.1158/0008-5472.CAN-06-3895
   Hermanson O, 2002, NATURE, V419, P934, DOI 10.1038/nature01156
   Horard B, 2003, J MOL ENDOCRINOL, V31, P349, DOI 10.1677/jme.0.0310349
   Hornberg JJ, 2006, BIOSYSTEMS, V83, P81, DOI 10.1016/j.biosystems.2005.05.014
   Jepsen K, 2000, CELL, V102, P753, DOI 10.1016/S0092-8674(00)00064-7
   Jonas BA, 2004, J BIOL CHEM, V279, P54676, DOI 10.1074/jbc.M410128200
   Kampman E, 1997, CANCER CAUSE CONTROL, V8, P146, DOI 10.1023/A:1018459911147
   King KJ, 2006, PROSTATE, V66, P105, DOI 10.1002/pros.20327
   Lechner D, 2005, VITAM HORM, V70, P169, DOI 10.1016/S0083-6729(05)70006-6
   Lee MO, 2002, BIOL PHARM BULL, V25, P1298, DOI 10.1248/bpb.25.1298
   Lieubeau B, 1999, INT J CANCER, V81, P629, DOI 10.1002/(SICI)1097-0215(19990517)81:4<629::AID-IJC20>3.0.CO;2-8
   Lonard DM, 2007, MOL CELL, V27, P691, DOI 10.1016/j.molcel.2007.08.012
   McKenna NJ, 1999, ENDOCR REV, V20, P321, DOI 10.1210/er.20.3.321
   McKenna NJ, 2002, CELL, V108, P465, DOI 10.1016/S0092-8674(02)00641-4
   Nair S, 2007, HISTOL HISTOPATHOL, V22, P91, DOI 10.14670/HH-22.91
   Nair SS, 2004, CANCER RES, V64, P6416, DOI 10.1158/0008-5472.CAN-04-1786
   Nakayama H, 2000, J CLIN PATHOL, V53, P626, DOI 10.1136/jcp.53.8.626
   OMalley BW, 2006, SCIENCE, V313, P1749, DOI 10.1126/science.1132509
   Park DM, 2007, CELL CYCLE, V6, P467, DOI 10.4161/cc.6.4.3856
   Parkin DM, 2005, CA-CANCER J CLIN, V55, P74, DOI 10.3322/canjclin.55.2.74
   Powell DW, 1999, AM J PHYSIOL-CELL PH, V277, PC1, DOI 10.1152/ajpcell.1999.277.1.C1
   Prins GS, 2001, CANCER RES, V61, P6089
   Rajhans R, 2007, CANCER RES, V67, P5505, DOI 10.1158/0008-5472.CAN-06-3647
   Rajhans R, 2006, CLIN EXP METASTAS, V23, P1, DOI 10.1007/s10585-006-9019-9
   Schurch W, 1998, AM J SURG PATHOL, V22, P141, DOI 10.1097/00000478-199802000-00001
   Scoville DH, 2008, GASTROENTEROLOGY, V134, P849, DOI 10.1053/j.gastro.2008.01.079
   Sivridis E, 2005, J CLIN PATHOL, V58, P1033, DOI 10.1136/jcp.2005.026260
   Smith CL, 2004, ENDOCR REV, V25, P45, DOI 10.1210/er.2003-0023
   SPIRAKOV M, 2007, NAT REV GENET, V8, P263
   Vadlamudi Ratna K, 2007, NUCL RECEPT SIGNAL, V5, P0
   Vadlamudi RK, 2005, CANCER RES, V65, P7724, DOI 10.1158/0008-5472.CAN-05-0614
   Vadlamudi RK, 2001, J BIOL CHEM, V276, P38272
   Webb Paul, 2003, NUCL RECEPT, V1, P4, DOI 10.1186/1478-1336-1-4
   West RB, 2005, PLOS BIOL, V3, P1101, DOI 10.1371/journal.pbio.0030187
   Witz IP, 2008, CANCER RES, V68, P9, DOI 10.1158/0008-5472.CAN-07-2917
   Wong CW, 2002, P NATL ACAD SCI USA, V99, P14783, DOI 10.1073/pnas.192569699
   Wu RC, 2004, MOL CELL, V15, P937, DOI 10.1016/j.molcel.2004.08.019
NR 56
TC 10
Z9 10
U1 0
U2 0
PU SPRINGER
PI NEW YORK
PA 233 SPRING ST, NEW YORK, NY 10013 USA
SN 0945-6317
EI 1432-2307
J9 VIRCHOWS ARCH
JI Virchows Arch.
PD JAN 15
PY 2009
VL 454
IS 1
BP 41
EP 53
DI 10.1007/s00428-008-0708-4
PG 13
WC Pathology
SC Pathology
GA 385DH
UT WOS:000261792800005
PM 19048289
DA 2023-09-23
ER

PT J
AU Valin, A
   Barnay-Verdier, S
   Robert, T
   Ripoche, H
   Brellier, F
   Chevallier-Lagente, O
   Avril, MF
   Magnaldo, T
AF Valin, Alexandre
   Barnay-Verdier, Stephanie
   Robert, Thomas
   Ripoche, Hugues
   Brellier, Florence
   Chevallier-Lagente, Odile
   Avril, Marie-Francoise
   Magnaldo, Thierry
TI PTCH1(+/-) Dermal Fibroblasts Isolated from Healthy Skin of Gorlin Syndrome Patients Exhibit Features of Carcinoma Associated Fibroblasts
SO PLOS ONE
LA English
DT Article
AB Gorlin's or nevoid basal cell carcinoma syndrome (NBCCS) causes predisposition to basal cell carcinoma (BCC), the commonest cancer in adult human. Mutations in the tumor suppressor gene PTCH1 are responsible for this autosomal dominant syndrome. In NBCCS patients, as in the general population, ultraviolet exposure is a major risk factor for BCC development. However these patients also develop BCCs in sun-protected areas of the skin, suggesting the existence of other mechanisms for BCC predisposition in NBCCS patients. As increasing evidence supports the idea that the stroma influences carcinoma development, we hypothesized that NBCCS fibroblasts could facilitate BCC occurence of the patients. WT (n = 3) and NBCCS fibroblasts bearing either nonsense (n = 3) or missense (n = 3) PTCH1 mutations were cultured in dermal equivalents made of a collagen matrix and their transcriptomes were compared by whole genome microarray analyses. Strikingly, NBCCS fibroblasts over-expressed mRNAs encoding pro-tumoral factors such as Matrix Metalloproteinases 1 and 3 and tenascin C. They also over-expressed mRNA of pro-proliferative diffusible factors such as fibroblast growth factor 7 and the stromal cell-derived factor 1 alpha, known for its expression in carcinoma associated fibroblasts. These data indicate that the PTCH1(+/-) genotype of healthy NBCCS fibroblasts results in phenotypic traits highly reminiscent of those of BCC associated fibroblasts, a clue to the yet mysterious proneness to non photo-exposed BCCs in NBCCS patients.
C1 [Valin, Alexandre; Ripoche, Hugues; Chevallier-Lagente, Odile; Magnaldo, Thierry] Univ Paris 11, Inst Gustave Roussy, CNRS, FRE2939, Villejuif, France.
   [Barnay-Verdier, Stephanie] Univ Paris 05, Ctr Rech Cordeliers, INSERM, UMRS872, F-75270 Paris, France.
   [Robert, Thomas] Univ Paris Sud, Inst Gustave Roussy, CNRS, Unite Genom Fonct, Villejuif, France.
   [Brellier, Florence] Friedrich Miescher Inst, Basel, Switzerland.
   [Avril, Marie-Francoise] Univ Paris 05, APHP, Serv Dermatol, F-75270 Paris, France.
C3 UNICANCER; Gustave Roussy; UDICE-French Research Universities; Universite Paris Saclay; Centre National de la Recherche Scientifique (CNRS); UDICE-French Research Universities; Universite Paris Cite; Sorbonne Universite; Institut National de la Sante et de la Recherche Medicale (Inserm); UNICANCER; Gustave Roussy; UDICE-French Research Universities; Universite Paris Saclay; Centre National de la Recherche Scientifique (CNRS); Friedrich Miescher Institute for Biomedical Research; Assistance Publique Hopitaux Paris (APHP); Hopital Universitaire Ambroise-Pare - APHP; UDICE-French Research Universities; Sorbonne Universite; Hopital Universitaire Saint-Antoine - APHP; Hopital Universitaire Pitie-Salpetriere - APHP; Universite Paris Cite
RP Magnaldo, T (通讯作者)，Univ Paris 11, Inst Gustave Roussy, CNRS, FRE2939, Villejuif, France.
EM tmagnaldo@unice.fr
FU Universite Paris Diderot-Paris 7 [PhD fellowship]; IGR [post-doctoral]; CNRS; Association pour la Recherche sur le Cancer [9500]; Fondation de l'Avenir; Societe Francaise de Dermatologie; Association Francaise contre les Myopathies
CR Adolphe C, 2004, DEVELOPMENT, V131, P5009, DOI 10.1242/dev.01367
   Basler K, 2000, EMBO J, V19, P1169, DOI 10.1093/emboj/19.6.1169
   Bernerd F, 2001, P NATL ACAD SCI USA, V98, P7817, DOI 10.1073/pnas.141221998
   Bhowmick NA, 2004, NATURE, V432, P332, DOI 10.1038/nature03096
   Bhowmick NA, 2005, CURR OPIN GENET DEV, V15, P97, DOI 10.1016/j.gde.2004.12.003
   Brellier F, 2008, ONCOGENE, V27, P6601, DOI 10.1038/onc.2008.260
   Brellier F, 2008, BRIT J DERMATOL, V159, P445, DOI 10.1111/j.1365-2133.2008.08650.x
   Chin CWS, 2003, J PATHOL, V200, P308, DOI 10.1002/path.1363
   Chu CY, 2007, ONCOGENE, V26, P2491, DOI 10.1038/sj.onc.1210040
   COOPER M, 1977, CANCER RES, V37, P2544
   Dahmane N, 1997, NATURE, V389, P876, DOI 10.1038/39918
   Danaee H, 2006, J INVEST DERMATOL, V126, P1152, DOI 10.1038/sj.jid.5700209
   DARMIENTO J, 1995, MOL CELL BIOL, V15, P5732
   DePinho RA, 2000, NATURE, V408, P248, DOI 10.1038/35041694
   Diepgen TL, 2002, BRIT J DERMATOL, V146, P1, DOI 10.1046/j.1365-2133.146.s61.2.x
   Elenbaas B, 2001, EXP CELL RES, V264, P169, DOI 10.1006/excr.2000.5133
   Fischer H, 2001, CARCINOGENESIS, V22, P875, DOI 10.1093/carcin/22.6.875
   FRECHET M, 2008, ONCOGENE, V0, P0
   GAILANI MR, 1992, CELL, V69, P111, DOI 10.1016/0092-8674(92)90122-S
   Gailani MR, 1996, NAT GENET, V14, P78, DOI 10.1038/ng0996-78
   Galaup A, 2006, P NATL ACAD SCI USA, V103, P18721, DOI 10.1073/pnas.0609025103
   GORLIN RJ, 1987, MEDICINE, V66, P98, DOI 10.1097/00005792-198703000-00002
   Green J, 1998, BRIT J DERMATOL, V139, P911
   Hahn H, 1996, J BIOL CHEM, V271, P12125, DOI 10.1074/jbc.271.21.12125
   Heitzer E, 2007, J INVEST DERMATOL, V127, P2872, DOI 10.1038/sj.jid.5700923
   Howell BG, 2005, J DERMATOL SCI, V39, P39, DOI 10.1016/j.jdermsci.2005.02.004
   IMAI K, 1994, FEBS LETT, V352, P216, DOI 10.1016/0014-5793(94)00960-0
   Ito Y, 2003, CANCER RES, V63, P6651
   Johnson RL, 1996, SCIENCE, V272, P1668, DOI 10.1126/science.272.5268.1668
   Kalluri R, 2006, NAT REV CANCER, V6, P392, DOI 10.1038/nrc1877
   Kauffmann A, 2008, ONCOGENE, V27, P565, DOI 10.1038/sj.onc.1210700
   Kim I, 1999, J BIOL CHEM, V274, P26523, DOI 10.1074/jbc.274.37.26523
   KNUDSON AG, 1971, P NATL ACAD SCI USA, V68, P820, DOI 10.1073/pnas.68.4.820
   Lindstrom E, 2006, HUM MUTAT, V27, P215, DOI 10.1002/humu.20296
   Lochter A, 1997, J CELL BIOL, V139, P1861, DOI 10.1083/jcb.139.7.1861
   Maas-Szabowski N, 2001, J INVEST DERMATOL, V116, P816, DOI 10.1046/j.1523-1747.2001.01349.x
   MAJMUDAR G, 1994, MOL CARCINOGEN, V11, P29, DOI 10.1002/mc.2940110106
   MAJMUDAR G, 1994, MOL CARCINOGEN, V9, P17, DOI 10.1002/mc.2940090105
   Marionnet C, 2006, J INVEST DERMATOL, V126, P971, DOI 10.1038/sj.jid.5700230
   Micke P, 2007, J INVEST DERMATOL, V127, P1516, DOI 10.1038/sj.jid.5700714
   Monhian N, 2005, ARCH FACIAL PLAST S, V7, P238, DOI 10.1001/archfaci.7.4.238
   Nieuwenhuis E, 2007, DEV BIOL, V308, P547, DOI 10.1016/j.ydbio.2007.06.016
   Nishiura R, 2005, GYNECOL ENDOCRINOL, V21, P111, DOI 10.1080/09513590500168399
   ODriscoll L, 2006, MOL CANCER, V5, P0, DOI 10.1186/1476-4598-5-74
   Orimo A, 2005, CELL, V121, P335, DOI 10.1016/j.cell.2005.02.034
   Pennica D, 1998, P NATL ACAD SCI USA, V95, P14717, DOI 10.1073/pnas.95.25.14717
   Radisky DC, 2005, NATURE, V436, P123, DOI 10.1038/nature03688
   Reifenberger J, 2005, BRIT J DERMATOL, V152, P43, DOI 10.1111/J.1365-2133.2005.06353.X
   RHEINWALD JG, 1975, CELL, V6, P331, DOI 10.1016/S0092-8674(75)80001-8
   Robinson JK, 2003, ARCH DERMATOL, V139, P643, DOI 10.1001/archderm.139.5.643
   Rockman SP, 2001, J BIOL CHEM, V276, P45113, DOI 10.1074/jbc.M107742200
   Rubin AI, 2005, NEW ENGL J MED, V353, P2262, DOI 10.1056/NEJMra044151
   RUBIN JS, 1989, P NATL ACAD SCI USA, V86, P802, DOI 10.1073/pnas.86.3.802
   Salcedo R, 2003, MICROCIRCULATION, V10, P359, DOI 10.1038/sj.mn.7800200
   Saldanha G, 2004, BRIT J DERMATOL, V151, P157, DOI 10.1111/j.1365-2133.2004.06048.x
   Slavik MA, 2007, BMC DEV BIOL, V7, P0, DOI 10.1186/1471-213X-7-9
   SMOLA H, 1993, J CELL BIOL, V122, P417, DOI 10.1083/jcb.122.2.417
   Sneddon JB, 2006, P NATL ACAD SCI USA, V103, P14842, DOI 10.1073/pnas.0606857103
   St-Jacques B, 1998, CURR BIOL, V8, P1058, DOI 10.1016/S0960-9822(98)70443-9
   STAMP GWH, 1989, J PATHOL, V159, P225, DOI 10.1002/path.1711590309
   Swindle CS, 2001, J CELL BIOL, V154, P459, DOI 10.1083/jcb.200103103
   Szabowski A, 2000, CELL, V103, P745, DOI 10.1016/S0092-8674(00)00178-1
   Teh MT, 2005, CANCER RES, V65, P8597, DOI 10.1158/0008-5472.CAN-05-0842
   Unden AB, 1996, CANCER RES, V56, P4562
   Unden AB, 1997, CANCER RES, V57, P2336
   VANSCOTT EJ, 1961, J INVEST DERMATOL, V36, P109, DOI 10.1038/jid.1961.21
   Weng L, 2006, BIOINFORMATICS, V22, P1111, DOI 10.1093/bioinformatics/btl045
   Wong CSM, 2003, BMJ-BRIT MED J, V327, P794, DOI 10.1136/bmj.327.7418.794
   Yamazaki F, 2001, BRIT J DERMATOL, V145, P771, DOI 10.1046/j.1365-2133.2001.04468.x
   Zedan W, 2001, J PATHOL, V194, P473, DOI 10.1002/path.940
NR 70
TC 23
Z9 25
U1 0
U2 3
PU PUBLIC LIBRARY SCIENCE
PI SAN FRANCISCO
PA 1160 BATTERY STREET, STE 100, SAN FRANCISCO, CA 94111 USA
SN 1932-6203
EI 
J9 PLOS ONE
JI PLoS One
PD MAR 16
PY 2009
VL 4
IS 3
BP 
EP 
DI 10.1371/journal.pone.0004818
PG 10
WC Multidisciplinary Sciences
SC Science & Technology - Other Topics
GA 437OI
UT WOS:000265496400001
PM 19287498
DA 2023-09-23
ER

PT J
AU Matsumura, T
   Suzuki, T
   Aizawa, K
   Sawaki, D
   Munemasa, Y
   Ishida, J
   Nagai, R
AF Matsumura, Takayoshi
   Suzuki, Toru
   Aizawa, Kenichi
   Sawaki, Daigo
   Munemasa, Yoshiko
   Ishida, Junichi
   Nagai, Ryozo
TI Regulation of Transforming Growth Factor-beta-dependent Cyclooxygenase-2 Expression in Fibroblasts
SO JOURNAL OF BIOLOGICAL CHEMISTRY
LA English
DT Article
ID tgf-beta; metastasis suppressor; human-disease; protein; fibrosis; gene; transcription; mechanisms; nm23-h1; binding
AB Abnormal transforming growth factor-beta (TGF-beta) signaling is a critical contributor to the pathogenesis of various human diseases ranging from tissue fibrosis to tumor formation. Excessive TGF-beta signaling stimulates fibrotic responses. Recent research has focused in the main on the antiproliferative effects of TGF-beta in fibroblasts, and it is presently understood that TGF-beta-stimulated cyclooxygenase-2 (COX-2) induction in fibroblasts is essential for antifibroproliferative effects of TGF-beta. Both TGF-beta and COX-2 have been implicated in tumor growth, invasion, and metastasis, and therefore tumor-associated fibroblasts are a recent topic of interest. Here we report the identification of positive and negative regulatory factors of COX-2 expression induced by TGF-beta as determined using proteomic approaches. We show that TGF-beta coordinately up-regulates three factors, heterogeneous nuclear ribonucleoprotein A/B (HNRPAB), nucleotide diphosphate kinase A (NDPK A), and nucleotide diphosphate kinase A (NDPK B). Functional pathway analysis showed that HNRPAB augments mRNA and protein levels of COX-2 and subsequent prostaglandin E-2 (PGE(2)) production by suppressing degradation of COX-2 mRNA. In contrast, NDPK A and NDPK B attenuated mRNA and protein levels of COX-2 by affecting TGF-beta-Smad2/3/4 signaling at the receptor level. Collectively, we report on a new regulatory pathway of TGF-beta in controlling expression of COX-2 in fibroblasts, which advances our understanding of pathophysiological mechanisms of TGF-beta
C1 [Suzuki, Toru; Aizawa, Kenichi] Univ Tokyo, Dept Ubiquitous Prevent Med, Bunkyo Ku, Tokyo 1138655, Japan.
   [Nagai, Ryozo] Univ Tokyo, Dept Cardiovasc Med, Bunkyo Ku, Tokyo 1138655, Japan.
C3 University of Tokyo; University of Tokyo
RP Suzuki, T (通讯作者)，Univ Tokyo, Dept Ubiquitous Prevent Med, Bunkyo Ku, 7-3-1 Hongo, Tokyo 1138655, Japan.
EM torusuzu-tky@umin.ac.jp; nagai-tky@umin.ac.jp
FU Ministry of Education, Culture, Sports, Science, and Technology; New Energy and Industrial Technology Development Organization; Ministry of Health, Labor, and Welfare
CR Adegboyega PA, 2004, CLIN CANCER RES, V10, P5870, DOI 10.1158/1078-0432.CCR-0431-03
   Benson JR, 2004, LANCET ONCOL, V5, P229, DOI 10.1016/S1470-2045(04)01426-3
   Bhowmick NA, 2004, NATURE, V432, P332, DOI 10.1038/nature03096
   Bierie B, 2006, NAT REV CANCER, V6, P506, DOI 10.1038/nrc1926
   Blobe GC, 2000, NEW ENGL J MED, V342, P1350, DOI 10.1056/NEJM200005043421807
   Boissan M, 2006, J BIOENERG BIOMEMBR, V38, P169, DOI 10.1007/s10863-006-9031-4
   Bonner JC, 2002, AM J PATHOL, V161, P459, DOI 10.1016/S0002-9440(10)64202-2
   Crawford Y, 2009, CANCER CELL, V15, P21, DOI 10.1016/j.ccr.2008.12.004
   Dean JLE, 2002, BIOCHEM J, V366, P709, DOI 10.1042/BJ20020402
   Derynck R, 2003, NATURE, V425, P577, DOI 10.1038/nature02006
   DINCHUK JE, 1995, NATURE, V378, P406, DOI 10.1038/378406a0
   FLETCHER BS, 1992, J BIOL CHEM, V267, P4338
   Gao CJ, 2004, J BIOL CHEM, V279, P11236, DOI 10.1074/jbc.M313385200
   Gasparini G, 2003, LANCET ONCOL, V4, P605, DOI 10.1016/S1470-2045(03)01220-8
   Gordon KJ, 2008, BBA-MOL BASIS DIS, V1782, P197, DOI 10.1016/j.bbadis.2008.01.006
   Hao CM, 2008, ANNU REV PHYSIOL, V70, P357, DOI 10.1146/annurev.physiol.70.113006.100614
   He TC, 1998, P NATL ACAD SCI USA, V95, P2509, DOI 10.1073/pnas.95.5.2509
   KAMADA S, 1992, GENE, V119, P229, DOI 10.1016/0378-1119(92)90276-U
   Kapoun AM, 2004, CIRC RES, V94, P453, DOI 10.1161/01.RES.0000117070.86556.9F
   Kaul R, 2006, J VIROL, V80, P1321, DOI 10.1128/JVI.80.3.1321-1331.2006
   Keerthisingam CB, 2001, AM J PATHOL, V158, P1411, DOI 10.1016/S0002-9440(10)64092-8
   Koinuma D, 2009, MOL CELL BIOL, V29, P172, DOI 10.1128/MCB.01038-08
   Li MO, 2008, CELL, V134, P392, DOI 10.1016/j.cell.2008.07.025
   Lombardi D, 2006, J BIOENERG BIOMEMBR, V38, P177, DOI 10.1007/s10863-006-9032-3
   Luo J, 1998, J NEUROCHEM, V71, P526
   Manabe I, 2002, CIRC RES, V91, P1103, DOI 10.1161/01.RES.0000046452.67724.B8
   Matsumura T, 2005, J BIOL CHEM, V280, P12123, DOI 10.1074/jbc.M410578200
   Matsumura T, 2006, BIOCHEM BIOPH RES CO, V351, P965, DOI 10.1016/j.bbrc.2006.10.137
   MORITA I, 1995, J BIOL CHEM, V270, P10902, DOI 10.1074/jbc.270.18.10902
   Ramaswamy S, 2003, NAT GENET, V33, P49, DOI 10.1038/ng1060
   Rifkin DB, 2005, J BIOL CHEM, V280, P7409, DOI 10.1074/jbc.R400029200
   Roberts AB, 2003, P NATL ACAD SCI USA, V100, P8621, DOI 10.1073/pnas.1633291100
   Rouzer CA, 2008, J BIOL CHEM, V283, P8065, DOI 10.1074/jbc.R800005200
   Roymans D, 2002, CLIN EXP METASTAS, V19, P465, DOI 10.1023/A:1020396722860
   Seong HA, 2007, J BIOL CHEM, V282, P12075, DOI 10.1074/jbc.M609832200
   Shi YG, 2003, CELL, V113, P685, DOI 10.1016/S0092-8674(03)00432-X
   Sonoshita M, 2002, CANCER RES, V62, P6846
   Steeg PS, 2008, CLIN CANCER RES, V14, P5006, DOI 10.1158/1078-0432.CCR-08-0238
   Steeg PS, 2003, NAT REV CANCER, V3, P55, DOI 10.1038/nrc967
   STEEG PS, 1988, J NATL CANCER I, V80, P200, DOI 10.1093/jnci/80.3.200
   Suzuki T, 2009, J BIOL CHEM, V284, P9549, DOI 10.1074/jbc.M806230200
   ten Dijke P, 2007, NAT REV MOL CELL BIO, V8, P857, DOI 10.1038/nrm2262
   Vancheri C, 2004, TRENDS IMMUNOL, V25, P40, DOI 10.1016/j.it.2003.11.001
   Venkov CD, 2007, J CLIN INVEST, V117, P482, DOI 10.1172/JCI29544
   Verrecchia F, 2006, AUTOIMMUN REV, V5, P563, DOI 10.1016/j.autrev.2006.06.001
   Watabe T, 2009, CELL RES, V19, P103, DOI 10.1038/cr.2008.323
   Wynn TA, 2007, J CLIN INVEST, V117, P524, DOI 10.1172/JCI31487
NR 47
TC 26
Z9 27
U1 0
U2 4
PU AMER SOC BIOCHEMISTRY MOLECULAR BIOLOGY INC
PI ROCKVILLE
PA 11200 ROCKVILLE PIKE, SUITE 302, ROCKVILLE, MD, UNITED STATES
SN 0021-9258
EI 1083-351X
J9 J BIOL CHEM
JI J. Biol. Chem.
PD DEC 18
PY 2009
VL 284
IS 51
BP 35861
EP 35871
DI 10.1074/jbc.M109.014639
PG 11
WC Biochemistry & Molecular Biology
SC Biochemistry & Molecular Biology
GA 531EI
UT WOS:000272645600062
PM 19837676
DA 2023-09-23
ER

PT J
AU Franz, M
   Spiegel, K
   Umbreit, C
   Richter, P
   Codina-Canet, C
   Berndt, A
   Altendorf-Hofmann, A
   Koscielny, S
   Hyckel, P
   Kosmehl, H
   Virtanen, I
   Berndt, A
AF Franz, Marcus
   Spiegel, Karin
   Umbreit, Claudia
   Richter, Petra
   Codina-Canet, Carolina
   Berndt, Angela
   Altendorf-Hofmann, Annelore
   Koscielny, Sven
   Hyckel, Peter
   Kosmehl, Hartwig
   Virtanen, Ismo
   Berndt, Alexander
TI Expression of Snail is associated with myofibroblast phenotype development in oral squamous cell carcinoma
SO HISTOCHEMISTRY AND CELL BIOLOGY
LA English
DT Article
DE Snail; Oral squamous cell carcinoma; Metastasis; Myofibroblast; Alpha smooth-muscle-actin
ID epithelial-mesenchymal transition; e-cadherin expression; transcription factor snail; laminin-5 gamma-2 chain; unspliced tenascin-c; breast-cancer; in-vitro; extracellular-matrix; cd34(+) fibrocytes; tumor progression
AB Snail is a regulator of epithelial-mesenchymal transition (EMT) and considered crucial to carcinoma metastasis, myofibroblast transdifferentiation, and fibroblast activation. To investigate the role of Snail in oral squamous cell carcinoma (OSCC), its immunohistochemical expression was analysed in 129 OSCC samples and correlated to nodal metastasis, histological grade, E-cadherin, and alpha smooth-muscle-actin (alpha SMA). The results were compared to findings in 23 basal cell carcinomas (BCC). Additionally, the influence of TGF beta 1 and EGF on Snail, E-cadherin, vimentin, and alpha SMA expression was analysed in two OSCC cell lines. As a result, Snail-positive cells were mainly found in the stroma of the OSCC invasive front without statistically significant correlation to histological grade or nodal metastasis. Snail was co-localised to alpha SMA but not to E-cadherin or cytokeratin and showed a significant correlation to the loss of membranous E-cadherin. All BCCs were Snail negative. In OSCC culture, the growth-factor-mediated EMT-like phenomenon was accompanied by alpha SMA down-regulation. In summary, Snail expression in OSCC is a stromal phenomenon associated with the myofibroblast phenotype and not related to growth-factor-mediated transdifferentiation of the carcinoma cells themselves. Consequently, Snail immunohistochemistry cannot contribute to the prediction of the metastatic potential. Furthermore, stromal Snail expression is suggested to be the result of mutual paracrine interaction of fibro-/myofibroblasts and dedifferentiated carcinoma cells leading to the generation of a special type of carcinoma-associated fibroblasts.
C1 [Umbreit, Claudia; Richter, Petra; Codina-Canet, Carolina; Berndt, Angela] Univ Hosp Jena, Inst Pathol, D-07740 Jena, Germany.
   [Franz, Marcus] Univ Hosp Jena, Clin Internal Med 1, D-07740 Jena, Germany.
   [Berndt, Angela] Inst Mol Pathogenesis, Friedrich Loeffler Inst, D-07743 Jena, Germany.
   [Altendorf-Hofmann, Annelore] Univ Hosp Jena, Tumour Registrary, D-07740 Jena, Germany.
   [Spiegel, Karin; Koscielny, Sven] Univ Hosp Jena, ENT Dept, D-07740 Jena, Germany.
   [Hyckel, Peter] Univ Hosp Jena, Clin Maxillofacial Surg Plast Surg, D-07740 Jena, Germany.
   [Kosmehl, Hartwig] HELIOS Klin, Inst Pathol, D-99012 Erfurt, Germany.
   [Virtanen, Ismo] Univ Helsinki, Inst Biomed Anat, FIN-00014 Helsinki, Finland.
C3 Friedrich Schiller University of Jena; Friedrich Schiller University of Jena; Friedrich Loeffler Institute; Eberhard Karls University of Tubingen; Eberhard Karls University Hospital; Friedrich Schiller University of Jena; Friedrich Schiller University of Jena; Friedrich Schiller University of Jena; Helios Kliniken; University of Helsinki
RP Berndt, A (通讯作者)，Univ Hosp Jena, Inst Pathol, Ziegelmuhlenweg 1, D-07740 Jena, Germany.
EM alexander.berndt@med.uni-jena.de
FU Thuringian Ministry of Science, Research and Art (ThMWFK); University Hospital Jena
CR [Anonymous], 2005, HEAD AND NECK TUMORS, V0, P0
   Barth PJ, 2004, VIRCHOWS ARCH, V444, P231, DOI 10.1007/s00428-003-0965-1
   Barth PJ, 2002, VIRCHOWS ARCH, V440, P298, DOI 10.1007/s004280100530
   Batlle E, 2000, NAT CELL BIOL, V2, P84, DOI 10.1038/35000034
   Berndt A, 1997, INVAS METAST, V17, P251
   Berndt A, 2001, J CANCER RES CLIN, V127, P286, DOI 10.1007/s004320000205
   Blanco MJ, 2002, ONCOGENE, V21, P3241, DOI 10.1038/sj.onc.1205416
   Bolos V, 2003, J CELL SCI, V116, P499, DOI 10.1242/jcs.00224
   Boutet A, 2007, CELL CYCLE, V6, P638, DOI 10.4161/cc.6.6.4022
   BRYNE M, 1992, J PATHOL, V166, P375, DOI 10.1002/path.1711660409
   Cano A, 2000, NAT CELL BIOL, V2, P76, DOI 10.1038/35000025
   Daly AJ, 2008, ORAL ONCOL, V44, P646, DOI 10.1016/j.oraloncology.2007.08.012
   De Vriese AS, 2006, NEPHROL DIAL TRANSPL, V21, P2549, DOI 10.1093/ndt/gfl271
   De Wever O, 2003, J PATHOL, V200, P429, DOI 10.1002/path.1398
   DEROSA G, 1994, AM J DERMATOPATH, V16, P258
   Franci C, 2006, ONCOGENE, V25, P5134, DOI 10.1038/sj.onc.1209519
   Franz M, 2007, J MOL HISTOL, V38, P183, DOI 10.1007/s10735-007-9086-5
   Franz M, 2006, HISTOCHEM CELL BIOL, V126, P125, DOI 10.1007/s00418-005-0126-5
   Giannelli G, 2005, GASTROENTEROLOGY, V129, P1375, DOI 10.1053/j.gastro.2005.09.055
   Guaita S, 2002, J BIOL CHEM, V277, P39209, DOI 10.1074/jbc.M206400200
   Higashikawa K, 2008, CANCER LETT, V264, P256, DOI 10.1016/j.canlet.2008.01.045
   Hung SC, 2006, CELL TISSUE RES, V324, P457, DOI 10.1007/s00441-006-0156-x
   Iwano M, 2002, J CLIN INVEST, V110, P341, DOI 10.1172/JCI200215518
   Jin X, 2001, HUA XI KOU QIANG YI XUE ZA ZHI, V19, P377
   Kalluri R, 2003, J CLIN INVEST, V112, P1776, DOI 10.1172/JCI200320530
   Kellermann MG, 2008, ORAL ONCOL, V44, P509, DOI 10.1016/j.oraloncology.2007.07.001
   Lee JM, 2006, J CELL BIOL, V172, P973, DOI 10.1083/jcb.200601018
   Lewis MP, 2004, BRIT J CANCER, V90, P822, DOI 10.1038/sj.bjc.6601611
   Maeda G, 2005, INT J ONCOL, V27, P1535
   Meindl-Beinker NM, 2008, J GASTROEN HEPATOL, V23, PS122, DOI 10.1111/j.1440-1746.2007.05297.x
   Natsugoe S, 2007, ONCOL REP, V17, P517
   Onoue T, 2006, INT J ONCOL, V29, P1133
   Peiro S, 2006, NUCLEIC ACIDS RES, V34, P2077, DOI 10.1093/nar/gkl141
   Pena C, 2005, HUM MOL GENET, V14, P3361, DOI 10.1093/hmg/ddi366
   Petersen OW, 2003, AM J PATHOL, V162, P391, DOI 10.1016/S0002-9440(10)63834-5
   Petersen OW, 2001, BREAST CANCER RES, V3, P213
   Prindull G, 2004, BLOOD, V103, P2892, DOI 10.1182/blood-2003-08-2807
   Radisky DC, 2007, J CELL BIOCHEM, V101, P830, DOI 10.1002/jcb.21186
   RONNOVJESSEN L, 1995, J CLIN INVEST, V95, P859, DOI 10.1172/JCI117736
   Stuelten CH, 2005, J CELL SCI, V118, P2143, DOI 10.1242/jcs.02334
   Sun LM, 2008, MOL CANCER RES, V6, P10, DOI 10.1158/1541-7786.MCR-07-0208
   Taki M, 2008, ONCOL REP, V19, P993
   Takkunen M, 2008, HISTOCHEM CELL BIOL, V130, P509, DOI 10.1007/s00418-008-0443-6
   Takkunen M, 2006, J HISTOCHEM CYTOCHEM, V54, P1263, DOI 10.1369/jhc.6A6958.2006
   Thiery JP, 2002, NAT REV CANCER, V2, P442, DOI 10.1038/nrc822
   Thomas LD, 2002, AM INDIAN CULT RES J, V26, P153, DOI 10.1097/00000478-200202000-00002
   Wilkins-Port CE, 2007, CELLS TISSUES ORGANS, V185, P116, DOI 10.1159/000101312
   Yang J, 2004, CELL, V117, P927, DOI 10.1016/j.cell.2004.06.006
   YANJIA H, 2007, CLIN CHIM ACTA, V383, P51
   Yin Tao, 2006, ZHONGHUA YI XUE ZA ZHI, V86, P2821
   Yokoyama K, 2003, INT J ONCOL, V22, P891
   Zhang WT, 2006, J CELL SCI, V119, P283, DOI 10.1242/jcs.02738
   Zidar N, 2008, VIRCHOWS ARCH, V453, P267, DOI 10.1007/s00428-008-0649-y
NR 53
TC 42
Z9 47
U1 0
U2 6
PU SPRINGER
PI NEW YORK
PA 233 SPRING ST, NEW YORK, NY 10013 USA
SN 0948-6143
EI 
J9 HISTOCHEM CELL BIOL
JI Histochem. Cell Biol.
PD MAY 15
PY 2009
VL 131
IS 5
BP 651
EP 660
DI 10.1007/s00418-009-0559-3
PG 10
WC Cell Biology; Microscopy
SC Cell Biology; Microscopy
GA 427WZ
UT WOS:000264811100011
PM 19198871
DA 2023-09-23
ER

PT J
AU Witkiewicz, AK
   Dasgupta, A
   Sotgia, F
   Mercier, I
   Pestell, RG
   Sabel, M
   Kleer, CG
   Brody, JR
   Lisanti, MP
AF Witkiewicz, Agnieszka K.
   Dasgupta, Abhijit
   Sotgia, Federica
   Mercier, Isabelle
   Pestell, Richard G.
   Sabel, Michael
   Kleer, Celina G.
   Brody, Jonathan R.
   Lisanti, Michael P.
TI An Absence of Stromal Caveolin-1 Expression Predicts Early Tumor Recurrence and Poor Clinical Outcome in Human Breast Cancers
SO AMERICAN JOURNAL OF PATHOLOGY
LA English
DT Article
ID fibrotic focus; ductal carcinoma; down-regulation; fibroblasts; growth; transformation; mutations; survival; cells; cd10
AB Previously, we showed that caveolin-1 (Cav-1) expression is down-regulated in human breast cancer-associated fibroblasts. However, it remains unknown whether loss of Cav-1 occurs in the breast tumor stroma in vivo. Here, we immunostained a well-annotated breast cancer tissue microarray with antibodies against Cav-1 and scored its stromal expression. An absence of stromal Cav-1 was associated with early disease recurrence, advanced tumor stage, and lymph node metastasis, resulting in a 3.6-fold reduction in progression-free survival. When tamoxifen-treated patients were selected, an absence of stromal Cav-1 was a strong predictor of poor clinical outcome, suggestive of tamoxifen resistance. Interestingly, in lymph node-positive patients, an absence of stromal Cav-1 predicted an 11.5-fold reduction in 5-year progression-free survival. Clinical outcomes among patients positive for HER2, and patients triple-negative for estrogen receptor, progesterone receptor and HER2, were also strictly dependent on stromal Cav-1 levels. When our results were adjusted for tumor and nodal staging, an absence of stromal Cav-1 remained an independent predictor of poor outcome. Thus, stromal Cav-1 expression can be used to stratify human breast cancer patients into low-risk and high-risk groups, and to predict their risk of early disease recurrence at diagnosis. Based on related mechanistic studies, we suggest that breast cancer patients lacking stromal Cav-1 might benefit from anti-angiogenic therapy in addition to standard regimens. We conclude that Cav-1 functions as a tumor suppressor in the stromal microenvironment. (Am J Pathol 2009, 174:2023-2034; DOI:10.2353/ajpath.2009.080873)
C1 [Sotgia, Federica; Mercier, Isabelle; Pestell, Richard G.; Lisanti, Michael P.] Thomas Jefferson Univ, Stem Cell Biol & Regenerat Med Ctr, Dept Pharmacol & Expt Therapeut, Philadelphia, PA 19107 USA.
   [Witkiewicz, Agnieszka K.; Brody, Jonathan R.; Lisanti, Michael P.] Thomas Jefferson Univ, Dept Pathol, Philadelphia, PA 19107 USA.
   [Witkiewicz, Agnieszka K.; Sotgia, Federica; Mercier, Isabelle; Pestell, Richard G.; Lisanti, Michael P.] Thomas Jefferson Univ, Jefferson Ctr Pancreat Biliary & Related Canc, Kimmel Canc Ctr, Philadelphia, PA 19107 USA.
   [Dasgupta, Abhijit] Thomas Jefferson Univ, Dept Canc Biol, Div Biostat, Philadelphia, PA 19107 USA.
   [Dasgupta, Abhijit] Thomas Jefferson Univ, Dept Med Oncol, Div Biostat, Philadelphia, PA 19107 USA.
   [Brody, Jonathan R.] Thomas Jefferson Univ, Dept Surg, Philadelphia, PA 19107 USA.
   [Sabel, Michael; Kleer, Celina G.] Univ Michigan, Sch Med, Dept Pathol, Ann Arbor, MI USA.
   [Sabel, Michael; Kleer, Celina G.] Univ Michigan, Sch Med, Dept Surg, Ann Arbor, MI USA.
C3 Jefferson University; Jefferson University; Jefferson University; Jefferson University; Jefferson University; Jefferson University; University of Michigan System; University of Michigan; University of Michigan System; University of Michigan
RP Witkiewicz, AK (通讯作者)，Thomas Jefferson Univ, Stem Cell Biol & Regenerat Med Ctr, Dept Pharmacol & Expt Therapeut, 233 S 10th St, Philadelphia, PA 19107 USA.
EM agnieszka.wilkiewicz@jefferson.edu; michael.lisanti@kimmelcancercenter.org
FU NIH/NCI [R01-CA-80250, R01-CA-098779, R01-CA-120876, R01-CA-090876, R01-CA107469, R01-CA-70896, R01-CA-75503, R01-CA-86072, R01-CA-107382, P30-CA-56036]; American Association for Cancer Research; Department of Defense-Breast Cancer Research Program (Synergistic Idea Award); Susan G. Komen Career Catalyst Grant; Breast Cancer Alliance, Inc.; Elsa U. Pardee Foundation; W.W. Smith Charitable Trust; American Cancer Society; Avon Foundation; Pennsylvania Department of Health; Dr. Ralph and Marian C. Falk Medical Research Trust
CR Baak JPA, 2005, EUR J CANCER, V41, P2093, DOI 10.1016/j.ejca.2005.03.038
   Bhowmick NA, 2004, NATURE, V432, P332, DOI 10.1038/nature03096
   Bissell MJ, 2001, NAT REV CANCER, V1, P46, DOI 10.1038/35094059
   Bist A, 2000, BIOCHEMISTRY-US, V39, P1966, DOI 10.1021/bi991721h
   Breiman L, 1984, CLASSIFICATION REGRE, V0, P216
   Cat B, 2006, J CELL SCI, V119, P2727, DOI 10.1242/jcs.03011
   Chang HY, 2004, PLOS BIOL, V2, P206, DOI 10.1371/journal.pbio.0020007
   Colpaert C, 2001, AM J SURG PATHOL, V25, P1557, DOI 10.1097/00000478-200112000-00016
   COX DR, 1972, J R STAT SOC B, V187, P220
   Elsheikh SE, 2008, BRIT J CANCER, V99, P327, DOI 10.1038/sj.bjc.6604463
   Elston C W, 2002, HISTOPATHOLOGY, V41, P154
   Engelman JA, 1997, J BIOL CHEM, V272, P16374, DOI 10.1074/jbc.272.26.16374
   Finak G, 2008, NAT MED, V14, P518, DOI 10.1038/nm1764
   Galbiati F, 1998, EMBO J, V17, P6633, DOI 10.1093/emboj/17.22.6633
   Hasebe T, 1996, JPN J CANCER RES, V87, P385, DOI 10.1111/j.1349-7006.1996.tb00234.x
   Hasebe T, 1998, BREAST CANCER RES TR, V49, P195, DOI 10.1023/A:1006067513634
   Hnasko Robert, 2003, MOL INTERV, V3, P445, DOI 10.1124/mi.3.8.445
   Iwaya K, 2002, VIRCHOWS ARCH, V440, P589, DOI 10.1007/s00428-002-0639-4
   Kalluri R, 2006, NAT REV CANCER, V6, P392, DOI 10.1038/nrc1877
   KAPLAN EL, 1958, J AM STAT ASSOC, V53, P457, DOI 10.2307/2281868
   Kim JB, 2005, TUMOR BIOL, V26, P173, DOI 10.1159/000086950
   KOLESKE AJ, 1995, P NATL ACAD SCI USA, V92, P1381, DOI 10.1073/pnas.92.5.1381
   LEBLANC M, 1992, BIOMETRICS, V48, P411, DOI 10.2307/2532300
   Li TH, 2006, AM J PATHOL, V168, P1998, DOI 10.2353/ajpath.2006.051089
   Makretsov NA, 2007, MODERN PATHOL, V20, P84, DOI 10.1038/modpathol.3800713
   Mercier I, 2008, CANCER BIOL THER, V7, P1212, DOI 10.4161/cbt.7.8.6220
   Mueller MM, 2004, NAT REV CANCER, V4, P839, DOI 10.1038/nrc1477
   Mylona E, 2007, HISTOPATHOLOGY, V50, P338, DOI 10.1111/j.1365-2559.2007.02615.x
   Olumi AF, 1999, CANCER RES, V59, P5002
   Orimo A, 2005, CELL, V121, P335, DOI 10.1016/j.cell.2005.02.034
   Patocs A, 2007, NEW ENGL J MED, V357, P2543, DOI 10.1056/NEJMoa071825
   R Core Team, 2021, R LANG ENV STAT COMP, V0, P0, DOI DOI 10.1890/0012-9658(2002)083[0703:USITET]2.0.CO;2
   Razani B, 2001, J BIOL CHEM, V276, P38121
   Razani B, 2001, J BIOL CHEM, V276, P6727, DOI 10.1074/jbc.M008340200
   Sagara Y, 2004, BRIT J CANCER, V91, P959, DOI 10.1038/sj.bjc.6602029
   Serini G, 1999, EXP CELL RES, V250, P273, DOI 10.1006/excr.1999.4543
   Sotgia F, 2009, AM J PATHOL, V174, P746, DOI 10.2353/ajpath.2009.080658
   Van den Eynden GG, 2008, CLIN CANCER RES, V14, P2944, DOI 10.1158/1078-0432.CCR-07-4397
   West RB, 2005, PLOS BIOL, V3, P1101, DOI 10.1371/journal.pbio.0030187
   Williams TM, 2006, AM J PATHOL, V169, P1784, DOI 10.2353/ajpath.2006.060590
   Williams TM, 2005, AM J PHYSIOL-CELL PH, V288, PC494, DOI 10.1152/ajpcell.00458.2004
   WITKIEWICZ AK, 2009, CANCER BIOL THER, V8, P65
NR 42
TC 256
Z9 269
U1 0
U2 17
PU ELSEVIER SCIENCE INC
PI NEW YORK
PA STE 800, 230 PARK AVE, NEW YORK, NY 10169 USA
SN 0002-9440
EI 1525-2191
J9 AM J PATHOL
JI Am. J. Pathol.
PD JUN 15
PY 2009
VL 174
IS 6
BP 2023
EP 2034
DI 10.2353/ajpath.2009.080873
PG 12
WC Pathology
SC Pathology
GA 449ZT
UT WOS:000266370600007
PM 19411448
DA 2023-09-23
ER

PT J
AU Paland, N
   Kamer, I
   Kogan-Sakin, I
   Madar, S
   Goldfinger, N
   Rotter, V
AF Paland, Nicole
   Kamer, Iris
   Kogan-Sakin, Ira
   Madar, Shalom
   Goldfinger, Naomi
   Rotter, Varda
TI Differential Influence of Normal and Cancer-Associated Fibroblasts on the Growth of Human Epithelial Cells in an In vitro Cocultivation Model of Prostate Cancer
SO MOLECULAR CANCER RESEARCH
LA English
DT Article
ID tumor-necrosis-factor; protein-tyrosine-phosphatase; intraepithelial neoplasia; stromal fibroblasts; inhibit activation; mediated apoptosis; molecular-cloning; reactive stroma; factor receptor; tnf receptor
AB The prostate is composed of a number of different cell populations. The interaction between them is crucial for the development and proper function of the prostate. However, the effect of the molecular cross talk between these cells in the course of carcinogenesis is still unclear. Employing an approach wherein immortalized epithelial cells and immortalized human fibroblasts were cocultured, we show that normal associated fibroblasts (NAF) and cancer-associated fibroblasts (CAF) differentially influenced the growth and proliferation of immortalized human prostate epithelial cells. Whereas NAFs inhibited the growth of immortalized epithelial cells but promoted the growth of metastatic PC-3 cells, CAFs promoted the growth of immortalized epithelial cells but not of PC-3. Cytokine arrays revealed that NAFs secreted higher levels of tumor necrosis factor-a compared with CAFs whereas CAFs secreted higher levels of interleukin-6 (IL-6) compared with NAFs. The growth-inhibiting effects of NAFs were counteracted by the addition of IL-6, and the growth-promoting effects exerted by the CAFs were counteracted by tumor necrosis factor-a. Furthermore, CAFs induced the migration of endothelial cells in an IL-6-dependent manner. Here, we show that normal fibroblast cells have a protective function at very early stages of carcinogenesis by preventing immortalized epithelial cells from proliferating and forming new blood vessels whereas CAFs aid immortalized epithelial cells to further develop. (Mol Cancer Res 2009;7(8):1212-23)
C1 [Paland, Nicole; Kamer, Iris; Kogan-Sakin, Ira; Madar, Shalom; Goldfinger, Naomi; Rotter, Varda] Weizmann Inst Sci, Dept Mol Cell Biol, IL-76303 Rehovot, Israel.
C3 Weizmann Institute of Science
RP Rotter, V (通讯作者)，Weizmann Inst Sci, Dept Mol Cell Biol, Herzl 1, IL-76303 Rehovot, Israel.
FU Flight Attendant Medical Research Institute; European Community FP6 [LSHC-CT-2004-503576]; Yad Abraham Center for Cancer Diagnosis and Therapy
CR Balkwill F, 2002, CYTOKINE GROWTH F R, V13, P135, DOI 10.1016/S1359-6101(01)00020-X
   Begley L, 2005, AGING CELL, V4, P291, DOI 10.1111/j.1474-9726.2005.00173.x
   Bhowmick NA, 2004, SCIENCE, V303, P848, DOI 10.1126/science.1090922
   BIGDA J, 1994, J EXP MED, V180, P445, DOI 10.1084/jem.180.2.445
   Bihl M, 1998, AM J RESP CELL MOL, V19, P606, DOI 10.1165/ajrcmb.19.4.3247
   Bostwick DG, 1996, EUR UROL, V30, P145
   Chiu JJ, 1996, CLIN CANCER RES, V2, P215
   Chopra DP, 2004, CANCER LETT, V203, P145, DOI 10.1016/j.canlet.2003.09.016
   Chu CY, 2009, CARCINOGENESIS, V30, P205, DOI 10.1093/carcin/bgn228
   Chung TDK, 1999, PROSTATE, V38, P199
   Coppe JP, 2008, PLOS BIOL, V6, P2853, DOI 10.1371/journal.pbio.0060301
   Culig Z, 2005, J CELL BIOCHEM, V95, P497, DOI 10.1002/jcb.20477
   Cunha GR, 2008, DIFFERENTIATION, V76, P578, DOI 10.1111/j.1432-0436.2008.00290.x
   Cunha GR, 2002, DIFFERENTIATION, V70, P473, DOI 10.1046/j.1432-0436.2002.700902.x
   Cunha GR, 2003, INT J CANCER, V107, P1, DOI 10.1002/ijc.11335
   CUNHA GR, 1994, CANCER, V74, P1030, DOI 10.1002/1097-0142(19940801)74:3+<1030::AID-CNCR2820741510>3.0.CO;2-Q
   DAI WS, 1981, AM J EPIDEMIOL, V114, P804, DOI 10.1093/oxfordjournals.aje.a113251
   Giri D, 2001, AM J PATHOL, V159, P2159, DOI 10.1016/S0002-9440(10)63067-2
   GLEASON DF, 1992, HUM PATHOL, V23, P273, DOI 10.1016/0046-8177(92)90108-F
   Guo DQ, 2000, J BIOL CHEM, V275, P11216, DOI 10.1074/jbc.275.15.11216
   Haura EB, 2006, CLIN LUNG CANCER, V7, P273, DOI 10.3816/CLC.2006.n.006
   Hawsawi NM, 2008, CANCER RES, V68, P2717, DOI 10.1158/0008-5472.CAN-08-0192
   Kalluri R, 2006, NAT REV CANCER, V6, P392, DOI 10.1038/nrc1877
   Karan D, 2003, INT J CANCER, V103, P285, DOI 10.1002/ijc.10813
   Karst AM, 2009, INT J CANCER, V124, P494, DOI 10.1002/ijc.23973
   Kawada M, 1999, JPN J CANCER RES, V90, P546, DOI 10.1111/j.1349-7006.1999.tb00782.x
   Kogan I, 2006, CANCER RES, V66, P3531, DOI 10.1158/0008-5472.CAN-05-2183
   Kramer G, 2001, J INTERF CYTOK RES, V21, P475, DOI 10.1089/10799900152434349
   Kuroda K, 2007, UROLOGY, V69, P113, DOI 10.1016/j.urology.2006.09.039
   Labbozzetta M, 2006, ANN NY ACAD SCI, V1089, P268, DOI 10.1196/annals.1386.014
   Li WH, 2007, AM J PATHOL, V171, P1189, DOI 10.2353/ajpath.2007.070285
   LOETSCHER H, 1990, CELL, V61, P351, DOI 10.1016/0092-8674(90)90815-V
   Lyden D, 2001, NAT MED, V7, P1194, DOI 10.1038/nm1101-1194
   MADAR S, 2008, CARCINOGENESIS, V0, P0
   Maggio M, 2006, J CLIN ENDOCR METAB, V91, P345, DOI 10.1210/jc.2005-1097
   MAGGIO M, 2008, J CLIN ENDOCRINOL ME, V0, P0
   MALINOWSKA K, 2008, ENDOCR RELAT CANC, V0, P0
   McAlhany SJ, 2003, CANCER RES, V63, P5859
   MCNEAL JE, 1981, PROSTATE, V2, P35, DOI 10.1002/pros.2990020105
   Michalaki V, 2004, BRIT J CANCER, V90, P2312, DOI 10.1038/sj.bjc.6601814
   Micheau O, 2003, CELL, V114, P181, DOI 10.1016/S0092-8674(03)00521-X
   Montironi R, 2007, NAT CLIN PRACT UROL, V4, P321, DOI 10.1038/ncpuro0815
   Mori S, 1998, ANTICANCER RES, V18, P4403
   Naumov GN, 2006, JNCI-J NATL CANCER I, V98, P316, DOI 10.1093/jnci/djj068
   Nelson WG, 2003, NEW ENGL J MED, V349, P366, DOI 10.1056/NEJMra021562
   Olumi AF, 1999, CANCER RES, V59, P5002
   Orimo A, 2005, CELL, V121, P335, DOI 10.1016/j.cell.2005.02.034
   Orimo A, 2006, CELL CYCLE, V5, P1597, DOI 10.4161/cc.5.15.3112
   Palmer J, 2004, INT J BIOCHEM CELL B, V36, P2258, DOI 10.1016/j.biocel.2004.04.017
   Parker SL, 1996, CA-CANCER J CLIN, V46, P5, DOI 10.3322/canjclin.46.1.5
   Prehn RT, 1999, CANCER RES, V59, P4161
   Ricke WA, 2006, INT J CANCER, V118, P2123, DOI 10.1002/ijc.21614
   SCHALL TJ, 1990, CELL, V61, P361, DOI 10.1016/0092-8674(90)90816-W
   Silzle T, 2003, EUR J IMMUNOL, V33, P1311, DOI 10.1002/eji.200323057
   Sugano M, 2009, MOL CELL BIOCHEM, V322, P113, DOI 10.1007/s11010-008-9946-7
   TUMMINELLO FM, 2008, MED ONCOL, V0, P0
   Tuxhorn JA, 2001, J UROLOGY, V166, P2472, DOI 10.1016/S0022-5347(05)65620-0
   TWILLIE DA, 1995, UROLOGY, V45, P542, DOI 10.1016/S0090-4295(99)80034-X
   Wei LH, 2003, ONCOGENE, V22, P1517, DOI 10.1038/sj.onc.1206226
   WILSON JD, 1980, AM J MED, V68, P745, DOI 10.1016/0002-9343(80)90267-3
   Xing Y, 2001, J TONGJI MED UNIV, V21, P225
   Yang F, 2005, CANCER RES, V65, P8887, DOI 10.1158/0008-5472.CAN-05-1702
NR 62
TC 54
Z9 55
U1 0
U2 2
PU AMER ASSOC CANCER RESEARCH
PI PHILADELPHIA
PA 615 CHESTNUT ST, 17TH FLOOR, PHILADELPHIA, PA 19106-4404 USA
SN 1541-7786
EI 1557-3125
J9 MOL CANCER RES
JI Mol. Cancer Res.
PD AUG 15
PY 2009
VL 7
IS 8
BP 1212
EP 1223
DI 10.1158/1541-7786.MCR-09-0073
PG 12
WC Oncology; Cell Biology
SC Oncology; Cell Biology
GA 486BK
UT WOS:000269170200003
PM 19671672
DA 2023-09-23
ER

PT J
AU Witkiewicz, AK
   Casimiro, MC
   Dasgupta, A
   Mercier, I
   Wang, CG
   Bonuccelli, G
   Jasmin, JF
   Frank, PG
   Pestell, RG
   Kleer, CG
   Sotgia, F
   Lisanti, MP
AF Witkiewicz, Agnieszka K.
   Casimiro, Mathew C.
   Dasgupta, Abhijit
   Mercier, Isabelle
   Wang, Chenguang
   Bonuccelli, Gloria
   Jasmin, Jean-Francois
   Frank, Philippe G.
   Pestell, Richard G.
   Kleer, Celina G.
   Sotgia, Federica
   Lisanti, Michael P.
TI Towards a new "stromal-based" classification system for human breast cancer prognosis and therapy
SO CELL CYCLE
LA English
DT Article
DE caveolin-1; stroma; cancer-associated fibroblasts; prognosis; treatment stratification; biomarkers; breast cancer
ID mesenchymal transition; pulmonary-hypertension; collective invasion; carcinoma-cells; down-regulation; stem-cells; caveolin-1; fibroblasts; expression; risk
AB Here, we discuss recent evidence that an absence of stromal Cav-1 expression in human breast cancers is a powerful single independent predictor of early disease recurrence, metastasis and poor clinical outcome. These findings have now been validated in two independent patient populations. Importantly, the predictive value of stromal Cav-1 is independent of epithelial marker status, making stromal Cav-1 a new "universal" or "widely-applicable" breast cancer prognostic marker. We propose based on the expression of stromal Cav-1, that breast cancer patients could be stratified into high-risk and low-risk groups. High-risk patients showing an absence of stromal Cav-1 should be offered more aggressive therapies, such as anti-angiogenic approaches, in addition to the standard therapy regimens. Mechanistically, loss of stromal Cav-1 is a surrogate biomarker for increased cell cycle progression, growth factor secretion, "stemness", and angiogenic potential in the tumor microenvironment. Since almost all cancers develop within the context of a stromal microenvironment, this new stromal classification system may be broadly applicable to other epithelial and non-epithelial cancer subtypes, as well as "pre-malignant" lesions (carcinoma in situ).
C1 [Witkiewicz, Agnieszka K.; Casimiro, Mathew C.; Dasgupta, Abhijit; Mercier, Isabelle; Wang, Chenguang; Bonuccelli, Gloria; Jasmin, Jean-Francois; Frank, Philippe G.; Pestell, Richard G.; Sotgia, Federica; Lisanti, Michael P.] Thomas Jefferson Univ, Stem Cell Biol & Regenerat Med Ctr, Philadelphia, PA 19107 USA.
   [Witkiewicz, Agnieszka K.; Casimiro, Mathew C.; Mercier, Isabelle; Wang, Chenguang; Bonuccelli, Gloria; Jasmin, Jean-Francois; Frank, Philippe G.; Pestell, Richard G.; Sotgia, Federica; Lisanti, Michael P.] Thomas Jefferson Univ, Kimmel Canc Ctr, Dept Canc Biol, Philadelphia, PA 19107 USA.
   [Witkiewicz, Agnieszka K.; Casimiro, Mathew C.; Mercier, Isabelle; Wang, Chenguang; Bonuccelli, Gloria; Jasmin, Jean-Francois; Frank, Philippe G.; Pestell, Richard G.; Sotgia, Federica; Lisanti, Michael P.] Thomas Jefferson Univ, Kimmel Canc Ctr, Dept Med Oncol, Philadelphia, PA 19107 USA.
   [Witkiewicz, Agnieszka K.] Thomas Jefferson Univ, Dept Pathol, Jefferson Ctr Pancreat, Philadelphia, PA 19107 USA.
   [Dasgupta, Abhijit] Thomas Jefferson Univ, Dept Pharmacol & Expt Therapeut, Div Biostat, Philadelphia, PA 19107 USA.
   [Kleer, Celina G.] Univ Michigan, Sch Med, Dept Pathol, Ann Arbor, MI USA.
C3 Jefferson University; Jefferson University; Jefferson University; Jefferson University; Jefferson University; University of Michigan System; University of Michigan
RP Lisanti, MP (通讯作者)，Thomas Jefferson Univ, Stem Cell Biol & Regenerat Med Ctr, 233 S 10th St, Philadelphia, PA 19107 USA.
EM michael.lisanti@kimmelcancercenter.org
FU NIH/NCI [R01-CA-80250, R01-CA098779, R01-CA-120876, R01-CA-090876, R01-CA-107469, R01-CA-70896, R01-CA-75503, R01-CA-86072, R01-CA-107382, P30-CA-56036]; American Association for Cancer Research (AACR); Susan G. Komen Breast Cancer Foundation; Department of Defense-Breast Cancer Research Program (Synergistic Idea Award); Breast Cancer Alliance, Inc.; Susan G. Komen Career Catalyst Grant; Elsa U. Pardee Foundation; W. W. Smith Charitable Trust; Breast Cancer Alliance; American Cancer Society (ACS); Avon Foundation; Dr. Ralph and Marian C. Falk Medical Research Trust; Pennsylvania Department of Health
CR Abraham BK, 2005, CLIN CANCER RES, V11, P1154
   Del Gaido F, 2008, ARTHRITIS RHEUM-US, V58, P2854, DOI 10.1002/art.23791
   Del Galdo F, 2008, CURR OPIN RHEUMATOL, V20, P713, DOI 10.1097/BOR.0b013e3283103d27
   Derk CT, 2007, CLIN RHEUMATOL, V26, P1615, DOI 10.1007/s10067-007-0546-9
   Derk CT, 2006, J RHEUMATOL, V33, P1113
   Dontu G, 2008, BREAST CANCER RES, V10, P0, DOI 10.1186/bcr2130
   Elston C W, 2002, HISTOPATHOLOGY, V41, P154
   Gaggioli C, 2007, NAT CELL BIOL, V9, P1392, DOI 10.1038/ncb1658
   Gaggioli C, 2008, CELL ADHES MIGR, V2, P45, DOI 10.4161/cam.2.1.5705
   Galbiati F, 1998, EMBO J, V17, P6633, DOI 10.1093/emboj/17.22.6633
   Hollier BG, 2009, J MAMMARY GLAND BIOL, V14, P29, DOI 10.1007/s10911-009-9110-3
   Honeth G, 2008, BREAST CANCER RES, V10, P0, DOI 10.1186/bcr2108
   Jasmin JF, 2006, CIRCULATION, V114, P912, DOI 10.1161/CIRCULATIONAHA.106.634709
   Jasmin JF, 2004, CARDIOVASC RES, V63, P747, DOI 10.1016/j.cardiores.2004.05.018
   KOLESKE AJ, 1995, P NATL ACAD SCI USA, V92, P1381, DOI 10.1073/pnas.92.5.1381
   Lee SW, 1998, ONCOGENE, V16, P1391, DOI 10.1038/sj.onc.1201661
   Li JW, 2005, CELL CYCLE, V4, P1817, DOI 10.4161/cc.4.12.2199
   Lisanti Michael P, 1994, TRENDS IN CELL BIOLOGY, V4, P231, DOI 10.1016/0962-8924(94)90114-7
   Mani SA, 2008, CELL, V133, P704, DOI 10.1016/j.cell.2008.03.027
   Martin LJ, 2008, BREAST CANCER RES, V10, P0, DOI 10.1186/bcr1831
   Mercier I, 2008, CANCER BIOL THER, V7, P1212, DOI 10.4161/cbt.7.8.6220
   Mercier I, 2009, AM J PATHOL, V174, P1172, DOI 10.2353/ajpath.2009.080882
   Okamoto T, 1998, J BIOL CHEM, V273, P5419, DOI 10.1074/jbc.273.10.5419
   Pontifex EK, 2007, ANN RHEUM DIS, V66, P551, DOI 10.1136/ard.2006.056424
   Rakha EA, 2008, J CLIN ONCOL, V26, P3153, DOI 10.1200/JCO.2007.15.5986
   Ronnov-Jessen L, 2009, TRENDS MOL MED, V15, P5, DOI 10.1016/j.molmed.2008.11.001
   Santisteban M, 2009, CANCER RES, V69, P2887, DOI 10.1158/0008-5472.CAN-08-3343
   Sloan EK, 2009, AM J PATHOL, V174, P2035, DOI 10.2353/ajpath.2009.080924
   Sotgia F, 2005, CELL CYCLE, V4, P1808, DOI 10.4161/cc.4.12.2198
   Sotgia F, 2009, AM J PATHOL, V174, P746, DOI 10.2353/ajpath.2009.080658
   Tice JA, 2008, ANN INTERN MED, V148, P337, DOI 10.7326/0003-4819-148-5-200803040-00004
   Williams TM, 2006, AM J PATHOL, V169, P1784, DOI 10.2353/ajpath.2006.060590
   Williams TM, 2004, J BIOL CHEM, V279, P24745, DOI 10.1074/jbc.M402064200
   Witkiewicz AK, 2009, AM J PATHOL, V174, P2023, DOI 10.2353/ajpath.2009.080873
NR 34
TC 53
Z9 58
U1 0
U2 5
PU TAYLOR & FRANCIS INC
PI PHILADELPHIA
PA 530 WALNUT STREET, STE 850, PHILADELPHIA, PA 19106 USA
SN 1538-4101
EI 1551-4005
J9 CELL CYCLE
JI Cell Cycle
PD JUN 1
PY 2009
VL 8
IS 11
BP 1654
EP 1658
DI 10.4161/cc.8.11.8544
PG 5
WC Cell Biology
SC Cell Biology
GA 451GR
UT WOS:000266459200010
PM 19448435
DA 2023-09-23
ER

PT J
AU Rasanen, K
   Virtanen, I
   Salmenpera, P
   Grenman, R
   Vaheri, A
AF Rasanen, Kati
   Virtanen, Ismo
   Salmenpera, Pertteli
   Grenman, Reidar
   Vaheri, Antti
TI Differences in the Nemosis Response of Normal and Cancer-Associated Fibroblasts from Patients with Oral Squamous Cell Carcinoma
SO PLOS ONE
LA English
DT Article
ID growth-factor; skin fibroblasts; tumor; expression; activation; induction; radiosensitivity; myofibroblast; heterogeneity; invasion
AB Background: Tumor-stroma reaction is associated with activation of fibroblasts. Nemosis is a novel type of fibroblast activation. It leads to an increased production of growth factors and proinflammatory and proteolytic proteins, while at the same time cytoskeletal proteins are degraded. Here we used paired normal skin fibroblasts and cancer-associated fibroblasts (CAF) and primary and recurrent oral squamous cell carcinoma (SCC) cells to study the nemosis response. Principal Findings: Fibroblast nemosis was analyzed by protein and gene expression and the paracrine regulation with colony formation assay. One of the normal fibroblast strains, FB-43, upregulated COX-2 in nemosis, but FB-74 cells did not. In contrast, CAF-74 spheroids expressed COX-2 but CAF-43 cells did not. Alpha-SMA protein was expressed in both CAF strains and in FB-74 cells, but not in FB-43 fibroblasts. Its mRNA levels were downregulated in nemosis, but the CAFs started to regain the expression. FSP1 mRNA was downregulated in normal fibroblasts and CAF-74 cells, but not in CAF-43 fibroblasts. Serine protease FAP was upregulated in all fibroblasts, more so in nemotic CAFs. VEGF, HGF/SF and FGF7 mRNA levels were upregulated to variable degree in nemosis. CAFs increased the colony formation of primary tumor cell lines UT-SCC-43A and UT-SCC-74A, but normal fibroblasts inhibited the anchorage-independent growth of recurrent UT-SCC-43B and UT-SCC-74B cells. Conclusions: Nemosis response, as observed by COX-2 and growth factor induction, and expression of CAF markers alpha-SMA, FSP1 and FAP, varies between fibroblast populations. The expression of CAF markers differs between normal fibroblasts and CAFs in nemosis. These results emphasize the heterogeneity of fibroblasts and the evolving tumor-promoting properties of CAFs.
RP Rasanen, K (通讯作者)，Univ Helsinki, Haartman Inst, Helsinki, Finland.
EM kati.rasanen@helsinki.fi
CR Ali MALS, 2008, CANCER SCI, V99, P1589, DOI 10.1111/j.1349-7006.2008.00861.x
   Ao MF, 2007, CANCER RES, V67, P4244, DOI 10.1158/0008-5472.CAN-06-3946
   Augsten M, 2009, P NATL ACAD SCI USA, V106, P3414, DOI 10.1073/pnas.0813144106
   Bao P, 2009, J SURG RES, V153, P347, DOI 10.1016/j.jss.2008.04.023
   Barclay WW, 2005, ENDOCRINOLOGY, V146, P13, DOI 10.1210/en.2004-1123
   Bizik J, 2004, CELL DEATH DIFFER, V11, P183, DOI 10.1038/sj.cdd.4401317
   Chang HY, 2002, P NATL ACAD SCI USA, V99, P12877, DOI 10.1073/pnas.162488599
   Daly AJ, 2008, ORAL ONCOL, V44, P646, DOI 10.1016/j.oraloncology.2007.08.012
   De Wever O, 2008, INT J CANCER, V123, P2229, DOI 10.1002/ijc.23925
   DIMRI GP, 1995, P NATL ACAD SCI USA, V92, P9363, DOI 10.1073/pnas.92.20.9363
   Enzerink A, 2009, MOL IMMUNOL, V46, P1787, DOI 10.1016/j.molimm.2009.01.018
   Francisco IFS, 2004, INT J CANCER, V112, P213, DOI 10.1002/ijc.20388
   Fukumura D, 1998, CELL, V94, P715, DOI 10.1016/S0092-8674(00)81731-6
   Gold KA, 2009, CANCER-AM CANCER SOC, V115, P922, DOI 10.1002/cncr.24123
   Haikonen J, 2003, INT J CANCER, V103, P784, DOI 10.1002/ijc.10890
   Hamakawa H, 2008, HEAD NECK-J SCI SPEC, V30, P800, DOI 10.1002/hed.20830
   Hassan NMM, 2008, CANCER LETT, V270, P108, DOI 10.1016/j.canlet.2008.04.052
   Hinz B, 2007, J INVEST DERMATOL, V127, P526, DOI 10.1038/sj.jid.5700613
   Honkanen J, 1998, J CANCER RES CLIN, V124, P415, DOI 10.1007/s004320050193
   Jin CL, 2004, CANCER RES, V64, P4555, DOI 10.1158/0008-5472.CAN-03-3752
   Kalluri R, 2006, NAT REV CANCER, V6, P392, DOI 10.1038/nrc1877
   Kankuri E, 2005, CANCER RES, V65, P9914, DOI 10.1158/0008-5472.CAN-05-1559
   Kellermann MG, 2008, ORAL ONCOL, V44, P509, DOI 10.1016/j.oraloncology.2007.07.001
   Kelly T, 2005, DRUG RESIST UPDATE, V8, P51, DOI 10.1016/j.drup.2005.03.002
   Kramer RH, 2005, CANCER METAST REV, V24, P35, DOI 10.1007/s10555-005-5046-2
   Micke P, 2005, EXPERT OPIN THER TAR, V9, P1217, DOI 10.1517/14728222.9.6.1217
   Ohtani N, 2009, CANCER SCI, V100, P792, DOI 10.1111/j.1349-7006.2009.01123.x
   Olumi AF, 1999, CANCER RES, V59, P5002
   Orimo A, 2006, CELL CYCLE, V5, P1597, DOI 10.4161/cc.5.15.3112
   Pfaffl MW, 2002, NUCLEIC ACIDS RES, V30, P0, DOI 10.1093/nar/30.9.e36
   Pfaffl MW, 2001, NUCLEIC ACIDS RES, V29, P0, DOI 10.1093/nar/29.9.e45
   Qiu W, 2008, NAT GENET, V40, P650, DOI 10.1038/ng.117
   Rasanen K, 2008, MOL ONCOL, V2, P340, DOI 10.1016/j.molonc.2008.09.002
   Ruutu M, 2005, ONCOL REP, V14, P1511
   Salmenpera P, 2008, EXP CELL RES, V314, P3444, DOI 10.1016/j.yexcr.2008.09.004
   SCHOR SL, 1987, BIOESSAYS, V7, P200, DOI 10.1002/bies.950070503
   Shannon DB, 2006, WOUND REPAIR REGEN, V14, P172, DOI 10.1111/j.1743-6109.2006.00107.x
   Shaoul R, 2006, BIOCHEM BIOPH RES CO, V350, P825, DOI 10.1016/j.bbrc.2006.08.198
   Sherbet GV, 2009, CANCER LETT, V280, P15, DOI 10.1016/j.canlet.2008.10.037
   Siren V, 2006, ANN MED, V38, P212, DOI 10.1080/07853890500494999
   Sugimoto H, 2006, CANCER BIOL THER, V5, P1640, DOI 10.4161/cbt.5.12.3354
   Sund M, 2009, CANCER METAST REV, V28, P177, DOI 10.1007/s10555-008-9175-2
   Tsellou E, 2008, FUTURE ONCOL, V4, P427, DOI 10.2217/14796694.4.3.427
   Vaheri A, 2009, EXP CELL RES, V315, P1633, DOI 10.1016/j.yexcr.2009.03.005
   VIRTANEN I, 1985, ANN NY ACAD SCI, V455, P635, DOI 10.1111/j.1749-6632.1985.tb50441.x
   ZHENG J, 1995, INT J CANCER, V61, P658, DOI 10.1002/ijc.2910610512
NR 46
TC 27
Z9 27
U1 0
U2 9
PU PUBLIC LIBRARY SCIENCE
PI SAN FRANCISCO
PA 1160 BATTERY STREET, STE 100, SAN FRANCISCO, CA 94111 USA
SN 1932-6203
EI 
J9 PLOS ONE
JI PLoS One
PD SEP 1
PY 2009
VL 4
IS 9
BP 
EP 
DI 10.1371/journal.pone.0006879
PG 10
WC Multidisciplinary Sciences
SC Science & Technology - Other Topics
GA 489XX
UT WOS:000269461100008
PM 19721715
DA 2023-09-23
ER

PT J
AU Mishra, PJ
   Mishra, PJ
   Glod, JW
   Banerjee, D
AF Mishra, Pravin J.
   Mishra, Prasun J.
   Glod, John W.
   Banerjee, Debabrata
TI Mesenchymal Stem Cells: Flip Side of the Coin
SO CANCER RESEARCH
LA English
DT Review
ID tumor-associated macrophages; stromal cells; fibroblasts; growth; angiogenesis; carcinomas; delivery; vehicles
AB Tumor-associated fibroblasts or carcinoma-associated fibroblasts (CAF) play an important role in the growth of epithelial solid tumors. Although the cell type of origin of CAFs has not been conclusively established, it has been shown that they may be bone marrow derived. One side of the mesenchymal stem cell (MSC) coin is the well-accepted therapeutic potential of these cells for regenerative and immunomodulatory purposes. The ominous dark side is revealed by the recent work demonstrating that hMSCs may be a source of CATs. In this review, we discuss the role of stromal cells in the tumor microenvironment and suggest that by exploring the in vitro/in vivo interplay between different cell types within the tumor milieu, strategies for improved tumor therapy can be developed. [Cancer Res 2009:69(4):1255-8]
C1 [Mishra, Pravin J.; Banerjee, Debabrata] Univ Med & Dent New Jersey, Robert Wood Johnson Med Sch, Canc Inst New Jersey, Dept Med, New Brunswick, NJ 08903 USA.
   [Glod, John W.; Banerjee, Debabrata] Univ Med & Dent New Jersey, Robert Wood Johnson Med Sch, Canc Inst New Jersey, Dept Pharmacol, New Brunswick, NJ 08903 USA.
   [Glod, John W.] Univ Med & Dent New Jersey, Robert Wood Johnson Med Sch, Canc Inst New Jersey, Dept Pediat Oncol, New Brunswick, NJ 08903 USA.
   [Mishra, Prasun J.] NCI, Lab Canc Riol & Genet, NIH, Bethesda, MD USA.
C3 Rutgers State University New Brunswick; Rutgers State University Medical Center; Rutgers Cancer Institute of New Jersey; Rutgers State University New Brunswick; Rutgers State University Medical Center; Rutgers Cancer Institute of New Jersey; Rutgers State University New Brunswick; Rutgers State University Medical Center; Rutgers Cancer Institute of New Jersey; National Institutes of Health (NIH) - USA; NIH National Cancer Institute (NCI)
RP Banerjee, D (通讯作者)，Univ Med & Dent New Jersey, Robert Wood Johnson Med Sch, Canc Inst New Jersey, Dept Med & Pharmacol, 195 Little Albany St, New Brunswick, NJ 08903 USA.
EM banerjed@umdnj.edu
CR Bissell MJ, 2001, NAT REV CANCER, V1, P46, DOI 10.1038/35094059
   Chaffer CL, 2006, CANCER RES, V66, P11271, DOI 10.1158/0008-5472.CAN-06-2044
   Direkze NC, 2004, CANCER RES, V64, P8492, DOI 10.1158/0008-5472.CAN-04-1708
   Djouad F, 2003, BLOOD, V102, P3837, DOI 10.1182/blood-2003-04-1193
   Djouad F, 2006, TRANSPLANTATION, V82, P1060, DOI 10.1097/01.tp.0000236098.13804.0b
   Dudley AC, 2008, BRIT J CANCER, V99, P118, DOI 10.1038/sj.bjc.6604465
   Finak G, 2008, NAT MED, V14, P518, DOI 10.1038/nm1764
   Fox JM, 2007, BRIT J HAEMATOL, V137, P491, DOI 10.1111/j.1365-2141.2007.06610.x
   Giordano A, 2007, J CELL PHYSIOL, V211, P27, DOI 10.1002/jcp.20959
   Guo XY, 2008, J BIOL CHEM, V283, P19864, DOI 10.1074/jbc.M800798200
   Hawsawi NM, 2008, CANCER RES, V68, P2717, DOI 10.1158/0008-5472.CAN-08-0192
   Iwamoto S, 2007, J CLIN INVEST, V117, P1049, DOI 10.1172/JCI30235
   Karnoub AE, 2007, NATURE, V449, P557, DOI 10.1038/nature06188
   Khakoo AY, 2006, J EXP MED, V203, P1235, DOI 10.1084/jem.20051921
   Koukourakis MI, 2006, CANCER RES, V66, P632, DOI 10.1158/0008-5472.CAN-05-3260
   Kroemer G, 2008, CANCER CELL, V13, P472, DOI 10.1016/j.ccr.2008.05.005
   Luo YP, 2006, J CLIN INVEST, V116, P2132, DOI 10.1172/JCI27648
   Mantovani A, 2006, CANCER METAST REV, V25, P315, DOI 10.1007/s10555-006-9001-7
   Mendes SC, 2005, DEVELOPMENT, V132, P1127, DOI 10.1242/dev.01615
   Mishra PJ, 2008, CANCER RES, V68, P4331, DOI 10.1158/0008-5472.CAN-08-0943
   Orimo A, 2005, CELL, V121, P335, DOI 10.1016/j.cell.2005.02.034
   Patocs A, 2007, NEW ENGL J MED, V357, P2543, DOI 10.1056/NEJMoa071825
   Picinich SC, 2007, EXPERT OPIN BIOL TH, V7, P965, DOI 10.1517/14712598.7.7.965
   Pittenger MF, 1999, SCIENCE, V284, P143, DOI 10.1126/science.284.5411.143
   Psaltis PJ, 2008, STEM CELLS, V26, P2201, DOI 10.1634/stemcells.2008-0428
   Radisky DC, 2005, J CELL SCI, V118, P4325, DOI 10.1242/jcs.02552
   SALOMON AV, 2003, BREAST CANCER RES, V5, P101
   Samudio I, 2008, CANCER RES, V68, P5198, DOI 10.1158/0008-5472.CAN-08-0555
   Sordi V, 2005, BLOOD, V106, P419, DOI 10.1182/blood-2004-09-3507
   Studeny M, 2004, JNCI-J NATL CANCER I, V96, P1593, DOI 10.1093/jnci/djh299
   Studeny M, 2002, CANCER RES, V62, P3603
   Uccelli A, 2008, NAT REV IMMUNOL, V8, P726, DOI 10.1038/nri2395
   Weber F, 2007, JAMA-J AM MED ASSOC, V297, P187, DOI 10.1001/jama.297.2.187
NR 33
TC 140
Z9 151
U1 1
U2 7
PU AMER ASSOC CANCER RESEARCH
PI PHILADELPHIA
PA 615 CHESTNUT ST, 17TH FLOOR, PHILADELPHIA, PA 19106-4404 USA
SN 0008-5472
EI 1538-7445
J9 CANCER RES
JI Cancer Res.
PD FEB 15
PY 2009
VL 69
IS 4
BP 1255
EP 1258
DI 10.1158/0008-5472.CAN-08-3562
PG 4
WC Oncology
SC Oncology
GA 407YB
UT WOS:000263399100002
PM 19208837
DA 2023-09-23
ER

PT J
AU Alison, MR
   Lim, S
   Houghton, JM
AF Alison, Malcolm R.
   Lim, Susan
   Houghton, Jean-Marie
TI Bone marrow-derived cells and epithelial tumours: more than just an inflammatory relationship
SO CURRENT OPINION IN ONCOLOGY
LA English
DT Review
DE bone marrow cells; metastasis; myeloid-derived suppressor cells; myofibroblasts; niche cells
ID endothelial progenitor cells; mesenchymal stem-cells; gastric-cancer; myeloid cells; angiogenesis; metastasis; fibroblasts; carcinoma; growth; stroma
AB Purpose of review Cancer-associated fibroblasts/myofibroblasts and inflammatory cells produce a vast array of growth factors, chemokines and extracellular matrix (ECM) components that facilitate cancer progression, invasion/metastasis and neovascularization. This review highlights some surprisingly novel mechanisms of this paracrine relationship. Recent findings Mesenchymal stem/stromal cells (MSCs) are known for their tropism towards certain tumours, but now we find that cross-talk between tumours and MSCs leads to greater tumour motility and metastasis. Two closely related populations of immature myeloid cells, so-called 'cap cells' and myeloid-derived suppressor cells (MDSCs) also crosstalk with tumour cells, promoting invasion and metastasis through matrix metalloproteinase (MMP) secretion, as well as contributing to neovascularization and T-cell tolerance. The contribution of bone marrow-derived cells (BMDCs) to tumour neovascularization is controversial, but BMD - endothelial progenitor cells (EPCs) are strongly implicated in the angiogenic switch in a mouse model. BMDCs are also credited with the creation of premetastatic niches to which metastatic cells adhere via integrins. Summary There is no doubt that BMDCs are not simply bystanders in the tumour battleground. The mechanisms through which they aid tumour progression are numerous; effective treatments that combat BMDC-tumour cross-talk are surely on the way.
C1 [Alison, Malcolm R.] Barts & London Queen Marys Sch Med & Dent, Ctr Diabet & Metab Med, ICMS, London E1 2AT, England.
   [Lim, Susan] Natl Univ Singapore, Dept Orthopaed Surg, Singapore 117548, Singapore.
   [Houghton, Jean-Marie] Univ Massachusetts, Sch Med, Dept Med, Worcester, MA USA.
C3 University of London; Queen Mary University London; National University of Singapore; University of Massachusetts System; University of Massachusetts Worcester
RP Alison, MR (通讯作者)，Barts & London Queen Marys Sch Med & Dent, Ctr Diabet & Metab Med, ICMS, 4 Newark St, London E1 2AT, England.
EM m.alison@qmul.ac.uk
FU NCI NIH HHS [R01 CA119061] Funding Source: Medline
CR Ahn GO, 2008, CANCER CELL, V13, P193, DOI 10.1016/j.ccr.2007.11.032
   Alison MR, 2006, EUR J CANCER, V42, P1247, DOI 10.1016/j.ejca.2006.01.034
   Aractingi S, 2005, CANCER RES, V65, P1755, DOI 10.1158/0008-5472.CAN-04-2783
   Arai Y, 2006, AM J TRANSPLANT, V6, P3042, DOI 10.1111/j.1600-6143.2006.01581.x
   Avital I, 2007, STEM CELLS, V25, P2903, DOI 10.1634/stemcells.2007-0409
   Barozzi P, 2003, NAT MED, V9, P554, DOI 10.1038/nm862
   Bertolini F, 2003, CANCER RES, V63, P4342
   Cogle CR, 2007, STEM CELLS, V25, P1881, DOI 10.1634/stemcells.2007-0163
   Coussens LM, 2002, NATURE, V420, P860, DOI 10.1038/nature01322
   Direkze NC, 2006, CANCER RES, V66, P1265, DOI 10.1158/0008-5472.CAN-05-3202
   Dolcetti L, 2008, CANCER LETT, V267, P216, DOI 10.1016/j.canlet.2008.03.012
   Dome B, 2006, CANCER RES, V66, P7341, DOI 10.1158/0008-5472.CAN-05-4654
   Du R, 2008, CANCER CELL, V13, P206, DOI 10.1016/j.ccr.2008.01.034
   Gao DC, 2008, SCIENCE, V319, P195, DOI 10.1126/science.1150224
   GOLFINOPOULOSS V, 2008, BREAST CANC RES TREA, V0, P0
   Greten FR, 2004, CELL, V118, P285, DOI 10.1016/j.cell.2004.07.013
   Haemmerling GJ, 2006, CELL CYCLE, V5, P509, DOI 10.4161/cc.5.5.2517
   Hall B, 2007, INT J HEMATOL, V86, P8, DOI 10.1532/IJH97.06230
   Ho JWY, 2006, HEPATOLOGY, V44, P836, DOI 10.1002/hep.21353
   Houghton J, 2005, GASTROENTEROLOGY, V128, P1567, DOI 10.1053/j.gastro.2005.03.037
   Houghton J, 2004, SCIENCE, V306, P1568, DOI 10.1126/science.1099513
   Kalluri R, 2006, NAT REV CANCER, V6, P392, DOI 10.1038/nrc1877
   Kaplan RN, 2005, NATURE, V438, P820, DOI 10.1038/nature04186
   Karnoub AE, 2007, NATURE, V449, P557, DOI 10.1038/nature06188
   Kerbel Robert S, 2008, PROC NATL ACAD SCI U S A, V105, PE55, DOI 10.1073/pnas.0804876105
   Kitamura T, 2007, NAT GENET, V39, P467, DOI 10.1038/ng1997
   KUJAWSKI M, 2008, J CLIN INVEST, V0, P0
   LaRue AC, 2006, EXP HEMATOL, V34, P208, DOI 10.1016/j.exphem.2005.10.009
   Li H, 2007, CANCER RES, V67, P10889, DOI 10.1158/0008-5472.CAN-07-2665
   Li HC, 2007, J CELL BIOCHEM, V101, P805, DOI 10.1002/jcb.21159
   Lin EH, 2007, CANCER-AM CANCER SOC, V110, P534, DOI 10.1002/cncr.22774
   Liu CF, 2006, NEOPLASIA, V8, P716, DOI 10.1593/neo.06253
   Lyden D, 2001, NAT MED, V7, P1194, DOI 10.1038/nm1101-1194
   Morath C, 2005, TRANSPLANTATION, V80, P540, DOI 10.1097/01.tp.0000168489.71242.fd
   Nagaraj S, 2007, NAT MED, V13, P828, DOI 10.1038/nm1609
   NAIL RP, 2008, BREAST CANC RES TREA, V107, P133
   Pawelek JM, 2008, NAT REV CANCER, V8, P377, DOI 10.1038/nrc2371
   Peters BA, 2005, NAT MED, V11, P261, DOI 10.1038/nm1200
   Pikarsky E, 2004, NATURE, V431, P461, DOI 10.1038/nature02924
   Purhonen S, 2008, P NATL ACAD SCI USA, V105, P6620, DOI 10.1073/pnas.0710516105
   Quan Timothy E, 2006, CURR RHEUMATOL REP, V8, P145, DOI 10.1007/s11926-006-0055-x
   Sangai T, 2005, INT J CANCER, V115, P885, DOI 10.1002/ijc.20969
   Shaked Y, 2005, CURR CANCER DRUG TAR, V5, P551, DOI 10.2174/156800905774574020
   Willett CG, 2004, NAT MED, V10, P145, DOI 10.1038/nm988
   Yang L, 2004, CANCER CELL, V6, P409, DOI 10.1016/j.ccr.2004.08.031
   Yang L, 2008, CANCER CELL, V13, P23, DOI 10.1016/j.ccr.2007.12.004
NR 46
TC 22
Z9 24
U1 1
U2 18
PU LIPPINCOTT WILLIAMS & WILKINS
PI PHILADELPHIA
PA TWO COMMERCE SQ, 2001 MARKET ST, PHILADELPHIA, PA 19103 USA
SN 1040-8746
EI 1531-703X
J9 CURR OPIN ONCOL
JI Curr. Opin. Oncol.
PD JAN 15
PY 2009
VL 21
IS 1
BP 77
EP 82
DI 10.1097/CCO.0b013e32831de4cf
PG 6
WC Oncology
SC Oncology
GA 392XU
UT WOS:000262336300013
PM 19125022
DA 2023-09-23
ER

PT J
AU Anderberg, C
   Li, H
   Fredriksson, L
   Andrae, J
   Betsholtz, C
   Li, XR
   Eriksson, U
   Pietras, K
AF Anderberg, Charlotte
   Li, Hong
   Fredriksson, Linda
   Andrae, Johanna
   Betsholtz, Christer
   Li, Xuri
   Eriksson, Ulf
   Pietras, Kristian
TI Paracrine Signaling by Platelet-Derived Growth Factor-CC Promotes Tumor Growth by Recruitment of Cancer-Associated Fibroblasts
SO CANCER RESEARCH
LA English
DT Article
ID mesenchymal stem-cells; factor-receptor-alpha; stromal fibroblasts; breast-cancer; interstitial fibrosis; prostate-cancer; key determinant; lung-carcinoma; phase-i; pdgf
AB Cancer results from the concerted performance of malignant cells and stromal cells. Cell types populating the microenvironment are enlisted by the tumor to secrete a host of growth-promoting cues, thus upholding tumor initiation and progression. Platelet-derived growth factors (PDGF) support the formation of a prominent tumor stromal compartment. by as of yet unidentified molecular effectors. Whereas PDGF-CC induces fibroblast reactivity and fibrosis in a range of tissues, little is known about the function of PDGF-CC in shaping the tumor-stroma interplay. Herein, we present evidence for a paracrine signaling network involving PDGF-CC and PDGF receptor-alpha in malignant melanoma. Expression of PDGFC in a mouse model accelerated tumor growth through recruitment and activation of different subsets of cancer-associated fibroblasts. In seeking the molecular identify of the supporting factors provided by cancer-associated fibroblasts, we made use of antibody arrays and an in vivo coinjection model to identify osteopontin as the effector of the augmented tumor growth induced by PDGF-CC. In conclusion, we establish paracrine signaling by PDGF-CC as a potential drug target to reduce stromal support in malignant melanoma. [Cancer Res 2009;69(1):369-78]
C1 [Anderberg, Charlotte; Li, Hong; Fredriksson, Linda; Andrae, Johanna; Betsholtz, Christer; Eriksson, Ulf; Pietras, Kristian] Ludwig Inst Canc Res Ltd, Stockholm Branch, SE-17177 Stockholm, Sweden.
   [Andrae, Johanna; Betsholtz, Christer] Karolinska Inst, Dept Med Biochem & Biophys, Stockholm, Sweden.
   [Li, Xuri] NEI, NIH, Bethesda, MD 20892 USA.
C3 Ludwig Institute for Cancer Research; Karolinska Institutet; National Institutes of Health (NIH) - USA; NIH National Eye Institute (NEI)
RP Pietras, K (通讯作者)，Ludwig Inst Canc Res Ltd, Stockholm Branch, Nobels Vag 3,Box 240, SE-17177 Stockholm, Sweden.
EM Kristian.Pietras@LICR.KI.SE
FU Swedish Research Council Linnaeus; Swedish Cancer Society; Karolinska Institutet Cancer Strategic grant; Karolinska Institutet
CR Allinen M, 2004, CANCER CELL, V6, P17, DOI 10.1016/j.ccr.2004.06.010
   Ball SG, 2007, INT J BIOCHEM CELL B, V39, P379, DOI 10.1016/j.biocel.2006.09.005
   Bhowmick NA, 2004, NATURE, V432, P332, DOI 10.1038/nature03096
   Board R, 2005, DRUG RESIST UPDATE, V8, P75, DOI 10.1016/j.drup.2005.03.004
   Campbell JS, 2007, DIFFERENTIATION, V75, P843, DOI 10.1111/j.1432-0436.2007.00235.x
   Campbell JS, 2005, P NATL ACAD SCI USA, V102, P3389, DOI 10.1073/pnas.0409722102
   Desmouliere A, 2004, INT J DEV BIOL, V48, P509, DOI 10.1387/ijdb.041802ad
   Dong JY, 2004, EMBO J, V23, P2800, DOI 10.1038/sj.emboj.7600289
   DVORAK HF, 1986, NEW ENGL J MED, V315, P1650
   Eitner F, 2008, J AM SOC NEPHROL, V19, P281, DOI 10.1681/ASN.2007030290
   Finak G, 2008, NAT MED, V14, P518, DOI 10.1038/nm1764
   FORSBERG K, 1993, P NATL ACAD SCI USA, V90, P393, DOI 10.1073/pnas.90.2.393
   Fredriksson L, 2004, EMBO J, V23, P3793, DOI 10.1038/sj.emboj.7600397
   Fukumura D, 1998, CELL, V94, P715, DOI 10.1016/S0092-8674(00)81731-6
   Furuhashi M, 2004, CANCER RES, V64, P2725, DOI 10.1158/0008-5472.CAN-03-1489
   Grazul-Bilska AT, 2003, DRUG TODAY, V39, P787, DOI 10.1358/dot.2003.39.10.799472
   Hall B, 2007, INT J HEMATOL, V86, P8, DOI 10.1532/IJH97.06230
   Hamilton TG, 2003, MOL CELL BIOL, V23, P4013, DOI 10.1128/MCB.23.11.4013-4025.2003
   Jaeger J, 2007, CLIN CANCER RES, V13, P806, DOI 10.1158/1078-0432.CCR-06-1820
   Jain S, 2007, EXPERT OPIN THER TAR, V11, P81, DOI 10.1517/14728222.11.1.81
   Johnson FM, 2006, CANCER-AM CANCER SOC, V106, P366, DOI 10.1002/cncr.21640
   Joyce JA, 2005, CANCER CELL, V7, P513, DOI 10.1016/j.ccr.2005.05.024
   Kiaris H, 2005, CANCER RES, V65, P1627, DOI 10.1158/0008-5472.CAN-04-3791
   Leali D, 2003, J IMMUNOL, V171, P1085, DOI 10.4049/jimmunol.171.2.1085
   Li H, 2003, ONCOGENE, V22, P1501, DOI 10.1038/sj.onc.1206223
   Lin AM, 2007, CLIN GENITOURIN CANC, V5, P323, DOI 10.3816/CGC.2007.n.011
   Mahadevan D, 2007, MOL CANCER THER, V6, P1186, DOI 10.1158/1535-7163.MCT-06-0686
   McAllister SS, 2008, CELL, V133, P994, DOI 10.1016/j.cell.2008.04.045
   Micke P, 2005, EXPERT OPIN THER TAR, V9, P1217, DOI 10.1517/14728222.9.6.1217
   Moinfar F, 2000, CANCER RES, V60, P2562
   Mori R, 2008, J EXP MED, V205, P43, DOI 10.1084/jem.20071412
   Orimo A, 2005, CELL, V121, P335, DOI 10.1016/j.cell.2005.02.034
   Orimo A, 2006, CELL CYCLE, V5, P1597, DOI 10.4161/cc.5.15.3112
   Pietras K, 2003, CANCER CELL, V3, P439, DOI 10.1016/S1535-6108(03)00089-8
   Pietras K, 2008, PLOS MED, V5, P123, DOI 10.1371/journal.pmed.0050019
   Ponten A, 2003, AM J PATHOL, V163, P673, DOI 10.1016/S0002-9440(10)63694-2
   Seaman S, 2007, CANCER CELL, V11, P539, DOI 10.1016/j.ccr.2007.04.017
   Shao ZM, 2000, ONCOGENE, V19, P4337, DOI 10.1038/sj.onc.1203785
   Skobe M, 1998, P NATL ACAD SCI USA, V95, P1050, DOI 10.1073/pnas.95.3.1050
   Song S, 2005, NAT CELL BIOL, V7, P870, DOI 10.1038/ncb1288
   Tejada ML, 2006, CLIN CANCER RES, V12, P2676, DOI 10.1158/1078-0432.CCR-05-1770
   Thijssen VLJL, 2004, EXP CELL RES, V299, P286, DOI 10.1016/j.yexcr.2004.06.014
   Tirode F, 2007, CANCER CELL, V11, P421, DOI 10.1016/j.ccr.2007.02.027
   Tuxhorn JA, 2001, J UROLOGY, V166, P2472, DOI 10.1016/S0022-5347(05)65620-0
   Ugurel S, 2005, BRIT J CANCER, V92, P1398, DOI 10.1038/sj.bjc.6602529
   Walker RA, 2001, BREAST CANCER RES, V3, P143, DOI 10.1186/bcr287
   Wu Y, 2000, BRIT J CANCER, V83, P156
   Xu X, 2005, DEV DYNAM, V232, P75, DOI 10.1002/dvdy.20197
   Yoo KH, 2006, KIDNEY INT, V70, P1735, DOI 10.1038/sj.ki.5000357
NR 49
TC 184
Z9 186
U1 0
U2 24
PU AMER ASSOC CANCER RESEARCH
PI PHILADELPHIA
PA 615 CHESTNUT ST, 17TH FLOOR, PHILADELPHIA, PA 19106-4404 USA
SN 0008-5472
EI 1538-7445
J9 CANCER RES
JI Cancer Res.
PD JAN 1
PY 2009
VL 69
IS 1
BP 369
EP 378
DI 10.1158/0008-5472.CAN-08-2724
PG 10
WC Oncology
SC Oncology
GA 391ZQ
UT WOS:000262273100045
PM 19118022
DA 2023-09-23
ER

PT J
AU Santos, AM
   Jung, J
   Aziz, N
   Kissil, JL
   Pure, E
AF Santos, Angelica M.
   Jung, Jason
   Aziz, Nazneen
   Kissil, Joseph L.
   Pure, Ellen
TI Targeting fibroblast activation protein inhibits tumor stromagenesis and growth in mice
SO JOURNAL OF CLINICAL INVESTIGATION
LA English
DT Article
ID dipeptidyl-peptidase-iv; reactive stromal fibroblasts; collagen type-i; serine-protease; lung-cancer; k-ras; substrate-specificity; remodeling interface; monoclonal-antibody; epithelial cancers
AB Membrane-bound proteases have recently emerged as critical mediators of tumorigenesis, angiogenesis, and metastasis. However, the mechanisms by which they regulate these processes remain unknown. As the cell surface serine protease fibroblast activation protein (FAP) is selectively expressed on tumor-associated fibroblasts and pericytes in epithelial tumors, we set out to investigate the role of FAP in mouse models of epithelial-derived solid tumors. In this study, we demonstrate that genetic deletion and pharmacologic inhibition of FAP inhibited tumor growth in both an endogenous mouse model of lung cancer driven by the K-ras(G12D) mutant and a mouse model of colon cancer, in which CT26 mouse colon cancer cells were transplanted into immune competent syngeneic mice. Interestingly, growth of only the K-ras(G12D)-driven lung tumors was also attenuated by inhibition of the closely related protease dipeptidyl peptidase IV (DPPIV). Our results indicate that FAP depletion inhibits tumor cell proliferation indirectly, increases accumulation of collagen, decreases myofibroblast content, and decreases blood vessel density in tumors. These data provide proof of principle that targeting stromal cell-mediated modifications of the tumor microenvironment may be an effective approach to treating epithelial-derived solid tumors.
C1 [Santos, Angelica M.; Kissil, Joseph L.; Pure, Ellen] Wistar Inst Anat & Biol, Philadelphia, PA 19104 USA.
   [Jung, Jason] Univ Penn, Cell & Mol Biol Grad Grp, Philadelphia, PA 19104 USA.
   [Aziz, Nazneen] Point Therapeut Inc, Boston, MA USA.
   [Pure, Ellen] Ludwig Inst Canc Res, Philadelphia, PA USA.
C3 The Wistar Institute; University of Pennsylvania; Ludwig Institute for Cancer Research
RP Pure, E (通讯作者)，Wistar Inst Anat & Biol, 3601 Spruce St, Philadelphia, PA 19104 USA.
EM asantos@wistar.org; pure@wistar.org
FU NIH [T32 CA09171]; Wistar Cancer Training Grant; Pennsylvania Department of Health; Point Therapeutics Inc.; Cancer Research Institute
CR Acharya PS, 2006, HUM PATHOL, V37, P352, DOI 10.1016/j.humpath.2005.11.020
   Adams S, 2004, CANCER RES, V64, P5471, DOI 10.1158/0008-5472.CAN-04-0447
   Aertgeerts K, 2005, J BIOL CHEM, V280, P19441, DOI 10.1074/jbc.C500092200
   Aggarwal S, 2008, BIOCHEMISTRY-US, V47, P1076, DOI 10.1021/bi701921b
   Armstrong T, 2004, CLIN CANCER RES, V10, P7427, DOI 10.1158/1078-0432.CCR-03-0825
   Besson A, 2007, GENE DEV, V21, P1731, DOI 10.1101/gad.1556607
   Bhowmick NA, 2004, NATURE, V432, P332, DOI 10.1038/nature03096
   Blouse GE, 2009, J BIOL CHEM, V284, P4647, DOI 10.1074/jbc.M804922200
   Bogenrieder T, 2002, CRIT REV ONCOL HEMAT, V44, P1, DOI 10.1016/S1040-8428(01)00196-2
   Brandt I, 2005, BIOCHEM PHARMACOL, V70, P134, DOI 10.1016/j.bcp.2005.04.009
   Bryant P, 2006, MOL CELL BIOL, V26, P4201, DOI 10.1128/MCB.01612-05
   Cheng JD, 2005, MOL CANCER THER, V4, P351
   Cheng JD, 2002, CANCER RES, V62, P4767
   Christiansen VJ, 2007, ARCH BIOCHEM BIOPHYS, V457, P177, DOI 10.1016/j.abb.2006.11.006
   Cohen SJ, 2008, PANCREAS, V37, P154, DOI 10.1097/MPA.0b013e31816618ce
   DECLERCK YA, 1994, EUR J CANCER, V30A, P2170, DOI 10.1016/0959-8049(94)00460-M
   Ding L, 2008, NATURE, V455, P1069, DOI 10.1038/nature07423
   Edosada CY, 2006, J BIOL CHEM, V281, P7437, DOI 10.1074/jbc.M511112200
   Edosada CY, 2006, FEBS LETT, V580, P1581, DOI 10.1016/j.febslet.2006.01.087
   Eyden B, 2009, J CLIN PATHOL, V62, P236, DOI 10.1136/jcp.2008.061630
   GARINCHESA P, 1990, P NATL ACAD SCI USA, V87, P7235, DOI 10.1073/pnas.87.18.7235
   Gerhardt H, 2003, CELL TISSUE RES, V314, P15, DOI 10.1007/s00441-003-0745-x
   Goscinski MA, 2008, ULTRASTRUCT PATHOL, V32, P89, DOI 10.1080/01913120802034934
   Grimm J, 2005, P NATL ACAD SCI USA, V102, P14404, DOI 10.1073/pnas.0503920102
   Havre PA, 2008, FRONT BIOSCI-LANDMRK, V13, P1634, DOI 10.2741/2787
   Henry LR, 2007, CLIN CANCER RES, V13, P1736, DOI 10.1158/1078-0432.CCR-06-1746
   Hofheinz RD, 2003, ONKOLOGIE, V26, P44, DOI 10.1159/000069863
   Hu Y, 2005, BIOORG MED CHEM LETT, V15, P4239, DOI 10.1016/j.bmcl.2005.06.075
   Huber MA, 2003, J INVEST DERMATOL, V120, P182, DOI 10.1046/j.1523-1747.2003.12035.x
   JACKSON DS, 1967, METHODS BIOCHEM ANAL, V15, P25, DOI 10.1002/9780470110331.ch2
   Jackson EL, 2001, GENE DEV, V15, P3243, DOI 10.1101/gad.943001
   Johnson L, 2001, NATURE, V410, P1111, DOI 10.1038/35074129
   Kalluri R, 2006, NAT REV CANCER, V6, P392, DOI 10.1038/nrc1877
   Kissil JL, 2007, CANCER RES, V67, P8089, DOI 10.1158/0008-5472.CAN-07-2300
   Levy MT, 1999, HEPATOLOGY, V29, P1768, DOI 10.1002/hep.510290631
   Lopez-Otin C, 2007, NAT REV CANCER, V7, P800, DOI 10.1038/nrc2228
   MATHEW S, 1995, GENOMICS, V25, P335, DOI 10.1016/0888-7543(95)80157-H
   Meadows SA, 2007, BIOCHEMISTRY-US, V46, P4598, DOI 10.1021/bi062227y
   Morikawa S, 2002, AM J PATHOL, V160, P985, DOI 10.1016/S0002-9440(10)64920-6
   Moro L, 2005, J BIOL CHEM, V280, P22482, DOI 10.1074/jbc.M414091200
   NARRA K, 2006, P AM ASSOC CANC RES, V47, P4382
   Niedermeyer J, 2000, MOL CELL BIOL, V20, P1089, DOI 10.1128/MCB.20.3.1089-1094.2000
   Noma K, 2008, GASTROENTEROLOGY, V134, P1981, DOI 10.1053/j.gastro.2008.02.061
   Orimo A, 2005, CELL, V121, P335, DOI 10.1016/j.cell.2005.02.034
   Ostermann E, 2008, CLIN CANCER RES, V14, P4584, DOI 10.1158/1078-0432.CCR-07-5211
   Park JE, 1999, J BIOL CHEM, V274, P36505, DOI 10.1074/jbc.274.51.36505
   PineiroSanchez ML, 1997, J BIOL CHEM, V272, P7595, DOI 10.1074/jbc.272.12.7595
   Provenzano PP, 2006, BMC MED, V4, P0, DOI 10.1186/1741-7015-4-38
   Pumiglia KM, 1997, P NATL ACAD SCI USA, V94, P448, DOI 10.1073/pnas.94.2.448
   RETTIG WJ, 1993, CANCER RES, V53, P3327
   RETTIG WJ, 1994, INT J CANCER, V58, P385, DOI 10.1002/ijc.2910580314
   Rich Lillian, 2005, BRAZILIAN JOURNAL OF MORPHOLOGICAL SCIENCES, V22, P97
   SCANLAN MJ, 1994, P NATL ACAD SCI USA, V91, P5657, DOI 10.1073/pnas.91.12.5657
   Scott AM, 2003, CLIN CANCER RES, V9, P1639
   Tlsty TD, 2006, ANNU REV PATHOL-MECH, V1, P119, DOI 10.1146/annurev.pathol.1.110304.100224
   Tuveson DA, 2004, CANCER CELL, V5, P375, DOI 10.1016/S1535-6108(04)00085-6
   Villhauer EB, 2003, J MED CHEM, V46, P2774, DOI 10.1021/jm030091l
   Wallrapp C, 2000, CANCER RES, V60, P2602
   Wang XM, 2008, FRONT BIOSCI-LANDMRK, V13, P3168, DOI 10.2741/2918
   WELT S, 1994, J CLIN ONCOL, V12, P1193, DOI 10.1200/JCO.1994.12.6.1193
   Willett CG, 2004, NAT MED, V10, P145, DOI 10.1038/nm988
NR 61
TC 320
Z9 341
U1 2
U2 42
PU AMER SOC CLINICAL INVESTIGATION INC
PI ANN ARBOR
PA 2015 MANCHESTER RD, ANN ARBOR, MI 48104 USA
SN 0021-9738
EI 1558-8238
J9 J CLIN INVEST
JI J. Clin. Invest.
PD DEC 15
PY 2009
VL 119
IS 12
BP 3613
EP 3625
DI 10.1172/JCI38988
PG 13
WC Medicine, Research & Experimental
SC Research & Experimental Medicine
GA 527SI
UT WOS:000272386400012
PM 19920354
DA 2023-09-23
ER

PT J
AU Chometon, G
   Jendrossek, V
AF Chometon, Gretel
   Jendrossek, Verena
TI Targeting the tumour stroma to increase efficacy of chemo- and radiotherapy
SO CLINICAL & TRANSLATIONAL ONCOLOGY
LA English
DT Review
DE Microenvironment; Treatment resistance; Radiotherapy; Reactive stroma
ID trail receptor antibody; lung-cancer cells; prostate-cancer; drug-resistance; dna-damage; phase-i; pancreatic-cancer; endothelial-cells; basement-membrane; induced apoptosis
AB The impact of a favourable microenvironment on tumour progression is a limiting factor for current tumour therapy protocols, as it contributes to the selection of resistant tumour cells. Apart from immune and inflammatory cells, the extracellular matrix, cancer-associated fibroblasts and vascular endothelial cells are crucial mediators of protective signals. An important research effort exposes potential environmental targets that may define new therapeutic strategies for solid tumours.
C1 [Chometon, Gretel; Jendrossek, Verena] Univ Duisburg Essen, Dept Mol Cell Biol, Inst Cell Biol, D-45122 Essen, Germany.
C3 University of Duisburg Essen
RP Jendrossek, V (通讯作者)，Univ Duisburg Essen, Dept Mol Cell Biol, Inst Cell Biol, Virchowstr 173, D-45122 Essen, Germany.
EM verena.jendrossek@uni-duisburg-essen.de
CR Aumailley M, 1998, J MOL MED-JMM, V76, P253, DOI 10.1007/s001090050215
   Balkwill F, 2005, NAT REV IMMUNOL, V5, P509, DOI 10.1038/nri1628
   Baluk P, 2003, AM J PATHOL, V163, P1801, DOI 10.1016/S0002-9440(10)63540-7
   Bartkova J, 2006, NATURE, V444, P633, DOI 10.1038/nature05268
   Belka C, 2004, INT J RADIAT ONCOL, V58, P542, DOI 10.1016/j.ijrobp.2003.09.067
   Bhaskar V, 2007, J TRANSL MED, V5, P0, DOI 10.1186/1479-5876-5-61
   Bhowmick NA, 2004, NATURE, V432, P332, DOI 10.1038/nature03096
   Bhowmick NA, 2004, SCIENCE, V303, P848, DOI 10.1126/science.1090922
   Bianco R, 2008, CLIN CANCER RES, V14, P5069, DOI 10.1158/1078-0432.CCR-07-4905
   Bisanz K, 2005, MOL THER, V12, P634, DOI 10.1016/j.ymthe.2005.05.012
   Bonnaud S, 2007, CANCER RES, V67, P1803, DOI 10.1158/0008-5472.CAN-06-2802
   Brown JM, 2005, NAT REV CANCER, V5, P231, DOI 10.1038/nrc1560
   Cao C, 2004, ONCOGENE, V23, P7047, DOI 10.1038/sj.onc.1207929
   Cordes N, 2006, ONCOGENE, V25, P1378, DOI 10.1038/sj.onc.1209164
   Cordes N, 2004, CANCER BIOL THER, V3, P47, DOI 10.4161/cbt.3.1.570
   Cordes N, 2007, INT J RADIAT BIOL, V83, P753, DOI 10.1080/09553000701639694
   Crawford Y, 2009, CANCER CELL, V15, P21, DOI 10.1016/j.ccr.2008.12.004
   Cretu A, 2007, CLIN CANCER RES, V13, P3068, DOI 10.1158/1078-0432.CCR-06-2342
   Damiano JS, 2001, LEUKEMIA, V15, P1232, DOI 10.1038/sj.leu.2402179
   Delbaldo C, 2008, INVEST NEW DRUG, V26, P35, DOI 10.1007/s10637-007-9077-0
   Desmouliere A, 2004, INT J DEV BIOL, V48, P509, DOI 10.1387/ijdb.041802ad
   DVORAK HF, 1986, NEW ENGL J MED, V315, P1650
   Evan GI, 2001, NATURE, V411, P342, DOI 10.1038/35077213
   FEARON ER, 1990, CELL, V61, P759, DOI 10.1016/0092-8674(90)90186-I
   Fesik SW, 2005, NAT REV CANCER, V5, P876, DOI 10.1038/nrc1736
   Fischer H, 2008, MOL CANCER THER, V7, P3408, DOI 10.1158/1535-7163.MCT-08-0444
   Fornaro M, 2003, J BIOL CHEM, V278, P50402, DOI 10.1074/jbc.M307627200
   FRIDMAN R, 1990, P NATL ACAD SCI USA, V87, P6698, DOI 10.1073/pnas.87.17.6698
   Frisch SM, 1997, CURR OPIN CELL BIOL, V9, P701, DOI 10.1016/S0955-0674(97)80124-X
   FRISCH SM, 1994, J CELL BIOL, V124, P619, DOI 10.1083/jcb.124.4.619
   Fuks Z, 2005, CANCER CELL, V8, P89, DOI 10.1016/j.ccr.2005.07.014
   Fukumura D, 1998, CELL, V94, P715, DOI 10.1016/S0092-8674(00)81731-6
   Garcia-Barros M, 2004, CANCER RES, V64, P8285, DOI 10.1158/0008-5472.CAN-04-2715
   Gatenby RA, 2008, NAT REV CANCER, V8, P56, DOI 10.1038/nrc2255
   Giancotti FG, 1999, SCIENCE, V285, P1028, DOI 10.1126/science.285.5430.1028
   Gilmore AP, 2005, CELL DEATH DIFFER, V12, P1473, DOI 10.1038/sj.cdd.4401723
   Giulianelli S, 2008, INT J CANCER, V123, P2518, DOI 10.1002/ijc.23802
   Guleng B, 2005, CANCER RES, V65, P5864, DOI 10.1158/0008-5472.CAN-04-3833
   Guo WJ, 2004, NAT REV MOL CELL BIO, V5, P816, DOI 10.1038/nrm1490
   Han SW, 2006, CANCER RES, V66, P315, DOI 10.1158/0008-5472.CAN-05-2367
   Hanahan D, 2000, CELL, V100, P57, DOI 10.1016/S0092-8674(00)81683-9
   Hazlehurst LA, 2003, ONCOGENE, V22, P7396, DOI 10.1038/sj.onc.1206943
   He X, 2008, CANCER RES, V68, P8678, DOI 10.1158/0008-5472.CAN-08-0294
   Hendrix MJC, 2007, NAT REV CANCER, V7, P246, DOI 10.1038/nrc2108
   Hess F, 2007, ONCOGENE, V26, P1372, DOI 10.1038/sj.onc.1209947
   Hinz B, 2007, AM J PATHOL, V170, P1807, DOI 10.2353/ajpath.2007.070112
   Hynes RO, 2002, CELL, V110, P673, DOI 10.1016/S0092-8674(02)00971-6
   Igney FH, 2002, NAT REV CANCER, V2, P277, DOI 10.1038/nrc776
   Inohara N, 1997, P NATL ACAD SCI USA, V94, P10717, DOI 10.1073/pnas.94.20.10717
   Kabakov AE, 2008, INT J RADIAT ONCOL, V71, P858, DOI 10.1016/j.ijrobp.2008.02.034
   Kadenhe-Chiweshe A, 2008, MOL CANCER RES, V6, P1, DOI 10.1158/1541-7786.MCR-07-0101
   Kalluri R, 2006, NAT REV CANCER, V6, P392, DOI 10.1038/nrc1877
   Kalluri R, 2003, NAT REV CANCER, V3, P422, DOI 10.1038/nrc1094
   Khwaja A, 1997, EMBO J, V16, P2783, DOI 10.1093/emboj/16.10.2783
   Kim SY, 2008, CLIN EXP METASTAS, V25, P201, DOI 10.1007/s10585-007-9133-3
   Lewis JM, 2002, P NATL ACAD SCI USA, V99, P3627, DOI 10.1073/pnas.062698499
   Liotta LA, 2001, NATURE, V411, P375, DOI 10.1038/35077241
   Loeffler M, 2006, J CLIN INVEST, V116, P1955, DOI 10.1172/JCI26532
   Lowe SW, 2004, NATURE, V432, P307, DOI 10.1038/nature03098
   Lowe SW, 2000, CARCINOGENESIS, V21, P485, DOI 10.1093/carcin/21.3.485
   Marini P, 2006, ONCOGENE, V25, P5145, DOI 10.1038/sj.onc.1209516
   Marini P, 2005, BMC CANCER, V5, P0, DOI 10.1186/1471-2407-5-5
   Martin KH, 2002, SCIENCE, V296, P1652, DOI 10.1126/science.296.5573.1652
   Matter ML, 2001, J BIOL CHEM, V276, P27757, DOI 10.1074/jbc.M102014200
   Micke P, 2004, LUNG CANCER, V45, PS163, DOI 10.1016/j.lungcan.2004.07.977
   Miyamoto H, 2004, PANCREAS, V28, P38, DOI 10.1097/00006676-200401000-00006
   Moeller B, 2006, BRIT J CANCER, V95, P1, DOI 10.1038/sj.bjc.6603201
   Moeller BJ, 2004, CANCER CELL, V5, P429, DOI 10.1016/S1535-6108(04)00115-1
   Mueller MM, 2004, NAT REV CANCER, V4, P839, DOI 10.1038/nrc1477
   Mueller MM, 2002, DIFFERENTIATION, V70, P486, DOI 10.1046/j.1432-0436.2002.700903.x
   Mulgrew K, 2006, MOL CANCER THER, V5, P3122, DOI 10.1158/1535-7163.MCT-06-0356
   Nabors LB, 2007, J CLIN ONCOL, V25, P1651, DOI 10.1200/JCO.2006.06.6514
   Niyazi M, 2009, STRAHLENTHER ONKOL, V185, P8, DOI 10.1007/s00066-009-1856-4
   Noma K, 2008, GASTROENTEROLOGY, V134, P1981, DOI 10.1053/j.gastro.2008.02.061
   Ohuchida K, 2004, CANCER RES, V64, P3215, DOI 10.1158/0008-5472.CAN-03-2464
   Olumi AF, 1999, CANCER RES, V59, P5002
   Orimo A, 2005, CELL, V121, P335, DOI 10.1016/j.cell.2005.02.034
   Ortiz-Urda S, 2005, SCIENCE, V307, P1773, DOI 10.1126/science.1106209
   Park CC, 2006, CANCER RES, V66, P1526, DOI 10.1158/0008-5472.CAN-05-3071
   Puthalakath H, 2001, SCIENCE, V293, P1829, DOI 10.1126/science.1062257
   RAFF MC, 1992, NATURE, V356, P397, DOI 10.1038/356397a0
   Ramakrishnan V, 2006, J EXP THER ONCOL, V5, P273
   Santana P, 1996, CELL, V86, P189, DOI 10.1016/S0092-8674(00)80091-4
   Schwartz MA, 2008, CLIN CANCER RES, V14, P6193, DOI 10.1158/1078-0432.CCR-08-1285
   Scott AM, 2003, CLIN CANCER RES, V9, P1639
   Serebriiskii I, 2008, MATRIX BIOL, V27, P573, DOI 10.1016/j.matbio.2008.02.008
   Serini G, 1998, J CELL BIOL, V142, P873, DOI 10.1083/jcb.142.3.873
   Sethi T, 1999, NAT MED, V5, P662, DOI 10.1038/9511
   Shekhar MPV, 2007, AM J PATHOL, V170, P1546, DOI 10.2353/ajpath.2007.061004
   Timpl R, 1996, BIOESSAYS, V18, P123, DOI 10.1002/bies.950180208
   Topczewska JM, 2006, NAT MED, V12, P925, DOI 10.1038/nm1448
   Tran M, 2008, CANCER RES, V68, P2885, DOI 10.1158/0008-5472.CAN-07-6160
   Tuxhorn JA, 2002, CANCER RES, V62, P3298
   Uhm JH, 1999, CLIN CANCER RES, V5, P1587
   van der Flier A, 2001, CELL TISSUE RES, V305, P285, DOI 10.1007/s004410100417
   Veeravagu A, 2008, CLIN CANCER RES, V14, P7330, DOI 10.1158/1078-0432.CCR-08-0797
   Wang JH, 2008, NEOPLASIA, V10, P847, DOI 10.1593/neo.08450
   Watt FM, 2002, EMBO J, V21, P3919, DOI 10.1093/emboj/cdf399
   Yamada KM, 2002, NAT CELL BIOL, V4, PE75, DOI 10.1038/ncb0402-e75
   Zamir E, 2001, J CELL SCI, V114, P3577
   Zutter MM, 2007, ADV EXP MED BIOL, V608, P87
NR 101
TC 22
Z9 22
U1 0
U2 7
PU SPRINGER INTERNATIONAL PUBLISHING AG
PI CHAM
PA GEWERBESTRASSE 11, CHAM, CH-6330, SWITZERLAND
SN 1699-048X
EI 1699-3055
J9 CLIN TRANSL ONCOL
JI Clin. Transl. Oncol.
PD FEB 15
PY 2009
VL 11
IS 2
BP 75
EP 81
DI 10.1007/s12094-009-0317-y
PG 7
WC Oncology
SC Oncology
GA 409NG
UT WOS:000263511800004
PM 19211371
DA 2023-09-23
ER

PT J
AU Liao, D
   Luo, YP
   Markowitz, D
   Xiang, R
   Reisfeld, RA
AF Liao, Debbie
   Luo, Yunping
   Markowitz, Dorothy
   Xiang, Rong
   Reisfeld, Ralph A.
TI Cancer Associated Fibroblasts Promote Tumor Growth and Metastasis by Modulating the Tumor Immune Microenvironment in a 4T1 Murine Breast Cancer Model
SO PLOS ONE
LA English
DT Article
ID dendritic cells; suppressor-cells; apoptotic cells; myeloid cells; inflammation; recruitment; protease; immunogenicity; immunotherapy; calreticulin
AB Background: Local inflammation associated with solid tumors commonly results from factors released by tumor cells and the tumor stroma, and promotes tumor progression. Cancer associated fibroblasts comprise a majority of the cells found in tumor stroma and are appealing targets for cancer therapy. Here, our aim was to determine the efficacy of targeting cancer associated fibroblasts for the treatment of metastatic breast cancer. Methodology/Principal Findings: We demonstrate that cancer associated fibroblasts are key modulators of immune polarization in the tumor microenvironment of a 4T1 murine model of metastatic breast cancer. Elimination of cancer associated fibroblasts in vivo by a DNA vaccine targeted to fibroblast activation protein results in a shift of the immune microenvironment from a Th2 to Th1 polarization. This shift is characterized by increased protein expression of IL-2 and IL-7, suppressed recruitment of tumor-associated macrophages, myeloid derived suppressor cells, T regulatory cells, and decreased tumor angiogenesis and lymphangiogenesis. Additionally, the vaccine improved anti-metastatic effects of doxorubicin chemotherapy and enhanced suppression of IL-6 and IL-4 protein expression while increasing recruitment of dendritic cells and CD8(+) T cells. Treatment with the combination therapy also reduced tumor-associated Vegf, Pdgfc, and GM-CSF mRNA and protein expression. Conclusions/Significance: Our findings demonstrate that cancer associated fibroblasts promote tumor growth and metastasis through their role as key modulators of immune polarization in the tumor microenvironment and are valid targets for therapy of metastatic breast cancer.
C1 [Liao, Debbie; Luo, Yunping; Markowitz, Dorothy; Xiang, Rong; Reisfeld, Ralph A.] Scripps Res Inst, Dept Immunol & Microbial Sci, La Jolla, CA 92037 USA.
   [Xiang, Rong] Nankai Univ, Sch Med, Dept Immunol, Tianjin, Peoples R China.
C3 Scripps Research Institute; Nankai University
RP Liao, D (通讯作者)，Scripps Res Inst, Dept Immunol & Microbial Sci, La Jolla, CA 92037 USA.
EM reisfeld@scripps.edu
FU National Institutes of Health (NIH) [T32 HL007195-31]; DOD BCRP [BC050141]; National Science Foundation of China (NSFC) [30672389]; NSFC 973 [2007CB914804]; NSFC 863 [2007AA021010]
CR Albert ML, 1998, NATURE, V392, P86, DOI 10.1038/32183
   Anderberg C, 2009, CANCER RES, V69, P369, DOI 10.1158/0008-5472.CAN-08-2724
   Bhowmick NA, 2004, NATURE, V432, P332, DOI 10.1038/nature03096
   Blacher NE, 2005, PLOS BIOL, V3, P1070, DOI 10.1371/journal.pbio.0030185
   Bocchia M, 2000, HAEMATOLOGICA, V85, P1172
   Casares N, 2005, J EXP MED, V202, P1691, DOI 10.1084/jem.20050915
   Chomarat P, 2000, NAT IMMUNOL, V1, P510, DOI 10.1038/82763
   Colotta F, 2009, CARCINOGENESIS, V30, P1073, DOI 10.1093/carcin/bgp127
   Coussens LM, 2002, NATURE, V420, P860, DOI 10.1038/nature01322
   Crawford Y, 2009, CANCER CELL, V15, P21, DOI 10.1016/j.ccr.2008.12.004
   Curiel TJ, 2007, J CLIN INVEST, V117, P1167, DOI 10.1172/JCI31202
   DVORAK HF, 1986, NEW ENGL J MED, V315, P1650
   ERLER JT, 2008, CLIN EXP METASTASIS, V0, P0
   GATELY MK, 1992, CELL IMMUNOL, V143, P127, DOI 10.1016/0008-8749(92)90011-D
   Hanahan D, 2000, CELL, V100, P57, DOI 10.1016/S0092-8674(00)81683-9
   Joyce JA, 2009, NAT REV CANCER, V9, P239, DOI 10.1038/nrc2618
   Kalluri R, 2006, NAT REV CANCER, V6, P392, DOI 10.1038/nrc1877
   Kawakami K, 2001, CRIT REV IMMUNOL, V21, P299
   Kidd Parris, 2003, ALTERN MED REV, V8, P223
   Kosmaczewska A, 2008, ARCH IMMUNOL THER EX, V56, P181, DOI 10.1007/s00005-008-0018-1
   Liao D, 2007, CANCER RES, V67, P563, DOI 10.1158/0008-5472.CAN-06-2701
   Loeffler M, 2006, J CLIN INVEST, V116, P1955, DOI 10.1172/JCI26532
   Mantovani A, 2008, LANCET, V371, P771, DOI 10.1016/S0140-6736(08)60241-X
   Marincola FM, 2003, TRENDS IMMUNOL, V24, P335, DOI 10.1016/S1471-4906(03)00116-9
   MEDINA D, 2000, METHODS MAMMARY GLAN, V0, P137
   Melchionda F, 2005, J CLIN INVEST, V115, P1177, DOI 10.1172/JCI200523134
   Mueller MM, 2004, NAT REV CANCER, V4, P839, DOI 10.1038/nrc1477
   Mumm JB, 2008, ONCOGENE, V27, P5913, DOI 10.1038/onc.2008.275
   OBrien P, 2008, BBA-PROTEINS PROTEOM, V1784, P1130, DOI 10.1016/j.bbapap.2008.01.006
   Obeid M, 2007, NAT MED, V13, P54, DOI 10.1038/nm1523
   Ochsenbein AF, 2005, SPRINGER SEMIN IMMUN, V27, P19, DOI 10.1007/s00281-004-0192-0
   Ohm JE, 2001, IMMUNOL RES, V23, P263, DOI 10.1385/IR:23:2-3:263
   Ostrand-Rosenberg S, 2008, CURR OPIN GENET DEV, V18, P11, DOI 10.1016/j.gde.2007.12.007
   Ostrand-Rosenberg S, 2009, J IMMUNOL, V182, P4499, DOI 10.4049/jimmunol.0802740
   PineiroSanchez ML, 1997, J BIOL CHEM, V272, P7595, DOI 10.1074/jbc.272.12.7595
   Qiu W, 2008, NAT GENET, V40, P650, DOI 10.1038/ng.117
   Serafini P, 2004, CANCER RES, V64, P6337, DOI 10.1158/0008-5472.CAN-04-0757
   Shojaei F, 2008, TRENDS CELL BIOL, V18, P372, DOI 10.1016/j.tcb.2008.06.003
   Sica A, 2008, CANCER LETT, V267, P204, DOI 10.1016/j.canlet.2008.03.028
   SUNDERKOTTER C, 1994, J LEUKOCYTE BIOL, V55, P410, DOI 10.1002/jlb.55.3.410
   Tejada ML, 2006, CLIN CANCER RES, V12, P2676, DOI 10.1158/1078-0432.CCR-05-1770
   Waterhouse NJ, 2007, APOPTOSIS, V12, P631, DOI 10.1007/s10495-007-0057-9
   Wolf BB, 2008, MINI-REV MED CHEM, V8, P719, DOI 10.2174/138955708784567449
   Yang L, 2008, CANCER CELL, V13, P23, DOI 10.1016/j.ccr.2007.12.004
NR 44
TC 326
Z9 349
U1 1
U2 71
PU PUBLIC LIBRARY SCIENCE
PI SAN FRANCISCO
PA 185 BERRY ST, STE 1300, SAN FRANCISCO, CA 94107 USA
SN 1932-6203
EI 
J9 PLOS ONE
JI PLoS One
PD NOV 23
PY 2009
VL 4
IS 11
BP 
EP 
DI 10.1371/journal.pone.0007965
PG 10
WC Multidisciplinary Sciences
SC Science & Technology - Other Topics
GA 533MF
UT WOS:000272827300020
PM 19956757
DA 2023-09-23
ER

PT J
AU Lo, PC
   Chen, J
   Stefflova, K
   Warren, MS
   Navab, R
   Bandarchi, B
   Mullins, S
   Tsao, M
   Cheng, JD
   Zheng, G
AF Lo, Pui-Chi
   Chen, Juan
   Stefflova, Klara
   Warren, Michael S.
   Navab, Roya
   Bandarchi, Bizhan
   Mullins, Stefanie
   Tsao, Ming
   Cheng, Jonathan D.
   Zheng, Gang
TI Photodynamic Molecular Beacon Triggered by Fibroblast Activation Protein on Cancer-Associated Fibroblasts for Diagnosis and Treatment of Epithelial Cancers
SO JOURNAL OF MEDICINAL CHEMISTRY
LA English
DT Article
ID phase-ii trial; stromal fibroblasts; matrix metalloproteinases; serine-protease; tumor-stroma; monoclonal-antibody; cleaving enzyme; therapy agent; talabostat; expression
AB Fibroblast activation protein (FAP) is a cell-surface serine protease highly expressed on cancer-associated fibroblasts of human epithelial carcinomas but not on normal fibroblasts, normal tissues, and cancer cells. We report herein a novel FAP-triggered photodynamic molecular beacon (FAP-PPB) comprising a fluorescent photosensitizer and a black hole quencher 3 linked by a peptide sequence (TSGPNQEQK) specific to FAR FAP-PPB was effectively cleaved by both human FAP and murine FAR By use of the HEK293 transfected cells (HEK-mFAP, FAP(+); HEK-vector, FAP(-)), systematic in vitro and in vivo experiments validated the FAP-specific activation of FAP-PPB in cancer cells and mouse xenografts, respectively. FAP-PPB was cleaved by FAP, allowing fluorescence restoration in FAP-expressing cells while leaving non-expressing FAP cells undetectable. Moreover, FAP-PPB showed FAP-specific photocytotoxicity toward HEK-mFAP cells whereas it was non-cytotoxic toward HEK-Vector cells. This study suggests that the FAP-PPB is a potentially useful tool for epithelial cancer detection and treatment.
C1 [Lo, Pui-Chi; Chen, Juan; Tsao, Ming; Zheng, Gang] Univ Toronto, Dept Med Biophys, Toronto, ON M5G 1L7, Canada.
   [Lo, Pui-Chi; Chen, Juan; Zheng, Gang] Ontario Canc Inst, Div Biophys & Bioimaging, Toronto, ON M5G 1L7, Canada.
   [Lo, Pui-Chi; Chen, Juan; Zheng, Gang] Ontario Canc Inst, Div Appl Mol Oncol, Toronto, ON M5G 1L7, Canada.
   [Stefflova, Klara; Warren, Michael S.] Univ Penn, Dept Chem, Philadelphia, PA 19104 USA.
   [Zheng, Gang] Univ Penn, Dept Radiol, Philadelphia, PA 19104 USA.
   [Mullins, Stefanie; Cheng, Jonathan D.] Fox Chase Canc Ctr, Dept Med Oncol, Philadelphia, PA 19111 USA.
C3 University of Toronto; University of Toronto; University Health Network Toronto; University of Toronto; University Health Network Toronto; University of Pennsylvania; University of Pennsylvania; Fox Chase Cancer Center
RP Zheng, G (通讯作者)，MaRS Ctr, TMDT 5-363,101 Coll St, Toronto, ON M5G 1L7, Canada.
EM gang.zheng@uhnres.utoronto.ca
FU Canadian Institute of Health Research [179821]; Government of Ontario; Joey and Toby Tanenbaum/Brazilian Ball Chair
CR Adams S, 2004, CANCER RES, V64, P5471, DOI 10.1158/0008-5472.CAN-04-0447
   Aggarwal S, 2008, BIOCHEMISTRY-US, V47, P1076, DOI 10.1021/bi701921b
   Bellnier DA, 2003, CANCER RES, V63, P1806
   Bhowmick NA, 2004, NATURE, V432, P332, DOI 10.1038/nature03096
   Chan W, 1999, FMOC SOLID PHASE PEP, V0, P0, DOI DOI 10.1093/OSO/9780199637256.001.0001
   Chen J, 2008, PHOTOCH PHOTOBIO SCI, V7, P775, DOI 10.1039/b800653a
   Chen J, 2007, PHOTOCH PHOTOBIO SCI, V6, P1311, DOI 10.1039/b706820d
   Cheng JD, 2005, MOL CANCER THER, V4, P351
   Cheng JD, 2003, CLIN CANCER RES, V9, P1590
   Cheng JD, 2002, CANCER RES, V62, P4767
   Christiansen VJ, 2007, ARCH BIOCHEM BIOPHYS, V457, P177, DOI 10.1016/j.abb.2006.11.006
   Cunningham C, 2006, J CLIN ONCOL, V24, P0
   de Groot FMH, 2002, MOL CANCER THER, V1, P901
   Edosada CY, 2006, FEBS LETT, V580, P1581, DOI 10.1016/j.febslet.2006.01.087
   Egeblad M, 2002, NAT REV CANCER, V2, P161, DOI 10.1038/nrc745
   Ferrari M, 2005, NAT REV CANCER, V5, P161, DOI 10.1038/nrc1566
   GARINCHESA P, 1990, P NATL ACAD SCI USA, V87, P7235, DOI 10.1073/pnas.87.18.7235
   Haslam SZ, 2003, BREAST CANCER RES, V5, P208, DOI 10.1186/bcr615
   Henry LR, 2007, CLIN CANCER RES, V13, P1736, DOI 10.1158/1078-0432.CCR-06-1746
   Hofheinz RD, 2003, ONKOLOGIE, V26, P44, DOI 10.1159/000069863
   IOZZO RV, 1995, LAB INVEST, V73, P157
   Jiang T, 2004, P NATL ACAD SCI USA, V101, P17867, DOI 10.1073/pnas.0408191101
   Kalluri R, 2006, NAT REV CANCER, V6, P392, DOI 10.1038/nrc1877
   Kelly T, 2005, DRUG RESIST UPDATE, V8, P51, DOI 10.1016/j.drup.2005.03.002
   Lakowicz JR, 2006, QUENCHING FLUORESCEN, VThird, P0
   Lee KN, 2006, BLOOD, V107, P1397, DOI 10.1182/blood-2005-08-3452
   McCawley LJ, 2001, CURR OPIN CELL BIOL, V13, P534, DOI 10.1016/S0955-0674(00)00248-9
   Micke P, 2004, LUNG CANCER, V45, PS163, DOI 10.1016/j.lungcan.2004.07.977
   Narra K, 2007, CANCER BIOL THER, V6, P1691, DOI 10.4161/cbt.6.11.4874
   Niedermeyer J, 1998, EUR J BIOCHEM, V254, P650, DOI 10.1046/j.1432-1327.1998.2540650.x
   Niedermeyer J, 1997, INT J CANCER, V71, P383, DOI 10.1002/(SICI)1097-0215(19970502)71:3<383::AID-IJC14>3.0.CO;2-H
   Olumi AF, 1999, CANCER RES, V59, P5002
   Orimo A, 2005, CELL, V121, P335, DOI 10.1016/j.cell.2005.02.034
   Page-McCaw A, 2007, NAT REV MOL CELL BIO, V8, P221, DOI 10.1038/nrm2125
   Park JE, 1999, J BIOL CHEM, V274, P36505, DOI 10.1074/jbc.274.51.36505
   Redman BG, 2005, J CLIN ONCOL, V23, P0
   RETTIG WJ, 1988, P NATL ACAD SCI USA, V85, P3110, DOI 10.1073/pnas.85.9.3110
   RonnovJessen L, 1996, PHYSIOL REV, V76, P69, DOI 10.1152/physrev.1996.76.1.69
   SCANLAN MJ, 1994, P NATL ACAD SCI USA, V91, P5657, DOI 10.1073/pnas.91.12.5657
   Scott AM, 2003, CLIN CANCER RES, V9, P1639
   Stefflova K, 2006, J MED CHEM, V49, P3850, DOI 10.1021/jm060146u
   TADA H, 1986, J IMMUNOL METHODS, V93, P157, DOI 10.1016/0022-1759(86)90183-3
   Uprichard MJ, 2005, J CLIN ONCOL, V23, P0
   WELT S, 1994, J CLIN ONCOL, V12, P1193, DOI 10.1200/JCO.1994.12.6.1193
   Zhang L, 2008, CLIN PHARMACOL THER, V83, P761, DOI 10.1038/sj.clpt.6100400
   Zheng G, 2002, BIOCONJUGATE CHEM, V13, P392, DOI 10.1021/bc025516h
   Zheng G, 2007, P NATL ACAD SCI USA, V104, P8989, DOI 10.1073/pnas.0611142104
   Zigrino P, 2005, BIOCHIMIE, V87, P321, DOI 10.1016/j.biochi.2004.10.025
NR 48
TC 93
Z9 99
U1 1
U2 65
PU AMER CHEMICAL SOC
PI WASHINGTON
PA 1155 16TH ST, NW, WASHINGTON, DC 20036 USA
SN 0022-2623
EI 1520-4804
J9 J MED CHEM
JI J. Med. Chem.
PD JAN 22
PY 2009
VL 52
IS 2
BP 358
EP 368
DI 10.1021/jm801052f
PG 11
WC Chemistry, Medicinal
SC Pharmacology & Pharmacy
GA 395KD
UT WOS:000262522100015
PM 19093877
DA 2023-09-23
ER

PT J
AU Holliday, DL
   Brouilette, KT
   Markert, A
   Gordon, LA
   Jones, JL
AF Holliday, Deborah L.
   Brouilette, Kellie T.
   Markert, Anja
   Gordon, Linda A.
   Jones, J. Louise
TI Novel multicellular organotypic models of normal and malignant breast: tools for dissecting the role of the microenvironment in breast cancer progression
SO BREAST CANCER RESEARCH
LA English
DT Article
ID carcinoma in-situ; 3-dimensional culture; myoepithelial cells; epithelial-cells; gene-expression; fibroblasts; growth; morphogenesis; inhibitors; urokinase
AB Introduction There is increasing recognition of the role of the microenvironment in the control of both normal and tumour cell behaviour. In the breast, myoepithelial cells and fibroblasts can influence tumour cell behaviour, with myoepithelial cells exhibiting a broad tumour-suppressor activity while fibroblasts frequently promote tumour growth and invasion. This study describes the development of physiologically relevant three-dimensional heterotypic culture systems containing mixed normal or tumour-derived breast populations and shows how such models can be used to dissect the interactions that influence cell behaviour. Methods Populations of luminal cells, myoepithelial cells and fibroblasts were isolated from normal and malignant breast tissue, characterised and compared with immortalised cell lines. Co-localisation of normal and malignant luminal cells with myoepithelial cells alone or with either normal or tumour-derived fibroblasts was studied. Cultures were grown for seven days, and then gels were fixed and whole gel immunofluorescence carried out to assess co-localisation and polarisation. The potential role of matrix metalloproteinases (MMP) or hepatocyte growth factor(HGF)-c-met signalling in disrupting cellular organisation was investigated by incorporating inhibitors into cultures either alone or in combination. Results Over a culture period of seven days, myoepithelial cells organised themselves around luminal cell populations forming dual-cell co-units. Characterisation of co-units showed established basal polarity and differentiation analogous to their in vivo counterparts. Tumour cell co-units revealed subtle differences to normal co-units including disruption of basement membrane and loss of. 4-integrin, as described in ductal carcinoma in situ (DCIS) in vivo. Inclusion of normal fibroblasts had no influence on co-unit formation; however, inclusion of tumour-associated fibroblasts lead to disruption of co-unit organisation, and this was significantly inhibited in the presence of MMP and/or c-met inhibitors. Conclusions To the best of the authors' knowledge, this study describes for the first time a co-culture model comprising three major components of normal and malignant breast: luminal cells, myoepithelial cells and stromal fibroblasts. These cells organise into structures recapitulating normal and DCIS breast, with homing of myoepithelial cells around the luminal population. Importantly, differences are exhibited between these systems reflecting those described in tissues, including a central role for tumour-associated fibroblasts and MMPs in mediating disruption of normal structures. These findings support the value of these models in dissecting normal and tumour cell behaviour in an appropriate microenvironment.
C1 [Holliday, Deborah L.; Markert, Anja; Gordon, Linda A.; Jones, J. Louise] Barts & London Queen Marys Sch Med & Dent, Tumor Biol Ctr, Inst Canc, John Vane Sci Ctr, London EC1M 6BQ, England.
   [Holliday, Deborah L.; Markert, Anja; Gordon, Linda A.; Jones, J. Louise] Barts & London Queen Marys Sch Med & Dent, CR UK Clin Ctr, John Vane Sci Ctr, London EC1M 6BQ, England.
   [Brouilette, Kellie T.] UCL, Dept Surg, Prostate Canc Res Ctr, London W1W 7EJ, England.
C3 University of London; Queen Mary University London; University of London; Queen Mary University London; University of London; University College London
RP Jones, JL (通讯作者)，Barts & London Queen Marys Sch Med & Dent, Tumor Biol Ctr, Inst Canc, John Vane Sci Ctr, Charterhouse Sq, London EC1M 6BQ, England.
EM louise.j.jones@cancer.org.uk
FU Dr. Hadwen Trust for Humane Research
CR Adams M, 2002, CANCER RES, V62, P3289
   Allinen M, 2004, CANCER CELL, V6, P17, DOI 10.1016/j.ccr.2004.06.010
   BERGSTRAESSER LM, 1995, AM J PATHOL, V147, P1823
   Beviglia L, 1997, INT J CANCER, V74, P301, DOI 10.1002/(SICI)1097-0215(19970620)74:3<301::AID-IJC12>3.3.CO;2-Z
   Cukierman Edna, 2004, V294, V0, P79
   Debnath J, 2005, NAT REV CANCER, V5, P675, DOI 10.1038/nrc1695
   Debnath J, 2003, METHODS, V30, P256, DOI 10.1016/S1046-2023(03)00032-X
   Gomm JJ, 1997, J CELL PHYSIOL, V171, P11
   Gordon LA, 2003, INT J CANCER, V106, P8, DOI 10.1002/ijc.11172
   Grinnell F, 2003, TRENDS CELL BIOL, V13, P264, DOI 10.1016/S0962-8924(03)00057-6
   Gudjonsson T, 2002, J CELL SCI, V115, P39
   Gusterson BA, 2005, BREAST CANCER RES, V7, P143, DOI 10.1186/bcr1041
   Holliday DL, 2007, BREAST CANCER RES, V9, P0, DOI 10.1186/bcr1775
   Jones JL, 2003, J PATHOL, V201, P562, DOI 10.1002/path.1483
   Nelson CM, 2005, SEMIN CANCER BIOL, V15, P342, DOI 10.1016/j.semcancer.2005.05.001
   Nielsen BS, 2007, INT J CANCER, V120, P2086, DOI 10.1002/ijc.22340
   Nielsen BS, 2001, CANCER RES, V61, P7091
   OHare MJ, 2001, P NATL ACAD SCI USA, V98, P646, DOI 10.1073/pnas.98.2.646
   Orimo A, 2005, CELL, V121, P335, DOI 10.1016/j.cell.2005.02.034
   Parr C, 2006, INT J CANCER, V119, P1176, DOI 10.1002/ijc.21881
   Pechoux C, 1999, DEV BIOL, V206, P88, DOI 10.1006/dbio.1998.9133
   RonnovJessen L, 1996, PHYSIOL REV, V76, P69, DOI 10.1152/physrev.1996.76.1.69
   Runswick SK, 2001, NAT CELL BIOL, V3, P823, DOI 10.1038/ncb0901-823
   Shao ZM, 1998, EXP CELL RES, V241, P394, DOI 10.1006/excr.1998.4066
   SHEKHAR MP, 2008, CANC BIOL THER, V7, P0
   Sieuwerts AM, 1998, INT J CANCER, V76, P829, DOI 10.1002/(SICI)1097-0215(19980610)76:6<829::AID-IJC11>3.0.CO;2-Y
   Singer CF, 2002, BREAST CANCER RES TR, V72, P69, DOI 10.1023/A:1014918512569
   STREULI CH, 1995, J CELL BIOL, V129, P591, DOI 10.1083/jcb.129.3.591
   STREULI CH, 1991, J CELL BIOL, V115, P1383, DOI 10.1083/jcb.115.5.1383
   Weaver VM, 1997, J CELL BIOL, V137, P231, DOI 10.1083/jcb.137.1.231
   Yamada KM, 2007, CELL, V130, P601, DOI 10.1016/j.cell.2007.08.006
   Zhao YG, 2004, CANCER RES, V64, P590, DOI 10.1158/0008-5472.CAN-03-1932
NR 32
TC 57
Z9 59
U1 0
U2 15
PU BMC
PI LONDON
PA CAMPUS, 4 CRINAN ST, LONDON N1 9XW, ENGLAND
SN 1465-5411
EI 1465-542X
J9 BREAST CANCER RES
JI Breast Cancer Res.
PD JUN 15
PY 2009
VL 11
IS 1
BP 
EP 
DI 10.1186/bcr2218
PG 11
WC Oncology
SC Oncology
GA 448LY
UT WOS:000266265300007
PM 19152687
DA 2023-09-23
ER

PT J
AU McLarty, J
   Bigelow, RLH
   Smith, M
   Elmajian, D
   Ankem, M
   Cardelli, JA
AF McLarty, Jerry
   Bigelow, Rebecca L. H.
   Smith, Mylinh
   Elmajian, Don
   Ankem, Murali
   Cardelli, James A.
TI Tea Polyphenols Decrease Serum Levels of Prostate-Specific Antigen, Hepatocyte Growth Factor, and Vascular Endothelial Growth Factor in Prostate Cancer Patients and Inhibit Production of Hepatocyte Growth Factor and Vascular Endothelial Growth Factor In vitro
SO CANCER PREVENTION RESEARCH
LA English
DT Article
ID green-tea; epigallocatechin gallate; binding-proteins; drug development; carcinoma cells; vegf induction; gastric-cancer; scatter-factor; tumor-growth; hepg2 cells
AB The purpose of this study was to determine the effects of short-term supplementation with the active compounds in green tea on serum biomarkers in patients with prostate cancer. Twenty-six men with positive prostate biopsies and scheduled for radical prostatectomy were given daily doses of Polyphenon E, which contained 800 mg of (-)-epigallocatechin-3-gallate (EGCG) and lesser amounts of (-)- epicatechin, (-)- epigallocatechin, and (-)-epicatechin-3- gallate (a total of 1.3 g of tea polyphenols), until time of radical prostatectomy. Serum was collected before initiation of the drug study and on the day of prostatectomy. Serum biomarkers hepatocyte growth factor (HGF), vascular endothelial growth factor (VEGF), insulin-like growth factor (IGF)-I, IGF binding protein-3 (IGFBP-3), and prostate-specific antigen (PSA) were analyzed by ELISA. Toxicity was monitored primarily through liver function enzymes. Changes in serum components were analyzed statistically using the Wilcoxon signed rank test. Cancer-associated fibroblasts were treated with EGCG, and HGF and VEGF protein and mRNA levels were measured. HGF, VEGF, PSA, IGF-I, IGFBP-3, and the IGF-I/IGFBP-3 ratio decreased significantly during the study. All of the liver function tests also decreased, five of them significantly: total protein, albumin, aspartate aminotransferase, alkaline phosphatase, and amylase. The decrease in HGF and VEGF was confirmed in prostate cancer-associated fibroblasts in vitro. Our results show a significant reduction in serum levels of PSA, HGF, and VEGF in men with prostate cancer after brief treatment with EGCG (Polyphenon E), with no elevation of liver enzymes. These findings support a potential role for Polyphenon E in the treatment or prevention of prostate cancer.
C1 [Bigelow, Rebecca L. H.; Cardelli, James A.] Louisiana State Univ, Hlth Sci Ctr, Dept Microbiol & Immunol, Shreveport, LA 71130 USA.
   [McLarty, Jerry; Bigelow, Rebecca L. H.; Smith, Mylinh; Elmajian, Don; Cardelli, James A.] Louisiana State Univ, Hlth Sci Ctr, Feist Weiller Canc Ctr, Shreveport, LA 71130 USA.
   [Elmajian, Don] Louisiana State Univ, Hlth Sci Ctr, Dept Urol, Shreveport, LA 71130 USA.
   [Ankem, Murali] Overton Brooks VA Med Ctr, Shreveport, LA USA.
   [McLarty, Jerry] Louisiana State Univ, Hlth Sci Ctr, Dept Med, Shreveport, LA 71130 USA.
C3 Louisiana State University System; Louisiana State University Health Sciences Center at Shreveport; Louisiana State University System; Louisiana State University Health Sciences Center at Shreveport; Louisiana State University System; Louisiana State University Health Sciences Center at Shreveport; Louisiana State University System; Louisiana State University Health Sciences Center at Shreveport
RP Cardelli, JA (通讯作者)，Louisiana State Univ, Hlth Sci Ctr, Dept Microbiol & Immunol, 1501 Kings Highway, Shreveport, LA 71130 USA.
EM jcarde@lsuhsc.edu
CR Arts ICW, 2008, J NUTR, V138, P1561
   Bettuzzi S, 2006, CANCER RES, V66, P1234, DOI 10.1158/0008-5472.CAN-05-1145
   Bigelow RLH, 2006, ONCOGENE, V25, P1922, DOI 10.1038/sj.onc.1209227
   Bindu P, 2004, POLYHEDRON, V23, P679, DOI 10.1016/j.poly.2003.11.003
   Borugian MJ, 2008, CANCER EPIDEM BIOMAR, V17, P252, DOI 10.1158/1055-9965.EPI-07-2694
   Brausi M, 2008, EUR UROL, V54, P472, DOI 10.1016/j.eururo.2008.03.100
   Chen YS, 2004, J ORAL PATHOL MED, V33, P209, DOI 10.1111/j.0904-2512.2004.00118.x
   Choan E, 2005, UROL ONCOL-SEMIN ORI, V23, P108, DOI 10.1016/j.urolonc.2004.10.008
   Chow HHS, 2003, CLIN CANCER RES, V9, P3312
   Chow HHS, 2001, CANCER EPIDEM BIOMAR, V10, P53
   Comoglio PM, 2008, NAT REV DRUG DISCOV, V7, P504, DOI 10.1038/nrd2530
   Concato J, 2007, BJU INT, V100, P1259, DOI 10.1111/j.1464-410X.2007.07136.x
   Condon MS, 2005, SEMIN CANCER BIOL, V15, P132, DOI 10.1016/j.semcancer.2004.08.002
   Duque JLF, 1999, UROLOGY, V54, P523, DOI 10.1016/S0090-4295(99)00167-3
   GEHAN EA, 1961, J CHRON DIS, V13, P346, DOI 10.1016/0021-9681(61)90060-1
   Gohda E, 2000, BIOCHEM PHARMACOL, V60, P1531, DOI 10.1016/S0006-2952(00)00464-0
   Gohji K, 2000, J CLIN ONCOL, V18, P2963, DOI 10.1200/JCO.2000.18.16.2963
   Hashem Maha, 2005, J EGYPT NATL CANC INST, V17, P114
   Humphrey PA, 2006, CLIN GENITOURIN CANC, V4, P269, DOI 10.3816/CGC.2006.n.006
   Jatoi A, 2003, CANCER-AM CANCER SOC, V97, P1442, DOI 10.1002/cncr.11200
   Jian L, 2004, INT J CANCER, V108, P130, DOI 10.1002/ijc.11550
   Jian L, 2007, ASIA PAC J CLIN NUTR, V16, P453
   Jiao HL, 2003, FREE RADICAL BIO MED, V35, P1121, DOI 10.1016/S0891-5849(03)00506-9
   Jimenez-Lopez JM, 2004, FREE RADICAL BIO MED, V36, P359, DOI 10.1016/j.freeradbiomed.2003.11.016
   Jones A, 2000, BJU INT, V85, P276, DOI 10.1046/j.1464-410x.2000.00432.x
   Jung YD, 2001, BRIT J CANCER, V84, P844, DOI 10.1054/bjoc.2000.1691
   Kelloff GJ, 2005, EUR J CANCER, V41, P491, DOI 10.1016/j.ejca.2004.12.006
   Kerbel RS, 2008, NEW ENGL J MED, V358, P2039, DOI 10.1056/NEJMra0706596
   Knudsen BS, 2002, UROLOGY, V60, P1113, DOI 10.1016/S0090-4295(02)01954-4
   Kurahashi N, 2008, AM J EPIDEMIOL, V167, P71, DOI 10.1093/aje/kwm249
   Kut C, 2007, BRIT J CANCER, V97, P978, DOI 10.1038/sj.bjc.6603923
   Larcher F, 1996, CANCER RES, V56, P5391
   Lee JK, 2000, INT J ONCOL, V17, P149
   Loeb S, 2008, ONCOLOGIST, V13, P299, DOI 10.1634/theoncologist.2007-0139
   Matsumoto K, 2006, INT J CANCER, V119, P477, DOI 10.1002/ijc.21808
   Meinbach DS, 2006, UROL ONCOL-SEMIN ORI, V24, P294, DOI 10.1016/j.urolonc.2005.12.004
   Mu LN, 2005, INT J CANCER, V116, P972, DOI 10.1002/ijc.21137
   Nakashiro K, 2004, AM J PATHOL, V165, P533, DOI 10.1016/S0002-9440(10)63318-4
   Nakashiro K, 2003, ONCOL REP, V10, P1149
   Naughton M, 2001, J UROLOGY, V165, P1325, DOI 10.1016/S0022-5347(01)69893-8
   Nishimura K, 2008, PROSTATE CANCER P D, V11, P258, DOI 10.1038/sj.pcan.4501006
   Pantuck AJ, 2006, CLIN CANCER RES, V12, P4018, DOI 10.1158/1078-0432.CCR-05-2290
   Papatsoris AG, 2005, TRENDS MOL MED, V11, P52, DOI 10.1016/j.molmed.2004.12.005
   Park JS, 2006, INT J ONCOL, V29, P1247
   PISTERS LL, 1995, J UROLOGY, V154, P293, DOI 10.1016/S0022-5347(01)67297-5
   Renehan AG, 2006, TRENDS ENDOCRIN MET, V17, P328, DOI 10.1016/j.tem.2006.08.006
   Roddam AW, 2008, ANN INTERN MED, V149, P461, DOI 10.7326/0003-4819-149-7-200810070-00006
   Roomi MW, 2008, HUM EXP TOXICOL, V27, P223, DOI 10.1177/0960327108090276
   Rowlands MA, 2009, INT J CANCER, V124, P2416, DOI 10.1002/ijc.24202
   Rubin MA, 2008, MODERN PATHOL, V21, PS44, DOI 10.1038/modpathol.2008.11
   Sartippour MR, 2002, J NUTR, V132, P2307, DOI 10.1093/jn/132.8.2307
   Sattler Martin, 2007, CURR ONCOL REP, V9, P102, DOI 10.1007/s11912-007-0005-4
   Seely Dugald, 2005, INTEGR CANCER THER, V4, P144, DOI 10.1177/1534735405276420
   Shankar S, 2008, FRONT BIOSCI-LANDMRK, V13, P440, DOI 10.2741/2691
   Sun CL, 2006, CARCINOGENESIS, V27, P1301, DOI 10.1093/carcin/bgl024
   Surh YJ, 2003, NAT REV CANCER, V3, P768, DOI 10.1038/nrc1189
   Tomida M, 2004, ONCOGENE, V23, P679, DOI 10.1038/sj.onc.1207190
   Trusolino L, 2002, NAT REV CANCER, V2, P289, DOI 10.1038/nrc779
   Tuxhorn JA, 2001, J UROLOGY, V166, P2472, DOI 10.1016/S0022-5347(05)65620-0
   Wojcik EJ, 2006, ONCOGENE, V25, P2773, DOI 10.1038/sj.onc.1209306
   Wong AST, 2001, ONCOGENE, V20, P1318, DOI 10.1038/sj.onc.1204253
   Xiao Jiping, 2002, ZHONGHUA YUFANG YIXUE ZAZHI, V36, P243
   Yasuda K, 2009, PROSTATE, V69, P346, DOI 10.1002/pros.20890
   Zhang X, 2008, INT J CANCER, V123, P1005, DOI 10.1002/ijc.23585
   Zhou Y, 2008, ASIA PAC J CLIN NUTR, V17, P159
   Zhu BH, 2007, WORLD J GASTROENTERO, V13, P1162, DOI 10.3748/wjg.v13.i8.1162
NR 66
TC 170
Z9 177
U1 0
U2 17
PU AMER ASSOC CANCER RESEARCH
PI PHILADELPHIA
PA 615 CHESTNUT ST, 17TH FLOOR, PHILADELPHIA, PA 19106-4404 USA
SN 1940-6207
EI 1940-6215
J9 CANCER PREV RES
JI Cancer Prev. Res.
PD JUL 15
PY 2009
VL 2
IS 7
BP 673
EP 682
DI 10.1158/1940-6207.CAPR-08-0167
PG 10
WC Oncology
SC Oncology
GA 467MQ
UT WOS:000267743400011
PM 19542190
DA 2023-09-23
ER

PT J
AU Crawford, Y
   Kasman, I
   Yu, LL
   Zhong, CL
   Wu, XM
   Modrusan, Z
   Kaminker, J
   Ferrara, N
AF Crawford, Yongping
   Kasman, Ian
   Yu, Lanlan
   Zhong, Cuiling
   Wu, Xiumin
   Modrusan, Zora
   Kaminker, Josh
   Ferrara, Napoleone
TI PDGF-C Mediates the Angiogenic and Tumorigenic Properties of Fibroblasts Associated with Tumors Refractory to Anti-VEGF Treatment
SO CANCER CELL
LA English
DT Article
ID endothelial growth-factor; human breast; stromal fibroblasts; inhibits growth; alpha-receptor; myeloid cells; cancer; expression; tissue; family
AB Tumor- or cancer-associated fibroblasts (TAFs or CAFs) from different tumors exhibit distinct angiogenic and tumorigenic properties. Unlike normal skin fibroblasts or TAFs from TIB6 tumors that are sensitive to anti-VEGF treatment (TAF-TIB6), TAFs from resistant EL4 tumors (TAF-EL4) can stimulate TIB6 tumor growth even when VEGF is inhibited. We show that platelet-derived growth factor C (PDGF-C) is upregulated in TAFs from resistant tumors. PDGF-C-neutralizing antibodies blocked the angiogenesis induced by such TAFs in vivo, slowed the growth of EL4 and admixture (TAF-EL4 + TIB6) tumors, and exhibited additive effects with anti-VEGF-A antibodies. Hence, our data reveal an additional mechanism for TAF-mediated tumorigenesis and suggest that some tumors may overcome inhibition of VEGF-mediated angiogenesis through upregulation of PDGF-C.
C1 [Crawford, Yongping; Kasman, Ian; Yu, Lanlan; Zhong, Cuiling; Wu, Xiumin; Modrusan, Zora; Kaminker, Josh; Ferrara, Napoleone] Genentech Inc, San Francisco, CA 94080 USA.
C3 Roche Holding; Genentech
RP Ferrara, N (通讯作者)，Genentech Inc, 1 DNA Way, San Francisco, CA 94080 USA.
EM nf@gene.com
FU Genentech flow cytometry lab [mAb G6-31]
CR Aase K, 2002, MECH DEVELOP, V110, P187, DOI 10.1016/S0925-4773(01)00560-3
   Allinen M, 2004, CANCER CELL, V6, P17, DOI 10.1016/j.ccr.2004.06.010
   Andrae J, 2008, GENE DEV, V22, P1276, DOI 10.1101/gad.1653708
   Baldi P, 2001, BIOINFORMATICS, V17, P509, DOI 10.1093/bioinformatics/17.6.509
   Barcellos-Hoff MH, 2000, CANCER RES, V60, P1254
   Bergers G, 2003, J CLIN INVEST, V111, P1287, DOI 10.1172/JCI200317929
   Bergers G, 2008, NAT REV CANCER, V8, P592, DOI 10.1038/nrc2442
   Bhowmick NA, 2005, CURR OPIN GENET DEV, V15, P97, DOI 10.1016/j.gde.2004.12.003
   Bhowmick NA, 2004, SCIENCE, V303, P848, DOI 10.1126/science.1090922
   Bissell MJ, 2001, NAT REV CANCER, V1, P46, DOI 10.1038/35094059
   Campbell JS, 2005, P NATL ACAD SCI USA, V102, P3389, DOI 10.1073/pnas.0409722102
   Cao RH, 2002, FASEB J, V16, P1575, DOI 10.1096/fj.02-0319com
   Davis GE, 2005, CIRC RES, V97, P1093, DOI 10.1161/01.RES.0000191547.64391.e3
   Ding H, 2000, MECH DEVELOP, V96, P209, DOI 10.1016/S0925-4773(00)00425-1
   Dong JY, 2004, EMBO J, V23, P2800, DOI 10.1038/sj.emboj.7600289
   Ellis LM, 2008, NAT REV CANCER, V8, P579, DOI 10.1038/nrc2403
   Erber R, 2003, FASEB J, V17, P338, DOI 10.1096/fj.03-0271fje
   Ferrara N, 2004, ENDOCR REV, V25, P581, DOI 10.1210/er.2003-0027
   Ferrara N, 2005, NATURE, V438, P967, DOI 10.1038/nature04483
   Finak G, 2008, NAT MED, V14, P518, DOI 10.1038/nm1764
   Fischer C, 2007, CELL, V131, P463, DOI 10.1016/j.cell.2007.08.038
   Fredriksson L, 2004, CYTOKINE GROWTH F R, V15, P197, DOI 10.1016/j.cytogfr.2004.03.007
   Gerber HP, 2007, P NATL ACAD SCI USA, V104, P3478, DOI 10.1073/pnas.0611492104
   Gerhardt H, 2005, EXP SUPPL, V94, P3
   Grunewald M, 2006, CELL, V124, P175, DOI 10.1016/j.cell.2005.10.036
   Hainsworth JD, 2007, CLIN GENITOURIN CANC, V5, P427, DOI 10.3816/CGC.2007.n.030
   Hupe P, 2004, BIOINFORMATICS, V20, P3413, DOI 10.1093/bioinformatics/bth418
   Jo N, 2006, AM J PATHOL, V168, P2036, DOI 10.2353/ajpath.2006.050588
   Kalluri R, 2006, NAT REV CANCER, V6, P392, DOI 10.1038/nrc1877
   Kerbel RS, 2008, NEW ENGL J MED, V358, P2039, DOI 10.1056/NEJMra0706596
   Kuperwasser C, 2004, P NATL ACAD SCI USA, V101, P4966, DOI 10.1073/pnas.0401064101
   Li XR, 2005, J CLIN INVEST, V115, P118, DOI 10.1172/JCI200519189
   Li XR, 2000, NAT CELL BIOL, V2, P302, DOI 10.1038/35010579
   Liang WC, 2006, J BIOL CHEM, V281, P951, DOI 10.1074/jbc.M508199200
   Lokker NA, 2002, CANCER RES, V62, P3729
   Maffini MV, 2004, J CELL SCI, V117, P1495, DOI 10.1242/jcs.01000
   MARX M, 1994, J CLIN INVEST, V93, P131, DOI 10.1172/JCI116936
   Oike Y, 2004, INT J HEMATOL, V80, P21, DOI 10.1532/ijh97.04034
   Olumi AF, 1999, CANCER RES, V59, P5002
   Orimo A, 2005, CELL, V121, P335, DOI 10.1016/j.cell.2005.02.034
   Orimo A, 2006, CELL CYCLE, V5, P1597, DOI 10.4161/cc.5.15.3112
   Ostman A, 2001, ADV CANCER RES, V80, P1, DOI 10.1016/S0065-230X(01)80010-5
   Pelham RJ, 2006, P NATL ACAD SCI USA, V103, P19848, DOI 10.1073/pnas.0609635104
   Pietras K, 2003, CANCER CELL, V3, P439, DOI 10.1016/S1535-6108(03)00089-8
   Qiu W, 2008, NAT GENET, V40, P650, DOI 10.1038/ng.117
   Red-Horse K, 2007, DEV CELL, V12, P181, DOI 10.1016/j.devcel.2007.01.013
   Rolny C, 2006, BLOOD, V108, P1877, DOI 10.1182/blood-2006-04-014894
   Shojaei F, 2008, TRENDS CELL BIOL, V18, P372, DOI 10.1016/j.tcb.2008.06.003
   Shojaei F, 2007, NATURE, V450, P825, DOI 10.1038/nature06348
   Shojaei F, 2007, NAT BIOTECHNOL, V25, P911, DOI 10.1038/nbt1323
   Yu JL, 2002, SCIENCE, V295, P1526, DOI 10.1126/science.1068327
   Yu LL, 2008, INVEST OPHTH VIS SCI, V49, P522, DOI 10.1167/iovs.07-1175
   Zwerner JP, 2002, ONCOGENE, V21, P3847, DOI 10.1038/sj.onc.1205486
   Zwerner JP, 2001, ONCOGENE, V20, P626, DOI 10.1038/sj.onc.1204133
NR 54
TC 468
Z9 487
U1 0
U2 32
PU CELL PRESS
PI CAMBRIDGE
PA 50 HAMPSHIRE ST, FLOOR 5, CAMBRIDGE, MA 02139 USA
SN 1535-6108
EI 1878-3686
J9 CANCER CELL
JI Cancer Cell
PD JAN 6
PY 2009
VL 15
IS 1
BP 21
EP 34
DI 10.1016/j.ccr.2008.12.004
PG 14
WC Oncology; Cell Biology
SC Oncology; Cell Biology
GA 392XF
UT WOS:000262334800006
PM 19111878
DA 2023-09-23
ER

PT J
AU Sotgia, F
   Del Galdo, F
   Casimiro, MC
   Bonuccelli, G
   Mercier, I
   Whitaker-Menezes, D
   Daumer, KM
   Zhou, J
   Wang, CG
   Katiyar, S
   Xu, H
   Bosco, E
   Quong, AA
   Aronow, B
   Witkiewicz, AK
   Minetti, C
   Frank, PG
   Jimenez, SA
   Knudsen, ES
   Pestell, RG
   Lisanti, MP
AF Sotgia, Federica
   Del Galdo, Francesco
   Casimiro, Mathew C.
   Bonuccelli, Gloria
   Mercier, Isabelle
   Whitaker-Menezes, Diana
   Daumer, Kristin M.
   Zhou, Jie
   Wang, Chenguang
   Katiyar, Sanjay
   Xu, Huan
   Bosco, Emily
   Quong, Andrew A.
   Aronow, Bruce
   Witkiewicz, Agnieszka K.
   Minetti, Carlo
   Frank, Philippe G.
   Jimenez, Sergio A.
   Knudsen, Erik S.
   Pestell, Richard G.
   Lisanti, Michael P.
TI Caveolin-1(-/-) Null Mammary Stromal Fibroblasts Share Characteristics with Human Breast Cancer-Associated Fibroblasts
SO AMERICAN JOURNAL OF PATHOLOGY
LA English
DT Article
ID gene-expression signature; growth-factor; endosialin tem1; stem-cells; in-vitro; responsiveness invitro; mesenchymal transition; hormone receptors; epithelial-cells; tumor stroma
AB Recently, we reported that human breast cancer-associated fibroblasts show functional inactivation of the retinoblastoma (RB) tumor suppressor and down-regulation of caveolin-1 (Cav-1) protein expression. However, it remains unknown whether loss of Cav-1 is sufficient to confer functional RB inactivation in mammary fibroblasts. To establish a direct cause-and-effect relationship, mammary stromal fibroblasts (MSFs) were prepared from Cav-1(-/-) null mice and subjected to phenotypic analysis. Here, we provide evidence that Cav-1(-/-) MSFs share many characteristics with human cancer-associated fibroblasts. The Cav-1(-/-) MSF transcriptome significantly overlaps with human cancer-associated fibroblasts; both show a nearly identical profile of RB/E2F-regulated genes that are up-regulated, which is consistent with RB inactivation. This Cav-1(-/-)MSF gene signature is predictive of poor clinical outcome in breast cancer patients treated with tamoxifen. Consistent with these findings, Cav-1(-/-) MSFs show RB hyperphosphorylation and the up-regulation of estrogen receptor co-activator genes. We also evaluated the paracrine effects of "conditioned media" prepared from Cav-1(-/-) MSFs on wild-type mammary epithelia. Our
C1 [Sotgia, Federica; Casimiro, Mathew C.; Bonuccelli, Gloria; Mercier, Isabelle; Whitaker-Menezes, Diana; Daumer, Kristin M.; Zhou, Jie; Wang, Chenguang; Katiyar, Sanjay; Quong, Andrew A.; Frank, Philippe G.; Knudsen, Erik S.; Pestell, Richard G.; Lisanti, Michael P.] Thomas Jefferson Univ, Kimmel Canc Ctr, Dept Canc Biol & Med Oncol, Philadelphia, PA 19107 USA.
   [Del Galdo, Francesco; Jimenez, Sergio A.] Thomas Jefferson Univ, Kimmel Canc Ctr, Dept Dermatol, Philadelphia, PA 19107 USA.
   [Sotgia, Federica; Casimiro, Mathew C.; Bonuccelli, Gloria; Mercier, Isabelle; Whitaker-Menezes, Diana; Daumer, Kristin M.; Zhou, Jie; Wang, Chenguang; Katiyar, Sanjay; Quong, Andrew A.; Frank, Philippe G.; Knudsen, Erik S.; Pestell, Richard G.; Lisanti, Michael P.] Thomas Jefferson Univ, Stem Cell Biol & Regenerat Med Ctr, Philadelphia, PA 19107 USA.
   [Witkiewicz, Agnieszka K.] Thomas Jefferson Univ, Dept Pathol Anat & Cell Biol, Philadelphia, PA 19107 USA.
   [Sotgia, Federica; Minetti, Carlo; Lisanti, Michael P.] Univ Genoa, Muscular & Neurodegenerat Dis Unit, Genoa, Italy.
   G Gaslini Pediat Inst, Genoa, Italy.
   [Xu, Huan; Bosco, Emily; Aronow, Bruce] Cincinnati Childrens Hosp & Med Ctr, Cincinnati, OH USA.
C3 Jefferson University; Jefferson University; Jefferson University; Jefferson University; University of Genoa; Cincinnati Children's Hospital Medical Center
RP Sotgia, F (通讯作者)，Thomas Jefferson Univ, Kimmel Canc Ctr, Dept Canc Biol, 233 S 10th St, Philadelphia, PA 19107 USA.
EM michael.lisanti@kimmelcancercenter.org
FU NCI NIH HHS [R01 CA070896, P30 CA056036, R01 CA107382, T32 CA117846, R01-CA-70896, R01-CA-86072, R01-CA-80250, P30-CA-56036, R01-CA-107382, R01-CA-098779, R01-CA-75503, R01 CA080250, R01 CA086072, R01 CA120876, R01-CA-120876, R01 CA098779, R01 CA075503] Funding Source: Medline; NIAMS NIH HHS [R01 AR055660-03, R01 AR055660] Funding Source: Medline
CR Abba MC, 2005, BMC GENOMICS, V6, P0, DOI 10.1186/1471-2164-6-37
   Bagley RG, 2008, MICROVASC RES, V76, P180, DOI 10.1016/j.mvr.2008.07.008
   Bagley RG, 2008, MOL CANCER THER, V7, P2536, DOI 10.1158/1535-7163.MCT-08-0050
   Becker R, 2008, FASEB J, V22, P3059, DOI 10.1096/fj.07-101386
   Ben-Porath I, 2008, NAT GENET, V40, P499, DOI 10.1038/ng.127
   Bosco EE, 2007, J CLIN INVEST, V117, P218, DOI 10.1172/JCI28803
   Capozza F, 2003, AM J PATHOL, V162, P2029, DOI 10.1016/S0002-9440(10)64335-0
   Cat B, 2006, J CELL SCI, V119, P2727, DOI 10.1242/jcs.03011
   Christian S, 2008, AM J PATHOL, V172, P486, DOI 10.2353/ajpath.2008.070623
   Creighton CJ, 2006, GENOME BIOL, V7, P0, DOI 10.1186/gb-2006-7-4-r28
   Cui Y, 2004, OMICS, V8, P106, DOI 10.1089/1536231041388320
   Jung DJ, 2002, J BIOL CHEM, V277, P1229, DOI 10.1074/jbc.M110417200
   Kang YB, 2003, CANCER CELL, V3, P537, DOI 10.1016/S1535-6108(03)00132-6
   Li JW, 2005, CELL CYCLE, V4, P1817, DOI 10.4161/cc.4.12.2199
   Li Z, 2008, J BIOL CHEM, V283, P7007, DOI 10.1074/jbc.M706992200
   Ma XJ, 2004, CANCER CELL, V5, P607, DOI 10.1016/j.ccr.2004.05.015
   MacFadyen J, 2007, GENE EXPR PATTERNS, V7, P363, DOI 10.1016/j.modgep.2006.07.006
   MacFadyen JR, 2005, FEBS LETT, V579, P2569, DOI 10.1016/j.febslet.2005.03.071
   Mercier I, 2008, CANCER BIOL THER, V7, P1212, DOI 10.4161/cbt.7.8.6220
   Mishra PJ, 2008, CANCER RES, V68, P4331, DOI 10.1158/0008-5472.CAN-08-0943
   Montanaro L, 2008, AM J PATHOL, V173, P301, DOI 10.2353/ajpath.2008.070752
   Mueller MM, 2004, NAT REV CANCER, V4, P839, DOI 10.1038/nrc1477
   Paranya G, 2001, AM J PATHOL, V159, P1335, DOI 10.1016/S0002-9440(10)62520-5
   Powell DW, 1999, AM J PHYSIOL-CELL PH, V277, PC183, DOI 10.1152/ajpcell.1999.277.2.C183
   Powell DW, 1999, AM J PHYSIOL-CELL PH, V277, PC1, DOI 10.1152/ajpcell.1999.277.1.C1
   Rae JM, 2005, BREAST CANCER RES TR, V92, P141, DOI 10.1007/s10549-005-1483-4
   Rajasingh J, 2008, CIRC RES, V102, PE107, DOI 10.1161/CIRCRESAHA.108.176115
   Razani B, 2001, J BIOL CHEM, V276, P6727, DOI 10.1074/jbc.M008340200
   ROSEN OM, 1978, J BIOL CHEM, V253, P7579
   RUBIN CS, 1978, J BIOL CHEM, V253, P7570
   SAPPINO AP, 1988, INT J CANCER, V41, P707, DOI 10.1002/ijc.2910410512
   Serini G, 1999, EXP CELL RES, V250, P273, DOI 10.1006/excr.1999.4543
   Shao WL, 2002, MOL CELL BIOL, V22, P3358, DOI 10.1128/MCB.22.10.3358-3372.2002
   Sommer M, 2005, CELLS TISSUES ORGANS, V180, P204, DOI 10.1159/000088937
   Sotgia F, 2006, AM J PATHOL, V168, P292, DOI 10.2353/ajpath.2006.050429
   Sotgia F, 2005, CELL CYCLE, V4, P1808, DOI 10.4161/cc.4.12.2198
   Strakova Z, 2008, CELL TISSUE RES, V332, P479, DOI 10.1007/s00441-008-0604-x
   Wang CG, 2006, P NATL ACAD SCI USA, V103, P11567, DOI 10.1073/pnas.0603363103
   Williams TM, 2006, AM J PATHOL, V169, P1784, DOI 10.2353/ajpath.2006.060590
   Zeisberg EM, 2007, CANCER RES, V67, P10123, DOI 10.1158/0008-5472.CAN-07-3127
   Zeisberg EM, 2007, NAT MED, V13, P952, DOI 10.1038/nm1613
   Zhang HZ, 2002, ENDOCRINOLOGY, V143, P3427, DOI 10.1210/en.2002-220007
NR 42
TC 104
Z9 108
U1 0
U2 6
PU ELSEVIER SCIENCE INC
PI NEW YORK
PA 360 PARK AVE SOUTH, NEW YORK, NY 10010-1710 USA
SN 0002-9440
EI 1525-2191
J9 AM J PATHOL
JI Am. J. Pathol.
PD MAR 15
PY 2009
VL 174
IS 3
BP 746
EP 761
DI 10.2353/ajpath.2009.080658
PG 16
WC Pathology
SC Pathology
GA 410XW
UT WOS:000263612600005
PM 19234134
DA 2023-09-23
ER

PT J
AU Eck, SM
   Blackburn, JS
   Schmucker, AC
   Burrage, PS
   Brinckerhoff, CE
AF Eck, Sarah M.
   Blackburn, Jessica S.
   Schmucker, Adam C.
   Burrage, Peter S.
   Brinckerhoff, Constance E.
TI Matrix metalloproteinase and G protein coupled receptors: Co-conspirators in the pathogenesis of autoimmune disease and cancer
SO JOURNAL OF AUTOIMMUNITY
LA English
DT Article
DE Rheumatoid arthritis; Collagenase; CXCR4; PAR-1; Synovial fibroblasts; Carcinoma-associated fibroblasts; Endothelial cells
ID retinoid-x-receptor; human synovial fibroblasts; breast-cancer; stromal fibroblasts; rheumatoid-arthritis; activated receptor-1; gene-expression; chemokine receptors; promotes invasion; clinical-trial
AB Similarities in the pathologies of autoimmune diseases and cancer have been noted for at least 30 years. Inflammatory cytokines and growth factors mediate cell proliferation, and proteinases, especially the collagenase, Matrix Metalloproteinase-1 (MMP-1), contribute to disease progression by remodeling the extracellular matrix and modulating the microenvironment. This review focuses on two cancers (melanoma and breast) and on the autoimmune disorder, rheumatoid arthritis (RA), and discusses the activated stromal cells found in these diseases. MMP-1 was originally thought to function only to degrade interstitial collagens, but recent studies have revealed novel roles for MMP-1 involving the G protein-coupled receptors: the chemokine receptor, CXCR-4, and Protease Activated Receptor-1 (PAR-1). Cooperativity between MMP-1 and CXCR4/SDF-1 signaling influences the behavior of activated fibroblasts in both RA and cancer. Further, MMP-1 is a vital part of an autocrine/paracrine MMP-1/PAR-1 signal transduction axis, a function that amplifies its potential to remodel the matrix and to modify cell behavior. Finally, new therapeutic agents directed at MMP-1 and G protein-coupled receptors are emerging. Even though these agents are more specific in their targets than past therapies, these targets are often shared between RA and cancer, underscoring fundamental similarities between autoimmune disorders and some cancers. (C) 2009 Elsevier Ltd. All rights reserved.
C1 [Brinckerhoff, Constance E.] Dartmouth Med Sch, Dept Med, Norris Cotton Canc Ctr, Lebanon, NH 03756 USA.
   [Eck, Sarah M.; Blackburn, Jessica S.; Schmucker, Adam C.; Burrage, Peter S.; Brinckerhoff, Constance E.] Dartmouth Med Sch, Dept Biochem, Norris Cotton Canc Ctr, Lebanon, NH 03756 USA.
C3 Dartmouth College; Norris Cotton Cancer Center; Dartmouth College; Norris Cotton Cancer Center
RP Brinckerhoff, CE (通讯作者)，Dartmouth Med Sch, Dept Med, Norris Cotton Canc Ctr, 1 Med Ctr Dr, Lebanon, NH 03756 USA.
EM constance.e.brinckerhoff@dartmouth.edu
FU [NIH-AR-25699];  [CA-77267];  [T32-CA-009658];  [T32-AI-07363];  [T32-AR-07576]
CR Agarwal A, 2008, MOL CANCER THER, V7, P2746, DOI 10.1158/1535-7163.MCT-08-0177
   Beehler BC, 2003, J RHEUMATOL, V30, P355
   Bhowmick NA, 2004, NATURE, V432, P332, DOI 10.1038/nature03096
   Blackburn JS, 2007, CANCER RES, V67, P10849, DOI 10.1158/0008-5472.CAN-07-1791
   Blackburn JS, 2008, AM J PATHOL, V173, P1736, DOI 10.2353/ajpath.2008.080512
   BLACKBURN JS, 2009, ONCOGENE, V0, P0
   Blank M, 2008, J AUTOIMMUN, V30, P1, DOI 10.1016/j.jaut.2007.11.015
   Boire A, 2005, CELL, V120, P303, DOI 10.1016/j.cell.2004.12.018
   Brinckerhoff CE, 2003, J RHEUMATOL, V30, P211
   Brinckerhoff CE, 2002, NAT REV MOL CELL BIO, V3, P207, DOI 10.1038/nrm763
   Burek CL, 2008, AUTOIMMUN REV, V7, P530, DOI 10.1016/j.autrev.2008.04.006
   Burrage PS, 2007, CURR DRUG TARGETS, V8, P293, DOI 10.2174/138945007779940098
   Burrage PS, 2007, ARTHRITIS RHEUM-US, V56, P892, DOI 10.1002/art.22417
   Burrage PS, 2008, ARTHRITIS RES THER, V10, P0, DOI 10.1186/ar2564
   Burrage PS, 2006, FRONT BIOSCI-LANDMRK, V11, P529, DOI 10.2741/1817
   Cihakova D, 2008, ADV IMMUNOL, V99, P95, DOI 10.1016/S0065-2776(08)00604-4
   Consoli A, 2005, LUPUS, V14, P794, DOI 10.1191/0961203305lu2223oa
   Coussens LM, 2002, SCIENCE, V295, P2387, DOI 10.1126/science.1067100
   Crowe DL, 2004, BREAST CANCER RES, V6, PR546, DOI 10.1186/bcr913
   Cuzzocrea S, 2003, ARTHRITIS RHEUM-US, V48, P3544, DOI 10.1002/art.11351
   De Jong JS, 1998, J PATHOL, V184, P44
   Desmouliere A, 2004, INT J DEV BIOL, V48, P509, DOI 10.1387/ijdb.041802ad
   Dragnev KH, 2007, CLIN CANCER RES, V13, P1794, DOI 10.1158/1078-0432.CCR-06-1836
   Duvic M, 2001, ARCH DERMATOL, V137, P581
   DVORAK HF, 1986, NEW ENGL J MED, V315, P1650
   Eaton WW, 2007, J AUTOIMMUN, V29, P1, DOI 10.1016/j.jaut.2007.05.002
   Eck SM, 2009, MOL CANCER RES, V7, P1033, DOI 10.1158/1541-7786.MCR-09-0015
   ECK SM, 2008, BREAST CANC RES 0703, V0, P0
   Fahmi H, 2002, OSTEOARTHR CARTILAGE, V10, P100, DOI 10.1053/joca.2001.0485
   Fingleton B, 2006, FRONT BIOSCI-LANDMRK, V11, P479, DOI 10.2741/1811
   FIRESTEIN GS, 1997, ETIOLOGY PATHOGENESI, V0, P0
   Forman BM, 2002, J BIOL CHEM, V277, P12503, DOI 10.1074/jbc.C200004200
   Francois M, 2004, J BIOL CHEM, V279, P28411, DOI 10.1074/jbc.M312708200
   Friedl P, 2003, BIOCHEM SOC SYMP, V70, P277, DOI 10.1042/bss0700277
   Furuhashi I, 2008, J PHARMACOL SCI, V108, P104, DOI 10.1254/jphs.08126FP
   Garcia-Vicuna R, 2004, ARTHRITIS RHEUM-US, V50, P3866, DOI 10.1002/art.20615
   Gershwin ME, 2008, J AUTOIMMUN, V30, P105, DOI 10.1016/j.jaut.2007.12.006
   Giambernardi TA, 1998, MATRIX BIOL, V16, P483, DOI 10.1016/S0945-053X(98)90019-1
   Goerge T, 2006, CANCER RES, V66, P7766, DOI 10.1158/0008-5472.CAN-05-3897
   GONDI CS, 2009, J CELL PHYSL 0423, V0, P0
   Hansen IB, 2006, J RHEUMATOL, V33, P1754
   Hashimoto N, 2004, J CLIN INVEST, V113, P243, DOI 10.1172/JCI200418847
   Henikoff S, 2005, P NATL ACAD SCI USA, V102, P5308, DOI 10.1073/pnas.0501853102
   Hirano F, 2002, ANN RHEUM DIS, V61, P834, DOI 10.1136/ard.61.9.834
   Hollenberg MD, 2002, PHARMACOL REV, V54, P203, DOI 10.1124/pr.54.2.203
   Holliday DL, 2007, BREAST CANCER RES, V9, P0, DOI 10.1186/bcr1775
   IJpenberg A, 2004, EMBO J, V23, P2083, DOI 10.1038/sj.emboj.7600209
   Khan A, 2007, CURR MED CHEM, V14, P2257, DOI 10.2174/092986707781696618
   Kirilak Y, 2006, INT J MOL MED, V17, P551
   Kobayashi T, 2005, ARTHRITIS RHEUM-US, V52, P479, DOI 10.1002/art.20792
   Li HS, 2008, J IMMUNOL, V180, P7480, DOI 10.4049/jimmunol.180.11.7480
   Lipsky PE, 2000, NEW ENGL J MED, V343, P1594, DOI 10.1056/NEJM200011303432202
   Loeffler M, 2006, J CLIN INVEST, V116, P1955, DOI 10.1172/JCI26532
   Mackay IR, 2008, J AUTOIMMUN, V30, P5, DOI 10.1016/j.jaut.2007.11.009
   Maragoudakis ME, 2002, BIOCHEM SOC T, V30, P173, DOI 10.1042/bst0300173
   Martel-Pelletier J, 2001, BEST PRACT RES CL RH, V15, P805, DOI 10.1053/berh.2001.0195
   Milner Jennifer M, 2005, CURRENT DRUG TARGETS - INFLAMMATION AND ALLERGY, V4, P363, DOI 10.2174/1568010054022141
   Mishra PJ, 2008, CANCER RES, V68, P4331, DOI 10.1158/0008-5472.CAN-08-0943
   Mueller L, 2007, AM J PATHOL, V171, P1608, DOI 10.2353/ajpath.2007.060661
   Mueller MM, 2004, NAT REV CANCER, V4, P839, DOI 10.1038/nrc1477
   Muller A, 2001, NATURE, V410, P50, DOI 10.1038/35065016
   Nesi A, 2007, CHEMBIOCHEM, V8, P1367, DOI 10.1002/cbic.200700055
   Orimo A, 2005, CELL, V121, P335, DOI 10.1016/j.cell.2005.02.034
   Orimo A, 2006, CELL CYCLE, V5, P1597, DOI 10.4161/cc.5.15.3112
   Ossovskaya VS, 2004, PHYSIOL REV, V84, P579, DOI 10.1152/physrev.00028.2003
   Read WL, 2008, CHEMOTHERAPY, V54, P236, DOI 10.1159/000140468
   Rickles FR, 2003, CHEST, V124, P58S, DOI 10.1378/chest.124.3_suppl.58S
   RonnovJessen L, 1996, PHYSIOL REV, V76, P69, DOI 10.1152/physrev.1996.76.1.69
   ROSE NR, 2008, ANN N Y ACAD SCI NOV, V0, P0
   SAPPINO AP, 1988, INT J CANCER, V41, P707, DOI 10.1002/ijc.2910410512
   Sato T, 2004, GYNECOL ONCOL, V92, P47, DOI 10.1016/j.ygyno.2003.09.012
   Schroen DJ, 1996, GENE EXPRESSION, V6, P197
   Serini G, 1999, EXP CELL RES, V250, P273, DOI 10.1006/excr.1999.4543
   Shia WJ, 2006, GENOME BIOL, V7, P0, DOI 10.1186/gb-2006-7-5-217
   Shiojiri T, 2002, EUR J PHARMACOL, V448, P231, DOI 10.1016/S0014-2999(02)01946-5
   Shoenfeld Y, 2008, J AUTOIMMUN, V31, P325, DOI 10.1016/j.jaut.2008.08.004
   Smalley KSM, 2005, EXPERT REV ANTICANC, V5, P1069, DOI 10.1586/14737140.5.6.1069
   Smyth SS, 2009, ARTERIOSCL THROM VAS, V29, P449, DOI 10.1161/ATVBAHA.108.176388
   SPORN MB, 1981, AM J MED, V70, P1231, DOI 10.1016/0002-9343(81)90832-9
   Sugimoto H, 2006, CANCER BIOL THER, V5, P1640, DOI 10.4161/cbt.5.12.3354
   Taborga M, 2007, MINI-REV MED CHEM, V7, P245, DOI 10.2174/138955707780059826
   Tamamura H, 2005, EXPERT OPIN THER TAR, V9, P1267, DOI 10.1517/14728222.9.6.1267
   Tsopanoglou NE, 2004, SEMIN THROMB HEMOST, V30, P63
   TWAROG FJ, 1970, J IMMUNOL, V104, P1467
   Villares GJ, 2008, CANCER RES, V68, P9078, DOI 10.1158/0008-5472.CAN-08-2397
   Whittingham S, 2008, J AUTOIMMUN, V31, P197, DOI 10.1016/j.jaut.2008.04.004
   Wyatt CA, 2005, CANCER RES, V65, P11101, DOI 10.1158/0008-5472.CAN-05-2446
   Yang YH, 2005, ARTHRITIS RHEUM-US, V52, P1325, DOI 10.1002/art.21001
   Yki-Jarvinen H, 2004, NEW ENGL J MED, V351, P1106, DOI 10.1056/NEJMra041001
NR 89
TC 47
Z9 48
U1 0
U2 5
PU ACADEMIC PRESS LTD- ELSEVIER SCIENCE LTD
PI LONDON
PA 24-28 OVAL RD, LONDON NW1 7DX, ENGLAND
SN 0896-8411
EI 1095-9157
J9 J AUTOIMMUN
JI J. Autoimmun.
PD NOV-DEC 15
PY 2009
VL 33
IS 3-4
BP 214
EP 221
DI 10.1016/j.jaut.2009.09.011
PG 8
WC Immunology
SC Immunology
GA 534KZ
UT WOS:000272896800008
PM 19800199
DA 2023-09-23
ER

PT J
AU Pure, E
AF Pure, Ellen
TI The road to integrative cancer therapies: emergence of a tumor-associated fibroblast protease as a potential therapeutic target in cancer
SO EXPERT OPINION ON THERAPEUTIC TARGETS
LA English
DT Review
DE FAP fibroblasts; pericytes; protease; stroma; tumor microenvironment
ID dipeptidyl-peptidase-iv; reactive stromal fibroblasts; activation protein; serine-protease; epithelial cancers; differential expression; substrate-specificity; remodeling interface; monoclonal-antibody; molecular-cloning
AB Great inroads have been made in defining the oncogenic pathways intrinsic to neoplastic cells and the mechanisms by which they are activated in tumors. Knowledge of these pathways provides numerous opportunities that are actively being pursued to develop targeted therapies for cancer. Complementary studies, focused on the non-transformed components of the tumor microenvironment (TME), have revealed that the extrinsic cues provided by the TME are also essential for tumor cells to manifest a fully transformed phenotype, angiogenesis and metastasis. Delineation of these cues and their underlying cellular and molecular pathways will thus lead to a new era of integrative cancer therapy based on combinatorial drug regiments that act synergistically to destroy the neoplastic cells by targeting both the intrinsic and extrinsic pro-oncogenic pathways. Tumor-associated fibroblasts (TAFs) and proteases are two of the key regulators of epithelial-derived tumors that represent potential targets of such integrative therapies. Herein, we consider the potential therapeutic benefit of inhibiting the function of fibroblast activation protein (FAP), a cell surface serine protease with dipeptidyl peptidase and endopeptidase activity that is expressed on TAFs and pericytes, in an integrative approach to treating cancer.
C1 Wistar Inst Anat & Biol, Philadelphia, PA 19104 USA.
C3 The Wistar Institute
RP Pure, E (通讯作者)，Wistar Inst Anat & Biol, 3601 Spruce St, Philadelphia, PA 19104 USA.
EM pure@wistar.org
CR Acharya PS, 2006, HUM PATHOL, V37, P352, DOI 10.1016/j.humpath.2005.11.020
   Adams S, 2004, CANCER RES, V64, P5471, DOI 10.1158/0008-5472.CAN-04-0447
   Aertgeerts K, 2005, J BIOL CHEM, V280, P19441, DOI 10.1074/jbc.C500092200
   Aggarwal S, 2008, BIOCHEMISTRY-US, V47, P1076, DOI 10.1021/bi701921b
   Bergers G, 2008, NAT REV CANCER, V8, P592, DOI 10.1038/nrc2442
   Bhowmick NA, 2004, NATURE, V432, P332, DOI 10.1038/nature03096
   Brandt I, 2005, BIOCHEM PHARMACOL, V70, P134, DOI 10.1016/j.bcp.2005.04.009
   Cheng JD, 2005, MOL CANCER THER, V4, P351
   Cheng JD, 2002, CANCER RES, V62, P4767
   Christiansen VJ, 2007, ARCH BIOCHEM BIOPHYS, V457, P177, DOI 10.1016/j.abb.2006.11.006
   Cohen SJ, 2008, PANCREAS, V37, P154, DOI 10.1097/MPA.0b013e31816618ce
   Coussens LM, 2002, SCIENCE, V295, P2387, DOI 10.1126/science.1067100
   Edosada CY, 2006, J BIOL CHEM, V281, P7437, DOI 10.1074/jbc.M511112200
   Edosada CY, 2006, FEBS LETT, V580, P1581, DOI 10.1016/j.febslet.2006.01.087
   GARINCHESA P, 1990, P NATL ACAD SCI USA, V87, P7235, DOI 10.1073/pnas.87.18.7235
   Gerhardt H, 2003, CELL TISSUE RES, V314, P15, DOI 10.1007/s00441-003-0745-x
   Gilmore BF, 2006, BIOCHEM BIOPH RES CO, V346, P436, DOI 10.1016/j.bbrc.2006.05.175
   Goscinski MA, 2008, ULTRASTRUCT PATHOL, V32, P89, DOI 10.1080/01913120802034934
   Grimm J, 2005, P NATL ACAD SCI USA, V102, P14404, DOI 10.1073/pnas.0503920102
   Havre PA, 2008, FRONT BIOSCI-LANDMRK, V13, P1634, DOI 10.2741/2787
   Henry LR, 2007, CLIN CANCER RES, V13, P1736, DOI 10.1158/1078-0432.CCR-06-1746
   Hofheinz RD, 2003, ONKOLOGIE, V26, P44, DOI 10.1159/000069863
   Hu Y, 2005, BIOORG MED CHEM LETT, V15, P4239, DOI 10.1016/j.bmcl.2005.06.075
   Huang Y, 2004, CANCER RES, V64, P2712, DOI 10.1158/0008-5472.CAN-03-3184
   Huber MA, 2003, J INVEST DERMATOL, V120, P182, DOI 10.1046/j.1523-1747.2003.12035.x
   Kelly T, 2005, DRUG RESIST UPDATE, V8, P51, DOI 10.1016/j.drup.2005.03.002
   Kissil JL, 2007, CANCER RES, V67, P8089, DOI 10.1158/0008-5472.CAN-07-2300
   Koyama H, 2008, AM J PATHOL, V172, P179, DOI 10.2353/ajpath.2008.070360
   Lee KN, 2006, BLOOD, V107, P1397, DOI 10.1182/blood-2005-08-3452
   Levy MT, 2002, LIVER, V22, P93, DOI 10.1034/j.1600-0676.2002.01503.x
   Levy MT, 1999, HEPATOLOGY, V29, P1768, DOI 10.1002/hep.510290631
   Lopez-Otin C, 2007, NAT REV CANCER, V7, P800, DOI 10.1038/nrc2228
   MATHEW S, 1995, GENOMICS, V25, P335, DOI 10.1016/0888-7543(95)80157-H
   Meadows SA, 2007, BIOCHEMISTRY-US, V46, P4598, DOI 10.1021/bi062227y
   Melief CJM, 2008, IMMUNITY, V29, P372, DOI 10.1016/j.immuni.2008.08.004
   Melief CJM, 2008, NAT REV CANCER, V8, P351, DOI 10.1038/nrc2373
   Mueller MM, 2004, NAT REV CANCER, V4, P839, DOI 10.1038/nrc1477
   Niedermeyer J, 2000, MOL CELL BIOL, V20, P1089, DOI 10.1128/MCB.20.3.1089-1094.2000
   Niedermeyer J, 1997, INT J CANCER, V71, P383, DOI 10.1002/(SICI)1097-0215(19970502)71:3<383::AID-IJC14>3.0.CO;2-H
   Niedermeyer J, 2001, INT J DEV BIOL, V45, P445
   Noma K, 2008, GASTROENTEROLOGY, V134, P1981, DOI 10.1053/j.gastro.2008.02.061
   Orimo A, 2005, CELL, V121, P335, DOI 10.1016/j.cell.2005.02.034
   Ostermann E, 2008, CLIN CANCER RES, V14, P4584, DOI 10.1158/1078-0432.CCR-07-5211
   Palermo C, 2008, TRENDS PHARMACOL SCI, V29, P22, DOI 10.1016/j.tips.2007.10.011
   Park JE, 1999, J BIOL CHEM, V274, P36505, DOI 10.1074/jbc.274.51.36505
   PineiroSanchez ML, 1997, J BIOL CHEM, V272, P7595, DOI 10.1074/jbc.272.12.7595
   RETTIG WJ, 1988, P NATL ACAD SCI USA, V85, P3110, DOI 10.1073/pnas.85.9.3110
   SCANLAN MJ, 1994, P NATL ACAD SCI USA, V91, P5657, DOI 10.1073/pnas.91.12.5657
   Scott AM, 2003, CLIN CANCER RES, V9, P1639
   Tlsty TD, 2006, ANNU REV PATHOL-MECH, V1, P119, DOI 10.1146/annurev.pathol.1.110304.100224
   Tuveson DA, 2004, CANCER CELL, V5, P375, DOI 10.1016/S1535-6108(04)00085-6
   Wang XM, 2008, FRONT BIOSCI-LANDMRK, V13, P3168, DOI 10.2741/2918
   WELT S, 1994, J CLIN ONCOL, V12, P1193, DOI 10.1200/JCO.1994.12.6.1193
NR 53
TC 39
Z9 40
U1 2
U2 11
PU INFORMA HEALTHCARE
PI LONDON
PA TELEPHONE HOUSE, 69-77 PAUL STREET, LONDON EC2A 4LQ, ENGLAND
SN 1472-8222
EI 
J9 EXPERT OPIN THER TAR
JI Expert Opin. Ther. Targets
PD AUG 15
PY 2009
VL 13
IS 8
BP 967
EP 973
DI 10.1517/14728220903103841
PG 7
WC Pharmacology & Pharmacy
SC Pharmacology & Pharmacy
GA 481MU
UT WOS:000268816500007
PM 19606930
DA 2023-09-23
ER

PT J
AU Anton, K
   Glod, J
AF Anton, Kevin
   Glod, John
TI Targeting the Tumor Stroma in Cancer Therapy
SO CURRENT PHARMACEUTICAL BIOTECHNOLOGY
LA English
DT Review
ID mesenchymal stem-cells; endothelial growth-factor; metalloproteinase inhibitor prinomastat; plasminogen-activator system; tyrosine kinase inhibitor; acute myeloid-leukemia; breast-cancer; phase-ii; macrophage infiltration; protein-alpha
AB Increasing evidence shows that the interaction between neoplastic cells and the surrounding stroma is a critical factor in solid tumor growth. The tumor stroma is made up of diverse cellular populations including macrophages, lymphocytes, vascular cells, and carcinoma-associated fibroblasts. The complex interactions between the stroma and neoplastic cells are largely unexplored. Initial therapies aimed at disrupting angiogenesis within the tumor microenvironment have met with success in a number of tumor types. An improved understanding of stromal signaling pathways is likely to identify additional novel therapeutic targets.
C1 [Glod, John] Univ Med & Dent New Jersey, Robert Wood Johnson Med Sch, Canc Inst New Jersey, Dept Pediat Oncol, New Brunswick, NJ 08903 USA.
   [Anton, Kevin; Glod, John] Univ Med & Dent New Jersey, Robert Wood Johnson Med Sch, Canc Inst New Jersey, Dept Pharmacol, New Brunswick, NJ 08903 USA.
C3 Rutgers State University New Brunswick; Rutgers State University Medical Center; Rutgers Cancer Institute of New Jersey; Rutgers State University New Brunswick; Rutgers State University Medical Center; Rutgers Cancer Institute of New Jersey
RP Anton, K (通讯作者)，Univ Med & Dent New Jersey, Robert Wood Johnson Med Sch, Canc Inst New Jersey, Dept Pediat, 195 Little Albany St, New Brunswick, NJ 08903 USA.
EM glodjo@umdnj.edu
CR Alexe G, 2007, CANCER RES, V67, P10669, DOI 10.1158/0008-5472.CAN-07-0539
   Balkwill F, 2001, LANCET, V357, P539, DOI 10.1016/S0140-6736(00)04046-0
   Belotti D, 2008, MOL CANCER RES, V6, P525, DOI 10.1158/1541-7786.MCR-07-0366
   Bergers G, 2003, J CLIN INVEST, V111, P1287, DOI 10.1172/JCI200317929
   Bissett D, 2005, J CLIN ONCOL, V23, P842, DOI 10.1200/JCO.2005.03.170
   Boire A, 2005, CELL, V120, P303, DOI 10.1016/j.cell.2004.12.018
   Bouzin C, 2007, DRUG RESIST UPDATE, V10, P109, DOI 10.1016/j.drup.2007.03.001
   Bramhall SR, 2002, BRIT J CANCER, V87, P161, DOI 10.1038/sj.bjc.6600446
   Byrne SN, 2008, IMMUNOL CELL BIOL, V86, P92, DOI 10.1038/sj.icb.7100116
   Chang C, 2001, TRENDS CELL BIOL, V11, PS37, DOI 10.1016/S0962-8924(01)02122-5
   Chen YC, 2003, CANCER RES, V63, P4801
   CONNOLLY DT, 1989, J CLIN INVEST, V84, P1470, DOI 10.1172/JCI114322
   Darland DC, 2003, DEV BIOL, V264, P275, DOI 10.1016/j.ydbio.2003.08.015
   De Palma M, 2005, CANCER CELL, V8, P211, DOI 10.1016/j.ccr.2005.08.002
   De Wever O, 2003, J PATHOL, V200, P429, DOI 10.1002/path.1398
   Desmouliere A, 2004, INT J DEV BIOL, V48, P509, DOI 10.1387/ijdb.041802ad
   Di Costanzo F, 2008, DRUGS, V68, P737, DOI 10.2165/00003495-200868060-00002
   Duffy MJ, 2004, CURR PHARM DESIGN, V10, P39, DOI 10.2174/1381612043453559
   Eatock MM, 2000, CANCER TREAT REV, V26, P191, DOI 10.1053/ctrv.1999.0158
   Ferrario A, 2004, CANCER RES, V64, P2328, DOI 10.1158/0008-5472.CAN-04-0071
   FOLKMAN J, 1975, ANN INTERN MED, V82, P96, DOI 10.7326/0003-4819-82-1-96
   FOLKMAN J, 1985, ADV CANCER RES, V43, P175, DOI 10.1016/S0065-230X(08)60946-X
   Folkman J, 1974, SYMP SOC DEV BIOL, V30, P43
   FREI K, 1992, J IMMUNOL, V148, P3140
   GOTTLINGER HG, 1985, INT J CANCER, V35, P199, DOI 10.1002/ijc.2910350210
   Gouon-Evans V, 2002, BREAST CANCER RES, V4, P155, DOI 10.1186/bcr441
   Han B, 2005, ONCOL REP, V14, P105
   Hanahan D, 1996, CELL, V86, P353, DOI 10.1016/S0092-8674(00)80108-7
   Hanahan D, 2000, CELL, V100, P57, DOI 10.1016/S0092-8674(00)81683-9
   Heath EI, 2006, INVEST NEW DRUG, V24, P135, DOI 10.1007/s10637-006-5934-5
   Hirte H, 2006, GYNECOL ONCOL, V102, P300, DOI 10.1016/j.ygyno.2005.12.020
   Hofheinz RD, 2003, ONKOLOGIE, V26, P44, DOI 10.1159/000069863
   Hofmeister V, 2008, CANCER IMMUNOL IMMUN, V57, P1, DOI 10.1007/s00262-007-0365-5
   Hotchkiss KA, 2003, CANCER RES, V63, P527
   Huss WJ, 2003, MOL CANCER THER, V2, P611
   Hwang RF, 2008, CANCER RES, V68, P918, DOI 10.1158/0008-5472.CAN-07-5714
   Jain RK, 2003, J CLIN INVEST, V112, P1134, DOI 10.1172/JCI200320087
   Jayson GC, 2005, J CLIN ONCOL, V23, P973, DOI 10.1200/JCO.2005.01.032
   Jeon ES, 2008, STEM CELLS, V26, P789, DOI 10.1634/stemcells.2007-0742
   Joensuu H, 2008, ANN ONCOL, V19, P173, DOI 10.1093/annonc/mdm419
   Kale S, 2004, FASEB J, V18, P270, DOI 10.1096/fj.04-1604fje
   Kalluri R, 2006, NAT REV CANCER, V6, P392, DOI 10.1038/nrc1877
   Karnoub AE, 2007, NATURE, V449, P557, DOI 10.1038/nature06188
   Karp JE, 2004, CLIN CANCER RES, V10, P3577, DOI 10.1158/1078-0432.CCR-03-0627
   Kellermann MG, 2007, HISTOPATHOLOGY, V51, P849, DOI 10.1111/j.1365-2559.2007.02873.x
   Kelly T, 2005, DRUG RESIST UPDATE, V8, P51, DOI 10.1016/j.drup.2005.03.002
   Kim KL, 2005, AM J RESP CELL MOL, V33, P541, DOI 10.1165/rcmb.2004-0355OC
   Klenke FM, 2007, BMC CANCER, V7, P0, DOI 10.1186/1471-2407-7-49
   Leek RD, 2000, J PATHOL, V190, P430, DOI 10.1002/(SICI)1096-9896(200003)190:4<430::AID-PATH538>3.0.CO;2-6
   Levin VA, 2006, J NEURO-ONCOL, V78, P295, DOI 10.1007/s11060-005-9098-5
   Lewis CE, 2006, CANCER RES, V66, P605, DOI 10.1158/0008-5472.CAN-05-4005
   Lin EY, 2001, J EXP MED, V193, P727, DOI 10.1084/jem.193.6.727
   Lochter A, 1997, J CELL BIOL, V139, P1861, DOI 10.1083/jcb.139.7.1861
   Loeffler M, 2006, J CLIN INVEST, V116, P1955, DOI 10.1172/JCI26532
   Lu C, 2007, CLIN CANCER RES, V13, P4209, DOI 10.1158/1078-0432.ccr-07-0197
   Luo YP, 2006, J CLIN INVEST, V116, P2132, DOI 10.1172/JCI27648
   Mantovani A, 2002, TRENDS IMMUNOL, V23, P549, DOI 10.1016/S1471-4906(02)02302-5
   Menon LG, 2007, STEM CELLS, V25, P520, DOI 10.1634/stemcells.2006-0257
   Micke P, 2004, LUNG CANCER, V45, PS163, DOI 10.1016/j.lungcan.2004.07.977
   Mishra PJ, 2008, CANCER RES, V68, P4331, DOI 10.1158/0008-5472.CAN-08-0943
   Morikawa S, 2002, AM J PATHOL, V160, P985, DOI 10.1016/S0002-9440(10)64920-6
   Muerkoster S, 2004, CANCER RES, V64, P1331, DOI 10.1158/0008-5472.CAN-03-1860
   Muller A, 2001, NATURE, V410, P50, DOI 10.1038/35065016
   Nakagawa H, 2004, ONCOGENE, V23, P7366, DOI 10.1038/sj.onc.1208013
   Nakamizo A, 2005, CANCER RES, V65, P3307, DOI 10.1158/0008-5472.CAN-04-1874
   Naumova E, 2006, CLIN CANCER RES, V12, P1839, DOI 10.1158/1078-0432.CCR-05-1615
   Nishie A, 1999, CLIN CANCER RES, V5, P1107
   Okawa T, 2007, GENE DEV, V21, P2788, DOI 10.1101/gad.1544507
   Orimo A, 2005, CELL, V121, P335, DOI 10.1016/j.cell.2005.02.034
   OSULLIVAN C, 1994, J PATHOL, V172, P229, DOI 10.1002/path.1711720302
   Paget S, 1889, LANCET, V133, P571, DOI 10.1016/S0140-6736(00)49915-0
   PHILIPS GD, 1995, IN VIVO, V8, P964
   Pietras K, 2002, CANCER RES, V62, P5476
   Pittenger MF, 1999, SCIENCE, V284, P143, DOI 10.1126/science.284.5411.143
   Ramos-DeSimone N, 1999, J BIOL CHEM, V274, P13066, DOI 10.1074/jbc.274.19.13066
   Roboz GJ, 2006, LEUKEMIA, V20, P952, DOI 10.1038/sj.leu.2404213
   ROSSI ML, 1987, ACTA NEUROPATHOL, V74, P269, DOI 10.1007/BF00688191
   Ryschich E, 2006, CANCER RES, V66, P198, DOI 10.1158/0008-5472.CAN-05-1636
   Ryschich E, 2002, INT J CANCER, V97, P719, DOI 10.1002/ijc.10074
   Saif MW, 2006, J PANCREAS, V7, P163
   Salnikov AV, 2006, INT J CANCER, V119, P2795, DOI 10.1002/ijc.22217
   Salnikov AV, 2005, LAB INVEST, V85, P512, DOI 10.1038/labinvest.3700252
   SCANLAN MJ, 1994, P NATL ACAD SCI USA, V91, P5657, DOI 10.1073/pnas.91.12.5657
   Scott AM, 2003, CLIN CANCER RES, V9, P1639
   Serruys Patrick W, 2003, INT J CARDIOVASC INTERVENT, V5, P214
   Singer CF, 2002, BREAST CANCER RES TR, V72, P69, DOI 10.1023/A:1014918512569
   Skobe M, 2001, AM J PATHOL, V159, P893, DOI 10.1016/S0002-9440(10)61765-8
   Sparano JA, 2004, J CLIN ONCOL, V22, P4683, DOI 10.1200/JCO.2004.08.054
   Sternlicht MD, 2000, EMERGING THERAPEUTIC, V4, P609, DOI 10.1517/14728222.4.5.609
   Sternlicht MD, 2001, ANNU REV CELL DEV BI, V17, P463, DOI 10.1146/annurev.cellbio.17.1.463
   Suggitt M, 2005, CLIN CANCER RES, V11, P971
   Surowiak P, 2006, FOLIA HISTOCHEM CYTO, V44, P111
   Tuxhorn JA, 2001, J UROLOGY, V166, P2472, DOI 10.1016/S0022-5347(05)65620-0
   Weidenaar AC, 2008, ANTI-CANCER DRUG, V19, P45, DOI 10.1097/CAD.0b013e3282f1be0b
   Yashiro M, 2005, BREAST CANCER RES TR, V90, P307, DOI 10.1007/s10549-004-5364-z
   Yoshida S, 2005, MOL CANCER, V4, P0, DOI 10.1186/1476-4598-4-27
   Zeisberger SM, 2006, BRIT J CANCER, V95, P272, DOI 10.1038/sj.bjc.6603240
   Zhu AX, 2006, J CLIN ONCOL, V24, P1898, DOI 10.1200/JCO.2005.04.9130
NR 98
TC 33
Z9 35
U1 0
U2 11
PU BENTHAM SCIENCE PUBL LTD
PI SHARJAH
PA EXECUTIVE STE Y-2, PO BOX 7917, SAIF ZONE, 1200 BR SHARJAH, U ARAB EMIRATES
SN 1389-2010
EI 1873-4316
J9 CURR PHARM BIOTECHNO
JI Curr. Pharm. Biotechnol.
PD FEB 15
PY 2009
VL 10
IS 2
BP 185
EP 191
DI 10.2174/138920109787315088
PG 7
WC Biochemistry & Molecular Biology; Pharmacology & Pharmacy
SC Biochemistry & Molecular Biology; Pharmacology & Pharmacy
GA 415WX
UT WOS:000263968300006
PM 19199950
DA 2023-09-23
ER

PT J
AU Spaeth, EL
   Dembinski, JL
   Sasser, AK
   Watson, K
   Klopp, A
   Hall, B
   Andreeff, M
   Marini, F
AF Spaeth, Erika L.
   Dembinski, Jennifer L.
   Sasser, A. Kate
   Watson, Keri
   Klopp, Ann
   Hall, Brett
   Andreeff, Michael
   Marini, Frank
TI Mesenchymal Stem Cell Transition to Tumor-Associated Fibroblasts Contributes to Fibrovascular Network Expansion and Tumor Progression
SO PLOS ONE
LA English
DT Article
AB Background: Tumor associated fibroblasts (TAF), are essential for tumor progression providing both a functional and structural supportive environment. TAF, known as activated fibroblasts, have an established biological impact on tumorigenesis as matrix synthesizing or matrix degrading cells, contractile cells, and even blood vessel associated cells. The production of growth factors, cytokines, chemokines, matrix-degrading enzymes, and immunomodulatory mechanisms by these cells augment tumor progression by providing a suitable environment. There are several suggested origins of the TAF including tissue-resident, circulating, and epithelial-to-mesenchymal-transitioned cells. Methodology/Principal Findings: We provide evidence that TAF are derived from mesenchymal stem cells (MSC) that acquire a TAF phenotype following exposure to or systemic recruitment into adenocarcinoma xenograft models including breast, pancreatic, and ovarian. We define the MSC derived TAF in a xenograft ovarian carcinoma model by the immunohistochemical presence of 1) fibroblast specific protein and fibroblast activated protein; 2) markers phenotypically associated with aggressiveness, including tenascin-c, thrombospondin-1, and stromelysin-1; 3) production of protumorigenic growth factors including hepatocyte growth factor, epidermal growth factor, and interleukin-6; and 4) factors indicative of vascularization, including alpha-smooth muscle actin, desmin, and vascular endothelial growth factor. We demonstrate that under long-term tumor conditioning in vitro, MSC express TAF-like proteins. Additionally, human MSC but not murine MSC stimulated tumor growth primarily through the paracrine production of secreted IL6. Conclusions/Significance: Our results suggest the dependence of in vitro Skov-3 tumor cell proliferation is due to the presence of tumor-stimulated MSC secreted IL6. The subsequent TAF phenotype arises from the MSC which ultimately promotes tumor growth through the contribution of microvascularization, stromal networks, and the production of tumor-stimulating paracrine factors.
C1 [Spaeth, Erika L.; Dembinski, Jennifer L.; Watson, Keri; Klopp, Ann; Andreeff, Michael; Marini, Frank] Univ Texas MD Anderson Canc Ctr, Sect Mol Hematol & Therapy, Dept Stem Cell Transplantat & Cellular Therapy, Houston, TX 77030 USA.
   [Sasser, A. Kate; Hall, Brett] Ohio State Univ, Ctr Childhood Canc, Columbus Childrens Res Inst, Dept Pediat, Columbus, OH USA.
C3 University of Texas System; UTMD Anderson Cancer Center; University System of Ohio; Ohio State University; Nationwide Childrens Hospital; Research Institute at Nationwide Children's Hospital
RP Spaeth, EL (通讯作者)，Univ Texas MD Anderson Canc Ctr, Sect Mol Hematol & Therapy, Dept Stem Cell Transplantat & Cellular Therapy, Houston, TX 77030 USA.
EM fmarini@mdanderson.org
FU National Cancer Institute [CA-109451, Ca-116199, CA-55164, CA-16672, CA-49639]; Paul and Mary Haas Chair in Genetics; Susan G. Komen Breast Cancer Foundation [BCTR0504372]; Army Department of Defense [BC083397]
CR Abounader R, 2005, NEURO-ONCOLOGY, V7, P436, DOI 10.1215/S1152851705000050
   Annabi B, 2004, J CELL BIOCHEM, V91, P1146, DOI 10.1002/jcb.10763
   Bae S, 2008, BRIT J HAEMATOL, V142, P827, DOI 10.1111/j.1365-2141.2008.07241.x
   Ball SG, 2004, INT J BIOCHEM CELL B, V36, P714, DOI 10.1016/j.biocel.2003.10.015
   BEXELL D, 2008, MOL THER, V0, P0
   Corso S, 2008, ONCOGENE, V27, P684, DOI 10.1038/sj.onc.1210697
   Dominici M, 2006, CYTOTHERAPY, V8, P315, DOI 10.1080/14653240600855905
   Dong JY, 2004, EMBO J, V23, P2800, DOI 10.1038/sj.emboj.7600289
   DVORAK HF, 1986, NEW ENGL J MED, V315, P1650
   Emura M, 2000, IN VITRO CELL DEV-AN, V36, P77
   Haddow A, 1972, ADV CANCER RES, V16, P181
   Hall B, 2007, V180, V0, P263
   Hall B, 2007, INT J HEMATOL, V86, P8, DOI 10.1532/IJH97.06230
   Harrison P, 2000, BIOCHEM BIOPH RES CO, V271, P203, DOI 10.1006/bbrc.2000.2612
   Hung SC, 2005, CLIN CANCER RES, V11, P7749, DOI 10.1158/1078-0432.CCR-05-0876
   Ilan N, 2003, CURR OPIN CELL BIOL, V15, P515, DOI 10.1016/S0955-0674(03)00100-5
   Javazon EH, 2004, EXP HEMATOL, V32, P414, DOI 10.1016/j.exphem.2004.02.004
   Jeon ES, 2008, STEM CELLS, V26, P789, DOI 10.1634/stemcells.2007-0742
   Jiang Han fang, 2008, BEIJING DA XUE XUE BAO YI XUE BAN, V40, P453
   Jodele S, 2005, CANCER RES, V65, P3200, DOI 10.1158/0008-5472.CAN-04-3770
   Kalluri R, 2006, NAT REV CANCER, V6, P392, DOI 10.1038/nrc1877
   Kanehira M, 2007, CANCER GENE THER, V14, P894, DOI 10.1038/sj.cgt.7701079
   Karnoub AE, 2007, NATURE, V449, P557, DOI 10.1038/nature06188
   Khakoo AY, 2006, J EXP MED, V203, P1235, DOI 10.1084/jem.20051921
   Kinner B, 2002, EXP CELL RES, V278, P72, DOI 10.1006/excr.2002.5561
   Klopp AH, 2007, CANCER RES, V67, P11687, DOI 10.1158/0008-5472.CAN-07-1406
   Koyama H, 2008, AM J PATHOL, V172, P179, DOI 10.2353/ajpath.2008.070360
   Kunz-Schughart LA, 2002, HISTOL HISTOPATHOL, V17, P599, DOI 10.14670/HH-17.599
   Labelle M, 2008, CANCER RES, V68, P1388, DOI 10.1158/0008-5472.CAN-07-2706
   LAZARIDES E, 1981, COLD SPRING HARB SYM, V46, P351
   Littlepage LE, 2005, CANCER CELL, V7, P499, DOI 10.1016/j.ccr.2005.05.019
   Maniotis AJ, 1999, AM J PATHOL, V155, P739, DOI 10.1016/S0002-9440(10)65173-5
   Matsumoto Y, 2008, BIOCHEM BIOPH RES CO, V366, P110, DOI 10.1016/j.bbrc.2007.11.089
   Miyoshi H, 1998, J VIROL, V72, P8150, DOI 10.1128/JVI.72.10.8150-8157.1998
   Nakamizo A, 2005, CANCER RES, V65, P3307, DOI 10.1158/0008-5472.CAN-04-1874
   Nakamura K, 2004, GENE THER, V11, P1155, DOI 10.1038/sj.gt.3302276
   Ogawa M, 2006, BLOOD, V108, P2893, DOI 10.1182/blood-2006-04-016600
   Ohlsson LB, 2003, EXP MOL PATHOL, V75, P248, DOI 10.1016/j.yexmp.2003.06.001
   Oswald J, 2004, STEM CELLS, V22, P377, DOI 10.1634/stemcells.22-3-377
   Peister A, 2004, BLOOD, V103, P1662, DOI 10.1182/blood-2003-09-3070
   Ruiter D, 2002, LANCET ONCOL, V3, P35, DOI 10.1016/S1470-2045(01)00620-9
   Sasser AK, 2007, FASEB J, V21, P3763, DOI 10.1096/fj.07-8832com
   Sasser AK, 2007, CANCER LETT, V254, P255, DOI 10.1016/j.canlet.2007.03.012
   Silzle T, 2004, INT J CANCER, V108, P173, DOI 10.1002/ijc.11542
   Sonabend AM, 2008, STEM CELLS, V0, P0
   SPAETH E, 2008, GENE THER, V0, P0
   Spix JK, 2007, EXP CELL RES, V313, P3319, DOI 10.1016/j.yexcr.2007.06.006
   Studeny M, 2004, JNCI-J NATL CANCER I, V96, P1593, DOI 10.1093/jnci/djh299
   Studeny M, 2002, CANCER RES, V62, P3603
   Studeny M, 2001, BLOOD, V98, P0
   Tsujino T, 2007, CLIN CANCER RES, V13, P2082, DOI 10.1158/1078-0432.CCR-06-2191
   Udagawa T, 2006, FASEB J, V20, P95, DOI 10.1096/fj.04-3669com
   Untergasser G, 2005, MECH AGEING DEV, V126, P59, DOI 10.1016/j.mad.2004.09.023
   Wels J, 2008, GENE DEV, V22, P559, DOI 10.1101/gad.1636908
   XIN H, 2007, STEM CELLS, V0, P0
   Yang F, 2008, ONCOGENE, V27, P450, DOI 10.1038/sj.onc.1210663
   Yazhou C, 2004, TUMOR BIOL, V25, P290, DOI 10.1159/000081394
NR 57
TC 645
Z9 669
U1 3
U2 64
PU PUBLIC LIBRARY SCIENCE
PI SAN FRANCISCO
PA 1160 BATTERY STREET, STE 100, SAN FRANCISCO, CA 94111 USA
SN 1932-6203
EI 
J9 PLOS ONE
JI PLoS One
PD APR 7
PY 2009
VL 4
IS 4
BP 
EP 
DI 10.1371/journal.pone.0004992
PG 11
WC Multidisciplinary Sciences
SC Science & Technology - Other Topics
GA 437RT
UT WOS:000265505300002
PM 19352430
DA 2023-09-23
ER

PT J
AU Fukumoto, Y
   Yamada, Y
   Fukuda, K
   Saito, H
   Tatebe, S
   Tsujitani, S
   Ikeguchi, M
AF Fukumoto, Youji
   Yamada, Yoshinori
   Fukuda, Kenji
   Saito, Hiroaki
   Tatebe, Shigeru
   Tsujitani, Shunichi
   Ikeguchi, Masahide
TI Clinical Findings on Fibroblast Activation Protein in Patients with Gastric Cancer
SO YONAGO ACTA MEDICA
LA English
DT Article
DE fibroblast activation protein; gastric cancer; immunohistochemistry; prognosis
ID tumor-growth; stromal fibroblasts; serine-protease; angiogenesis; gelatinase; expression; seprase
AB Human fibroblast activation protein (FAP) is a 97-kDa surface glycoprotein expressed in tumor-associated fibroblasts. In this study, we immunohistochemically examined FAP levels in surgically resected gastric carcinomas and explored their association with clinicopathological findings and prognosis. Sections of paraffin-embedded specimens were obtained from 100 patients with advanced gastric cancer between 1989 and 2001 at our institution, and they were stained with an anti-FAP antibody. Expression of FAP was detected in 64 patients (64%). Lymphatic vessel invasion was observed in 90% of FAP-positive patients (P = 0.015). Blood vessel invasion was observed in 98% of FAP-positive patients (P < 0.001). The disease-specific 5-year survival rate of in the 64 patients with FAP-positive tumors (22%) was significantly lower than in the 36 patients with FAP-negative tumors (34%, P = 0.036). This indicates that vessel invasion is connected with the expression of FAP and that a positive finding of FAP confer a worse prognosis in the patients with gastric cancer.
C1 [Fukumoto, Youji; Yamada, Yoshinori; Fukuda, Kenji; Saito, Hiroaki; Tatebe, Shigeru; Tsujitani, Shunichi; Ikeguchi, Masahide] Tottori Univ, Fac Med, Sch Med, Dept Surg,Div Surg Oncol, Yonago, Tottori 6838504, Japan.
C3 Tottori University
RP Fukumoto, Y (通讯作者)，Tottori Univ, Fac Med, Sch Med, Dept Surg,Div Surg Oncol, Yonago, Tottori 6838504, Japan.
CR Allinen M, 2004, CANCER CELL, V6, P17, DOI 10.1016/j.ccr.2004.06.010
   Ariga N, 2001, INT J CANCER, V95, P67, DOI 10.1002/1097-0215(20010120)95:1<67::AID-IJC1012>3.3.CO;2-L
   Cheng JD, 2005, MOL CANCER THER, V4, P351
   Cheng JD, 2002, CANCER RES, V62, P4767
   ELINBORG O, 2008, CLIN CANCER RES, V14, P4584
   GARINCHESA P, 1990, P NATL ACAD SCI USA, V87, P7235, DOI 10.1073/pnas.87.18.7235
   Ghersi G, 2002, J BIOL CHEM, V277, P29231, DOI 10.1074/jbc.M202770200
   Henry LR, 2007, CLIN CANCER RES, V13, P1736, DOI 10.1158/1078-0432.CCR-06-1746
   Huang Y, 2004, CANCER RES, V64, P2712, DOI 10.1158/0008-5472.CAN-03-3184
   Huber MA, 2005, CURR OPIN CELL BIOL, V17, P548, DOI 10.1016/j.ceb.2005.08.001
   Joyce JA, 2005, CANCER CELL, V7, P513, DOI 10.1016/j.ccr.2005.05.024
   Kalluri R, 2006, NAT REV CANCER, V6, P392, DOI 10.1038/nrc1877
   Levy MT, 2002, LIVER, V22, P93, DOI 10.1034/j.1600-0676.2002.01503.x
   LIOTTA LA, 1991, CELL, V64, P327, DOI 10.1016/0092-8674(91)90642-C
   Mueller MM, 2004, NAT REV CANCER, V4, P839, DOI 10.1038/nrc1477
   Narra K, 2007, CANCER BIOL THER, V6, P1691, DOI 10.4161/cbt.6.11.4874
   Orimo A, 2005, CELL, V121, P335, DOI 10.1016/j.cell.2005.02.034
   Park JE, 1999, J BIOL CHEM, V274, P36505, DOI 10.1074/jbc.274.51.36505
   PineiroSanchez ML, 1997, J BIOL CHEM, V272, P7595, DOI 10.1074/jbc.272.12.7595
NR 19
TC 3
Z9 3
U1 0
U2 7
PU TOTTORI UNIV, FACULTY MEDICINE
PI YONAGO
PA 86 NISHI-CHO, YONAGO, TOTTORI-KEN 683-8503, JAPAN
SN 0513-5710
EI 
J9 YONAGO ACTA MED
JI Yonago Acta Med.
PD MAR 15
PY 2009
VL 52
IS 1
BP 21
EP 25
DI 
PG 5
WC Medicine, Research & Experimental
SC Research & Experimental Medicine
GA 423IA
UT WOS:000264488800003
DA 2023-09-23
ER

PT J
AU Anderberg, C
   Pietras, K
AF Anderberg, Charlotte
   Pietras, Kristian
TI On the origin of cancer-associated fibroblasts
SO CELL CYCLE
LA English
DT Article
ID tumor-growth; cells
C1 [Anderberg, Charlotte; Pietras, Kristian] Karolinska Inst, Dept Med Biochem & Biophys, Div Matrix Biol, SE-17177 Stockholm, Sweden.
C3 Karolinska Institutet
RP Pietras, K (通讯作者)，Karolinska Inst, Dept Med Biochem & Biophys, Div Matrix Biol, House A3,Level 4,Scheeles Vag 2, SE-17177 Stockholm, Sweden.
EM Kristian.Pietras@ki.se
FU Swedish Research Council; Swedish Cancer Society; Karolinska Institutet cancer research network
CR Anderberg C, 2009, CANCER RES, V69, P369, DOI 10.1158/0008-5472.CAN-08-2724
   Arbeit JM, 1996, P NATL ACAD SCI USA, V93, P2930, DOI 10.1073/pnas.93.7.2930
   Ishii G, 2005, INT J CANCER, V117, P212, DOI 10.1002/ijc.21199
   Kalluri R, 2006, NAT REV CANCER, V6, P392, DOI 10.1038/nrc1877
   Karnoub AE, 2007, NATURE, V449, P557, DOI 10.1038/nature06188
   Kunz-Schughart LA, 2002, HISTOL HISTOPATHOL, V17, P623, DOI 10.14670/HH-17.623
   Kunz-Schughart LA, 2002, HISTOL HISTOPATHOL, V17, P599, DOI 10.14670/HH-17.599
   Micke P, 2004, LUNG CANCER, V45, PS163, DOI 10.1016/j.lungcan.2004.07.977
   Micke P, 2005, EXPERT OPIN THER TAR, V9, P1217, DOI 10.1517/14728222.9.6.1217
   Pietras K, 2008, PLOS MED, V5, P123, DOI 10.1371/journal.pmed.0050019
   Ponten F, 2008, J PATHOL, V216, P387, DOI 10.1002/path.2440
   Sangai T, 2005, INT J CANCER, V115, P885, DOI 10.1002/ijc.20969
   Sugimoto H, 2006, CANCER BIOL THER, V5, P1640, DOI 10.4161/cbt.5.12.3354
   Zeisberg EM, 2007, CANCER RES, V67, P10123, DOI 10.1158/0008-5472.CAN-07-3127
NR 14
TC 79
Z9 83
U1 0
U2 11
PU TAYLOR & FRANCIS INC
PI PHILADELPHIA
PA 530 WALNUT STREET, STE 850, PHILADELPHIA, PA 19106 USA
SN 1538-4101
EI 1551-4005
J9 CELL CYCLE
JI Cell Cycle
PD MAY 15
PY 2009
VL 8
IS 10
BP 1461
EP 1462
DI 10.4161/cc.8.10.8557
PG 2
WC Cell Biology
SC Cell Biology
GA 446IP
UT WOS:000266115600001
PM 19395855
DA 2023-09-23
ER

PT J
AU Augsten, M
   Hagglof, C
   Olsson, E
   Stolz, C
   Tsagozis, P
   Levchenko, T
   Frederick, MJ
   Borg, A
   Micke, P
   Egevad, L
   Ostman, A
AF Augsten, Martin
   Hagglof, Christina
   Olsson, Eleonor
   Stolz, Claudia
   Tsagozis, Panagiotis
   Levchenko, Tetyana
   Frederick, Mitchell J.
   Borg, Ake
   Micke, Patrick
   Egevad, Lars
   Ostman, Arne
TI CXCL14 is an autocrine growth factor for fibroblasts and acts as a multi-modal stimulator of prostate tumor growth
SO PROCEEDINGS OF THE NATIONAL ACADEMY OF SCIENCES OF THE UNITED STATES OF AMERICA
LA English
DT Article
DE cancer-associated fibroblasts; prostate cancer; tumor stroma
ID in-vivo; stromal fibroblasts; chemokine cxcl14; dendritic cells; breast-cancer; angiogenesis; expression; brak; metastasis; tissue
AB This study explored the role of secreted fibroblast-derived factors in prostate cancer growth. Analyses of matched normal and tumor tissue revealed up-regulation of CXCL14 in cancer-associated fibroblasts of a majority of prostate cancer. Fibroblasts overexpressing CXCL14 promoted the growth of prostate cancer xenografts, and increased tumor angiogenesis and macrophage infiltration. Mechanistic studies demonstrated that autocrine CXCL14-stimulation of fibroblasts stimulate migration and ERK-dependent proliferation of fibroblasts. CXCL14-stimulation of monocyte migration was also demonstrated. Furthermore, CXCL14-producing fibroblasts, but not recombinant CXCL14, enhanced in vitro proliferation and migration of prostate cancer cells and in vivo angiogenesis. These studies thus identify CXCL14 as a novel autocrine stimulator of fibroblast growth and migration, with multi-modal tumor-stimulatory activities. In more general terms, our findings suggest autocrine stimulation of fibroblasts as a previously unrecognized mechanism for chemokine-mediated stimulation of tumor growth, and suggest a novel mechanism whereby cancer-associated fibroblasts achieve their pro-tumorigenic phenotype.
C1 [Augsten, Martin; Hagglof, Christina; Stolz, Claudia; Tsagozis, Panagiotis; Levchenko, Tetyana; Egevad, Lars; Ostman, Arne] Karolinska Inst, Dept Oncol Pathol, S-17176 Stockholm, Sweden.
   [Olsson, Eleonor; Borg, Ake] Univ Lund Hosp, Dept Oncol, S-22185 Lund, Sweden.
   [Frederick, Mitchell J.] Univ Texas MD Anderson Canc Ctr, Dept Head & Neck Surg, Houston, TX 77030 USA.
   [Micke, Patrick] Uppsala Univ, Dept Genet & Pathol, S-75185 Uppsala, Sweden.
C3 Karolinska Institutet; Lund University; Skane University Hospital; University of Texas System; UTMD Anderson Cancer Center; Uppsala University
RP Ostman, A (通讯作者)，Karolinska Inst, Dept Oncol Pathol, S-17176 Stockholm, Sweden.
EM arne.ostman@ki.se
FU Swedish Cancer Society; STARGET; Swedish Research Council; Alice Wallenberg Foundation; SWEGENE program at Lund University
CR Allinen M, 2004, CANCER CELL, V6, P17, DOI 10.1016/j.ccr.2004.06.010
   Balabanian K, 2005, J BIOL CHEM, V280, P35760, DOI 10.1074/jbc.M508234200
   Balkwill F, 2004, NAT REV CANCER, V4, P540, DOI 10.1038/nrc1388
   Burns JM, 2006, J EXP MED, V203, P2201, DOI 10.1084/jem.20052144
   De Minicis S, 2007, GASTROENTEROLOGY, V132, P1937, DOI 10.1053/j.gastro.2007.02.033
   Frederick MJ, 2000, AM J PATHOL, V156, P1937, DOI 10.1016/S0002-9440(10)65067-5
   Hagerstrand D, 2006, ONCOGENE, V25, P4913, DOI 10.1038/sj.onc.1209497
   Johrer K, 2008, EXPERT OPIN BIOL TH, V8, P269, DOI 10.1517/14712598.8.3.269
   Karnoub AE, 2007, NATURE, V449, P557, DOI 10.1038/nature06188
   Kawada M, 2004, ANTICANCER RES, V24, P1561
   Kleer CG, 2008, CLIN CANCER RES, V14, P5357, DOI 10.1158/1078-0432.CCR-08-0732
   Kurth I, 2001, J EXP MED, V194, P855, DOI 10.1084/jem.194.6.855
   Meuter S, 2007, MOL CELL BIOL, V27, P983, DOI 10.1128/MCB.01648-06
   Nara N, 2007, J BIOL CHEM, V282, P30794, DOI 10.1074/jbc.M700412200
   Orimo A, 2005, CELL, V121, P335, DOI 10.1016/j.cell.2005.02.034
   Ozawa S, 2006, BIOCHEM BIOPH RES CO, V348, P406, DOI 10.1016/j.bbrc.2006.07.070
   Schwarze SR, 2005, PROSTATE, V64, P67, DOI 10.1002/pros.20215
   Shellenberger TD, 2004, CANCER RES, V64, P8262, DOI 10.1158/0008-5472.CAN-04-2056
   Shurin GV, 2005, J IMMUNOL, V174, P5490, DOI 10.4049/jimmunol.174.9.5490
   Singh S, 2007, CANCER METAST REV, V26, P453, DOI 10.1007/s10555-007-9068-9
   Starnes T, 2006, EXP HEMATOL, V34, P1101, DOI 10.1016/j.exphem.2006.05.015
   Strieter RM, 2006, EUR J CANCER, V42, P768, DOI 10.1016/j.ejca.2006.01.006
   Takahashi M, 2007, BIOCHEM BIOPH RES CO, V364, P1037, DOI 10.1016/j.bbrc.2007.10.120
   Thelen M, 2001, NAT IMMUNOL, V2, P129, DOI 10.1038/84224
   Tuxhorn JA, 2002, CANCER RES, V62, P3298
   Wu Y, 2008, J IMMUNOL, V181, P6384, DOI 10.4049/jimmunol.181.9.6384
   Yang G, 2006, P NATL ACAD SCI USA, V103, P16472, DOI 10.1073/pnas.0605752103
NR 27
TC 178
Z9 188
U1 0
U2 11
PU NATL ACAD SCIENCES
PI WASHINGTON
PA 2101 CONSTITUTION AVE NW, WASHINGTON, DC 20418 USA
SN 0027-8424
EI 
J9 P NATL ACAD SCI USA
JI Proc. Natl. Acad. Sci. U. S. A.
PD MAR 3
PY 2009
VL 106
IS 9
BP 3414
EP 3419
DI 10.1073/pnas.0813144106
PG 6
WC Multidisciplinary Sciences
SC Science & Technology - Other Topics
GA 414DM
UT WOS:000263844100078
PM 19218429
DA 2023-09-23
ER

PT J
AU Ostman, A
   Augsten, M
AF Oestman, Arne
   Augsten, Martin
TI Cancer-associated fibroblasts and tumor growth - bystanders turning into key players
SO CURRENT OPINION IN GENETICS & DEVELOPMENT
LA English
DT Review
ID mesenchymal stem-cells; breast-cancer; stromal cells; prostate-cancer; tgf-beta; pancreatic adenocarcinoma; extracellular-matrix; activation protein; epithelial-cells; in-vivo
AB Novel mechanisms, and molecular mediators, of the pro-tumorigenic effects of cancer-associated fibroblasts (CAFs) have been identified. These include CXCL12/SDF-1-mediated recruitment of bone marrow-derived endothelial precursor cell and pro-metastatic effects of CCL5. Co-culture experiments also suggest that CAFs can influence the drug-sensitivity of cancer cells. Comparisons of CAFs from different tumors have started to identify tumor-type specific differences in CAF gene expression and marker protein profiling indicates the existence of multiple distinct co-existing CAF-subsets. Studies in animal models have demonstrated that CAFs can be derived from bone marrow-derived cells or from epithelial or endothelial cells undergoing mesenchymal transition. The genetic status of CAFs remains controversial following conflicting findings. Meanwhile, analyses of CAFs from human tumors have revealed consistent epigenetic changes. An increasing number of translational studies have emphasized the prognostic significance of different CAF-related tumor characteristics. Clinical studies aiming at CAF-targeting can now be envisioned based on findings from experimental intervention studies with agents targeting, for example FAIR or PDGF-, TGF-beta- or hedgehog-signaling.
C1 [Oestman, Arne; Augsten, Martin] Karolinska Inst, Canc Ctr Karolinska, Dept Pathol & Oncol, S-17176 Stockholm, Sweden.
C3 Karolinska Institutet
RP Ostman, A (通讯作者)，Karolinska Inst, Canc Ctr Karolinska, Dept Pathol & Oncol, S-17176 Stockholm, Sweden.
EM arne.ostman@ki.se; martin.augsten@ki.se
CR Ahmed AA, 2007, CANCER CELL, V12, P514, DOI 10.1016/j.ccr.2007.11.014
   Allinen M, 2004, CANCER CELL, V6, P17, DOI 10.1016/j.ccr.2004.06.010
   Anderberg C, 2009, CANCER RES, V69, P369, DOI 10.1158/0008-5472.CAN-08-2724
   Andrae J, 2008, GENE DEV, V22, P1276, DOI 10.1101/gad.1653708
   Ao MF, 2007, CANCER RES, V67, P4244, DOI 10.1158/0008-5472.CAN-06-3946
   AUGSTEN MC, 2009, P NATL ACAD IN PRESS, V0, P0
   BARKING C, 2001, CANCER RES, V81, P8306
   Bhowmick NA, 2004, NATURE, V432, P332, DOI 10.1038/nature03096
   Bhowmick NA, 2004, SCIENCE, V303, P848, DOI 10.1126/science.1090922
   Chang HY, 2005, P NATL ACAD SCI USA, V102, P3738, DOI 10.1073/pnas.0409462102
   Chang HY, 2004, PLOS BIOL, V2, P206, DOI 10.1371/journal.pbio.0020007
   Chang HY, 2002, P NATL ACAD SCI USA, V99, P12877, DOI 10.1073/pnas.162488599
   Cheng N, 2007, CANCER RES, V67, P4869, DOI 10.1158/0008-5472.CAN-06-3381
   Cohen SJ, 2008, PANCREAS, V37, P154, DOI 10.1097/MPA.0b013e31816618ce
   Condeelis J, 2006, CELL, V124, P263, DOI 10.1016/j.cell.2006.01.007
   Crawford Y, 2009, CANCER CELL, V15, P21, DOI 10.1016/j.ccr.2008.12.004
   Direkze NC, 2006, CANCER RES, V66, P1265, DOI 10.1158/0008-5472.CAN-05-3202
   Direkze NC, 2004, CANCER RES, V64, P8492, DOI 10.1158/0008-5472.CAN-04-1708
   Dong JY, 2004, EMBO J, V23, P2800, DOI 10.1038/sj.emboj.7600289
   Farmer P, 2009, NAT MED, V15, P68, DOI 10.1038/nm.1908
   Fiegl H, 2006, CANCER RES, V66, P29, DOI 10.1158/0008-5472.CAN-05-2508
   Finak G, 2008, NAT MED, V14, P518, DOI 10.1038/nm1764
   Fukino K, 2007, JAMA-J AM MED ASSOC, V297, P2103, DOI 10.1001/jama.297.19.2103
   Hanson JA, 2006, JNCI-J NATL CANCER I, V98, P255, DOI 10.1093/jnci/djj051
   Henry LR, 2007, CLIN CANCER RES, V13, P1736, DOI 10.1158/1078-0432.CCR-06-1746
   Hu M, 2005, NAT GENET, V37, P899, DOI 10.1038/ng1596
   Hu M, 2008, CURR OPIN GENET DEV, V18, P27, DOI 10.1016/j.gde.2007.12.006
   Hwang RF, 2008, CANCER RES, V68, P918, DOI 10.1158/0008-5472.CAN-07-5714
   Infante JR, 2007, J CLIN ONCOL, V25, P319, DOI 10.1200/JCO.2006.07.8824
   Ishii G, 2003, BIOCHEM BIOPH RES CO, V309, P232, DOI 10.1016/S0006-291X(03)01544-4
   Iwano M, 2002, J CLIN INVEST, V110, P341, DOI 10.1172/JCI200215518
   Joesting MS, 2005, CANCER RES, V65, P10423, DOI 10.1158/0008-5472.CAN-05-0824
   Kalluri R, 2006, NAT REV CANCER, V6, P392, DOI 10.1038/nrc1877
   Karnoub AE, 2007, NATURE, V449, P557, DOI 10.1038/nature06188
   Kim KK, 2006, P NATL ACAD SCI USA, V103, P13180, DOI 10.1073/pnas.0605669103
   Kitadai Y, 2006, AM J PATHOL, V169, P2054, DOI 10.2353/ajpath.2006.060653
   Koukourakis MI, 2006, CANCER RES, V66, P632, DOI 10.1158/0008-5472.CAN-05-3260
   Li WH, 2007, AM J PATHOL, V171, P1189, DOI 10.2353/ajpath.2007.070285
   Loeffler M, 2006, J CLIN INVEST, V116, P1955, DOI 10.1172/JCI26532
   Maeda T, 2006, ONCOGENE, V25, P1408, DOI 10.1038/sj.onc.1209168
   Mantovani A, 2002, TRENDS IMMUNOL, V23, P549, DOI 10.1016/S1471-4906(02)02302-5
   Massague J, 2008, CELL, V134, P215, DOI 10.1016/j.cell.2008.07.001
   Meuter S, 2007, MOL CELL BIOL, V27, P983, DOI 10.1128/MCB.01648-06
   Micke P, 2004, LUNG CANCER, V45, PS163, DOI 10.1016/j.lungcan.2004.07.977
   Micke P, 2007, J INVEST DERMATOL, V127, P1516, DOI 10.1038/sj.jid.5700714
   Mishra PJ, 2008, CANCER RES, V68, P4331, DOI 10.1158/0008-5472.CAN-08-0943
   Mueller L, 2007, AM J PATHOL, V171, P1608, DOI 10.2353/ajpath.2007.060661
   Mueller MM, 2004, NAT REV CANCER, V4, P839, DOI 10.1038/nrc1477
   Muerkoster S, 2004, CANCER RES, V64, P1331, DOI 10.1158/0008-5472.CAN-03-1860
   Naber HPH, 2008, CURR CANCER DRUG TAR, V8, P466, DOI 10.2174/156800908785699342
   Orimo A, 2005, CELL, V121, P335, DOI 10.1016/j.cell.2005.02.034
   Orimo A, 2007, CANCER BIOL THER, V6, P618, DOI 10.4161/cbt.6.4.4255
   Ostermann E, 2008, CLIN CANCER RES, V14, P4584, DOI 10.1158/1078-0432.CCR-07-5211
   Ostman A, 2007, ADV CANCER RES, V97, P247, DOI 10.1016/S0065-230X(06)97011-0
   Patocs A, 2007, NEW ENGL J MED, V357, P2543, DOI 10.1056/NEJMoa071825
   Pietras K, 2002, CANCER RES, V62, P5476
   Pietras K, 2001, CANCER RES, V61, P2929
   Pietras K, 2008, PLOS MED, V5, P123, DOI 10.1371/journal.pmed.0050019
   Qiu W, 2008, NAT GENET, V40, P650, DOI 10.1038/ng.117
   Radisky DC, 2007, J CELL BIOCHEM, V101, P830, DOI 10.1002/jcb.21186
   Shekhar MPV, 2007, AM J PATHOL, V170, P1546, DOI 10.2353/ajpath.2007.061004
   Sugimoto H, 2006, CANCER BIOL THER, V5, P1640, DOI 10.4161/cbt.5.12.3354
   Taniwaki K, 2007, CANCER RES, V67, P4311, DOI 10.1158/0008-5472.CAN-06-4761
   Tsujino T, 2007, CLIN CANCER RES, V13, P2082, DOI 10.1158/1078-0432.CCR-06-2191
   Tuxhorn JA, 2002, CANCER RES, V62, P6021
   Walter K, 2008, CANCER BIOL THER, V7, P882, DOI 10.4161/cbt.7.6.5869
   Weber F, 2007, JAMA-J AM MED ASSOC, V297, P187, DOI 10.1001/jama.297.2.187
   Weinberg RA, 2008, NAT GENET, V40, P494, DOI 10.1038/ng0508-494
   WIKSTROM P, 2009, PROSTATE IN PRESS, V0, P0
   Yang F, 2005, CANCER RES, V65, P8887, DOI 10.1158/0008-5472.CAN-05-1702
   Yang S, 2008, CANCER RES, V68, P198, DOI 10.1158/0008-5472.CAN-07-5074
   Yauch RL, 2008, NATURE, V455, P406, DOI 10.1038/nature07275
   Zeisberg EM, 2007, CANCER RES, V67, P10123, DOI 10.1158/0008-5472.CAN-07-3127
   Zeisberg M, 2003, NAT MED, V9, P964, DOI 10.1038/nm888
   Zhu CQ, 2007, P NATL ACAD SCI USA, V104, P11754, DOI 10.1073/pnas.0703040104
NR 75
TC 429
Z9 446
U1 1
U2 113
PU CURRENT BIOLOGY LTD
PI LONDON
PA 84 THEOBALDS RD, LONDON WC1X 8RR, ENGLAND
SN 0959-437X
EI 
J9 CURR OPIN GENET DEV
JI Curr. Opin. Genet. Dev.
PD FEB 15
PY 2009
VL 19
IS 1
BP 67
EP 73
DI 10.1016/j.gde.2009.01.003
PG 7
WC Cell Biology; Genetics & Heredity
SC Cell Biology; Genetics & Heredity
GA 422LX
UT WOS:000264430600011
PM 19211240
DA 2023-09-23
ER

PT J
AU Campbell, I
   Polyak, K
   Haviv, I
AF Campbell, Ian
   Polyak, Kornelia
   Haviv, Izhak
TI Clonal Mutations in the Cancer-Associated Fibroblasts: The Case against Genetic Coevolution
SO CANCER RESEARCH
LA English
DT Review
ID carcinoma-associated fibroblasts; stromal cells; breast-cancer; tumor stroma; ovarian carcinomas; tp53 mutations; instability; epithelium; microenvironment; heterozygosity
C1 [Campbell, Ian] Peter MacCallum Canc Ctr, Ctr Canc Genet & Predict Med, VBCRC Canc Genet Lab, Melbourne, Vic 3002, Australia.
   [Campbell, Ian] Univ Melbourne, Sch Med, Dept Pathol, Melbourne, Vic, Australia.
   [Haviv, Izhak] Univ Melbourne, Sch Med, Dept Biochem, Melbourne, Vic, Australia.
   [Polyak, Kornelia] Dana Farber Canc Inst, Boston, MA 02115 USA.
   [Polyak, Kornelia] Harvard Univ, Sch Med, Boston, MA USA.
   [Haviv, Izhak] Baker IDI Inst, Prahran, Vic, Australia.
C3 Peter Maccallum Cancer Center; University of Melbourne; University of Melbourne; Harvard University; Dana-Farber Cancer Institute; Harvard University; Harvard Medical School; Baker Heart and Diabetes Institute
RP Campbell, I (通讯作者)，Peter MacCallum Canc Ctr, Ctr Canc Genet & Predict Med, VBCRC Canc Genet Lab, St Andrews Pl, Melbourne, Vic 3002, Australia.
EM ian.campbell@petermac.org
CR Allinen M, 2004, CANCER CELL, V6, P17, DOI 10.1016/j.ccr.2004.06.010
   Bhowmick NA, 2004, NATURE, V432, P332, DOI 10.1038/nature03096
   Campbell IG, 2008, NEW ENGL J MED, V358, P1634, DOI 10.1056/NEJMc086024
   Cunha GR, 2003, INT J CANCER, V107, P1, DOI 10.1002/ijc.11335
   Farrand K, 2002, J MOL DIAGN, V4, P150, DOI 10.1016/S1525-1578(10)60696-4
   Fiegl H, 2006, CANCER RES, V66, P29, DOI 10.1158/0008-5472.CAN-05-2508
   Fukino K, 2004, CANCER RES, V64, P7231, DOI 10.1158/0008-5472.CAN-04-2866
   Fukino K, 2007, JAMA-J AM MED ASSOC, V297, P2103, DOI 10.1001/jama.297.19.2103
   Haviv I, 2009, CELL CYCLE, V8, P589, DOI 10.4161/cc.8.4.7669
   Hu M, 2005, NAT GENET, V37, P899, DOI 10.1038/ng1596
   Hu M, 2008, CURR OPIN GENET DEV, V18, P27, DOI 10.1016/j.gde.2007.12.006
   Kern SE, 2006, CANCER BIOL THER, V5, P349, DOI 10.4161/cbt.5.4.2551
   Kuperwasser C, 2004, P NATL ACAD SCI USA, V101, P4966, DOI 10.1073/pnas.0401064101
   Kurose K, 2002, NAT GENET, V32, P355, DOI 10.1038/ng1013
   Matsumoto N, 2003, BRIT J CANCER, V89, P707, DOI 10.1038/sj.bjc.6601141
   Moinfar F, 2000, CANCER RES, V60, P2562
   Olumi AF, 1999, CANCER RES, V59, P5002
   Orimo A, 2006, CELL CYCLE, V5, P1597, DOI 10.4161/cc.5.15.3112
   Paterson RF, 2003, CANCER, V98, P1830, DOI 10.1002/cncr.11747
   Patocs A, 2007, NEW ENGL J MED, V357, P2543, DOI 10.1056/NEJMoa071825
   Polyak K, 2009, TRENDS GENET, V25, P30, DOI 10.1016/j.tig.2008.10.012
   Qiu W, 2008, NAT GENET, V40, P650, DOI 10.1038/ng.117
   Shiraishi H, 2006, J GASTROENTEROL, V41, P1186, DOI 10.1007/s00535-006-1953-4
   Sieben NLG, 2000, HUM PATHOL, V31, P1414, DOI 10.1053/hupa.2000.20381
   Soussi T, 2006, NAT REV CANCER, V6, P83, DOI 10.1038/nrc1783
   Tuhkanen H, 2004, INT J CANCER, V109, P247, DOI 10.1002/ijc.11733
   Tuhkanen H, 2006, INT J CANCER, V119, P1345, DOI 10.1002/ijc.21785
   Walter K, 2008, CANCER BIOL THER, V7, P882, DOI 10.4161/cbt.7.6.5869
   Weber F, 2005, BRIT J CANCER, V92, P1922, DOI 10.1038/sj.bjc.6602557
   Weber F, 2006, AM J HUM GENET, V78, P961, DOI 10.1086/504090
   Weber F, 2007, JAMA-J AM MED ASSOC, V297, P187, DOI 10.1001/jama.297.2.187
   Winter JM, 2006, CANCER BIOL THER, V5, P360, DOI 10.4161/cbt.5.4.2552
   Zalcman G, 2008, NEW ENGL J MED, V358, P1635
   Zander CS, 2008, NEW ENGL J MED, V358, P1635
   ZANDER CS, 2008, NEW ENGL J MED, V358, P6
NR 35
TC 66
Z9 66
U1 0
U2 5
PU AMER ASSOC CANCER RESEARCH
PI PHILADELPHIA
PA 615 CHESTNUT ST, 17TH FLOOR, PHILADELPHIA, PA 19106-4404 USA
SN 0008-5472
EI 
J9 CANCER RES
JI Cancer Res.
PD SEP 1
PY 2009
VL 69
IS 17
BP 6765
EP 6768
DI 10.1158/0008-5472.CAN-08-4253
PG 4
WC Oncology
SC Oncology
GA 491GH
UT WOS:000269566000003
PM 19706773
DA 2023-09-23
ER

PT J
AU Pavlides, S
   Whitaker-Menezes, D
   Castello-Cros, R
   Flomenberg, N
   Witkiewicz, AK
   Frank, PG
   Casimiro, MC
   Wang, CG
   Fortina, P
   Addya, S
   Pestell, RG
   Martinez-Outschoorn, UE
   Sotgia, F
   Lisanti, MP
AF Pavlides, Stephanos
   Whitaker-Menezes, Diana
   Castello-Cros, Remedios
   Flomenberg, Neal
   Witkiewicz, Agnieszka K.
   Frank, Philippe G.
   Casimiro, Mathew C.
   Wang, Chenguang
   Fortina, Paolo
   Addya, Sankar
   Pestell, Richard G.
   Martinez-Outschoorn, Ubaldo E.
   Sotgia, Federica
   Lisanti, Michael P.
TI The reverse Warburg effect Aerobic glycolysis in cancer associated fibroblasts and the tumor stroma
SO CELL CYCLE
LA English
DT Article
DE caveolin-1; tumor stroma; myo-fibroblast; cancer-associated fibroblast; aerobic glycolysis; M2-isoform of pyruvate kinase; lactate dehydrogenase; Warburg effect
ID human breast-cancer; mesenchymal stem-cells; high lactate levels; keloid-derived fibroblasts; inducible factor-i; annexin-ii; mitochondrial-function; liver-regeneration; systemic-sclerosis; pyruvate-kinase
AB Here, we propose a new model for understanding the Warburg effect in tumor metabolism. Our hypothesis is that epithelial cancer cells induce the Warburg effect (aerobic glycolysis) in neighboring stromal fibroblasts. These cancer-associated fibroblasts, then undergo myo-fibroblastic differentiation, and secrete lactate and pyruvate (energy metabolites resulting from aerobic glycolysis). Epithelial cancer cells could then take up these energy-rich metabolites and use them in the mitochondrial TCA cycle, thereby promoting efficient energy production (ATP generation via oxidative phosphorylation), resulting in a higher proliferative capacity. In this alternative model of tumorigenesis, the epithelial cancer cells instruct the normal stroma to transform into a wound-healing stroma, providing the necessary energy-rich micro-environment for facilitating tumor growth and angiogenesis. In essence, the fibroblastic tumor stroma would directly feed the epithelial cancer cells, in a type of host-parasite relationship. We have termed this new idea the "Reverse Warburg Effect." In this scenario, the epithelial tumor cells "corrupt" the normal stroma, turning it into a factory for the production of energy-rich metabolites. This alternative model is still consistent with Warburg's original observation that tumors show a metabolic shift towards aerobic glycolysis. In support of this idea, unbiased proteomic analysis and transcriptional profiling of a new model of cancer-associated fibroblasts (caveolin-1 (Cav-1) deficient stromal cells), shows the upregulation of both (1) myo-fibroblast markers and (2) glycolytic enzymes, under normoxic conditions. We validated the expression of these proteins in the fibroblastic stroma of human breast cancer tissues that lack stromal Cav-1. Importantly, a loss of stromal Cav-1 in human breast cancers is associated with tumor recurrence, metastasis, and poor clinical outcome. Thus, an absence of stromal Cav-1 may be a biomarker for the "Reverse Warburg Effect," explaining its powerful predictive value.
C1 [Pavlides, Stephanos; Whitaker-Menezes, Diana; Castello-Cros, Remedios; Frank, Philippe G.; Casimiro, Mathew C.; Wang, Chenguang; Fortina, Paolo; Addya, Sankar; Pestell, Richard G.; Sotgia, Federica; Lisanti, Michael P.] Thomas Jefferson Univ, Dept Stem Cell Biol & Regenerat Med, Philadelphia, PA 19107 USA.
   [Pavlides, Stephanos; Whitaker-Menezes, Diana; Castello-Cros, Remedios; Frank, Philippe G.; Casimiro, Mathew C.; Wang, Chenguang; Fortina, Paolo; Addya, Sankar; Pestell, Richard G.; Sotgia, Federica; Lisanti, Michael P.] Thomas Jefferson Univ, Dept Canc Biol, Philadelphia, PA 19107 USA.
   [Pavlides, Stephanos; Whitaker-Menezes, Diana; Castello-Cros, Remedios; Flomenberg, Neal; Witkiewicz, Agnieszka K.; Frank, Philippe G.; Casimiro, Mathew C.; Wang, Chenguang; Fortina, Paolo; Addya, Sankar; Pestell, Richard G.; Martinez-Outschoorn, Ubaldo E.; Sotgia, Federica; Lisanti, Michael P.] Thomas Jefferson Univ, Jefferson Stem Cell Biol & Regenerat Med Ctr, Philadelphia, PA 19107 USA.
   [Flomenberg, Neal; Martinez-Outschoorn, Ubaldo E.; Lisanti, Michael P.] Thomas Jefferson Univ, Dept Med Oncol, Philadelphia, PA 19107 USA.
   [Witkiewicz, Agnieszka K.] Thomas Jefferson Univ, Dept Pathol Anat & Cell Biol, Kimmel Canc Ctr, Philadelphia, PA 19107 USA.
C3 Jefferson University; Jefferson University; Jefferson University; Jefferson University; Jefferson University
RP Sotgia, F (通讯作者)，Thomas Jefferson Univ, Dept Stem Cell Biol & Regenerat Med, Philadelphia, PA 19107 USA.
EM federica.sotgia@jefferson.edu; michael.lisanti@kimmelcancercenter.org
FU NIH/NCI [R01-CA-80250, R01-CA-098779, R01-CA-120876, R01-AR-055660, R01-CA-70896, R01-CA-75503, R01-CA-86072, R01-CA-107382, P30-CA-56036]; Susan G. Komen Breast Cancer Foundation; Department of Defense-Breast Cancer Research Program (Synergistic Idea Award); Breast Cancer Alliance, Inc.; Susan G. Komen Career Catalyst Grant; W.W. Smith Charitable Trust; Breast Cancer Alliance (BCA); American Cancer Society (ACS); Dr. Ralph and Marian C. Falk Medical Research Trust; Margaret Q. Landenberger Research Foundation; Pennsylvania Department of Health
CR Bagley RG, 2009, INT J ONCOL, V34, P619, DOI 10.3892/ijo_00000187
   BelAiba RS, 2004, BIOL CHEM, V385, P249, DOI 10.1515/BC.2004.019
   Benita Y, 2009, NUCLEIC ACIDS RES, V37, P4587, DOI 10.1093/nar/gkp425
   Brasaemle DL, 2006, SCIENCE, V313, P1581, DOI 10.1126/science.1133253
   Butterwick K, 2009, J AM ACAD DERMATOL, V61, P281, DOI 10.1016/j.jaad.2008.11.881
   Christofk HR, 2008, NATURE, V452, P230, DOI 10.1038/nature06734
   Cleven AHG, 2008, BRIT J CANCER, V99, P727, DOI 10.1038/sj.bjc.6604547
   Cleven AHG, 2007, CELL ONCOL, V29, P229
   Custodis F, 2006, CARDIOVASC RES, V71, P342, DOI 10.1016/j.cardiores.2006.04.005
   Del Gaido F, 2008, ARTHRITIS RHEUM-US, V58, P2854, DOI 10.1002/art.23791
   Del Galdo F, 2008, CURR OPIN RHEUMATOL, V20, P713, DOI 10.1097/BOR.0b013e3283103d27
   Di Vizio D, 2009, CELL CYCLE, V8, P2420, DOI 10.4161/cc.8.15.9116
   Dovas A, 2005, BIOCHEM J, V390, P1, DOI 10.1042/BJ20050104
   Emoto K, 2001, CANCER, V92, P1419, DOI 10.1002/1097-0142(20010915)92:6<1419::AID-CNCR1465>3.0.CO;2-J
   Esposito I, 2006, J PATHOL, V208, P673, DOI 10.1002/path.1935
   Esteban C, 1996, TUMOR BIOL, V17, P299, DOI 10.1159/000217992
   Fernandez MA, 2006, SCIENCE, V313, P1628, DOI 10.1126/science.1130773
   Frank PG, 2007, CELL CYCLE, V6, P115, DOI 10.4161/cc.6.2.3722
   Haviv I, 2009, CELL CYCLE, V8, P589, DOI 10.4161/cc.8.4.7669
   Heiden MGV, 2009, SCIENCE, V324, P1029, DOI 10.1126/science.1160809
   Helleman J, 2008, CLIN CANCER RES, V14, P5555, DOI 10.1158/1078-0432.CCR-08-0555
   Hoang VM, 2001, BIOCHEMISTRY-US, V40, P4077, DOI 10.1021/bi0023910
   HU Q, 2009, NEPHROL DIAL TRANSPL, V0, P0
   Joseph P, 2002, J BIOL CHEM, V277, P6131, DOI 10.1074/jbc.M109373200
   Kotake-Nara E, 2007, NEUROSCI LETT, V422, P223, DOI 10.1016/j.neulet.2007.06.026
   Kumar VBS, 2007, J CELL PHYSIOL, V211, P477, DOI 10.1002/jcp.20955
   Lee JW, 2008, INT J BIOCHEM CELL B, V40, P1043, DOI 10.1016/j.biocel.2007.11.009
   Lei YX, 2002, TERATOGEN CARCIN MUT, V22, P377, DOI 10.1002/tcm.10034
   Liao SH, 2009, PROTEOMICS, V9, P3901, DOI 10.1002/pmic.200800922
   Long Xiao, 2006, CHINESE MEDICAL SCIENCES JOURNAL, V21, P179
   Lu HS, 2002, J BIOL CHEM, V277, P23111, DOI 10.1074/jbc.M202487200
   Marouga R, 2005, ANAL BIOANAL CHEM, V382, P669, DOI 10.1007/s00216-005-3126-3
   Mercier I, 2008, CANCER BIOL THER, V7, P1212, DOI 10.4161/cbt.7.8.6220
   Mesker WE, 2007, CELL ONCOL, V29, P387
   Mesker WE, 2009, CELL ONCOL, V31, P169, DOI 10.3233/CLO-2009-0478
   Mishra PJ, 2008, CANCER RES, V68, P4331, DOI 10.1158/0008-5472.CAN-08-0943
   Oh P, 2004, NATURE, V429, P629, DOI 10.1038/nature02580
   Phan TT, 2004, J TRAUMA, V57, P1032, DOI 10.1097/01.TA.0000114087.46566.EB
   Phan TT, 2003, J DERMATOL SCI, V33, P192, DOI 10.1016/j.jdermsci.2003.08.008
   Phan TT, 2003, J TRAUMA, V54, P1212, DOI 10.1097/01.TA.0000030630.72836.32
   RACKER E, 1985, P NATL ACAD SCI USA, V82, P3535, DOI 10.1073/pnas.82.11.3535
   Razani B, 2001, J BIOL CHEM, V276, P38121
   Razani B, 2001, J BIOL CHEM, V276, P6727, DOI 10.1074/jbc.M008340200
   Sakamaki T, 2006, MOL CELL BIOL, V26, P5449, DOI 10.1128/MCB.02074-05
   Schafer M, 2008, NAT REV MOL CELL BIO, V9, P628, DOI 10.1038/nrm2455
   Schneiderhan W, 2009, GUT, V58, P1391, DOI 10.1136/gut.2009.181412
   SCHWARTZALBIEZ R, 1993, DIFFERENTIATION, V52, P229, DOI 10.1111/j.1432-0436.1993.tb00635.x
   SCHWICKERT G, 1995, CANCER RES, V55, P4757
   Sloan EK, 2009, AM J PATHOL, V174, P2035, DOI 10.2353/ajpath.2009.080924
   Sotgia F, 2009, AM J PATHOL, V174, P746, DOI 10.2353/ajpath.2009.080658
   Vincent AS, 2008, J INVEST DERMATOL, V128, P702, DOI 10.1038/sj.jid.5701107
   Walenta S, 2004, SEMIN RADIAT ONCOL, V14, P267, DOI 10.1016/j.semradonc.2004.04.004
   Walenta S, 2000, CANCER RES, V60, P916
   Walenta S, 1997, AM J PATHOL, V150, P409
   Wang CG, 2006, P NATL ACAD SCI USA, V103, P11567, DOI 10.1073/pnas.0603363103
   WARBURG O, 1956, SCIENCE, V123, P309, DOI 10.1126/science.123.3191.309
   Witkiewicz AK, 2009, CANCER BIOL THER, V8, P1071, DOI 10.4161/cbt.8.11.8874
   Witkiewicz AK, 2009, CELL CYCLE, V8, P1654, DOI 10.4161/cc.8.11.8544
   Witkiewicz AK, 2009, AM J PATHOL, V174, P2023, DOI 10.2353/ajpath.2009.080873
   Zemel R, 2009, LIVER INT, V29, P1326, DOI 10.1111/j.1478-3231.2009.02054.x
NR 60
TC 967
Z9 1004
U1 3
U2 123
PU TAYLOR & FRANCIS INC
PI PHILADELPHIA
PA 530 WALNUT STREET, STE 850, PHILADELPHIA, PA 19106 USA
SN 1538-4101
EI 1551-4005
J9 CELL CYCLE
JI Cell Cycle
PD DEC 1
PY 2009
VL 8
IS 23
BP 3984
EP 4001
DI 10.4161/cc.8.23.10238
PG 18
WC Cell Biology
SC Cell Biology
GA 525MD
UT WOS:000272219200038
PM 19923890
DA 2023-09-23
ER

PT J
AU Brekhman, V
   Neufeld, G
AF Brekhman, Vera
   Neufeld, Gera
TI A novel asymmetric 3D in-vitro assay for the study of tumor cell invasion
SO BMC CANCER
LA English
DT Article
ID cancer-associated fibroblasts; breast-cancer; culture model; matrix; migration; transition; invasiveness; progression; inhibition; adhesion
AB Background: The induction of tumor cell invasion is an important step in tumor progression. Due to the cost and slowness of in-vivo invasion assays, there is need for quantitative in-vitro invasion assays that mimic as closely as possible the tumor environment and in which conditions can be rigorously controlled. Methods: We have established a novel asymmetric 3D in-vitro invasion assay by embedding a monolayer of tumor cells between two layers of collagen. The cells were then allowed to invade the upper and lower layers of collagen. To visualize invading cells the gels were sectioned perpendicular to the monolayer so that after seeding the monolayer appears as a thin line precisely defining the origin of invasion. The number of invading tumor cells, their proliferation rate, the distance they traverse and the direction of invasion could then be determined quantitatively. Results: The assay was used to compare the invasive properties of several tumor cell types and the results compare well with those obtained by previously described assays. Lysyl-oxidase like protein-2 (Loxl2) is a potent inducer of invasiveness. Using our assay we show for the first time that inhibition of endogenous Loxl2 expression in several types of tumor cells strongly inhibits their invasiveness. We also took advantage of the asymmetric nature of the assay in order to show that fibronectin enhances the invasiveness of breast cancer cells more potently than laminin. The asymmetric properties of the assay were also used to demonstrate that soluble factors derived from fibroblasts can preferentially attract invading breast cancer cells. Conclusion: Our assay displays several advantages over previous invasion assays as it is allows the quantitative analysis of directional invasive behavior of tumor cells in a 3D environment mimicking the tumor microenvironment. It should be particularly useful for the study of the effects of components of the tumor microenvironment on tumor cell invasiveness.
C1 [Brekhman, Vera; Neufeld, Gera] Technion Israel Inst Technol, Bruce Rappaport Fac Med, Canc Res & Vasc Biol Ctr, IL-31096 Haifa, Israel.
C3 Technion Israel Institute of Technology; Rappaport Faculty of Medicine
RP Neufeld, G (通讯作者)，Technion Israel Inst Technol, Bruce Rappaport Fac Med, Canc Res & Vasc Biol Ctr, POB 9679,1 Efron St, IL-31096 Haifa, Israel.
EM verab@tx.technion.ac.il; gera@tx.technion.ac.il
FU US Army [W81XWH-04-1-0430]; Arresto Biosciences Inc
CR Akiri G, 2003, CANCER RES, V63, P1657
   ALBINI A, 1987, CANCER RES, V47, P3239
   Bartsch JE, 2003, J SURG RES, V110, P287, DOI 10.1016/S0022-4804(03)00004-0
   Bergamaschi A, 2008, J PATHOL, V214, P357, DOI 10.1002/path.2278
   Burleson KM, 2004, CLIN EXP METASTAS, V21, P685, DOI 10.1007/s10585-004-5768-5
   Casey TM, 2008, BREAST CANCER RES TR, V110, P39, DOI 10.1007/s10549-007-9684-7
   Del Duca D, 2004, J NEURO-ONCOL, V67, P295, DOI 10.1023/B:NEON.0000024220.07063.70
   Eccles SA, 2005, BIOTECHNOL ANN REV, V11, P391, DOI 10.1016/S1387-2656(05)11013-8
   GORCZYCA W, 1993, ANTICANCER RES, V13, P851
   Hazgui S, 2005, AM J PHYSIOL-CELL PH, V289, PC1547, DOI 10.1152/ajpcell.00319.2005
   Kenny HA, 2007, INT J CANCER, V121, P1463, DOI 10.1002/ijc.22874
   Kim HD, 2008, MOL BIOL CELL, V19, P4249, DOI 10.1091/mbc.E08-05-0501
   Kleinman H K, 2001, CURR PROTOC CELL BIOL, VChapter 12, P0, DOI 10.1002/0471143030.cb1202s00
   Korah R, 2007, HUM PATHOL, V38, P154, DOI 10.1016/j.humpath.2006.07.004
   KRAMER RH, 1986, CANCER RES, V46, P1980
   Li HC, 2007, J CELL BIOCHEM, V101, P805, DOI 10.1002/jcb.21159
   Maquoi E, 1998, FEBS LETT, V424, P262, DOI 10.1016/S0014-5793(98)00187-2
   Micke P, 2005, EXPERT OPIN THER TAR, V9, P1217, DOI 10.1517/14728222.9.6.1217
   Munoz R, 2006, CANCER RES, V66, P3386, DOI 10.1158/0008-5472.CAN-05-4411
   Park DW, 2003, CANCER LETT, V195, P185, DOI 10.1016/S0304-3835(03)00131-9
   Peinado H, 2005, EMBO J, V24, P3446, DOI 10.1038/sj.emboj.7600781
   Perl AK, 1998, NATURE, V392, P190, DOI 10.1038/32433
   Rae JM, 2007, BREAST CANCER RES TR, V104, P13, DOI 10.1007/s10549-006-9392-8
   Studebaker AW, 2008, CANCER RES, V68, P9087, DOI 10.1158/0008-5472.CAN-08-0400
   Tysnes BB, 1996, INT J CANCER, V67, P777, DOI 10.1002/(SICI)1097-0215(19960917)67:6<777::AID-IJC5>3.0.CO;2-O
   Vilcek J, 1978, ADV EXP MED BIOL, V110, P101
   Weinberg, 2007, BIOL CANC, V0, P587
   Wolf K, 2003, J CELL BIOL, V160, P267, DOI 10.1083/jcb.200209006
   Yang J, 2008, DEV CELL, V14, P818, DOI 10.1016/j.devcel.2008.05.009
NR 29
TC 47
Z9 48
U1 0
U2 12
PU BMC
PI LONDON
PA CAMPUS, 4 CRINAN ST, LONDON N1 9XW, ENGLAND
SN 
EI 1471-2407
J9 BMC CANCER
JI BMC Cancer
PD NOV 30
PY 2009
VL 9
IS 
BP 
EP 
DI 10.1186/1471-2407-9-415
PG 12
WC Oncology
SC Oncology
GA 532TG
UT WOS:000272772100001
PM 19948022
DA 2023-09-23
ER

PT J
AU Perentes, JY
   Mckee, TD
   Ley, CD
   Mathiew, H
   Dawson, M
   Padera, TP
   Munn, LL
   Jain, RK
   Boucher, Y
AF Perentes, Jean Y.
   McKee, Trevor D.
   Ley, Carsten D.
   Mathiew, Hannah
   Dawson, Michelle
   Padera, Timothy P.
   Munn, Lance L.
   Jain, Rakesh K.
   Boucher, Yves
TI In vivo imaging of extracellular matrix remodeling by tumor-associated fibroblasts
SO NATURE METHODS
LA English
DT Article
ID collagen; relaxin
AB Here we integrated multiphoton laser scanning microscopy and the registration of second harmonic generation images of collagen fibers to overcome difficulties in tracking stromal cell-matrix interactions for several days in live mice. We show that the matrix-modifying hormone relaxin increased tumor-associated fibroblast (TAF) interaction with collagen fibers by stimulating beta(1)-integrin activity, which is necessary for fiber remodeling by matrix metalloproteinases.
C1 [Perentes, Jean Y.; McKee, Trevor D.; Ley, Carsten D.; Mathiew, Hannah; Dawson, Michelle; Padera, Timothy P.; Munn, Lance L.; Jain, Rakesh K.; Boucher, Yves] Massachusetts Gen Hosp, Dept Radiat Oncol, Boston, MA 02114 USA.
   [Perentes, Jean Y.; McKee, Trevor D.; Ley, Carsten D.; Mathiew, Hannah; Dawson, Michelle; Padera, Timothy P.; Munn, Lance L.; Jain, Rakesh K.; Boucher, Yves] Harvard Univ, Sch Med, Boston, MA 02114 USA.
C3 Harvard University; Massachusetts General Hospital; Harvard University; Harvard Medical School
RP Boucher, Y (通讯作者)，Massachusetts Gen Hosp, Dept Radiat Oncol, 100 Blossom St, Boston, MA 02114 USA.
EM yves@steele.mgh.harvard.edu
FU US National Cancer Institute [R01-CA98706, R01-CA85140, P01-CA80124]; Swiss National Funding [107362]; Fond Decker and Fond de Perfectionement du Centre Hospitalier Universitaire Vaudois
CR ABERCROMBIE M, 1970, EXP CELL RES, V59, P393, DOI 10.1016/0014-4827(70)90646-4
   Binder C, 2004, BREAST CANCER RES TR, V87, P157, DOI 10.1023/B:BREA.0000041622.30169.16
   Brown E, 2003, NAT MED, V9, P796, DOI 10.1038/nm879
   Friedl P, 1998, MICROSC RES TECHNIQ, V43, P369, DOI 10.1002/(SICI)1097-0029(19981201)43:5<369::AID-JEMT3>3.0.CO;2-6
   Fukumura D, 1998, CELL, V94, P715, DOI 10.1016/S0092-8674(00)81731-6
   Grinnell F, 2003, TRENDS CELL BIOL, V13, P264, DOI 10.1016/S0962-8924(03)00057-6
   Halin C, 2005, ANNU REV CELL DEV BI, V21, P581, DOI 10.1146/annurev.cellbio.21.122303.133159
   Samuel CS, 2007, CELL MOL LIFE SCI, V64, P1539, DOI 10.1007/s00018-007-6543-y
   Thevenaz P, 1998, IEEE T IMAGE PROCESS, V7, P27, DOI 10.1109/83.650848
   Tomasek JJ, 2002, NAT REV MOL CELL BIO, V3, P349, DOI 10.1038/nrm809
   Wolf K, 2003, BLOOD, V102, P3262, DOI 10.1182/blood-2002-12-3791
   Zigrino P, 2001, EUR J CELL BIOL, V80, P68, DOI 10.1078/0171-9335-00134
NR 12
TC 102
Z9 103
U1 0
U2 29
PU NATURE PUBLISHING GROUP
PI LONDON
PA MACMILLAN BUILDING, 4 CRINAN ST, LONDON N1 9XW, ENGLAND
SN 1548-7091
EI 1548-7105
J9 NAT METHODS
JI Nat. Methods
PD FEB 15
PY 2009
VL 6
IS 2
BP 143
EP 145
DI 10.1038/NMETH.1295
PG 3
WC Biochemical Research Methods
SC Biochemistry & Molecular Biology
GA 405CA
UT WOS:000263198500014
PM 19151720
DA 2023-09-23
ER

PT J
AU Casey, T
   Bond, J
   Tighe, S
   Hunter, T
   Lintault, L
   Patel, O
   Eneman, J
   Crocker, A
   White, J
   Tessitore, J
   Stanley, M
   Harlow, S
   Weaver, D
   Muss, H
   Plaut, K
AF Casey, Theresa
   Bond, Jeffrey
   Tighe, Scott
   Hunter, Timothy
   Lintault, Laura
   Patel, Osman
   Eneman, Jonathan
   Crocker, Abigail
   White, Jeffrey
   Tessitore, Joseph
   Stanley, Mary
   Harlow, Seth
   Weaver, Donald
   Muss, Hyman
   Plaut, Karen
TI Molecular signatures suggest a major role for stromal cells in development of invasive breast cancer
SO BREAST CANCER RESEARCH AND TREATMENT
LA English
DT Review
DE Epithelium; Invasion; Microarray analysis; Stroma; Transcriptome
ID growth-factor-beta; fibroblast-activation protein; mammary-carcinoma; epithelial-cells; serial analysis; up-regulation; tumor-stroma; expression; gene; metastasis
AB Background Breast cancer invasion and metastasis involves both epithelial and stromal changes. Our objective was to delineate the pivotal role stroma plays in invasion by comparing transcriptomes among stromal and epithelial cells in normal tissue and invasive breast cancer. Methods Total RNA was isolated from epithelial and stromal cells that were laser captured from normal breast tissue (n = 5) and invasive breast cancer (n = 28). Gene expression was measured using Affymetrix U133A 2.0 GeneChips. Differential gene expression was evaluated and compared within a model that accounted for cell type (epithelial [E] versus stromal [S]), diagnosis (cancer [C] versus normal [N]) as well as cell type-diagnosis interactions. Results Compared to NE, the CE transcriptome was highly enriched with genes in proliferative, motility and ECM ontologies. Differences in CS and NS transcriptomes suggested that the ECM was being remodeled in invasive breast cancer, as genes were over-represented in ECM and proteolytic ontologies. Genes more highly expressed in CS compared to CE were primarily ECM components or were involved in the remodeling of ECM, suggesting that ECM biosynthesis and remodeling were initiated in the tumor stroma. Conclusion Based on identified molecular crosstalk between the two contiguous cell populations, a mechanistic model that spurs invasion is proposed, that shows breast cancer invasion proceeds through the acquisition of a motile phenotype in tumor epithelial cells and a reactive phenotype in cancer associated fibroblasts.
C1 [Casey, Theresa; Patel, Osman; Plaut, Karen] Michigan State Univ, E Lansing, MI 48824 USA.
   [Bond, Jeffrey] Univ Vermont, Vermont Canc Ctr Bioinformat Core, Burlington, VT 05405 USA.
   [Tighe, Scott; Hunter, Timothy] Univ Vermont, Microarray Core Facil, Burlington, VT 05405 USA.
C3 Michigan State University; University of Vermont; University of Vermont
RP Casey, T (通讯作者)，Michigan State Univ, E Lansing, MI 48824 USA.
EM ande1218@msu.edu; Jeffrey.Bond@uvm.edu; Scott.Tighe@uvm.edu; Timothy.Hunter@uvm.edu; llintault@gmail.com; patelo@msu.edu; jeneman@yorkhospital.com; Abigail.Crocker@uvm.edu; Jeffrey.White@uvm.edu; Joseph.Tessitore@vtmednet.org; Mary.Stanley@uvm.edu; Seth.Harlow@uvm.edu; Donald.Weaver@uvm.edu; Hyman.Muss@uvm.edu
FU Breast Cancer Research Foundation; New York; NCI [P30CA22435]
CR Abba MC, 2004, BREAST CANCER RES, V6, PR499, DOI 10.1186/bcr899
   ANDREAS MS, 2007, J NEUROONCOL, V81, P39
   [Anonymous], 2006, R LANG ENV STAT COMP, V0, P0
   Barcellos-Hoff MH, 2000, CANCER RES, V60, P1254
   BARCELLOSHOFF MH, 1993, CANCER RES, V53, P3880
   Barresi R, 2006, J CELL SCI, V119, P199, DOI 10.1242/jcs.02814
   Barth PJ, 2005, VIRCHOWS ARCH, V446, P532, DOI 10.1007/s00428-005-1256-9
   BASSET P, 1993, BREAST CANCER RES TR, V24, P185, DOI 10.1007/BF01833259
   Bhowmick NA, 2004, SCIENCE, V303, P848, DOI 10.1126/science.1090922
   Bissell MJ, 2001, NAT REV CANCER, V1, P46, DOI 10.1038/35094059
   Bolstad BM, 2003, BIOINFORMATICS, V19, P185, DOI 10.1093/bioinformatics/19.2.185
   Bradshaw AD, 2001, J CLIN INVEST, V107, P1049, DOI 10.1172/JCI12939
   Carraway KL, 2006, CANCER CELL, V10, P93, DOI 10.1016/j.ccr.2006.07.015
   Chambers AF, 2002, NAT REV CANCER, V2, P563, DOI 10.1038/nrc865
   Cheng N, 2005, ONCOGENE, V24, P5053, DOI 10.1038/sj.onc.1208685
   Clark EA, 2000, NATURE, V406, P532, DOI 10.1038/35020106
   Cockett MI, 1998, BIOCHEM SOC SYMP, V0, P295
   Condeelis J, 2003, NAT REV CANCER, V3, P921, DOI 10.1038/nrc1231
   Condeelis J, 2006, CELL, V124, P263, DOI 10.1016/j.cell.2006.01.007
   de Jong JS, 2000, HISTOPATHOLOGY, V36, P306
   de Jong JS, 2000, BRIT J CANCER, V82, P368
   de Visser KE, 2005, CANCER CELL, V7, P411, DOI 10.1016/j.ccr.2005.04.014
   Elston C W, 2002, HISTOPATHOLOGY, V41, P154
   ELSTON CW, 1991, HISTOPATHOLOGY, V19, P403, DOI 10.1111/j.1365-2559.1991.tb00229.x
   Falcon S, 2007, BIOINFORMATICS, V23, P257, DOI 10.1093/bioinformatics/btl567
   Faler Byron J, 2006, PERSPECT VASC SURG ENDOVASC THER, V18, P55, DOI 10.1177/153100350601800123
   Fidler IJ, 2003, NAT REV CANCER, V3, P453, DOI 10.1038/nrc1098
   Finak G, 2006, BREAST CANCER RES, V8, P0, DOI 10.1186/bcr1608
   Fleisch MC, 2006, ENDOCR-RELAT CANCER, V13, P379, DOI 10.1677/erc.1.01112
   Folgueira MAAK, 2006, BRAZ J MED BIOL RES, V39, P1101, DOI 10.1590/S0100-879X2006000800013
   Friedl P, 2003, BIOCHEM SOC SYMP, V70, P277, DOI 10.1042/bss0700277
   Fukumura D, 1998, CELL, V94, P715, DOI 10.1016/S0092-8674(00)81731-6
   GARINCHESA P, 1990, P NATL ACAD SCI USA, V87, P7235, DOI 10.1073/pnas.87.18.7235
   Gentleman RC, 2004, GENOME BIOL, V5, P0, DOI 10.1186/gb-2004-5-10-r80
   Gocheva V, 2006, GENE DEV, V20, P543, DOI 10.1101/gad.1407406
   Grigoriadis A, 2006, BREAST CANCER RES, V8, P0, DOI 10.1186/bcr1604
   Gupta GP, 2006, CELL, V127, P679, DOI 10.1016/j.cell.2006.11.001
   Hayashido Y, 1998, INT J CANCER, V75, P654, DOI 10.1002/(SICI)1097-0215(19980209)75:4<654::AID-IJC26>3.0.CO;2-7
   Hu ZY, 2006, BMC GENOMICS, V7, P0, DOI 10.1186/1471-2164-7-96
   Hubmacher D, 2006, CURR TOP DEV BIOL, V75, P93, DOI 10.1016/S0070-2153(06)75004-9
   Irizarry RA, 2003, NUCLEIC ACIDS RES, V31, P0, DOI 10.1093/nar/gng015
   Ishikawa T, 2001, MOL CARCINOGEN, V32, P84, DOI 10.1002/mc.1067
   Janda E, 2002, J CELL BIOL, V156, P299, DOI 10.1083/jcb.200109037
   Joesting MS, 2005, CANCER RES, V65, P10423, DOI 10.1158/0008-5472.CAN-05-0824
   Kalluri R, 2006, NAT REV CANCER, V6, P392, DOI 10.1038/nrc1877
   Kang YB, 2003, CANCER CELL, V3, P537, DOI 10.1016/S1535-6108(03)00132-6
   KIM KJ, 1993, NATURE, V362, P841, DOI 10.1038/362841a0
   KOLCH W, 2003, SCI STKE, V0, PPE37
   Lafleur MA, 2005, INT J CANCER, V114, P544, DOI 10.1002/ijc.20763
   Leivonen SK, 2006, ONCOGENE, V25, P2588, DOI 10.1038/sj.onc.1209291
   Liotta LA, 2001, NATURE, V411, P375, DOI 10.1038/35077241
   Lipton A, 2005, EXPERT OPIN BIOL TH, V5, P817, DOI 10.1517/14712598.5.6.817
   Liu SQ, 2001, CLIN CANCER RES, V7, P1716
   Luukkaa M, 2006, HEAD NECK-J SCI SPEC, V28, P225, DOI 10.1002/hed.20322
   MARISA M, 2005, J MAMMARY GLAND BIOL, V10, P211
   Merrell MA, 2006, MOL CANCER RES, V4, P437, DOI 10.1158/1541-7786.MCR-06-0007
   Mesnil M, 2005, BBA-BIOMEMBRANES, V1719, P125, DOI 10.1016/j.bbamem.2005.11.004
   Micke P, 2007, J INVEST DERMATOL, V127, P1516, DOI 10.1038/sj.jid.5700714
   Minn AJ, 2005, NATURE, V436, P518, DOI 10.1038/nature03799
   Minond D, 2007, BIOCHEMISTRY-US, V46, P3724, DOI 10.1021/bi062199j
   Moinfar F, 2000, CANCER RES, V60, P2562
   Mori I, 2002, PATHOL INT, V52, P186, DOI 10.1046/j.1440-1827.2002.01335.x
   Mueller MM, 2004, NAT REV CANCER, V4, P839, DOI 10.1038/nrc1477
   Muraoka-Cook RS, 2005, CLIN CANCER RES, V11, P0
   Nakamura N, 2004, CANCER SCI, V95, P226, DOI 10.1111/j.1349-7006.2004.tb02207.x
   Nakano S, 1999, LAB INVEST, V79, P281
   Niedermeyer J, 1998, EUR J BIOCHEM, V254, P650, DOI 10.1046/j.1432-1327.1998.2540650.x
   Noel A, 1998, J MAMMARY GLAND BIOL, V3, P215, DOI 10.1023/A:1018703208453
   OKADA A, 1995, P NATL ACAD SCI USA, V92, P2730, DOI 10.1073/pnas.92.7.2730
   OKane S, 1997, INT J BIOCHEM CELL B, V29, P63, DOI 10.1016/S1357-2725(96)00120-3
   Park JE, 1999, J BIOL CHEM, V274, P36505, DOI 10.1074/jbc.274.51.36505
   Parrott JA, 2001, MOL CELL ENDOCRINOL, V175, P29, DOI 10.1016/S0303-7207(01)00436-1
   Perou CM, 2000, NATURE, V406, P747, DOI 10.1038/35021093
   Polette M, 1997, J HISTOCHEM CYTOCHEM, V45, P703, DOI 10.1177/002215549704500508
   Porter DA, 2001, CANCER RES, V61, P5697
   Pujuguet P, 2000, J CELL SCI, V113, P849
   Radisky ES, 2007, REV ENDOCR METAB DIS, V8, P279, DOI 10.1007/s11154-007-9037-1
   RETTIG WJ, 1988, P NATL ACAD SCI USA, V85, P3110, DOI 10.1073/pnas.85.9.3110
   Roberts AB, 2003, P NATL ACAD SCI USA, V100, P8621, DOI 10.1073/pnas.1633291100
   ROBINSON S, 1992, MECH REGULATING LACT, V0, P43
   Roepman P, 2006, GENOME BIOL, V7, P0, DOI 10.1186/gb-2006-7-12-r117
   RonnovJessen L, 1996, PHYSIOL REV, V76, P69, DOI 10.1152/physrev.1996.76.1.69
   Roper K, 2002, J CELL SCI, V115, P4215, DOI 10.1242/jcs.00157
   SCANLAN MJ, 1994, P NATL ACAD SCI USA, V91, P5657, DOI 10.1073/pnas.91.12.5657
   Scott IC, 1999, DEV BIOL, V213, P283, DOI 10.1006/dbio.1999.9383
   SILBERSTEIN GB, 1987, SCIENCE, V237, P291, DOI 10.1126/science.3474783
   Singer CF, 2002, BREAST CANCER RES TR, V72, P69, DOI 10.1023/A:1014918512569
   Srinivas P, 2002, J EXP CLIN CANC RES, V21, P233
   Stadler CR, 2006, CELL SIGNAL, V18, P783, DOI 10.1016/j.cellsig.2005.07.002
   Tahtis K, 2003, MOL CANCER THER, V2, P729
   Tang Y, 2004, MOL CANCER RES, V2, P73
   Tlsty TD, 2001, CURR OPIN GENET DEV, V11, P54, DOI 10.1016/S0959-437X(00)00156-8
   Turashvili G, 2007, BMC CANCER, V7, P0, DOI 10.1186/1471-2407-7-55
   Turk V, 2002, ADV ENZYME REGUL, V42, P285, DOI 10.1016/S0065-2571(01)00034-6
   Tuxhorn JA, 2002, CANCER RES, V62, P3298
   Twal WO, 2001, J CELL SCI, V114, P4587
   Vakkala M, 1999, CLIN CANCER RES, V5, P319
   Veitch DP, 2003, J BIOL CHEM, V278, P15661, DOI 10.1074/jbc.M210588200
   Wahl SM, 2007, CURR OPIN IMMUNOL, V19, P55, DOI 10.1016/j.coi.2006.11.008
   Weir ML, 2006, J CELL SCI, V119, P4047, DOI 10.1242/jcs.03103
   Woodward TL, 2001, ENDOCRINOLOGY, V142, P3214, DOI 10.1210/en.142.7.3214
   Yamabuki T, 2006, INT J ONCOL, V28, P1375
   Young KG, 2005, EXP CELL RES, V312, P121, DOI 10.1016/j.yexcr.2005.10.002
NR 103
TC 159
Z9 166
U1 0
U2 8
PU SPRINGER
PI NEW YORK
PA 233 SPRING ST, NEW YORK, NY 10013 USA
SN 0167-6806
EI 1573-7217
J9 BREAST CANCER RES TR
JI Breast Cancer Res. Treat.
PD MAR 15
PY 2009
VL 114
IS 1
BP 47
EP 62
DI 10.1007/s10549-008-9982-8
PG 16
WC Oncology
SC Oncology
GA 403GG
UT WOS:000263070500007
PM 18373191
DA 2023-09-23
ER

PT J
AU Yamanashi, T
   Nakanishi, Y
   Fujii, G
   Akishima-Fukasawa, Y
   Moriya, Y
   Kanai, Y
   Watanabe, M
   Hirohashi, S
AF Yamanashi, Takahiro
   Nakanishi, Yukihiro
   Fujii, Gen
   Akishima-Fukasawa, Yuri
   Moriya, Yoshihiro
   Kanai, Yae
   Watanabe, Masahiko
   Hirohashi, Setsuo
TI Podoplanin Expression Identified in Stromal Fibroblasts as a Favorable Prognostic Marker in Patients with Colorectal Carcinoma
SO ONCOLOGY
LA English
DT Article
DE Podoplanin; Colorectal cancer; Prognosis; Immunohistochemistry; Clinicopathologic study
ID germ-cell tumors; murine colon adenocarcinoma-26; cancer-associated fibroblasts; predicts poor-prognosis; central-nervous-system; malignant mesothelioma; platelet-aggregation; monoclonal-antibody; progression; invasion
AB Objective: The microenvironment of cancer plays a critical role in its progression. However, the molecular features of cancer-associated fibroblasts (CAFs) are less well understood than those of cancer cells. We investigated the clinicopathological significance of podoplanin expression in stromal fibroblasts in patients with colorectal cancer (CRC). Methods: We selected podoplanin as an upregulated marker in CAF from a DNA microarray experiment. Consequently, podoplanin was identified as an upregulated gene. Immunohistochemical podoplanin expression was investigated at the National Cancer Center Hospital, Tokyo, Japan, in 120 patients with advanced CRC, and its clinicopathological significance was examined. The biological function of podoplanin expression was also assessed by a coculture invasion assay with CRC cell lines such as HCT116 and HCT15. Results: Podoplanin expression was exclusively confined to stromal fibroblasts and absent in tumor cells. Podoplanin is absent in normal stroma except for lymphatic vessels. Staining was considered positive when over 30% of the cancer stroma was stained. Positive podoplanin expression was significantly correlated with a more distal tumor localization (p = 0.013) and a shallower depth of tumor invasion (p = 0.011). Univariate analysis revealed that negative podoplanin expression in stromal fibroblasts was significantly associated with reduced disease-specific survival (p = 0.0017) and disease-free survival (p < 0.0001). Multivariate analysis revealed that negative podoplanin expression (p = 0.016) and lymph node metastasis (p = 0.027) were significantly associated with disease-free survival. CRC cell invasion was augmented by coculture with CAFs that were treated with siRNA for podoplanin. Conclusions: Our results suggest that a positive podoplanin expression in stromal fibroblasts could have a protective role against CRC cell invasion and is a significant indicator of a good prognosis in patients with advanced CRC, supported by biological analysis showing that podoplanin expression in CAFs is associated with decreased CRC cell invasion. Copyright (C) 2009 S. Karger AG, Basel
C1 [Nakanishi, Yukihiro] Natl Canc Ctr, Res Inst & Hosp, Div Pathol, Res Inst,Dept Pathol,Chuo Ku, Tokyo 1040045, Japan.
   [Yamanashi, Takahiro; Watanabe, Masahiko] Kitasato Univ, Sch Med, Dept Surg, Kanagawa, Japan.
   [Moriya, Yoshihiro] Natl Canc Ctr, Res Inst & Hosp, Div Surg, Tokyo 1040045, Japan.
C3 National Cancer Center - Japan; Kitasato University; National Cancer Center - Japan
RP Nakanishi, Y (通讯作者)，Natl Canc Ctr, Res Inst & Hosp, Div Pathol, Res Inst,Dept Pathol,Chuo Ku, 5-1-1 Tsukiji, Tokyo 1040045, Japan.
EM yukihironakanishi@hotmail.com
FU Ministry of Health, Labor and Welfare of Japan; Foundation for Promotion of Cancer Research in Japan
CR BARSKY SH, 1987, CANCER RES, V47, P1663
   Bhowmick NA, 2004, NATURE, V432, P332, DOI 10.1038/nature03096
   Bhowmick NA, 2004, SCIENCE, V303, P848, DOI 10.1126/science.1090922
   Breiteneder-Geleff S, 1999, AM J PATHOL, V154, P385, DOI 10.1016/S0002-9440(10)65285-6
   Brockhausen I, 1998, ACTA ANAT, V161, P36
   Brown EB, 2004, MICROVASC RES, V67, P231, DOI 10.1016/j.mvr.2004.02.001
   Chu AY, 2005, MODERN PATHOL, V18, P105, DOI 10.1038/modpathol.3800259
   COOPER M, 1977, CANCER RES, V37, P2544
   CORNIL I, 1991, P NATL ACAD SCI USA, V88, P6028, DOI 10.1073/pnas.88.14.6028
   De Wever O, 2003, J PATHOL, V200, P429, DOI 10.1002/path.1398
   DECOSSE JJ, 1975, J NATL CANCER I, V54, P913
   DECOSSE JJ, 1973, SCIENCE, V181, P1057, DOI 10.1126/science.181.4104.1057
   DIMANCHEBOITREL MT, 1994, INT J CANCER, V56, P512, DOI 10.1002/ijc.2910560410
   Dumoff KL, 2006, MODERN PATHOL, V19, P708, DOI 10.1038/modpathol.3800580
   Gandarillas A, 1997, MOL CARCINOGEN, V20, P10, DOI 10.1002/(SICI)1098-2744(199709)20:1<10::AID-MC3>3.0.CO;2-M
   GENDLER SJ, 1995, ANNU REV PHYSIOL, V57, P607, DOI 10.1146/annurev.ph.57.030195.003135
   HILKENS J, 1992, TRENDS BIOCHEM SCI, V17, P359, DOI 10.1016/0968-0004(92)90315-Z
   Kalluri R, 2006, NAT REV CANCER, V6, P392, DOI 10.1038/nrc1877
   Kato Y, 2005, TUMOR BIOL, V26, P195, DOI 10.1159/000086952
   Kato Y, 2004, ONCOGENE, V23, P8552, DOI 10.1038/sj.onc.1207869
   Kawase A, 2008, INT J CANCER, V123, P1053, DOI 10.1002/ijc.23611
   Kimura N, 2005, PATHOL INT, V55, P83, DOI 10.1111/j.1440-1827.2005.01791.x
   Lochter A, 1997, J CELL BIOL, V139, P1861, DOI 10.1083/jcb.139.7.1861
   Maehara N, 2001, BRIT J CANCER, V84, P864, DOI 10.1054/bjoc.2000.1682
   Martin-Villar E, 2005, INT J CANCER, V113, P899, DOI 10.1002/ijc.20656
   Micke P, 2005, EXPERT OPIN THER TAR, V9, P1217, DOI 10.1517/14728222.9.6.1217
   Mishima K, 2006, ACTA NEUROPATHOL, V111, P483, DOI 10.1007/s00401-006-0063-y
   Mishima K, 2006, ACTA NEUROPATHOL, V111, P563, DOI 10.1007/s00401-006-0033-4
   Netti PA, 2000, CANCER RES, V60, P2497
   Okuyama T, 2002, DIS COLON RECTUM, V45, P628, DOI 10.1007/s10350-004-6259-0
   Olumi AF, 1999, CANCER RES, V59, P5002
   Ordonez NG, 2006, ADV ANAT PATHOL, V13, P83, DOI 10.1097/01.pap.0000213007.48479.94
   Ordonez NG, 2005, HUM PATHOL, V36, P372, DOI 10.1016/j.humpath.2005.01.019
   Orimo A, 2005, CELL, V121, P335, DOI 10.1016/j.cell.2005.02.034
   Roy S, 2005, ACTA NEUROPATHOL, V109, P497, DOI 10.1007/s00401-005-0999-3
   Schacht V, 2005, AM J PATHOL, V166, P913, DOI 10.1016/S0002-9440(10)62311-5
   Schacht V, 2003, EMBO J, V22, P3546, DOI 10.1093/emboj/cdg342
   Shibahara J, 2006, VIRCHOWS ARCH, V448, P493, DOI 10.1007/s00428-005-0133-x
   Sobin LH, 1997, CANCER, V80, P1803, DOI 10.1002/(SICI)1097-0142(19971101)80:9<1803::AID-CNCR16>3.0.CO;2-9
   Sternlicht MD, 1999, CELL, V98, P137, DOI 10.1016/S0092-8674(00)81009-0
   SUGIMOTO Y, 1991, CANCER RES, V51, P921
   Ueno H, 2004, ANN SURG, V240, P832, DOI 10.1097/01.sla.0000143243.81014.f2
   VARKI A, 1994, P NATL ACAD SCI USA, V91, P7390, DOI 10.1073/pnas.91.16.7390
   WATANABE M, 1988, CANCER RES, V48, P6411
   *WHO, 2000, CLASS TUM, V0, P0
   Wicki A, 2006, CANCER CELL, V9, P261, DOI 10.1016/j.ccr.2006.03.010
   Yuan P, 2006, CANCER, V107, P563, DOI 10.1002/cncr.22061
   Zimmer G, 1999, BIOCHEM J, V341, P277, DOI 10.1042/0264-6021:3410277
NR 48
TC 69
Z9 72
U1 1
U2 14
PU KARGER
PI BASEL
PA ALLSCHWILERSTRASSE 10, CH-4009 BASEL, SWITZERLAND
SN 0030-2414
EI 1423-0232
J9 ONCOLOGY-BASEL
JI Oncology
PD JUN 15
PY 2009
VL 77
IS 1
BP 53
EP 62
DI 10.1159/000226112
PG 10
WC Oncology
SC Oncology
GA 466GP
UT WOS:000267649600007
PM 19556810
DA 2023-09-23
ER

PT J
AU Pascal, LE
   Goo, YA
   Vencio, RZN
   Page, LS
   Chambers, AA
   Liebeskind, ES
   Takayama, TK
   True, LD
   Liu, AY
AF Pascal, Laura E.
   Goo, Young Ah
   Vencio, Ricardo Z. N.
   Page, Laura S.
   Chambers, Amber A.
   Liebeskind, Emily S.
   Takayama, Thomas K.
   True, Lawrence D.
   Liu, Alvin Y.
TI Gene expression down-regulation in CD90(+) prostate tumor-associated stromal cells involves potential organ-specific genes
SO BMC CANCER
LA English
DT Article
ID cancer-associated fibroblasts; reactive stroma; stem-cells; extracellular-matrix; surface molecules; progenitor cells; marker thy-1; tissue; progression; chemokines
AB Background: The prostate stroma is a key mediator of epithelial differentiation and development, and potentially plays a role in the initiation and progression of prostate cancer. The tumor-associated stroma is marked by increased expression of CD90/THYI. Isolation and characterization of these stromal cells could provide valuable insight into the biology of the tumor microenvironment. Methods: Prostate CD90(+) stromal fibromuscular cells from tumor specimens were isolated by cell-sorting and analyzed by DNA microarray. Dataset analysis was used to compare gene expression between histologically normal and tumor-associated stromal cells. For comparison, stromal cells were also isolated and analyzed from the urinary bladder. Results: The tumor-associated stromal cells were found to have decreased expression of genes involved in smooth muscle differentiation, and those detected in prostate but not bladder. Other differential expression between the stromal cell types included that of the CXC-chemokine genes. Conclusion: CD90(+) prostate tumor-associated stromal cells differed from their normal counterpart in expression of multiple genes, some of which are potentially involved in organ development.
C1 [Pascal, Laura E.; Page, Laura S.; Chambers, Amber A.; Liebeskind, Emily S.; Takayama, Thomas K.; Liu, Alvin Y.] Univ Washington, Dept Urol, Seattle, WA 98195 USA.
   [Pascal, Laura E.; Page, Laura S.; Chambers, Amber A.; Liebeskind, Emily S.; Liu, Alvin Y.] Univ Washington, Inst Stem Cell & Regenerat Med, Seattle, WA 98195 USA.
   [Pascal, Laura E.; Goo, Young Ah; Vencio, Ricardo Z. N.; Liu, Alvin Y.] Inst Syst Biol, Seattle, WA 98103 USA.
   [Goo, Young Ah] Univ Washington, Dept Med Chem, Seattle, WA 98195 USA.
   [Vencio, Ricardo Z. N.] Univ Sao Paulo, Med Sch Ribeirao Preto, Dept Genet, BR-05508 Sao Paulo, Brazil.
   [True, Lawrence D.] Univ Washington, Dept Pathol, Seattle, WA 98195 USA.
   [Pascal, Laura E.] Univ Pittsburgh, Dept Urol, LEP, Med Ctr, Pittsburgh, PA 15232 USA.
C3 University of Washington; University of Washington Seattle; University of Washington; University of Washington Seattle; Institute for Systems Biology (ISB); University of Washington; University of Washington Seattle; Universidade de Sao Paulo; University of Washington; University of Washington Seattle; Pennsylvania Commonwealth System of Higher Education (PCSHE); University of Pittsburgh
RP Pascal, LE (通讯作者)，Univ Washington, Dept Urol, Seattle, WA 98195 USA.
EM pascalle@upmc.edu; youngah@u.washington.edu; rvencio@rge.fmrp.usp.br; lspage@u.washington.edu; chamba@u.washington.edu; emslieb@gmail.com; tomt@u.washington.edu; ltrue@u.washington.edu; aliu@u.washington.edu
FU NIDDK [DK63630]; NCI [CA111244]; RZNV [PM50 GMO76547]; Department of Defense [W81XWH-06-1-0108]
CR Adam PJ, 2003, J BIOL CHEM, V278, P6482, DOI 10.1074/jbc.M210184200
   Ayala G, 2003, CLIN CANCER RES, V9, P4792
   Barcellos-Hoff MH, 2000, CANCER RES, V60, P1254
   Blum DL, 2008, CLIN CANCER RES, V14, P7790, DOI 10.1158/1078-0432.CCR-08-1716
   Boiret N, 2003, EXP HEMATOL, V31, P1275, DOI 10.1016/j.exphem.2003.08.010
   Burger PE, 2005, P NATL ACAD SCI USA, V102, P7180, DOI 10.1073/pnas.0502761102
   Chen ME, 1998, J BIOL CHEM, V273, P17618, DOI 10.1074/jbc.273.28.17618
   Cunha G R, 1989, CANCER TREAT RES, V46, P159
   Cunha GR, 2003, INT J CANCER, V107, P1, DOI 10.1002/ijc.11335
   DArena G, 1998, HAEMATOLOGICA, V83, P587
   De Wever O, 2003, J PATHOL, V200, P429, DOI 10.1002/path.1398
   Dennis G, 2003, GENOME BIOL, V4, P0, DOI 10.1186/gb-2003-4-9-r60
   Dudley AC, 2008, CANCER CELL, V14, P201, DOI 10.1016/j.ccr.2008.06.017
   Engl T, 2006, LIFE SCI, V78, P1784, DOI 10.1016/j.lfs.2005.08.019
   Ernst T, 2002, AM J PATHOL, V160, P2169, DOI 10.1016/S0002-9440(10)61165-0
   Goo Young Ah, 2005, BMC UROL, V5, P17, DOI 10.1186/1471-2490-5-17
   Goo YA, 2009, PROSTATE, V69, P49, DOI 10.1002/pros.20853
   Haenisch C, 2005, MOL CELL NEUROSCI, V28, P361, DOI 10.1016/j.mcn.2004.04.013
   Irizarry RA, 2003, BIOSTATISTICS, V4, P249, DOI 10.1093/biostatistics/4.2.249
   Joesting MS, 2005, CANCER RES, V65, P10423, DOI 10.1158/0008-5472.CAN-05-0824
   Kassen A, 1996, PROSTATE, V28, P89, DOI 10.1002/(SICI)1097-0045(199602)28:2<89::AID-PROS3>3.0.CO;2-I
   Koumas L, 2003, AM J PATHOL, V163, P1291, DOI 10.1016/S0002-9440(10)63488-8
   Leong KG, 2008, NATURE, V456, P804, DOI 10.1038/nature07427
   Liu AY, 2000, PROSTATE, V44, P303, DOI 10.1002/1097-0045(20000901)44:4<303::AID-PROS7>3.0.CO;2-J
   Liu AY, 2005, J UROLOGY, V173, P73, DOI 10.1097/01.ju.0000146543.33543.a3
   Liu AY, 1997, P NATL ACAD SCI USA, V94, P10705, DOI 10.1073/pnas.94.20.10705
   Liu AY, 2004, AM J PATHOL, V165, P1543, DOI 10.1016/S0002-9440(10)63412-8
   Liu AY, 2002, AM J PATHOL, V160, P37, DOI 10.1016/S0002-9440(10)64346-5
   Marker PC, 2003, DEV BIOL, V253, P165, DOI 10.1016/S0012-1606(02)00031-3
   Marzolf B, 2006, BMC BIOINFORMATICS, V7, P0, DOI 10.1186/1471-2105-7-286
   Masson NM, 2006, AM J PHYSIOL-GASTR L, V291, PG45, DOI 10.1152/ajpgi.00465.2005
   Mullins C, 2008, J UROLOGY, V179, P1243, DOI 10.1016/j.juro.2007.11.049
   Nakada M, 2001, CANCER RES, V61, P8896
   Olapade-Alaopa EO, 1999, CLIN CANCER RES, V5, P569
   Oudes AJ, 2006, BMC GENOMICS, V7, P0, DOI 10.1186/1471-2164-7-92
   Pascal Laura E, 2007, BMC UROL, V7, P19, DOI 10.1186/1471-2490-7-19
   Pascal LE, 2008, BMC GENOMICS, V9, P0, DOI 10.1186/1471-2164-9-246
   Pascal LE, 2009, PROSTATE, V69, P1353, DOI 10.1002/pros.20982
   Payne AS, 2002, J INVEST DERMATOL, V118, P915, DOI 10.1046/j.1523-1747.2002.01725.x
   Petersen BE, 1998, HEPATOLOGY, V27, P433, DOI 10.1002/hep.510270218
   Qiu W, 2008, NAT GENET, V40, P650, DOI 10.1038/ng.117
   Richardson AM, 2007, DIAGN MOL PATHOL, V16, P189, DOI 10.1097/PDM.0b013e3180de20ac
   Richardson GD, 2004, J CELL SCI, V117, P3539, DOI 10.1242/jcs.01222
   Rowley DR, 1998, CANCER METAST REV, V17, P411, DOI 10.1023/A:1006129420005
   Saalbach A, 2002, MICROVASC RES, V64, P86, DOI 10.1006/mvre.2002.2401
   Sfanos KS, 2008, CLIN CANCER RES, V14, P3254, DOI 10.1158/1078-0432.CCR-07-5164
   Sharma S, 2004, NEOPLASIA, V6, P523, DOI 10.1593/neo.04166
   Sonnenschein C, 2008, SEMIN CANCER BIOL, V18, P372, DOI 10.1016/j.semcancer.2008.03.012
   Strieter RM, 2004, ANN NY ACAD SCI, V1028, P351, DOI 10.1196/annals.1322.041
   Szaniszlo P, 2004, CYTOM PART A, V59A, P191, DOI 10.1002/cyto.a.20055
   Timper K, 2006, BIOCHEM BIOPH RES CO, V341, P1135, DOI 10.1016/j.bbrc.2006.01.072
   Tuxhorn JA, 2002, CLIN CANCER RES, V8, P2912
   Tuxhorn JA, 2001, J UROLOGY, V166, P2472, DOI 10.1016/S0022-5347(05)65620-0
   Tuxhorn JA, 2002, CANCER RES, V62, P3298
   Vencio RZN, 2005, DNA RES, V12, P211, DOI 10.1093/dnares/dsi007
   Vitalis T, 2002, J COMP NEUROL, V442, P331, DOI 10.1002/cne.10093
   Walser Tonya C, 2004, BREAST DIS, V20, P137
   Wissmann C, 2003, J PATHOL, V201, P204, DOI 10.1002/path.1449
   Xin L, 2005, P NATL ACAD SCI USA, V102, P6942, DOI 10.1073/pnas.0502320102
   Xin L, 2003, P NATL ACAD SCI USA, V100, P11896, DOI 10.1073/pnas.1734139100
   Zhang YH, 2003, ONCOL REP, V10, P207
   Zhao HJ, 2009, PROSTATE, V69, P991, DOI 10.1002/pros.20946
NR 62
TC 36
Z9 38
U1 0
U2 4
PU BMC
PI LONDON
PA CAMPUS, 4 CRINAN ST, LONDON N1 9XW, ENGLAND
SN 1471-2407
EI 
J9 BMC CANCER
JI BMC Cancer
PD SEP 8
PY 2009
VL 9
IS 
BP 
EP 
DI 10.1186/1471-2407-9-317
PG 12
WC Oncology
SC Oncology
GA 500NN
UT WOS:000270309600002
PM 19737398
DA 2023-09-23
ER

PT J
AU Eck, SM
   Cote, AL
   Winkelman, WD
   Brinckerhoff, CE
AF Eck, Sarah M.
   Cote, Anik L.
   Winkelman, William D.
   Brinckerhoff, Constance E.
TI CXCR4 and Matrix Metalloproteinase-1 Are Elevated in Breast Carcinoma-Associated Fibroblasts and in Normal Mammary Fibroblasts Exposed to Factors Secreted by Breast Cancer Cells
SO MOLECULAR CANCER RESEARCH
LA English
DT Article
ID chemokine receptor cxcr4; mesenchymal stem-cells; stromal fibroblasts; tumor stroma; gene-expression; migration; growth; metastasis; myofibroblasts; activation
AB The complex molecular communications that occur between neoplastic and stromal cells within the tumor microenvironment play an integral role in breast cancer pathogenesis. Carcinoma-associated fibroblasts (CAF) produce tumor-enhancing factors and have been strongly implicated in breast cancer development. Similar to the way in which tumors have been compared with "wounds that never heal," CAFs have been equated to activated fibroblasts, which are present in inflammatory environments, in which they aid in wound healing through tissue remodeling and repair. Matrix metalloproteinase-1 (MMP-1) and G protein-coupled receptor, CXCR4, are elevated in these activated fibroblasts, in which they facilitate angiogenesis and matrix degradation, processes that are also vital to breast cancer metastasis. In this study, we investigated MMP-1 and CXCR4 expression in normal human mammary fibroblasts (HMF) exposed to soluble breast cancer factors. Historically, elevated CXCR4 expression is associated with breast cancer cells. However, we show that soluble factors secreted by SUM102 breast cancer cells stimulated the expression of MMP-1 and CXCR4 in HMFs. As a result, these stromal cells acquired an invasive and migratory phenotype. To confirm the clinical relevancy of our findings, we analyzed CAFs obtained from primary breast cancers. These cells also displayed elevated MMP-1 and CXCR4 levels compared with counterpart fibroblasts, and were more invasive and migratory. Together, our data suggest that soluble breast cancer factors initiate the transdifferentiation of normal HMFs to tumor-promoting CAFs, and that through the induction of MMP-1 and CXCR4 levels, these cells exhibit an invasive and migratory phenotype. (Mol Cancer Res 2009;7(7):1033-44)
C1 [Brinckerhoff, Constance E.] Dartmouth Med Sch, Norris Cotton Canc Ctr, Dept Med, Lebanon, NH 03756 USA.
   [Eck, Sarah M.; Brinckerhoff, Constance E.] Dartmouth Med Sch, Dept Biochem, Lebanon, NH 03756 USA.
   [Cote, Anik L.] Dartmouth Med Sch, Dept Microbiol & Immunol, Lebanon, NH 03756 USA.
   [Winkelman, William D.] Dartmouth Coll, Lebanon, NH 03756 USA.
   [Eck, Sarah M.; Cote, Anik L.; Brinckerhoff, Constance E.] Dartmouth Hitchcock Med Ctr, Norris Cotton Canc Ctr, Lebanon, NH 03766 USA.
C3 Norris Cotton Cancer Center; Dartmouth College; Dartmouth College; Dartmouth College; Dartmouth College; Norris Cotton Cancer Center; Dartmouth College
RP Brinckerhoff, CE (通讯作者)，Dartmouth Med Sch, Norris Cotton Canc Ctr, Dept Med, 1 Med Ctr Dr,Rubin Bldg,HB7936, Lebanon, NH 03756 USA.
EM Brinckerhoff@Dartmouth.edu
FU NIH [AR26599, CA77267, T32-CA009658]
CR Alsayed Y, 2007, BLOOD, V109, P2708, DOI 10.1182/blood-2006-07-035857
   Anders C, 2008, ONCOLOGY-NY, V22, P1233
   Andersson-Sjoland A, 2008, INT J BIOCHEM CELL B, V40, P2129, DOI 10.1016/j.biocel.2008.02.012
   Barbero S, 2003, CANCER RES, V63, P1969
   Bhowmick NA, 2004, NATURE, V432, P332, DOI 10.1038/nature03096
   Blackburn JS, 2007, CANCER RES, V67, P10849, DOI 10.1158/0008-5472.CAN-07-1791
   Brinckerhoff CE, 2002, NAT REV MOL CELL BIO, V3, P207, DOI 10.1038/nrm763
   Burger M, 2005, BLOOD, V106, P1824, DOI 10.1182/blood-2004-12-4918
   Busillo JM, 2007, BBA-BIOMEMBRANES, V1768, P952, DOI 10.1016/j.bbamem.2006.11.002
   Checa M, 2008, HUM GENET, V124, P465, DOI 10.1007/s00439-008-0571-z
   Coussens LM, 2002, SCIENCE, V295, P2387, DOI 10.1126/science.1067100
   De Jong JS, 1998, J PATHOL, V184, P44
   De Wever O, 2008, INT J CANCER, V123, P2229, DOI 10.1002/ijc.23925
   Desmouliere A, 2004, INT J DEV BIOL, V48, P509, DOI 10.1387/ijdb.041802ad
   Direkze NC, 2004, CANCER RES, V64, P8492, DOI 10.1158/0008-5472.CAN-04-1708
   Djouad F, 2003, BLOOD, V102, P3837, DOI 10.1182/blood-2003-04-1193
   DVORAK HF, 1986, NEW ENGL J MED, V315, P1650
   Eck SM, 2009, BREAST CANCER RES TR, V116, P79, DOI 10.1007/s10549-008-0085-3
   Eltarhouny SA, 2008, EXPERIMENTAL ONCOLOGY, V30, P91
   Folkman J, 1992, SEMIN CANCER BIOL, V3, P65
   Forbes K, 2003, PROSTATE CANCER P D, V6, P148, DOI 10.1038/sj.pcan.4500640
   Friedl P, 2003, BIOCHEM SOC SYMP, V70, P277, DOI 10.1042/bss0700277
   Garcia-Vicuna R, 2004, ARTHRITIS RHEUM-US, V50, P3866, DOI 10.1002/art.20615
   Giambernardi TA, 1998, MATRIX BIOL, V16, P483, DOI 10.1016/S0945-053X(98)90019-1
   Greenberg PAC, 1996, J CLIN ONCOL, V14, P2197, DOI 10.1200/JCO.1996.14.8.2197
   Gupta GP, 2005, COLD SH Q B, V70, P149, DOI 10.1101/sqb.2005.70.018
   Hashimoto N, 2004, J CLIN INVEST, V113, P243, DOI 10.1172/JCI200418847
   Hawsawi NM, 2008, CANCER RES, V68, P2717, DOI 10.1158/0008-5472.CAN-08-0192
   Holliday DL, 2007, BREAST CANCER RES, V9, P0, DOI 10.1186/bcr1775
   Irvin WJ, 2008, EUR J CANCER, V44, P2799, DOI 10.1016/j.ejca.2008.09.034
   Ishii G, 2003, BIOCHEM BIOPH RES CO, V309, P232, DOI 10.1016/S0006-291X(03)01544-4
   Jeong JG, 2004, BIOCHEM BIOPH RES CO, V324, P3, DOI 10.1016/j.bbrc.2004.09.011
   Kalluri R, 2006, NAT REV CANCER, V6, P392, DOI 10.1038/nrc1877
   Kang YB, 2005, P NATL ACAD SCI USA, V102, P13909, DOI 10.1073/pnas.0506517102
   Karnoub AE, 2007, NATURE, V449, P557, DOI 10.1038/nature06188
   Konstantinopoulos PA, 2007, CELL ONCOL, V29, P477
   Kurose K, 2001, HUM MOL GENET, V10, P1907, DOI 10.1093/hmg/10.18.1907
   Lee BC, 2004, MOL CANCER RES, V2, P327
   Livak KJ, 2001, METHODS, V25, P402, DOI 10.1006/meth.2001.1262
   Luker KE, 2006, CANCER LETT, V238, P30, DOI 10.1016/j.canlet.2005.06.021
   Ma Q, 1998, P NATL ACAD SCI USA, V95, P9448, DOI 10.1073/pnas.95.16.9448
   Marchesi F, 2004, CANCER RES, V64, P8420, DOI 10.1158/0008-5472.CAN-04-1343
   Minn AJ, 2005, NATURE, V436, P518, DOI 10.1038/nature03799
   Minn AJ, 2005, J CLIN INVEST, V115, P44, DOI 10.1172/JCI200522320
   Mishra PJ, 2008, CANCER RES, V68, P4331, DOI 10.1158/0008-5472.CAN-08-0943
   Mitra P, 2001, CELL SIGNAL, V13, P311, DOI 10.1016/S0898-6568(01)00156-5
   Mueller L, 2007, AM J PATHOL, V171, P1608, DOI 10.2353/ajpath.2007.060661
   Mueller MM, 2004, NAT REV CANCER, V4, P839, DOI 10.1038/nrc1477
   Muller A, 2001, NATURE, V410, P50, DOI 10.1038/35065016
   Nanki T, 2001, J IMMUNOL, V167, P5381, DOI 10.4049/jimmunol.167.9.5381
   NOEL A, 1993, BRIT J CANCER, V68, P909, DOI 10.1038/bjc.1993.453
   Okuyama N, 2008, ONCOL REP, V20, P1497, DOI 10.3892/or_00000171
   Orimo A, 2005, CELL, V121, P335, DOI 10.1016/j.cell.2005.02.034
   Orimo A, 2006, CELL CYCLE, V5, P1597, DOI 10.4161/cc.5.15.3112
   Parkin DM, 2005, CA-CANCER J CLIN, V55, P74, DOI 10.3322/canjclin.55.2.74
   Petrella BL, 2005, ONCOGENE, V24, P1043, DOI 10.1038/sj.onc.1208305
   Petrella BL, 2006, MOL CANCER, V5, P0, DOI 10.1186/1476-4598-5-66
   Phillips RJ, 2004, J CLIN INVEST, V114, P438, DOI 10.1172/jci200420997
   Qu Y, 2008, MOL CELL BIOCHEM, V313, P45, DOI 10.1007/s11010-008-9740-6
   Radisky DC, 2005, NATURE, V436, P123, DOI 10.1038/nature03688
   Raman D, 2007, CANCER LETT, V256, P137, DOI 10.1016/j.canlet.2007.05.013
   Roland J, 2003, BLOOD, V101, P399, DOI 10.1182/blood-2002-03-0978
   RonnovJessen L, 1996, PHYSIOL REV, V76, P69, DOI 10.1152/physrev.1996.76.1.69
   Saarinen J, 1999, EUR J BIOCHEM, V259, P829, DOI 10.1046/j.1432-1327.1999.00105.x
   SAPPINO AP, 1988, INT J CANCER, V41, P707, DOI 10.1002/ijc.2910410512
   Sato T, 2004, GYNECOL ONCOL, V92, P47, DOI 10.1016/j.ygyno.2003.09.012
   Schutz A, 2002, TUMOR BIOL, V23, P179, DOI 10.1159/000064034
   Serini G, 1999, EXP CELL RES, V250, P273, DOI 10.1006/excr.1999.4543
   Signoret N, 1997, J CELL BIOL, V139, P651, DOI 10.1083/jcb.139.3.651
   SORSA T, 1992, SEMIN ARTHRITIS RHEU, V22, P44, DOI 10.1016/0049-0172(92)90048-I
   Sugimoto H, 2006, CANCER BIOL THER, V5, P1640, DOI 10.4161/cbt.5.12.3354
   Visse R, 2003, CIRC RES, V92, P827, DOI 10.1161/01.RES.0000070112.80711.3D
   Wyatt CA, 2005, CANCER RES, V65, P11101, DOI 10.1158/0008-5472.CAN-05-2446
   Yao C, 2007, INT J CANCER, V121, P1949, DOI 10.1002/ijc.22930
   Zhou HP, 1999, ARCH BIOCHEM BIOPHYS, V369, P267, DOI 10.1006/abbi.1999.1368
   Zhou Y, 2002, J BIOL CHEM, V277, P49481, DOI 10.1074/jbc.M206222200
   Zou YR, 1998, NATURE, V393, P595, DOI 10.1038/31269
NR 77
TC 62
Z9 63
U1 0
U2 8
PU AMER ASSOC CANCER RESEARCH
PI PHILADELPHIA
PA 615 CHESTNUT ST, 17TH FLOOR, PHILADELPHIA, PA 19106-4404 USA
SN 1541-7786
EI 1557-3125
J9 MOL CANCER RES
JI Mol. Cancer Res.
PD JUL 15
PY 2009
VL 7
IS 7
BP 1033
EP 1044
DI 10.1158/1541-7786.MCR-09-0015
PG 12
WC Oncology; Cell Biology
SC Oncology; Cell Biology
GA 476EP
UT WOS:000268421500005
PM 19584257
DA 2023-09-23
ER

PT J
AU Chuaysri, C
   Thuwajit, P
   Paupairoj, A
   Chau-In, S
   Suthiphongchai, T
   Thuwajit, C
AF Chuaysri, Chanisa
   Thuwajit, Peti
   Paupairoj, Anucha
   Chau-In, Siri
   Suthiphongchai, Tuangporn
   Thuwajit, Chanitra
TI Alpha-smooth muscle actin-positive fibroblasts promote biliary cell proliferation and correlate with poor survival in cholangiocarcinoma
SO ONCOLOGY REPORTS
LA English
DT Article
DE cholangiocarcinoma; fibroblast; alpha-smooth muscle actin; survival time; cell proliferation
ID human breast-cancer; growth-factor; epithelial-cells; hepatocellular carcinomas; stromal interactions; colorectal-cancer; tumor environment; mortality-rates; liver-cancer; expression
AB Cancer-associated fibroblasts have been proposed to play a role in promoting carcinogenesis and tumor progression. To our knowledge, no direct evidence concerning fibroblasts in the genesis of cholangiocarcinoma (CCA) has previously been presented. This study aims to assess the value of activated fibroblasts with high alpha-smooth muscle actin (alpha-SMA) expression as an indicator for survival in CCA patients. The immunohistochemistry results indicated a high expression of alpha-SMA in CCA fibroblasts which had a statistically significant correlation with larger tumor size (P=0.009) and shorter survival time (P=0.013). The effect of CCA-associated fibroblasts (Cfs) on non-tumorigenic biliary epithelial cells (H-69) and CCA cell lines was investigated in vitro and compared to the effect of non-tumorigenic liver fibroblasts (Lfs). The increased proliferation effect. of Cfs having high alpha-SMA on H-69 and 4 CCA cell lines compared to Lfs that expressed low alpha-SMA was observed. Cell cycle analysis indicated that Cf-derived conditioned-medium and direct Cf-epithelial cell contaction could drive epithelial cells into S+G2/M phases. These results indicate that fibroblasts in CCA stroma express high alpha-SMA and can be a prognostic indicator for poor patient survival. CCA fibroblasts have proliferative effects which may directly effect tumor promotion and progression of biliary epithelial cells. This warrants further investigation of fibroblasts as alternative therapeutic targets in CCA patients.
C1 [Thuwajit, Chanitra] Mahidol Univ, Dept Immunol, Fac Med, Siriraj Hosp, Bangkok 10700, Thailand.
   [Chuaysri, Chanisa; Thuwajit, Peti; Thuwajit, Chanitra] Khon Kaen Univ, Dept Biochem, Khon Kaen 40002, Thailand.
   [Paupairoj, Anucha] Khon Kaen Univ, Dept Pathol, Khon Kaen 40002, Thailand.
   [Chau-In, Siri] Khon Kaen Univ, Dept Surg, Fac Med, Khon Kaen 40002, Thailand.
   [Chuaysri, Chanisa; Thuwajit, Peti; Paupairoj, Anucha; Chau-In, Siri; Thuwajit, Chanitra] Khon Kaen Univ, Liver Fluke & Cholangiocarcinoma Res Ctr, Khon Kaen 40002, Thailand.
   [Suthiphongchai, Tuangporn] Mahidol Univ, Dept Biochem, Fac Sci, Bangkok 10400, Thailand.
C3 Mahidol University; Khon Kaen University; Khon Kaen University; Khon Kaen University; Khon Kaen University; Mahidol University
RP Thuwajit, C (通讯作者)，Mahidol Univ, Dept Immunol, Fac Med, Siriraj Hosp, Bangkok 10700, Thailand.
EM cthuwajit@yahoo.com
FU Invitation Grant 2007 [i50102]; Faculty of Medicine, Khon Kaen University, a Grant of Khon Kaen University 2007; Thailand Research Fund [RMU5080069]
CR ADAM L, 1994, INT J CANCER, V59, P262, DOI 10.1002/ijc.2910590219
   Akhurst RJ, 2002, J CLIN INVEST, V109, P1533, DOI 10.1172/JCI200215970
   Bilimoria MM, 2001, ARCH SURG-CHICAGO, V136, P528, DOI 10.1001/archsurg.136.5.528
   Bourhis XFDL, 1997, INT J CANCER, V71, P42, DOI 10.1002/(SICI)1097-0215(19970328)71:1<42::AID-IJC9>3.3.CO;2-X
   Broome U, 1996, GUT, V38, P610, DOI 10.1136/gut.38.4.610
   Choi D, 2006, J HEPATOL, V44, P1066, DOI 10.1016/j.jhep.2005.11.040
   CUNHA GR, 1992, J ANDROL, V13, P465
   De Wever O, 2003, J PATHOL, V200, P429, DOI 10.1002/path.1398
   DULBECCO R, 1983, P NATL ACAD SCI-BIOL, V80, P1915, DOI 10.1073/pnas.80.7.1915
   ELLIS MJC, 1994, BREAST CANCER RES TR, V31, P249, DOI 10.1007/BF00666158
   FISCHER HP, 1987, AM J PATHOL, V127, P530
   Francisco IFS, 2004, INT J CANCER, V112, P213, DOI 10.1002/ijc.20388
   Frazier KS, 1997, INT J BIOCHEM CELL B, V29, P153, DOI 10.1016/S1357-2725(96)00127-6
   GARINCHESA P, 1990, P NATL ACAD SCI USA, V87, P7235, DOI 10.1073/pnas.87.18.7235
   Gregoire M, 1995, CANCER METAST REV, V14, P339, DOI 10.1007/BF00690602
   Haffen K, 1982, PROG CLIN BIOL RES, V85 Pt B, P261
   Hirohashi S, 2000, PATHOLOGY GENETICS T, V0, P157
   Jhandier MN, 2005, J BIOL CHEM, V280, P22986, DOI 10.1074/jbc.M412371200
   Jongsuksuntigul P, 2003, ACTA TROP, V88, P229, DOI 10.1016/j.actatropica.2003.01.002
   Khan SA, 2002, J HEPATOL, V37, P806, DOI 10.1016/S0168-8278(02)00297-0
   Lebret SC, 2007, BREAST CANCER RES, V9, P0, DOI 10.1186/bcr1656
   Liotta LA, 2001, NATURE, V411, P375, DOI 10.1038/35077241
   LIPSETT PA, 1994, ANN SURG, V220, P644, DOI 10.1097/00000658-199411000-00007
   Livak KJ, 2001, METHODS, V25, P402, DOI 10.1006/meth.2001.1262
   Lohr M, 2001, CANCER RES, V61, P550
   Micke P, 2005, EXPERT OPIN THER TAR, V9, P1217, DOI 10.1517/14728222.9.6.1217
   Nakagawa H, 2004, ONCOGENE, V23, P7366, DOI 10.1038/sj.onc.1208013
   Nakamura T, 1997, CANCER RES, V57, P3305
   Ngan CY, 2007, BRIT J CANCER, V96, P986, DOI 10.1038/sj.bjc.6603651
   Nieto N, 2000, HEPATOLOGY, V32, P185A, DOI 10.1053/jhep.2000.20243
   Okamura N, 2005, PATHOL INT, V55, P724, DOI 10.1111/j.1440-1827.2005.01891.x
   Olumi AF, 1998, CANCER RES, V58, P4525
   Olumi AF, 1999, CANCER RES, V59, P5002
   Orimo A, 2001, CLIN CANCER RES, V7, P3097
   Paweletz CP, 2001, ONCOGENE, V20, P1981, DOI 10.1038/sj.onc.1204265
   PONTEN F, 1994, J INVEST DERMATOL, V102, P304, DOI 10.1111/1523-1747.ep12371787
   Rattanasinganchan P, 2006, WORLD J GASTROENTERO, V12, P6500, DOI 10.3748/wjg.v12.i40.6500
   RONNOVJESSEN L, 1995, J CLIN INVEST, V95, P859, DOI 10.1172/JCI117736
   RonnovJessen L, 1996, PHYSIOL REV, V76, P69, DOI 10.1152/physrev.1996.76.1.69
   Sadlonova A, 2005, BREAST CANCER RES, V7, PR46, DOI 10.1186/bcr949
   Samoszuk M, 2005, BREAST CANCER RES, V7, PR274, DOI 10.1186/bcr995
   SCOTT J, 1980, AM J GASTROENTEROL, V73, P113
   Skobe M, 1998, P NATL ACAD SCI USA, V95, P1050, DOI 10.1073/pnas.95.3.1050
   Taylor-Robinson SD, 2001, GUT, V48, P816, DOI 10.1136/gut.48.6.816
   Terada T, 1996, J HEPATOL, V24, P706
   Thuwajit C, 2004, PARASITOLOGY, V129, P455, DOI 10.1017/S0031182004005815
   TOBE T, 1984, CANCER-AM CANCER SOC, V54, P1747, DOI 10.1002/1097-0142(19841015)54:8<1747::AID-CNCR2820540846>3.0.CO;2-L
   Tokumaru Y, 2000, CANCER LETT, V150, P15, DOI 10.1016/S0304-3835(99)00371-7
   Tsujino T, 2007, CLIN CANCER RES, V13, P2082, DOI 10.1158/1078-0432.CCR-06-2191
   VANEYKEN P, 1991, APMIS, V99, P77
   Vatanasapt V, 1999, CANCER SURV, V33, P313
   VOGETSEDER W, 1989, INT J CANCER, V43, P768, DOI 10.1002/ijc.2910430504
   Yamasaki Susumu, 2003, J HEPATOBILIARY PANCREAT SURG, V10, P288, DOI 10.1007/s00534-002-0732-8
   YAN GC, 1993, MOL CELL BIOL, V13, P4513, DOI 10.1128/MCB.13.8.4513
   Yang F, 2005, CANCER RES, V65, P8887, DOI 10.1158/0008-5472.CAN-05-1702
NR 55
TC 108
Z9 113
U1 0
U2 10
PU SPANDIDOS PUBL LTD
PI ATHENS
PA POB 18179, ATHENS, 116 10, GREECE
SN 1021-335X
EI 1791-2431
J9 ONCOL REP
JI Oncol. Rep.
PD APR 15
PY 2009
VL 21
IS 4
BP 957
EP 969
DI 10.3892/or_00000309
PG 13
WC Oncology
SC Oncology
GA 426GM
UT WOS:000264696000018
PM 19287994
DA 2023-09-23
ER

PT J
AU Peruzzi, D
   Mori, F
   Conforti, A
   Lazzaro, D
   De Rinaldis, E
   Ciliberto, G
   La Monica, N
   Aurisicchio, L
AF Peruzzi, Daniela
   Mori, Federica
   Conforti, Antonella
   Lazzaro, Domenico
   De Rinaldis, Emanuele
   Ciliberto, Gennaro
   La Monica, Nicola
   Aurisicchio, Luigi
TI MMP11: A Novel Target Antigen for Cancer Immunotherapy
SO CLINICAL CANCER RESEARCH
LA English
DT Article
ID carcinoembryonic antigen; matrix-metalloproteinase; immune-responses; t-cells; colon carcinogenesis; nonhuman-primates; in-vivo; tumor; stromelysin-3; expression
AB Purpose: Matrix metalloproteinases (MMP) are zinc-dependent endopeptidases that mediate numerous physiologic and pathologic processes, including matrix degradation, tissue remodeling, inflammation, and tumor metastasis. To develop a vaccine targeting stromal antigens expressed by cancer-associated fibroblasts, we focused on MMP11 (or stromelysin 3). MMP11 expression correlates with aggressive profile and invasiveness of different types of carcinoma. Experimental Design: To show the efficacy of a vaccine targeting MMP11, we constructed a series of plasmid DNA vectors expressing murine MMP11. Mice were vaccinated by i.m. injection followed by in vivo DNA electroporation. A chemically induced, MMP11-overexpressing colon cancer model was established and characterized. Antibody and T-cell responses were determined, and immunoreactive epitopes were characterized. To analyze the possible use of MMP11 as tumor-associated antigen in cancer patients, HLA-A2.1 transgenic mice (HHD) were used to identify reactive epitopes as tools to assess immunogenicity in humans. Results: Using microarray, we confirmed the overexpression of MMP11 mRNA in a large panel of human tumor samples. MMP11 vaccine induced cell mediated and antibody immune response and exerted significant antitumoral protection in mice with colon cancer in prophylactic and therapeutic settings. HHD transgenic mice were vaccinated with a plasmid encoding human MMP11, and a HLA-A2.1 - restricted epitope (hMMP(237)) was identified. hMMP(237) was shown to be immunogenic in human peripheral blood mononuclear cells (PBMC) by in vitro priming. Conclusion: Our study describes the identification of MMP11 as a novel broadly expressed tumor associated antigen as target candidate for cancer immunotherapy.
C1 [Peruzzi, Daniela; Mori, Federica; Conforti, Antonella; Lazzaro, Domenico; De Rinaldis, Emanuele; Ciliberto, Gennaro; La Monica, Nicola; Aurisicchio, Luigi] Merck Res Labs, Ist Ric Biol Mol P Angeletti, Rome, Italy.
C3 Merck & Company
RP Aurisicchio, L (通讯作者)，Ist Ric Biol Mol P Angeletti, Via Pontine Km 30-600, I-00040 Pomezia, Italy.
EM luigi_aurisicchio@merck.com
FU Italian Ministero ell'Istro ell'Universita della Ricerca [RBME017BC4]
CR Andarawewa KL, 2003, CANCER RES, V63, P5844
   Arora S, 2005, CLIN CANCER RES, V11, P2272, DOI 10.1158/1078-0432.CCR-04-0572
   Aurisicchio L, 2007, INT J CANCER, V120, P2290, DOI 10.1002/ijc.22555
   Basset P, 1997, MATRIX BIOL, V15, P535, DOI 10.1016/S0945-053X(97)90028-7
   BLAKEY DH, 1985, CANCER RES, V45, P242
   Boulay A, 2001, CANCER RES, V61, P2189
   Casimiro DR, 2002, J VIROL, V76, P185, DOI 10.1128/JVI.76.1.185-194.2002
   Choudhary G, 1998, CHEMOSPHERE, V37, P801, DOI 10.1016/S0045-6535(98)00088-5
   Corpet DE, 2003, CANCER EPIDEM BIOMAR, V12, P391
   Deng H, 2005, BIOCHEM BIOPH RES CO, V326, P274, DOI 10.1016/j.bbrc.2004.11.027
   Egeblad M, 2002, NAT REV CANCER, V2, P161, DOI 10.1038/nrc745
   Facciabene A, 2004, J VIROL, V78, P8663, DOI 10.1128/JVI.78.16.8663-8672.2004
   Facciabene A, 2007, VACCINE, V26, P47, DOI 10.1016/j.vaccine.2007.10.060
   Giannetti P, 2006, J IMMUNOL METHODS, V316, P84, DOI 10.1016/j.jim.2006.08.004
   Hata K, 2004, CANCER SCI, V95, P316, DOI 10.1111/j.1349-7006.2004.tb03209.x
   Hofmeister V, 2008, CANCER IMMUNOL IMMUN, V57, P1, DOI 10.1007/s00262-007-0365-5
   Hughes TR, 2001, NAT BIOTECHNOL, V19, P342, DOI 10.1038/86730
   Iero M, 2007, CANCER IMMUNOL IMMUN, V56, P1979, DOI 10.1007/s00262-007-0342-z
   Jia L, 2007, INT J BIOCHEM CELL B, V39, P2049, DOI 10.1016/j.biocel.2007.05.023
   Jones LE, 2004, CLIN CANCER RES, V10, P2832, DOI 10.1158/1078-0432.CCR-1157-03
   Koesters R, 2001, CARCINOGENESIS, V22, P1885, DOI 10.1093/carcin/22.11.1885
   Kohno H, 2005, CANCER SCI, V96, P69, DOI 10.1111/j.1349-7006.2005.00020.x
   Ma QY, 2002, WORLD J GASTROENTERO, V8, P847, DOI 10.3748/wjg.v8.i5.847
   Mari BP, 1998, J BIOL CHEM, V273, P618, DOI 10.1074/jbc.273.1.618
   Masson R, 1998, J CELL BIOL, V140, P1535, DOI 10.1083/jcb.140.6.1535
   Mennuni C, 2005, INT J CANCER, V117, P444, DOI 10.1002/ijc.21188
   Mori F, 2007, HISTOL HISTOPATHOL, V22, P61, DOI 10.14670/HH-22.61
   Mori F, 2009, HUM GENE THER, V20, P125, DOI 10.1089/hum.2008.116
   Noel A, 2000, ONCOGENE, V19, P1605, DOI 10.1038/sj.onc.1203465
   Noel AC, 1996, J CLIN INVEST, V97, P1924, DOI 10.1172/JCI118624
   Rizzuto G, 1999, P NATL ACAD SCI USA, V96, P6417, DOI 10.1073/pnas.96.11.6417
   Rizzuto G, 2000, HUM GENE THER, V11, P1891, DOI 10.1089/10430340050129503
   Thewes M, 1996, DIAGN MOL PATHOL, V5, P284, DOI 10.1097/00019606-199612000-00010
   Vazquez-Ortiz G, 2005, BMC CANCER, V5, P0, DOI 10.1186/1471-2407-5-68
   Wei L, 2005, HISTOL HISTOPATHOL, V20, P177, DOI 10.14670/HH-20.177
   Weng L, 2006, BIOINFORMATICS, V22, P1111, DOI 10.1093/bioinformatics/btl045
   Wu EX, 2001, J CELL BIOCHEM, V82, P549, DOI 10.1002/jcb.1181
   Yang YH, 2008, CLIN CANCER RES, V14, P74, DOI 10.1158/1078-0432.CCR-07-1179
   Yi T, 2007, CANCER GENE THER, V14, P156, DOI 10.1038/sj.cgt.7700994
   Yokoyama Y, 2008, CLIN CANCER RES, V14, P5503, DOI 10.1158/1078-0432.CCR-07-4041
   Zhang B, 2008, CANCER RES, V68, P9570, DOI 10.1158/0008-5472.CAN-08-2414
NR 41
TC 59
Z9 63
U1 0
U2 4
PU AMER ASSOC CANCER RESEARCH
PI PHILADELPHIA
PA 615 CHESTNUT ST, 17TH FLOOR, PHILADELPHIA, PA 19106-4404 USA
SN 1078-0432
EI 1557-3265
J9 CLIN CANCER RES
JI Clin. Cancer Res.
PD JUN 15
PY 2009
VL 15
IS 12
BP 4104
EP 4113
DI 10.1158/1078-0432.CCR-08-3226
PG 10
WC Oncology
SC Oncology
GA 459DP
UT WOS:000267080800025
PM 19509157
DA 2023-09-23
ER

PT J
AU Bagley, RG
   Weber, W
   Rouleau, C
   Yao, M
   Honma, N
   Kataoka, S
   Ishida, I
   Roberts, BL
   Teicher, BA
AF Bagley, Rebecca G.
   Weber, William
   Rouleau, Cecile
   Yao, Min
   Honma, Nakayuki
   Kataoka, Shiro
   Ishida, Isao
   Roberts, Bruce L.
   Teicher, Beverly A.
TI Human mesenchymal stem cells from bone marrow express tumor endothelial and stromal markers
SO INTERNATIONAL JOURNAL OF ONCOLOGY
LA English
DT Article
DE mesenchymal; stem; tumor; vasculature; stroma; endosialin; tumor endothelial marker
ID breast-carcinoma; tumor-endothelial-marker-1 tem1; cancer; fibroblasts; endosialin; growth; myofibroblasts; drug; progression; pericytes
AB Tumor development is a complex and dynamic process that involves malignant, vascular, and stromal cells. Endosialin is a tumor endothelial marker (TEM) present in the microvasculature and stroma of human tumors. Cancer-associated fibroblasts (CAF) have been implicated in promoting tumor development and have been associated with mesenchymal stem cells (MSC). Since stem/progenitor cells recruited either from bone marrow or residing in nearby tissues can contribute to pathological processes we investigated endosialin in MSC using a novel monoclonal antibody. Endosialin is highly expressed by CAF and human bone marrow-derived MSC. MSC can form networks in a tube formation assay that is inhibited by an anti-endosialin antibody. Immunohistochemistry for human endosialin in xenograft tumors following co-injection of MSC and cancer cells identified MSC in tumor stroma. MSC are a potential target for anticancer therapeutic intervention and endosialin expression offers a new tool for the identification of MSC, Endosialin expression by both CAF and MSC further implies the potential contribution of MSC to tumor stroma via differentiation into tumor stromal fibroblasts.
C1 [Bagley, Rebecca G.; Weber, William; Rouleau, Cecile; Yao, Min; Roberts, Bruce L.; Teicher, Beverly A.] Genzyme Corp, Framingham, MA 01701 USA.
   [Honma, Nakayuki; Kataoka, Shiro; Ishida, Isao] Kirin Pharma Co Ltd, Takasaki, Gunma, Japan.
C3 Sanofi-Aventis; Genzyme Corporation
RP Bagley, RG (通讯作者)，Genzyme Corp, 49 New York Ave, Framingham, MA 01701 USA.
EM rebecca.bagley@genzyme.com
CR Bagley RG, 2008, MICROVASC RES, V76, P180, DOI 10.1016/j.mvr.2008.07.008
   Bagley RG, 2008, MOL CANCER THER, V7, P2536, DOI 10.1158/1535-7163.MCT-08-0050
   Becker R, 2008, FASEB J, V22, P3059, DOI 10.1096/fj.07-101386
   Brady J, 2004, J NEUROPATH EXP NEUR, V63, P1274, DOI 10.1093/jnen/63.12.1274
   Christian S, 2001, J BIOL CHEM, V276, P7408, DOI 10.1074/jbc.M009604200
   Davies G, 2004, CLIN EXP METASTAS, V21, P31, DOI 10.1023/B:CLIN.0000017168.83616.d0
   Davies G, 2006, INT J ONCOL, V29, P1311
   DEXTER DL, 1979, CANCER RES, V39, P1020
   Direkze NC, 2004, CANCER RES, V64, P8492, DOI 10.1158/0008-5472.CAN-04-1708
   Dolznig H, 2005, CANC IMMUN, V5, P1
   Emura M, 2000, IN VITRO CELL DEV-AN, V36, P77
   Gaya AM, 2005, CLIN ONCOL-UK, V17, P277, DOI 10.1016/j.clon.2004.11.011
   Hawsawi NM, 2008, CANCER RES, V68, P2717, DOI 10.1158/0008-5472.CAN-08-0192
   Huber MA, 2006, J CUTAN PATHOL, V33, P145, DOI 10.1111/j.0303-6987.2006.00446.x
   Hung SC, 2005, CLIN CANCER RES, V11, P7749, DOI 10.1158/1078-0432.CCR-05-0876
   Ishida Isao, 2002, CLONING AND STEM CELLS, V4, P91, DOI 10.1089/153623002753632084
   Ishii G, 2003, BIOCHEM BIOPH RES CO, V309, P232, DOI 10.1016/S0006-291X(03)01544-4
   Kalluri R, 2006, NAT REV CANCER, V6, P392, DOI 10.1038/nrc1877
   Karnoub AE, 2007, NATURE, V449, P557, DOI 10.1038/nature06188
   Klopp AH, 2007, CANCER RES, V67, P11687, DOI 10.1158/0008-5472.CAN-07-1406
   Lax S, 2007, FEBS LETT, V581, P3550, DOI 10.1016/j.febslet.2007.06.063
   Lebret SC, 2007, BREAST CANCER RES, V9, P0, DOI 10.1186/bcr1656
   Loeffler M, 2006, J CLIN INVEST, V116, P1955, DOI 10.1172/JCI26532
   MacFadyen J, 2007, GENE EXPR PATTERNS, V7, P363, DOI 10.1016/j.modgep.2006.07.006
   Madden SL, 2004, AM J PATHOL, V165, P601, DOI 10.1016/S0002-9440(10)63324-X
   Marchetti A, 2002, CANCER RES, V62, P2535
   Marty C, 2006, CANCER LETT, V235, P298, DOI 10.1016/j.canlet.2005.04.029
   Mishra PJ, 2008, CANCER RES, V68, P4331, DOI 10.1158/0008-5472.CAN-08-0943
   Nakagawa H, 2004, ONCOGENE, V23, P7366, DOI 10.1038/sj.onc.1208013
   Nanda A, 2006, P NATL ACAD SCI USA, V103, P3351, DOI 10.1073/pnas.0511306103
   Nanda A, 2004, CURR OPIN ONCOL, V16, P44, DOI 10.1097/00001622-200401000-00009
   Noel A, 1998, J MAMMARY GLAND BIOL, V3, P215, DOI 10.1023/A:1018703208453
   Olumi AF, 1999, CANCER RES, V59, P5002
   Orimo A, 2005, CELL, V121, P335, DOI 10.1016/j.cell.2005.02.034
   Pittenger MF, 1999, SCIENCE, V284, P143, DOI 10.1126/science.284.5411.143
   RETTIG WJ, 1992, P NATL ACAD SCI USA, V89, P10832, DOI 10.1073/pnas.89.22.10832
   Rmali KA, 2005, WORLD J GASTROENTERO, V11, P1283, DOI 10.3748/wjg.v11.i9.1283
   Rouleau C, 2008, CLIN CANCER RES, V14, P7223, DOI 10.1158/1078-0432.CCR-08-0499
   Rouleau C, 2008, INT J ONCOL, V32, P739
   Rupp C, 2006, DIAGN MOL PATHOL, V15, P35, DOI 10.1097/00019606-200603000-00006
   Spaeth E, 2008, GENE THER, V15, P730, DOI 10.1038/gt.2008.39
   St Croix B, 2000, SCIENCE, V289, P1197
   Studeny M, 2002, CANCER RES, V62, P3603
   Teicher BA, 2001, CANCER METAST REV, V20, P133, DOI 10.1023/A:1013177011767
   Tomizuka K, 2000, P NATL ACAD SCI USA, V97, P722, DOI 10.1073/pnas.97.2.722
   Tomkowicz B, 2007, P NATL ACAD SCI USA, V104, P17965, DOI 10.1073/pnas.0705647104
   Tredan O, 2007, J NATL CANCER I, V99, P1441, DOI 10.1093/jnci/djm135
   Virgintino Daniela, 2007, ANGIOGENESIS, V10, P35, DOI 10.1007/s10456-006-9061-x
NR 48
TC 60
Z9 73
U1 0
U2 7
PU SPANDIDOS PUBL LTD
PI ATHENS
PA POB 18179, ATHENS, 116 10, GREECE
SN 1019-6439
EI 1791-2423
J9 INT J ONCOL
JI Int. J. Oncol.
PD MAR 15
PY 2009
VL 34
IS 3
BP 619
EP 627
DI 10.3892/ijo_00000187
PG 9
WC Oncology
SC Oncology
GA 410JP
UT WOS:000263573600004
PM 19212666
DA 2023-09-23
ER

PT J
AU Zhao, HJ
   Peehl, DM
AF Zhao, Hongjuan
   Peehl, Donna M.
TI Tumor-Promoting Phenotype of CD90(hi) Prostate Cancer-Associated Fibroblasts
SO PROSTATE
LA English
DT Article
DE prostate cancer; stroma; CD90; mesenchymal stem cells
ID epithelial-mesenchymal transition; growth-factor-beta; stem-cells; androgen receptor; reactive stroma; microenvironment; progression; expression; myofibroblasts; proliferation
AB BACKGROUND. Cancer-associated stroma contributes to the malignant behavior of adenocarcinomas of the prostate and other organs. CD90 is a marker of mesenchymal stem cells (MSCs) and its expression is higher in prostate cancer stroma compared to normal tissue. Cultured prostate cancer-associated fibroblasts (CAFs) expressing high versus low levels of CD90 were analyzed for an MSC-like or tumor-promoting phenotype. METHODS. CD90(hi) and CD90(lo) cells were collected by fluorescence-activated cell sorting (FACS). Expression of genes associated with MSCs and/or tumor-promoting activities was measured by quantitative polymerase chain reaction (qPCR). Effects of stromal cell co-culture or conditioned media were tested on BPH-1 epithelial cells. RESULTS. The pattern of gene expression did not support the hypothesis that CD90(hi) cells were MSCs. However, CD90(hi) cells expressed higher levels of many genes associated with tumor promotion, including cytokines, angiogenic factors, hedgehog signaling components, and transforming growth factor (TGF)-beta. Co-culture or conditioned medium from CD90(hi) cells increased CXCR4 expression in BPH-1 cells, at least in part due to TGF-beta, and protected BPH-1 cells from apoptosis. CONCLUSIONS. Our results suggest that the elevated expression of CD90 previously observed in the cancer-associated stroma of the human prostate is biologically significant. Although our results do not support the idea that CD90(hi) cells cultured from the cancer stroma are MSCs, our findings suggest that the phenotype of these cells is more tumor-promoting than that of cells expressing low CD90. Prostate 69: 991-1000, 2009. (C) 2009 Wiley-Liss, Inc.
C1 [Zhao, Hongjuan; Peehl, Donna M.] Stanford Univ, Sch Med, Dept Urol, Stanford, CA 94305 USA.
C3 Stanford University
RP Peehl, DM (通讯作者)，Stanford Univ, Sch Med, Dept Urol, Stanford, CA 94305 USA.
EM dpeehl@stanford.edu
FU NIH [CA123532]; DAMD [W81XWH-06-1-0101]
CR Ao MF, 2007, CANCER RES, V67, P4244, DOI 10.1158/0008-5472.CAN-06-3946
   Bates RC, 2007, CELLS TISSUES ORGANS, V185, P29, DOI 10.1159/000101300
   Berry PA, 2008, MOL CELL ENDOCRINOL, V288, P30, DOI 10.1016/j.mce.2008.02.024
   Blick T, 2008, CLIN EXP METASTAS, V25, P629, DOI 10.1007/s10585-008-9170-6
   Cano P, 2007, CANCER RES, V67, P511, DOI 10.1158/0008-5472.CAN-06-1478
   Condon MS, 2005, SEMIN CANCER BIOL, V15, P132, DOI 10.1016/j.semcancer.2004.08.002
   Cunha GR, 2003, INT J CANCER, V107, P1, DOI 10.1002/ijc.11335
   De Wever O, 2008, INT J CANCER, V123, P2229, DOI 10.1002/ijc.23925
   Delorme Bruno, 2007, V140, V0, P67
   Dennis JE, 2007, STEM CELLS, V25, P2575, DOI 10.1634/stemcells.2007-0204
   Fan L, 2004, ENDOCRINOLOGY, V145, P3961, DOI 10.1210/en.2004-0079
   Francisco IFS, 2004, INT J CANCER, V112, P213, DOI 10.1002/ijc.20388
   Galie M, 2008, ONCOGENE, V27, P2542, DOI 10.1038/sj.onc.1210920
   HAYWARD SW, 1995, IN VITRO CELL DEV-AN, V31, P14
   Henshall SM, 2001, CANCER RES, V61, P423
   Hugo H, 2007, J CELL PHYSIOL, V213, P374, DOI 10.1002/jcp.21223
   Larue L, 2005, ONCOGENE, V24, P7443, DOI 10.1038/sj.onc.1209091
   Li YR, 2008, J CELL MOL MED, V12, P2790, DOI 10.1111/j.1582-4934.2008.00279.x
   Liu AY, 2004, AM J PATHOL, V165, P1543, DOI 10.1016/S0002-9440(10)63412-8
   Olumi AF, 1999, CANCER RES, V59, P5002
   Peehl DM, 2000, PROSTATE, V45, P115, DOI 10.1002/1097-0045(20001001)45:2<115::AID-PROS5>3.0.CO;2-C
   PERTOVAARA L, 1994, J BIOL CHEM, V269, P6271
   Rege TA, 2006, FASEB J, V20, P1045, DOI 10.1096/fj.05-5460rev
   Ridger VC, 2001, J IMMUNOL, V166, P3484, DOI 10.4049/jimmunol.166.5.3484
   Risbridger GP, 2008, ENDOCRINOLOGY, V149, P4303, DOI 10.1210/en.2008-0465
   Roubelakis MG, 2007, STEM CELLS DEV, V16, P931, DOI 10.1089/scd.2007.0036
   Shain SA, 2004, MOL CANCER RES, V2, P653
   Singh H, 2004, J UROLOGY, V172, P2421, DOI 10.1097/01.ju.0000138082.68045.48
   Stover DG, 2007, J CELL BIOCHEM, V101, P851, DOI 10.1002/jcb.21149
   Tuxhorn JA, 2001, J UROLOGY, V166, P2472, DOI 10.1016/S0022-5347(05)65620-0
   Tuxhorn JA, 2002, CANCER RES, V62, P3298
   Valtieri M, 2008, J CELL PHYSIOL, V217, P296, DOI 10.1002/jcp.21521
   Wels J, 2008, GENE DEV, V22, P559, DOI 10.1101/gad.1636908
   Yang F, 2008, ONCOGENE, V27, P450, DOI 10.1038/sj.onc.1210663
   Yang F, 2005, CANCER RES, V65, P8887, DOI 10.1158/0008-5472.CAN-05-1702
   Yauch RL, 2008, NATURE, V455, P406, DOI 10.1038/nature07275
   Zhao HJ, 2007, J CELL PHYSIOL, V210, P111, DOI 10.1002/jcp.20828
NR 37
TC 65
Z9 66
U1 0
U2 7
PU WILEY
PI HOBOKEN
PA 111 RIVER ST, HOBOKEN 07030-5774, NJ USA
SN 0270-4137
EI 1097-0045
J9 PROSTATE
JI Prostate
PD JUN 15
PY 2009
VL 69
IS 9
BP 991
EP 1000
DI 10.1002/pros.20946
PG 10
WC Endocrinology & Metabolism; Urology & Nephrology
SC Endocrinology & Metabolism; Urology & Nephrology
GA 451LC
UT WOS:000266470700010
PM 19267366
DA 2023-09-23
ER

PT J
AU Mollevi, DG
   Aytes, A
   Berdiel, M
   Padulles, L
   Martinez-Iniesta, M
   Sanjuan, X
   Salazar, R
   Villanueva, A
AF Mollevi, David G.
   Aytes, Alvaro
   Berdiel, Mireia
   Padulles, Laura
   Martinez-Iniesta, Maria
   Sanjuan, Xavier
   Salazar, Ramon
   Villanueva, Alberto
TI PRL-3 overexpression in epithelial cells is induced by surrounding stromal fibroblasts
SO MOLECULAR CANCER
LA English
DT Article
ID colorectal-cancer; liver metastasis; expression; phosphatase; protein; marker; tumors
AB We isolate and culture carcinoma-associated fibroblasts (CAFs) from primary tumour (CAFpt), CAFs from corresponding synchronous liver metastasis (CAFlm) as well as normal colonic fibroblasts (NCF) from the same patient. From these cultures, conditioned media (CM) was obtained. Culture of a wide panel of colorectal and pancreatic cell lines in CM from CAFlm resulted in overexpression of mRNA PRL-3 and higher overexpression in CAFs than in non-activated fibroblasts. Moreover PRL-3 mRNA expression correlates with expression of alpha-SMA and deposition of collagen fibrils in the stroma. We demonstrate that products secreted by CAFs trigger PRL-3 overexpression in cancer cells. Identification of these factors may contribute to new stroma-targeted therapies for desmoplastic tumours.
C1 [Mollevi, David G.; Berdiel, Mireia; Padulles, Laura; Martinez-Iniesta, Maria; Villanueva, Alberto] IDIBELL, Translat Res Lab, Inst Catala Oncol, Barcelona 08907, Spain.
   [Aytes, Alvaro] Columbia Univ, Herbert Irving Comprehens Canc Ctr, New York, NY 10027 USA.
   [Sanjuan, Xavier] Hosp Univ Bellvitge, IDIBELL, Dept Pathol, Barcelona 08907, Spain.
   [Salazar, Ramon] IDIBELL, Dept Med Oncol, Inst Catala Oncol, Barcelona 08907, Spain.
C3 University of Barcelona; Institut Catala d'Oncologia; Institut d'Investigacio Biomedica de Bellvitge (IDIBELL); Columbia University; Institut d'Investigacio Biomedica de Bellvitge (IDIBELL); Bellvitge University Hospital; University of Barcelona; Institut d'Investigacio Biomedica de Bellvitge (IDIBELL); University of Barcelona; Institut Catala d'Oncologia
RP Mollevi, DG (通讯作者)，IDIBELL, Translat Res Lab, Inst Catala Oncol, Barcelona 08907, Spain.
EM dgmollevi@iconcologia.net; alvaroaytesm@gmail.com; mberdiel@iconcologia.net; lpadulles@iconcologia.net; mmi@iconcologia.net; xsanjuan@bellvitgehospital.cat; ramonsalazar@iconcologia.net; avillanueva@iconcologia.net
CR Bardelli A, 2003, CLIN CANCER RES, V9, P5607
   Kato H, 2004, CLIN CANCER RES, V10, P7318, DOI 10.1158/1078-0432.CCR-04-0485
   Kiaris H, 2005, CANCER RES, V65, P1627, DOI 10.1158/0008-5472.CAN-04-3791
   Liang FB, 2007, J BIOL CHEM, V282, P5413, DOI 10.1074/jbc.M608940200
   Miskad UA, 2007, VIRCHOWS ARCH, V450, P303, DOI 10.1007/s00428-006-0361-8
   Mollevi DG, 2008, BRIT J CANCER, V99, P1718, DOI 10.1038/sj.bjc.6604747
   Peng LR, 2004, J CANCER RES CLIN, V130, P521, DOI 10.1007/s00432-004-0563-x
   Polato F, 2005, CLIN CANCER RES, V11, P6835, DOI 10.1158/1078-0432.CCR-04-2357
   Psaila B, 2009, NAT REV CANCER, V9, P285, DOI 10.1038/nrc2621
   Radke I, 2006, BRIT J CANCER, V95, P347, DOI 10.1038/sj.bjc.6603261
   Saha S, 2001, SCIENCE, V294, P1343, DOI 10.1126/science.1065817
   Trimis G, 2008, HUM MOL GENET, V17, P3596, DOI 10.1093/hmg/ddn252
   Tsujino T, 2007, CLIN CANCER RES, V13, P2082, DOI 10.1158/1078-0432.CCR-06-2191
NR 13
TC 7
Z9 8
U1 0
U2 4
PU BMC
PI LONDON
PA CAMPUS, 4 CRINAN ST, LONDON N1 9XW, ENGLAND
SN 1476-4598
EI 
J9 MOL CANCER
JI Mol. Cancer
PD JUL 8
PY 2009
VL 8
IS 
BP 
EP 
DI 10.1186/1476-4598-8-46
PG 7
WC Biochemistry & Molecular Biology; Oncology
SC Biochemistry & Molecular Biology; Oncology
GA 486FW
UT WOS:000269182600001
PM 19586538
DA 2023-09-23
ER

PT J
AU Haviv, I
   Polyak, K
   Qiu, W
   Hu, M
   Campbell, I
AF Haviv, Izhak
   Polyak, Kornelia
   Qiu, Wen
   Hu, Min
   Campbell, Ian
TI Origin of carcinoma associated fibroblasts
SO CELL CYCLE
LA English
DT Review
DE oncology; cancer associated fibroblasts; micro-environment; cancer etiology
ID stromal-epithelial interactions; ovarian surface epithelium; growth-factor-beta; mesenchymal stem-cells; human breast-cancer; tumor-stroma; in-vivo; genetic alterations; somatic mutations; prostate-cancer
AB Recent evidence on the genomic integrity of non-malignant cells surrounding carcinoma cells has reinvigorated the discussion about the origin of the altered phenotype exhibited by carcinoma associated fibroblasts. Many hypotheses have been proposed for the origin of these altered cells, including standard connective tissue acute phase and stress response, fibroblast senescence, reciprocal interactions with the cancer cells, fibroblast specific somatic mutations, differentiation precursors and infiltrating mesenchymal stem cells. Here we review the definition of CAF phenotype and the evidence for each of those hypotheses, in the context of our current understanding of cancer etiology.
C1 [Haviv, Izhak] Baker IDI Inst, Prahran, Vic, Australia.
   [Haviv, Izhak; Qiu, Wen] Univ Melbourne, Sch Med, Dept Biochem, Melbourne, Vic, Australia.
   [Campbell, Ian] Univ Melbourne, Sch Med, Dept Pathol, Melbourne, Vic, Australia.
   [Polyak, Kornelia; Hu, Min] Harvard Univ, Sch Med, Dana Farber Canc Inst, Dept Med Oncol, Boston, MA 02115 USA.
   [Polyak, Kornelia; Hu, Min] Harvard Univ, Sch Med, Dept Med, Boston, MA 02115 USA.
   [Qiu, Wen; Campbell, Ian] Peter MacCallum Canc Ctr, VBCRC Canc Genet Lab, Melbourne, Vic 8006, Australia.
C3 Baker Heart and Diabetes Institute; University of Melbourne; University of Melbourne; Harvard University; Dana-Farber Cancer Institute; Harvard Medical School; Harvard University; Harvard Medical School; Peter Maccallum Cancer Center
RP Campbell, I (通讯作者)，Peter MacCallum Canc Ctr, VBCRC Canc Res Lab, Locked Bag 1,ABeckett St, Melbourne, Vic 8006, Australia.
EM campbellI@petermac.org
CR Acuff HB, 2006, CANCER RES, V66, P259, DOI 10.1158/0008-5472.CAN-05-2502
   ALEXANDER P, 1969, B SCHWEIZ AKAD MED, V24, P258
   Allinen M, 2004, CANCER CELL, V6, P17, DOI 10.1016/j.ccr.2004.06.010
   AMES BN, 1972, P NATL ACAD SCI USA, V69, P3128, DOI 10.1073/pnas.69.11.3128
   ANSCHER MS, 1993, NEW ENGL J MED, V328, P1592, DOI 10.1056/NEJM199306033282203
   ANTONIADES HN, 1992, P NATL ACAD SCI USA, V89, P3942, DOI 10.1073/pnas.89.9.3942
   Aubele M, 2000, ANAL CELL PATHOL, V20, P17, DOI 10.1155/2000/930246
   Avery OT, 1944, J EXP MED, V79, P137, DOI 10.1084/jem.79.2.137
   Balkwill F, 2001, LANCET, V357, P539, DOI 10.1016/S0140-6736(00)04046-0
   Bavik C, 2006, CANCER RES, V66, P794, DOI 10.1158/0008-5472.CAN-05-1716
   Bean GR, 2007, CLIN CANCER RES, V13, P6834, DOI 10.1158/1078-0432.CCR-07-0407
   Beerenwinkel N, 2007, PLOS COMPUT BIOL, V3, P2239, DOI 10.1371/journal.pcbi.0030225
   Beetschen JC, 2001, INT J DEV BIOL, V45, P73
   Berman H, 2005, COLD SH Q B, V70, P317, DOI 10.1101/sqb.2005.70.051
   Bernards R, 2002, NATURE, V418, P823, DOI 10.1038/418823a
   Bettendorf O, 2008, GENE CHROMOSOME CANC, V47, P565, DOI 10.1002/gcc.20560
   Bhowmick NA, 2005, CURR OPIN GENET DEV, V15, P97, DOI 10.1016/j.gde.2004.12.003
   Bierie B, 2006, NAT REV CANCER, V6, P506, DOI 10.1038/nrc1926
   BILLINGHAM RE, 1951, BRIT J CANCER, V5, P417, DOI 10.1038/bjc.1951.48
   Blagosklonny MV, 2008, CELL CYCLE, V7, P2615, DOI 10.4161/cc.7.17.6626
   Blagosklonny MV, 2005, CANCER BIOL THER, V4, P621, DOI 10.4161/cbt.4.6.1818
   Boveri TM, 1902, J CELL SCI, V121, P1
   Brenner AJ, 1998, ONCOGENE, V17, P199, DOI 10.1038/sj.onc.1201919
   BRUNER KL, 1995, P NATL ACAD SCI USA, V92, P7362, DOI 10.1073/pnas.92.16.7362
   Buess M, 2007, GENOME BIOL, V8, P0, DOI 10.1186/gb-2007-8-9-r191
   Campbell IG, 2008, NEW ENGL J MED, V358, P1634, DOI 10.1056/NEJMc086024
   Campisi J, 2005, SCIENCE, V309, P886, DOI 10.1126/science.1116801
   Campisi J, 2005, MECH AGEING DEV, V126, P51, DOI 10.1016/j.mad.2004.09.024
   Campisi J, 2004, NAT MED, V10, P231, DOI 10.1038/nm0304-231
   Campisi J, 1997, J AM GERIATR SOC, V45, P482, DOI 10.1111/j.1532-5415.1997.tb05175.x
   Campisi J, 2008, AGING CELL, V7, P281, DOI 10.1111/j.1474-9726.2008.00383.x
   Campisi J, 2007, NAT REV MOL CELL BIO, V8, P729, DOI 10.1038/nrm2233
   CHANG HY, 2005, P NATL ACAD SCI US, V0, P0
   Chin L, 1999, NATURE, V400, P468, DOI 10.1038/22788
   Choi KC, 2001, J CLIN ENDOCR METAB, V86, P2125, DOI 10.1210/jc.86.5.2125
   Choi KC, 2002, J CLIN ENDOCR METAB, V87, P2245, DOI 10.1210/jc.87.5.2245
   CROOK T, 1989, EMBO J, V8, P513, DOI 10.1002/j.1460-2075.1989.tb03405.x
   DELLAFAVERA R, 1981, NATURE, V292, P31
   DOLBERG DS, 1984, NATURE, V309, P552, DOI 10.1038/309552a0
   DOLBERG DS, 1985, SCIENCE, V230, P676, DOI 10.1126/science.2996144
   DVORAK HF, 1981, J NATL CANCER I, V67, P335
   DVORAK HF, 1986, NEW ENGL J MED, V315, P1650
   ELLIS MJC, 1994, BREAST CANCER RES TR, V31, P249, DOI 10.1007/BF00666158
   FEARON ER, 1990, CELL, V61, P759, DOI 10.1016/0092-8674(90)90186-I
   Fidler IJ, 2002, LANCET ONCOL, V3, P53, DOI 10.1016/S1470-2045(01)00622-2
   FIDLER IJ, 1973, NATURE-NEW BIOL, V242, P148, DOI 10.1038/newbio242148a0
   Fromigue O, 2003, ONCOGENE, V22, P8487, DOI 10.1038/sj.onc.1206918
   Fukino K, 2004, CANCER RES, V64, P7231, DOI 10.1158/0008-5472.CAN-04-2866
   Gallagher PG, 2005, CANCER RES, V65, P4134, DOI 10.1158/0008-5472.CAN-04-0415
   Gao DC, 2008, SCIENCE, V319, P195, DOI 10.1126/science.1150224
   Hahn WC, 1999, NATURE, V400, P464, DOI 10.1038/22780
   HALACHMI E, 1989, CANCER RES, V49, P2383
   Hanahan D, 2000, CELL, V100, P57, DOI 10.1016/S0092-8674(00)81683-9
   HANAHAN D, 1988, ANNU REV GENET, V22, P479, DOI 10.1146/annurev.ge.22.120188.002403
   Hu M, 2008, CANCER CELL, V13, P394, DOI 10.1016/j.ccr.2008.03.007
   Hu YL, 2001, J NATL CANCER I, V93, P762, DOI 10.1093/jnci/93.10.762
   INAGUMA Y, 1988, DEV BIOL, V128, P245, DOI 10.1016/0012-1606(88)90288-6
   Joesting MS, 2005, CANCER RES, V65, P10423, DOI 10.1158/0008-5472.CAN-05-0824
   Jones S, 2008, P NATL ACAD SCI USA, V105, P4283, DOI 10.1073/pnas.0712345105
   Kaminski A, 2006, INT J MOL MED, V18, P941
   Karin M, 2006, CELL, V124, P823, DOI 10.1016/j.cell.2006.02.016
   Karnoub AE, 2007, NATURE, V449, P557, DOI 10.1038/nature06188
   Kataoka Hiroaki, 2003, HUM CELL, V16, P1, DOI 10.1111/j.1749-0774.2003.tb00123.x
   KNUDSON AG, 1971, P NATL ACAD SCI USA, V68, P820, DOI 10.1073/pnas.68.4.820
   Koukourakis MI, 2003, CANCER RES, V63, P5376
   Krtolica A, 2002, INT J BIOCHEM CELL B, V34, P1401, DOI 10.1016/S1357-2725(02)00053-5
   Kuperwasser C, 2004, P NATL ACAD SCI USA, V101, P4966, DOI 10.1073/pnas.0401064101
   Kurose K, 2002, NAT GENET, V32, P355, DOI 10.1038/ng1013
   Lacina L, 2007, INT J RADIAT BIOL, V83, P837, DOI 10.1080/09553000701694343
   Lama Vibha N, 2006, PROC AM THORAC SOC, V3, P373, DOI 10.1513/pats.200512-133TK
   LANGBEHEIM H, 1980, VIROLOGY, V106, P292, DOI 10.1016/0042-6822(80)90252-4
   Larson PS, 2006, J PATHOL, V209, P307, DOI 10.1002/path.1973
   Lin WW, 2007, J CLIN INVEST, V117, P1175, DOI 10.1172/JCI31537
   Lininger RA, 1998, MODERN PATHOL, V11, P1151
   Littlepage LE, 2005, CANCER CELL, V7, P499, DOI 10.1016/j.ccr.2005.05.019
   Maffini MV, 2004, J CELL SCI, V117, P1495, DOI 10.1242/jcs.01000
   Mahadevan D, 2007, MOL CANCER THER, V6, P1186, DOI 10.1158/1535-7163.MCT-06-0686
   Mantovani A, 2008, NATURE, V454, P436, DOI 10.1038/nature07205
   Matsumoto K, 2006, INT J CANCER, V119, P477, DOI 10.1002/ijc.21808
   MENDELSOHN ML, 1996, JPN J CANC RES, V87, P0
   Micke P, 2004, LUNG CANCER, V45, PS163, DOI 10.1016/j.lungcan.2004.07.977
   Miki Y, 2007, CANCER RES, V67, P3945, DOI 10.1158/0008-5472.CAN-06-3105
   Moinfar F, 2000, CANCER RES, V60, P2562
   Morgan TH, 1911, SCIENCE, V34, P384, DOI 10.1126/science.34.873.384
   Mueller MM, 2004, NAT REV CANCER, V4, P839, DOI 10.1038/nrc1477
   Niehrs C, 2004, NAT REV GENET, V5, P425, DOI 10.1038/nrg1347
   Niehrs C, 2005, CURR BIOL, V15, PR391, DOI 10.1016/j.cub.2005.05.002
   NOWELL PC, 1976, SCIENCE, V194, P23, DOI 10.1126/science.959840
   Olumi AF, 1999, CANCER RES, V59, P5002
   Orimo A, 2006, CELL CYCLE, V5, P1597, DOI 10.4161/cc.5.15.3112
   Ostman A, 2004, CYTOKINE GROWTH F R, V15, P275, DOI 10.1016/j.cytogfr.2004.03.002
   Paget S, 1889, LANCET, V133, P571, DOI 10.1016/S0140-6736(00)49915-0
   Paley PJ, 2000, GYNECOL ONCOL, V78, P336, DOI 10.1006/gyno.2000.5894
   Palmero I, 2001, METHOD ENZYMOL, V333, P247
   Parrinello S, 2005, J CELL SCI, V118, P485, DOI 10.1242/jcs.01635
   Parrott JA, 2000, BIOL REPROD, V62, P1600, DOI 10.1095/biolreprod62.6.1600
   Parrott JA, 2001, MOL CELL ENDOCRINOL, V175, P29, DOI 10.1016/S0303-7207(01)00436-1
   Parrott JA, 2000, MOL CELL ENDOCRINOL, V167, P77, DOI 10.1016/S0303-7207(00)00284-7
   Patocs A, 2007, NEW ENGL J MED, V357, P2543, DOI 10.1056/NEJMoa071825
   Perez-Pinera P, 2007, CELL CYCLE, V6, P2877, DOI 10.4161/cc.6.23.5090
   Pietras K, 2008, PLOS MED, V5, P123, DOI 10.1371/journal.pmed.0050019
   Pikarsky E, 2004, NATURE, V431, P461, DOI 10.1038/nature02924
   Plon SE, 2008, NEW ENGL J MED, V359, P537, DOI 10.1056/NEJMc0800627
   Pollard JW, 2008, J LEUKOCYTE BIOL, V84, P623, DOI 10.1189/jlb.1107762
   Qiu W, 2008, NAT GENET, V40, P650, DOI 10.1038/ng.117
   QU T, 2008, MECH AGEING DEV, V0, P0
   Radisky DC, 2005, NATURE, V436, P123, DOI 10.1038/nature03688
   Rich JN, 2005, CANCER RES, V65, P4051, DOI 10.1158/0008-5472.CAN-04-3936
   ROSE DW, 1992, J CELL BIOL, V119, P1405, DOI 10.1083/jcb.119.6.1405
   RUTTER AG, 1965, BRIT J UROL, V37, P302, DOI 10.1111/j.1464-410X.1965.tb09603.x
   Sangai T, 2005, INT J CANCER, V115, P885, DOI 10.1002/ijc.20969
   Sato N, 2004, CANCER RES, V64, P6950, DOI 10.1158/0008-5472.CAN-04-0677
   Segal E, 2004, NAT GENET, V36, P1090, DOI 10.1038/ng1434
   Sherr CJ, 2004, CELL CYCLE, V3, P239
   Sjoblom T, 2006, SCIENCE, V314, P268, DOI 10.1126/science.1133427
   SOMMER SS, 1994, HUM MUTAT, V3, P166, DOI 10.1002/humu.1380030214
   Sonnenschein C, 2000, MOL CARCINOGEN, V29, P205, DOI 10.1002/1098-2744(200012)29:4<205::AID-MC1002>3.0.CO;2-W
   Soto AM, 2008, INT J ANDROL, V31, P288, DOI 10.1111/j.1365-2605.2007.00834.x
   Soto AM, 2008, BASIC CLIN PHARMACOL, V102, P125, DOI 10.1111/j.1742-7843.2007.00165.x
   SPAIN DM, 1957, AM REV TUBERC PULM, V76, P559
   Spentzos D, 2004, J CLIN ONCOL, V22, P4700, DOI 10.1200/JCO.2004.04.070
   STEWART TA, 1984, CELL, V38, P627, DOI 10.1016/0092-8674(84)90257-5
   Studeny M, 2004, JNCI-J NATL CANCER I, V96, P1593, DOI 10.1093/jnci/djh299
   Sugimoto H, 2006, CANCER BIOL THER, V5, P1640, DOI 10.4161/cbt.5.12.3354
   Tanaka H, 2002, INFLAMM RES, V51, P307, DOI 10.1007/PL00000309
   Tang Y, 2005, CANCER RES, V65, P3193, DOI 10.1158/0008-5472.CAN-04-3605
   Tothill RW, 2008, CLIN CANCER RES, V14, P5198, DOI 10.1158/1078-0432.CCR-08-0196
   Tuhkanen H, 2004, INT J CANCER, V109, P247, DOI 10.1002/ijc.11733
   VARMUS HE, 1973, J MOL BIOL, V79, P663, DOI 10.1016/0022-2836(73)90070-3
   Vijg J, 2000, MUTAT RES-FUND MOL M, V447, P117, DOI 10.1016/S0027-5107(99)00202-X
   Virchow R L, 1966, ARTHRITIS RHEUM, V9, P66
   Vos CBJ, 1997, BRIT J CANCER, V76, P1131, DOI 10.1038/bjc.1997.523
   Wang J, 2006, INT J MOL MED, V17, P849
   Weinberg RA, 2008, NAT GENET, V40, P494, DOI 10.1038/ng0508-494
   Wisniewski HG, 1996, J IMMUNOL, V156, P1609
   Wood LD, 2007, SCIENCE, V318, P1108, DOI 10.1126/science.1145720
   Yang WL, 2004, CANCER RES, V64, P1534, DOI 10.1158/0008-5472.CAN-03-2928
   YU GL, 1990, NATURE, V344, P126, DOI 10.1038/344126a0
   Zand L, 2003, IN VITRO CELL DEV-AN, V39, P178
NR 139
TC 93
Z9 96
U1 0
U2 21
PU TAYLOR & FRANCIS INC
PI PHILADELPHIA
PA 530 WALNUT STREET, STE 850, PHILADELPHIA, PA 19106 USA
SN 1538-4101
EI 1551-4005
J9 CELL CYCLE
JI Cell Cycle
PD FEB 15
PY 2009
VL 8
IS 4
BP 589
EP 595
DI 10.4161/cc.8.4.7669
PG 7
WC Cell Biology
SC Cell Biology
GA 408KS
UT WOS:000263434500016
PM 19182519
DA 2023-09-23
ER

PT J
AU Tzelepi, V
   Grivas, P
   Kefalopoulou, Z
   Kalofonos, H
   Varakis, JN
   Melachrinou, M
   Sotiropoulou-Bonikou, G
AF Tzelepi, Vassiliki
   Grivas, Petros
   Kefalopoulou, Zinovia
   Kalofonos, Haralabos
   Varakis, John N.
   Melachrinou, Maria
   Sotiropoulou-Bonikou, Georgia
TI Estrogen signaling in colorectal carcinoma microenvironment: expression of ER beta 1, AIB-1, and TIF-2 is upregulated in cancer-associated myofibroblasts and correlates with disease progression
SO VIRCHOWS ARCHIV
LA English
DT Article
DE Colorectal carcinoma; Myofibroblasts; Estrogen receptors; AIB-1; TIF-2
ID normal colonic-mucosa; receptor-beta; er-beta; cell-proliferation; gene-expression; breast-cancer; in-vitro; growth; alpha; estradiol
AB Epidemiological and molecular data suggest the involvement of estrogen signaling in colorectal tissue, mediated mainly through estrogen receptor beta (ER beta). Estrogens may mediate their effects in epithelial cells indirectly by acting on stromal cells. Expression of ER alpha, ER beta 1, and the ER coregulators, amplified in breast cancer-1 (AIB-1) and transcriptional intermediary factor 2 (TIF-2), was evaluated in myofibroblasts of 107 colorectal carcinomas, 77 paired samples of normal mucosa, and 29 adenomas by immunohistochemistry. Double immunostaining with a-SMA was used to identify the myofibroblasts of normal tissue, adenomas, and cancer microenvironment. ER alpha was not expressed in stromal cells. Nuclear expression of ER beta 1, AIB-1, and TIF-2 in myofibroblasts gradually increased from normal mucosa, through adenomas, to carcinomas. Cytoplasmic ER beta 1 and TIF-2 expression was enhanced in carcinomas compared to normal mucosa and adenomas. Enhanced nuclear and cytoplasmic ER beta 1 expression and elevated nuclear AIB-1 expression were more frequently noted in myofibroblasts of carcinomas of advanced stage. ER beta 1 expression in cancer-associated myofibroblasts correlated to AIB-1 and TIF-2 expression. None of the markers correlated with patients' prognosis. Our findings imply that ER beta 1-dependent (genomic and non-genomic) and ER-coregulator-dependent (AIB-1, TIF-2) signal transductions in myofibroblasts may be involved in the initiation and progression of colorectal carcinomas.
C1 [Tzelepi, Vassiliki; Kefalopoulou, Zinovia; Varakis, John N.; Sotiropoulou-Bonikou, Georgia] Univ Patras, Dept Anat & Histol Embryol, Rion 26500, Greece.
   [Tzelepi, Vassiliki; Kefalopoulou, Zinovia; Melachrinou, Maria] Univ Patras, Dept Pathol, Rion 26500, Greece.
   [Grivas, Petros; Kalofonos, Haralabos] Univ Patras, Dept Internal Med, Div Oncol, Sch Med, Rion 26500, Greece.
   [Grivas, Petros] Med Coll Penn & Hahnemann Univ, Dept Internal Med, Drexel Univ Coll Med, Philadelphia, PA 19102 USA.
C3 University of Patras; University of Patras; University of Patras; Drexel University
RP Sotiropoulou-Bonikou, G (通讯作者)，Univ Patras, Dept Anat & Histol Embryol, Rion 26500, Greece.
EM sotiropouloug@yahoo.com
CR Adegboyega PA, 2002, ARCH PATHOL LAB MED, V126, P829
   Bausero P, 1998, ANGIOGENESIS, V2, P167, DOI 10.1023/A:1009292506879
   Bissell MJ, 2005, CANCER CELL, V7, P17, DOI 10.1016/j.ccr.2004.12.013
   Bjornstrom L, 2005, MOL ENDOCRINOL, V19, P833, DOI 10.1210/me.2004-0486
   Boffetta P, 2005, HANDBOOK OF EPIDEMIOLOGY, V0, P1405
   Campbell-Thompson M, 2001, CANCER RES, V61, P632
   Carroll RS, 2000, CLIN CANCER RES, V6, P3570
   Cavallini A, 2005, EUR J CANCER, V41, P1487, DOI 10.1016/j.ejca.2005.04.008
   Chen SL, 2001, MOL ENDOCRINOL, V15, P783, DOI 10.1210/me.15.5.783
   Cooke PS, 1997, P NATL ACAD SCI USA, V94, P6535, DOI 10.1073/pnas.94.12.6535
   Cunha GR, 1997, J MAMMARY GLAND BIOL, V2, P393, DOI 10.1023/A:1026303630843
   De Wever O, 2004, FASEB J, V18, P1016, DOI 10.1096/fj.03-1110fje
   DiDomenico M, 1996, CANCER RES, V56, P4516
   Foley EF, 2000, CANCER RES, V60, P245
   Giannini R, 2005, ANTICANCER RES, V25, P4287
   Glassberg MK, 2008, J CLIN ENDOCR METAB, V93, P1625, DOI 10.1210/jc.2007-1283
   Gregory CW, 2002, J CLIN ENDOCR METAB, V87, P2960, DOI 10.1210/jc.87.6.2960
   Gregory CW, 2001, CANCER RES, V61, P4315
   Gunter MJ, 2008, CANCER RES, V68, P329, DOI 10.1158/0008-5472.CAN-07-2946
   Gupta PB, 2007, CANCER RES, V67, P2062, DOI 10.1158/0008-5472.CAN-06-3895
   Hall JM, 2003, MOL ENDOCRINOL, V17, P792, DOI 10.1210/me.2002-0438
   Hershberger PA, 2005, CANCER RES, V65, P1598, DOI 10.1158/0008-5472.CAN-04-2694
   Horvath LG, 2001, CANCER RES, V61, P5331
   Hu M, 2008, CURR OPIN GENET DEV, V18, P27, DOI 10.1016/j.gde.2007.12.006
   Hyder SM, 2000, CANCER RES, V60, P3183
   Jassam N, 2005, ONCOL REP, V14, P17
   Kampman E, 1997, CANCER CAUSE CONTROL, V8, P146, DOI 10.1023/A:1018459911147
   King KJ, 2006, PROSTATE, V66, P105, DOI 10.1002/pros.20327
   Kishimoto H, 2005, CARCINOGENESIS, V26, P1706, DOI 10.1093/carcin/bgi137
   Klinge CM, 2005, J BIOL CHEM, V280, P7460, DOI 10.1074/jbc.M411565200
[truncated: 33,408 more chars]
