# Supplementary material for: A bibliometric and visual analysis of cancer-associated fibroblasts
Source: Front Immunol. 2023 Dec 19;14:1323115. doi: 10.3389/fimmu.2023.1323115 (PMC10762783; doi:10.3389/fimmu.2023.1323115)
Supplement: Supplementary file 1 [file DataSheet_1.zip › download2010u94.txt]

PT J
AU Martinez-Outschoorn, UE
   Trimmer, C
   Lin, Z
   Whitaker-Menezes, D
   Chiavarina, B
   Zhou, J
   Wang, CW
   Pavlides, S
   Martinez-Cantarin, MP
   Capozza, F
   Witkiewicz, AK
   Flomenberg, N
   Howell, A
   Pestell, RG
   Caro, J
   Lisanti, MP
   Sotgia, F
AF Martinez-Outschoorn, Ubaldo E.
   Trimmer, Casey
   Lin, Zhao
   Whitaker-Menezes, Diana
   Chiavarina, Barbara
   Zhou, Jie
   Wang, Chengwang
   Pavlides, Stephanos
   Martinez-Cantarin, Maria P.
   Capozza, Franco
   Witkiewicz, Agnieszka K.
   Flomenberg, Neal
   Howell, Anthony
   Pestell, Richard G.
   Caro, Jaime
   Lisanti, Michael P.
   Sotgia, Federica
TI Autophagy in cancer associated fibroblasts promotes tumor cell survival Role of hypoxia, HIF1 induction and NF kappa B activation in the tumor stromal microenvironment
SO CELL CYCLE
LA English
DT Article
DE caveolin-1; autophagy; BNIP3; cancer associated fibroblasts; HIF1; hypoxia; LC3; mitophagy; NF kappa B; oxidative stress; predictive biomarker; TIGAR; tumor stroma
ID oncogenically transformed-cells; inducible factor induction; mitochondrial complex-iii; nitric-oxide synthase; breast-cancer; oxidative stress; down-regulation; carotid-body; caveolin-1; expression
AB Recently, using a co-culture system, we demonstrated that MCF7 epithelial cancer cells induce oxidative stress in adjacent cancer-associated fibroblasts, resulting in the autophagic/lysosomal degradation of stromal caveolin-1 (Cav-1). However, the detailed signaling mechanism(s) underlying this process remain largely unknown. Here, we show that hypoxia is sufficient to induce the autophagic degradation of Cav-1 in stromal fibroblasts, which is blocked by the lysosomal inhibitor chloroquine. Concomitant with the hypoxia-induced degradation of Cav-1, we see the upregulation of a number of well-established autophagy/mitophagy markers, namely LC3, ATG16L, BNIP3, BNIP3L, HIF-1 alpha and NF kappa B. In addition, pharmacological activation of HIF-1 alpha drives Cav-1 degradation, while pharmacological inactivation of HIF-1 prevents the downregulation of Cav-1. Similarly, pharmacological inactivation of NF kappa B-another inducer of autophagy-prevents Cav-1 degradation. Moreover, treatment with an inhibitor of glutathione synthase, namely BSO, which induces oxidative stress via depletion of the reduced glutathione pool, is sufficient to induce the autophagic degradation of Cav-1. Thus, it appears that oxidative stress mediated induction of HIF1- and NF kappa B-activation in fibroblasts drives the autophagic degradation of Cav-1. In direct support of this hypothesis, we show that MCF7 cancer cells activate HIF-1 alpha- and NF kappa B-driven luciferase reporters in adjacent cancer-associated fibroblasts, via a paracrine mechanism. Consistent with these findings, acute knock-down of Cav-1 in stromal fibroblasts, using an siRNA approach, is indeed sufficient to induce autophagy, with the upregulation of both lysosomal and mitophagy markers. How does the loss of stromal Cav-1 and the induction of stromal autophagy affect cancer cell survival? Interestingly, we show that a loss of Cav-1 in stromal fibroblasts protects adjacent cancer cells against apoptotic cell death. Thus, autophagic cancer-associated fibroblasts, in addition to providing recycled nutrients for cancer cell metabolism, also play a protective role in preventing the death of adjacent epithelial cancer cells. We demonstrate that cancer-associated fibroblasts upregulate the expression of TIGAR in adjacent epithelial cancer cells, thereby conferring resistance to apoptosis and autophagy. Finally, the mammary fat pads derived from Cav-1 (-/-) null mice show a hypoxia-like response in vivo, with the upregulation of autophagy markers, such as LC3 and BNIP3L. Taken together, our results provide direct support for the "Autophagic Tumor Stroma Model of Cancer Metabolism", and explain the exceptional prognostic value of a loss of stromal Cav-1 in cancer patients. Thus, a loss of stromal fibroblast Cav-1 is a biomarker for chronic hypoxia, oxidative stress and autophagy in the tumor microenvironment, consistent with its ability to predict early tumor recurrence, lymph node metastasis and tamoxifen-resistance in human breast cancers. Our results imply that cancer patients lacking stromal Cav-1 should benefit from HIF-inhibitors, NF kappa B-inhibitors, anti-oxidant therapies, as well as autophagy/lysosomal inhibitors. These complementary targeted therapies could be administered either individually or in combination, to prevent the onset of autophagy in the tumor stromal compartment, which results in a "lethal" tumor microenvironment.
C1 [Martinez-Outschoorn, Ubaldo E.; Trimmer, Casey; Lin, Zhao; Whitaker-Menezes, Diana; Chiavarina, Barbara; Zhou, Jie; Wang, Chengwang; Pavlides, Stephanos; Martinez-Cantarin, Maria P.; Capozza, Franco; Witkiewicz, Agnieszka K.; Flomenberg, Neal; Pestell, Richard G.; Lisanti, Michael P.; Sotgia, Federica] Thomas Jefferson Univ, Jefferson Stem Cell Biol & Regenerat Med Ctr, Philadelphia, PA 19107 USA.
   [Martinez-Outschoorn, Ubaldo E.; Flomenberg, Neal; Lisanti, Michael P.] Thomas Jefferson Univ, Dept Med Oncol, Philadelphia, PA 19107 USA.
   [Trimmer, Casey; Lin, Zhao; Whitaker-Menezes, Diana; Chiavarina, Barbara; Zhou, Jie; Wang, Chengwang; Pavlides, Stephanos; Capozza, Franco; Pestell, Richard G.; Lisanti, Michael P.; Sotgia, Federica] Thomas Jefferson Univ, Dept Stem Cell Biol & Regenerat Med, Philadelphia, PA 19107 USA.
   [Trimmer, Casey; Lin, Zhao; Whitaker-Menezes, Diana; Chiavarina, Barbara; Zhou, Jie; Wang, Chengwang; Pavlides, Stephanos; Capozza, Franco; Pestell, Richard G.; Lisanti, Michael P.; Sotgia, Federica] Thomas Jefferson Univ, Kimmel Canc Ctr, Dept Canc Biol, Philadelphia, PA 19107 USA.
   [Martinez-Cantarin, Maria P.] Thomas Jefferson Univ, Div Nephrol, Dept Med, Philadelphia, PA 19107 USA.
   [Witkiewicz, Agnieszka K.] Thomas Jefferson Univ, Jefferson Ctr Pancreat Biliary & Related Canc, Dept Pathol, Philadelphia, PA 19107 USA.
   [Caro, Jaime] Thomas Jefferson Univ, Div Hematol, Dept Med, Cardeza Fdn, Philadelphia, PA 19107 USA.
   [Howell, Anthony; Lisanti, Michael P.; Sotgia, Federica] Univ Manchester, Manchester Breast Ctr, Manchester M13 9PL, Lancs, England.
   [Howell, Anthony; Lisanti, Michael P.; Sotgia, Federica] Univ Manchester, Breakthrough Breast Canc Res Unit, Sch Canc Enabling Sci & Technol, Paterson Inst Canc Res,Manchester Acad Hlth Sci C, Manchester M13 9PL, Lancs, England.
C3 Jefferson University; Jefferson University; Jefferson University; Jefferson University; Jefferson University; Jefferson University; Jefferson University; University of Manchester; University of Manchester
RP Sotgia, F (通讯作者)，Thomas Jefferson Univ, Jefferson Stem Cell Biol & Regenerat Med Ctr, Philadelphia, PA 19107 USA.
EM michael.lisanti@kimmelcancercenter.org; federica.sotgia@jefferson.edu
FU W.W. Smith Charitable Trust; Breast Cancer Alliance (BCA); American Cancer Society (ACS); NIH/NCI [R01-CA-080250, R01-CA-098779, R01-CA-120876, R01-AR-055660, R01-CA-70896, R01-CA-75503, R01-CA-86072, R01-CA-107382]; Susan G. Komen Breast Cancer Foundation; Breast Cancer Alliance, Inc.; Susan G. Komen; Dr. Ralph and Marian C. Falk Medical Research Trust; NIH/NCI Cancer Center [P30-CA-56036]; Margaret Q. Landenberger Research Foundation; Pennsylvania Department of Health; Breakthrough Breast Cancer in the UK; European Research Council
CR An JB, 2005, MOL CELL BIOL, V25, P7546, DOI 10.1128/MCB.25.17.7546-7556.2005
   Bellot G, 2009, MOL CELL BIOL, V29, P2570, DOI 10.1128/MCB.00166-09
   Bensaad K, 2006, CELL, V126, P107, DOI 10.1016/j.cell.2006.05.036
   Bensaad K, 2009, EMBO J, V28, P3015, DOI 10.1038/emboj.2009.242
   Chandel NS, 2000, J BIOL CHEM, V275, P25130, DOI 10.1074/jbc.M001914200
   Chandel NS, 1998, P NATL ACAD SCI USA, V95, P11715, DOI 10.1073/pnas.95.20.11715
   Copetti T, 2009, AUTOPHAGY, V5, P858, DOI 10.4161/auto.8822
   Copetti T, 2009, MOL CELL BIOL, V29, P2594, DOI 10.1128/MCB.01396-08
   Criollo A, 2010, EMBO J, V29, P619, DOI 10.1038/emboj.2009.364
   Cummins EP, 2006, P NATL ACAD SCI USA, V103, P18154, DOI 10.1073/pnas.0602235103
   Engelman JA, 1997, J BIOL CHEM, V272, P16374, DOI 10.1074/jbc.272.26.16374
   Erez N, 2010, CANCER CELL, V17, P135, DOI 10.1016/j.ccr.2009.12.041
   Galbiati F, 1998, EMBO J, V17, P6633, DOI 10.1093/emboj/17.22.6633
   Gherghiceanu M, 2009, J CELL MOL MED, V13, P202, DOI 10.1111/j.1582-4934.2008.00615.x
   Guzy RD, 2005, CELL METAB, V1, P401, DOI 10.1016/j.cmet.2005.05.001
   Hanai J, 2002, J BIOL CHEM, V277, P16464, DOI 10.1074/jbc.M112274200
   Haynes CM, 2004, MOL CELL, V15, P767, DOI 10.1016/j.molcel.2004.08.025
   Joyce JA, 2009, NAT REV CANCER, V9, P239, DOI 10.1038/nrc2618
   Jung YJ, 2003, BIOCHEM J, V370, P1011, DOI 10.1042/BJ20021279
   Kalluri R, 2006, NAT REV CANCER, V6, P392, DOI 10.1038/nrc1877
   Kim JW, 2006, CELL METAB, V3, P177, DOI 10.1016/j.cmet.2006.02.002
   Kleer CG, 2008, CLIN CANCER RES, V14, P5357, DOI 10.1158/1078-0432.CCR-08-0732
   KOLESKE AJ, 1995, P NATL ACAD SCI USA, V92, P1381, DOI 10.1073/pnas.92.5.1381
   Kong DH, 2005, CANCER RES, V65, P9047, DOI 10.1158/0008-5472.CAN-05-1235
   Le Lay S, 2010, AUTOPHAGY, V6, P754, DOI 10.4161/auto.6.6.12574
   Lee SW, 1998, ONCOGENE, V16, P1391, DOI 10.1038/sj.onc.1201661
   Levine B, 2008, CELL, V132, P27, DOI 10.1016/j.cell.2007.12.018
   Liang XH, 1999, NATURE, V402, P672, DOI 10.1038/45257
   Martinez-Outschoorn UE, 2010, CELL CYCLE, V9, P3256, DOI 10.4161/cc.9.16.12553
   Martinez-Outschoorn UE, 2010, CELL CYCLE, V9, P2423, DOI 10.4161/cc.9.12.12048
   Mercier I, 2008, CANCER BIOL THER, V7, P1212, DOI 10.4161/cbt.7.8.6220
   MILLS E, 1972, J NEUROPHYSIOL, V35, P405, DOI 10.1152/jn.1972.35.4.405
   Moles A, 2009, HEPATOLOGY, V49, P1297, DOI 10.1002/hep.22753
   Mueller L, 2007, AM J PATHOL, V171, P1608, DOI 10.2353/ajpath.2007.060661
   Nadji M, 1996, HUM PATHOL, V27, P890, DOI 10.1016/S0046-8177(96)90214-2
   Nivon M, 2009, AUTOPHAGY, V5, P766, DOI 10.4161/auto.8788
   Nomura H, 2009, HUM PATHOL, V40, P83, DOI 10.1016/j.humpath.2008.06.018
   Pantuck AJ, 2010, CANCER RES, V70, P752, DOI 10.1158/0008-5472.CAN-09-2211
   Papandreou I, 2006, CELL METAB, V3, P187, DOI 10.1016/j.cmet.2006.01.012
   PAVLIDES S, 2010, CELL CYCLE IN PRESS, V9, P0
   Pavlides S, 2010, CELL CYCLE, V9, P2201, DOI 10.4161/cc.9.11.11848
   Pavlides S, 2009, CELL CYCLE, V8, P3984, DOI 10.4161/cc.8.23.10238
   Perkins ND, 2006, ONCOGENE, V25, P6717, DOI 10.1038/sj.onc.1209937
   Perkins ND, 2006, CELL DEATH DIFFER, V13, P759, DOI 10.1038/sj.cdd.4401838
   Razani B, 2002, J BIOL CHEM, V277, P8635, DOI 10.1074/jbc.M110970200
   Razani B, 2001, J BIOL CHEM, V276, P6727, DOI 10.1074/jbc.M008340200
   Rius J, 2008, NATURE, V453, P807, DOI 10.1038/nature06905
   Salceda S, 1997, J BIOL CHEM, V272, P22642, DOI 10.1074/jbc.272.36.22642
   Sato T, 1968, J ELECTRON MICROSC (TOKYO), V17, P158
   Schofield CJ, 2005, BIOCHEM BIOPH RES CO, V338, P617, DOI 10.1016/j.bbrc.2005.08.111
   Schubert W, 2002, J BIOL CHEM, V277, P40091, DOI 10.1074/jbc.M205948200
   Shi Y, 2000, FREE RADICAL BIO MED, V29, P695, DOI 10.1016/S0891-5849(00)00364-6
   Singh H, 2004, J UROLOGY, V172, P2421, DOI 10.1097/01.ju.0000138082.68045.48
   Sloan EK, 2009, AM J PATHOL, V174, P2035, DOI 10.2353/ajpath.2009.080924
   Sotgia F, 2009, AM J PATHOL, V174, P613, DOI 10.2353/ajpath.2009.080653
   Sotgia F, 2009, AM J PATHOL, V174, P746, DOI 10.2353/ajpath.2009.080658
   Stathopoulos GT, 2008, MOL CANCER RES, V6, P364, DOI 10.1158/1541-7786.MCR-07-0309
   Toullec A, 2010, EMBO MOL MED, V2, P211, DOI 10.1002/emmm.201000073
   Tu C, 2008, CANCER RES, V68, P9147, DOI 10.1158/0008-5472.CAN-07-5127
   Valko M, 2006, CHEM-BIOL INTERACT, V160, P1, DOI 10.1016/j.cbi.2005.12.009
   Witkiewicz AK, 2010, CANCER BIOL THER, V10, P135, DOI 10.4161/cbt.10.2.11983
   Witkiewicz AK, 2009, CANCER BIOL THER, V8, P1071, DOI 10.4161/cbt.8.11.8874
   Witkiewicz AK, 2009, CELL CYCLE, V8, P1654, DOI 10.4161/cc.8.11.8544
   Witkiewicz AK, 2009, AM J PATHOL, V174, P2023, DOI 10.2353/ajpath.2009.080873
   Wyatt CN, 2004, J PHYSIOL-LONDON, V556, P175, DOI 10.1113/jphysiol.2003.058131
   Zhang HF, 2008, J BIOL CHEM, V283, P10892, DOI 10.1074/jbc.M800102200
   Zhao HJ, 2009, PROSTATE, V69, P991, DOI 10.1002/pros.20946
NR 67
TC 316
Z9 330
U1 0
U2 62
PU TAYLOR & FRANCIS INC
PI PHILADELPHIA
PA 530 WALNUT STREET, STE 850, PHILADELPHIA, PA 19106 USA
SN 1538-4101
EI 1551-4005
J9 CELL CYCLE
JI Cell Cycle
PD SEP 1
PY 2010
VL 9
IS 17
BP 3515
EP 3533
DI 10.4161/cc.9.17.12928
PG 19
WC Cell Biology
SC Cell Biology
GA 647MD
UT WOS:000281621700025
PM 20855962
DA 2023-09-23
ER

PT J
AU Singh, MK
   Izumchenko, E
   Klein-Szanto, AJ
   Egleston, BL
   Wolfson, M
   Golemis, EA
AF Singh, Mahendra K.
   Izumchenko, Eugene
   Klein-Szanto, Andres J.
   Egleston, Brian L.
   Wolfson, Marina
   Golemis, Erica A.
TI Enhanced Genetic Instability and Dasatinib Sensitivity in Mammary Tumor Cells Lacking NEDD9
SO CANCER RESEARCH
LA English
DT Article
ID aurora-a; breast-cancer; protein hef1; in-vitro; metastasis; activation; migration; kinase; differentiation; identification
AB Elevated expression of the NEDD9/HEF1/Cas-L scaffolding protein promotes tumor cell invasion and metastasis in multiple cancer cell types. Conversely, generation of mammary tumors in the mouse mammary tumor virus (MMTV)-polyoma virus middle T (PyVT) genetic model is delayed by a Nedd9(-/-) genotype. These activities arise from the role of NEDD9 in assembling complexes and supporting activity of cancer signaling proteins, including FAK, Src, Shc, and AKT, and would support evaluation of NEDD9 expression as an unambiguous biomarker for tumor aggressiveness. However, we here show that despite the initial delay in tumor growth, cells derived from MMTV-PyVT; Nedd9(-/-) tumors are characteristically hyperaggressive versus MMTV-PyVT; Nedd9(+/+) cells in anchorage-independent growth, in growth on three-dimensional matrix produced by tumor-associated fibroblasts, and in formation of tumors after mammary orthotopic reinjection and of lung metastases after tail vein injection. This reversal suggests the specific selection of MMTV-PyVT; Nedd9(-/-) cells for growth in an in vivo microenvironment. Indeed, MMTV-PyVT; Nedd9(-/-) cells have increased cell cycle, centrosomal, and mitotic defects, phenotypes compatible with the increased selection of these cells for aggressive growth. Intriguingly, in spite of their aggressive phenotype, MMTV-PyVT; Nedd9(-/-) cells persistently have low levels of Src activation and are hypersensitive to the Src kinase inhibitor dasatinib. These studies identify NEDD9 as a complex modulator of different aspects of mammary tumor growth. Cancer Res; 70(21); 8907-16. (C) 2010 AACR.
C1 [Singh, Mahendra K.; Izumchenko, Eugene; Golemis, Erica A.] Fox Chase Canc Ctr, Dept Dev Therapeut, Philadelphia, PA 19111 USA.
   [Klein-Szanto, Andres J.] Fox Chase Canc Ctr, Dept Pathol, Philadelphia, PA 19111 USA.
   [Egleston, Brian L.] Fox Chase Canc Ctr, Dept Biostat, Philadelphia, PA 19111 USA.
   [Izumchenko, Eugene; Wolfson, Marina] Ben Gurion Univ Negev, Fac Hlth Sci, Beer Sheva, Israel.
C3 Fox Chase Cancer Center; Fox Chase Cancer Center; Fox Chase Cancer Center; Ben Gurion University
RP Golemis, EA (通讯作者)，Fox Chase Canc Ctr, Dept Dev Therapeut, W406,333 Cottman Ave, Philadelphia, PA 19111 USA.
EM EA_Golemis@fccc.edu
FU NIH [R01-CA63366, R01-CA113342, CA-06927]; Army Materiel Command [W81XWH-07-1-0676]; Pennsylvania Tobacco Settlement funding; Israel Cancer Association and Stanley Abersur Research Foundation; Pew Charitable Trust (Fox Chase Cancer Center); American Associates, Ben-Gurion University of the Negev
CR Amatangelo MD, 2005, AM J PATHOL, V167, P475, DOI 10.1016/S0002-9440(10)62991-4
   Bayliss R, 2003, MOL CELL, V12, P851, DOI 10.1016/S1097-2765(03)00392-7
   Bui LC, 2009, ONCOGENE, V28, P3642, DOI 10.1038/onc.2009.224
   Castello-Cros Remedios, 2009, V522, V0, PP275, DOI 10.1007/978-1-59745-413-1_19
   Choi YL, 2010, CANCER RES, V70, P2296, DOI 10.1158/0008-5472.CAN-09-3141
   Dadke D, 2006, MOL BIOL CELL, V17, P1204, DOI 10.1091/mbc.E05-03-0237
   Fashena SJ, 2002, J CELL SCI, V115, P99
   Finn RS, 2007, BREAST CANCER RES TR, V105, P319, DOI 10.1007/s10549-006-9463-x
   Hirota T, 2003, CELL, V114, P585, DOI 10.1016/S0092-8674(03)00642-1
   Huang F, 2007, CANCER RES, V67, P2226, DOI 10.1158/0008-5472.CAN-06-3633
   Izumchenko E, 2009, CANCER RES, V69, P7198, DOI 10.1158/0008-5472.CAN-09-0795
   Ji HB, 2007, NATURE, V448, P807, DOI 10.1038/nature06030
   Keen N, 2009, CANCER METAST REV, V28, P185, DOI 10.1007/s10555-009-9184-9
   Kim M, 2006, CELL, V125, P1269, DOI 10.1016/j.cell.2006.06.008
   Liu XH, 2000, EMBO J, V19, P6759, DOI 10.1093/emboj/19.24.6759
   Lombardo LJ, 2004, J MED CHEM, V47, P6658, DOI 10.1021/jm049486a
   Marumoto T, 2005, NAT REV CANCER, V5, P42, DOI 10.1038/nrc1526
   Minn AJ, 2005, NATURE, V436, P518, DOI 10.1038/nature03799
   Natarajan M, 2006, ONCOGENE, V25, P1721, DOI 10.1038/sj.onc.1209199
   ONeill GM, 2007, CANCER RES, V67, P8975, DOI 10.1158/0008-5472.CAN-07-1328
   ONeill GM, 2001, MOL CELL BIOL, V21, P5094, DOI 10.1128/MCB.21.15.5094-5108.2001
   Pugacheva EN, 2007, CELL, V129, P1351, DOI 10.1016/j.cell.2007.04.035
   Pugacheva EN, 2006, CELL CYCLE, V5, P384, DOI 10.4161/cc.5.4.2439
   Pugacheva EN, 2005, NAT CELL BIOL, V7, P937, DOI 10.1038/ncb1309
   Serebriiskii I, 2008, MATRIX BIOL, V27, P573, DOI 10.1016/j.matbio.2008.02.008
   Simpson KJ, 2008, NAT CELL BIOL, V10, P1027, DOI 10.1038/ncb1762
   Skobeleva N, 2007, MOL CANCER THER, V6, P898, DOI 10.1158/1535-7163.MCT-06-0602
   Tikhmyanova N, 2010, CELL MOL LIFE SCI, V67, P1025, DOI 10.1007/s00018-009-0213-1
   van Seventer GA, 2001, EUR J IMMUNOL, V31, P1417, DOI 10.1002/1521-4141(200105)31:5<1417::AID-IMMU1417>3.0.CO;2-C
NR 30
TC 33
Z9 34
U1 0
U2 3
PU AMER ASSOC CANCER RESEARCH
PI PHILADELPHIA
PA 615 CHESTNUT ST, 17TH FLOOR, PHILADELPHIA, PA 19106-4404 USA
SN 0008-5472
EI 1538-7445
J9 CANCER RES
JI Cancer Res.
PD NOV 1
PY 2010
VL 70
IS 21
BP 8907
EP 8916
DI 10.1158/0008-5472.CAN-10-0353
PG 10
WC Oncology
SC Oncology
GA 673MJ
UT WOS:000283667300067
PM 20940402
DA 2023-09-23
ER

PT J
AU Plzak, J
   Lacina, L
   Chovanec, M
   Dvorankova, B
   Szabo, P
   Cada, Z
   Smetana, K
AF Plzak, Jan
   Lacina, Lukas
   Chovanec, Martin
   Dvorankova, Barbora
   Szabo, Pavol
   Cada, Zdenek
   Smetana, Karel, Jr.
TI Epithelial-Stromal Interaction in Squamous Cell Epithelium-derived Tumors: An Important New Player in the Control of Tumor Biological Properties
SO ANTICANCER RESEARCH
LA English
DT Review
DE Cancer-associated fibroblasts; cancer microenvironment; tumor stroma; squamous cell carcinoma; basal cell carcinoma; review
ID epidermal stem-cells; mesenchymal transition; hair follicle; oral-cavity; in-vitro; cancer; carcinoma; keratinocytes; expression; differentiation
AB Mesenchymal-epithelial interaction is important in the morphogenesis of squamous epithelia and their appendages, and in the control of the hair cycle postnatally. This review summarizes data regarding the interaction between stromal fibroblasts and tumor cells, with an emphasis on tumors originating from squamous epithelium. Tumor stromal fibroblasts as important element of the cancer stem cell niche are able to participate in the control of the biological properties of tumors. We propose these stromal cells and their products as novel targets for anticancer therapy.
C1 [Plzak, Jan; Lacina, Lukas; Chovanec, Martin; Dvorankova, Barbora; Szabo, Pavol; Cada, Zdenek; Smetana, Karel, Jr.] Charles Univ Prague, Fac Med 1, Inst Anat, Prague 12800 2, Czech Republic.
   [Plzak, Jan; Chovanec, Martin; Cada, Zdenek] Charles Univ Prague, Fac Med 1, Dept Otorhinolaryngol Head & Neck Surg, Prague 12800 2, Czech Republic.
   [Lacina, Lukas] Charles Univ Prague, Fac Med 1, Dept Dermatovenereol, Prague 12800 2, Czech Republic.
   [Plzak, Jan; Lacina, Lukas; Chovanec, Martin; Dvorankova, Barbora; Smetana, Karel, Jr.] Charles Univ Prague, Fac Med 2, Ctr Cell Therapy & Tissue Repair, Prague 12800 2, Czech Republic.
C3 Charles University Prague; Charles University Prague; Charles University Prague; Czech Research Institute of Animal Science; Charles University Prague
RP Smetana, K (通讯作者)，Charles Univ Prague, Fac Med 1, Inst Anat, Nemocnice 3, Prague 12800 2, Czech Republic.
EM jan.pizak@lfl.cuni.cz; karel.smetana@lfl.cuni.cz
FU Ministry of Education, Youth and Sport of the Czech Republic [MSM0021620806, 1M0538, NPVII 2B06106, 304/08/P175]; European Comission [MRTN-CT-2005-019561]
CR Aikawa T, 2006, MOL CANCER THER, V5, P1108, DOI 10.1158/1535-7163.MCT-05-0516
   Ambler CA, 2009, J PATHOL, V217, P206, DOI 10.1002/path.2468
   Barcellos-Hoff MH, 2000, CANCER RES, V60, P1254
   Bickenbach JR, 2004, DIFFERENTIATION, V72, P371, DOI 10.1111/j.1432-0436.2004.07208003.x
   Blanpain C, 2006, ANNU REV CELL DEV BI, V22, P339, DOI 10.1146/annurev.cellbio.22.010305.104357
   Breitkreutz D, 2009, HISTOCHEM CELL BIOL, V132, P1, DOI 10.1007/s00418-009-0586-0
   Cada Z, 2009, FOLIA BIOL-PRAGUE, V55, P145
   Cada Z, 2009, HISTOL HISTOPATHOL, V24, P41, DOI 10.14670/HH-24.41
   Cada Z, 2007, ANTICANCER RES, V27, P3279
   Casey T, 2009, BREAST CANCER RES TR, V114, P47, DOI 10.1007/s10549-008-9982-8
   Chiarugi P, 2008, BIOCHEM PHARMACOL, V76, P1352, DOI 10.1016/j.bcp.2008.07.023
   Chovanec M, 2005, INT J ONCOL, V27, P409
   De Langhe Stijn P, 2008, ORGANOGENESIS, V4, P100
   De Wever O, 2004, FASEB J, V18, P1016, DOI 10.1096/fj.03-1110fje
   De Wever O, 2008, INT J CANCER, V123, P2229, DOI 10.1002/ijc.23925
   DENIS H, 2008, CANC LET, V266, P263
   Dhawan P, 2002, J LEUKOCYTE BIOL, V72, P9
   DVORAK HF, 1986, NEW ENGL J MED, V315, P1650
   Dvorankova B, 2005, INT J MOL MED, V16, P525
   Fidler IJ, 2003, NAT REV CANCER, V3, P453, DOI 10.1038/nrc1098
   Fillies T, 2006, BMC CANCER, V6, P0, DOI 10.1186/1471-2407-6-10
   Fischer C, 2005, J BIOL CHEM, V280, P37266, DOI 10.1074/jbc.M411580200
   Glinsky GV, 2007, STEM CELL REV, V3, P79, DOI 10.1007/s12015-007-0011-9
   Grossmann J, 2002, APOPTOSIS, V7, P247, DOI 10.1023/A:1015312119693
   HAMBURGER AW, 1977, SCIENCE, V197, P461, DOI 10.1126/science.560061
   Han KH, 2001, AM J DERMATOPATH, V23, P90, DOI 10.1097/00000372-200104000-00002
   Hatsell S, 2007, J MAMMARY GLAND BIOL, V12, P163, DOI 10.1007/s10911-007-9048-2
   Haviv I, 2009, CELL CYCLE, V8, P589, DOI 10.4161/cc.8.4.7669
   Hinz B, 2007, J INVEST DERMATOL, V127, P526, DOI 10.1038/sj.jid.5700613
   KAMER JM, 2005, WORMBOOK 0901, V0, P1
   Kenny PA, 2007, FRONT BIOSCI-LANDMRK, V12, P3468, DOI 10.2741/2327
   Kideryova L, 2009, J DERMATOL SCI, V55, P18, DOI 10.1016/j.jdermsci.2009.03.009
   Labsky J, 2003, BIOMATERIALS, V24, P863, DOI 10.1016/S0142-9612(02)00419-2
   Lacina L, 2007, BRIT J DERMATOL, V156, P819, DOI 10.1111/j.1365-2133.2006.07728.x
   Lacina L, 2006, FOLIA BIOL-PRAGUE, V52, P10
   Lacina L, 2007, INT J RADIAT BIOL, V83, P837, DOI 10.1080/09553000701694343
   Lorusso G, 2008, HISTOCHEM CELL BIOL, V130, P1091, DOI 10.1007/s00418-008-0530-8
   Mani SA, 2008, CELL, V133, P704, DOI 10.1016/j.cell.2008.03.027
   Mishra PJ, 2008, CANCER RES, V68, P4331, DOI 10.1158/0008-5472.CAN-08-0943
   Motlik J, 2007, THERIOGENOLOGY, V67, P105, DOI 10.1016/j.theriogenology.2006.09.018
   Moustakas A, 2007, CANCER SCI, V98, P1512, DOI 10.1111/j.1349-7006.2007.00550.x
   PARK CH, 1971, JNCI-J NATL CANCER I, V46, P411
   Petersen OW, 2003, AM J PATHOL, V162, P391, DOI 10.1016/S0002-9440(10)63834-5
   Polyak K, 2009, TRENDS GENET, V25, P30, DOI 10.1016/j.tig.2008.10.012
   Postovit LM, 2008, P NATL ACAD SCI USA, V105, P4329, DOI 10.1073/pnas.0800467105
   Salazar-Ciudad I, 2008, CURR TOP DEV BIOL, V81, P341, DOI 10.1016/S0070-2153(07)81012-X
   Saussez S, 2009, ANTICANCER RES, V29, P59
   Savagner P, 2005, J CELL PHYSIOL, V202, P858, DOI 10.1002/jcp.20188
   Schneider MR, 2009, CURR BIOL, V19, PR132, DOI 10.1016/j.cub.2008.12.005
   Sell S, 2004, CRIT REV ONCOL HEMAT, V51, P1, DOI 10.1016/j.critrevonc.2004.04.007
   Shipitsin M, 2007, CANCER CELL, V11, P259, DOI 10.1016/j.ccr.2007.01.013
   Smetana K, 2003, FOLIA BIOL-PRAGUE, V49, P118
   Smetana K, 2008, ONCOL REP, V20, P75
   Sneddon JB, 2006, P NATL ACAD SCI USA, V103, P14842, DOI 10.1073/pnas.0606857103
   STRNAD H, 2009, HISTOCHEM CELL BIOL, V0, P0
   Thiery JP, 2006, NAT REV MOL CELL BIO, V7, P131, DOI 10.1038/nrm1835
   Tucker RP, 2004, INT J BIOCHEM CELL B, V36, P173, DOI 10.1016/S1357-2725(03)00243-7
   Walker MR, 2009, J PATHOL, V217, P169, DOI 10.1002/path.2474
   Wang DZ, 2006, J EXP MED, V203, P941, DOI 10.1084/jem.20052124
   Weinberg RA, 2008, NAT GENET, V40, P494, DOI 10.1038/ng0508-494
   Yamaguchi Y, 1999, J INVEST DERMATOL, V112, P483, DOI 10.1046/j.1523-1747.1999.00544.x
   Yano S, 2005, STEM CELLS, V23, P834, DOI 10.1634/stemcells.2004-0226
   Yu BD, 2008, HUM MOL GENET, V17, PR54, DOI 10.1093/hmg/ddn086
NR 63
TC 24
Z9 24
U1 0
U2 6
PU INT INST ANTICANCER RESEARCH
PI ATHENS
PA EDITORIAL OFFICE 1ST KM KAPANDRITIOU-KALAMOU RD KAPANDRITI, PO BOX 22, ATHENS 19014, GREECE
SN 0250-7005
EI 1791-7530
J9 ANTICANCER RES
JI Anticancer Res.
PD FEB 15
PY 2010
VL 30
IS 2
BP 455
EP 462
DI 
PG 8
WC Oncology
SC Oncology
GA 572IC
UT WOS:000275821200026
PM 20332454
DA 2023-09-23
ER

PT J
AU Ksiazkiewicz, M
   Gottfried, E
   Kreutz, M
   Mack, M
   Hofstaedter, F
   Kunz-Schughart, LA
AF Ksiazkiewicz, Magdalena
   Gottfried, Eva
   Kreutz, Marina
   Mack, Matthias
   Hofstaedter, Ferdinand
   Kunz-Schughart, Leoni A.
TI Importance of CCL2-CCR2A/2B signaling for monocyte migration into spheroids of breast cancer-derived fibroblasts
SO IMMUNOBIOLOGY
LA English
DT Article
DE Breast cancer; CCR2A/2B; MCP-1/CCL2; Migration; Monocytes; Multicellular spheroid; Spheroid co-culture; Tumor-associated fibroblast
ID tumor-associated macrophages; chemoattractant protein-1 expression; human dermal fibroblasts; transendothelial migration; blood monocytes; mammary-tumors; in-vivo; infiltration; progression; cells
AB A considerable fraction of tumor-associated macrophages (TAM) is located in the fibroblast-rich stromal compartment of desmoplastic breast carcinoma. We analyzed the migratory activity of blood monocytes (MO), the precursor cells of TAM, into 3-D cultures of carcinoma cells and fibroblasts from breast tumor origin. MO migration into breast tumor spheroids was highly variable: Hs578T spheroids showed high MO infiltration rates, T47D cultures were intermediate, whereas BT549, BT474 and MCF-7 spheroids were poorly infiltrated. MO infiltration was also high in tumor-derived fibroblast spheroids; however, no MO subpopulation with specific infiltrative potential was identified by CD14/CD16 expression profile. The infiltration of MO could be inhibited by pre-exposure to pertussis and cholera toxins, but only pertussis toxin, which blocks G(i) protein function, entirely inhibited MO migration. The G(i) coupled CCL2 receptor CCR2A/2B was expressed on roughly all MO. Furthermore, highly infiltrated tumor-derived fibroblast and Hs578T spheroids secreted considerable amounts of CCL2. In line with this, the infiltration of MO into fibroblast spheroids was suppressed by either addition of recombinant CCL2 to disturb the CCL2 gradient or by pre-incubation of MO with a CCR2A/2B blocking antibody. MO infiltration of Hs578T spheroids, however, could not be inhibited by CCL2 receptor blockade. Our study clearly shows that the CCL2-CCR2A/2B pathway is crucial for the recruitment of blood MO into tumor fibroblastic areas, whereas additional factors may be relevant for the migration of MO into tumor cell sites. (C) 2010 Elsevier GmbH. All rights reserved.
C1 [Ksiazkiewicz, Magdalena; Kunz-Schughart, Leoni A.] Tech Univ Dresden, Fac Med Carl Gustav Carus, OncoRay Ctr Radiat Res Oncol, D-01307 Dresden, Germany.
   [Ksiazkiewicz, Magdalena; Hofstaedter, Ferdinand] Univ Regensburg, Inst Pathol, D-93042 Regensburg, Germany.
   [Gottfried, Eva; Kreutz, Marina] Univ Regensburg, Dept Hematol & Oncol, D-93042 Regensburg, Germany.
   [Mack, Matthias] Univ Regensburg, Dept Internal Med 2, D-93042 Regensburg, Germany.
C3 Technische Universitat Dresden; University of Regensburg; University of Regensburg; University of Regensburg
RP Kunz-Schughart, LA (通讯作者)，Tech Univ Dresden, Fac Med Carl Gustav Carus, OncoRay Ctr Radiat Res Oncol, D-01307 Dresden, Germany.
EM leoni.kunz-schughart@oncoray.de
FU Bavarian Academic Center for Central, Eastern and Southeastern Europe (BAYHOST); German Federal Ministry of Education and Research (BMBF) [01ZZ0502]
CR Al-Sarireh B, 2000, J ROY COLL SURG EDIN, V45, P1
   Allavena P, 2008, CRIT REV ONCOL HEMAT, V66, P1, DOI 10.1016/j.critrevonc.2007.07.004
   Ancuta P, 2004, IMMUNOBIOLOGY, V209, P11, DOI 10.1016/j.imbio.2004.04.001
   Ancuta P, 2003, J EXP MED, V197, P1701, DOI 10.1084/jem.20022156
   Andoh A, 2000, GASTROENTEROLOGY, V119, P211, DOI 10.1053/gast.2000.8538
   Balkwill F, 2004, NAT REV CANCER, V4, P540, DOI 10.1038/nrc1388
   Bingle L, 2002, J PATHOL, V196, P254, DOI 10.1002/path.1027
   BOTTAZZI B, 1983, SCIENCE, V220, P210, DOI 10.1126/science.6828888
   Buckley CD, 2001, TRENDS IMMUNOL, V22, P199, DOI 10.1016/S1471-4906(01)01863-4
   Cambien B, 2001, BLOOD, V97, P359, DOI 10.1182/blood.V97.2.359
   COFFELT SB, 2009, BIOCH BIOPHYS ACTA, V0, P0
   Crowther M, 2001, J LEUKOCYTE BIOL, V70, P478
   FALK W, 1980, INFECT IMMUN, V29, P953
   Friedrich J, 2009, NAT PROTOC, V4, P309, DOI 10.1038/nprot.2008.226
   Fujimoto H, 2009, INT J CANCER, V125, P1276, DOI 10.1002/ijc.24378
   Galindo M, 2001, CLIN EXP IMMUNOL, V123, P36, DOI 10.1046/j.1365-2249.2001.01412.x
   Goede V, 1999, INT J CANCER, V82, P765, DOI 10.1002/(SICI)1097-0215(19990827)82:5<765::AID-IJC23>3.0.CO;2-F
   GonzalezCuadrado S, 1996, CLIN EXP IMMUNOL, V106, P518, DOI 10.1046/j.1365-2249.1996.d01-864.x
   Goswami S, 2005, CANCER RES, V65, P5278, DOI 10.1158/0008-5472.CAN-04-1853
   Gottfried E, 2008, SCAND J IMMUNOL, V67, P453, DOI 10.1111/j.1365-3083.2008.02091.x
   Gottfried E, 2003, IMMUNOBIOLOGY, V207, P351, DOI 10.1078/0171-2985-00246
   Gottfried E, 2006, CELL CYCLE, V5, P691, DOI 10.4161/cc.5.7.2624
   Gouwy M, 2008, MOL PHARMACOL, V74, P485, DOI 10.1124/mol.108.045146
   Heimdal JH, 2001, SCAND J IMMUNOL, V53, P162, DOI 10.1046/j.1365-3083.2001.00853.x
   Konur A, 1998, INT J CANCER, V78, P648, DOI 10.1002/(SICI)1097-0215(19981123)78:5<648::AID-IJC20>3.0.CO;2-N
   Krause SW, 1998, METHOD MICROBIOL, V25, P663
   Kunisch E, 2004, ANN RHEUM DIS, V63, P774, DOI 10.1136/ard.2003.013029
   Kunz-Schughart LA, 2002, HISTOL HISTOPATHOL, V17, P623, DOI 10.14670/HH-17.623
   Kunz-Schughart LA, 2001, EXP CELL RES, V266, P74, DOI 10.1006/excr.2001.5210
   Lebrecht A, 2004, TUMOR BIOL, V25, P14, DOI 10.1159/000077718
   Leek RD, 2000, J PATHOL, V190, P430, DOI 10.1002/(SICI)1096-9896(200003)190:4<430::AID-PATH538>3.0.CO;2-6
   Leek RD, 1996, CANCER RES, V56, P4625
   Lewis CE, 2006, CANCER RES, V66, P605, DOI 10.1158/0008-5472.CAN-05-4005
   Lewis CE, 2007, BREAST CANCER RES, V9, P0, DOI 10.1186/bcr1679
   Lin EY, 2006, CANCER RES, V66, P11238, DOI 10.1158/0008-5472.CAN-06-1278
   Lin EY, 2001, J EXP MED, V193, P727, DOI 10.1084/jem.193.6.727
   Loberg RD, 2007, CANCER RES, V67, P9417, DOI 10.1158/0008-5472.CAN-07-1286
   Loberg RD, 2007, NEOPLASIA, V9, P556, DOI 10.1593/neo.07307
   MANTOVANI A, 1992, IMMUNOL TODAY, V13, P265, DOI 10.1016/0167-5699(92)90008-U
   Mantovani A, 2006, CANCER METAST REV, V25, P315, DOI 10.1007/s10555-006-9001-7
   Mestdagt M, 2006, INT J CANCER, V118, P35, DOI 10.1002/ijc.21291
   Nakagawa H, 2004, ONCOGENE, V23, P7366, DOI 10.1038/sj.onc.1208013
   Ohta M, 2003, INT J ONCOL, V22, P773
   OWEN CA, 1994, AM J PHYSIOL-LUNG C, V267, PL786, DOI 10.1152/ajplung.1994.267.6.L786
   Porta C, 2007, ADV EXP MED BIOL, V604, P67, DOI 10.1007/978-0-387-69116-9_5
   ROLFE MW, 1992, AM J PHYSIOL, V263, PL536, DOI 10.1152/ajplung.1992.263.5.L536
   Saji H, 2001, CANCER, V92, P1085, DOI 10.1002/1097-0142(20010901)92:5<1085::AID-CNCR1424>3.0.CO;2-K
   Silzle T, 2003, EUR J IMMUNOL, V33, P1311, DOI 10.1002/eji.200323057
   Silzle T, 2004, INT J CANCER, V108, P173, DOI 10.1002/ijc.11542
   Smith RS, 1997, AM J PATHOL, V151, P317
   Soria G, 2008, CANCER LETT, V267, P271, DOI 10.1016/j.canlet.2008.03.018
   Sporri B, 1999, INT IMMUNOL, V11, P1053, DOI 10.1093/intimm/11.7.1053
   Struyf S, 1998, J LEUKOCYTE BIOL, V63, P364
   Tobita K, 2002, INT J ONCOL, V21, P1189
   Tsutsui S, 2005, ONCOL REP, V14, P425
   Ueno T, 2000, CLIN CANCER RES, V6, P3282
   Valkovic T, 1998, PATHOL RES PRACT, V194, P335, DOI 10.1016/S0344-0338(98)80057-5
   Waugh DJJ, 2008, CLIN CANCER RES, V14, P6735, DOI 10.1158/1078-0432.CCR-07-4843
   Weber C, 2000, J LEUKOCYTE BIOL, V67, P699, DOI 10.1002/jlb.67.5.699
   Ziegler-Heitbrock HWL, 2000, J LEUKOCYTE BIOL, V67, P603, DOI 10.1002/jlb.67.5.603
   Ziegler-Heitbrock L, 2007, J LEUKOCYTE BIOL, V81, P584, DOI 10.1189/jlb.0806510
NR 61
TC 49
Z9 50
U1 2
U2 9
PU ELSEVIER GMBH, URBAN & FISCHER VERLAG
PI JENA
PA OFFICE JENA, P O BOX 100537, 07705 JENA, GERMANY
SN 0171-2985
EI 
J9 IMMUNOBIOLOGY
JI Immunobiology
PD SEP-OCT 15
PY 2010
VL 215
IS 9-10
BP 737
EP 747
DI 10.1016/j.imbio.2010.05.019
PG 11
WC Immunology
SC Immunology
GA 646JT
UT WOS:000281536800010
PM 20605053
DA 2023-09-23
ER

PT J
AU Stuelten, CH
   Busch, JI
   Tang, BW
   Flanders, KC
   Oshima, A
   Sutton, E
   Karpova, TS
   Roberts, AB
   Wakefield, LM
   Niederhuber, JE
AF Stuelten, Christina H.
   Busch, Johanna I.
   Tang, Binwu
   Flanders, Kathleen C.
   Oshima, Akira
   Sutton, Emily
   Karpova, Tatiana S.
   Roberts, Anita B.
   Wakefield, Lalage M.
   Niederhuber, John E.
TI Transient Tumor-Fibroblast Interactions Increase Tumor Cell Malignancy by a TGF-beta Mediated Mechanism in a Mouse Xenograft Model of Breast Cancer
SO PLOS ONE
LA English
DT Article
ID growth-factor-beta; enhances tumorigenesis; mammary adenocarcinoma; suppresses metastasis; stromal fibroblasts; invasion; homeostasis; expression; prostate; promote
AB Carcinoma are complex societies of mutually interacting cells in which there is a progressive failure of normal homeostatic mechanisms, causing the parenchymal component to expand inappropriately and ultimately to disseminate to distant sites. When a cancer cell metastasizes, it first will be exposed to cancer associated fibroblasts in the immediate tumor microenvironment and then to normal fibroblasts as it traverses the underlying connective tissue towards the bloodstream. The interaction of tumor cells with stromal fibroblasts influences tumor biology by mechanisms that are not yet fully understood. Here, we report a role for normal stroma fibroblasts in the progression of invasive tumors to metastatic tumors. Using a coculture system of human metastatic breast cancer cells (MCF10CA1a) and normal murine dermal fibroblasts, we found that medium conditioned by cocultures of the two cell types (CoCM) increased migration and scattering of MCF10CA1a cells in vitro, whereas medium conditioned by homotypic cultures had little effect. Transient treatment of MCF10CA1a cells with CoCM in vitro accelerated tumor growth at orthotopic sites in vivo, and resulted in an expanded pattern of metastatic engraftment. The effects of CoCM on MCF10CA1a cells were dependent on small amounts of active TGF-beta 1 secreted by fibroblasts under the influence of the tumor cells, and required intact ALK5-, p38-, and JNK signaling in the tumor cells. In conclusion, these results demonstrate that transient interactions between tumor cells and normal fibroblasts can modify the acellular component of the local microenvironment such that it induces long-lasting increases in tumorigenicity and alters the metastatic pattern of the cancer cells in vivo. TGF-beta appears to be a key player in this process, providing further rationale for the development of anti-cancer therapeutics that target the TGF-beta pathway.
C1 [Stuelten, Christina H.; Busch, Johanna I.; Sutton, Emily; Niederhuber, John E.] NCI, Cell & Canc Biol Branch, NIH, Bethesda, MD 20892 USA.
   [Tang, Binwu; Flanders, Kathleen C.; Oshima, Akira; Roberts, Anita B.; Wakefield, Lalage M.] NCI, Lab Canc Biol & Genet, NIH, Bethesda, MD 20892 USA.
   [Karpova, Tatiana S.] NCI, Lab Receptor Biol & Gene Express, NIH, Bethesda, MD 20892 USA.
C3 National Institutes of Health (NIH) - USA; NIH National Cancer Institute (NCI); National Institutes of Health (NIH) - USA; NIH National Cancer Institute (NCI); National Institutes of Health (NIH) - USA; NIH National Cancer Institute (NCI)
RP Stuelten, CH (通讯作者)，NCI, Cell & Canc Biol Branch, NIH, Bethesda, MD 20892 USA.
EM chrisstu@mail.nih.gov
FU National Cancer Institute, NIH, Bethesda, USA
CR Ao MF, 2007, CANCER RES, V67, P4244, DOI 10.1158/0008-5472.CAN-06-3946
   Baglole CJ, 2006, IMMUNOL INVEST, V35, P297, DOI 10.1080/08820130600754960
   Beacham DA, 2005, SEMIN CANCER BIOL, V15, P329, DOI 10.1016/j.semcancer.2005.05.003
   Bhowmick NA, 2005, CURR OPIN GENET DEV, V15, P97, DOI 10.1016/j.gde.2004.12.003
   Bhowmick NA, 2004, SCIENCE, V303, P848, DOI 10.1126/science.1090922
   Campisi J, 2005, CELL, V120, P513, DOI 10.1016/j.cell.2005.02.003
   CHENG N, 2005, ONCOGENE, V0, P0
   Egeblad M, 2005, COLD SH Q B, V70, P383, DOI 10.1101/sqb.2005.70.007
   Flanders KC, 2002, AM J PATHOL, V160, P1057, DOI 10.1016/S0002-9440(10)64926-7
   Giehl K, 2008, FRONT BIOSCI-LANDMRK, V13, P3975, DOI 10.2741/2985
   Goswami S, 2005, CANCER RES, V65, P5278, DOI 10.1158/0008-5472.CAN-04-1853
   Hagemann T, 2005, J IMMUNOL, V175, P1197, DOI 10.4049/jimmunol.175.2.1197
   Javelaud D, 2005, ONCOGENE, V24, P7624, DOI 10.1038/sj.onc.1208900
   Jechlinger M, 2002, J MAMMARY GLAND BIOL, V7, P415, DOI 10.1023/A:1024090116451
   Kang H, 2005, BREAST CANCER RES, V7, PR402, DOI 10.1186/bcr1022
   Kawai N, 2002, GASTROENTEROLOGY, V122, P331, DOI 10.1053/gast.2002.31023
   Kopfstein L, 2006, CELL MOL LIFE SCI, V63, P449, DOI 10.1007/s00018-005-5296-8
   Kuperwasser C, 2004, P NATL ACAD SCI USA, V101, P4966, DOI 10.1073/pnas.0401064101
   Lewis MP, 2004, BRIT J CANCER, V90, P822, DOI 10.1038/sj.bjc.6601611
   Liotta L A, 1990, SEMIN CANCER BIOL, V1, P99
   Liotta LA, 2001, NATURE, V411, P375, DOI 10.1038/35077241
   Mantovani A, 2008, NATURE, V454, P436, DOI 10.1038/nature07205
   MAROULAKOU IG, 1994, P NATL ACAD SCI USA, V91, P11236, DOI 10.1073/pnas.91.23.11236
   Massague J, 2000, NAT REV MOL CELL BIO, V1, P169, DOI 10.1038/35043051
   Massague J, 2008, CELL, V134, P215, DOI 10.1016/j.cell.2008.07.001
   Micke P, 2005, EXPERT OPIN THER TAR, V9, P1217, DOI 10.1517/14728222.9.6.1217
   Muller A, 2001, NATURE, V410, P50, DOI 10.1038/35065016
   Nelson CM, 2006, ANNU REV CELL DEV BI, V22, P287, DOI 10.1146/annurev.cellbio.22.010305.104315
   Olumi AF, 1999, CANCER RES, V59, P5002
   Orimo A, 2005, CELL, V121, P335, DOI 10.1016/j.cell.2005.02.034
   Paszek MJ, 2005, CANCER CELL, V8, P241, DOI 10.1016/j.ccr.2005.08.010
   Proia DA, 2005, CELL CYCLE, V4, P1022, DOI 10.4161/cc.4.8.1903
   Rahimi RA, 2007, J CELL BIOCHEM, V102, P593, DOI 10.1002/jcb.21501
   Rosen E M, 1993, EXS, V65, P301
   Seoane J, 2008, CLIN TRANSL ONCOL, V10, P14, DOI 10.1007/s12094-008-0148-2
   Stover DG, 2007, J CELL BIOCHEM, V101, P851, DOI 10.1002/jcb.21149
   Stuelten CH, 2005, J CELL SCI, V118, P2143, DOI 10.1242/jcs.02334
   Stuelten CH, 2008, CANCER RES, V68, P7278, DOI 10.1158/0008-5472.CAN-08-1842
   Stuelten CH, 2007, BIOTECHNIQUES, V43, P289, DOI 10.2144/000112549
   Tang BW, 2003, J CLIN INVEST, V112, P1116, DOI 10.1172/JCI200318899
   Thomas GJ, 2002, BRIT J CANCER, V87, P859, DOI 10.1038/sj.bjc.6600545
   Tian F, 2004, CANCER RES, V64, P4523, DOI 10.1158/0008-5472.CAN-04-0030
   Tian F, 2003, CANCER RES, V63, P8284
   TIMME TL, 1994, ENDOCRINOLOGY, V134, P1039, DOI 10.1210/en.134.3.1039
   VanWaarde MAWH, 1997, ANAL BIOCHEM, V247, P45, DOI 10.1006/abio.1997.2026
   Wakefield LM, 2002, CURR OPIN GENET DEV, V12, P22, DOI 10.1016/S0959-437X(01)00259-3
   WELCH DR, 1990, P NATL ACAD SCI USA, V87, P7678, DOI 10.1073/pnas.87.19.7678
   YAMAGUCHI K, 1995, SCIENCE, V270, P2008, DOI 10.1126/science.270.5244.2008
NR 48
TC 71
Z9 75
U1 0
U2 9
PU PUBLIC LIBRARY SCIENCE
PI SAN FRANCISCO
PA 1160 BATTERY STREET, STE 100, SAN FRANCISCO, CA 94111 USA
SN 1932-6203
EI 
J9 PLOS ONE
JI PLoS One
PD MAR 23
PY 2010
VL 5
IS 3
BP 
EP 
DI 10.1371/journal.pone.0009832
PG 13
WC Multidisciplinary Sciences
SC Science & Technology - Other Topics
GA 573FS
UT WOS:000275894400031
PM 20352126
DA 2023-09-23
ER

PT J
AU Tarnowski, M
   Grymula, K
   Liu, R
   Tarnowska, J
   Drukala, J
   Ratajczak, J
   Mitchell, RA
   Ratajczak, MZ
   Kucia, M
AF Tarnowski, Maciej
   Grymula, Katarzyna
   Liu, Rui
   Tarnowska, Joanna
   Drukala, Justyna
   Ratajczak, Janina
   Mitchell, Robert A.
   Ratajczak, Mariusz Z.
   Kucia, Magda
TI Macrophage Migration Inhibitory Factor Is Secreted by Rhabdomyosarcoma Cells, Modulates Tumor Metastasis by Binding to CXCR4 and CXCR7 Receptors and Inhibits Recruitment of Cancer-Associated Fibroblasts
SO MOLECULAR CANCER RESEARCH
LA English
DT Article
ID alveolar rhabdomyosarcoma; factor mif; chemokine receptor; sdf-1-cxcr4 axis; melanoma-cells; gene fusions; growth; pax3-fkhr; angiogenesis; invasion
AB The overexpression of macrophage migration inhibitory factor (MIF) has been observed in many tumors and is implicated in oncogenic transformation and tumor progression. MIF activates CXCR2 and CD74 receptors and, as recently reported, may also bind to the stromal-derived factor-1 (SDF-1)-binding receptor CXCR4. Here, we report that human rhabdomyosarcoma (RMS) cell lines secrete MIF and that this chemokine (a) induces phosphorylation of mitogen-activated protein kinase (MAPK) p42/44 and AKT, (b) stimulates RMS cell adhesion, (c) enhances tumor vascularization, but surprisingly (d) decreases recruitment of cancer-associated fibroblasts (CAF). Because RMS cells used in our studies do not express CXCR2 and CD74 receptors, the biological effects of MIF on RMS cells depend on its interaction with CXCR4, and as we report here for the first time, MIF may also engage another SDF-1-binding receptor (CXCR7) as well. Interestingly, down-regulation of MIF in RMS cells inoculated into immunodeficient mice led to formation of larger tumors that displayed higher stromal cell support. Based on these observations, we postulate that MIF is an important autocrine/paracrine factor that stimulates both CXCR4 and CXCR7 receptors to enhance the adhesiveness of RMS cells. We also envision that when locally secreted by a growing tumor, MIF prevents responsiveness of RMS to chemoattractants secreted outside the growing tumor (e. g., SDF-1) and thereby prevents release of cells into the circulation. On the other hand, despite its obvious proangiopoietic effects, MIF inhibits in CXCR2/CD74-dependent manner recruitment of CAFs to the growing tumor. Our data indicate that therapeutic inhibition of MIF in RMS may accelerate metastasis and tumor growth. Mol Cancer Res; 8(10); 1328-43. (C) 2010 AACR.
C1 [Tarnowski, Maciej; Liu, Rui; Tarnowska, Joanna; Ratajczak, Janina; Mitchell, Robert A.; Ratajczak, Mariusz Z.; Kucia, Magda] Univ Louisville, Stem Cell Inst, James Graham Brown Canc Ctr, Louisville, KY 40202 USA.
   [Grymula, Katarzyna] Pomeranian Med Univ, Dept Physiol, Szczecin, Poland.
   [Drukala, Justyna] Jagiellonian Univ, Dept Cell Biol, Fac Biochem Biophys & Biotechnol, Krakow, Poland.
C3 University of Louisville; Pomeranian Medical University; Jagiellonian University
RP Ratajczak, MZ (通讯作者)，Univ Louisville, Stem Cell Inst, James Graham Brown Canc Ctr, 500 S Floyd St,Room 107, Louisville, KY 40202 USA.
EM mzrata01@louisville.edu; mjkuci01@louisville.edu
FU National Center for Research Resources, NIH [P20RR018733, R01 CA106281-01, R01 DK074720]; EU; Innovative Economy Operational Program [POIG.01.01.01-00-109/09-01]; Henry M. and Stella M. Hoenig Endowment
CR Al-Abed Y, 2005, J BIOL CHEM, V280, P36541, DOI 10.1074/jbc.C500243200
   Amara A, 1997, J EXP MED, V186, P139, DOI 10.1084/jem.186.1.139
   Amin MA, 2003, CIRC RES, V93, P321, DOI 10.1161/01.RES.0000087641.56024.DA
   Anderson J, 2001, AM J PATHOL, V159, P1089, DOI 10.1016/S0002-9440(10)61784-1
   Bach JP, 2008, ONCOLOGY-BASEL, V75, P127, DOI 10.1159/000155223
   BARR FG, 1993, NAT GENET, V3, P113, DOI 10.1038/ng0293-113
   Bennicelli JL, 1999, ONCOGENE, V18, P4348, DOI 10.1038/sj.onc.1202812
   BERNHAGEN J, 1994, BIOCHEMISTRY-US, V33, P14144, DOI 10.1021/bi00251a025
   Bernhagen J, 2007, NAT MED, V13, P587, DOI 10.1038/nm1567
   Burns JM, 2006, J EXP MED, V203, P2201, DOI 10.1084/jem.20052144
   Chesney J, 1999, MOL MED, V5, P181, DOI 10.1007/BF03402061
   Coleman AM, 2008, J IMMUNOL, V181, P2330, DOI 10.4049/jimmunol.181.4.2330
   Collins MH, 2001, MED PEDIATR ONCOL, V37, P83, DOI 10.1002/mpo.1174
   DAVIS RJ, 1994, CANCER RES, V54, P2869
   Davis RJ, 1997, P NATL ACAD SCI USA, V94, P8047, DOI 10.1073/pnas.94.15.8047
   DECLERCK LS, 1994, J IMMUNOL METHODS, V172, P115, DOI 10.1016/0022-1759(94)90384-0
   Dessein AF, 2010, CANCER RES, V70, P4644, DOI 10.1158/0008-5472.CAN-09-3828
   Devine SM, 2004, J CLIN ONCOL, V22, P1095, DOI 10.1200/JCO.2004.07.131
   Fischer-Valuck BW, 2010, BIOTECHNOL LETT, V32, P19, DOI 10.1007/s10529-009-0110-6
   FREDERICKS WJ, 1995, MOL CELL BIOL, V15, P1522
   Gee MFW, 2005, ONCOGENE, V24, P8025, DOI 10.1038/sj.onc.1208939
   Gordon T, 2001, MED PEDIATR ONCOL, V36, P259, DOI 10.1002/1096-911X(20010201)36:2<259::AID-MPO1063>3.0.CO;2-K
   GRULER H, 1991, CELL MOTIL CYTOSKEL, V19, P121, DOI 10.1002/cm.970190207
   GRYMULA K, 1900, DOI 10.1002/IJC.25245, V0, P0
   Hagemann T, 2005, J IMMUNOL, V175, P1197, DOI 10.4049/jimmunol.175.2.1197
   Harrison JE, 2008, J VIROL, V82, P11695, DOI 10.1128/JVI.01303-08
   HAZELTON BJ, 1987, CANCER RES, V47, P4501
   Horuk R, 2001, CYTOKINE GROWTH F R, V12, P313, DOI 10.1016/S1359-6101(01)00014-4
   Jankowski K, 2003, CANCER RES, V63, P7926
   KALEBIC T, 1994, CANCER RES, V54, P5531
   Kelly KM, 1998, J PEDIAT HEMATOL ONC, V20, P517, DOI 10.1097/00043426-199809000-00027
   Kijowski J, 2001, STEM CELLS, V19, P453, DOI 10.1634/stemcells.19-5-453
   Korohoda W, 1997, BIOCHEM CELL BIOL, V75, P263
   Kucia M, 2005, STEM CELLS, V23, P879, DOI 10.1634/stemcells.2004-0342
   Leng L, 2003, J EXP MED, V197, P1467, DOI 10.1084/jem.20030286
   Libura J, 2002, BLOOD, V100, P2597, DOI 10.1182/blood-2002-01-0031
   Majka M, 1999, J CLIN INVEST, V104, P1739, DOI 10.1172/JCI7779
   Meyer-Siegler KL, 2002, CANCER-AM CANCER SOC, V94, P1449, DOI 10.1002/cncr.10354
   Mori T, 2004, MOL CANCER THER, V3, P29
   Naithani R, 2007, PEDIATR HEMAT ONCOL, V24, P153, DOI 10.1080/08880010601031906
   Ray N, 2006, CURR TOP MICROBIOL, V303, P97, DOI 10.1007/978-3-540-33397-5_5
   Rendon BE, 2007, J BIOL CHEM, V282, P29910, DOI 10.1074/jbc.M704898200
   Repp AC, 2000, J IMMUNOL, V165, P710, DOI 10.4049/jimmunol.165.2.710
   Rogge L, 2002, ANN NY ACAD SCI, V975, P57, DOI 10.1111/j.1749-6632.2002.tb05941.x
   RUYMANN FB, 1984, CANCER-AM CANCER SOC, V53, P368, DOI 10.1002/1097-0142(19840115)53:2<368::AID-CNCR2820530233>3.0.CO;2-3
   Sandberg AA, 2001, AM J HEMATOL, V68, P51, DOI 10.1002/ajh.1148
   Schwartz V, 2009, FEBS LETT, V583, P2749, DOI 10.1016/j.febslet.2009.07.058
   Sharp R, 2002, NAT MED, V8, P1276, DOI 10.1038/nm787
   Shimizu T, 1999, BIOCHEM BIOPH RES CO, V264, P751, DOI 10.1006/bbrc.1999.1584
   Sun HW, 1996, PROTEIN ENG, V9, P631, DOI 10.1093/protein/9.8.631
   Tarnowski M, 2010, MOL CANCER RES, V8, P1, DOI 10.1158/1541-7786.MCR-09-0259
   Verjans E, 2009, BMC CANCER, V9, P0, DOI 10.1186/1471-2407-9-230
   WOJCIAKSTOTHARD B, 1995, CELL BIOL INT, V19, P485, DOI 10.1006/cbir.1995.1092
   Wysoczynski M, 2007, CANCER RES, V67, P2131, DOI 10.1158/0008-5472.CAN-06-1021
   Wysoczynski M, 2010, MOL CANCER RES, V8, P677, DOI 10.1158/1541-7786.MCR-10-0019
   Wysoczynski M, 2010, INT J CANCER, V126, P371, DOI 10.1002/ijc.24732
   Zlotnik A, 2000, IMMUNITY, V12, P121, DOI 10.1016/S1074-7613(00)80165-X
NR 58
TC 99
Z9 99
U1 0
U2 11
PU AMER ASSOC CANCER RESEARCH
PI PHILADELPHIA
PA 615 CHESTNUT ST, 17TH FLOOR, PHILADELPHIA, PA 19106-4404 USA
SN 1541-7786
EI 1557-3125
J9 MOL CANCER RES
JI Mol. Cancer Res.
PD OCT 15
PY 2010
VL 8
IS 10
BP 1328
EP 1343
DI 10.1158/1541-7786.MCR-10-0288
PG 16
WC Oncology; Cell Biology
SC Oncology; Cell Biology
GA 665SK
UT WOS:000283055600004
PM 20861157
DA 2023-09-23
ER

PT J
AU Shinagawa, K
   Kitadai, Y
   Tanaka, M
   Sumida, T
   Kodama, M
   Higashi, Y
   Tanaka, S
   Yasui, W
   Chayama, K
AF Shinagawa, Kei
   Kitadai, Yasuhiko
   Tanaka, Miwako
   Sumida, Tomonori
   Kodama, Michiyo
   Higashi, Yukihito
   Tanaka, Shinji
   Yasui, Wataru
   Chayama, Kazuaki
TI Mesenchymal stem cells enhance growth and metastasis of colon cancer
SO INTERNATIONAL JOURNAL OF CANCER
LA English
DT Article
DE mesenchymal stem cells; carcinoma-associated fibroblasts; orthotopic colon cancer model; tumor microenvironment
ID carcinoma-associated fibroblasts; bone-marrow; in-vivo; factor receptor; tumor-growth; pancreatic-carcinoma; organ environment; stromal cells; nude-mice; expression
AB Recently, mesenchymal stem cells (MSCs) were reported to migrate to tumor stroma as well as injured tissue. We examined the role of human MSCs in tumor stroma using an orthotopic nude mice model of KM12SM colon cancer. In in vivo experiments, systemically injected MSCs migrated to the stroma of orthotopic colon tumors and metastatic liver tumors. Orthotopic transplantation of KM12SM cells mixed with MSCs resulted in greater tumor weight than did transplantation of KM12SM cells alone. The survival rate was significantly lower in the mixed-cell group, and liver metastasis was seen only in this group. Moreover, tumors resulting from transplantation of mixed cells had a significantly higher proliferating cell nuclear antigen labeling index, significantly greater microvessel area and significantly lower apoptotic index. Splenic injection of KM12SM cells mixed with MSCs, in comparison to splenic injection of KM12SM cells alone, resulted in a significantly greater number of liver metastases. MSCs incorporated into the stroma of primary and metastatic tumors expressed alpha-smooth muscle actin and platelet-derived growth factor receptor-beta as carcinoma-associated fibroblast (CAF) markers. In in vitro experiments, KM12SM cells recruited MSCs, and MSCs stimulated migration and invasion of tumor cells through the release of soluble factors. Collectively, MSCs migrate and differentiate into CAFs in tumor stroma, and they promote growth and metastasis of colon cancer by enhancing angiogenesis, migration and invasion and by inhibiting apoptosis of tumor cells.
C1 [Kitadai, Yasuhiko] Hiroshima Univ, Grad Sch Biomed Sci, Dept Med & Mol Sci, Minami Ku, Hiroshima 7348551, Japan.
   [Higashi, Yukihito] Hiroshima Univ, Grad Sch Biomed Sci, Dept Cardiovasc Physiol & Med, Hiroshima 7348551, Japan.
   [Tanaka, Shinji] Hiroshima Univ Hosp, Dept Endoscopy, Hiroshima, Japan.
   [Yasui, Wataru] Hiroshima Univ, Grad Sch Biomed Sci, Dept Mol Pathol, Hiroshima 7348551, Japan.
C3 Hiroshima University; Hiroshima University; Hiroshima University; Hiroshima University
RP Kitadai, Y (通讯作者)，Hiroshima Univ, Grad Sch Biomed Sci, Dept Med & Mol Sci, Minami Ku, 1-2-3 Kasumi, Hiroshima 7348551, Japan.
EM kitadai@hiroshima-u.ac.jp
FU Ministry of Education, Culture, Science, Sports and Technology of Japan; Ministry of Health, Labor and Welfare of Japan
CR Annabi B, 2004, J CELL BIOCHEM, V91, P1146, DOI 10.1002/jcb.10763
   Beckermann BM, 2008, BRIT J CANCER, V99, P622, DOI 10.1038/sj.bjc.6604508
   Chen X, 2008, MOL THER, V16, P749, DOI 10.1038/mt.2008.3
   De Wever O, 2003, J PATHOL, V200, P429, DOI 10.1002/path.1398
   Direkze NC, 2004, CANCER RES, V64, P8492, DOI 10.1158/0008-5472.CAN-04-1708
   Djouad F, 2003, BLOOD, V102, P3837, DOI 10.1182/blood-2003-04-1193
   Djouad F, 2006, TRANSPLANTATION, V82, P1060, DOI 10.1097/01.tp.0000236098.13804.0b
   DVORAK HF, 1986, NEW ENGL J MED, V315, P1650
   Dwyer RM, 2007, CLIN CANCER RES, V13, P5020, DOI 10.1158/1078-0432.CCR-07-0731
   FIDLER IJ, 1985, SEMIN ONCOL, V12, P207
   FIDLER IJ, 1994, CANCER METAST REV, V13, P209, DOI 10.1007/BF00689637
   FIDLER IJ, 1990, CANCER RES, V50, P6130
   Fox JM, 2007, BRIT J HAEMATOL, V137, P491, DOI 10.1111/j.1365-2141.2007.06610.x
   Gregory CA, 2005, EXP CELL RES, V306, P330, DOI 10.1016/j.yexcr.2005.03.018
   Haviv I, 2009, CELL CYCLE, V8, P589, DOI 10.4161/cc.8.4.7669
   Hu M, 2008, CURR OPIN GENET DEV, V18, P27, DOI 10.1016/j.gde.2007.12.006
   Hung SC, 2005, CLIN CANCER RES, V11, P7749, DOI 10.1158/1078-0432.CCR-05-0876
   Hurst DR, 2007, NAT MED, V13, P1289, DOI 10.1038/nm1107-1289
   Hwang RF, 2003, CLIN CANCER RES, V9, P6534
   Ishii M, 2005, BIOCHEM BIOPH RES CO, V332, P297, DOI 10.1016/j.bbrc.2005.04.118
   Kallifatidis G, 2008, CANCER GENE THER, V15, P231, DOI 10.1038/sj.cgt.7701097
   Kalluri R, 2006, NAT REV CANCER, V6, P392, DOI 10.1038/nrc1877
   Karnoub AE, 2007, NATURE, V449, P557, DOI 10.1038/nature06188
   KITADAI Y, 1995, AM J PATHOL, V147, P1238
   Kitadai Y, 2006, AM J PATHOL, V169, P2054, DOI 10.2353/ajpath.2006.060653
   Kitadai Y, 2006, INT J CANCER, V119, P2567, DOI 10.1002/ijc.22229
   Klopp AH, 2007, CANCER RES, V67, P11687, DOI 10.1158/0008-5472.CAN-07-1406
   LIEUBEAU B, 1994, CANCER RES, V54, P6526
   Menon LG, 2007, STEM CELLS, V25, P520, DOI 10.1634/stemcells.2006-0257
   Mishra PJ, 2008, CANCER RES, V68, P4331, DOI 10.1158/0008-5472.CAN-08-0943
   Mishra PJ, 2009, CANCER RES, V69, P1255, DOI 10.1158/0008-5472.CAN-08-3562
   MORIKAWA K, 1988, CANCER RES, V48, P1943
   MORIKAWA K, 1988, CANCER RES, V48, P6863
   Nakamizo A, 2005, CANCER RES, V65, P3307, DOI 10.1158/0008-5472.CAN-04-1874
   Nakamura K, 2004, GENE THER, V11, P1155, DOI 10.1038/sj.gt.3302276
   Orimo A, 2005, CELL, V121, P335, DOI 10.1016/j.cell.2005.02.034
   PAGET S, 1989, CANCER METAST REV, V8, P98
   Pittenger MF, 1999, SCIENCE, V284, P143, DOI 10.1126/science.284.5411.143
   Ramasamy R, 2007, LEUKEMIA, V21, P304, DOI 10.1038/sj.leu.2404489
   REPESH LA, 1989, INVAS METAST, V9, P192
   Spaeth EL, 2009, PLOS ONE, V4, P0, DOI 10.1371/journal.pone.0004992
   Studeny M, 2002, CANCER RES, V62, P3603
   Sun B, 2005, STEM CELLS DEV, V14, P292, DOI 10.1089/scd.2005.14.292
   Tsutsumi S, 2001, BIOCHEM BIOPH RES CO, V288, P413, DOI 10.1006/bbrc.2001.5777
   Weaver VM, 2004, J CELL SCI, V117, P1287, DOI 10.1242/jcs.01137
   Zeisberg EM, 2007, CANCER RES, V67, P10123, DOI 10.1158/0008-5472.CAN-07-3127
   Zhu W, 2006, EXP MOL PATHOL, V80, P267, DOI 10.1016/j.yexmp.2005.07.004
NR 47
TC 222
Z9 238
U1 0
U2 26
PU WILEY
PI HOBOKEN
PA 111 RIVER ST, HOBOKEN 07030-5774, NJ USA
SN 0020-7136
EI 1097-0215
J9 INT J CANCER
JI Int. J. Cancer
PD NOV 15
PY 2010
VL 127
IS 10
BP 2323
EP 2333
DI 10.1002/ijc.25440
PG 11
WC Oncology
SC Oncology
GA 672DT
UT WOS:000283563900009
PM 20473928
DA 2023-09-23
ER

PT J
AU Pavlides, S
   Tsirigos, A
   Vera, I
   Flomenberg, N
   Frank, PG
   Casimiro, MC
   Wang, CG
   Fortina, P
   Addya, S
   Pestell, RG
   Martinez-Outschoorn, UE
   Sotgia, F
   Lisanti, MP
AF Pavlides, Stephanos
   Tsirigos, Aristotelis
   Vera, Iset
   Flomenberg, Neal
   Frank, Philippe G.
   Casimiro, Mathew C.
   Wang, Chenguang
   Fortina, Paolo
   Addya, Sankar
   Pestell, Richard G.
   Martinez-Outschoorn, Ubaldo E.
   Sotgia, Federica
   Lisanti, Michael P.
TI Loss of stromal caveolin-1 leads to oxidative stress, mimics hypoxia and drives inflammation in the tumor microenvironment, conferring the "reverse Warburg effect" A transcriptional informatics analysis with validation
SO CELL CYCLE
LA English
DT Article
DE caveolin-1; tumor stroma; myofibroblast; cancer associated fibroblast; oxidative stress; hypoxia; inflammation; mitochondrial dysfunction; Alzheimer's disease; fibrosis; scleroderma; systemic sclerosis
ID nf-kappa-b; pulmonary arterial-hypertension; cancer-associated fibroblasts; nitric-oxide inhibition; mitochondrial respiration; breast-cancer; growth-factor; systemic-sclerosis; gene-expression; nadph oxidase
AB Cav-1 (-/-) deficient stromal cells are a new genetic model for myofibroblasts and cancer-associated fibroblasts. Using an unbiased informatics analysis of the transcriptional profile of Cav-1 (-/-) deficient mesenchymal stromal cells, we have now identified many of the major signaling pathways that are activated by a loss of Cav-1, under conditions of metabolic restriction (with low glucose media). Our informatics analysis suggests that a loss of Cav-1 induces oxidative stress, which mimics a constitutive pseudo-hypoxic state, leading to (1) aerobic glycolysis and (2) inflammation in the tumor stromal microenvironment. This occurs via the activation of 2 major transcription factors, namely HIF (aerobic glycolysis) and NF kappa B (inflammation) in Cav-1 (-/-) stromal fibroblastic cells. Experimentally, we show that Cav-1 deficient stromal cells may possess defective mitochondria, due to the over-production of nitric oxide (NO), resulting in the tyrosine nitration of the mitochondrial respiratory chain components (such as complex I). Elevated levels of nitro-tyrosine were observed both in Cav-1 (-/-) stromal cells, and via acute knock-down with siRNA targeting Cav-1. Finally, metabolic restriction with mitochondrial (complex 1) and glycolysis inhibitors was synthetically lethal with a Cav-1 (-/-) deficiency in mice. As such, Cav-1 deficient mice show a dramatically reduced mitochondrial reserve capacity. Thus, a mitochondrial defect in Cav-1 deficient stromal cells could drive oxidative stress, leading to aerobic glycolysis, and inflammation, in the tumor microenvironment. These stromal alterations may underlie the molecular basis of the "Reverse Warburg Effect", and could provide the key to targeted anti-cancer therapies using metabolic inhibitors. In direct support of these findings, the transcriptional profile of Cav-1 (-/-) stromal cells overlaps significantly with Alzheimer's disease, which is characterized by oxidative stress, NO over-production (peroxynitrite formation), inflammation, hypoxia and mitochondrial dysfunction. We conclude that Cav-1 (-/-) deficient mice are a new whole-body animal model for an activated lethal tumor microenvironment, i.e., "tumor stroma" without the tumor. Since Cav-1 (-/-) mice are also an established animal model for profibrotic disease, our current results may have implications for understanding the pathogenesis of scleroderma (systemic sclerosis) and pulmonary fibrosis, which are also related to abnormal mesenchymal stem cell function.
C1 [Pavlides, Stephanos; Frank, Philippe G.; Casimiro, Mathew C.; Wang, Chenguang; Fortina, Paolo; Addya, Sankar; Pestell, Richard G.; Sotgia, Federica; Lisanti, Michael P.] Thomas Jefferson Univ, Dept Stem Cell Biol & Regenerat Med, Philadelphia, PA 19107 USA.
   [Pavlides, Stephanos; Frank, Philippe G.; Casimiro, Mathew C.; Wang, Chenguang; Fortina, Paolo; Addya, Sankar; Pestell, Richard G.; Sotgia, Federica; Lisanti, Michael P.] Thomas Jefferson Univ, Dept Canc Biol, Philadelphia, PA 19107 USA.
   [Pavlides, Stephanos; Frank, Philippe G.; Casimiro, Mathew C.; Wang, Chenguang; Fortina, Paolo; Addya, Sankar; Pestell, Richard G.; Sotgia, Federica; Lisanti, Michael P.] Thomas Jefferson Univ, Jefferson Stem Cell Biol & Regenerat Med Ctr, Philadelphia, PA 19107 USA.
   [Flomenberg, Neal; Martinez-Outschoorn, Ubaldo E.; Lisanti, Michael P.] Thomas Jefferson Univ, Kimmel Canc Ctr, Dept Med Oncol, Philadelphia, PA 19107 USA.
   [Tsirigos, Aristotelis] IBM Thomas J Watson Res Ctr, Computat Genom Grp, Yorktown Hts, NY USA.
   [Vera, Iset] Albert Einstein Coll Med, Dept Microbiol & Immunol, New York, NY USA.
   [Lisanti, Michael P.] Univ Manchester, Manchester Breast Ctr, Manchester M13 9PL, Lancs, England.
   [Lisanti, Michael P.] Univ Manchester, Breakthrough Breast Canc Res Unit, Sch Canc Enabling Sci & Technol, Paterson Inst Canc Res,Manchester Acad Hlth Sci C, Manchester M13 9PL, Lancs, England.
C3 Jefferson University; Jefferson University; Jefferson University; Jefferson University; International Business Machines (IBM); Yeshiva University; University of Manchester; University of Manchester
RP Sotgia, F (通讯作者)，Thomas Jefferson Univ, Dept Stem Cell Biol & Regenerat Med, Philadelphia, PA 19107 USA.
EM federica.sotgia@jefferson.edu; michael.lisanti@kimmelcancercenter.org
FU NIH/NCI [R01-CA-080250, R01-CA-098779, R01-CA-120876, R01-AR-055660, R01-CA-70896, R01-CA-75503, R01-CA-86072, R01-CA-107382, P30-CA-56036]; Susan G. Komen Breast Cancer Foundation; W.W. Smith Charitable Trust; Breast Cancer Alliance (BCA); American Cancer Society (ACS); Dr. Ralph and Marian C. Falk Medical Research Trust; Margaret Q. Landenberger Research Foundation; Pennsylvania Department of Health
CR Archer SL, 2008, AM J PHYSIOL-HEART C, V294, PH570, DOI 10.1152/ajpheart.01324.2007
   Basu S, 2009, HELL J NUCL MED, V12, P68
   Benita Y, 2009, NUCLEIC ACIDS RES, V37, P4587, DOI 10.1093/nar/gkp425
   Bissell MJ, 2001, NAT REV CANCER, V1, P46, DOI 10.1038/35094059
   Bissell MJ, 2002, DIFFERENTIATION, V70, P537, DOI 10.1046/j.1432-0436.2002.700907.x
   Bondi CD, 2010, J AM SOC NEPHROL, V21, P93, DOI 10.1681/ASN.2009020146
   Bonnet S, 2006, CIRCULATION, V113, P2630, DOI 10.1161/CIRCULATIONAHA.105.609008
   BONUCCELLI G, 2010, CELL CYCLE IN PRESS, V9, P0
   Borutaite V, 2005, SHOCK, V23, P319, DOI 10.1097/01.shk.0000156672.36439.2d
   Borutaite V, 1996, BIOCHEM J, V315, P295, DOI 10.1042/bj3150295
   Borutaite V, 2000, BBA-BIOENERGETICS, V1459, P405, DOI 10.1016/S0005-2728(00)00178-X
   Brown GC, 1999, BBA-BIOENERGETICS, V1411, P351, DOI 10.1016/S0005-2728(99)00025-0
   Brown GC, 1997, MOL CELL BIOCHEM, V174, P189, DOI 10.1023/A:1006800322719
   BROWN GC, 1995, FEBS LETT, V369, P136, DOI 10.1016/0014-5793(95)00763-Y
   Brown GC, 2001, BBA-BIOENERGETICS, V1504, P46, DOI 10.1016/S0005-2728(00)00238-3
   Brown GC, 2000, ACTA PHYSIOL SCAND, V168, P667, DOI 10.1046/j.1365-201x.2000.00718.x
   Brown GG, 2007, MIL OPER RES, V12, P33, DOI 10.5711/morj.12.4.33
   Burkle A, 2006, FREE RADICAL RES, V40, P1295, DOI 10.1080/10715760600915288
   Burkle A, 2004, EXP GERONTOL, V39, P1599, DOI 10.1016/j.exger.2004.07.010
   Burkle A, 2005, PHARMACOL RES, V52, P93, DOI 10.1016/j.phrs.2005.02.008
   Chandel NS, 2010, ADV EXP MED BIOL, V661, P339, DOI 10.1007/978-1-60761-500-2_22
   Chen J, 2008, J CELL PHYSIOL, V217, P281, DOI 10.1002/jcp.21498
   Chung SY, 2010, ANN NUCL MED, V24, P21, DOI 10.1007/s12149-009-0322-9
   Cohen AW, 2004, PHYSIOL REV, V84, P1341, DOI 10.1152/physrev.00046.2003
   Cohen AW, 2005, DIABETES, V54, P679, DOI 10.2337/diabetes.54.3.679
   Cohen AW, 2004, DIABETES, V53, P1261, DOI 10.2337/diabetes.53.5.1261
   Cucoranu I, 2005, CIRC RES, V97, P900, DOI 10.1161/01.RES.0000187457.24338.3D
   De Felice B, 2009, BMC MED GENET, V10, P0, DOI 10.1186/1471-2350-10-110
   De Felice B, 2009, MOL CELL BIOCHEM, V327, P191, DOI 10.1007/s11010-009-0057-x
   Del Gaido F, 2008, ARTHRITIS RHEUM-US, V58, P2854, DOI 10.1002/art.23791
   Del Galdo F, 2008, CURR OPIN RHEUMATOL, V20, P713, DOI 10.1097/BOR.0b013e3283103d27
   Di Giuseppe M, 2009, PLOS ONE, V4, P0, DOI 10.1371/journal.pone.0005689
   Di Vizio D, 2009, CELL CYCLE, V8, P2420, DOI 10.4161/cc.8.15.9116
   Distler JHW, 2007, ARTHRITIS RHEUM-US, V56, P4203, DOI 10.1002/art.23074
   Felton VM, 2009, AM J PHYSIOL-LUNG C, V297, PL805, DOI 10.1152/ajplung.00009.2009
   Fernandez MA, 2006, SCIENCE, V313, P1628, DOI 10.1126/science.1130773
   Forner F, 2009, CELL METAB, V10, P324, DOI 10.1016/j.cmet.2009.08.014
   Galindo M, 2001, ARTHRITIS RHEUM-US, V44, P1382, DOI 10.1002/1529-0131(200106)44:6<1382::AID-ART231>3.0.CO;2-T
   Galkin A, 2007, ESSAYS BIOCHEM, V43, P29, DOI 10.1042/bse0430029
   GarciaCardena G, 1997, J BIOL CHEM, V272, P25437, DOI 10.1074/jbc.272.41.25437
   Ghajar CM, 2009, AM J PATHOL, V174, P1996, DOI 10.2353/ajpath.2009.090363
   Groves AM, 2009, J NUCL MED, V50, P538, DOI 10.2967/jnumed.108.057901
   Hecker L, 2009, NAT MED, V15, P1077, DOI 10.1038/nm.2005
   Henno P, 2009, EUR RESPIR J, V34, P1329, DOI 10.1183/09031936.00186908
   Hickey MM, 2010, J CLIN INVEST, V120, P827, DOI 10.1172/JCI36362
   Higgins DF, 2004, AM J PHYSIOL-RENAL, V287, PF1223, DOI 10.1152/ajprenal.00245.2004
   Hong KH, 2006, CLIN EXP IMMUNOL, V146, P362, DOI 10.1111/j.1365-2249.2006.03199.x
   Jasmin JF, 2006, CIRCULATION, V114, P912, DOI 10.1161/CIRCULATIONAHA.106.634709
   Jasmin JF, 2004, CARDIOVASC RES, V63, P747, DOI 10.1016/j.cardiores.2004.05.018
   Klein M, 2009, CHEST, V136, P1220, DOI 10.1378/chest.09-0610
   Kurylowicz A, 2008, ACTA BIOCHIM POL, V55, P629
   Lovas A, 2008, BMC GENOMICS, V9, P0, DOI 10.1186/1471-2164-9-606
   Makino S, 2008, J DERMATOL SCI, V51, P171, DOI 10.1016/j.jdermsci.2008.03.003
   Martin-Oliva D, 2006, CANCER RES, V66, P5744, DOI 10.1158/0008-5472.CAN-05-3050
   Masamune A, 2008, AM J PHYSIOL-GASTR L, V294, PG99, DOI 10.1152/ajpgi.00272.2007
   Medina FA, 2006, INFECT IMMUN, V74, P6665, DOI 10.1128/IAI.00949-06
   Mercier I, 2008, CANCER BIOL THER, V7, P1212, DOI 10.4161/cbt.7.8.6220
   Messadi DV, 2004, ARCH DERMATOL RES, V296, P125, DOI 10.1007/s00403-004-0487-y
   Murthy S, 2009, AM J PHYSIOL-LUNG C, V297, PL846, DOI 10.1152/ajplung.90590.2008
   Nakajo M, 2007, J COMPUT ASSIST TOMO, V31, P539, DOI 10.1097/01.rct.0000284388.45579.05
   Nakamura Y, 2006, CLIN CANCER RES, V12, P1201, DOI 10.1158/1078-0432.CCR-05-1269
   Nash RA, 2006, ARTHRITIS RHEUM-US, V54, P1982, DOI 10.1002/art.21908
   Ozawa T, 2006, ANN NUCL MED, V20, P41, DOI 10.1007/BF02985589
   Pavlides S, 2009, CELL CYCLE, V8, P3984, DOI 10.4161/cc.8.23.10238
   PETRUSCHKE T, 1994, INT J OBESITY, V18, P532
   Pines A, 2003, BIOL BLOOD MARROW TR, V9, P417, DOI 10.1016/S1083-8791(03)00151-4
   Razani B, 2002, J BIOL CHEM, V277, P8635, DOI 10.1074/jbc.M110970200
   Razani B, 2001, J BIOL CHEM, V276, P38121
   Rehman J, 2010, ADV EXP MED BIOL, V661, P171, DOI 10.1007/978-1-60761-500-2_11
   Rogai V, 2008, CLIN EXP RHEUMATOL, V26, P941
   Ronnov-Jessen L, 2009, TRENDS MOL MED, V15, P5, DOI 10.1016/j.molmed.2008.11.001
   Sambo P, 2001, ARTHRITIS RHEUM-US, V44, P2653, DOI 10.1002/1529-0131(200111)44:11<2653::AID-ART445>3.0.CO;2-1
   Samudio I, 2008, CANCER RES, V68, P5198, DOI 10.1158/0008-5472.CAN-08-0555
   Samudio I, 2009, CANCER RES, V69, P2163, DOI 10.1158/0008-5472.CAN-08-3722
   Schubert W, 2002, J BIOL CHEM, V277, P40091, DOI 10.1074/jbc.M205948200
   Schubert W, 2007, AM J PATHOL, V170, P316, DOI 10.2353/ajpath.2007.060687
   Shih GL, 2009, BRIT J RADIOL, V82, P523, DOI 10.1259/bjr/33452580
   Sloan EK, 2009, AM J PATHOL, V174, P2035, DOI 10.2353/ajpath.2009.080924
   Sotgia F, 2009, AM J PATHOL, V174, P746, DOI 10.2353/ajpath.2009.080658
   Subramanian A, 2005, P NATL ACAD SCI USA, V102, P15545, DOI 10.1073/pnas.0506580102
   Svegliati S, 2005, J BIOL CHEM, V280, P36474, DOI 10.1074/jbc.M502851200
   Tyndall A, 2007, CURR OPIN RHEUMATOL, V19, P604, DOI 10.1097/BOR.0b013e3282e6f534
   Ueno NT, 1998, J CLIN ONCOL, V16, P986, DOI 10.1200/JCO.1998.16.3.986
   Vincent AS, 2008, J INVEST DERMATOL, V128, P702, DOI 10.1038/sj.jid.5701107
   WASHINO S, 2010, ANN NUCL MED, V0, P0
   Williams TM, 2006, AM J PATHOL, V169, P1784, DOI 10.2353/ajpath.2006.060590
   Witkiewicz AK, 2009, CANCER BIOL THER, V8, P1071, DOI 10.4161/cbt.8.11.8874
   Witkiewicz AK, 2009, CELL CYCLE, V8, P1654, DOI 10.4161/cc.8.11.8544
   Witkiewicz AK, 2009, AM J PATHOL, V174, P2023, DOI 10.2353/ajpath.2009.080873
   Wright Jeffrey G, 2003, AM J RESPIR MED, V2, P211
   Wunderlich C, 2008, PULM PHARMACOL THER, V21, P507, DOI 10.1016/j.pupt.2007.11.005
   Yao H, 2007, BIOCHEM SOC T, V35, P1151, DOI 10.1042/BST0351151
   Zhang QZ, 2005, EXP CELL RES, V312, P145, DOI 10.1016/j.yexcr.2005.10.006
   Zhang QZ, 2004, J CELL PHYSIOL, V199, P89, DOI 10.1002/jcp.10452
   Zhang QZ, 2003, J INVEST DERMATOL, V121, P1005, DOI 10.1046/j.1523-1747.2003.12564.x
   Zhao YY, 2009, J CLIN INVEST, V119, P2009, DOI 10.1172/JCI33338
   Zhao YY, 2002, P NATL ACAD SCI USA, V99, P11375, DOI 10.1073/pnas.172360799
   Zhou GF, 2009, AM J PHYSIOL-LUNG C, V297, PL1120, DOI 10.1152/ajplung.00007.2009
   Zhu GY, 2007, DERMATOL SURG, V33, P697, DOI 10.1111/j.1524-4725.2007.33146.x
   Zimmerman MC, 2009, HYPERTENSION, V53, P112, DOI 10.1161/HYPERTENSIONAHA.108.125567
NR 100
TC 179
Z9 186
U1 0
U2 27
PU TAYLOR & FRANCIS INC
PI PHILADELPHIA
PA 530 WALNUT STREET, STE 850, PHILADELPHIA, PA 19106 USA
SN 1538-4101
EI 1551-4005
J9 CELL CYCLE
JI Cell Cycle
PD JUN 1
PY 2010
VL 9
IS 11
BP 2201
EP 2219
DI 10.4161/cc.9.11.11848
PG 19
WC Cell Biology
SC Cell Biology
GA 615PY
UT WOS:000279148400032
PM 20519932
DA 2023-09-23
ER

PT J
AU Liao, CP
   Adisetiyo, H
   Liang, MM
   Roy-Burman, P
AF Liao, Chun-Peng
   Adisetiyo, Helty
   Liang, Mengmeng
   Roy-Burman, Pradip
TI Cancer-Associated Fibroblasts Enhance the Gland-Forming Capability of Prostate Cancer Stem Cells
SO CANCER RESEARCH
LA English
DT Article
ID prospective identification; murine prostate; tumor stroma; tumorigenesis; subpopulation; expression; carcinogenesis; generation; epithelium; carcinoma
AB Signals originating from cancer-associated fibroblasts (CAF) may positively regulate proliferation and tumorigenicity in prostate cancer. In this study, we investigated whether CAFs may regulate the biology of prostate cancer stem cells (CSC) by using a conditional Pten deletion mouse model of prostate adenocarcinoma to isolate both CAF cultures and CSC-enriched cell fractions from the tumors. CSCs that were isolated possessed self-renewal, spheroid-forming, and multipotential differentiation activities in tissue culture, segregating with a cell fraction exhibiting a signature expression phenotype, including SCA-1 (high), CD49f (high), CK5 (high), p63 (high), Survivin (high), RUNX2 (high), CD44 (low), CD133 (low), CK18 (low), and Androgen Receptor (low). CSC spheroid-forming efficiency was differentially influenced by the nature of fibroblasts in a coculture system: Compared with mouse urogenital sinus mesenchyme or normal prostate fibroblasts, CAFs enhanced spheroid formation, with the spheroids displaying generally larger sizes and more complex histology. Graft experiments showed that CSCs admixed with CAFs produced prostatic glandular structures with more numerous lesions, high proliferative index, and tumor-like histopathologies, compared with those formed in the presence of normal prostate fibroblasts. Together, our findings underscore a significant role of CAFs in CSC biology. Cancer Res; 70(18); 7294-303. (C) 2010 AACR.
C1 [Liao, Chun-Peng; Liang, Mengmeng; Roy-Burman, Pradip] Univ So Calif, Keck Sch Med, Dept Pathol, Los Angeles, CA 90033 USA.
   [Adisetiyo, Helty; Roy-Burman, Pradip] Univ So Calif, Keck Sch Med, Genet Mol & Cellular Biol Grad Program, Los Angeles, CA 90033 USA.
C3 University of Southern California; University of Southern California
RP Roy-Burman, P (通讯作者)，Univ So Calif, Sch Med, Dept Pathol, 2011 Zonal Ave, Los Angeles, CA 90033 USA.
EM royburma@usc.edu
FU NIH [RO1 CA113392, RO1 CA59705]; California Institute for Regenerative Medicine [T1-004]
CR Al-Hajj M, 2004, CURR OPIN GENET DEV, V14, P43, DOI 10.1016/j.gde.2003.11.007
   Al-Hajj M, 2003, P NATL ACAD SCI USA, V100, P3983, DOI 10.1073/pnas.0530291100
   Altieri DC, 2003, NAT REV CANCER, V3, P46, DOI 10.1038/nrc968
   Collins AT, 2005, CANCER RES, V65, P10946, DOI 10.1158/0008-5472.CAN-05-2018
   Coussens LM, 2002, NATURE, V420, P860, DOI 10.1038/nature01322
   Cunha GR, 2003, INT J CANCER, V107, P1, DOI 10.1002/ijc.11335
   Daneshmand S, 2007, HUM PATHOL, V38, P1547, DOI 10.1016/j.humpath.2007.03.014
   DVORAK HF, 1986, NEW ENGL J MED, V315, P1650
   Fang D, 2005, CANCER RES, V65, P9328, DOI 10.1158/0008-5472.CAN-05-1343
   Ferrandina G, 2008, INT J GYNECOL CANCER, V18, P506, DOI 10.1111/j.1525-1438.2007.01056.x
   Fu Y, 2008, P NATL ACAD SCI USA, V105, P19444, DOI 10.1073/pnas.0807691105
   Gupta PB, 2009, NAT MED, V15, P1010, DOI 10.1038/nm0909-1010
   Hu M, 2008, CURR OPIN GENET DEV, V18, P27, DOI 10.1016/j.gde.2007.12.006
   Johnston LA, 2009, SCIENCE, V324, P1679, DOI 10.1126/science.1163862
   Kim CFB, 2005, CELL, V121, P823, DOI 10.1016/j.cell.2005.03.032
   Lang SH, 2009, J PATHOL, V217, P299, DOI 10.1002/path.2478
   Lang SH, 2001, CELL GROWTH DIFFER, V12, P631
   Leong KG, 2008, NATURE, V456, P804, DOI 10.1038/nature07427
   Li CW, 2007, CANCER RES, V67, P1030, DOI 10.1158/0008-5472.CAN-06-2030
   Liao CP, 2007, CANCER RES, V67, P7525, DOI 10.1158/0008-5472.CAN-07-0668
   Lim M, 2010, LAB INVEST, V90, P222, DOI 10.1038/labinvest.2009.128
   Ma S, 2007, GASTROENTEROLOGY, V132, P2542, DOI 10.1053/j.gastro.2007.04.025
   Mueller MM, 2004, NAT REV CANCER, V4, P839, DOI 10.1038/nrc1477
   Nikitin AY, 2007, HISTOL HISTOPATHOL, V22, P1043, DOI 10.14670/HH-22.1043
   Olumi AF, 1999, CANCER RES, V59, P5002
   Orimo A, 2006, CELL CYCLE, V5, P1597, DOI 10.4161/cc.5.15.3112
   Orkin SH, 2008, CELL, V132, P631, DOI 10.1016/j.cell.2008.01.025
   Prince ME, 2007, P NATL ACAD SCI USA, V104, P973, DOI 10.1073/pnas.0610117104
   Richardson GD, 2004, J CELL SCI, V117, P3539, DOI 10.1242/jcs.01222
   Rosen JM, 2009, SCIENCE, V324, P1670, DOI 10.1126/science.1171837
   Singh SK, 2004, NATURE, V432, P396, DOI 10.1038/nature03128
   Stingl J, 2006, NATURE, V439, P993, DOI 10.1038/nature04496
   Takao T, 2008, INT J UROL, V15, P289, DOI 10.1111/j.1442-2042.2008.02047.x
   Tan BT, 2006, LAB INVEST, V86, P1203, DOI 10.1038/labinvest.3700488
   Visvader JE, 2008, NAT REV CANCER, V8, P755, DOI 10.1038/nrc2499
   Xin L, 2005, P NATL ACAD SCI USA, V102, P6942, DOI 10.1073/pnas.0502320102
   Xin L, 2003, P NATL ACAD SCI USA, V100, P11896, DOI 10.1073/pnas.1734139100
   Xin L, 2007, STEM CELLS, V25, P2760, DOI 10.1634/stemcells.2007-0355
   Yang F, 2005, CANCER RES, V65, P8887, DOI 10.1158/0008-5472.CAN-05-1702
   Yang S, 2008, CANCER RES, V68, P198, DOI 10.1158/0008-5472.CAN-07-5074
   Yang SX, 2006, CANCER RES, V66, P4285, DOI 10.1158/0008-5472.CAN-05-4456
NR 41
TC 85
Z9 96
U1 0
U2 6
PU AMER ASSOC CANCER RESEARCH
PI PHILADELPHIA
PA 615 CHESTNUT ST, 17TH FLOOR, PHILADELPHIA, PA 19106-4404 USA
SN 0008-5472
EI 1538-7445
J9 CANCER RES
JI Cancer Res.
PD SEP 15
PY 2010
VL 70
IS 18
BP 7294
EP 7303
DI 10.1158/0008-5472.CAN-09-3982
PG 10
WC Oncology
SC Oncology
GA 651GI
UT WOS:000281914900029
PM 20807814
DA 2023-09-23
ER

PT J
AU Rasanen, K
   Vaheri, A
AF Rasanen, Kati
   Vaheri, Antti
TI Activation of fibroblasts in cancer stroma
SO EXPERIMENTAL CELL RESEARCH
LA English
DT Review
DE Tumorigenesis; Tumor microenvironment; Cancer-associated fibroblast; Nemosis
ID growth-factor; tumor microenvironment; human breast; prognostic-significance; mesenchymal transition; extracellular-matrix; cell-proliferation; granulation-tissue; prostate-cancer; gene-expression
AB Tumor microenvironment has emerged as an important target for cancer therapy. In particular, cancer-associated fibroblasts (CAF) seem to regulate many aspects of tumorigenesis. CAFs secrete a variety of soluble factors that act in a paracrine manner and thus affect not only cancer cells, but also other cell types present in the tumor stroma. Acting on cancer cells, CAFs promote tumor growth and invasion. They also enhance angiogenesis by secreting factors that activate endothelial cells and pericytes. Tumor immunity is mediated via cytokines secreted by immune cells and CAFs. Both immune cells and CAFs can exert tumor-suppressing and -promoting effects. CAFs, and the factors they produce, are attractive targets for cancer therapy, and they have proven to be useful as prognostic markers. In this review we focus mainly on carcinomas and discuss the recent findings regarding the role of activated fibroblasts in driving tumor progression. (C) 2010 Elsevier Inc. All rights reserved.
C1 [Rasanen, Kati; Vaheri, Antti] Univ Helsinki, Haartman Inst, FI-00014 Helsinki, Finland.
C3 University of Helsinki
RP Rasanen, K (通讯作者)，Wistar Inst Anat & Biol, 3601 Spruce St, Philadelphia, PA 19104 USA.
EM kati.rasanen@helsinki.fi
FU Magnus Ehrnrooth Foundation; Finnish Cancer Organizations; Academy of Finland
CR Augsten M, 2009, P NATL ACAD SCI USA, V106, P3414, DOI 10.1073/pnas.0813144106
   Axelrod R, 2006, P NATL ACAD SCI USA, V103, P13474, DOI 10.1073/pnas.0606053103
   Balsamo M, 2009, P NATL ACAD SCI USA, V106, P20847, DOI 10.1073/pnas.0906481106
   Banu SK, 2008, ENDOCRINOLOGY, V149, P1180, DOI 10.1210/en.2007-1168
   Benvenuti S, 2007, J CELL PHYSIOL, V213, P316, DOI 10.1002/jcp.21183
   Bissell MJ, 2001, NAT REV CANCER, V1, P46, DOI 10.1038/35094059
   Blasi F, 2010, FEBS LETT, V584, P1923, DOI 10.1016/j.febslet.2009.12.039
   Brouty-Boye D, 2005, PROG MOLEC, V40, P55
   Campbell I, 2009, CANCER RES, V69, P6765, DOI 10.1158/0008-5472.CAN-08-4253
   Chen CC, 2009, INT J BIOCHEM CELL B, V41, P771, DOI 10.1016/j.biocel.2008.07.025
   Chiquet M, 2009, BBA-MOL CELL RES, V1793, P911, DOI 10.1016/j.bbamcr.2009.01.012
   Chuaysri C, 2009, ONCOL REP, V21, P957, DOI 10.3892/or_00000309
   Colotta F, 2009, CARCINOGENESIS, V30, P1073, DOI 10.1093/carcin/bgp127
   Coppe JP, 2010, ANNU REV PATHOL-MECH, V5, P99, DOI 10.1146/annurev-pathol-121808-102144
   Dano K, 2005, THROMB HAEMOSTASIS, V93, P676, DOI 10.1160/TH05-01-0054
   De Wever O, 2008, INT J CANCER, V123, P2229, DOI 10.1002/ijc.23925
   Desgrosellier JS, 2010, NAT REV CANCER, V10, P9, DOI 10.1038/nrc2748
   DESMOULIERE A, 1995, AM J PATHOL, V146, P56
   Di Vizio D, 2009, CELL CYCLE, V8, P2420, DOI 10.4161/cc.8.15.9116
   DVORAK HF, 1986, NEW ENGL J MED, V315, P1650
   Enzerink A, 2010, EXP CELL RES, V316, P826, DOI 10.1016/j.yexcr.2009.11.012
   Enzerink A, 2009, MOL IMMUNOL, V46, P1787, DOI 10.1016/j.molimm.2009.01.018
   Erez N, 2010, CANCER CELL, V17, P135, DOI 10.1016/j.ccr.2009.12.041
   Eyden B, 2009, J CLIN PATHOL, V62, P236, DOI 10.1136/jcp.2008.061630
   GABBIANI G, 1971, EXPERIENTIA, V27, P549, DOI 10.1007/BF02147594
   Gaggioli C, 2007, NAT CELL BIOL, V9, P1392, DOI 10.1038/ncb1658
   Gaud G, 2011, J CELL MOL MED, V15, P196, DOI 10.1111/j.1582-4934.2009.00989.x
   Gerber PA, 2009, BIOL CHEM, V390, P1213, DOI 10.1515/BC.2009.144
   Goetz JG, 2008, CANCER METAST REV, V27, P715, DOI 10.1007/s10555-008-9160-9
   Greenhough A, 2009, CARCINOGENESIS, V30, P377, DOI 10.1093/carcin/bgp014
   Hanahan D, 2000, CELL, V100, P57, DOI 10.1016/S0092-8674(00)81683-9
   Harris Randall E, 2007, SUBCELL BIOCHEM, V42, P193
   Hasebe T, 2010, HUM PATHOL, V41, P262, DOI 10.1016/j.humpath.2009.07.021
   Haviv I, 2009, CELL CYCLE, V8, P589, DOI 10.4161/cc.8.4.7669
   Heiden MGV, 2009, SCIENCE, V324, P1029, DOI 10.1126/science.1160809
   Hinz B, 2003, CURR OPIN BIOTECH, V14, P538, DOI 10.1016/j.copbio.2003.08.006
   Hinz B, 2007, AM J PATHOL, V170, P1807, DOI 10.2353/ajpath.2007.070112
   Hofheinz RD, 2003, ONKOLOGIE, V26, P44, DOI 10.1159/000069863
   Hooper S, 2010, BRIT J CANCER, V102, P392, DOI 10.1038/sj.bjc.6605469
   Hsu JY, 2009, BIODRUGS, V23, P289, DOI 10.2165/11317600-000000000-00000
   Hyde CAC, 2009, INT IMMUNOPHARMACOL, V9, P701, DOI 10.1016/j.intimp.2009.02.003
   Hynes RO, 2009, SCIENCE, V326, P1216, DOI 10.1126/science.1176009
   Jedeszko C, 2009, CANCER RES, V69, P9148, DOI 10.1158/0008-5472.CAN-09-1043
   JUNG DW, 1900, DOI 10.1002/IJC.25060, V0, P0
   Junttila MR, 2009, NAT REV CANCER, V9, P821, DOI 10.1038/nrc2728
   Kalluri R, 2006, NAT REV CANCER, V6, P392, DOI 10.1038/nrc1877
   Kalluri R, 2009, J CLIN INVEST, V119, P1420, DOI 10.1172/JCI39104
   Kankuri E, 2005, CANCER RES, V65, P9914, DOI 10.1158/0008-5472.CAN-05-1559
   Kankuri E, 2008, INT J CANCER, V122, P1243, DOI 10.1002/ijc.23179
   Kumar S, 2009, CANCER METAST REV, V28, P113, DOI 10.1007/s10555-008-9173-4
   LaPlant KD, 2010, ANN PHARMACOTHER, V44, P1054, DOI 10.1345/aph.1M251
   LeBeau AM, 2009, MOL CANCER THER, V8, P1378, DOI 10.1158/1535-7163.MCT-08-1170
   Lederle W, 2010, CARCINOGENESIS, V31, P1175, DOI 10.1093/carcin/bgp248
   Liao D, 2009, PLOS ONE, V4, P0, DOI 10.1371/journal.pone.0007965
   Lin HJL, 2009, BBA-GEN SUBJECTS, V1790, P920, DOI 10.1016/j.bbagen.2008.12.004
   Lin WW, 2007, J CLIN INVEST, V117, P1175, DOI 10.1172/JCI31537
   Lohela M, 2009, CURR OPIN CELL BIOL, V21, P154, DOI 10.1016/j.ceb.2008.12.012
   Lorusso G, 2008, HISTOCHEM CELL BIOL, V130, P1091, DOI 10.1007/s00418-008-0530-8
   Lu Y, 2009, J IMMUNOL, V183, P6413, DOI 10.4049/jimmunol.0901073
   Mantovani A, 2008, NATURE, V454, P436, DOI 10.1038/nature07205
   Massague J, 2008, CELL, V134, P215, DOI 10.1016/j.cell.2008.07.001
   MATHEW S, 1995, GENOMICS, V25, P335, DOI 10.1016/0888-7543(95)80157-H
   Matsuo Y, 2009, INT J CANCER, V124, P853, DOI 10.1002/ijc.24040
   Mazzocca A, 2010, HEPATOLOGY, V51, P523, DOI 10.1002/hep.23285
   McAnulty RJ, 2007, INT J BIOCHEM CELL B, V39, P666, DOI 10.1016/j.biocel.2006.11.005
   Micke P, 2004, LUNG CANCER, V45, PS163, DOI 10.1016/j.lungcan.2004.07.977
   Mueller MM, 2004, NAT REV CANCER, V4, P839, DOI 10.1038/nrc1477
   Muller-Hubenthal B, 2009, ANTICANCER RES, V29, P4795
   Mumm JB, 2008, ONCOGENE, V27, P5913, DOI 10.1038/onc.2008.275
   Murugaiyan G, 2009, J IMMUNOL, V183, P4169, DOI 10.4049/jimmunol.0901017
   NAKAMURA T, 1986, P NATL ACAD SCI USA, V83, P6489, DOI 10.1073/pnas.83.17.6489
   Nakao M, 2009, CANCER-AM CANCER SOC, V115, P2732, DOI 10.1002/cncr.24303
   Noskova V, 2009, GYNECOL ONCOL, V115, P121, DOI 10.1016/j.ygyno.2009.06.026
   Nyberg P, 2008, FRONT BIOSCI, V13, P6537, DOI 10.2741/3173
   OBrien P, 2008, BBA-PROTEINS PROTEOM, V1784, P1130, DOI 10.1016/j.bbapap.2008.01.006
   Ostman A, 2009, CURR OPIN GENET DEV, V19, P67, DOI 10.1016/j.gde.2009.01.003
   Omori Y, 2001, MUTAT RES-FUND MOL M, V477, P191, DOI 10.1016/S0027-5107(01)00120-8
   Orimo A, 2006, CELL CYCLE, V5, P1597, DOI 10.4161/cc.5.15.3112
   Ostman A, 2004, CYTOKINE GROWTH F R, V15, P275, DOI 10.1016/j.cytogfr.2004.03.002
   Patocs A, 2007, NEW ENGL J MED, V357, P2543, DOI 10.1056/NEJMoa071825
   Paulsson J, 2009, AM J PATHOL, V175, P334, DOI 10.2353/ajpath.2009.081030
   Pavlides S, 2009, CELL CYCLE, V8, P3984, DOI 10.4161/cc.8.23.10238
   Peruzzi B, 2006, CLIN CANCER RES, V12, P3657, DOI 10.1158/1078-0432.CCR-06-0818
   Polyak K, 2009, TRENDS GENET, V25, P30, DOI 10.1016/j.tig.2008.10.012
   Potenta S, 2008, BRIT J CANCER, V99, P1375, DOI 10.1038/sj.bjc.6604662
   Qiu W, 2008, NAT GENET, V40, P650, DOI 10.1038/ng.117
   Rasanen K, 2010, EXP CELL RES, V316, P1739, DOI 10.1016/j.yexcr.2010.01.020
   Rasanen K, 2010, J DERMATOL SCI, V58, P97, DOI 10.1016/j.jdermsci.2010.03.002
   Rasanen K, 2009, PLOS ONE, V4, P0, DOI 10.1371/journal.pone.0006879
   Rasanen K, 2008, MOL ONCOL, V2, P340, DOI 10.1016/j.molonc.2008.09.002
   Rhee S, 2009, EXP MOL MED, V41, P858, DOI 10.3858/emm.2009.41.12.096
   Rosen PJ, 2010, CLIN CANCER RES, V16, P2677, DOI 10.1158/1078-0432.CCR-09-2862
   Rossi D, 2000, ANNU REV IMMUNOL, V18, P217, DOI 10.1146/annurev.immunol.18.1.217
   Roy R, 2009, J CLIN ONCOL, V27, P5287, DOI 10.1200/JCO.2009.23.5556
   Ruan K, 2009, CELL MOL LIFE SCI, V66, P2219, DOI 10.1007/s00018-009-0013-7
   Salmenpera P, 2008, EXP CELL RES, V314, P3444, DOI 10.1016/j.yexcr.2008.09.004
   Santos AM, 2009, J CLIN INVEST, V119, P3613, DOI 10.1172/JCI38988
   Scott AM, 2003, CLIN CANCER RES, V9, P1639
   Sherbet GV, 2009, CANCER LETT, V280, P15, DOI 10.1016/j.canlet.2008.10.037
   Sloan EK, 2009, AM J PATHOL, V174, P2035, DOI 10.2353/ajpath.2009.080924
   STOKER M, 1985, J CELL SCI, V77, P209
   Sugimoto H, 2006, CANCER BIOL THER, V5, P1640, DOI 10.4161/cbt.5.12.3354
   Tomasek JJ, 2002, NAT REV MOL CELL BIO, V3, P349, DOI 10.1038/nrm809
   Trimboli AJ, 2009, NATURE, V461, P1084, DOI 10.1038/nature08486
   Trosko James E, 1998, FRONTIERS IN BIOSCIENCE, V3, P0
   Tschumperlin DJ, 2004, NATURE, V429, P83, DOI 10.1038/nature02543
   Tsellou E, 2008, FUTURE ONCOL, V4, P427, DOI 10.2217/14796694.4.3.427
   Tu GG, 2008, CURR MED CHEM, V15, P1388, DOI 10.2174/092986708784567680
   Ulisse S, 2009, CURR CANCER DRUG TAR, V9, P32, DOI 10.2174/156800909787314002
   Utispan K, 2010, MOL CANCER, V9, P0, DOI 10.1186/1476-4598-9-13
   Vaheri A, 2009, EXP CELL RES, V315, P1633, DOI 10.1016/j.yexcr.2009.03.005
   Vosseler S, 2009, INT J CANCER, V125, P2296, DOI 10.1002/ijc.24589
   Wang JH, 2010, CANCER RES, V70, P471, DOI 10.1158/0008-5472.CAN-09-2863
   Wang W, 2009, CLIN CANCER RES, V15, P6630, DOI 10.1158/1078-0432.CCR-09-1001
   WARBURG O, 1956, SCIENCE, V123, P309, DOI 10.1126/science.123.3191.309
   Weinberg R, 2007, BIOL CANC, V0, P0
   Witkiewicz AK, 2009, AM J PATHOL, V174, P2023, DOI 10.2353/ajpath.2009.080873
   Yamanashi T, 2009, ONCOLOGY-BASEL, V77, P53, DOI 10.1159/000226112
   Zigrino P, 2009, J INVEST DERMATOL, V129, P2686, DOI 10.1038/jid.2009.130
NR 119
TC 352
Z9 379
U1 0
U2 95
PU ELSEVIER INC
PI SAN DIEGO
PA 525 B STREET, STE 1900, SAN DIEGO, CA 92101-4495 USA
SN 0014-4827
EI 1090-2422
J9 EXP CELL RES
JI Exp. Cell Res.
PD OCT 15
PY 2010
VL 316
IS 17
BP 2713
EP 2722
DI 10.1016/j.yexcr.2010.04.032
PG 10
WC Oncology; Cell Biology
SC Oncology; Cell Biology
GA 656SQ
UT WOS:000282357300002
PM 20451516
DA 2023-09-23
ER

PT J
AU Saito, RA
   Micke, P
   Paulsson, J
   Augsten, M
   Pena, C
   Jonsson, P
   Botling, J
   Edlund, K
   Johansson, L
   Carlsson, P
   Jirstrom, K
   Miyazono, K
   Ostman, A
AF Saito, Roy-Akira
   Micke, Patrick
   Paulsson, Janna
   Augsten, Martin
   Pena, Cristina
   Jonsson, Per
   Botling, Johan
   Edlund, Karolina
   Johansson, Leif
   Carlsson, Peter
   Jirstrom, Karin
   Miyazono, Kohei
   Ostman, Arne
TI Forkhead Box F1 Regulates Tumor-Promoting Properties of Cancer-Associated Fibroblasts in Lung Cancer
SO CANCER RESEARCH
LA English
DT Article
ID growth-factor; breast-cancer; stromal cells; tgf-beta; transcription factor; foxf1; gene; microenvironment; therapy; haploinsufficiency
AB Cancer-associated fibroblasts (CAF) attract increasing attention as potential cancer drug targets due to their ability to stimulate, for example, tumor growth, invasion, angiogenesis, and metastasis. However, the molecular mechanisms causing the tumor-promoting properties of CAFs remain poorly understood. Forkhead box F1 (FoxF1) is a mesenchymal target of hedgehog signaling, known to regulate mesenchymal-epithelial interactions during lung development. Studies with FoxF1 gain-and loss-of-function fibroblasts revealed that FoxF1 regulates the contractility of fibroblasts, their production of hepatocyte growth factor and fibroblast growth factor-2, and their stimulation of lung cancer cell migration. FoxF1 status of fibroblasts was also shown to control the ability of fibroblasts to stimulate xenografted tumor growth. FoxF1 was expressed in CAFs of human lung cancer and associated with activation of hedgehog signaling. These observations suggest that hedgehog-dependent FoxF1 is a clinically relevant lung CAF-inducing factor, and support experimentally the general concept that CAF properties can be induced by activation of developmentally important transcription factors. Cancer Res; 70(7); 2644-54. (C) 2010 AACR.
C1 [Saito, Roy-Akira; Paulsson, Janna; Augsten, Martin; Pena, Cristina; Ostman, Arne] Canc Ctr Karolinska, Dept Oncol Pathol, Karolinska Inst, SE-17176 Stockholm, Sweden.
   [Saito, Roy-Akira; Miyazono, Kohei] Univ Tokyo, Grad Sch Med, Dept Mol Pathol, Tokyo, Japan.
   [Micke, Patrick; Botling, Johan; Edlund, Karolina] Uppsala Univ, Dept Genet & Pathol, Rudbeck Lab, Uppsala, Sweden.
   [Jonsson, Per] Univ Lund Hosp, Dept Cardiothorac Surg, S-22185 Lund, Sweden.
   [Johansson, Leif] Univ Lund Hosp, Dept Pathol, S-22185 Lund, Sweden.
   [Carlsson, Peter] Univ Gothenburg, Dept Cell & Mol Biol, Lundberg Lab, Gothenburg, Sweden.
   [Jirstrom, Karin] Lund Univ, Ctr Mol Pathol, Dept Lab Med, Malmo Univ Hosp, Malmo, Sweden.
C3 Karolinska Institutet; University of Tokyo; Uppsala University; Lund University; Skane University Hospital; Lund University; Skane University Hospital; University of Gothenburg; Lund University; Skane University Hospital
RP Ostman, A (通讯作者)，Canc Ctr Karolinska, Dept Oncol Pathol, Karolinska Inst, R8 03, SE-17176 Stockholm, Sweden.
EM Arne.Ostman@ki.se
FU Swedish Cancer Society; Swedish Research Council; Cell Science Research Foundation; Pfizer
CR Anderberg C, 2009, CELL CYCLE, V8, P1461, DOI 10.4161/cc.8.10.8557
   Anderberg C, 2009, CANCER RES, V69, P369, DOI 10.1158/0008-5472.CAN-08-2724
   Andrae J, 2008, GENE DEV, V22, P1276, DOI 10.1101/gad.1653708
   Astorga J, 2007, DEVELOPMENT, V134, P3753, DOI 10.1242/dev.004432
   Augsten M, 2009, P NATL ACAD SCI USA, V106, P3414, DOI 10.1073/pnas.0813144106
   Bhowmick NA, 2004, NATURE, V432, P332, DOI 10.1038/nature03096
   De Wever O, 2008, INT J CANCER, V123, P2229, DOI 10.1002/ijc.23925
   Fiegl H, 2006, CANCER RES, V66, P29, DOI 10.1158/0008-5472.CAN-05-2508
   Hanson JA, 2006, JNCI-J NATL CANCER I, V98, P255, DOI 10.1093/jnci/djj051
   Haviv I, 2009, CELL CYCLE, V8, P589, DOI 10.4161/cc.8.4.7669
   Heldin CH, 2004, NAT REV CANCER, V4, P806, DOI 10.1038/nrc1456
   Hu M, 2005, NAT GENET, V37, P899, DOI 10.1038/ng1596
   Jiang J, 2008, DEV CELL, V15, P801, DOI 10.1016/j.devcel.2008.11.010
   Joyce JA, 2005, CANCER CELL, V7, P513, DOI 10.1016/j.ccr.2005.05.024
   Kalinichenko VV, 2003, HEPATOLOGY, V37, P107, DOI 10.1053/jhep.2003.50005
   Kalinichenko VV, 2002, J BIOL CHEM, V277, P12369, DOI 10.1074/jbc.M112162200
   Kalinichenko VV, 2002, AM J PHYSIOL-LUNG C, V282, PL1253, DOI 10.1152/ajplung.00463.2001
   Kalinichenko VV, 2001, DEV BIOL, V235, P489, DOI 10.1006/dbio.2001.0322
   Kalluri R, 2006, NAT REV CANCER, V6, P392, DOI 10.1038/nrc1877
   Kononen J, 1998, NAT MED, V4, P844, DOI 10.1038/nm0798-844
   Madison BB, 2009, J BIOL CHEM, V284, P5936, DOI 10.1074/jbc.M808103200
   Mahlapuu M, 2001, DEVELOPMENT, V128, P2397
   Mahlapuu M, 2001, DEVELOPMENT, V128, P155
   Malin D, 2007, MOL CELL BIOL, V27, P2486, DOI 10.1128/MCB.01736-06
   Massague J, 2008, CELL, V134, P215, DOI 10.1016/j.cell.2008.07.001
   Micke P, 2004, LUNG CANCER, V45, PS163, DOI 10.1016/j.lungcan.2004.07.977
   Mueller MM, 2004, NAT REV CANCER, V4, P839, DOI 10.1038/nrc1477
   Naber HPH, 2008, CURR CANCER DRUG TAR, V8, P466, DOI 10.2174/156800908785699342
   Nakamura T, 1997, CANCER RES, V57, P3305
   Nolan-Stevaux O, 2009, GENE DEV, V23, P24, DOI 10.1101/gad.1753809
   Ostman A, 2009, CURR OPIN GENET DEV, V19, P67, DOI 10.1016/j.gde.2009.01.003
   Olive KP, 2009, SCIENCE, V324, P1457, DOI 10.1126/science.1171362
   Olson P, 2009, SCIENCE, V324, P1400, DOI 10.1126/science.1175940
   Orimo A, 2007, CANCER BIOL THER, V6, P618, DOI 10.4161/cbt.6.4.4255
   Ormestad M, 2006, DEVELOPMENT, V133, P833, DOI 10.1242/dev.02252
   Ostman A, 2007, ADV CANCER RES, V97, P247, DOI 10.1016/S0065-230X(06)97011-0
   Patocs A, 2007, NEW ENGL J MED, V357, P2543, DOI 10.1056/NEJMoa071825
   Paulsson J, 2009, AM J PATHOL, V175, P334, DOI 10.2353/ajpath.2009.081030
   Peterson RS, 1997, MECH DEVELOP, V69, P53, DOI 10.1016/S0925-4773(97)00153-6
   Ponten F, 2008, J PATHOL, V216, P387, DOI 10.1002/path.2440
   Presta M, 2005, CYTOKINE GROWTH F R, V16, P159, DOI 10.1016/j.cytogfr.2005.01.004
   Qiu W, 2008, NAT GENET, V40, P650, DOI 10.1038/ng.117
   Scales SJ, 2009, TRENDS PHARMACOL SCI, V30, P303, DOI 10.1016/j.tips.2009.03.007
   Stankiewicz P, 2009, AM J HUM GENET, V84, P780, DOI 10.1016/j.ajhg.2009.05.005
   Stover DG, 2007, J CELL BIOCHEM, V101, P851, DOI 10.1002/jcb.21149
   Sugimoto H, 2006, CANCER BIOL THER, V5, P1640, DOI 10.4161/cbt.5.12.3354
   TINGSTROM A, 1992, J CELL SCI, V102, P315
   Yauch RL, 2008, NATURE, V455, P406, DOI 10.1038/nature07275
NR 48
TC 80
Z9 85
U1 2
U2 16
PU AMER ASSOC CANCER RESEARCH
PI PHILADELPHIA
PA 615 CHESTNUT ST, 17TH FLOOR, PHILADELPHIA, PA 19106-4404 USA
SN 0008-5472
EI 
J9 CANCER RES
JI Cancer Res.
PD APR 1
PY 2010
VL 70
IS 7
BP 2644
EP 2654
DI 10.1158/0008-5472.CAN-09-3644
PG 11
WC Oncology
SC Oncology
GA 607GB
UT WOS:000278486000010
PM 20233876
DA 2023-09-23
ER

PT J
AU Bonuccelli, G
   Tsirigos, A
   Whitaker-Menezes, D
   Pavlides, S
   Pestell, RG
   Chiavarina, B
   Frank, PG
   Flomenberg, N
   Howell, A
   Martinez-Outschoorn, UE
   Sotgia, F
   Lisanti, MP
AF Bonuccelli, Gloria
   Tsirigos, Aristotelis
   Whitaker-Menezes, Diana
   Pavlides, Stephanos
   Pestell, Richard G.
   Chiavarina, Barbara
   Frank, Philippe G.
   Flomenberg, Neal
   Howell, Anthony
   Martinez-Outschoorn, Ubaldo E.
   Sotgia, Federica
   Lisanti, Michael P.
TI Ketones and lactate "fuel" tumor growth and metastasis Evidence that epithelial cancer cells use oxidative mitochondrial metabolism
SO CELL CYCLE
LA English
DT Article
DE 3-hydroxybutyrate (ketone bodies); L-lactate; stroma; tumor growth; metastasis; the Warburg effect; aerobic glycolysis; tumor microenvironment; cancer associated fibroblasts
ID lactic-acidosis; breast-cancer; stromal caveolin-1; undifferentiated carcinoma; prognostic-factors; expression; fibroblasts; glycolysis; survival; disease
AB Previously, we proposed a new model for understanding the "Warburg effect" in tumor metabolism. In this scheme, cancer-associated fibroblasts undergo aerobic glycolysis and the resulting energy-rich metabolites are then transferred to epithelial cancer cells, where they enter the TCA cycle, resulting in high ATP production via oxidative phosphorylation. We have termed this new paradigm "The Reverse Warburg Effect." Here, we directly evaluate whether the end-products of aerobic glycolysis (3-hydroxy-butyrate and L-lactate) can stimulate tumor growth and metastasis, using MDA-MB-231 breast cancer xenografts as a model system. More specifically, we show that administration of 3-hydroxy-butyrate (a ketone body) increases tumor growth by similar to 2.5-fold, without any measurable increases in tumor vascularization/angiogenesis. Both 3-hydroxy-butyrate and L-lactate functioned as chemo-attractants, stimulating the migration of epithelial cancer cells. Although L-lactate did not increase primary tumor growth, it stimulated the formation of lung metastases by similar to 10-fold. Thus, we conclude that ketones and lactate fuel tumor growth and metastasis, providing functional evidence to support the "Reverse Warburg Effect." Moreover, we discuss the possibility that it may be unwise to use lactate-containing i.v. solutions (such as Lactated Ringer's or Hartmann's solution) in cancer patients, given the dramatic metastasis-promoting properties of L-lactate. Also, we provide evidence for the up-regulation of oxidative mitochondrial metabolism and the TCA cycle in human breast cancer cells in vivo, via an informatics analysis of the existing raw transcriptional profiles of epithelial breast cancer cells and adjacent stromal cells. Lastly, our findings may explain why diabetic patients have an increased incidence of cancer, due to increased ketone production, and a tendency towards autophagy/mitophagy in their adipose tissue.
C1 [Bonuccelli, Gloria; Whitaker-Menezes, Diana; Pavlides, Stephanos; Pestell, Richard G.; Chiavarina, Barbara; Frank, Philippe G.; Martinez-Outschoorn, Ubaldo E.; Sotgia, Federica; Lisanti, Michael P.] Thomas Jefferson Univ, Dept Stem Cell Biol & Regenerat Med, Philadelphia, PA 19107 USA.
   [Flomenberg, Neal; Martinez-Outschoorn, Ubaldo E.; Lisanti, Michael P.] Thomas Jefferson Univ, Dept Med Oncol, Philadelphia, PA 19107 USA.
   [Bonuccelli, Gloria; Whitaker-Menezes, Diana; Pavlides, Stephanos; Pestell, Richard G.; Chiavarina, Barbara; Frank, Philippe G.; Martinez-Outschoorn, Ubaldo E.; Sotgia, Federica; Lisanti, Michael P.] Thomas Jefferson Univ, Jefferson Stem Cell Biol & Regenerat Med Ctr, Kimmel Canc Ctr, Philadelphia, PA 19107 USA.
   [Tsirigos, Aristotelis] IBM Thomas J Watson Res Ctr, Computat Genom Grp, Yorktown Hts, NY USA.
   [Howell, Anthony; Sotgia, Federica; Lisanti, Michael P.] Univ Manchester, Manchester Breast Ctr, Manchester M13 9PL, Lancs, England.
   [Howell, Anthony; Sotgia, Federica; Lisanti, Michael P.] Univ Manchester, Breakthrough Breast Canc Res Unit, Sch Canc Enabling Sci & Technol, Paterson Inst Canc Res,Manchester Acad Hlth Sci C, Manchester M13 9PL, Lancs, England.
C3 Jefferson University; Jefferson University; Jefferson University; International Business Machines (IBM); University of Manchester; University of Manchester
RP Lisanti, MP (通讯作者)，Thomas Jefferson Univ, Dept Stem Cell Biol & Regenerat Med, Philadelphia, PA 19107 USA.
EM federica.sotgia@jefferson.edu; michael.lisanti@kimmelcancercenter.org
FU NIH/NCI [R01-CA-080250, R01-CA-098779, R01-CA-120876, R01-AR-055660, R01-CA-70896, R01-CA-75503, R01-CA-86072, R01-CA-107382]; Susan G. Komen Breast Cancer Foundation; W.W. Smith Charitable Trust; Breast Cancer Alliance (BCA); American Cancer Society (ACS); Dr. Ralph and Marian C. Falk Medical Research Trust; NIH/NCI Cancer Center [P30-CA-56036]; Margaret Q. Landenberger Research Foundation; Pennsylvania Department of Health; Breakthrough Breast Cancer in the U.K.; European Research Council
CR ALMONDHIRY H, 1975, THROMB DIATH HAEMOST, V34, P181, DOI 10.1055/s-0038-1651366
   BELT JA, 1979, BIOCHEMISTRY-US, V18, P3506, DOI 10.1021/bi00583a011
   Bonuccelli G, 2010, CELL CYCLE, V9, P1960, DOI 10.4161/cc.9.10.11601
   Cahill George F Jr, 2003, TRANS AM CLIN CLIMATOL ASSOC, V114, P149
   Casey T, 2009, BREAST CANCER RES TR, V114, P47, DOI 10.1007/s10549-008-9982-8
   Chau WK, 2002, JPN J CLIN ONCOL, V32, P210, DOI 10.1093/jjco/hyf050
   Cheng JC, 2004, J PEDIAT HEMATOL ONC, V26, P780, DOI 10.1097/00043426-200411000-00021
   Colombo G M, 2006, MINERVA MED, V97, P295
   Deeren D, 2006, ACTA CLIN BELG, V61, P30, DOI 10.1179/acb.2006.006
   Di Vizio D, 2009, CELL CYCLE, V8, P2420, DOI 10.4161/cc.8.15.9116
   EVANS TRJ, 1992, CANCER, V69, P453, DOI 10.1002/1097-0142(19920115)69:2<453::AID-CNCR2820690230>3.0.CO;2-N
   GOODSTEIN ML, 1993, ARCH OTOLARYNGOL, V119, P897
   Hu Q, 2009, NEPHROL DIAL TRANSPL, V24, P3033, DOI 10.1093/ndt/gfp245
   KACHEL RG, 1975, CANCER, V36, P2056, DOI 10.1002/cncr.2820360920
   Khan N, 1991, INDIAN J PATHOL MICROBIOL, V34, P126
   Kher A, 1997, INDIAN J PATHOL MICROBIOL, V40, P321
   Koukourakis MI, 2009, GYNECOL OBSTET INVES, V67, P162, DOI 10.1159/000183250
   LEE YTN, 1985, J SURG ONCOL, V29, P242, DOI 10.1002/jso.2930290411
   MALHOTRA P, 1986, NEOPLASMA, V33, P641
   Martinez-Outschoorn UE, 2010, CELL CYCLE, V9, P3256, DOI 10.4161/cc.9.16.12553
   Martinez-Outschoorn UE, 2010, CELL CYCLE, V9, P2423, DOI 10.4161/cc.9.12.12048
   Nicolucci A, 2010, ACTA DIABETOL, V47, P87, DOI 10.1007/s00592-010-0187-3
   Nisman B, 2003, ANTICANCER RES, V23, P1939
   ODEH M, 1989, POSTGRAD MED J, V65, P801, DOI 10.1136/pgmj.65.768.801
   PAVLIDES S, 2010, CELL CYCLE IN PRESS, V0, P0
   Pavlides S, 2010, CELL CYCLE, V9, P2201, DOI 10.4161/cc.9.11.11848
   Pavlides S, 2010, AGING-US, V2, P185, DOI 10.18632/aging.100134
   Pavlides S, 2009, CELL CYCLE, V8, P3984, DOI 10.4161/cc.8.23.10238
   Phan TT, 2004, J TRAUMA, V57, P1032, DOI 10.1097/01.TA.0000114087.46566.EB
   Puchowicz MA, 2008, J CEREBR BLOOD F MET, V28, P1907, DOI 10.1038/jcbfm.2008.79
   RAJU RN, 1983, SOUTHERN MED J, V76, P397, DOI 10.1097/00007611-198303000-00030
   Razani B, 2001, J BIOL CHEM, V276, P38121
   Ryberg M, 2005, BREAST CANCER RES TR, V91, P217, DOI 10.1007/s10549-005-0323-x
   Ryberg M, 2001, ANN ONCOL, V12, P81, DOI 10.1023/A:1008384019411
   SAUER LA, 1987, CANCER RES, V47, P1756
   SCULIER JP, 1983, EUR J CANCER CLIN ON, V19, P597, DOI 10.1016/0277-5379(83)90174-8
   SHERIFF DS, 1986, POSTGRAD MED J, V62, P297, DOI 10.1136/pgmj.62.726.297
   Sloan EK, 2009, AM J PATHOL, V174, P2035, DOI 10.2353/ajpath.2009.080924
   STACPOOLE PW, 1981, SOUTHERN MED J, V74, P868, DOI 10.1097/00007611-198107000-00023
   Subramanian A, 2005, P NATL ACAD SCI USA, V102, P15545, DOI 10.1073/pnas.0506580102
   THOMAS CR, 1991, J NATL MED ASSOC, V83, P809
   VARANASI UR, 1980, CANCER TREAT REP, V64, P1283
   Veech RL, 2004, PROSTAG LEUKOTR ESS, V70, P309, DOI 10.1016/j.plefa.2003.09.007
   Veech RL, 2001, IUBMB LIFE, V51, P241
   Vigano A, 2000, ARCH INTERN MED, V160, P861, DOI 10.1001/archinte.160.6.861
   Wall BM, 2000, AM J MED SCI, V319, P126, DOI 10.1097/00000441-200002000-00011
   WARNER E, 1992, BREAST CANCER RES TR, V24, P75, DOI 10.1007/BF01832361
   WESBEY G, 1981, ARCH INTERN MED, V141, P816, DOI 10.1001/archinte.141.6.816
   Witkiewicz AK, 2010, CANCER BIOL THER, V10, P135, DOI 10.4161/cbt.10.2.11983
   Witkiewicz AK, 2009, CANCER BIOL THER, V8, P1071, DOI 10.4161/cbt.8.11.8874
   Witkiewicz AK, 2009, AM J PATHOL, V174, P2023, DOI 10.2353/ajpath.2009.080873
   YESHOWARDHANA, 1986, TUMORI J, V72, P35, DOI 10.1177/030089168607200106
   Zou ZT, 2002, AM J PHYSIOL-HEART C, V283, PH1968, DOI 10.1152/ajpheart.00250.2002
NR 53
TC 443
Z9 457
U1 2
U2 63
PU TAYLOR & FRANCIS INC
PI PHILADELPHIA
PA 530 WALNUT STREET, STE 850, PHILADELPHIA, PA 19106 USA
SN 1538-4101
EI 1551-4005
J9 CELL CYCLE
JI Cell Cycle
PD SEP 1
PY 2010
VL 9
IS 17
BP 3506
EP 3514
DI 10.4161/cc.9.17.12731
PG 9
WC Cell Biology
SC Cell Biology
GA 647MD
UT WOS:000281621700024
PM 20818174
DA 2023-09-23
ER

PT J
AU Pavlides, S
   Tsirigos, A
   Vera, I
   Flomenberg, N
   Frank, PG
   Casimiro, MC
   Wang, CG
   Pestell, RG
   Martinez-Outschoorn, UE
   Howell, A
   Sotgia, F
   Lisanti, MP
AF Pavlides, Stephanos
   Tsirigos, Aristotelis
   Vera, Iset
   Flomenberg, Neal
   Frank, Philippe G.
   Casimiro, Mathew C.
   Wang, Chenguang
   Pestell, Richard G.
   Martinez-Outschoorn, Ubaldo E.
   Howell, Anthony
   Sotgia, Federica
   Lisanti, Michael P.
TI Transcriptional evidence for the "Reverse Warburg Effect" in human breast cancer tumor stroma and metastasis: Similarities with oxidative stress, inflammation, Alzheimer's disease, and "Neuron-Glia Metabolic Coupling"
SO AGING-US
LA English
DT Article
DE caveolin-1; tumor stroma; oxidative stress; hypoxia; inflammation; mitochondrial dysfunction; Alzheimer's disease; neuron-glia metabolic coupling
ID aerobic glycolysis; factor-i; expression; fibroblasts; caveolin-1; cells; astrocytes; glutamate; factor-1; absence
AB Caveolin-1 (-/-) null stromal cells are a novel genetic model for cancer-associated fibroblasts and myofibroblasts. Here, we used an unbiased informatics analysis of transcriptional gene profiling to show that Cav-1 (-/-) bone-marrow derived stromal cells bear a striking resemblance to the activated tumor stroma of human breast cancers. More specifically, the transcriptional profiles of Cav-1 (-/-) stromal cells were most closely related to the primary tumor stroma of breast cancer patients that had undergone lymph-node (LN) metastasis. This is consistent with previous morphological data demonstrating that a loss of stromal Cav-1 protein (by immuno-histochemical staining in the fibroblast compartment) is significantly associated with increased LN-metastasis. We also provide evidence that the tumor stroma of human breast cancers shows a transcriptional shift towards oxidative stress, DNA damage/repair, inflammation, hypoxia, and aerobic glycolysis, consistent with the "Reverse Warburg Effect". Finally, the tumor stroma of "metastasis-prone" breast cancer patients was most closely related to the transcriptional profiles derived from the brains of patients with Alzheimer's disease. This suggests that certain fundamental biological processes are common to both an activated tumor stroma and neurodegenerative stress. These processes may include oxidative stress, NO over-production (peroxynitrite formation), inflammation, hypoxia, and mitochondrial dysfunction, which are thought to occur in Alzheimer's disease pathology. Thus, a loss of Cav-1 expression in cancer-associated myofibroblasts may be a protein biomarker for oxidative stress, aerobic glycolysis, and inflammation, driving the "Reverse Warburg Effect" in the tumor micro-environment and cancer cell metastasis.
C1 [Pavlides, Stephanos; Frank, Philippe G.; Casimiro, Mathew C.; Wang, Chenguang; Pestell, Richard G.; Sotgia, Federica; Lisanti, Michael P.] Thomas Jefferson Univ, Kimmel Canc Ctr, Dept Canc Biol, Philadelphia, PA 19107 USA.
   [Pavlides, Stephanos; Frank, Philippe G.; Casimiro, Mathew C.; Wang, Chenguang; Pestell, Richard G.; Sotgia, Federica; Lisanti, Michael P.] Thomas Jefferson Univ, Dept Stem Cell Biol & Regenerat Med, Philadelphia, PA 19107 USA.
   [Pavlides, Stephanos; Frank, Philippe G.; Casimiro, Mathew C.; Wang, Chenguang; Pestell, Richard G.; Sotgia, Federica; Lisanti, Michael P.] Thomas Jefferson Univ, Kimmel Canc Ctr, Jefferson Stem Cell Biol & Regenerat Med Ctr, Philadelphia, PA 19107 USA.
   [Tsirigos, Aristotelis] IBM Thomas J Watson Res Ctr, Computat Genom Grp, Yorktown Hts, NY USA.
   [Vera, Iset] Albert Einstein Coll Med, Dept Microbiol & Immunol, New York, NY USA.
   [Flomenberg, Neal; Martinez-Outschoorn, Ubaldo E.; Lisanti, Michael P.] Thomas Jefferson Univ, Kimmel Canc Ctr, Dept Med Oncol, Philadelphia, PA 19107 USA.
   [Howell, Anthony; Lisanti, Michael P.] Univ Manchester, Manchester Breast Ctr, Manchester M13 9PL, Lancs, England.
   [Howell, Anthony; Lisanti, Michael P.] Univ Manchester, Manchester Acad Hlth Sci Ctr, Sch Canc Enabling Sci & Technol, Paterson Inst Canc Res,Breakthrough Breast Canc R, Manchester M13 9PL, Lancs, England.
C3 Jefferson University; Jefferson University; Jefferson University; International Business Machines (IBM); Yeshiva University; Jefferson University; University of Manchester; University of Manchester
RP Sotgia, F (通讯作者)，Thomas Jefferson Univ, Kimmel Canc Ctr, Dept Canc Biol, 233 S 10th St, Philadelphia, PA 19107 USA.
EM federica.sotgia@jefferson.edu; michael.lisanti@kimmelcancercenter.org
FU NCI NIH HHS [R01-CA-86072, R01-CA-098779, R01-CA-70896, R01 CA120876, R01-CA-120876, R01 CA098779, R01 CA075503, R01 CA086072, R01 CA080250, R01-CA-75503, R01-CA-080250, R01 CA070896, R01-CA-107382, P30-CA-56036, P30 CA056036, R01 CA107382] Funding Source: Medline; NIAMS NIH HHS [R01-AR-055660, R01 AR055660] Funding Source: Medline
CR Benita Y, 2009, NUCLEIC ACIDS RES, V37, P4587, DOI 10.1093/nar/gkp425
   Blalock EM, 2004, P NATL ACAD SCI USA, V101, P2173, DOI 10.1073/pnas.0308512100
   BONUCCELLI G, 2010, CELL CYCLE IN PRESS, V9, P0
   Cassiman D, 2002, J HEPATOL, V36, P200, DOI 10.1016/S0168-8278(01)00260-4
   Del Galdo F, 2007, ARTHRITIS RHEUM-US, V56, P3478, DOI 10.1002/art.22877
   Del Galdo F, 2006, ARTHRITIS RHEUM-US, V54, P2616, DOI 10.1002/art.22010
   Di Vizio D, 2009, CELL CYCLE, V8, P2420, DOI 10.4161/cc.8.15.9116
   Finak G, 2008, NAT MED, V14, P518, DOI 10.1038/nm1764
   Hulsmann S, 2000, EUR J NEUROSCI, V12, P856, DOI 10.1046/j.1460-9568.2000.00973.x
   Kasischke KA, 2004, SCIENCE, V305, P99, DOI 10.1126/science.1096485
   Liu S, 2008, CANCER SCI, V99, P952, DOI 10.1111/j.1349-7006.2008.00787.x
   Lovas A, 2008, BMC GENOMICS, V9, P0, DOI 10.1186/1471-2164-9-606
   Magistretti PJ, 2006, J EXP BIOL, V209, P2304, DOI 10.1242/jeb.02208
   Magistretti PJ, 2009, AM J CLIN NUTR, V90, P875S, DOI 10.3945/ajcn.2009.27462CC
   Magistretti PJ, 1996, MOL PSYCHIATR, V1, P445
   Mercier I, 2008, CANCER BIOL THER, V7, P1212, DOI 10.4161/cbt.7.8.6220
   Olaso E, 2003, HEPATOLOGY, V37, P674, DOI 10.1053/jhep.2003.50068
   Otieno FG, 2007, TISSUE ANTIGENS, V69, P583, DOI 10.1111/j.1399-0039.2007.00830.x
   PAVLIDES S, 2010, CELL CYCLE IN PRESS, V0, P0
   Pavlides S, 2009, CELL CYCLE, V8, P3984, DOI 10.4161/cc.8.23.10238
   PELLERIN L, 1994, P NATL ACAD SCI USA, V91, P10625, DOI 10.1073/pnas.91.22.10625
   Sloan EK, 2009, AM J PATHOL, V174, P2035, DOI 10.2353/ajpath.2009.080924
   Sotgia F, 2009, AM J PATHOL, V174, P746, DOI 10.2353/ajpath.2009.080658
   Subramanian A, 2005, P NATL ACAD SCI USA, V102, P15545, DOI 10.1073/pnas.0506580102
   Tondreau T, 2004, DIFFERENTIATION, V72, P319, DOI 10.1111/j.1432-0436.2004.07207003.x
   Tsacopoulos M, 1996, J NEUROSCI, V16, P877
   Tsacopoulos M, 2002, J PHYSIOL-PARIS, V96, P283, DOI 10.1016/S0928-4257(02)00017-7
   vant Veer LJ, 2002, NATURE, V415, P530, DOI 10.1038/415530a
   Witkiewicz AK, 2009, CANCER BIOL THER, V8, P1071, DOI 10.4161/cbt.8.11.8874
   Witkiewicz AK, 2009, CELL CYCLE, V8, P1654, DOI 10.4161/cc.8.11.8544
   Witkiewicz AK, 2009, AM J PATHOL, V174, P2023, DOI 10.2353/ajpath.2009.080873
   Yao J, 2009, P NATL ACAD SCI USA, V106, P14670, DOI 10.1073/pnas.0903563106
NR 32
TC 124
Z9 127
U1 0
U2 25
PU IMPACT JOURNALS LLC
PI ORCHARD PARK
PA 6666 E QUAKER ST, STE 1, ORCHARD PARK, NY 14127 USA
SN 1945-4589
EI 
J9 AGING-US
JI Aging-US
PD APR 15
PY 2010
VL 2
IS 4
BP 185
EP 199
DI 10.18632/aging.100134
PG 15
WC Cell Biology; Geriatrics & Gerontology
SC Cell Biology; Geriatrics & Gerontology
GA 605LW
UT WOS:000278350100003
PM 20442453
DA 2023-09-23
ER

PT J
AU Cook, KL
   Metheny-Barlow, LJ
   Tallant, EA
   Gallagher, PE
AF Cook, Katherine L.
   Metheny-Barlow, Linda J.
   Tallant, E. Ann
   Gallagher, Patricia E.
TI Angiotensin-(1-7) Reduces Fibrosis in Orthotopic Breast Tumors
SO CANCER RESEARCH
LA English
DT Article
ID growth-factor; cancer xenografts; cardiac fibrosis; receptor mas; cell-growth; prognostic value; inhibits growth; nude-mice; fibroblasts; therapy
AB Angiotensin-(1-7) [Ang-(1-7)] is an endogenous 7-amino acid peptide hormone of the renin-angiotensin system that has antiproliferative properties. In this study, Ang-(1-7) inhibited the growth of cancer-associated fibroblasts (CAF) and reduced fibrosis in the tumor microenvironment. A marked decrease in tumor volume and weight was observed in orthotopic human breast tumors positive for the estrogen receptor (BT-474 or ZR-75-1) and HER2 (BT-474) following Ang-(1-7) administration to athymic mice. Ang-(1-7) concomitantly reduced interstitial fibrosis in association with a significant decrease in collagen I deposition, along with a similar reduction in perivascular fibrosis. In CAFs isolated from orthotopic breast tumors, the heptapeptide markedly attenuated in vitro growth as well as reduced fibronectin, transforming growth factor-beta (TGF-beta), and extracellular signal-regulated kinase 1/2 kinase activity. An associated increase in the mitogen-activated protein kinase (MAPK) phosphatase DUSP1 following treatment with Ang-(1-7) suggested a potential mechanism by which the heptapeptide reduced MAPK signaling. Consistent with these in vitro observations, immunohistochemical analysis of Ang-(1-7)-treated orthotopic breast tumors revealed reduced TGF-beta and increased DUSP1. Together, our findings indicate that Ang-(1-7) targets the tumor microenvironment to inhibit CAF growth and tumor fibrosis. Cancer Res; 70(21); 8319-28. (C) 2010 AACR.
C1 [Cook, Katherine L.; Tallant, E. Ann; Gallagher, Patricia E.] Wake Forest Univ, Bowman Gray Sch Med, Hypertens & Vasc Res Ctr, Winston Salem, NC 27157 USA.
   [Cook, Katherine L.; Tallant, E. Ann] Wake Forest Univ, Bowman Gray Sch Med, Mol Med & Translat Sci Program, Winston Salem, NC 27157 USA.
   [Metheny-Barlow, Linda J.] Wake Forest Univ, Bowman Gray Sch Med, Dept Radiat Oncol, Winston Salem, NC 27157 USA.
C3 Wake Forest University; Wake Forest Baptist Medical Center; Wake Forest University; Wake Forest Baptist Medical Center; Wake Forest University; Wake Forest Baptist Medical Center
RP Gallagher, PE (通讯作者)，Wake Forest Univ, Bowman Gray Sch Med, Hypertens & Vasc Res Ctr, Med Ctr Blvd, Winston Salem, NC 27157 USA.
EM pgallagh@wfubmc.edu
FU NIH [HL-51952, HL-56973]; Susan G. Komen Breast Cancer Research Foundation; Unifi, Inc. (Greensboro, NC); Golfers Against Cancer (Greensboro, NC); Farley-Hudson Foundation (Jacksonville, NC); Department of Defense
CR Anton K, 2009, CURR PHARM BIOTECHNO, V10, P185, DOI 10.2174/138920109787315088
   Arpino G, 2007, JNCI-J NATL CANCER I, V99, P694, DOI 10.1093/jnci/djk151
   Boutros T, 2008, PHARMACOL REV, V60, P261, DOI 10.1124/pr.107.00106
   Cardone A, 1997, PANMINERVA MED, V39, P174
   Couillard S, 1998, CANCER RES, V58, P60
   De Wever O, 2008, INT J CANCER, V123, P2229, DOI 10.1002/ijc.23925
   DEY BR, 1994, MOL ENDOCRINOL, V8, P595, DOI 10.1210/me.8.5.595
   Floyd HS, 2005, CARCINOGENESIS, V26, P2196, DOI 10.1093/carcin/bgi190
   Freeman EJ, 1996, HYPERTENSION, V28, P104, DOI 10.1161/01.HYP.28.1.104
   Gallagher PE, 2004, CARCINOGENESIS, V25, P2045, DOI 10.1093/carcin/bgh236
   GORSCH SM, 1992, CANCER RES, V52, P6949
   GOULD VE, 1990, CELL DIFFER DEV, V32, P409, DOI 10.1016/0922-3371(90)90057-4
   Grobe JL, 2006, AM J PHYSIOL-HEART C, V290, PH2417, DOI 10.1152/ajpheart.01170.2005
   Hasebe T, 2001, MODERN PATHOL, V14, P325, DOI 10.1038/modpathol.3880310
   Heldin CH, 2004, NAT REV CANCER, V4, P806, DOI 10.1038/nrc1456
   Ioachim E, 2002, EUR J CANCER, V38, P2362, DOI 10.1016/S0959-8049(02)00210-1
   Iwata M, 2005, AM J PHYSIOL-HEART C, V289, PH2356, DOI 10.1152/ajpheart.00317.2005
   Kalluri R, 2006, NAT REV CANCER, V6, P392, DOI 10.1038/nrc1877
   Kiefer Jeffrey, 2004, CANCER TREAT RES, V118, P101
   Koenig A, 2006, CANCER RES, V66, P4662, DOI 10.1158/0008-5472.CAN-05-2804
   Lee WY, 2005, CLIN CANCER RES, V11, P2222, DOI 10.1158/1078-0432.CCR-04-1761
   Levental KR, 2009, CELL, V139, P891, DOI 10.1016/j.cell.2009.10.027
   Lever AF, 1998, LANCET, V352, P179, DOI 10.1016/S0140-6736(98)03228-0
   Liu XQ, 2006, MOL PHARMACOL, V70, P1992, DOI 10.1124/mol.106.028951
   Loeb DM, 2002, INT J HEMATOL, V76, P117, DOI 10.1007/BF02982573
   LOWRY OH, 1951, J BIOL CHEM, V193, P265
   Martin LJ, 2008, BREAST CANCER RES, V10, P0, DOI 10.1186/bcr1831
   McCollum LT, 2008, HYPERTENSION, V52, P0
   Meng XN, 2009, BRIT J CANCER, V101, P327, DOI 10.1038/sj.bjc.6605154
   Menon J, 2007, CANCER RES, V67, P2809, DOI 10.1158/0008-5472.CAN-06-3614
   Micke P, 2004, LUNG CANCER, V45, PS163, DOI 10.1016/j.lungcan.2004.07.977
   Mizuno S, 2008, FRONT BIOSCI-LANDMRK, V13, P7072, DOI 10.2741/3211
   Moran AL, 2007, J APPL PHYSIOL, V102, P1387, DOI 10.1152/japplphysiol.01305.2006
   NELSON JF, 1981, BIOL REPROD, V24, P784, DOI 10.1095/biolreprod24.4.784
   Petty WJ, 2009, CLIN CANCER RES, V15, P7398, DOI 10.1158/1078-0432.CCR-09-1957
   Pinheiro SVB, 2009, KIDNEY INT, V75, P1184, DOI 10.1038/ki.2009.61
   Radisky DC, 2007, J CELL BIOCHEM, V101, P830, DOI 10.1002/jcb.21186
   Santos RAS, 2003, P NATL ACAD SCI USA, V100, P8258, DOI 10.1073/pnas.1432869100
   Santos RAS, 2006, HYPERTENSION, V47, P996, DOI 10.1161/01.HYP.0000215289.51180.5c
   Santos RAS, 2008, EXP PHYSIOL, V93, P519, DOI 10.1113/expphysiol.2008.042002
   SAPPINO AP, 1988, INT J CANCER, V41, P707, DOI 10.1002/ijc.2910410512
   Schievenbusch S, 2009, BIOCHEM BIOPH RES CO, V385, P55, DOI 10.1016/j.bbrc.2009.05.010
   Shattuck DL, 2008, CANCER RES, V68, P1471, DOI 10.1158/0008-5472.CAN-07-5962
   Sheffer Y, 2007, MOL CANCER THER, V6, P570, DOI 10.1158/1535-7163.MCT-06-0468
   Soto-Pantoja DR, 2009, MOL CANCER THER, V8, P1676, DOI 10.1158/1535-7163.MCT-09-0161
   Strawn WB, 1999, HYPERTENSION, V33, P207, DOI 10.1161/01.HYP.33.1.207
   Tallant EA, 2005, AM J PHYSIOL-HEART C, V289, PH1560, DOI 10.1152/ajpheart.00941.2004
   Tallant EA, 2003, HYPERTENSION, V42, P574, DOI 10.1161/01.HYP.0000090322.55782.30
   Tuna M, 2005, ONCOGENE, V24, P1648, DOI 10.1038/sj.onc.1208345
   YOUNG M, 1994, J CLIN INVEST, V93, P2578, DOI 10.1172/JCI117269
NR 50
TC 64
Z9 68
U1 0
U2 10
PU AMER ASSOC CANCER RESEARCH
PI PHILADELPHIA
PA 615 CHESTNUT ST, 17TH FLOOR, PHILADELPHIA, PA 19106-4404 USA
SN 0008-5472
EI 
J9 CANCER RES
JI Cancer Res.
PD NOV 1
PY 2010
VL 70
IS 21
BP 8319
EP 8328
DI 10.1158/0008-5472.CAN-10-1136
PG 10
WC Oncology
SC Oncology
GA 673MJ
UT WOS:000283667300010
PM 20837666
DA 2023-09-23
ER

PT J
AU Haubeiss, S
   Schmid, JO
   Murdter, TE
   Sonnenberg, M
   Friedel, G
   van der Kuip, H
   Aulitzky, WE
AF Haubeiss, Silke
   Schmid, Jens O.
   Muerdter, Thomas E.
   Sonnenberg, Maike
   Friedel, Godehard
   van der Kuip, Heiko
   Aulitzky, Walter E.
TI Dasatinib reverses Cancer-associated Fibroblasts (CAFs) from primary Lung Carcinomas to a Phenotype comparable to that of normal Fibroblasts
SO MOLECULAR CANCER
LA English
DT Article
ID growth-factor receptor; gene-expression signature; bcr-abl; multikinase inhibitor; imatinib; breast; nilotinib; metastasis; sorafenib; discovery
AB Cancer associated fibroblasts (CAFs) play a critical role for growth, invasion, and metastasis of cancer. Therefore, targeting CAFs with small molecule inhibitors may be an attractive anti-tumor strategy. The current study aims to identify small molecule kinase inhibitors affecting CAF's growth and to characterize the biological effects of active compounds on primary CAFs from lung cancer. We screened two individual CAF strains for their sensitivity to a panel of 160 kinase inhibitors. Five kinase inhibitors were identified inhibiting more than 50% of the growth of both cell lines. Three of them were inhibitors of PDGFR at nanomolar concentrations. Therefore, we further tested the FDA approved PDGFR inhibitors Dasatinib, Nilotinib, Sorafenib, and Imatinib. All 37 CAF strains investigated were highly sensitive to Dasatinib at clinically relevant concentrations. Imatinib was slightly less effective, whereas the inhibitory effects of Nilotinib and Sorafenib were significantly less pronounced. We investigated the effect of Dasatinib on the CAF transcriptome by microarray analysis of 9 individual CAF strains. 492 genes were identified whose expression was changed at least twofold. 104 of these encoded cell cycle related proteins with 97 of them being downregulated by Dasatinib. The majority of regulated genes, however, were of diverse biological functions not directly related to proliferation. We compared this Dasatinib expression signature to previously described differential signatures of normal tissue associated fibroblasts (NAFs) and CAFs and to a signature of fibroblast serum response. There was a significant overlap between genes regulated by Dasatinib and serum repression genes. More importantly, of the 313 genes downregulated by Dasatinib 64 were also reduced in NAFs compared to CAFs. Furthermore, 26 of 179 genes identified as upregulated by Dasatinib were also found to be elevated in NAFs compared to CAFs. These data demonstrate that Dasatinib partially reverses the phenotype of CAFs to a normal fibroblast like phenotype. This is further supported by the finding that incubation of tumor cells with conditioned medium from CAFs pre-incubated with Dasatinib significantly reduced tumor cell proliferation, suggesting that Dasatinib partially reverses the CAF mediated tumor promoting effect. Therefore, targeting CAFs with Dasatinib represents a promising therapeutic principle.
C1 [Haubeiss, Silke; Schmid, Jens O.; Muerdter, Thomas E.; Sonnenberg, Maike; van der Kuip, Heiko] Dr Margarete Fischer Bosch Inst Clin Pharmacol, D-70376 Stuttgart, Germany.
   [Haubeiss, Silke; Schmid, Jens O.; Muerdter, Thomas E.; Sonnenberg, Maike; van der Kuip, Heiko] Univ Tubingen, D-70376 Stuttgart, Germany.
   [Friedel, Godehard] Klin Schillerhohe, Dept Thorac Surg, Gerlingen, Germany.
   [Aulitzky, Walter E.] Robert Bosch Krankenhaus, Dept Internal Med Oncol & Hematol 2, D-70376 Stuttgart, Germany.
C3 Eberhard Karls University of Tubingen; Eberhard Karls University Hospital; Eberhard Karls University of Tubingen; Bosch; Robert Bosch Krankenhaus
RP van der Kuip, H (通讯作者)，Dr Margarete Fischer Bosch Inst Clin Pharmacol, Auerbachstr 112, D-70376 Stuttgart, Germany.
EM heiko.van-der-kuip@ikp-stuttgart.de
FU Robert-Bosch-Foundation [O2B, 11.5.8000.0083.0]; Microarray Facility Tubingen
CR Akhmetshina A, 2008, FASEB J, V22, P2214, DOI 10.1096/fj.07-105627
   Baranowska-Kortylewicz J, 2005, CANCER RES, V65, P7824, DOI 10.1158/0008-5472.CAN-04-3991
   Chang HY, 2005, P NATL ACAD SCI USA, V102, P3738, DOI 10.1073/pnas.0409462102
   Chang HY, 2004, PLOS BIOL, V2, P206, DOI 10.1371/journal.pbio.0020007
   Coller HA, 2006, PLOS BIOL, V4, P329, DOI 10.1371/journal.pbio.0040083
   Gioni V, 2008, MOL CANCER RES, V6, P706, DOI 10.1158/1541-7786.MCR-07-0355
   Hantschel O, 2008, LEUKEMIA LYMPHOMA, V49, P615, DOI 10.1080/10428190801896103
   Hwang RF, 2003, CLIN CANCER RES, V9, P6534
   Kantarjian H, 2006, NEW ENGL J MED, V354, P2542, DOI 10.1056/NEJMoa055104
   Kitadai Y, 2006, AM J PATHOL, V169, P2054, DOI 10.2353/ajpath.2006.060653
   Lombardo LJ, 2004, J MED CHEM, V47, P6658, DOI 10.1021/jm049486a
   Micke P, 2004, LUNG CANCER, V45, PS163, DOI 10.1016/j.lungcan.2004.07.977
   Micke P, 2005, EXPERT OPIN THER TAR, V9, P1217, DOI 10.1517/14728222.9.6.1217
   Minami H, 2008, CANCER SCI, V99, P1492, DOI 10.1111/j.1349-7006.2008.00837.x
   Orimo A, 2006, CELL CYCLE, V5, P1597, DOI 10.4161/cc.5.15.3112
   Peng B, 2005, CLIN PHARMACOKINET, V44, P879, DOI 10.2165/00003088-200544090-00001
   Pietras K, 2008, PLOS MED, V5, P123, DOI 10.1371/journal.pmed.0050019
   Sadlonova A, 2009, CANCER MICROENVIRON, V2, P9, DOI 10.1007/s12307-008-0017-0
   Shao ZM, 2000, ONCOGENE, V19, P4337, DOI 10.1038/sj.onc.1203785
   Sonnenberg M, 2008, BMC CANCER, V8, P0, DOI 10.1186/1471-2407-8-364
   Talpaz M, 2006, NEW ENGL J MED, V354, P2531, DOI 10.1056/NEJMoa055229
   Tlsty TD, 2001, CURR OPIN GENET DEV, V11, P54, DOI 10.1016/S0959-437X(00)00156-8
   WANG X, 2008, J CLIN ONCOL, V26, P0
   Weisberg E, 2005, CANCER CELL, V7, P129, DOI 10.1016/j.ccr.2005.01.007
   Weisberg E, 2007, NAT REV CANCER, V7, P345, DOI 10.1038/nrc2126
   Wilhelm S, 2006, NAT REV DRUG DISCOV, V5, P835, DOI 10.1038/nrd2130
   WILLIS RA, 1960, PATHOLOGY TUMORS, V0, P130
NR 27
TC 55
Z9 56
U1 0
U2 20
PU BMC
PI LONDON
PA CAMPUS, 4 CRINAN ST, LONDON N1 9XW, ENGLAND
SN 1476-4598
EI 
J9 MOL CANCER
JI Mol. Cancer
PD JUN 27
PY 2010
VL 9
IS 
BP 
EP 
DI 10.1186/1476-4598-9-168
PG 8
WC Biochemistry & Molecular Biology; Oncology
SC Biochemistry & Molecular Biology; Oncology
GA 629IG
UT WOS:000280188700001
PM 20579391
DA 2023-09-23
ER

PT J
AU Gao, MQ
   Kim, BG
   Kang, S
   Choi, YP
   Park, H
   Kang, KS
   Cho, NH
AF Gao, Ming-Qing
   Kim, Baek Gil
   Kang, Suki
   Choi, Yoon Pyo
   Park, Hangran
   Kang, Kyu Sub
   Cho, Nam Hoon
TI Stromal fibroblasts from the interface zone of human breast carcinomas induce an epithelial-mesenchymal transition-like state in breast cancer cells in vitro
SO JOURNAL OF CELL SCIENCE
LA English
DT Article
DE Breast carcinoma; Epithelial-mesenchymal transition; Stromal fibroblasts; Tumor zones; Tumor microenvironment; Interface fibroblasts
ID activation protein; tumor-development; progression; growth; erk; angiogenesis; kinase; proliferation; apoptosis; migration
AB Fibroblasts were extracted from tissue in tumor burden zones, distal normal zones and interface zones between tumor and normal tissue of human breast carcinomas, and the corresponding fibroblasts were designated as cancer-associated fibroblasts (CAFs), normal zone fibroblasts (NFs) and interface zone fibroblasts (INFs). The crosstalk between three types of fibroblasts and breast cancer cells was evaluated using an in vitro direct co-culture model. We found that INFs grew faster and expressed higher levels of fibroblast activation protein than did NFs and CAFs. Compared with CAFs and NFs, INFs grown with breast cancer cells were significantly more effective in inducing an epithelial-mesenchymal transition (EMT) in cancer cells, as indicated by induction of vimentin and N-cadherin and downregulation of E-cadherin. This EMT process was also accompanied by activation of extracellular signal-regulated kinase (ERK) and modulation of membrane-type 1 matrix metalloproteinase (MT1-MMP) expression. Additionally, INFs promoted breast cell migration to a larger extent compared with NFs and CAFs. Taken together, these findings indicate that INFs isolated from the tumor interface zone exhibited more robust biological modulatory activity than did NFs and CAFs isolated from normal and tumor zones of the same tumor tissue, suggesting that the interface zone of the tumor represents a dynamic region vital to tumor progression.
C1 [Gao, Ming-Qing; Kim, Baek Gil; Choi, Yoon Pyo; Park, Hangran; Kang, Kyu Sub; Cho, Nam Hoon] Yonsei Univ, Coll Med, Brain Korea Project Med Sci 21, Seoul 120752, South Korea.
   [Gao, Ming-Qing; Kim, Baek Gil; Kang, Suki; Choi, Yoon Pyo; Park, Hangran; Kang, Kyu Sub; Cho, Nam Hoon] Yonsei Univ, Coll Med, Dept Pathol, Seoul 120752, South Korea.
C3 Yonsei University; Yonsei University Health System; Yonsei University; Yonsei University Health System
RP Cho, NH (通讯作者)，Yonsei Univ, Coll Med, Brain Korea Project Med Sci 21, Seoul 120752, South Korea.
EM cho1988@yuhs.ac
FU Korean government (MEST) [20090079165, 20090078398]; National Research Foundation of Korea [2009-0079165, 2009-0078398] Funding Source: Korea Institute of Science & Technology Information (KISTI), National Science & Technology Information Service (NTIS)
CR Acharya PS, 2006, HUM PATHOL, V37, P352, DOI 10.1016/j.humpath.2005.11.020
   Bhowmick NA, 2004, NATURE, V432, P332, DOI 10.1038/nature03096
   De Wever O, 2008, HISTOCHEM CELL BIOL, V130, P481, DOI 10.1007/s00418-008-0464-1
   Djouad F, 2003, BLOOD, V102, P3837, DOI 10.1182/blood-2003-04-1193
   Doehn U, 2009, MOL CELL, V35, P511, DOI 10.1016/j.molcel.2009.08.002
   Gingras D, 2001, FEBS LETT, V507, P231, DOI 10.1016/S0014-5793(01)02985-4
   Han AC, 1999, HUM PATHOL, V30, P1035, DOI 10.1016/S0046-8177(99)90220-4
   HOLMGREN L, 1995, NAT MED, V1, P149, DOI 10.1038/nm0295-149
   Horn G, 2009, EXP CELL RES, V315, P1490, DOI 10.1016/j.yexcr.2009.02.011
   Itoh Y, 2006, IUBMB LIFE, V58, P589, DOI 10.1080/15216540600962818
   Kang S, 2010, J PROTEOME RES, V9, P1157, DOI 10.1021/pr900666q
   Lakka SS, 2002, ONCOGENE, V21, P5601, DOI 10.1038/sj.onc.1205646
   Lebret SC, 2007, BREAST CANCER RES, V9, P0, DOI 10.1186/bcr1656
   Li YJ, 2003, J CLIN INVEST, V112, P503, DOI 10.1172/JCI200317913
   Mueller MM, 2004, NAT REV CANCER, V4, P839, DOI 10.1038/nrc1477
   Oda T, 2003, INT J UROL, V10, P13, DOI 10.1046/j.1442-2042.2003.00558.x
   Olumi AF, 1999, CANCER RES, V59, P5002
   Orimo A, 2005, CELL, V121, P335, DOI 10.1016/j.cell.2005.02.034
   Orlichenko LS, 2008, CLIN EXP METASTAS, V25, P593, DOI 10.1007/s10585-008-9143-9
   Park JE, 1999, J BIOL CHEM, V274, P36505, DOI 10.1074/jbc.274.51.36505
   Radisky DC, 2005, NATURE, V436, P123, DOI 10.1038/nature03688
   Sgroi DC, 2010, ANNU REV PATHOL-MECH, V5, P193, DOI 10.1146/annurev.pathol.4.110807.092306
   Shekhar MPV, 2001, CANCER RES, V61, P1320
   Singer CF, 2002, BREAST CANCER RES TR, V72, P69, DOI 10.1023/A:1014918512569
   Strongin AY, 2006, CANCER METAST REV, V25, P87, DOI 10.1007/s10555-006-7892-y
   Takino T, 2004, CANCER RES, V64, P1044, DOI 10.1158/0008-5472.CAN-03-1843
   Thiery JP, 2003, CURR OPIN CELL BIOL, V15, P740, DOI 10.1016/j.ceb.2003.10.006
   Tomita K, 2000, CANCER RES, V60, P3650
   Zeisberg M, 2004, J MOL MED, V82, P175, DOI 10.1007/s00109-003-0517-9
NR 29
TC 115
Z9 120
U1 1
U2 15
PU COMPANY OF BIOLOGISTS LTD
PI CAMBRIDGE
PA BIDDER BUILDING CAMBRIDGE COMMERCIAL PARK COWLEY RD, CAMBRIDGE CB4 4DL, CAMBS, ENGLAND
SN 0021-9533
EI 
J9 J CELL SCI
JI J. Cell Sci.
PD OCT 15
PY 2010
VL 123
IS 20
BP 3507
EP 3514
DI 10.1242/jcs.072900
PG 8
WC Cell Biology
SC Cell Biology
GA 660KZ
UT WOS:000282642900011
PM 20841377
DA 2023-09-23
ER

PT J
AU Makareeva, E
   Han, SJ
   Vera, JC
   Sackett, DL
   Holmbeck, K
   Phillips, CL
   Visse, R
   Nagase, H
   Leikin, S
AF Makareeva, Elena
   Han, Sejin
   Vera, Juan Carlos
   Sackett, Dan L.
   Holmbeck, Kenn
   Phillips, Charlotte L.
   Visse, Robert
   Nagase, Hideaki
   Leikin, Sergey
TI Carcinomas Contain a Matrix Metalloproteinase-Resistant Isoform of Type I Collagen Exerting Selective Support to Invasion
SO CANCER RESEARCH
LA English
DT Article
ID cancer-cell-lines; extracellular-matrix; osteogenesis imperfecta; breast-carcinoma; epithelial-cells; trimer collagen; biopsy fragments; danlos-syndrome; osteo-sarcoma; triple-helix
AB Collagen fibers affect metastasis in two opposing ways, by supporting invasive cells but also by generating a barrier to invasion. We hypothesized that these functions might be performed by different isoforms of type I collagen. Carcinomas are reported to contain alpha 1(I)(3) homotrimers, a type I collagen isoform normally not present in healthy tissues, but the role of the homotrimers in cancer pathophysiology is unclear. In this study, we found that these homotrimers were resistant to all collagenolytic matrix metalloproteinases (MMP). MMPs are massively produced and used by cancer cells and cancer-associated fibroblasts for degrading stromal collagen at the leading edge of tumor invasion. The MMP-resistant homotrimers were produced by all invasive cancer cell lines tested, both in culture and in tumor xenografts, but they were not produced by cancer-associated fibroblasts, thereby comprising a specialized fraction of tumor collagen. We observed the homotrimer fibers to be resistant to pericellular degradation, even upon stimulation of the cells with proinflammatory cytokines. Furthermore, we confirmed an enhanced proliferation and migration of invasive cancer cells on the surface of homotrimeric versus normal (heterotrimeric) type I collagen fibers. In summary, our findings suggest that invasive cancer cells may use homotrimers for building MMP-resistant invasion paths, supporting local proliferation and directed migration of the cells whereas surrounding normal stromal collagens are cleaved. Because the homotrimers are universally secreted by cancer cells and deposited as insoluble, MMP-resistant fibers, they offer an appealing target for cancer diagnostics and therapy. Cancer Res; 70(11); 4366-74. (C) 2010 AACR.
C1 [Makareeva, Elena; Han, Sejin; Vera, Juan Carlos; Sackett, Dan L.; Leikin, Sergey] Eunice Kennedy Shriver NICHHD, NIH, Bethesda, MD 20892 USA.
   [Holmbeck, Kenn] Natl Inst Dent & Craniofacial Res, NIH, Bethesda, MD USA.
   [Phillips, Charlotte L.] Univ Missouri, Dept Biochem, Columbia, MO USA.
   [Visse, Robert; Nagase, Hideaki] Univ London Imperial Coll Sci Technol & Med, Kennedy Inst, Div Rheumatol, London, England.
C3 National Institutes of Health (NIH) - USA; NIH Eunice Kennedy Shriver National Institute of Child Health & Human Development (NICHD); National Institutes of Health (NIH) - USA; NIH National Institute of Dental & Craniofacial Research (NIDCR); University of Missouri System; University of Missouri Columbia; Imperial College London; University of Oxford
RP Leikin, S (通讯作者)，Eunice Kennedy Shriver NICHHD, NIH, Bldg 9,Room 1N-111, Bethesda, MD 20892 USA.
EM leikins@mail.nih.gov
FU Wellcome Trust [075473]; NIH/NIDDK [DK069522]; NICHD, NIDCR, NIH
CR Alexander NR, 2008, CURR BIOL, V18, P1295, DOI 10.1016/j.cub.2008.07.090
   ASOKAN R, 1993, MOL CELL BIOCHEM, V121, P99, DOI 10.1007/BF00925968
   Barbolina MV, 2008, SEMIN CELL DEV BIOL, V19, P24, DOI 10.1016/j.semcdb.2007.06.008
   Beare AHM, 2003, J INVEST DERMATOL, V120, P153, DOI 10.1046/j.1523-1747.2003.12019.x
   Birkedal-Hansen Henning, 2008, CURR PROTOC CELL BIOL, VChapter 10, P0, DOI 10.1002/0471143030.cb1008s40
   Brodeur AC, 2007, KIDNEY INT, V71, P985, DOI 10.1038/sj.ki.5002173
   CHIPMAN SD, 1993, P NATL ACAD SCI USA, V90, P1701, DOI 10.1073/pnas.90.5.1701
   Chung LD, 2004, EMBO J, V23, P3020, DOI 10.1038/sj.emboj.7600318
   DECLERCK YA, 1987, CANCER RES, V47, P6505
   Deryugina EI, 2006, CANCER METAST REV, V25, P9, DOI 10.1007/s10555-006-7886-9
   DIDUCH DR, 1993, J BONE JOINT SURG AM, V75A, P92, DOI 10.2106/00004623-199301000-00012
   Egeblad M, 2002, NAT REV CANCER, V2, P161, DOI 10.1038/nrc745
   GHERSI G, 1989, EUR J CELL BIOL, V50, P279
   Grzesiak JJ, 2007, PANCREAS, V35, P293, DOI 10.1097/mpa.0b013e31811f4526
   Han S, 2008, J MOL BIOL, V383, P122, DOI 10.1016/j.jmb.2008.08.008
   HARALSON MA, 1987, LAB INVEST, V57, P513
   Holmbeck K, 1999, CELL, V99, P81, DOI 10.1016/S0092-8674(00)80064-1
   ISHIKOH AU, 1994, J BIOCHEM, V116, P610, DOI 10.1093/oxfordjournals.jbchem.a124568
   Kalluri R, 2006, NAT REV CANCER, V6, P392, DOI 10.1038/nrc1877
   Kostic A, 2009, PLOS ONE, V4, P0, DOI 10.1371/journal.pone.0006361
   Kuznetsova NV, 2003, J MOL BIOL, V331, P191, DOI 10.1016/S0022-2836(03)00715-0
   LEHEUP BP, 1989, LAB INVEST, V60, P791
   Lin KY, 2007, CANCER RES, V67, P1832, DOI 10.1158/0008-5472.CAN-06-3014
   LIOTTA LA, 1991, CANCER RES, V51, P0
   LITTLE CD, 1977, CELL, V10, P287, DOI 10.1016/0092-8674(77)90222-7
   LIU X, 1995, J CELL BIOL, V130, P227, DOI 10.1083/jcb.130.1.227
   LUPARELLO C, 1991, J CELL SCI, V100, P179
   Makareeva E, 2006, J BIOL CHEM, V281, P6463, DOI 10.1074/jbc.M511830200
   Makareeva E, 2008, J BIOL CHEM, V283, P4787, DOI 10.1074/jbc.M705773200
   MARSILIO E, 1984, J BIOL CHEM, V259, P1401
   MAYNE R, 1975, P NATL ACAD SCI USA, V72, P4511, DOI 10.1073/pnas.72.11.4511
   MIGNATTI P, 1993, PHYSIOL REV, V73, P161, DOI 10.1152/physrev.1993.73.1.161
   MINAFRA S, 1988, CELL BIOL INT REP, V12, P895, DOI 10.1016/0309-1651(88)90053-7
   Misof K, 1997, J CLIN INVEST, V100, P40, DOI 10.1172/JCI119519
   MORO L, 1977, ARCH BIOCHEM BIOPHYS, V182, P33, DOI 10.1016/0003-9861(77)90280-6
   Nagase H, 2006, CARDIOVASC RES, V69, P562, DOI 10.1016/j.cardiores.2005.12.002
   NARAYANAN AS, 1984, COLLAGEN REL RES, V4, P289
   Paszek MJ, 2005, CANCER CELL, V8, P241, DOI 10.1016/j.ccr.2005.08.010
   Pucci-Minafra I, 1998, CARCINOGENESIS, V19, P575, DOI 10.1093/carcin/19.4.575
   RUPARD JH, 1988, AM J PATHOL, V133, P316
   SCHILLACI R, 1989, EUR J CELL BIOL, V48, P135
   Schwarze U, 2004, AM J HUM GENET, V74, P917, DOI 10.1086/420794
   Sengupta PK, 2003, CANCER RES, V63, P1789
   SHAPIRO FD, 1982, J NATL CANCER I, V69, P1009
   SMITH BD, 1980, BIOCHEMISTRY-US, V19, P1820, DOI 10.1021/bi00550a014
   Ulrich TA, 2009, CANCER RES, V69, P4167, DOI 10.1158/0008-5472.CAN-08-4859
   YAMAGATA S, 1984, J BIOCHEM-TOKYO, V96, P17, DOI 10.1093/oxfordjournals.jbchem.a134809
   Yilmaz M, 2009, CANCER METAST REV, V28, P15, DOI 10.1007/s10555-008-9169-0
   Zhao WG, 2000, J CLIN INVEST, V106, P941, DOI 10.1172/JCI10158
NR 49
TC 78
Z9 81
U1 1
U2 15
PU AMER ASSOC CANCER RESEARCH
PI PHILADELPHIA
PA 615 CHESTNUT ST, 17TH FLOOR, PHILADELPHIA, PA 19106-4404 USA
SN 0008-5472
EI 
J9 CANCER RES
JI Cancer Res.
PD JUN 1
PY 2010
VL 70
IS 11
BP 4366
EP 4374
DI 10.1158/0008-5472.CAN-09-4057
PG 9
WC Oncology
SC Oncology
GA 607GF
UT WOS:000278486400014
PM 20460529
DA 2023-09-23
ER

PT J
AU Madeo, A
   Maggiolini, M
AF Madeo, Antonio
   Maggiolini, Marcello
TI Nuclear Alternate Estrogen Receptor GPR30 Mediates 17 beta-Estradiol-Induced Gene Expression and Migration in Breast Cancer-Associated Fibroblasts
SO CANCER RESEARCH
LA English
DT Article
ID tissue-growth-factor; protein-coupled receptor-30; stromal fibroblasts; signal-transduction; up-regulation; tumor-growth; cells; proliferation; egf; microenvironment
AB Fibroblasts are the principal cellular component of connective tissue and are associated with cancer cells at all stages of tumor progression. Structural and functional contributions of fibroblasts to the growth, survival, and invasive capacity of cancer cells are beginning to emerge. In breast carcinoma, similar to 80% of stromal fibroblasts termed cancer-associated fibroblasts (CAF) are thought to manifest an activated phenotype that promotes cancer cell proliferation tumor growth at metastatic sites similar to the primary tumor. In this report, we show that CAFs respond to physiologic concentrations of 17 beta-estradiol (E2) by rapidly inducing extracellular signal-regulated kinase phosphorylation and immediate early gene expression, including c-fos and connective tissue growth factor, and cyclin D1. Notably, the E2 response is mediated by the alternate estrogen receptor GPR30, which interfaces with the epidermal growth factor receptor (EGFR) signaling pathway. In particular, E2 stimulates a physical interaction between GPR30 and phosphorylated EGFR, recruiting them to the cyclin D1 gene promoter. Nuclear localization induced by E2 was confirmed by cellular immunofluorescence methods. GPR30 was required for CAF proliferation and migration induced by E2. Our results provide important new mechanistic insights into how CAFs are stimulated by estrogen through a GPR30-mediated nuclear signaling pathway. More generally, they define estrogenic GPR30 signaling as a functionally important component of the tumor microenvironment. Cancer Res; 70(14); 6036-46. (C) 2010 AACR.
C1 [Madeo, Antonio; Maggiolini, Marcello] Univ Calabria, Dept Pharmacobiol, I-87036 Cosenza, Italy.
C3 University of Calabria
RP Maggiolini, M (通讯作者)，Univ Calabria, Dept Pharmacobiol, I-87036 Cosenza, Italy.
EM marcellomaggiolini@yahoo.it
FU Associazione Italiana Ricerca sul Cancro (AIRC) [8925/2009]; Ministero dell'Universita e Ricerca [2008PK2WCW/2008]
CR Albanito L, 2008, ENVIRON HEALTH PERSP, V116, P1648, DOI 10.1289/ehp.11297
   Albanito L, 2008, ENDOCRINOLOGY, V149, P3799, DOI 10.1210/en.2008-0117
   Albanito L, 2007, CANCER RES, V67, P1859, DOI 10.1158/0008-5472.CAN-06-2909
   Albini A, 2007, NAT REV CANCER, V7, P139, DOI 10.1038/nrc2067
   Ariazi EA, 2010, CANCER RES, V70, P1184, DOI 10.1158/0008-5472.CAN-09-3068
   Bhowmick NA, 2004, NATURE, V432, P332, DOI 10.1038/nature03096
   Bhowmick NA, 2005, CURR OPIN GENET DEV, V15, P97, DOI 10.1016/j.gde.2004.12.003
   Bologa CG, 2006, NAT CHEM BIOL, V2, P207, DOI 10.1038/nchembio775
   Bunone G, 1996, EMBO J, V15, P2174, DOI 10.1002/j.1460-2075.1996.tb00571.x
   Chang HY, 2005, P NATL ACAD SCI USA, V102, P3738, DOI 10.1073/pnas.0409462102
   Cheng N, 2005, ONCOGENE, V24, P5053, DOI 10.1038/sj.onc.1208685
   Costa M, 2006, J CELL SCI, V119, P4952, DOI 10.1242/jcs.03272
   Deng YZ, 2007, J BIOL CHEM, V282, P36571, DOI 10.1074/jbc.M704141200
   Dietz PM, 2009, AM J OBSTET GYNECOL, V201, P0, DOI 10.1016/j.ajog.2009.04.045
   Edwards DP, 2005, ANNU REV PHYSIOL, V67, P335, DOI 10.1146/annurev.physiol.67.040403.120151
   Filardo EJ, 2006, CLIN CANCER RES, V12, P6359, DOI 10.1158/1078-0432.CCR-06-0860
   Finak G, 2008, NAT MED, V14, P518, DOI 10.1038/nm1764
   Han HJ, 2008, NATURE, V452, P187, DOI 10.1038/nature06781
   Hsu SC, 2007, J BIOL CHEM, V282, P10432, DOI 10.1074/jbc.M610014200
   Jiang WG, 2004, ENDOCR-RELAT CANCER, V11, P781, DOI 10.1677/erc.1.00825
   Kajanne R, 2007, J CELL PHYSIOL, V212, P489, DOI 10.1002/jcp.21041
   Kalluri R, 2006, NAT REV CANCER, V6, P392, DOI 10.1038/nrc1877
   Kang LG, 2010, MOL ENDOCRINOL, V24, P709, DOI 10.1210/me.2009-0317
   Kang YB, 2003, CANCER CELL, V3, P537, DOI 10.1016/S1535-6108(03)00132-6
   Karnoub AE, 2007, NATURE, V449, P557, DOI 10.1038/nature06188
   Kuo Wen-Hung, 2007, TAIWAN J OBSTET GYNECOL, V46, P135, DOI 10.1016/S1028-4559(07)60007-2
   Lin SY, 2001, NAT CELL BIOL, V3, P802, DOI 10.1038/ncb0901-802
   Liu LY, 2008, WORLD J GASTROENTERO, V14, P2110, DOI 10.3748/wjg.14.2110
   Lo HW, 2006, BREAST CANCER RES TR, V95, P211, DOI 10.1007/s10549-005-9011-0
   Lo HW, 2005, CANCER RES, V65, P338
   Maffini MV, 2004, J CELL SCI, V117, P1495, DOI 10.1242/jcs.01000
   Maggiolini M, 2004, J BIOL CHEM, V279, P27008, DOI 10.1074/jbc.M403588200
   Maggiolini M, 2010, J ENDOCRINOL, V204, P105, DOI 10.1677/JOE-09-0242
   May LT, 2008, INT J BIOCHEM CELL B, V40, P2013, DOI 10.1016/j.biocel.2008.04.001
   Mullis TC, 2008, J CLIN PATHOL, V61, P606, DOI 10.1136/jcp.2007.052795
   Orimo A, 2005, CELL, V121, P335, DOI 10.1016/j.cell.2005.02.034
   Pandey DP, 2009, EMBO J, V28, P523, DOI 10.1038/emboj.2008.304
   Polyak K, 2007, J CLIN INVEST, V117, P3155, DOI 10.1172/JCI33295
   Prossnitz ER, 2009, MOL CELL ENDOCRINOL, V308, P32, DOI 10.1016/j.mce.2009.03.026
   Rasmussen BB, 2008, LANCET ONCOL, V9, P23, DOI 10.1016/S1470-2045(07)70386-8
   Revankar CM, 2005, SCIENCE, V307, P1625, DOI 10.1126/science.1106943
   Sirianni R, 2008, ENDOCRINOLOGY, V149, P5043, DOI 10.1210/en.2007-1593
   Smith HO, 2009, GYNECOL ONCOL, V114, P465, DOI 10.1016/j.ygyno.2009.05.015
   Vivacqua A, 2006, MOL ENDOCRINOL, V20, P631, DOI 10.1210/me.2005-0280
   Vivacqua A, 2006, MOL PHARMACOL, V70, P1414, DOI 10.1124/mol.106.026344
   Vivacqua A, 2009, MOL ENDOCRINOL, V23, P1815, DOI 10.1210/me.2009-0120
   Yamaguchi Y, 2009, ENDOCR J, V56, P1, DOI 10.1507/endocrj.K08E-099
NR 48
TC 137
Z9 150
U1 1
U2 13
PU AMER ASSOC CANCER RESEARCH
PI PHILADELPHIA
PA 615 CHESTNUT ST, 17TH FLOOR, PHILADELPHIA, PA 19106-4404 USA
SN 0008-5472
EI 1538-7445
J9 CANCER RES
JI Cancer Res.
PD JUL 15
PY 2010
VL 70
IS 14
BP 6036
EP 6046
DI 10.1158/0008-5472.CAN-10-0408
PG 11
WC Oncology
SC Oncology
GA 626GV
UT WOS:000279955300039
PM 20551055
DA 2023-09-23
ER

PT J
AU Yang, L
AF Yang, L.
TI TGF beta, a Potent Regulator of Tumor Microenvironment and Host Immune Response, Implication for Therapy
SO CURRENT MOLECULAR MEDICINE
LA English
DT Review
DE TGF beta; inflammation; tumor microenvironment; bone marrow; myeloid cells; breast tumor; metastasis; antagonism
ID growth-factor-beta; endothelial progenitor cells; mesenchymal stem-cells; kappa-b activation; myeloid cells; t-cells; stromal fibroblasts; suppressor-cells; colon-cancer; bone
AB Alterations in TGF beta signaling are common in human cancers. TGF beta has significant impact on tumor initiation and progression. Therapeutic strategies including neutralizing antibodies and small molecular inhibitors have been developed to target TGF beta signaling. However, TGF beta can work as both a tumor suppressor and a tumor promoter. A significant challenge to the development of successful TGF beta antagonism treatment is understanding how and when TGF beta switches its function from a tumor suppressor to a tumor promoter. Recent studies demonstrate that TGF beta regulates the infiltration of inflammatory cells and cancer associated fibroblasts into the tumor microenvironment, resulting in changes in signaling cascade in tumor cells. Additionally, TGF beta exerts systemic immune suppression and significantly inhibits host tumor immune surveillance. Neutralizing TGF beta in preclinical mouse models enhances CD8+ T-cell and natural killer cell-mediated anti-tumor immune response. This new understanding of TGF beta signaling in regulation of tumor microenvironment and immune response may provide useful information, particularly for patient selection and inflammation/immune biomarkers for TGF beta antagonism therapy in clinical trials.
C1 NCI, Lab Canc Biol & Genet, Ctr Canc Res, NIH, Bethesda, MD 20876 USA.
C3 National Institutes of Health (NIH) - USA; NIH National Cancer Institute (NCI)
RP Yang, L (通讯作者)，NCI, Lab Canc Biol & Genet, Ctr Canc Res, NIH, Bldg 37,Room 3134C,37 Convent Dr,MSC 4258, Bethesda, MD 20876 USA.
EM yangl3@mail.nih.gov
CR Adorno M, 2009, CELL, V137, P87, DOI 10.1016/j.cell.2009.01.039
   Almand B, 2000, CLIN CANCER RES, V6, P1755
   Arteaga CL, 2006, CURR OPIN GENET DEV, V16, P30, DOI 10.1016/j.gde.2005.12.009
   Asahara T, 1997, SCIENCE, V275, P964, DOI 10.1126/science.275.5302.964
   Balkwill F, 2004, NATURE, V431, P405, DOI 10.1038/431405a
   Bhowmick NA, 2004, SCIENCE, V303, P848, DOI 10.1126/science.1090922
   Bierie B, 2006, NAT REV CANCER, V6, P506, DOI 10.1038/nrc1926
   Biswas S, 2007, J CLIN INVEST, V117, P1305, DOI 10.1172/JCI30740
   Bristow RG, 2008, NAT REV CANCER, V8, P180, DOI 10.1038/nrc2344
   Bruna A, 2007, CANCER CELL, V11, P147, DOI 10.1016/j.ccr.2006.11.023
   Budhu A, 2006, CANCER CELL, V10, P99, DOI 10.1016/j.ccr.2006.06.016
   Cicek M, 2006, CANCER METAST REV, V25, P635, DOI 10.1007/s10555-006-9035-x
   Coussens LM, 2002, NATURE, V420, P860, DOI 10.1038/nature01322
   Direkze NC, 2004, CANCER RES, V64, P8492, DOI 10.1158/0008-5472.CAN-04-1708
   Du R, 2008, CANCER CELL, V13, P206, DOI 10.1016/j.ccr.2008.01.034
   Dupont S, 2009, CELL, V136, P123, DOI 10.1016/j.cell.2008.10.051
   Engle SJ, 2002, CANCER RES, V62, P6362
   Forrester E, 2005, CANCER RES, V65, P2296, DOI 10.1158/0008-5472.CAN-04-3272
   Gabrilovich DI, 2009, NAT REV IMMUNOL, V9, P162, DOI 10.1038/nri2506
   Galon J, 2006, SCIENCE, V313, P1960, DOI 10.1126/science.1129139
   Ghiringhelli F, 2005, J EXP MED, V202, P1075, DOI 10.1084/jem.20051511
   Gothert JR, 2004, BLOOD, V104, P1769, DOI 10.1182/blood-2003-11-3952
   Guasch G, 2007, CANCER CELL, V12, P313, DOI 10.1016/j.ccr.2007.08.020
   Guise TA, 2003, CLIN ORTHOP RELAT R, V0, PPS32, DOI 10.1097/01.blo.0000093055.96273.69
   Hiratsuka S, 2006, NAT CELL BIOL, V8, P1369, DOI 10.1038/ncb1507
   Ijichi H, 2006, GENE DEV, V20, P3147, DOI 10.1101/gad.1475506
   Karnoub AE, 2007, NATURE, V449, P557, DOI 10.1038/nature06188
   Kim BG, 2006, NATURE, V441, P1015, DOI 10.1038/nature04846
   Kitamura T, 2007, NAT GENET, V39, P467, DOI 10.1038/ng1997
   Korn T, 2007, NATURE, V448, P484, DOI 10.1038/nature05970
   Levy L, 2006, CYTOKINE GROWTH F R, V17, P41, DOI 10.1016/j.cytogfr.2005.09.009
   Liu IM, 2009, EMBO J, V28, P88, DOI 10.1038/emboj.2008.266
   Lu SL, 2006, GENE DEV, V20, P1331, DOI 10.1101/gad.1413306
   Lu SL, 2004, CANCER RES, V64, P4405, DOI 10.1158/0008-5472.CAN-04-1032
   Lu T, 2007, P NATL ACAD SCI USA, V104, P4365, DOI 10.1073/pnas.0700118104
   Luo JL, 2007, NATURE, V446, P690, DOI 10.1038/nature05656
   Lyden D, 1999, NATURE, V401, P670, DOI 10.1038/44334
   Lyden D, 2001, NAT MED, V7, P1194, DOI 10.1038/nm1101-1194
   Maggio-Price L, 2006, CANCER RES, V66, P828, DOI 10.1158/0008-5472.CAN-05-2448
   Marx J, 2008, SCIENCE, V319, P154, DOI 10.1126/science.319.5860.154
   Mishra PJ, 2009, CANCER RES, V69, P1255, DOI 10.1158/0008-5472.CAN-08-3562
   Monteleone G, 2004, J BIOL CHEM, V279, P3925, DOI 10.1074/jbc.M303654200
   Movahedi K, 2008, BLOOD, V111, P4233, DOI 10.1182/blood-2007-07-099226
   Mundy GR, 2002, NAT REV CANCER, V2, P584, DOI 10.1038/nrc867
   Munoz NM, 2006, CANCER RES, V66, P9837, DOI 10.1158/0008-5472.CAN-06-0890
   Nagaraj S, 2007, NAT MED, V13, P828, DOI 10.1038/nm1609
   Nam JS, 2008, CANCER RES, V68, P3915, DOI 10.1158/0008-5472.CAN-08-0206
   Nam JS, 2008, CANCER RES, V68, P3835, DOI 10.1158/0008-5472.CAN-08-0215
   Nolan DJ, 2007, GENE DEV, V21, P1546, DOI 10.1101/gad.436307
   Orimo A, 2005, CELL, V121, P335, DOI 10.1016/j.cell.2005.02.034
   Orimo A, 2006, CELL CYCLE, V5, P1597, DOI 10.4161/cc.5.15.3112
   Padua D, 2008, CELL, V133, P66, DOI 10.1016/j.cell.2008.01.046
   Patil VRS, 2005, NEOPLASIA, V7, P234, DOI 10.1593/neo.04523
   Purhonen S, 2008, P NATL ACAD SCI USA, V105, P6620, DOI 10.1073/pnas.0710516105
   Rafii S, 2002, NAT REV CANCER, V2, P826, DOI 10.1038/nrc925
   Rafii S, 2003, NAT MED, V9, P702, DOI 10.1038/nm0603-702
   Scortegagna M, 2008, BLOOD, V111, P3343, DOI 10.1182/blood-2007-10-115758
   Serafini P, 2006, SEMIN CANCER BIOL, V16, P53, DOI 10.1016/j.semcancer.2005.07.005
   Shojaei F, 2007, NAT BIOTECHNOL, V25, P911, DOI 10.1038/nbt1323
   Takahashi T, 1999, NAT MED, V5, P434, DOI 10.1038/7434
   Terabe M, 2003, J EXP MED, V198, P1741, DOI 10.1084/jem.20022227
   Trapani JA, 2005, CANCER CELL, V8, P349, DOI 10.1016/j.ccr.2005.10.018
   Wahl SM, 2006, IMMUNOL REV, V213, P213, DOI 10.1111/j.1600-065X.2006.00437.x
   Watanabe T, 2001, NEW ENGL J MED, V344, P1196, DOI 10.1056/NEJM200104193441603
   Yang L, 2004, CANCER CELL, V6, P409, DOI 10.1016/j.ccr.2004.08.031
   Yang L, 2008, CANCER CELL, V13, P23, DOI 10.1016/j.ccr.2007.12.004
NR 66
TC 41
Z9 45
U1 0
U2 10
PU BENTHAM SCIENCE PUBL LTD
PI SHARJAH
PA EXECUTIVE STE Y-2, PO BOX 7917, SAIF ZONE, 1200 BR SHARJAH, U ARAB EMIRATES
SN 1566-5240
EI 1875-5666
J9 CURR MOL MED
JI Curr. Mol. Med.
PD JUN 15
PY 2010
VL 10
IS 4
BP 374
EP 380
DI 10.2174/156652410791317039
PG 7
WC Medicine, Research & Experimental
SC Research & Experimental Medicine
GA 599KC
UT WOS:000277909700005
PM 20455854
DA 2023-09-23
ER

PT J
AU Fabris, VT
   Sahores, A
   Vanzulli, SI
   Colombo, L
   Molinolo, AA
   Lanari, C
   Lamb, CA
AF Fabris, Victoria T.
   Sahores, Ana
   Vanzulli, Silvia I.
   Colombo, Lucas
   Molinolo, Alfredo A.
   Lanari, Claudia
   Lamb, Caroline A.
TI Inoculated mammary carcinoma-associated fibroblasts: contribution to hormone independent tumor growth
SO BMC CANCER
LA English
DT Article
ID medroxyprogesterone acetate; breast-cancer; dependent tumorigenicity; progesterone-receptors; stromal cells; nude-mice; adenocarcinomas; angiogenesis; mpa; differentiation
AB Background: Increasing evidence has underscored the role of carcinoma associated fibroblasts (CAF) in tumor growth. However, there are controversial data regarding the persistence of inoculated CAF within the tumors. We have developed a model in which murine metastatic ductal mammary carcinomas expressing estrogen and progesterone receptors transit through different stages of hormone dependency. Hormone dependent (HD) tumors grow only in the presence of progestins, whereas hormone independent (HI) variants grow without hormone supply. We demonstrated previously that CAF from HI tumors (CAF-HI) express high levels of FGF-2 and that FGF-2 induced HD tumor growth in vivo. Our main goal was to investigate whether inoculated CAF-HI combined with purified epithelial (EPI) HD cells can induce HD tumor growth. Methods: Purified EPI cells of HD and HI tumors were inoculated alone, or together with CAF-HI, into female BALB/c mice and tumor growth was evaluated. In another set of experiments, purified EPI-HI alone or combined with CAF-HI or CAF-HI-GFP were inoculated into BALB/c or BALB/c-GFP mice. We assessed whether inoculated CAF-HI persisted within the tumors by analyzing inoculated or host CAF in frozen sections of tumors growing in BALB/c or BALB/c-GFP mice. The same model was used to evaluate early stages of tumor development and animals were euthanized at 2, 7, 12 and 17 days after EPI-HI or EPI-HI+CAF-HI inoculation. In angiogenesis studies, tumor vessels were quantified 5 days after intradermal inoculation. Results: We found that admixed CAF-HI failed to induce epithelial HD tumor growth, but instead, enhanced HI tumor growth (p < 0.001). Moreover, inoculated CAF-HI did not persist within the tumors. Immunofluorescence studies showed that inoculated CAF-HI disappeared after 13 days. We studied the mechanisms by which CAF-HI increased HI tumor growth, and found a significant increase in angiogenesis (p < 0.05) in the co-injected mice at early time points. Conclusions: Inoculated CAF-HI do not persist within the tumor mass although they play a role during the first stages of tumor formation promoting angiogenesis. This angiogenic environment is unable to replace the hormone requirement of HD tumors that still need the hormone to recruit the stroma from the host.
C1 [Fabris, Victoria T.; Sahores, Ana; Lanari, Claudia; Lamb, Caroline A.] Consejo Nacl Invest Cient & Tecn, Lab Hormonal Carcinogenesis, Inst Biol & Med Expt, Buenos Aires, DF, Argentina.
   [Vanzulli, Silvia I.] Acad Nacl Med Buenos Aires, Inst Invest Oncol, RA-1425 Buenos Aires, DF, Argentina.
   [Colombo, Lucas] Univ Buenos Aires, Inst Oncol AH Roffo, Area Invest, Buenos Aires, DF, Argentina.
   [Molinolo, Alfredo A.] Natl Inst Craniofacial & Dent Res, Oral & Pharyngeal Canc Branch, NIH, Bethesda, MD 20892 USA.
C3 Consejo Nacional de Investigaciones Cientificas y Tecnicas (CONICET); Institute of Biology & Experimental Medicine; Buenos Aires National Academy of Medicine; University of Buenos Aires; National Institutes of Health (NIH) - USA; NIH National Institute of Dental & Craniofacial Research (NIDCR)
RP Lamb, CA (通讯作者)，Consejo Nacl Invest Cient & Tecn, Lab Hormonal Carcinogenesis, Inst Biol & Med Expt, Vuelta Obligado 2490, Buenos Aires, DF, Argentina.
EM clamb@dna.uba.ar
FU Fundacion Sales [2008-2010]; SECYT [BID 1201/OC-AR, PICT 2005-05-538302]
CR Bissell MJ, 2001, NAT REV CANCER, V1, P46, DOI 10.1038/35094059
   Charney DS, 2004, AM J PSYCHIAT, V161, P1, DOI 10.1176/appi.ajp.161.1.1
   Cheng N, 2005, ONCOGENE, V24, P5053, DOI 10.1038/sj.onc.1208685
   Dong JY, 2004, EMBO J, V23, P2800, DOI 10.1038/sj.emboj.7600289
   DRAN G, 1995, BREAST CANCER RES TR, V35, P173, DOI 10.1007/BF00668207
   Duda DG, 2004, CANCER RES, V64, P5920, DOI 10.1158/0008-5472.CAN-04-1268
   Fabris VT, 2005, CANCER GENET CYTOGEN, V161, P130, DOI 10.1016/j.cancergencyto.2005.02.008
   Fukumura D, 1998, CELL, V94, P715, DOI 10.1016/S0092-8674(00)81731-6
   GARTNER MFRM, 1992, INT J CANCER, V51, P788, DOI 10.1002/ijc.2910510520
   Giulianelli S, 2008, INT J CANCER, V123, P2518, DOI 10.1002/ijc.23802
   Hay ED, 1995, ACTA ANAT, V154, P8
   Hu M, 2008, CURR OPIN GENET DEV, V18, P27, DOI 10.1016/j.gde.2007.12.006
   Hu M, 2008, CANCER CELL, V13, P394, DOI 10.1016/j.ccr.2008.03.007
   Kalluri R, 2009, J CLIN INVEST, V119, P1420, DOI 10.1172/JCI39104
   Kim BG, 2006, PROTEOMICS, V6, P1166, DOI 10.1002/pmic.200500289
   Lamb CA, 2005, BREAST CANCER RES, V7, PR1111, DOI 10.1186/bcr1345
   Lanari C, 1997, MEDICINA-BUENOS AIRE, V57, P55
   LANARI C, 1989, INT J CANCER, V43, P845, DOI 10.1002/ijc.2910430518
   LANARI C, 1986, CANCER LETT, V33, P215, DOI 10.1016/0304-3835(86)90027-3
   Lanari C, 2009, ENDOCR-RELAT CANCER, V16, P333, DOI 10.1677/ERC-08-0244
   Molinolo A, 1998, CANCER LETT, V126, P49, DOI 10.1016/S0304-3835(97)00527-2
   MOLINOLO AA, 1987, J NATL CANCER I, V79, P1341
   NOEL A, 1993, BRIT J CANCER, V68, P909, DOI 10.1038/bjc.1993.453
   Orimo A, 2005, CELL, V121, P335, DOI 10.1016/j.cell.2005.02.034
   PICARD O, 1986, CANCER RES, V46, P3290
   Presta M, 2009, EUR CYTOKINE NETW, V20, P39, DOI 10.1684/ecn.2009.0155
   SAPPINO AP, 1988, INT J CANCER, V41, P707, DOI 10.1002/ijc.2910410512
   Shojaei F, 2008, TRENDS CELL BIOL, V18, P372, DOI 10.1016/j.tcb.2008.06.003
   Soucek L, 2007, NAT MED, V13, P1211, DOI 10.1038/nm1649
   Studebaker AW, 2008, CANCER RES, V68, P9087, DOI 10.1158/0008-5472.CAN-08-0400
   Udagawa T, 2006, FASEB J, V20, P95, DOI 10.1096/fj.04-3669com
   Yashiro M, 2005, BREAST CANCER RES TR, V90, P307, DOI 10.1007/s10549-004-5364-z
NR 32
TC 10
Z9 10
U1 0
U2 1
PU BMC
PI LONDON
PA CAMPUS, 4 CRINAN ST, LONDON N1 9XW, ENGLAND
SN 
EI 1471-2407
J9 BMC CANCER
JI BMC Cancer
PD JUN 16
PY 2010
VL 10
IS 
BP 
EP 
DI 10.1186/1471-2407-10-293
PG 10
WC Oncology
SC Oncology
GA 624DI
UT WOS:000279796000001
PM 20553594
DA 2023-09-23
ER

PT J
AU Walter, K
   Omura, N
   Hong, SM
   Griffith, M
   Vincent, A
   Borges, M
   Goggins, M
AF Walter, Kimberly
   Omura, Noriyuki
   Hong, Seung-Mo
   Griffith, Margaret
   Vincent, Audrey
   Borges, Michael
   Goggins, Michael
TI Overexpression of Smoothened Activates the Sonic Hedgehog Signaling Pathway in Pancreatic Cancer-Associated Fibroblasts
SO CLINICAL CANCER RESEARCH
LA English
DT Article
ID basal-cell carcinoma; human homolog; mouse model; mutations; tumorigenesis; prostate; growth; tumors; immortalization; requirement
AB Purpose: Accumulating evidence suggests that cancer-associated stromal fibroblasts (CAF) contribute to tumor growth by actively communicating with cancer cells. Our aim is to identify signaling pathways involved in tumor-stromal cell interactions in human pancreatic cancer. Experimental Design: We established primary fibroblast cultures from human pancreatic adenocarcinomas and nonneoplastic pancreas tissues. To identify differentially expressed genes in CAFs, we did gene expression profiling of human pancreatic CAFs and nonneoplastic pancreatic fibroblasts. Results: The Hedgehog receptor Smoothened (SMO) was upregulated in CAFs relative to control fibroblasts. CAFs expressing SMO could transduce the Sonic hedgehog signal to activate Gli1 expression, and small interfering RNA knockdown of SMO blocked the induction of Gli1 in these cells. Stromal fibroblasts of human primary pancreatic adenocarcinomas overexpressed Smo compared with normal pancreatic fibroblasts. Conclusions: These findings implicate overexpression of Smo as a mechanism for the activation of Hedgehog signaling in human pancreatic CAFs and suggest that stromal cells may be a therapeutic target for Smo antagonists in pancreatic cancer. Clin Cancer Res; 16(6); 1781-9. (C) 2010 AACR.
C1 [Walter, Kimberly; Omura, Noriyuki; Hong, Seung-Mo; Griffith, Margaret; Vincent, Audrey; Borges, Michael; Goggins, Michael] Johns Hopkins Med Inst, Sol Goldman Pancreat Canc Res Ctr, Dept Pathol, Baltimore, MD 21231 USA.
   [Goggins, Michael] Johns Hopkins Med Inst, Sol Goldman Pancreat Canc Res Ctr, Dept Med, Baltimore, MD 21231 USA.
   [Goggins, Michael] Johns Hopkins Med Inst, Sol Goldman Pancreat Canc Res Ctr, Dept Oncol, Baltimore, MD 21231 USA.
C3 Johns Hopkins University; Johns Hopkins Medicine; Johns Hopkins University; Johns Hopkins Medicine; Johns Hopkins University; Johns Hopkins Medicine
RP Goggins, M (通讯作者)，Johns Hopkins Med Inst, Sol Goldman Pancreat Canc Res Ctr, Dept Pathol, Canc Res Bldg 2,Room 342,1550 Orleans St, Baltimore, MD 21231 USA.
EM mgoggins@jhmi.edu
FU National Cancer Institute [CA62924, CA120432]; Michael Rolfe Foundation
CR Arimura S, 2009, GASTROENTEROLOGY, V137, P629, DOI 10.1053/j.gastro.2009.04.059
   Bailey JM, 2008, CLIN CANCER RES, V14, P5995, DOI 10.1158/1078-0432.CCR-08-0291
   Berman DM, 2003, NATURE, V425, P846, DOI 10.1038/nature01972
   Blair SS, 1997, DEVELOPMENT, V124, P4053
   BYRNE JA, 1995, MOL MED, V1, P418, DOI 10.1007/BF03401579
   Counter CM, 1998, P NATL ACAD SCI USA, V95, P14723, DOI 10.1073/pnas.95.25.14723
   Dahmane N, 1997, NATURE, V389, P876, DOI 10.1038/39918
   Feldmann G, 2008, GUT, V57, P1420, DOI 10.1136/gut.2007.148189
   Feldmann G, 2008, MOL CANCER THER, V7, P2725, DOI 10.1158/1535-7163.MCT-08-0573
   Feldmann G, 2007, CANCER RES, V67, P2187, DOI 10.1158/0008-5472.CAN-06-3281
   Fukushima N, 2008, MODERN PATHOL, V21, P1044, DOI 10.1038/modpathol.2008.77
   Hahn H, 1996, CELL, V85, P841, DOI 10.1016/S0092-8674(00)81268-4
   Hartel M, 2004, WORLD J SURG, V28, P818, DOI 10.1007/s00268-004-7147-4
   Infante JR, 2007, J CLIN ONCOL, V25, P319, DOI 10.1200/JCO.2006.07.8824
   Jiang J, 2008, DEV CELL, V15, P801, DOI 10.1016/j.devcel.2008.11.010
   Johnson RL, 1996, SCIENCE, V272, P1668, DOI 10.1126/science.272.5268.1668
   Jones S, 2008, SCIENCE, V321, P1801, DOI 10.1126/science.1164368
   Karhadkar SS, 2004, NATURE, V431, P707, DOI 10.1038/nature02962
   Lee KM, 2003, BIOCHEM BIOPH RES CO, V301, P1038, DOI 10.1016/S0006-291X(03)00086-X
   Liu N, 1998, AM J PATHOL, V153, P263, DOI 10.1016/S0002-9440(10)65567-8
   Massoner P, 2008, PROSTATE, V68, P1165, DOI 10.1002/pros.20785
   Morton JP, 2007, P NATL ACAD SCI USA, V104, P5103, DOI 10.1073/pnas.0701158104
   Nolan-Stevaux O, 2009, GENE DEV, V23, P24, DOI 10.1101/gad.1753809
   Olive KP, 2009, SCIENCE, V324, P1457, DOI 10.1126/science.1171362
   Orimo A, 2006, CELL CYCLE, V5, P1597, DOI 10.4161/cc.5.15.3112
   Peduto L, 2006, ONCOGENE, V25, P5462, DOI 10.1038/sj.onc.1209536
   Reifenberger J, 1998, CANCER RES, V58, P1798
   Rubin LL, 2006, NAT REV DRUG DISCOV, V5, P1026, DOI 10.1038/nrd2086
   Siegel RL, 2017, CA-CANCER J CLIN, V67, P7, DOI 10.3322/caac.21387
   Taipale J, 2002, NATURE, V418, P892, DOI 10.1038/nature00989
   Taylor MD, 2002, NAT GENET, V31, P306, DOI 10.1038/ng916
   Thayer SP, 2003, NATURE, V425, P851, DOI 10.1038/nature02009
   Tian H, 2009, P NATL ACAD SCI USA, V106, P4254, DOI 10.1073/pnas.0813203106
   Walter K, 2008, CANCER BIOL THER, V7, P882, DOI 10.4161/cbt.7.6.5869
   Xie JW, 1998, NATURE, V391, P90, DOI 10.1038/34201
   Yauch RL, 2008, NATURE, V455, P406, DOI 10.1038/nature07275
NR 37
TC 148
Z9 156
U1 0
U2 19
PU AMER ASSOC CANCER RESEARCH
PI PHILADELPHIA
PA 615 CHESTNUT ST, 17TH FLOOR, PHILADELPHIA, PA 19106-4404 USA
SN 1078-0432
EI 1557-3265
J9 CLIN CANCER RES
JI Clin. Cancer Res.
PD MAR 15
PY 2010
VL 16
IS 6
BP 1781
EP 1789
DI 10.1158/1078-0432.CCR-09-1913
PG 9
WC Oncology
SC Oncology
GA 608OT
UT WOS:000278595600012
PM 20215540
DA 2023-09-23
ER

PT J
AU Jung, DW
   Che, ZM
   Kim, J
   Kim, K
   Kim, KY
   Williams, D
   Kim, J
AF Jung, Da-Woon
   Che, Zhong Min
   Kim, Jinmi
   Kim, Kyungshin
   Kim, Ki-Yeol
   Williams, Darren
   Kim, Jin
TI Tumor-stromal crosstalk in invasion of oral squamous cell carcinoma: a pivotal role of CCL7
SO INTERNATIONAL JOURNAL OF CANCER
LA English
DT Article
DE CCL7; IL-1 alpha; chemokine; carcinoma-associated fibroblasts; oral squamous cell carcinoma; crosstalk
ID cancer; fibroblasts; myofibroblasts; metastasis; expression; invasiveness; involvement; growth; lines; angiogenesis
AB Recent studies have shown that stromal fibroblasts have a more profound influence on the initiation and progression of carcinoma than was previously appreciated. This study aimed at investigating the reciprocal relationship between cancer cells and their associated fibroblasts at both the molecular and cellular level in oral squamous cell carcinoma (OSCC). To identify key molecular regulators expressed by carcinoma-associated fibroblasts (CAF) that promote cancer cell invasion, microarrays were performed by comparing cocultured OSCC cells and CAF with monoculture controls. Microarray and real-time PCR analysis identified marked upregulation of the chemokine (C-C motif) ligand 7 (CCL7) in cocultured CAF. ELISA showed an elevated level of CCL7 secretion from CAF stimulated by coculture with OSCC cells. CCL7 promoted the invasion and migration of OSCC cells, and the invasiveness was inhibited by treatment with CCL7 neutralizing antibody. OSCC cells were shown to express CCR1, CCR2 and CCR3, receptors for CCL7, by RT-PCR. In addition, treatment with anti-CCR1 or anti-CCR3 antibody inhibited CCL7-induced OSCC cell migration, implicating that CCL7 promotes cancer cell migration through CCR1 and CCR3 on OSCC cells. Cytokine antibody array analysis of the supernatant from OSCC cell culture revealed that interleukin-la was an inducer of CCL7 secretion by CAF. This study confirms the reciprocal relationship of the molecular crosstalk regulating the invasion of OSCC and describes new potential targets for future therapy.
C1 [Jung, Da-Woon; Che, Zhong Min; Kim, Jinmi; Kim, Kyungshin; Kim, Ki-Yeol; Kim, Jin] Yonsei Univ, Coll Dent, Oral Canc Res Inst, Dept Oral Pathol,Brain Korea Project 21, 134 Shinchon Dong, Seoul 120752, South Korea.
   [Williams, Darren] Gwangju Inst Sci & Technol, Dept Life Sci, Kwangju, South Korea.
C3 Yonsei University; Yonsei University Health System; Gwangju Institute of Science & Technology (GIST)
RP Kim, J (通讯作者)，Yonsei Univ, Coll Dent, Oral Canc Res Inst, Dept Oral Pathol,Brain Korea Project 21, 134 Shinchon Dong, Seoul 120752, South Korea.
EM jink@yuhs.ac
FU Korean Government [KRF-2005-005-J05901]; Ministry of Education, Science & Technology (MoST), Republic of Korea [gist-11] Funding Source: Korea Institute of Science & Technology Information (KISTI), National Science & Technology Information Service (NTIS); National Research Foundation of Korea [과06A1202, 2009-0094028] Funding Source: Korea Institute of Science & Technology Information (KISTI), National Science & Technology Information Service (NTIS)
CR Apte RN, 2006, CANCER METAST REV, V25, P387, DOI 10.1007/s10555-006-9004-4
   Bhowmick NA, 2004, NATURE, V432, P332, DOI 10.1038/nature03096
   Bhowmick NA, 2005, CURR OPIN GENET DEV, V15, P97, DOI 10.1016/j.gde.2004.12.003
   Broek IV, 2003, BRIT J CANCER, V88, P855, DOI 10.1038/sj.bjc.6600833
   Che ZM, 2006, BIOCHEM BIOPH RES CO, V346, P268, DOI 10.1016/j.bbrc.2006.05.111
   Chen Z, 1998, CANCER RES, V58, P3668
   Coussens LM, 2002, NATURE, V420, P860, DOI 10.1038/nature01322
   De Wever O, 2002, BIOL CHEM, V383, P55
   DIMANCHEBOITREL MT, 1994, INT J CANCER, V56, P512, DOI 10.1002/ijc.2910560410
   Gaggioli C, 2007, NAT CELL BIOL, V9, P1392, DOI 10.1038/ncb1658
   Hazan RB, 1996, CELL ADHES COMMUN, V4, P399, DOI 10.3109/15419069709004457
   Hofmeister V, 2008, CANCER IMMUNOL IMMUN, V57, P1, DOI 10.1007/s00262-007-0365-5
   Kalluri R, 2006, NAT REV CANCER, V6, P392, DOI 10.1038/nrc1877
   Lauffenburger DA, 1996, CELL, V84, P359, DOI 10.1016/S0092-8674(00)81280-5
   Lu Y, 2006, PROSTATE, V66, P1311, DOI 10.1002/pros.20464
   Matsuo Y, 2009, INT J CANCER, V124, P853, DOI 10.1002/ijc.24040
   Mignogna MD, 2004, EUR J CANCER PREV, V13, P139, DOI 10.1097/00008469-200404000-00008
   Muller A, 2001, NATURE, V410, P50, DOI 10.1038/35065016
   Murphy Philip M, 1996, CYTOKINE AND GROWTH FACTOR REVIEWS, V7, P47, DOI 10.1016/1359-6101(96)00009-3
   Olumi AF, 1999, CANCER RES, V59, P5002
   OPPENHEIM JJ, 1991, ANNU REV IMMUNOL, V9, P617, DOI 10.1146/annurev.iy.09.040191.003153
   Orimo A, 2005, CELL, V121, P335, DOI 10.1016/j.cell.2005.02.034
   Orimo A, 2001, CLIN CANCER RES, V7, P3097
   Powell DW, 1999, AM J PHYSIOL-CELL PH, V277, PC183, DOI 10.1152/ajpcell.1999.277.2.C183
   Small JV, 2002, TRENDS CELL BIOL, V12, P112, DOI 10.1016/S0962-8924(01)02237-1
   Sternlicht MD, 1999, CELL, V98, P137, DOI 10.1016/S0092-8674(00)81009-0
   Uchida D, 2007, MOL CANCER RES, V5, P685, DOI 10.1158/1541-7786.MCR-06-0368
   VANDAMME J, 1992, J EXP MED, V176, P59, DOI 10.1084/jem.176.1.59
   Wang JM, 1998, J IMMUNOL METHODS, V220, P1, DOI 10.1016/S0022-1759(98)00128-8
   Wetzel K, 2007, INT J CANCER, V120, P1364, DOI 10.1002/ijc.22421
   Wolf JS, 2001, CLIN CANCER RES, V7, P1812
   Woods KV, 1998, CANCER RES, V58, P3132
   Youngs SJ, 1997, INT J CANCER, V71, P257, DOI 10.1002/(SICI)1097-0215(19970410)71:2<257::AID-IJC22>3.0.CO;2-D
NR 33
TC 129
Z9 136
U1 1
U2 22
PU WILEY
PI HOBOKEN
PA 111 RIVER ST, HOBOKEN 07030-5774, NJ USA
SN 0020-7136
EI 1097-0215
J9 INT J CANCER
JI Int. J. Cancer
PD JUL 15
PY 2010
VL 127
IS 2
BP 332
EP 344
DI 10.1002/ijc.25060
PG 13
WC Oncology
SC Oncology
GA 612RC
UT WOS:000278919000009
PM 19937793
DA 2023-09-23
ER

PT J
AU Arendt, LM
   Rudnick, JA
   Keller, PJ
   Kuperwasser, C
AF Arendt, Lisa M.
   Rudnick, Jenny A.
   Keller, Patricia J.
   Kuperwasser, Charlotte
TI Stroma in breast development and disease
SO SEMINARS IN CELL & DEVELOPMENTAL BIOLOGY
LA English
DT Review
DE Mammary development; Breast cancer; Tumorigenesis; Stroma; Cancer-associated fibroblasts
ID mammary-gland development; growth-factor-beta; estrogen-receptor-alpha; carcinoma-associated fibroblasts; hormone replacement therapy; mammographic density; tumor stroma; gene-expression; mesenchymal transition; epithelial-cells
AB It is increasingly apparent that normal and malignant breast tissues require complex local and systemic stromal interactions for development and progression. During development, mammary cell fate specification and differentiation require highly regulated contextual signals derived from the stroma. Likewise, during breast carcinoma development, the tissue stroma can provide tumor suppressing and tumor-promoting environments that serve to regulate neoplastic growth of the epithelium. This review focuses on the role of the stroma as a mediator of normal mammary development, as well as a critical regulator of malignant conversion and progression in breast cancer. Recognition of the important role of the stroma during the progression of breast cancers leads to the possibility of new targets for treatment of the initial breast cancer lesion as well as prevention of recurrence. (C) 2009 Elsevier Ltd. All rights reserved.
C1 [Arendt, Lisa M.; Rudnick, Jenny A.; Keller, Patricia J.; Kuperwasser, Charlotte] Tufts Univ, Sch Med, Dept Anat & Cellular Biol, Sackler Sch, Boston, MA 02111 USA.
   [Arendt, Lisa M.; Rudnick, Jenny A.; Keller, Patricia J.; Kuperwasser, Charlotte] Tufts Med Ctr, Mol Oncol Res Inst, Boston, MA 02111 USA.
C3 Tufts University; Tufts Medical Center
RP Kuperwasser, C (通讯作者)，Tufts Univ, Sch Med, Dept Anat & Cellular Biol, Sackler Sch, 800 Washington St,Box 5609,136 Harrison Ave, Boston, MA 02111 USA.
EM Charlotte.Kuperwasser@tufts.edu
FU American Cancer Society-New England Division; National Center for Research Resources (NCRR) [K01-RR021858]; Breast Cancer Research Foundation; Department of Defense Breast Cancer Research Program [BC073866]; NIH/NCI [R01CA125554]; Raymond and Beverly Sackler Foundation Scholar
CR Allinen M, 2004, CANCER CELL, V6, P17, DOI 10.1016/j.ccr.2004.06.010
   Ashcroft GS, 1997, NAT MED, V3, P1209, DOI 10.1038/nm1197-1209
   Barcellos-Hoff MH, 2009, BREAST CANCER RES, V11, P0, DOI 10.1186/bcr2224
   Barcellos-Hoff MH, 2000, CANCER RES, V60, P1254
   Barth PJ, 2002, VIRCHOWS ARCH, V440, P298, DOI 10.1007/s004280100530
   Bellini A, 2007, LAB INVEST, V87, P858, DOI 10.1038/labinvest.3700654
   Bierie B, 2006, NAT REV CANCER, V6, P506, DOI 10.1038/nrc1926
   Bissell MJ, 2001, NAT REV CANCER, V1, P46, DOI 10.1038/35094059
   Bocchinfuso WP, 1997, J MAMMARY GLAND BIOL, V2, P323, DOI 10.1023/A:1026339111278
   Booth BW, 2008, P NATL ACAD SCI USA, V105, P14891, DOI 10.1073/pnas.0803214105
   Boulanger CA, 2007, P NATL ACAD SCI USA, V104, P3871, DOI 10.1073/pnas.0611637104
   Boyd NF, 2007, NEW ENGL J MED, V356, P227, DOI 10.1056/NEJMoa062790
   Byrne C, 2000, CANCER RES, V60, P3744
   Campbell I, 2009, CANCER RES, V69, P6765, DOI 10.1158/0008-5472.CAN-08-4253
   Casey T, 2009, BREAST CANCER RES TR, V114, P47, DOI 10.1007/s10549-008-9982-8
   Chang HY, 2005, P NATL ACAD SCI USA, V102, P3738, DOI 10.1073/pnas.0409462102
   Chlebowski RT, 2003, JAMA-J AM MED ASSOC, V289, P3243, DOI 10.1001/jama.289.24.3243
   COLEMAN S, 1988, DEV BIOL, V127, P304, DOI 10.1016/0012-1606(88)90317-X
   Cukierman E, 2004, J MAMMARY GLAND BIOL, V9, P311, DOI 10.1007/s10911-004-1403-y
   CUNHA GR, 1995, ACTA ANAT, V152, P195
   Cuzick J, 2004, JNCI-J NATL CANCER I, V96, P621, DOI 10.1093/jnci/djh106
   DANIEL CW, 1989, DEV BIOL, V135, P20, DOI 10.1016/0012-1606(89)90154-1
   DANIEL CW, 1965, SCIENCE, V149, P634, DOI 10.1126/science.149.3684.634
   DANIEL CW, 1987, CANCER RES, V47, P6052
   Decensi A, 2007, J CLIN ONCOL, V25, P4201, DOI 10.1200/JCO.2006.09.4318
   Degen M, 2007, CANCER RES, V67, P9169, DOI 10.1158/0008-5472.CAN-07-0666
   DEOME KB, 1959, CANCER RES, V19, P515
   DVORAK HF, 1986, NEW ENGL J MED, V315, P1650
   Eblaghie MC, 2004, J ANAT, V205, P1, DOI 10.1111/j.0021-8782.2004.00309.x
   Ellis LM, 2008, NAT REV CANCER, V8, P579, DOI 10.1038/nrc2403
   Eng C, 2009, CANCER RES, V69, P6759, DOI 10.1158/0008-5472.CAN-09-0985
   Ewan KB, 2002, AM J PATHOL, V160, P2081, DOI 10.1016/S0002-9440(10)61158-3
   Fan L, 2004, ENDOCRINOLOGY, V145, P3961, DOI 10.1210/en.2004-0079
   Farmer P, 2009, NAT MED, V15, P68, DOI 10.1038/nm.1908
   Finak G, 2008, NAT MED, V14, P518, DOI 10.1038/nm1764
   FORSBERG K, 1993, P NATL ACAD SCI USA, V90, P393, DOI 10.1073/pnas.90.2.393
   Gallego MI, 2001, DEV BIOL, V229, P163, DOI 10.1006/dbio.2000.9961
   Guo YP, 2001, CANCER EPIDEM BIOMAR, V10, P243
   Gupta PB, 2007, CANCER RES, V67, P2062, DOI 10.1158/0008-5472.CAN-06-3895
   Hatsell S, 2007, J MAMMARY GLAND BIOL, V12, P163, DOI 10.1007/s10911-007-9048-2
   Hattar R, 2009, BREAST CANCER RES, V11, P0, DOI 10.1186/bcr2220
   Hens JR, 2005, BREAST CANCER RES, V7, P220, DOI 10.1186/bcr1306
   Howard BA, 2000, J MAMMARY GLAND BIOL, V5, P119, DOI 10.1023/A:1026487120779
   Hu M, 2005, NAT GENET, V37, P899, DOI 10.1038/ng1596
   Iyer VR, 1999, SCIENCE, V283, P83, DOI 10.1126/science.283.5398.83
   Joseph H, 1999, MOL BIOL CELL, V10, P1221, DOI 10.1091/mbc.10.4.1221
   Kelemen LE, 2008, NAT REV CANCER, V8, P812, DOI 10.1038/nrc2466
   Kenney NJ, 2003, BREAST CANCER RES TR, V79, P161, DOI 10.1023/A:1023938510508
   Kim KK, 2006, P NATL ACAD SCI USA, V103, P13180, DOI 10.1073/pnas.0605669103
   KIMATA K, 1985, J EMBRYOL EXP MORPH, V89, P243
   Kitadai Y, 2006, AM J PATHOL, V169, P2054, DOI 10.2353/ajpath.2006.060653
   Kleinberg DL, 2000, J MAMMARY GLAND BIOL, V5, P7, DOI 10.1023/A:1009507030633
   KNABBE C, 1987, CELL, V48, P417, DOI 10.1016/0092-8674(87)90193-0
   Krege JH, 1998, P NATL ACAD SCI USA, V95, P15677, DOI 10.1073/pnas.95.26.15677
   Kuperwasser C, 2004, P NATL ACAD SCI USA, V101, P4966, DOI 10.1073/pnas.0401064101
   LeBeau AM, 2009, MOL CANCER THER, V8, P1378, DOI 10.1158/1535-7163.MCT-08-1170
   Li T, 2005, CANCER EPIDEM BIOMAR, V14, P343, DOI 10.1158/1055-9965.EPI-04-0490
   Loeffler M, 2006, J CLIN INVEST, V116, P1955, DOI 10.1172/JCI26532
   Luetteke NC, 1999, DEVELOPMENT, V126, P2739
   Ma XJ, 2009, BREAST CANCER RES, V11, P0, DOI 10.1186/bcr2222
   Mailleux AA, 2002, DEVELOPMENT, V129, P53
   Mallepell S, 2006, P NATL ACAD SCI USA, V103, P2196, DOI 10.1073/pnas.0510974103
   Martin LJ, 2008, BREAST CANCER RES, V10, P0, DOI 10.1186/bcr1831
   Mishra PJ, 2008, CANCER RES, V68, P4331, DOI 10.1158/0008-5472.CAN-08-0943
   Mori L, 2005, EXP CELL RES, V304, P81, DOI 10.1016/j.yexcr.2004.11.011
   MOSES HL, 1987, J CELL PHYSIOL, V0, PP1, DOI 10.1002/jcp.1041330403
   Mueller MM, 2004, NAT REV CANCER, V4, P839, DOI 10.1038/nrc1477
   Mueller SO, 2002, ENDOCRINOLOGY, V143, P2357, DOI 10.1210/en.143.6.2357
   North TE, 2007, NATURE, V447, P1007, DOI 10.1038/nature05883
   Olive KP, 2009, SCIENCE, V324, P1457, DOI 10.1126/science.1171362
   Olumi AF, 1999, CANCER RES, V59, P5002
   Orimo A, 2005, CELL, V121, P335, DOI 10.1016/j.cell.2005.02.034
   Ostermann E, 2008, CLIN CANCER RES, V14, P4584, DOI 10.1158/1078-0432.CCR-07-5211
   Petersen OW, 2003, AM J PATHOL, V162, P391, DOI 10.1016/S0002-9440(10)63834-5
   PIERCE DF, 1993, GENE DEV, V7, P2308, DOI 10.1101/gad.7.12a.2308
   Pietras K, 2008, PLOS MED, V5, P123, DOI 10.1371/journal.pmed.0050019
   Proia DA, 2006, NAT PROTOC, V1, P206, DOI 10.1038/nprot.2006.31
   PROPPER A, 1973, EXPERIENTIA, V29, P1543, DOI 10.1007/BF01943907
   Provenzano PP, 2008, BMC MED, V6, P0, DOI 10.1186/1741-7015-6-11
   Richards RG, 2004, ENDOCRINOLOGY, V145, P3106, DOI 10.1210/en.2003-1112
   Robinson GW, 2007, NAT REV GENET, V8, P963, DOI 10.1038/nrg2227
   Robinson GW, 1999, J MAMMARY GLAND BIOL, V4, P9, DOI 10.1023/A:1018748418447
   RONNOVJESSEN L, 1995, J CLIN INVEST, V95, P859, DOI 10.1172/JCI117736
   RonnovJessen L, 1996, PHYSIOL REV, V76, P69, DOI 10.1152/physrev.1996.76.1.69
   Rutter CM, 2001, JAMA-J AM MED ASSOC, V285, P171, DOI 10.1001/jama.285.2.171
   Saji S, 2000, P NATL ACAD SCI USA, V97, P337, DOI 10.1073/pnas.97.1.337
   SAKAKURA T, 1982, DEV BIOL, V91, P202, DOI 10.1016/0012-1606(82)90024-0
   SAKAKURA T, 1991, INT REV CYTOL, V125, P165, DOI 10.1016/S0074-7696(08)61219-X
   SAKAKURA T, 1976, SCIENCE, V194, P1439, DOI 10.1126/science.827022
   Schwertfeger KL, 2009, CURR DRUG TARGETS, V10, P632, DOI 10.2174/138945009788680419
   Sebastian J, 1998, CELL GROWTH DIFFER, V9, P777
   Skobe M, 1998, P NATL ACAD SCI USA, V95, P1050, DOI 10.1073/pnas.95.3.1050
   Spaeth EL, 2009, PLOS ONE, V4, P0, DOI 10.1371/journal.pone.0004992
   Stevenson S, 2008, J BIOMAT SCI-POLYM E, V19, P1097, DOI 10.1163/156856208784909354
   VALVERIUS EM, 1990, J CELL PHYSIOL, V145, P207, DOI 10.1002/jcp.1041450204
   Walterhouse DO, 2003, BIOL REPROD, V69, P8, DOI 10.1095/biolreprod.103.015941
   Wiesen JF, 1999, DEVELOPMENT, V126, P335
   WILLIAMS JM, 1983, DEV BIOL, V97, P274, DOI 10.1016/0012-1606(83)90086-6
   WOLFE JN, 1976, AM J ROENTGENOL, V126, P1130, DOI 10.2214/ajr.126.6.1130
   Wu M, 2009, P NATL ACAD SCI USA, V106, P7022, DOI 10.1073/pnas.0811785106
   Yauch RL, 2008, NATURE, V455, P406, DOI 10.1038/nature07275
   Zeisberg EM, 2007, CANCER RES, V67, P10123, DOI 10.1158/0008-5472.CAN-07-3127
   Zeps N, 1998, DIFFERENTIATION, V62, P221, DOI 10.1046/j.1432-0436.1998.6250221.x
NR 103
TC 89
Z9 94
U1 0
U2 8
PU ACADEMIC PRESS LTD- ELSEVIER SCIENCE LTD
PI LONDON
PA 24-28 OVAL RD, LONDON NW1 7DX, ENGLAND
SN 1084-9521
EI 
J9 SEMIN CELL DEV BIOL
JI Semin. Cell Dev. Biol.
PD FEB 15
PY 2010
VL 21
IS 1
BP 11
EP 18
DI 10.1016/j.semcdb.2009.10.003
PG 8
WC Cell Biology; Developmental Biology
SC Cell Biology; Developmental Biology
GA 553UT
UT WOS:000274393000003
PM 19857593
DA 2023-09-23
ER

PT J
AU Mink, SR
   Vashistha, S
   Zhang, WX
   Hodge, A
   Agus, DB
   Jain, A
AF Mink, Sheldon R.
   Vashistha, Surabhi
   Zhang, Wenxuan
   Hodge, Amanda
   Agus, David B.
   Jain, Anjali
TI Cancer-Associated Fibroblasts Derived from EGFR-TKI-Resistant Tumors Reverse EGFR Pathway Inhibition by EGFR-TKIs
SO MOLECULAR CANCER RESEARCH
LA English
DT Article
ID growth-factor receptor; epithelial-mesenchymal transition; tyrosine kinase inhibitors; prostate-cancer; phase-ii; stromal fibroblasts; lung-cancer; gefitinib iressa; cell-lines; stem-cells
AB Epidermal growth factor receptor (EGFR) plays a critical role in oncogenesis, which makes it an attractive target for pharmacologic inhibition. Yet, EGFR inhibition with tyrosine kinase inhibitors (TKI) does not result in a measurable and sustainable clinical benefit in a vast majority of tumors. This emphasizes the need for further investigations into resistance mechanisms against EGFR-TKIs. We previously reported the generation of an in vivo adenocarcinoma model of EGFR-TKI-acquired resistance that was devoid of the known mechanisms of resistance. Using this same xenograft model, we now show that the tumor stroma plays an important role in limiting responsiveness to EGFR-TKIs. EGFR-TKI-resistant tumors display increased surface expression of CD44(hi)/CD24(lo) and markers of epithelial to mesenchymal transition (EMT), SNAI1, and N-cadherin. An in vivo green fluorescent protein-tagging approach reveals that the tumor stroma of the EGFR-TKI-resistant tumors is distinct in that 24% of its cancer-associated fibroblast (CAF) population is composed of EMT-derived tumor cells that represent the in vivo escape from EGFR-TKIs. We further show that EMT subpopulation-harboring CAFs isolated from the EGFR-TKI-resistant tumors are tumorigenic and express the biomarker of gefitinib resistance, epithelial membrane protein-1. Finally, we provide evidence that paracrine factors secreted from the EGFR-TKI-resistant CAFs mitigate the EGFR-TKI-mediated blockade of pEGFR and pMAPK in cocultured tumor cells, regardless of their EGFR mutational status. This is the first demonstration that the tumor stroma is modified with acquisition of EGFR-TKI resistance and that it further contributes in promoting drug resistance. Mol Cancer Res; 8(6); 809-20. (C) 2010 AACR.
C1 [Mink, Sheldon R.; Vashistha, Surabhi; Jain, Anjali] Cedars Sinai Med Ctr, Dept Biomed Sci, Los Angeles, CA 90048 USA.
   [Mink, Sheldon R.; Vashistha, Surabhi; Zhang, Wenxuan; Hodge, Amanda; Agus, David B.; Jain, Anjali] Sumner M Redstone Prostate Canc Res Program, Los Angeles, CA USA.
C3 Cedars Sinai Medical Center
RP Jain, A (通讯作者)，Cedars Sinai Med Ctr, Dept Biomed Sci, 8700 Beverly Blvd,Davis 6012, Los Angeles, CA 90048 USA.
EM anjali.jain@cshs.org
FU NIH [1-R21 NS059381-01]; Sumner Redstone Prostate Cancer Research Program
CR Ahmed F, 2008, CURR CANCER DRUG TAR, V8, P447, DOI 10.2174/156800908785699360
   Al-Hajj M, 2003, P NATL ACAD SCI USA, V100, P3983, DOI 10.1073/pnas.0530291100
   Ansieau S, 2008, CANCER CELL, V14, P79, DOI 10.1016/j.ccr.2008.06.005
   Baselga J, 2005, J CLIN ONCOL, V23, P5323, DOI 10.1200/JCO.2005.08.326
   Ben-Porath I, 1999, MOL CELL BIOL, V19, P3529
   Bhowmick NA, 2004, NATURE, V432, P332, DOI 10.1038/nature03096
   Boire A, 2005, CELL, V120, P303, DOI 10.1016/j.cell.2004.12.018
   Canil CM, 2005, J CLIN ONCOL, V23, P455, DOI 10.1200/JCO.2005.02.129
   Cappuzzo F, 2006, CRIT REV ONCOL HEMAT, V58, P31, DOI 10.1016/j.critrevonc.2005.08.008
   Christensen JG, 2001, CLIN CANCER RES, V7, P4230
   Chung LWK, 2005, J UROLOGY, V173, P10, DOI 10.1097/01.ju.0000141582.15218.10
   Ciardiello F, 2008, NEW ENGL J MED, V358, P1160, DOI 10.1056/NEJMra0707704
   Dawson NA, 2004, CLIN CANCER RES, V10, P7812, DOI 10.1158/1078-0432.CCR-04-0310
   Engelman JA, 2008, CLIN CANCER RES, V14, P2895, DOI 10.1158/1078-0432.CCR-07-2248
   Frederick BA, 2007, MOL CANCER THER, V6, P1683, DOI 10.1158/1535-7163.MCT-07-0138
   Fukino K, 2007, JAMA-J AM MED ASSOC, V297, P2103, DOI 10.1001/jama.297.19.2103
   Gschwind A, 2004, NAT REV CANCER, V4, P361, DOI 10.1038/nrc1360
   Hwang RF, 2008, CANCER RES, V68, P918, DOI 10.1158/0008-5472.CAN-07-5714
   Hynes NE, 2005, NAT REV CANCER, V5, P341, DOI 10.1038/nrc1609
   Jain A, 2005, P NATL ACAD SCI USA, V102, P11858, DOI 10.1073/pnas.0502113102
   Jermann M, 2006, CANCER CHEMOTH PHARM, V57, P533, DOI 10.1007/s00280-005-0070-z
   Ji HB, 2006, P NATL ACAD SCI USA, V103, P7817, DOI 10.1073/pnas.0510284103
   Kalluri R, 2006, NAT REV CANCER, V6, P392, DOI 10.1038/nrc1877
   Kalluri R, 2009, J CLIN INVEST, V119, P1420, DOI 10.1172/JCI39104
   Lafkas D, 2008, INT J CANCER, V123, P967, DOI 10.1002/ijc.23546
   Mani SA, 2008, CELL, V133, P704, DOI 10.1016/j.cell.2008.03.027
   Marastoni S, 2008, CONNECT TISSUE RES, V49, P203, DOI 10.1080/03008200802143190
   Moody SE, 2005, CANCER CELL, V8, P197, DOI 10.1016/j.ccr.2005.07.009
   Morel AP, 2008, PLOS ONE, V3, P0, DOI 10.1371/journal.pone.0002888
   Morgillo F, 2006, CANCER RES, V66, P10100, DOI 10.1158/0008-5472.CAN-06-1684
   MORI C, 1994, AM J MED GENET, V50, P180, DOI 10.1002/ajmg.1320500209
   MOSER FG, 1975, J CELL BIOL, V66, P676, DOI 10.1083/jcb.66.3.676
   Ostman A, 2009, CURR OPIN GENET DEV, V19, P67, DOI 10.1016/j.gde.2009.01.003
   Olumi AF, 1999, CANCER RES, V59, P5002
   Orimo A, 2005, CELL, V121, P335, DOI 10.1016/j.cell.2005.02.034
   Patrawala L, 2006, ONCOGENE, V25, P1696, DOI 10.1038/sj.onc.1209327
   Pelham RJ, 2006, P NATL ACAD SCI USA, V103, P19848, DOI 10.1073/pnas.0609635104
   Potenta S, 2008, BRIT J CANCER, V99, P1375, DOI 10.1038/sj.bjc.6604662
   Rafii A, 2008, PLOS ONE, V3, P0, DOI 10.1371/journal.pone.0003894
   Sergina NV, 2007, NATURE, V445, P437, DOI 10.1038/nature05474
   Sharma SV, 2007, NAT REV CANCER, V7, P169, DOI 10.1038/nrc2088
   Sirotnak FM, 2002, CLIN CANCER RES, V8, P3870
   Taylor RA, 2008, CURR CANCER DRUG TAR, V8, P490, DOI 10.2174/156800908785699351
   Thomson S, 2005, CANCER RES, V65, P9455, DOI 10.1158/0008-5472.CAN-05-1058
   Tredan O, 2007, J NATL CANCER I, V99, P1441, DOI 10.1093/jnci/djm135
   Trimboli AJ, 2008, CANCER RES, V68, P937, DOI 10.1158/0008-5472.CAN-07-2148
   Tsao MS, 2005, NEW ENGL J MED, V353, P133, DOI 10.1056/NEJMoa050736
   Tuxhorn JA, 2001, J UROLOGY, V166, P2472, DOI 10.1016/S0022-5347(05)65620-0
   Witta SE, 2006, CANCER RES, V66, P944, DOI 10.1158/0008-5472.CAN-05-1988
   Woodward WA, 2008, CANCER METAST REV, V27, P459, DOI 10.1007/s10555-008-9130-2
   Wysocki PJ, 2008, CURR OPIN INVEST DR, V9, P570
   Yang J, 2008, DEV CELL, V14, P818, DOI 10.1016/j.devcel.2008.05.009
   Yauch RL, 2005, CLIN CANCER RES, V11, P8686, DOI 10.1158/1078-0432.CCR-05-1492
NR 53
TC 64
Z9 67
U1 0
U2 9
PU AMER ASSOC CANCER RESEARCH
PI PHILADELPHIA
PA 615 CHESTNUT ST, 17TH FLOOR, PHILADELPHIA, PA 19106-4404 USA
SN 1541-7786
EI 1557-3125
J9 MOL CANCER RES
JI Mol. Cancer Res.
PD JUN 15
PY 2010
VL 8
IS 6
BP 809
EP 820
DI 10.1158/1541-7786.MCR-09-0460
PG 12
WC Oncology; Cell Biology
SC Oncology; Cell Biology
GA 611TH
UT WOS:000278845400001
PM 20530582
DA 2023-09-23
ER

PT J
AU Lazennec, G
   Richmond, A
AF Lazennec, Gwendal
   Richmond, Ann
TI Chemokines and chemokine receptors: new insights into cancer-related inflammation
SO TRENDS IN MOLECULAR MEDICINE
LA English
DT Review
ID mesenchymal stem-cells; breast-cancer; tumor-growth; bone-marrow; tgf-beta; colorectal-cancer; in-vivo; promote metastasis; progenitor cells; prostate-cancer
AB Chemokines are involved in cellular interactions and tropism in situations frequently associated with inflammation. Recently, the importance of chemokines and chemokine receptors in inflammation associated with carcinogenesis has been highlighted. Increasing evidence suggests that chemokines are produced by tumor cells as well as by cells of the tumor microenvironment including cancer-associated fibroblasts (CAFs), mesenchymal stem cells (MSCs), endothelial cells, tumor-associated macrophages (TAMs) and more recently tumor-associated neutrophils (TANs). In addition to affecting tumor cell proliferation, angiogenesis and metastasis, chemokines also seem to modulate senescence and cell survival. Here, we review recent progress on the roles of chemokines and chemokine receptors in cancer-related inflammation, and discuss the mechanisms underlying chemokine action in cancer that might facilitate the development of novel therapies in the future.
C1 [Lazennec, Gwendal] Univ Montpellier 1, U844, INSERM, F-34090 Montpellier, France.
   [Richmond, Ann] Vanderbilt Univ, Sch Med, Vet Affairs Med Ctr, Nashville, TN 37212 USA.
   [Richmond, Ann] Vanderbilt Univ, Sch Med, Dept Canc Biol, Nashville, TN 37212 USA.
C3 Universite de Montpellier; Institut National de la Sante et de la Recherche Medicale (Inserm); US Department of Veterans Affairs; Veterans Health Administration (VHA); VA Tennessee Valley Healthcare System; Vanderbilt University; Vanderbilt University
RP Lazennec, G (通讯作者)，Univ Montpellier 1, U844, INSERM, Site St Eloi,Batiment INM-80 Rue Augustin Fliche, F-34090 Montpellier, France.
EM gwendal.lazennec@inserm.fr
FU ARTP (Association pour la Recherche sur les Tumeurs de la Prostate); ARC (Association pour la Recherche sur le Cancer); Department of Veterans Affairs; NCI [CA34590, CA116021, CA098807]
CR Acosta JC, 2008, CELL, V133, P1006, DOI 10.1016/j.cell.2008.03.038
   Ali S, 2007, CANCER METAST REV, V26, P401, DOI 10.1007/s10555-007-9073-z
   Amersi FF, 2008, CLIN CANCER RES, V14, P638, DOI 10.1158/1078-0432.CCR-07-2025
   Ao MF, 2007, CANCER RES, V67, P4244, DOI 10.1158/0008-5472.CAN-06-3946
   Bailey C, 2007, CLIN EXP METASTAS, V24, P121, DOI 10.1007/s10585-007-9060-3
   Balabanian K, 2005, J BIOL CHEM, V280, P35760, DOI 10.1074/jbc.M508234200
   Balkwill F, 2005, CANCER CELL, V7, P211, DOI 10.1016/j.ccr.2005.02.013
   Ben-Baruch A, 2008, CLIN EXP METASTAS, V25, P345, DOI 10.1007/s10585-007-9097-3
   Bieche I, 2007, ENDOCR-RELAT CANCER, V14, P1039, DOI 10.1677/erc.1.01301
   Bierie B, 2006, NAT REV CANCER, V6, P506, DOI 10.1038/nrc1926
   Bierie B, 2009, J CLIN INVEST, V119, P1571, DOI 10.1172/JCI37480
   Binder NB, 2009, NAT MED, V15, P417, DOI 10.1038/nm.1945
   Boldajipour B, 2008, CELL, V132, P463, DOI 10.1016/j.cell.2007.12.034
   Bonecchi R, 2009, FRONT BIOSCI-LANDMRK, V14, P540, DOI 10.2741/3261
   Brown CE, 2007, J IMMUNOL, V179, P3332, DOI 10.4049/jimmunol.179.5.3332
   Buonamici S, 2009, NATURE, V459, P1000, DOI 10.1038/nature08020
   Burns JM, 2006, J EXP MED, V203, P2201, DOI 10.1084/jem.20052144
   Cataisson C, 2006, J CLIN INVEST, V116, P2757, DOI 10.1172/JCI27514
   Chan DA, 2009, CANCER CELL, V15, P527, DOI 10.1016/j.ccr.2009.04.010
   Chavey C, 2007, BREAST CANCER RES, V9, P0, DOI 10.1186/bcr1648
   Chavey C, 2009, CELL METAB, V9, P339, DOI 10.1016/j.cmet.2009.03.002
   Colmone A, 2008, SCIENCE, V322, P1861, DOI 10.1126/science.1164390
   Crawford Y, 2009, CANCER CELL, V15, P21, DOI 10.1016/j.ccr.2008.12.004
   Deruaz M, 2008, J EXP MED, V205, P2019, DOI 10.1084/jem.20072689
   Feagins LA, 2009, NAT REV GASTRO HEPAT, V6, P297, DOI 10.1038/nrgastro.2009.44
   Folkman J, 2002, SEMIN ONCOL, V29, P15, DOI 10.1053/sonc.2002.37263
   Fridlender ZG, 2009, CANCER CELL, V16, P183, DOI 10.1016/j.ccr.2009.06.017
   Gallagher PG, 2005, CANCER RES, V65, P4134, DOI 10.1158/0008-5472.CAN-04-0415
   Garber K, 2009, J NATL CANCER I, V101, P1110, DOI 10.1093/jnci/djp266
   Golay J, 2008, EXPERT OPIN THER TAR, V12, P621, DOI 10.1517/14728222.12.5.621
   Horuk Richard, 2009, FRONT BIOSCI (ELITE ED), V1, P209
   Horuk R, 2009, EXPERT REV MOL MED, V11, P0, DOI 10.1017/S1462399409000921
   Jamieson T, 2005, NAT IMMUNOL, V6, P403, DOI 10.1038/ni1182
   Karnoub AE, 2007, NATURE, V449, P557, DOI 10.1038/nature06188
   Kitamura T, 2007, NAT GENET, V39, P467, DOI 10.1038/ng1997
   Kochetkova M, 2009, CELL DEATH DIFFER, V16, P664, DOI 10.1038/cdd.2008.190
   Kohlmeier JE, 2008, IMMUNITY, V29, P101, DOI 10.1016/j.immuni.2008.05.011
   Lazennec G, 2008, STEM CELLS, V26, P1387, DOI 10.1634/stemcells.2007-1006
   Mantovani A, 2008, NATURE, V454, P436, DOI 10.1038/nature07205
   Mantovani A, 2006, NAT REV IMMUNOL, V6, P907, DOI 10.1038/nri1964
   Mantovani A, 2009, CANCER CELL, V16, P173, DOI 10.1016/j.ccr.2009.08.014
   Mantovani A, 2009, NATURE, V457, P36, DOI 10.1038/457036b
   Marchesi F, 2008, CANCER RES, V68, P9060, DOI 10.1158/0008-5472.CAN-08-1810
   Mehrad B, 2007, THROMB HAEMOSTASIS, V97, P755, DOI 10.1160/TH07-01-0040
   Meijer J, 2008, BRIT J CANCER, V99, P1493, DOI 10.1038/sj.bjc.6604727
   Miao Z, 2007, P NATL ACAD SCI USA, V104, P15735, DOI 10.1073/pnas.0610444104
   Miles FL, 2008, CLIN EXP METASTAS, V25, P305, DOI 10.1007/s10585-007-9098-2
   Minn AJ, 2005, NATURE, V436, P518, DOI 10.1038/nature03799
   Mishra PJ, 2008, CANCER RES, V68, P4331, DOI 10.1158/0008-5472.CAN-08-0943
   Molon B, 2005, NAT IMMUNOL, V6, P465, DOI 10.1038/ni1191
   Nibbs RJB, 2007, J CLIN INVEST, V117, P1884, DOI 10.1172/JCI30068
   Ostman A, 2009, CURR OPIN GENET DEV, V19, P67, DOI 10.1016/j.gde.2009.01.003
   Orimo A, 2005, CELL, V121, P335, DOI 10.1016/j.cell.2005.02.034
   Owens DM, 2007, J CLIN INVEST, V117, P1752, DOI 10.1172/JCI32719
   Pease JE, 2009, EXPERT OPIN THER PAT, V19, P199, DOI 10.1517/13543770802641353
   Pease JE, 2009, EXPERT OPIN THER PAT, V19, P39, DOI 10.1517/13543770802641346
   Pitchford SC, 2009, CELL STEM CELL, V4, P62, DOI 10.1016/j.stem.2008.10.017
   Proost P, 2006, BIOCHEM SOC T, V34, P997, DOI 10.1042/BST0340997
   Proudfoot AEI, 2006, BIOCHEM SOC T, V34, P422, DOI 10.1042/BST0340422
   Raman D, 2007, CANCER LETT, V256, P137, DOI 10.1016/j.canlet.2007.05.013
   Reboldi A, 2009, NAT IMMUNOL, V10, P514, DOI 10.1038/ni.1716
   Richmond A, 2008, CLIN CANCER RES, V14, P621, DOI 10.1158/1078-0432.CCR-07-2235
   Roca H, 2008, J BIOL CHEM, V283, P25057, DOI 10.1074/jbc.M801073200
   Serbina NV, 2006, NAT IMMUNOL, V7, P311, DOI 10.1038/ni1309
   Seto M, 2006, J MED CHEM, V49, P2037, DOI 10.1021/jm0509703
   Shchors K, 2007, CANCER RES, V67, P7059, DOI 10.1158/0008-5472.CAN-07-2053
   Shen H, 2006, FASEB J, V20, P59, DOI 10.1096/fj.05-4764com
   Shields JD, 2007, CANCER CELL, V11, P526, DOI 10.1016/j.ccr.2007.04.020
   Singh S, 2009, CANCER RES, V69, P411, DOI 10.1158/0008-5472.CAN-08-3378
   Stathopoulos GT, 2008, JNCI-J NATL CANCER I, V100, P1464, DOI 10.1093/jnci/djn325
   Thelen M, 2008, NAT IMMUNOL, V9, P953, DOI 10.1038/ni.f.207
   Trifari S, 2009, NAT IMMUNOL, V10, P864, DOI 10.1038/ni.1770
   VETRANO S, 2009, GUT, V6, P0
   Vindrieux D, 2009, ENDOCR-RELAT CANCER, V16, P663, DOI 10.1677/ERC-09-0109
   Walters I, 2008, BIOORG MED CHEM LETT, V18, P798, DOI 10.1016/j.bmcl.2007.11.039
   Wang DZ, 2006, J EXP MED, V203, P941, DOI 10.1084/jem.20052124
   Wang J, 2006, ONCOGENE, V25, P7201, DOI 10.1038/sj.onc.1209703
   Waugh DJJ, 2008, CLIN CANCER RES, V14, P6735, DOI 10.1158/1078-0432.CCR-07-4843
   Wells TNC, 2006, TRENDS PHARMACOL SCI, V27, P41, DOI 10.1016/j.tips.2005.11.001
   Yang L, 2008, CANCER CELL, V13, P23, DOI 10.1016/j.ccr.2007.12.004
   Yoder A, 2008, CELL, V134, P782, DOI 10.1016/j.cell.2008.06.036
   Zhang XHF, 2009, CANCER CELL, V16, P67, DOI 10.1016/j.ccr.2009.05.017
   Zigler M, 2008, AM J CLIN DERMATOL, V9, P307, DOI 10.2165/00128071-200809050-00004
NR 83
TC 511
Z9 539
U1 3
U2 132
PU ELSEVIER SCI LTD
PI OXFORD
PA THE BOULEVARD, LANGFORD LANE, KIDLINGTON, OXFORD OX5 1GB, OXON, ENGLAND
SN 1471-4914
EI 
J9 TRENDS MOL MED
JI Trends Mol. Med
PD MAR 15
PY 2010
VL 16
IS 3
BP 133
EP 144
DI 10.1016/j.molmed.2010.01.003
PG 12
WC Biochemistry & Molecular Biology; Cell Biology; Medicine, Research & Experimental
SC Biochemistry & Molecular Biology; Cell Biology; Research & Experimental Medicine
GA 580GV
UT WOS:000276436900004
PM 20163989
DA 2023-09-23
ER

PT J
AU Franco, OE
   Shaw, AK
   Strand, DW
   Hayward, SW
AF Franco, Omar E.
   Shaw, Aubie K.
   Strand, Douglas W.
   Hayward, Simon W.
TI Cancer associated fibroblasts in cancer pathogenesis
SO SEMINARS IN CELL & DEVELOPMENTAL BIOLOGY
LA English
DT Review
DE Cancer associated fibroblast; Stromal-epithelial interaction; Tumor heterogeneity; Tumor stroma; Activated fibroblasts; Myofibroblasts
ID mesenchymal stem-cells; carcinoma-associated fibroblasts; human prostate-cancer; androgen receptor; breast-cancer; reactive stroma; tgf-beta; tumor microenvironment; promoter methylation; genetic alterations
AB In the past century, gradual but sustained advances in our understanding of the molecular mechanisms involved in the growth and invasive properties of cancer cells have led to better management of tumors. However, many tumors still escape regulation and progress to advanced disease. Until recently, there has not been an organized and sustained focus on the "normal" cells in the vicinity of tumors. Interactions between the tumor and these host cells, as well as autonomous qualities of the host cells themselves, might explain why tumors in people with histologically similar cancers often behave and respond differently to treatment. Cells of the tumor microenvironment, variously referred to as cancer stroma, reactive stroma or carcinoma-associated fibroblasts (CAF), exist in close proximity to the cancer epithelium. Both stromal and epithelial phenotypes co-evolve during tumorigenesis and it is now becoming clear that these stromal cells may not be the innocent bystanders they had been widely thought to be, but rather may be active contributors to carcinogenesis. Our group and others have shown the important role that CAF play in the progression of cancer. In this article we will address current trends in the study of the interactions between cancer stroma and tumor cells in different organs. We will also highlight perceived knowledge gaps and suggest research areas that need to be further explored to provide new targets for anticancer therapies. (C) 2009 Elsevier Ltd. All rights reserved.
C1 [Franco, Omar E.; Strand, Douglas W.; Hayward, Simon W.] Vanderbilt Univ, Med Ctr, Dept Urol Surg, Vanderbilt Ingram Canc Ctr, Nashville, TN 37232 USA.
   [Shaw, Aubie K.; Hayward, Simon W.] Vanderbilt Ingram Canc Ctr, Dept Canc Biol, Nashville, TN 37232 USA.
C3 Vanderbilt University; Vanderbilt University
RP Hayward, SW (通讯作者)，Vanderbilt Univ, Med Ctr, Dept Urol Surg, Vanderbilt Ingram Canc Ctr, A-1302 Med Ctr N,1161 21st Ave S, Nashville, TN 37232 USA.
EM simon.hayward@vanderbilt.edu
FU National Cancer Institute [U54 CA113007, U54 CA126505]; TJ Martell Foundation
CR Akashi T, 2008, CANCER SCI, V99, P539, DOI 10.1111/j.1349-7006.2007.00712.x
   Allinen M, 2004, CANCER CELL, V6, P17, DOI 10.1016/j.ccr.2004.06.010
   Ao MF, 2007, CANCER RES, V67, P4244, DOI 10.1158/0008-5472.CAN-06-3946
   Ao MF, 2006, CANCER RES, V66, P8007, DOI 10.1158/0008-5472.CAN-05-4451
   Aoki H, 2006, J CELL BIOCHEM, V99, P221, DOI 10.1002/jcb.20906
   Ayala G, 2003, CLIN CANCER RES, V9, P4792
   Bhowmick NA, 2004, SCIENCE, V303, P848, DOI 10.1126/science.1090922
   Cheng N, 2005, ONCOGENE, V24, P5053, DOI 10.1038/sj.onc.1208685
   Cheng N, 2007, CANCER RES, V67, P4869, DOI 10.1158/0008-5472.CAN-06-3381
   Chung LWK, 2005, J UROLOGY, V173, P10, DOI 10.1097/01.ju.0000141582.15218.10
   Danielpour D, 2005, EUR J CANCER, V41, P846, DOI 10.1016/j.ejca.2004.12.027
   De Wever O, 2008, INT J CANCER, V123, P2229, DOI 10.1002/ijc.23925
   DVORAK HF, 1986, NEW ENGL J MED, V315, P1650
   Folkman J, 2004, NATURE, V427, P787, DOI 10.1038/427787a
   Fukino K, 2004, CANCER RES, V64, P7231, DOI 10.1158/0008-5472.CAN-04-2866
   Grover AC, 2006, J TRANSL MED, V4, P0, DOI 10.1186/1479-5876-4-13
   Grum-Schwensen B, 2005, CANCER RES, V65, P3772, DOI 10.1158/0008-5472.CAN-04-4510
   Hayward SW, 2001, CANCER RES, V61, P8135
   Heinlein CA, 2004, ENDOCR REV, V25, P276, DOI 10.1210/er.2002-0032
   Henshall SM, 2001, CANCER RES, V61, P423
   Hill R, 2005, CELL, V123, P1001, DOI 10.1016/j.cell.2005.09.030
   Ishii G, 2003, BIOCHEM BIOPH RES CO, V309, P232, DOI 10.1016/S0006-291X(03)01544-4
   Jemal A, 2008, CA-CANCER J CLIN, V58, P71, DOI 10.3322/CA.2007.0010
   Karnoub AE, 2007, NATURE, V449, P557, DOI 10.1038/nature06188
   Khakoo AY, 2006, J EXP MED, V203, P1235, DOI 10.1084/jem.20051921
   Knudsen BS, 2004, ADV CANCER RES, V91, P31, DOI 10.1016/S0065-230X(04)91002-0
   Kolf CM, 2007, ARTHRITIS RES THER, V9, P0, DOI 10.1186/ar2116
   Krop I, 2004, MOL CANCER RES, V2, P489
   Kuang CZ, 2006, P NATL ACAD SCI USA, V103, P1858, DOI 10.1073/pnas.0508977103
   Kunz-Schughart LA, 2002, HISTOL HISTOPATHOL, V17, P599, DOI 10.14670/HH-17.599
   Kurose K, 2002, NAT GENET, V32, P355, DOI 10.1038/ng1013
   Li X, 2008, ONCOGENE, V27, P7118, DOI 10.1038/onc.2008.293
   Lillemoe KD, 2000, CA-CANCER J CLIN, V50, P241, DOI 10.3322/canjclin.50.4.241
   Lohr M, 2001, CANCER RES, V61, P550
   Lu T, 2004, P NATL ACAD SCI USA, V101, P7112, DOI 10.1073/pnas.0402048101
   Macintosh CA, 1998, CANCER RES, V58, P23
   Maeda A, 2006, BIOCHEM BIOPH RES CO, V347, P1158, DOI 10.1016/j.bbrc.2006.07.040
   Midwood KS, 2004, INT J BIOCHEM CELL B, V36, P1031, DOI 10.1016/j.biocel.2003.12.003
   Moinfar F, 2000, CANCER RES, V60, P2562
   Muller A, 2001, NATURE, V410, P50, DOI 10.1038/35065016
   NOEL A, 1993, BRIT J CANCER, V68, P909, DOI 10.1038/bjc.1993.453
   Olumi AF, 1999, CANCER RES, V59, P5002
   Orimo A, 2005, CELL, V121, P335, DOI 10.1016/j.cell.2005.02.034
   Qiu W, 2008, NAT GENET, V40, P650, DOI 10.1038/ng.117
   Ricciardelli C, 2005, PROSTATE, V63, P19, DOI 10.1002/pros.20154
   Sadlonova A, 2009, CANCER MICROENVIRON, V2, P9, DOI 10.1007/s12307-008-0017-0
   Saikali Z, 2008, CANCER CELL INT, V8, P0, DOI 10.1186/1475-2867-8-10
   SCHOR SL, 1987, BIOESSAYS, V7, P200, DOI 10.1002/bies.950070503
   Studeny M, 2004, JNCI-J NATL CANCER I, V96, P1593, DOI 10.1093/jnci/djh299
   Sugimoto H, 2006, CANCER BIOL THER, V5, P1640, DOI 10.4161/cbt.5.12.3354
   Tanaka H, 2009, ANTICANCER RES, V29, P2147
   ten Haaf A, 2009, BMC CANCER, V9, P0, DOI 10.1186/1471-2407-9-298
   Tuxhorn JA, 2002, CANCER RES, V62, P6021
   Tuxhorn JA, 2001, J UROLOGY, V166, P2472, DOI 10.1016/S0022-5347(05)65620-0
   Tuxhorn JA, 2002, CANCER RES, V62, P3298
   Verras M, 2007, CANCER RES, V67, P967, DOI 10.1158/0008-5472.CAN-06-3552
   Vindrieux D, 2009, ENDOCR-RELAT CANCER, V16, P663, DOI 10.1677/ERC-09-0109
   Weaver VM, 2004, J CELL SCI, V117, P1287, DOI 10.1242/jcs.01137
   Wikstrom P, 2009, PROSTATE, V69, P799, DOI 10.1002/pros.20927
   Wu JD, 2006, J CELL BIOCHEM, V99, P392, DOI 10.1002/jcb.20929
   Yanagisawa N, 2007, HUM PATHOL, V38, P1611, DOI 10.1016/j.humpath.2007.04.008
   Ye L, 2008, UROL ONCOL-SEMIN ORI, V26, P190, DOI 10.1016/j.urolonc.2007.03.027
   Zeisberg EM, 2007, CANCER RES, V67, P10123, DOI 10.1158/0008-5472.CAN-07-3127
   Zeisberg EM, 2007, NAT MED, V13, P952, DOI 10.1038/nm1613
   Zhao HJ, 2009, PROSTATE, V69, P991, DOI 10.1002/pros.20946
NR 65
TC 294
Z9 309
U1 1
U2 71
PU ACADEMIC PRESS LTD- ELSEVIER SCIENCE LTD
PI LONDON
PA 24-28 OVAL RD, LONDON NW1 7DX, ENGLAND
SN 1084-9521
EI 
J9 SEMIN CELL DEV BIOL
JI Semin. Cell Dev. Biol.
PD FEB 15
PY 2010
VL 21
IS 1
BP 33
EP 39
DI 10.1016/j.semcdb.2009.10.010
PG 7
WC Cell Biology; Developmental Biology
SC Cell Biology; Developmental Biology
GA 553UT
UT WOS:000274393000006
PM 19896548
DA 2023-09-23
ER

PT J
AU Kopantzev, EP
   Vayshlya, NA
   Kopantseva, MR
   Egorov, VI
   Pikunov, M
   Zinovyeva, MV
   Vinogradova, TV
   Zborovskaya, IB
   Sverdlov, ED
AF Kopantzev, E. P.
   Vayshlya, N. A.
   Kopantseva, M. R.
   Egorov, V. I.
   Pikunov, M.
   Zinovyeva, M. V.
   Vinogradova, T. V.
   Zborovskaya, I. B.
   Sverdlov, E. D.
TI Cellular and molecular phenotypes of proliferating stromal cells from human carcinomas
SO BRITISH JOURNAL OF CANCER
LA English
DT Article
DE microenvironment; stromal cells; fibroblast; lung; carcinoma
ID lung-cancer; mesenchymal transition; corresponding tumors; gene-mutations; breast-cancer; in-vivo; fibroblasts; survivin; p53; progression
AB BACKGROUND: Stromal cells are a functionally important component of human carcinomas. The aim of this study was to obtain and characterise primary cultures of stromal cells from human carcinomas and the corresponding surrounding normal tissue. METHODS: Primary stromal cell cultures from tumours of lung, oesophagus and pancreas were obtained using a mild tissue dissociation method and a medium for culturing mesenchymal cells. Immunofluorescence staining and western blotting were used to analyse the expression of differentiation markers and selected known oncoproteins in the cell cultures obtained. RESULTS: A panel of stromal primary cultures was prepared from different human tumours and from matched normal cancer-free tissues. The in vitro proliferative potential of tumour-associated fibroblasts was shown to be higher than that of matched normal stromal cells. A mutational analysis of the TP53 and KRAS2 genes in a number of stromal cultures did not reveal known mutations in most cells of the cultures studied. Western blot analysis showed that stromal cells of lung tumours were characterised by a statistically significantly lower expression level of the p16 protein as compared with that in normal lung stromal cells. An important finding of our study was that, according to immunofluorescence assay, a fraction of fibroblast-like vimentin-positive cells in some tumour and normal stromal cell cultures expressed an epithelial marker - cytokeratins. CONCLUSION: Proliferating stromal cells from the carcinomas studied proved to be genetically normal cells with altered expression profiles of some genes involved in carcinogenesis, as compared with normal stromal cells. Epithelial-mesenchymal transition may lead to the emergence of transdifferentiated fibroblast-like cells in tumour stroma and in the tumour-surrounding tissue. British Journal of Cancer (2010) 102, 1533-1540. doi:10.1038/sj.bjc.6605652 www.bjcancer.com Published online 20 April 2010 (C) 2010 Cancer Research UK
C1 [Kopantzev, E. P.; Vayshlya, N. A.; Zinovyeva, M. V.; Vinogradova, T. V.; Sverdlov, E. D.] Russian Acad Sci, M M Shemyakin & Yu Ovchinnikov Inst Bioorgan Chem, Moscow 117997, Russia.
   [Kopantseva, M. R.; Egorov, V. I.; Pikunov, M.] AV Vishnevsky Inst Surg, Moscow 115998, Russia.
   [Kopantseva, M. R.] Russian Acad Sci, Engelhardt Inst Mol Biol, Moscow 119991, Russia.
   [Zborovskaya, I. B.] Russian Acad Med Sci, Canc Res Ctr, Inst Carcinogenesis, Moscow 115478, Russia.
C3 Russian Academy of Sciences; Pushchino Scientific Center for Biological Research (PSCBI) of the Russian Academy of Sciences; Institute of Bioorganic Chemistry of the Russian Academy of Sciences; Russian Academy of Medical Sciences; Vishnevsky National Medical Research Center of Surgery; Russian Academy of Sciences; Engelhardt Institute of Molecular Biology, RAS; Russian Academy of Medical Sciences
RP Kopantzev, EP (通讯作者)，Russian Acad Sci, M M Shemyakin & Yu Ovchinnikov Inst Bioorgan Chem, Ul Miklukho Maklaya 16-10, Moscow 117997, Russia.
EM kopantzev@ibch.ru
FU Federal Programmeme; State Contract [02.522.11.2005, 02.512.12.2007]; Russian Foundation for Basic Research [06-04-49470a]
CR Altieri DC, 2008, NAT REV CANCER, V8, P61, DOI 10.1038/nrc2293
   Bhowmick NA, 2004, NATURE, V432, P332, DOI 10.1038/nature03096
   CARBONE DP, 1994, CHEST, V106, PS377, DOI 10.1378/chest.106.6.377S
   Elenbaas B, 2001, EXP CELL RES, V264, P169, DOI 10.1006/excr.2000.5133
   Grunert S, 2003, NAT REV MOL CELL BIO, V4, P657, DOI 10.1038/nrm1175
   Hazan RB, 2004, ANN NY ACAD SCI, V1014, P155, DOI 10.1196/annals.1294.016
   Hill R, 2005, CELL, V123, P1001, DOI 10.1016/j.cell.2005.09.030
   Iwano M, 2002, J CLIN INVEST, V110, P341, DOI 10.1172/JCI200215518
   Kalluri R, 2006, NAT REV CANCER, V6, P392, DOI 10.1038/nrc1877
   Kiaris H, 2005, CANCER RES, V65, P1627, DOI 10.1158/0008-5472.CAN-04-3791
   Kim KK, 2006, P NATL ACAD SCI USA, V103, P13180, DOI 10.1073/pnas.0605669103
   Mani SA, 2008, CELL, V133, P704, DOI 10.1016/j.cell.2008.03.027
   Monzo M, 1999, J CLIN ONCOL, V17, P2100, DOI 10.1200/JCO.1999.17.7.2100
   Mueller MM, 2004, NAT REV CANCER, V4, P839, DOI 10.1038/nrc1477
   ODA D, 1990, EXP MOL PATHOL, V52, P221, DOI 10.1016/0014-4800(90)90007-Z
   Oshita F, 2004, AM J CLIN ONCOL-CANC, V27, P425, DOI 10.1097/01.coc.0000128864.15609.5b
   Parrinello S, 2005, J CELL SCI, V118, P485, DOI 10.1242/jcs.01635
   RAGO R, 1990, ANAL BIOCHEM, V191, P31
   RONNOVJESSEN L, 1995, J CLIN INVEST, V95, P859, DOI 10.1172/JCI117736
   RonnovJessen L, 1996, J CELL BIOL, V134, P67, DOI 10.1083/jcb.134.1.67
   Shintani Y, 2008, AM J RESP CELL MOL, V38, P95, DOI 10.1165/rcmb.2007-0071OC
   Thiery JP, 2002, NAT REV CANCER, V2, P442, DOI 10.1038/nrc822
   Tlsty TD, 2001, CURR OPIN GENET DEV, V11, P54, DOI 10.1016/S0959-437X(00)00156-8
   Toyooka S, 2003, HUM MUTAT, V21, P229, DOI 10.1002/humu.10177
   Wells A, 2008, CLIN EXP METASTAS, V25, P621, DOI 10.1007/s10585-008-9167-1
   Wistuba II, 1998, CLIN CANCER RES, V4, P2931
   Wistuba II, 1999, CLIN CANCER RES, V5, P991
   Xia F, 2006, CANCER RES, V66, P3392, DOI 10.1158/0008-5472.CAN-05-4537
   Yamada T, 1998, CLIN CANCER RES, V4, P1527
NR 29
TC 22
Z9 23
U1 0
U2 1
PU NATURE PUBLISHING GROUP
PI LONDON
PA MACMILLAN BUILDING, 4 CRINAN ST, LONDON N1 9XW, ENGLAND
SN 0007-0920
EI 
J9 BRIT J CANCER
JI Br. J. Cancer
PD MAY 11
PY 2010
VL 102
IS 10
BP 1533
EP 1540
DI 10.1038/sj.bjc.6605652
PG 8
WC Oncology
SC Oncology
GA 595DK
UT WOS:000277590700014
PM 20407446
DA 2023-09-23
ER

PT J
AU Ishii, G
   Hashimoto, H
   Asada, K
   Ito, T
   Hoshino, A
   Fujii, S
   Kojima, M
   Kuwata, T
   Harigaya, K
   Nagai, K
   Ushijima, T
   Ochiai, A
AF Ishii, Genichiro
   Hashimoto, Hiroko
   Asada, Kiyoshi
   Ito, Takashi
   Hoshino, Ayuko
   Fujii, Satoshi
   Kojima, Motohiro
   Kuwata, Takeshi
   Harigaya, Kenichi
   Nagai, Kanji
   Ushijima, Toshikazu
   Ochiai, Atsushi
TI Fibroblasts associated with cancer cells keep enhanced migration activity after separation from cancer cells: A novel character of tumor educated fibroblasts
SO INTERNATIONAL JOURNAL OF ONCOLOGY
LA English
DT Article
DE cancer associated fibroblast; MAP kinase; migration activity
ID lung adenocarcinoma; breast-cancer; prognostic-significance; stromal fibroblasts; genetic alterations; oncogene addiction; myofibroblasts; expression; carcinomas; growth
AB It is now clear that the association between cancer cells and recruited fibroblasts (cancer-associated fibroblasts; CAFs) leads to alteration of the biological properties of both types of cells and creates a specific microenvironment. Here we report a novel biological property of CAFs and its cellular mechanism using in vivo and in vitro model. Cultured CAFs derived from human lung cancer tissue displayed significantly higher migration activity in response to PDGF-BB than that of fibroblasts from corresponding non-cancerous tissue (NCAFs). Moreover, KM104(GFP) (GFP-labeled human fibroblast cell line) co-cultured with human cancer cell line Capan-1 showed significantly higher migration activity than KM104(GFP) alone. No such phenomenon occurred when KM104(GFP) and Capan-1 were cultured separately. Even after KM104(GFP) were sorted from co-cultured Capan-1, KM104(GFP) retained their enhanced migration activity until passage-5 of culture in the absence of cancer cells. Despite a similar level of phosphorylation of ERK1/2 after exposure to PDGF-BB, the inhibitory effect of MEK inhibitor was significantly higher on migration of KM104(GFP) that had been sorted from co-cultured Capan-1 than of KM104(GFP) alone. This higher dependence on ERK1/2 signaling for cell migration was also seen in CAFs obtained from cancer tissue. The results of this study indicate that by association with cancer cells, CAFs can acquire enhanced migration activity which could be kept after separation from cancer cells and suggest the possibility that higher dependence on ERK1/2 signaling for enhanced migration activity would be one of the biological properties of CAFs.
C1 [Ishii, Genichiro; Hashimoto, Hiroko; Ito, Takashi; Hoshino, Ayuko; Fujii, Satoshi; Kojima, Motohiro; Kuwata, Takeshi; Ochiai, Atsushi] Natl Canc Ctr Hosp E, Div Pathol, Res Ctr Innovat Oncol, Chiba 2778577, Japan.
   [Asada, Kiyoshi; Ushijima, Toshikazu] Natl Canc Ctr, Div Carcinogenesis, Tokyo, Japan.
   [Ito, Takashi; Hoshino, Ayuko; Ochiai, Atsushi] Univ Tokyo, Grad Sch Frontier Sci, Dept Integrated Biosci, Canc Biol Lab, Chiba, Japan.
   [Harigaya, Kenichi] Chiba Univ, Grad Sch Med, Chiba, Japan.
   [Nagai, Kanji] Natl Canc Ctr Hosp E, Thorac Oncol Div, Chiba 2778577, Japan.
C3 National Cancer Center - Japan; National Cancer Center - Japan; University of Tokyo; Chiba University; National Cancer Center - Japan
RP Ishii, G (通讯作者)，Natl Canc Ctr Hosp E, Div Pathol, Res Ctr Innovat Oncol, 6-5-1 Kashiwanoha, Chiba 2778577, Japan.
EM gishii@east.ncc.go.jp; aochiai@east.ncc.go.jp
FU Ministry of Health, Labour and Welfare [19-10]; Grant for Scientific Research Expenses for Health Labour and Welfare Programs; Foundation for the Promotion of Cancer Research; 3rd-Term Comprehensive 10-year Strategy for Cancer Control; Ministry of Education, Culture, Sports, Science and Technology, the Japanese Government; Grants-in-Aid for Scientific Research [22790365] Funding Source: KAKEN
CR Bissell MJ, 2001, NAT REV CANCER, V1, P46, DOI 10.1038/35094059
   Chiba H, 2008, STEM CELLS, V26, P2523, DOI 10.1634/stemcells.2008-0037
   Coussens LM, 2000, CELL, V103, P481, DOI 10.1016/S0092-8674(00)00139-2
   Fiegl H, 2006, CANCER RES, V66, P29, DOI 10.1158/0008-5472.CAN-05-2508
   Fukino K, 2004, CANCER RES, V64, P7231, DOI 10.1158/0008-5472.CAN-04-2866
   Grum-Schwensen B, 2005, CANCER RES, V65, P3772, DOI 10.1158/0008-5472.CAN-04-4510
   Hanson JA, 2006, JNCI-J NATL CANCER I, V98, P255, DOI 10.1093/jnci/djj051
   HARIGAYA K, 1985, P NATL ACAD SCI USA, V82, P3477, DOI 10.1073/pnas.82.10.3477
   Hartel M, 2004, WORLD J SURG, V28, P818, DOI 10.1007/s00268-004-7147-4
   Hasebe T, 2000, AM J PATHOL, V156, P1701, DOI 10.1016/S0002-9440(10)65041-9
   Hawsawi NM, 2008, CANCER RES, V68, P2717, DOI 10.1158/0008-5472.CAN-08-0192
   Hoshino A, 2008, BIOCHEM BIOPH RES CO, V368, P305, DOI 10.1016/j.bbrc.2008.01.090
   Huang C, 2004, J CELL SCI, V117, P4619, DOI 10.1242/jcs.01481
   Ishii G, 2005, INT J CANCER, V117, P212, DOI 10.1002/ijc.21199
   Ishii G, 2003, BIOCHEM BIOPH RES CO, V309, P232, DOI 10.1016/S0006-291X(03)01544-4
   Ito TK, 2007, ONCOGENE, V26, P7194, DOI 10.1038/sj.onc.1210535
   Iwano M, 2002, J CLIN INVEST, V110, P341, DOI 10.1172/JCI200215518
   Jiang L, 2008, CANCER RES, V68, P9900, DOI 10.1158/0008-5472.CAN-08-1319
   Karnoub AE, 2007, NATURE, V449, P557, DOI 10.1038/nature06188
   Kawase A, 2008, INT J CANCER, V123, P1053, DOI 10.1002/ijc.23611
   KORE M, 2007, AM J SURG S4, V194, P0
   Lee CK, 2007, CARDIOVASC RES, V74, P159, DOI 10.1016/j.cardiores.2007.01.012
   Lin EY, 2001, J EXP MED, V193, P727, DOI 10.1084/jem.193.6.727
   Lundberg MS, 1998, J MOL CELL CARDIOL, V30, P2377, DOI 10.1006/jmcc.1998.0795
   Nakagawa H, 2004, ONCOGENE, V23, P7366, DOI 10.1038/sj.onc.1208013
   Nakao M, 2009, CANCER-AM CANCER SOC, V115, P2732, DOI 10.1002/cncr.24303
   Okusa Y, 1999, CANCER, V85, P1033, DOI 10.1002/(SICI)1097-0142(19990301)85:5<1033::AID-CNCR4>3.3.CO;2-B
   Orimo A, 2005, CELL, V121, P335, DOI 10.1016/j.cell.2005.02.034
   Qiu W, 2008, NAT GENET, V40, P650, DOI 10.1038/ng.117
   Sangai T, 2005, INT J CANCER, V115, P885, DOI 10.1002/ijc.20969
   SUGANUMA H, 1995, THORAX, V50, P984, DOI 10.1136/thx.50.9.984
   Takeshima H, 2009, GENOME RES, V19, P1974, DOI 10.1101/gr.093310.109
   Tokunou M, 2001, AM J PATHOL, V158, P1451, DOI 10.1016/S0002-9440(10)64096-5
   Tuhkanen H, 2004, INT J CANCER, V109, P247, DOI 10.1002/ijc.11733
   Weber F, 2006, AM J HUM GENET, V78, P961, DOI 10.1086/504090
   Weinstein IB, 2008, CANCER RES, V68, P3077, DOI 10.1158/0008-5472.CAN-07-3293
   Weinstein IB, 2006, NAT CLIN PRACT ONCOL, V3, P448, DOI 10.1038/ncponc0558
   Wels J, 2008, GENE DEV, V22, P559, DOI 10.1101/gad.1636908
   Yamashita S, 2009, DNA RES, V16, P275, DOI 10.1093/dnares/dsp017
NR 39
TC 24
Z9 25
U1 0
U2 9
PU SPANDIDOS PUBL LTD
PI ATHENS
PA POB 18179, ATHENS, 116 10, GREECE
SN 1019-6439
EI 
J9 INT J ONCOL
JI Int. J. Oncol.
PD AUG 15
PY 2010
VL 37
IS 2
BP 317
EP 325
DI 10.3892/ijo_00000680
PG 9
WC Oncology
SC Oncology
GA 627FI
UT WOS:000280024500010
PM 20596659
DA 2023-09-23
ER

PT J
AU Picinich, SC
   Glod, JW
   Banerjee, D
AF Picinich, Sonia C.
   Glod, John W.
   Banerjee, Debabrata
TI Protein kinase C zeta regulates interleukin-8-mediated stromal-derived factor-1 expression and migration of human mesenchymal stromal cells
SO EXPERIMENTAL CELL RESEARCH
LA English
DT Article
DE Mesenchymal stromal cells; Protein kinase C; Interleukin-8; Stromal-derived factor-1
ID stem-cells; peripheral-blood; conditioned medium; pkc-zeta; endothelial-cells; targeted-delivery; cycle progression; adipose-tissue; tumor stroma; marrow
AB Mesenchymal stromal cells (MSCs) are bone marrow-derived cells with multipotent differentiation capability that are mobilized into the circulation in response to injury and localize to areas Of tissue damage including solid tumors. They have the capacity to adopt a phenotype similar to carcinoma-associated fibroblasts (CAFs) and, like CAFs, promote tumor growth. The molecular communication between tumor cells and MSCs has not been well defined. However, MSCs have increased expression of the chemokine stromal-derived factor 1 (SDF-1) when exposed to conditioned medium from tumor cells. Additionally, SDF-1 has been shown to be important in the promotion of tumor growth by CAFs. These data suggest that the SDF-1 signaling axis is a key feature of the tumor microenvironment. In this report, we demonstrate that interleukin 8 (IL-8) induces an increase in SDF-1 expression by MSCs. The increase in SDF-1 expression in response to IL-8 is mediated by the activation of the protein kinase C (PKC) zeta isoform. In a functional assay, activation of PKC is required for in vitro MSC migration in response to tumor conditioned medium. These results indicate that IL-8-mediated SDF-1 production by MSCs requires PKC zeta activation. This signaling pathway Provides insight into possible molecular targets for cancer therapy aimed at disrupting the interaction between components of the tumor microenvironment. (C) 2009 Elsevier Inc. All rights reserved.
C1 [Banerjee, Debabrata] Univ Med & Dent New Jersey, Robert Wood Johnson Med Sch, Canc Inst New Jersey, Grad Sch Biomed Sci, New Brunswick, NJ 08903 USA.
   [Glod, John W.; Banerjee, Debabrata] Univ Med & Dent New Jersey, Robert Wood Johnson Med Sch, Dept Pharmacol, New Brunswick, NJ 08903 USA.
   [Glod, John W.] Univ Med & Dent New Jersey, Robert Wood Johnson Med Sch, Dept Pediat Oncol, New Brunswick, NJ 08903 USA.
   [Banerjee, Debabrata] Univ Med & Dent New Jersey, Robert Wood Johnson Med Sch, Dept Med, New Brunswick, NJ 08903 USA.
C3 Rutgers State University New Brunswick; Rutgers State University Medical Center; Rutgers Cancer Institute of New Jersey; Rutgers State University New Brunswick; Rutgers State University Medical Center; Rutgers State University New Brunswick; Rutgers State University Medical Center; Rutgers State University New Brunswick; Rutgers State University Medical Center
RP Banerjee, D (通讯作者)，Univ Med & Dent New Jersey, Robert Wood Johnson Med Sch, Canc Inst New Jersey, Grad Sch Biomed Sci, 195 Little Albany St, New Brunswick, NJ 08903 USA.
EM banerjed@umdnj.edu
FU New Jersey Commission on Cancer Research [08-1076-CCR-EO, 07-1063-CCR-EO]; NJCST [HESC-06-04-00]
CR ATTA UR, 1999, CURR PHARM DESIGN, V5, P241
   BACON KB, 1990, BIOCHEM BIOPH RES CO, V169, P1099, DOI 10.1016/0006-291X(90)92008-N
   Banan A, 2002, AM J PHYSIOL-GASTR L, V282, PG794, DOI 10.1152/ajpgi.00284.2001
   Bruder SP, 1997, J CELL BIOCHEM, V64, P278, DOI 10.1002/(SICI)1097-4644(199702)64:2<278::AID-JCB11>3.0.CO;2-F
   Chakrabarti S, 2008, MICROCIRCULATION, V15, P555, DOI 10.1080/10739680801949732
   Coffelt SB, 2009, P NATL ACAD SCI USA, V106, P3806, DOI 10.1073/pnas.0900244106
   Crisan M, 2008, CELL STEM CELL, V3, P301, DOI 10.1016/j.stem.2008.07.003
   Dempsey EC, 2000, AM J PHYSIOL-LUNG C, V279, PL429, DOI 10.1152/ajplung.2000.279.3.L429
   Dennis JE, 1999, J BONE MINER RES, V14, P700, DOI 10.1359/jbmr.1999.14.5.700
   Direkze NC, 2004, CANCER RES, V64, P8492, DOI 10.1158/0008-5472.CAN-04-1708
   Fernandez M, 1997, BONE MARROW TRANSPL, V20, P265, DOI 10.1038/sj.bmt.1700890
   Gao H, 2009, STEM CELLS, V27, P857, DOI 10.1002/stem.23
   Garcia-Moruja C, 2005, J MOL BIOL, V348, P43, DOI 10.1016/j.jmb.2005.02.016
   Harrington EO, 1997, J BIOL CHEM, V272, P7390, DOI 10.1074/jbc.272.11.7390
   He QL, 2007, STEM CELLS, V25, P69, DOI 10.1634/stemcells.2006-0335
   Ishii G, 2003, BIOCHEM BIOPH RES CO, V309, P232, DOI 10.1016/S0006-291X(03)01544-4
   Ji JF, 2004, STEM CELLS, V22, P415, DOI 10.1634/stemcells.22-3-415
   Karnoub AE, 2007, NATURE, V449, P557, DOI 10.1038/nature06188
   Kassis I, 2006, BONE MARROW TRANSPL, V37, P967, DOI 10.1038/sj.bmt.1705358
   Khakoo AY, 2006, J EXP MED, V203, P1235, DOI 10.1084/jem.20051921
   KIDD S, 2009, CELLS, V27, P2614
   Kim SJ, 2005, BIOCHEM BIOPH RES CO, V329, P25, DOI 10.1016/j.bbrc.2005.01.092
   Kucerova L, 2007, CANCER RES, V67, P6304, DOI 10.1158/0008-5472.CAN-06-4024
   Li CH, 2003, FASEB J, V17, P2106, DOI 10.1096/fj.03-0150fje
   Lin SY, 2008, EXP CELL RES, V314, P3107, DOI 10.1016/j.yexcr.2008.07.028
   Masur K, 2001, MOL BIOL CELL, V12, P1973, DOI 10.1091/mbc.12.7.1973
   Menon LG, 2007, STEM CELLS, V25, P520, DOI 10.1634/stemcells.2006-0257
   Miao ZN, 2006, CELL BIOL INT, V30, P681, DOI 10.1016/j.cellbi.2006.03.009
   Mishra PJ, 2008, CANCER RES, V68, P4331, DOI 10.1158/0008-5472.CAN-08-0943
   Musashi M, 2000, INT J HEMATOL, V72, P12
   Nakamizo A, 2005, CANCER RES, V65, P3307, DOI 10.1158/0008-5472.CAN-04-1874
   Nakamura K, 2004, GENE THER, V11, P1155, DOI 10.1038/sj.gt.3302276
   Ng T, 1999, EMBO J, V18, P3909, DOI 10.1093/emboj/18.14.3909
   Orimo A, 2005, CELL, V121, P335, DOI 10.1016/j.cell.2005.02.034
   Petit I, 2005, J CLIN INVEST, V115, P168, DOI 10.1172/JCI200521773
   Prockop DJ, 1997, SCIENCE, V276, P71, DOI 10.1126/science.276.5309.71
   Ringe J, 2007, J CELL BIOCHEM, V101, P135, DOI 10.1002/jcb.21172
   Rochefort GY, 2006, STEM CELLS, V24, P2202, DOI 10.1634/stemcells.2006-0164
   Romanov YA, 2003, STEM CELLS, V21, P105, DOI 10.1634/stemcells.21-1-105
   Simeone AM, 2007, INT J ONCOL, V30, P785
   Spaeth E, 2008, GENE THER, V15, P730, DOI 10.1038/gt.2008.39
   Studeny M, 2004, JNCI-J NATL CANCER I, V96, P1593, DOI 10.1093/jnci/djh299
   Studeny M, 2002, CANCER RES, V62, P3603
   SZEKANECZ Z, 1994, PATHOBIOLOGY, V62, P134, DOI 10.1159/000163891
   Takami M, 2002, J IMMUNOL, V168, P4559, DOI 10.4049/jimmunol.168.9.4559
   Tang SQ, 1997, J BIOL CHEM, V272, P28704, DOI 10.1074/jbc.272.45.28704
   Trujillo JI, 2009, BIOORG MED CHEM LETT, V19, P908, DOI 10.1016/j.bmcl.2008.11.105
   VANDAMME J, 1988, J EXP MED, V167, P1364, DOI 10.1084/jem.167.4.1364
   Volkov Y, 2001, NAT IMMUNOL, V2, P508, DOI 10.1038/88700
   Wang Lei, 2002, HEMATOLOGY, V7, P113
   Xin H, 2007, STEM CELLS, V25, P1618, DOI 10.1634/stemcells.2006-0461
   Yoo JU, 1998, J BONE JOINT SURG AM, V80A, P1745, DOI 10.2106/00004623-199812000-00004
   Zuk PA, 2001, TISSUE ENG, V7, P211, DOI 10.1089/107632701300062859
NR 53
TC 19
Z9 26
U1 0
U2 9
PU ELSEVIER INC
PI SAN DIEGO
PA 525 B STREET, STE 1900, SAN DIEGO, CA 92101-4495 USA
SN 0014-4827
EI 1090-2422
J9 EXP CELL RES
JI Exp. Cell Res.
PD FEB 15
PY 2010
VL 316
IS 4
BP 593
EP 602
DI 10.1016/j.yexcr.2009.11.011
PG 10
WC Oncology; Cell Biology
SC Oncology; Cell Biology
GA 552VG
UT WOS:000274321100008
PM 19944094
DA 2023-09-23
ER

PT J
AU Strand, DW
   Franco, OE
   Basanta, D
   Anderson, ARA
   Hayward, SW
AF Strand, D. W.
   Franco, O. E.
   Basanta, D.
   Anderson, A. R. A.
   Hayward, S. W.
TI Perspectives on Tissue Interactions in Development and Disease
SO CURRENT MOLECULAR MEDICINE
LA English
DT Review
DE Tissue interaction; models; development; disease; stroma; epithelia; organ
ID mesenchymal-epithelial interactions; cancer-associated fibroblasts; smooth muscle actin; tgf-beta; breast-cancer; tumor-stroma; extracellular-matrix; prostate-cancer; mammary-gland; branching morphogenesis
AB From the morphogenetic movements of the three germ layers during development to the reactive stromal microenvironment in cancer, tissue interactions are vital to maintaining healthy organ morphologic architecture and function. The stromal compartment is thought to be complicit in tumor progression and, as such, represents an opportune target for disease therapies. However, recent developments in our understanding of the diversity of the stromal compartment and the lack of appropriate models to study its relevance in human disease have limited our further understanding of the role of tissue interactions in tumor progression. The failure of any model to fully recapitulate the complexities of systemic biology continues to create a higher imperative for incorporating various perspectives into a broader understanding for the ultimate goal of designing interventional therapies. Understanding this potential, this review examines the biological models used to study stromal-epithelial interactions and includes an attempt to incorporate behavioral terminology to define and mathematically model ecological relationships in stromal-epithelial interactions. In addition, the current attempt to incorporate these diverse ecological perspectives into in silico mathematical models through cross-disciplinary coordination is reviewed, which will provide a fresh perspective on defining cell group behavior and tissue ecology in disease and hopefully lead to the generation of new hypotheses to be empirically validated.
C1 [Strand, D. W.; Franco, O. E.; Basanta, D.; Anderson, A. R. A.; Hayward, S. W.] Vanderbilt Univ, Dept Urol Surg, Med Ctr, Nashville, TN 37232 USA.
C3 Vanderbilt University
RP Strand, DW (通讯作者)，Vanderbilt Univ, Dept Urol Surg, Med Ctr, 1161 21st Ave S,AA 1309 Med Ctr N, Nashville, TN 37232 USA.
EM douglas.w.strand@Vanderbilt.edu
FU National Cancer Institute, Tumor Microenvironment Network [CA126505]; Integrated Cancer Biology Center [CA113007]; Microenvironmental Influences in Cancer NRSA [2T32 CA009592-21A1]; DoD Prostate Cancer Training [W81XWH-07-1-0479]
CR Abe R, 2001, J IMMUNOL, V166, P7556, DOI 10.4049/jimmunol.166.12.7556
   ADAMS JC, 1993, DEVELOPMENT, V117, P1183
   Allinen M, 2004, CANCER CELL, V6, P17, DOI 10.1016/j.ccr.2004.06.010
   Anderson ARA, 2007, SINGLE CELL BASED MO, V0, P3
   Anderson ARA, 2008, NAT REV CANCER, V8, P227, DOI 10.1038/nrc2329
   Anderson ARA, 2006, CELL, V127, P905, DOI 10.1016/j.cell.2006.09.042
   Anderson ARA, 2009, J MATH BIOL, V58, P579, DOI 10.1007/s00285-008-0210-2
   Anderson ARA, 1998, B MATH BIOL, V60, P857, DOI 10.1006/bulm.1998.0042
   Anderson ARA, 2005, MATH MED BIOL, V22, P163, DOI 10.1093/imammb/dqi005
   AndersonAR ChaplainMA, 2000, J THEORETICAL MED, V2, P129
   [Anonymous], 2007, COMPUT MATH METHOD M, V0, P0, DOI DOI 10.1080/17486700701303143
   Ao MF, 2007, CANCER RES, V67, P4244, DOI 10.1158/0008-5472.CAN-06-3946
   Ao MF, 2006, CANCER RES, V66, P8007, DOI 10.1158/0008-5472.CAN-05-4451
   Apgar JF, 2008, PLOS COMPUT BIOL, V4, P0, DOI 10.1371/journal.pcbi.0040030
   Araujo RP, 2004, B MATH BIOL, V66, P1039, DOI 10.1016/j.bulm.2003.11.002
   Arteaga CL, 2006, CURR OPIN GENET DEV, V16, P30, DOI 10.1016/j.gde.2005.12.009
   Ashcroft GS, 1999, NAT CELL BIOL, V1, P260, DOI 10.1038/12971
   Axelrod R, 2006, P NATL ACAD SCI USA, V103, P13474, DOI 10.1073/pnas.0606053103
   Ayala G, 2003, CLIN CANCER RES, V9, P4792
   Bach LA, 2001, EUR J CANCER, V37, P2116, DOI 10.1016/S0959-8049(01)00246-5
   BANERJEE SD, 1977, J CELL BIOL, V73, P445, DOI 10.1083/jcb.73.2.445
   Barabasi AL, 2004, NAT REV GENET, V5, P101, DOI 10.1038/nrg1272
   BARCELLOSHOFF MH, 1989, DEVELOPMENT, V105, P223
   Bardeesy N, 2006, GENE DEV, V20, P3130, DOI 10.1101/gad.1478706
   Basanta D, 2008, EUR PHYS J B, V63, P393, DOI 10.1140/epjb/e2008-00249-y
   Basanta D, 2008, CELL PROLIFERAT, V41, P980, DOI 10.1111/j.1365-2184.2008.00563.x
   Basanta D, 2008, PLOS COMPUT BIOL, V4, P0, DOI 10.1371/journal.pcbi.1000030
   Basanta David, 2008, P97, V0, P0, DOI DOI 10.1007/978-0-8176-4713-1_5
   BERNFIELD M, 1982, DEV BIOL, V90, P291, DOI 10.1016/0012-1606(82)90378-5
   BERNFIELD M, 1984, ROLE EXTRACELLULAR M, V0, P545
   BERNFIELD MR, 1972, J CELL BIOL, V52, P674, DOI 10.1083/jcb.52.3.674
   BERNFIELD MR, 1972, J CELL BIOL, V52, P664, DOI 10.1083/jcb.52.3.664
   BERNFIELD MR, 1973, AM ZOOL, V13, P1067
   Bhowmick NA, 2004, SCIENCE, V303, P848, DOI 10.1126/science.1090922
   Bissell MJ, 2001, NAT REV CANCER, V1, P46, DOI 10.1038/35094059
   Biswas S, 2006, CLIN CANCER RES, V12, P4142, DOI 10.1158/1078-0432.CCR-06-0952
   Bru A, 2004, PHYS REV LETT, V92, P0, DOI 10.1103/PhysRevLett.92.238101
   Buchanan DL, 1999, ENDOCRINOLOGY, V140, P484, DOI 10.1210/en.140.1.484
   Cano A, 2000, NAT CELL BIOL, V2, P76, DOI 10.1038/35000025
   Cappuccio A, 2006, CANCER RES, V66, P7293, DOI 10.1158/0008-5472.CAN-06-0241
   Chantrain CF, 2004, CANCER RES, V64, P1675, DOI 10.1158/0008-5472.CAN-03-0160
   Chaplain MAJ, 2006, MATH MED BIOL, V23, P197, DOI 10.1093/imammb/dql009
   CHUNG LWK, 1983, PROSTATE, V4, P503, DOI 10.1002/pros.2990040509
   CHUNG LWK, 1991, CANCER METAST REV, V10, P263, DOI 10.1007/BF00050797
   Clare SE, 2000, BREAST CANCER RES, V2, P430, DOI 10.1186/bcr90
   Coussens LM, 2002, NATURE, V420, P860, DOI 10.1038/nature01322
   Crespi B, 2005, TRENDS ECOL EVOL, V20, P545, DOI 10.1016/j.tree.2005.07.007
   Cristini V, 2005, CLIN CANCER RES, V11, P6772, DOI 10.1158/1078-0432.CCR-05-0852
   Cukierman E, 2001, SCIENCE, V294, P1708, DOI 10.1126/science.1064829
   CUNHA GR, 1983, J CELL BIOL, V96, P1662, DOI 10.1083/jcb.96.6.1662
   CUNHA GR, 1981, J STEROID BIOCHEM, V14, P1317, DOI 10.1016/0022-4731(81)90338-1
   CUNHA GR, 1972, ANAT REC, V172, P529, DOI 10.1002/ar.1091720307
   CUNHA GR, 1976, J EXP ZOOL, V196, P361, DOI 10.1002/jez.1401960310
   CUNHA GR, 1992, J ANDROL, V13, P465
   CUNHA GR, 1994, CANCER, V74, P1030, DOI 10.1002/1097-0142(19940801)74:3+<1030::AID-CNCR2820741510>3.0.CO;2-Q
   CUNHA GR, 2002, PROSTATE CANC, V0, P60
   Dacquin R, 2002, DEV DYNAM, V224, P245, DOI 10.1002/dvdy.10100
   De Arcangelis A, 1996, J CELL BIOL, V133, P417, DOI 10.1083/jcb.133.2.417
   Derynck R, 2001, NAT GENET, V29, P117, DOI 10.1038/ng1001-117
   Desmouliere A, 2005, WOUND REPAIR REGEN, V13, P7, DOI 10.1111/j.1067-1927.2005.130102.x
   DESMOULIERE A, 1993, J CELL BIOL, V122, P103, DOI 10.1083/jcb.122.1.103
   DiSandro MJ, 1998, J UROLOGY, V160, P1040, DOI 10.1016/S0022-5347(01)62694-6
   Dumont N, 2003, CANCER CELL, V3, P531, DOI 10.1016/S1535-6108(03)00135-1
   DVORAK HF, 1986, NEW ENGL J MED, V315, P1650
   Egeblad M, 2005, COLD SH Q B, V70, P383, DOI 10.1101/sqb.2005.70.007
   Enderling H, 2007, J THEOR BIOL, V246, P245, DOI 10.1016/j.jtbi.2006.12.010
   Fata JE, 2004, BREAST CANCER RES, V6, P1, DOI 10.1186/bcr634
   Foty RA, 2004, INT J DEV BIOL, V48, P397, DOI 10.1387/ijdb.041810rf
   Fukino K, 2004, CANCER RES, V64, P7231, DOI 10.1158/0008-5472.CAN-04-2866
   GABBIANI G, 1971, EXPERIENTIA, V27, P549, DOI 10.1007/BF02147594
   Gabbiani G, 2003, J PATHOL, V200, P500, DOI 10.1002/path.1427
   Gahwiler BH, 1997, TRENDS NEUROSCI, V20, P471, DOI 10.1016/S0166-2236(97)01122-3
   Gatenby RA, 2003, CANCER RES, V63, P6212
   Gatenby RA, 1996, CANCER RES, V56, P5745
   Gatenby RA, 2008, NAT REV CANCER, V8, P56, DOI 10.1038/nrc2255
   Gerlee P, 2008, J THEOR BIOL, V250, P705, DOI 10.1016/j.jtbi.2007.10.038
   Grapin-Botton A, 2000, TRENDS GENET, V16, P124, DOI 10.1016/S0168-9525(99)01957-5
   Grobstein C, 1967, NATL CANCER INST MONOGR, V26, P279
   GROBSTEIN C, 1953, J EXP ZOOL, V124, P383, DOI 10.1002/jez.1401240211
   GROBSTEIN C, 1954, ASPECTS SYNTHESIS OR, V0, P233
   Grossmann J, 2002, APOPTOSIS, V7, P247, DOI 10.1023/A:1015312119693
   Habib FK, 2000, PROSTATE, V0, P15
   HAFFEN K, 1987, J PEDIATR GASTR NUTR, V6, P14, DOI 10.1097/00005176-198701000-00005
   Hanahan D, 2000, CELL, V100, P57, DOI 10.1016/S0092-8674(00)81683-9
   Haviv I, 2009, CELL CYCLE, V8, P589, DOI 10.4161/cc.8.4.7669
   Hay ED, 2005, DEV DYNAM, V233, P706, DOI 10.1002/dvdy.20345
   Hayward SW, 2002, J UROLOGY, V168, P1165, DOI 10.1016/S0022-5347(05)64620-4
   Hayward SW, 1997, BRIT J UROL, V79, P18, DOI 10.1111/j.1464-410X.1997.tb16917.x
   Hayward SW, 2001, CANCER RES, V61, P8135
   HAYWARD SW, 1992, J CELL SCI, V102, P361
   He Y, 2007, CANCER RES, V67, P8188, DOI 10.1158/0008-5472.CAN-07-0418
   Hill R, 2005, CELL, V123, P1001, DOI 10.1016/j.cell.2005.09.030
   HOFBAUER J, 1998, EUOLATIONARY GAMES P, V0, P0
   Hogan BLM, 1999, CELL, V96, P225, DOI 10.1016/S0092-8674(00)80562-0
   Huang PH, 2007, P NATL ACAD SCI USA, V104, P12867, DOI 10.1073/pnas.0705158104
   Huang SY, 2002, J NATL CANCER I, V94, P1134
   Hwang RF, 2008, CANCER RES, V68, P918, DOI 10.1158/0008-5472.CAN-07-5714
   Ishii K, 2005, LAB INVEST, V85, P1086, DOI 10.1038/labinvest.3700310
   Itoh T, 1999, CLIN EXP METASTAS, V17, P177, DOI 10.1023/A:1006603723759
   Iwano M, 2002, J CLIN INVEST, V110, P341, DOI 10.1172/JCI200215518
   Iwano M, 2001, MOL THER, V3, P149, DOI 10.1006/mthe.2000.0251
   Karnoub AE, 2007, NATURE, V449, P557, DOI 10.1038/nature06188
   Kass L, 2007, INT J BIOCHEM CELL B, V39, P1987, DOI 10.1016/j.biocel.2007.06.025
   KEDINGER M, 1981, DEV BIOL, V86, P339, DOI 10.1016/0012-1606(81)90191-3
   Kleinman HK, 2005, SEMIN CANCER BIOL, V15, P378, DOI 10.1016/j.semcancer.2005.05.004
   Klingelhofer J, 1997, DEV DYNAM, V210, P87, DOI 10.1002/(SICI)1097-0177(199710)210:2<87::AID-AJA2>3.0.CO;2-5
   KOLLAR EJ, 1970, J INVEST DERMATOL, V55, P374, DOI 10.1111/1523-1747.ep12260492
   KOLLAR EJ, 1969, J EMBRYOL EXP MORPH, V21, P131
   KOLLAR EJ, 1970, J EMBRYOL EXP MORPH, V24, P173
   Kraemer KH, 1997, P NATL ACAD SCI USA, V94, P11, DOI 10.1073/pnas.94.1.11
   Kuhbandner S, 2000, GENESIS, V28, P15, DOI 10.1002/1526-968X(200009)28:1<15::AID-GENE20>3.0.CO;2-C
   Kurita T, 2001, CELL DEATH DIFFER, V8, P192, DOI 10.1038/sj.cdd.4400797
   Kurose K, 2002, NAT GENET, V32, P355, DOI 10.1038/ng1013
   Lang SH, 2001, CELL GROWTH DIFFER, V12, P631
   Le Douarin N, 1968, ANNLS EMBRYOL MORPHOGEN, V1, P29
   LEE EYHP, 1985, P NATL ACAD SCI USA, V82, P1419, DOI 10.1073/pnas.82.5.1419
   Lengauer C, 1998, NATURE, V396, P643, DOI 10.1038/25292
   Levy L, 2006, CYTOKINE GROWTH F R, V17, P41, DOI 10.1016/j.cytogfr.2005.09.009
   Lipschutz JH, 1997, PROSTATE, V32, P35
   Littlepage LE, 2005, CANCER CELL, V7, P499, DOI 10.1016/j.ccr.2005.05.019
   Loberg RD, 2007, CA-CANCER J CLIN, V57, P225, DOI 10.3322/canjclin.57.4.225
   LOEB LA, 1991, CANCER RES, V51, P3075
   Massague J, 2008, CELL, V134, P215, DOI 10.1016/j.cell.2008.07.001
   MCNEAL JE, 1978, INVEST UROL, V15, P340
   Medzhitov R, 2008, NATURE, V454, P428, DOI 10.1038/nature07201
   Merlo LMF, 2006, NAT REV CANCER, V6, P924, DOI 10.1038/nrc2013
   MINA M, 1987, ARCH ORAL BIOL, V32, P123, DOI 10.1016/0003-9969(87)90055-0
   Miwa T, 2000, GENESIS, V26, P136, DOI 10.1002/(SICI)1526-968X(200002)26:2<136::AID-GENE11>3.0.CO;2-J
   Morgenstern O, 1953, THEORY GAMES EC BEHA, V0, P0
   Mueller MM, 2004, NAT REV CANCER, V4, P839, DOI 10.1038/nrc1477
   Mueller MM, 2002, DIFFERENTIATION, V70, P486, DOI 10.1046/j.1432-0436.2002.700903.x
   Muraoka RS, 2002, J CLIN INVEST, V109, P1551, DOI 10.1172/JCI200215234
   Muraoka-Cook RS, 2006, ONCOGENE, V25, P3408, DOI 10.1038/sj.onc.1208964
   Nowak MA, 2005, NATURE, V437, P1291, DOI 10.1038/nature04131
   Nowak MA, 2006, SCIENCE, V314, P1560, DOI 10.1126/science.1133755
   NOWELL PC, 1976, SCIENCE, V194, P23, DOI 10.1126/science.959840
   Ostman A, 2009, CURR OPIN GENET DEV, V19, P67, DOI 10.1016/j.gde.2009.01.003
   Ohuchida K, 2004, CANCER RES, V64, P3215, DOI 10.1158/0008-5472.CAN-03-2464
   Olumi AF, 1999, CANCER RES, V59, P5002
   Orimo A, 2005, CELL, V121, P335, DOI 10.1016/j.cell.2005.02.034
   Padua D, 2008, CELL, V133, P66, DOI 10.1016/j.cell.2008.01.046
   Page-McCaw A, 2007, NAT REV MOL CELL BIO, V8, P221, DOI 10.1038/nrm2125
   Paget S, 1889, LANCET, V133, P571, DOI 10.1016/S0140-6736(00)49915-0
   Paszek MJ, 2005, CANCER CELL, V8, P241, DOI 10.1016/j.ccr.2005.08.010
   Paterson RF, 2003, CANCER, V98, P1830, DOI 10.1002/cncr.11747
   Pennison M, 2007, CURR OPIN ONCOL, V19, P579, DOI 10.1097/CCO.0b013e3282f0ad0e
   Petersen OW, 1998, ADV CANCER RES, V75, P135, DOI 10.1016/S0065-230X(08)60741-1
   Phillips JL, 2001, CANCER RES, V61, P8143
   PIERCE GB, 1971, CANCER RES, V31, P127
   Pivonka P, 2008, BONE, V43, P249, DOI 10.1016/j.bone.2008.03.025
   Placencio VR, 2008, CANCER RES, V68, P4709, DOI 10.1158/0008-5472.CAN-07-6289
   Qiu W, 2008, NAT GENET, V40, P650, DOI 10.1038/ng.117
   Quaranta V, 2008, SEMIN CANCER BIOL, V18, P338, DOI 10.1016/j.semcancer.2008.03.018
   Radisky DC, 2007, J CELL BIOCHEM, V101, P830, DOI 10.1002/jcb.21186
   Raman D, 2007, CANCER LETT, V256, P137, DOI 10.1016/j.canlet.2007.05.013
   Rao C, 1988, ANNU REV BIOCHEM, V55, P1037
   Regan CP, 2000, CIRC RES, V87, P363
   Rejniak KA, 2007, J THEOR BIOL, V247, P186, DOI 10.1016/j.jtbi.2007.02.019
   Ribba B, 2006, THEOR BIOL MED MODEL, V3, P0, DOI 10.1186/1742-4682-3-7
   Risbridger GP, 2005, CELL TISSUE RES, V322, P173, DOI 10.1007/s00441-005-1121-9
   Risbridger GP, 2001, ENDOCRINOLOGY, V142, P2443, DOI 10.1210/en.142.6.2443
   RonnovJessen L, 1996, PHYSIOL REV, V76, P69, DOI 10.1152/physrev.1996.76.1.69
   ROSKELLEY CD, 1994, P NATL ACAD SCI USA, V91, P12378, DOI 10.1073/pnas.91.26.12378
   Sakai T, 2003, NATURE, V423, P876, DOI 10.1038/nature01712
   SAKAKURA T, 1976, SCIENCE, V194, P1439, DOI 10.1126/science.827022
   Salazar-Ciudad I, 2003, DEVELOPMENT, V130, P2027, DOI 10.1242/dev.00425
   SAXEN L, 1977, CELL TISSUE INTERACT, V0, P1
   Schmeichel KL, 2003, J CELL SCI, V116, P2377, DOI 10.1242/jcs.00503
   SCHOENER TW, 1989, ECOLOGY, V70, P1559, DOI 10.2307/1938088
   SCHOR SL, 1987, BIOESSAYS, V7, P200, DOI 10.1002/bies.950070503
   SCHOR SL, 1988, J CELL SCI, V90, P391
   SCHOR SL, 1987, EXP CELL BIOL, V55, P11
   SCHOR SL, 1988, J CELL SCI, V90, P401
   Serini G, 1998, J CELL BIOL, V142, P873, DOI 10.1083/jcb.142.3.873
   SHERRATT JA, 1992, P ROY SOC B-BIOL SCI, V248, P261, DOI 10.1098/rspb.1992.0071
   SIMONASSMANN P, 1988, DEVELOPMENT, V102, P339
   SKALLI O, 1986, J CELL BIOL, V103, P2787, DOI 10.1083/jcb.103.6.2787
   Smalley KSM, 2006, IN VITRO CELL DEV-AN, V42, P242
   SMITH RL, 1982, DEV BIOL, V94, P378, DOI 10.1016/0012-1606(82)90355-4
   Spring J, 2000, DEV BIOL, V228, P363, DOI 10.1006/dbio.2000.9956
   Sugimoto H, 2006, CANCER BIOL THER, V5, P1640, DOI 10.4161/cbt.5.12.3354
   Sugimura Y, 1996, INT J DEV BIOL, V40, P941
   Tang BW, 2003, J CLIN INVEST, V112, P1116, DOI 10.1172/JCI200318899
   Tani Y, 2005, VET PATHOL, V42, P306, DOI 10.1354/vp.42-3-306
   THESLEFF I, 1981, DIFFERENTIATION, V18, P75, DOI 10.1111/j.1432-0436.1981.tb01107.x
   THESLEFF I, 1995, INT J DEV BIOL, V39, P35
   THOMPSON NL, 1989, J CELL BIOL, V108, P661, DOI 10.1083/jcb.108.2.661
   Tlsty TD, 2001, SEMIN CANCER BIOL, V11, P97, DOI 10.1006/scbi.2000.0361
   Tlsty TD, 2006, ANNU REV PATHOL-MECH, V1, P119, DOI 10.1146/annurev.pathol.1.110304.100224
   Tomlinson I, 1999, NAT MED, V5, P11, DOI 10.1038/4687
   Tomlinson IPM, 1997, BRIT J CANCER, V75, P157, DOI 10.1038/bjc.1997.26
   Tuxhorn JA, 2002, CLIN CANCER RES, V8, P2912
   Tuxhorn JA, 2002, CANCER RES, V62, P3298
   Vineis P, 2003, J EPIDEMIOL COMMUN H, V57, P89, DOI 10.1136/jech.57.2.89
   Wakefield LM, 2002, CURR OPIN GENET DEV, V12, P22, DOI 10.1016/S0959-437X(01)00259-3
   Weaver VM, 1996, BIOCHEM CELL BIOL, V74, P833, DOI 10.1139/o96-089
   Weaver VM, 1997, J CELL BIOL, V137, P231, DOI 10.1083/jcb.137.1.231
   Weber F, 2007, JAMA-J AM MED ASSOC, V297, P187, DOI 10.1001/jama.297.2.187
   Wells JM, 1999, ANNU REV CELL DEV BI, V15, P393, DOI 10.1146/annurev.cellbio.15.1.393
   WESSELLS NK, 1970, J EXP ZOOL, V175, P455, DOI 10.1002/jez.1401750405
   WICHA MS, 1980, DEV BIOL, V80, P253, DOI 10.1016/0012-1606(80)90402-9
   Yamada KM, 2007, CELL, V130, P601, DOI 10.1016/j.cell.2007.08.006
   Yang F, 2008, ONCOGENE, V27, P450, DOI 10.1038/sj.onc.1210663
   Yang F, 2005, CANCER RES, V65, P8887, DOI 10.1158/0008-5472.CAN-05-1702
   YASUGI S, 1974, ROUX ARCH DEV BIOL, V174, P107, DOI 10.1007/BF00573624
   YASUGI S, 1978, DEV GROWTH DIFFER, V20, P261, DOI 10.1111/j.1440-169X.1978.00261.x
   YASUGI S, 1979, DEV GROWTH DIFFER, V21, P343, DOI 10.1111/j.1440-169X.1979.00343.x
   Yingling JM, 2004, NAT REV DRUG DISCOV, V3, P1011, DOI 10.1038/nrd1580
   You B, 2008, LUNG CANCER, V62, P261, DOI 10.1016/j.lungcan.2008.03.008
   Zheng B, 2002, AM J PATHOL, V160, P1609, DOI 10.1016/S0002-9440(10)61108-X
NR 210
TC 25
Z9 25
U1 0
U2 4
PU BENTHAM SCIENCE PUBL LTD
PI SHARJAH
PA EXECUTIVE STE Y-2, PO BOX 7917, SAIF ZONE, 1200 BR SHARJAH, U ARAB EMIRATES
SN 1566-5240
EI 1875-5666
J9 CURR MOL MED
JI Curr. Mol. Med.
PD FEB 15
PY 2010
VL 10
IS 1
BP 95
EP 112
DI 10.2174/156652410791065363
PG 18
WC Medicine, Research & Experimental
SC Research & Experimental Medicine
GA 549DU
UT WOS:000274026100007
PM 20205682
DA 2023-09-23
ER

PT J
AU Gonda, TA
   Varro, A
   Wang, TC
   Tycko, B
AF Gonda, Tamas A.
   Varro, Andrea
   Wang, Timothy C.
   Tycko, Benjamin
TI Molecular biology of cancer-associated fibroblasts: Can these cells be targeted in anti-cancer therapy?
SO SEMINARS IN CELL & DEVELOPMENTAL BIOLOGY
LA English
DT Review
DE Cancer-associated fibroblast; Myofibroblast; Epigenetics; Genetics
ID mesenchymal stem-cells; carcinoma-associated fibroblasts; marrow-derived cells; gene-expression; stromal cells; breast-cancer; dna methylation; tumor-stroma; transforming growth-factor-beta-1; pancreatic-cancer
AB It is increasingly recognized that the non-neoplastic stromal compartment in most solid cancers plays an active role in tumor proliferation, invasion and metastasis. Cancer-associated fibroblasts (CAFs) are one of the most abundant cell types in the tumor stroma, and these cells are pro-tumorigenic. Evidence that CAFs are epigenetically and possibly also genetically distinct from normal fibroblasts is beginning to define these cells as potential targets of anti-cancer therapy. Here, we review the cell-of-origin and molecular biology of CAFs, arguing that such knowledge provides a rational basis for designing therapeutic strategies to coordinately and synergistically target both the stromal and malignant epithelial component of human cancers. (C) 2010 Elsevier Ltd. All rights reserved.
C1 [Gonda, Tamas A.; Tycko, Benjamin] Columbia Univ, Inst Canc Genet, Med Ctr, New York, NY 10032 USA.
   [Varro, Andrea] Univ Liverpool, Sch Biomed Sci, Physiol Lab, Liverpool L69 3BX, Merseyside, England.
   [Gonda, Tamas A.; Wang, Timothy C.] Columbia Univ, Div Digest & Liver Dis, Med Ctr, Dept Med, New York, NY 10032 USA.
   [Tycko, Benjamin] Columbia Univ, Dept Pathol, Med Ctr, New York, NY 10032 USA.
C3 Columbia University; University of Liverpool; Columbia University; Columbia University
RP Tycko, B (通讯作者)，Columbia Univ, Inst Canc Genet, Med Ctr, 1130 St Nicholas Ave, New York, NY 10032 USA.
EM tg2214@columbia.edu; bt12@columbia.edu
FU NIH [U54CA126513]
CR Ahn GO, 2008, CANCER CELL, V13, P193, DOI 10.1016/j.ccr.2007.11.032
   Allinen M, 2004, CANCER CELL, V6, P17, DOI 10.1016/j.ccr.2004.06.010
   Barcellos-Hoff MH, 2000, CANCER RES, V60, P1254
   Bhowmick NA, 2004, SCIENCE, V303, P848, DOI 10.1126/science.1090922
   Bian YS, 2007, HUM MOL GENET, V16, P3128, DOI 10.1093/hmg/ddm274
   Bloushtain-Qimron N, 2008, P NATL ACAD SCI USA, V105, P14076, DOI 10.1073/pnas.0805206105
   Brittan M, 2002, GUT, V50, P752, DOI 10.1136/gut.50.6.752
   Campbell IG, 2008, NEW ENGL J MED, V358, P1634, DOI 10.1056/NEJMc086024
   Casey TM, 2008, BREAST CANCER RES TR, V110, P39, DOI 10.1007/s10549-007-9684-7
   Chamberlain G, 2007, STEM CELLS, V25, P2739, DOI 10.1634/stemcells.2007-0197
   Chicoine E, 2002, BIOCHEM BIOPH RES CO, V297, P765, DOI 10.1016/S0006-291X(02)02283-0
   Cole BF, 2007, JAMA-J AM MED ASSOC, V297, P2351, DOI 10.1001/jama.297.21.2351
   Condon MS, 2005, SEMIN CANCER BIOL, V15, P132, DOI 10.1016/j.semcancer.2004.08.002
   Couillard J, 2006, BIOCHEM BIOPH RES CO, V342, P1233, DOI 10.1016/j.bbrc.2006.02.068
   Crawford Y, 2009, CANCER CELL, V15, P21, DOI 10.1016/j.ccr.2008.12.004
   Cunha GR, 2002, DIFFERENTIATION, V70, P473, DOI 10.1046/j.1432-0436.2002.700902.x
   DAWE CJ, 1966, INT J CANCER, V1, P419, DOI 10.1002/ijc.2910010504
   De Wever O, 2008, INT J CANCER, V123, P2229, DOI 10.1002/ijc.23925
   Desmouliere A, 2004, INT J DEV BIOL, V48, P509, DOI 10.1387/ijdb.041802ad
   Devine SM, 2004, J CLIN ONCOL, V22, P1095, DOI 10.1200/JCO.2004.07.131
   Dietrich D, 2009, J HISTOCHEM CYTOCHEM, V57, P477, DOI 10.1369/jhc.2009.953026
   DINGEMANS KP, 1993, INT J CANCER, V54, P1010, DOI 10.1002/ijc.2910540625
   Direkze NC, 2004, CANCER RES, V64, P8492, DOI 10.1158/0008-5472.CAN-04-1708
   Direkze NC, 2003, STEM CELLS, V21, P514, DOI 10.1634/stemcells.21-5-514
   Eyden B, 2008, J CELL MOL MED, V12, P22, DOI 10.1111/j.1582-4934.2007.00213.x
   Feinberg AP, 2004, NAT REV CANCER, V4, P143, DOI 10.1038/nrc1279
   Fox JM, 2007, BRIT J HAEMATOL, V137, P491, DOI 10.1111/j.1365-2141.2007.06610.x
   Fromigue O, 2003, ONCOGENE, V22, P8487, DOI 10.1038/sj.onc.1206918
   Gervaz P, 2003, J AM COLL SURGEONS, V196, P874, DOI 10.1016/S1072-7515(03)00117-0
   Guo XY, 2008, J BIOL CHEM, V283, P19864, DOI 10.1074/jbc.M800798200
   Hanson JA, 2006, JNCI-J NATL CANCER I, V98, P255, DOI 10.1093/jnci/djj051
   Harless WW, 2009, BMC CANCER, V9, P0, DOI 10.1186/1471-2407-9-118
   Hayward SW, 2001, CANCER RES, V61, P8135
   Hemers E, 2005, CANCER RES, V65, P7363, DOI 10.1158/0008-5472.CAN-05-0157
   Hofmeister V, 2008, CANCER IMMUNOL IMMUN, V57, P1, DOI 10.1007/s00262-007-0365-5
   Hu M, 2008, CURR OPIN GENET DEV, V18, P27, DOI 10.1016/j.gde.2007.12.006
   Hua M, 2009, P NATL ACAD SCI USA, V106, P3372, DOI 10.1073/pnas.0813306106
   Jeon ES, 2008, STEM CELLS, V26, P789, DOI 10.1634/stemcells.2007-0742
   Jiang L, 2008, CANCER RES, V68, P9900, DOI 10.1158/0008-5472.CAN-08-1319
   Kern SE, 2006, CANCER BIOL THER, V5, P349, DOI 10.4161/cbt.5.4.2551
   Kim KK, 2006, P NATL ACAD SCI USA, V103, P13180, DOI 10.1073/pnas.0605669103
   Kim KJ, 2006, CLIN CANCER RES, V12, P1292, DOI 10.1158/1078-0432.CCR-05-1793
   Kim YI, 2004, CANCER EPIDEM BIOMAR, V13, P511
   Krtolica A, 2001, P NATL ACAD SCI USA, V98, P12072, DOI 10.1073/pnas.211053698
   Lim SO, 2008, GASTROENTEROLOGY, V135, P2128, DOI 10.1053/j.gastro.2008.07.027
   Lin HJL, 2008, CANCER RES, V68, P10257, DOI 10.1158/0008-5472.CAN-08-0288
   Maeshima AM, 2002, CANCER, V95, P2546, DOI 10.1002/cncr.11006
   Mahadevan D, 2007, MOL CANCER THER, V6, P1186, DOI 10.1158/1535-7163.MCT-06-0686
   Mann J, 2007, CELL DEATH DIFFER, V14, P275, DOI 10.1038/sj.cdd.4401979
   Marrache F, 2008, GUT, V57, P1113, DOI 10.1136/gut.2007.143271
   Massague J, 2008, CELL, V134, P215, DOI 10.1016/j.cell.2008.07.001
   Matsuzaki K, 2005, CLIN CANCER RES, V11, P8564, DOI 10.1158/1078-0432.CCR-05-0859
   McCaig C, 2006, GASTROENTEROLOGY, V130, P1754, DOI 10.1053/j.gastro.2006.02.031
   Mishra PJ, 2008, CANCER RES, V68, P4331, DOI 10.1158/0008-5472.CAN-08-0943
   Mukherjee S, 2008, J CLIN INVEST, V118, P491, DOI 10.1172/JC133102
   Okamoto R, 2002, NAT MED, V8, P1011, DOI 10.1038/nm755
   Oldfield MD, 2001, J CLIN INVEST, V108, P1853
   Olive KP, 2009, SCIENCE, V0, P0
   Olumi AF, 1999, CANCER RES, V59, P5002
   Orimo A, 2005, CELL, V121, P335, DOI 10.1016/j.cell.2005.02.034
   Paterson RF, 2003, CANCER, V98, P1830, DOI 10.1002/cncr.11747
   Patocs A, 2007, NEW ENGL J MED, V357, P2543, DOI 10.1056/NEJMoa071825
   Pittenger MF, 1999, SCIENCE, V284, P143, DOI 10.1126/science.284.5411.143
   POLYAK K, 2008, TRENDS GENET, V0, P0
   Pufulete M, 2003, GASTROENTEROLOGY, V124, P1240, DOI 10.1016/S0016-5085(03)00279-8
   Pulukuri SM, 2005, J BIOL CHEM, V280, P36529, DOI 10.1074/jbc.M503111200
   Qiu W, 2008, NAT GENET, V40, P650, DOI 10.1038/ng.117
   Qu CF, 2005, CLIN EXP METASTAS, V22, P575, DOI 10.1007/s10585-005-5788-9
   Richards KL, 2009, PLOS ONE, V4, P0, DOI 10.1371/journal.pone.0004941
   Rodriguez-Canales J, 2007, J PATHOL, V211, P410, DOI 10.1002/path.2133
   Rubin JB, 2003, P NATL ACAD SCI USA, V100, P13513, DOI 10.1073/pnas.2235846100
   Sato N, 2004, CANCER RES, V64, P6950, DOI 10.1158/0008-5472.CAN-04-0677
   Scott AM, 2003, CLIN CANCER RES, V9, P1639
   Serini G, 1999, EXP CELL RES, V250, P273, DOI 10.1006/excr.1999.4543
   Serini G, 1998, J CELL BIOL, V142, P873, DOI 10.1083/jcb.142.3.873
   Shahrzad S, 2007, EPIGENETICS-US, V2, P119, DOI 10.4161/epi.2.2.4613
   Simmons JG, 2002, AM J PHYSIOL-GASTR L, V283, PG809, DOI 10.1152/ajpgi.00057.2002
   Song J, 2000, CANCER RES, V60, P5434
   Song J, 2000, CANCER RES, V60, P3191
   Stresemann C, 2006, CANCER RES, V66, P2794, DOI 10.1158/0008-5472.CAN-05-2821
   Thannickal VJ, 2003, J BIOL CHEM, V278, P12384, DOI 10.1074/jbc.M208544200
   Tuhkanen H, 2006, INT J CANCER, V119, P1345, DOI 10.1002/ijc.21785
   vant Veer LJ, 2002, NATURE, V415, P530, DOI 10.1038/415530a
   Vaughan MB, 2000, EXP CELL RES, V257, P180, DOI 10.1006/excr.2000.4869
   Walter K, 2008, CANCER BIOL THER, V7, P882, DOI 10.4161/cbt.7.6.5869
   Weber F, 2007, JAMA-J AM MED ASSOC, V297, P187, DOI 10.1001/jama.297.2.187
   Wen JH, 2004, CANCER GENE THER, V11, P419, DOI 10.1038/sj.cgt.7700705
   Williams CS, 2000, J CLIN INVEST, V105, P1589, DOI 10.1172/JCI9621
   Wrzesinski SH, 2007, CLIN CANCER RES, V13, P5262, DOI 10.1158/1078-0432.CCR-07-1157
   Xu SW, 2004, MOL BIOL CELL, V15, P2707, DOI 10.1091/mbc.E03-12-0902
   Yauch RL, 2008, NATURE, V455, P406, DOI 10.1038/nature07275
   Zeisberg EM, 2007, CANCER RES, V67, P10123, DOI 10.1158/0008-5472.CAN-07-3127
   Zhang B, 2008, CANCER RES, V68, P1563, DOI 10.1158/0008-5472.CAN-07-5324
   Zhang B, 2007, J EXP MED, V204, P49, DOI 10.1084/jem.20062056
   Zhang B, 2008, CANCER RES, V68, P9570, DOI 10.1158/0008-5472.CAN-08-2414
   Ziegler RG, 2007, JNCI-J NATL CANCER I, V99, P1214, DOI 10.1093/jnci/djm105
NR 96
TC 119
Z9 125
U1 0
U2 39
PU ACADEMIC PRESS LTD- ELSEVIER SCIENCE LTD
PI LONDON
PA 24-28 OVAL RD, LONDON NW1 7DX, ENGLAND
SN 1084-9521
EI 
J9 SEMIN CELL DEV BIOL
JI Semin. Cell Dev. Biol.
PD FEB 15
PY 2010
VL 21
IS 1
BP 2
EP 10
DI 10.1016/j.semcdb.2009.10.001
PG 9
WC Cell Biology; Developmental Biology
SC Cell Biology; Developmental Biology
GA 553UT
UT WOS:000274393000002
PM 19840860
DA 2023-09-23
ER

PT J
AU Utispan, K
   Thuwajit, P
   Abiko, Y
   Charngkaew, K
   Paupairoj, A
   Chau-in, S
   Thuwajit, C
AF Utispan, Kusumawadee
   Thuwajit, Peti
   Abiko, Yoshimitsu
   Charngkaew, Komgrid
   Paupairoj, Anucha
   Chau-in, Siri
   Thuwajit, Chanitra
TI Gene expression profiling of cholangiocarcinoma-derived fibroblast reveals alterations related to tumor progression and indicates periostin as a poor prognostic marker
SO MOLECULAR CANCER
LA English
DT Article
ID epithelial-cell proliferation; clonorchis-sinensis infection; cancer-associated fibroblasts; activator inhibitor type-2; growth-factor; opisthorchis-viverrini; stromal fibroblasts; breast-cancer; in-vitro; hepatocellular-carcinoma
AB Background: Fibroblasts play important roles in several cancers. It was hypothesized that cholangiocarcinoma (CCA)-associated fibroblasts (Cfs) differ from non-tumorigenic liver fibroblasts (Lfs) in their gene expression profiles resulting in the capability to promote cancer. Periostin (PN) is a multi-functional protein and has emerged as a promising marker for tumor progression. The role of PN in CCA, however, has not yet been explored. Results: In this study, the gene expression profile of Cfs in comparison to Lfs was performed using oligonucleotide microarrays. The common-and unique-expressed genes in Cfs and the promising roles in cancer promotion and progression were determined. PN was markedly over-expressed in Cfs confirmed by real time RT-PCR and western blot analysis. Immunohistochemistry examination of a number of patients with intrahepatic CCA showed the expression of PN solely in stromal fibroblasts, but was expressed neither in cancer cells nor immune cells. Low to no expression of PN was observed in tissues of benign liver disease and hepatocellular carcinoma. CCA patients with high levels of PN had significantly shorter survival time than those with low levels (P = 0.026). Multivariate analysis revealed high levels of PN (P = 0.045) and presence of lymph node metastasis (P = 0.002) as independent poor prognostic factors. The in vitro study revealed that recombinant PN induced CCA cell proliferation and invasion. Interestingly, interference RNA against integrin alpha(5) significantly reduced the cellular response to PN-stimulated proliferation and invasion. Conclusion: The gene expression profile of fibroblasts in CCA is apparently explored for the first time and has determined the genes involving in induction of this cancer progression. High PN can be used to distinguish CCA from other related liver diseases and is proposed as a prognostic factor of poor survival. Regulation of fibroblast-derived PN in CCA proliferation and invasion may be considered as an alternative therapeutic approach.
C1 [Thuwajit, Peti; Thuwajit, Chanitra] Mahidol Univ, Siriraj Hosp, Fac Med, Dept Immunol, Bangkok 10700, Thailand.
   [Utispan, Kusumawadee] Khon Kaen Univ, Fac Med, Dept Biochem, Khon Kaen 40002, Thailand.
   [Abiko, Yoshimitsu] Nihon Univ, Sch Dent Matsudo, Dept Biochem & Mol Biol, Chiba 2718587, Japan.
   [Charngkaew, Komgrid] Mahidol Univ, Siriraj Hosp, Fac Med, Dept Pathol, Bangkok 10700, Thailand.
   [Paupairoj, Anucha] Khon Kaen Univ, Fac Med, Dept Pathol, Khon Kaen 40002, Thailand.
   [Chau-in, Siri] Khon Kaen Univ, Fac Med, Dept Surg, Khon Kaen 40002, Thailand.
   [Utispan, Kusumawadee; Thuwajit, Peti; Paupairoj, Anucha; Chau-in, Siri; Thuwajit, Chanitra] Khon Kaen Univ, Fac Med, Liver Fluke & Cholangiocarcinoma Res Ctr, Khon Kaen 40002, Thailand.
C3 Mahidol University; Khon Kaen University; Nihon University; Mahidol University; Khon Kaen University; Khon Kaen University; Khon Kaen University
RP Thuwajit, C (通讯作者)，Mahidol Univ, Siriraj Hosp, Fac Med, Dept Immunol, 2 Prannok Rd, Bangkok 10700, Thailand.
EM cthuwajit@yahoo.com
FU Thailand Research Fund (TRF); National Center for Genetic Engineering and Biotechnology (BIOTEC); National Science and Technology Development Agency (NSTDA);  [RMU5080069]
CR Allinen M, 2004, CANCER CELL, V6, P17, DOI 10.1016/j.ccr.2004.06.010
   Augsten M, 2009, P NATL ACAD SCI USA, V106, P3414, DOI 10.1073/pnas.0813144106
   Aycock RL, 2004, J INVEST DERMATOL, V123, P592, DOI 10.1111/j.0022-202X.2004.23316.x
   Baril P, 2007, ONCOGENE, V26, P2082, DOI 10.1038/sj.onc.1210009
   Burgess HA, 2000, MOL CELL NEUROSCI, V16, P529, DOI 10.1006/mcne.2000.0891
   Castillo J, 2006, CANCER RES, V66, P6129, DOI 10.1158/0008-5472.CAN-06-0404
   Chen CY, 2003, HEPATO-GASTROENTEROL, V50, P924
   Choi D, 2006, J HEPATOL, V44, P1066, DOI 10.1016/j.jhep.2005.11.040
   Chuaysri C, 2009, ONCOL REP, V21, P957, DOI 10.3892/or_00000309
   Croucher DR, 2008, NAT REV CANCER, V8, P535, DOI 10.1038/nrc2400
   De Wever O, 2008, INT J CANCER, V123, P2229, DOI 10.1002/ijc.23925
   Duggan C, 1997, BRIT J CANCER, V76, P622, DOI 10.1038/bjc.1997.435
   Erkan M, 2007, GASTROENTEROLOGY, V132, P1447, DOI 10.1053/j.gastro.2007.01.031
   Fromigue O, 2003, ONCOGENE, V22, P8487, DOI 10.1038/sj.onc.1206918
   Fukushima N, 2004, ONCOGENE, V23, P9042, DOI 10.1038/sj.onc.1208117
   Fukushima N, 2008, MODERN PATHOL, V21, P1044, DOI 10.1038/modpathol.2008.77
   Gillan L, 2002, CANCER RES, V62, P5358
   Gonzales M, 1999, MOL BIOL CELL, V10, P259, DOI 10.1091/mbc.10.2.259
   Hashimoto-Torii K, 2008, NEURON, V60, P273, DOI 10.1016/j.neuron.2008.09.026
   Hirohata S, 2002, J BIOL CHEM, V277, P12182, DOI 10.1074/jbc.M109665200
   Horiuchi K, 1999, J BONE MINER RES, V14, P1239, DOI 10.1359/jbmr.1999.14.7.1239
   Howell OW, 2003, J NEUROCHEM, V86, P646, DOI 10.1046/j.1471-4159.2003.01895.x
   Hwang RF, 2008, CANCER RES, V68, P918, DOI 10.1158/0008-5472.CAN-07-5714
   Kikuchi Y, 2008, J HISTOCHEM CYTOCHEM, V56, P753, DOI 10.1369/jhc.2008.951061
   Kirchmair R, 2004, CIRCULATION, V109, P777, DOI 10.1161/01.CIR.0000112574.07422.C1
   Kudo Y, 2006, CANCER RES, V66, P6928, DOI 10.1158/0008-5472.CAN-05-4540
   Lazaridis KN, 2006, SEMIN LIVER DIS, V26, P42, DOI 10.1055/s-2006-933562
   Le Pabic H, 2003, HEPATOLOGY, V37, P1056, DOI 10.1053/jhep.2003.50205
   Lim MK, 2006, AM J TROP MED HYG, V75, P93, DOI 10.4269/ajtmh.2006.75.93
   Lin CG, 2003, J BIOL CHEM, V278, P24200, DOI 10.1074/jbc.M302028200
   Lobov IB, 2002, P NATL ACAD SCI USA, V99, P11205, DOI 10.1073/pnas.172161899
   Luque A, 2003, J BIOL CHEM, V278, P23656, DOI 10.1074/jbc.M212964200
   Micke P, 2005, EXPERT OPIN THER TAR, V9, P1217, DOI 10.1517/14728222.9.6.1217
   Micke P, 2007, J INVEST DERMATOL, V127, P1516, DOI 10.1038/sj.jid.5700714
   Morita S, 2007, MOL VIS, V13, P2119
   Mueller MM, 2004, NAT REV CANCER, V4, P839, DOI 10.1038/nrc1477
   Nakagawa H, 2004, ONCOGENE, V23, P7366, DOI 10.1038/sj.onc.1208013
   Ohira S, 2006, PATHOL INT, V56, P381, DOI 10.1111/j.1440-1827.2006.01982.x
   Okamura N, 2005, PATHOL INT, V55, P724, DOI 10.1111/j.1440-1827.2005.01891.x
   Osmak M, 2001, NEOPLASMA, V48, P462
   Purow BW, 2005, CANCER RES, V65, P2353, DOI 10.1158/0008-5472.CAN-04-1890
   Rosenthal EL, 2004, ARCH OTOLARYNGOL, V130, P943, DOI 10.1001/archotol.130.8.943
   Saigusa K, 2007, ONCOGENE, V26, P1110, DOI 10.1038/sj.onc.1210148
   Sasaki H, 2003, BREAST CANCER RES TR, V77, P245, DOI 10.1023/A:1021899904332
   Sasaki H, 2001, CANCER-AM CANCER SOC, V92, P843, DOI 10.1002/1097-0142(20010815)92:4<843::AID-CNCR1391>3.0.CO;2-P
   Schmidt-Hansen B, 2004, J BIOL CHEM, V279, P24498, DOI 10.1074/jbc.M400441200
   Shao R, 2004, MOL CELL BIOL, V24, P3992, DOI 10.1128/MCB.24.9.3992-4003.2004
   Shikada Y, 2005, CANCER RES, V65, P7241, DOI 10.1158/0008-5472.CAN-04-4171
   Singer CF, 2008, BREAST CANCER RES TR, V110, P273, DOI 10.1007/s10549-007-9725-2
   Siriwardena BSMS, 2006, BRIT J CANCER, V95, P1396, DOI 10.1038/sj.bjc.6603431
   Sriamporn S, 2004, TROP MED INT HEALTH, V9, P588, DOI 10.1111/j.1365-3156.2004.01234.x
   Steiglitz BM, 2002, J BIOL CHEM, V277, P49820, DOI 10.1074/jbc.M209891200
   Tai IT, 2005, CARCINOGENESIS, V26, P908, DOI 10.1093/carcin/bgi034
   Thuwajit C, 2004, PARASITOLOGY, V129, P455, DOI 10.1017/S0031182004005815
   Thuwajit C, 2006, WORLD J GASTROENTERO, V12, P3585, DOI 10.3748/wjg.v12.i22.3585
   Tomari K, 2005, INT J MOL MED, V15, P253
   Tuomi S, 2009, SCI SIGNAL, V2, P0, DOI 10.1126/scisignal.2000135
   Tuxhorn JA, 2001, J UROLOGY, V166, P2472, DOI 10.1016/S0022-5347(05)65620-0
   Vazquez F, 1999, J BIOL CHEM, V274, P23349, DOI 10.1074/jbc.274.33.23349
   Zeng ZZ, 2009, TRANSL ONCOL, V2, P8, DOI 10.1593/tlo.08187
   ZHANG ZH, 1995, P NATL ACAD SCI USA, V92, P6161, DOI 10.1073/pnas.92.13.6161
   Zheng MZ, 2008, MOL CANCER THER, V7, P3842, DOI 10.1158/1535-7163.MCT-08-0516
   Zou J, 2008, CHINESE MED J-PEKING, V121, P1220, DOI 10.1097/00029330-200807010-00014
NR 63
TC 104
Z9 109
U1 0
U2 8
PU BMC
PI LONDON
PA CAMPUS, 4 CRINAN ST, LONDON N1 9XW, ENGLAND
SN 1476-4598
EI 
J9 MOL CANCER
JI Mol. Cancer
PD JAN 24
PY 2010
VL 9
IS 
BP 
EP 
DI 10.1186/1476-4598-9-13
PG 20
WC Biochemistry & Molecular Biology; Oncology
SC Biochemistry & Molecular Biology; Oncology
GA 571ER
UT WOS:000275734800001
PM 20096135
DA 2023-09-23
ER

PT J
AU Pavlides, S
   Tsirigos, A
   Migneco, G
   Whitaker-Menezes, D
   Chiavarina, B
   Flomenberg, N
   Frank, PG
   Casimiro, MC
   Wang, CG
   Pestell, RG
   Martinez-Outschoorn, UE
   Howell, A
   Sotgia, F
   Lisanti, MP
AF Pavlides, Stephanos
   Tsirigos, Aristotelis
   Migneco, Gemma
   Whitaker-Menezes, Diana
   Chiavarina, Barbara
   Flomenberg, Neal
   Frank, Philippe G.
   Casimiro, Mathew C.
   Wang, Chenguang
   Pestell, Richard G.
   Martinez-Outschoorn, Ubaldo E.
   Howell, Anthony
   Sotgia, Federica
   Lisanti, Michael P.
TI The autophagic tumor stroma model of cancer Role of oxidative stress and ketone production in fueling tumor cell metabolism
SO CELL CYCLE
LA English
DT Article
DE caveolin-1; autophagy; mitophagy; the Warburg effect; tumor stroma; metabolomics; ADMA (asymmetric dimethyl arginine); 3-hydroxybutyrate (ketone bodies); miR-31; miR-34c
ID amyotrophic-lateral-sclerosis; breast-cancer; systemic-sclerosis; asymmetric dimethylarginine; expression; fibroblasts; caveolin-1; disease; induction; hypoxia
AB A loss of stromal caveolin-1 (Cav-1) in the tumor fibroblast compartment is associated with early tumor recurrence, lymphnode metastasis and tamoxifen-resistance, resulting in poor clinical outcome in breast cancer patients. Here, we have used Cav-1 (-/-) null mice as a pre-clinical model for this "lethal tumor micro-environment". Metabolic profiling of Cav-1 (-/-) mammary fat pads revealed the upregulation of numerous metabolites (nearly 100), indicative of a major catabolic phenotype. Our results are consistent with the induction of oxidative stress, mitochondrial dysfunction and autophagy/mitophagy. The two most prominent metabolites that emerged from this analysis were ADMA (asymmetric dimethyl arginine) and BHB (beta-hydroxybutyrate; a ketone body), which are markers of oxidative stress and mitochondrial dysfunction, respectively. Transcriptional profiling of Cav-1 (-/-) stromal cells and human tumor stroma from breast cancer patients directly supported an association with oxidative stress, mitochondrial dysfunction and autophagy/mitophagy, as well as ADMA and ketone production. MircoRNA profiling of Cav-1 (-/-) stromal cells revealed the upregulation of two key cancer-related miR's, namely miR-31 and miR-34c. Consistent with our metabolic findings, these miR's are associated with oxidative stress (miR-34c) or activation of the hypoxic response/HIF1a (miR-31), which is sufficient to drive authophagy/mitophagy. Thus, via an unbiased comprehensive analysis of a lethal tumor micro-environment, we have identified a number of candidate biomarkers (ADMA, ketones and miR-31/34c) that could be used to identify high-risk cancer patients at diagnosis, for treatment stratification and/or for evaluating therapeutic efficacy during anti-cancer therapy. We propose that the levels of these key biomarkers (ADMA, ketones/BHB, miR-31 and miR-34c) could be (i) assayed using serum or plasma from cancer patients or (ii) performed directly on excised tumor tissue. Importantly, induction of oxidative stress and autophagy/mitophagy in the tumor stromal compartment provides a means by which epithelial cancer cells can directly "feed off" of stromal-derived essential nutrients, chemical building blocks (amino acids, nucleotides) and energy-rich metabolites (glutamine, pyruvate, ketones/BHB), driving tumor progression and metastasis. Essentially, aggressive cancer cells are "eating" the cancer-associated fibroblasts via autophagy/mitophagy in the tumor micro-environment. Lastly, we discuss that this "Autophagic Tumor Stroma Model of Cancer Metabolism" provides a viable solution to the "Autophagy Paradox" in cancer etiology and chemo-therapy.
C1 [Pavlides, Stephanos; Migneco, Gemma; Whitaker-Menezes, Diana; Chiavarina, Barbara; Frank, Philippe G.; Casimiro, Mathew C.; Wang, Chenguang; Pestell, Richard G.; Sotgia, Federica; Lisanti, Michael P.] Thomas Jefferson Univ, Dept Stem Cell Biol & Regenerat Med, Philadelphia, PA 19107 USA.
   [Pavlides, Stephanos; Migneco, Gemma; Whitaker-Menezes, Diana; Chiavarina, Barbara; Frank, Philippe G.; Casimiro, Mathew C.; Wang, Chenguang; Pestell, Richard G.; Sotgia, Federica; Lisanti, Michael P.] Thomas Jefferson Univ, Dept Canc Biol, Philadelphia, PA 19107 USA.
   [Pavlides, Stephanos; Migneco, Gemma; Whitaker-Menezes, Diana; Chiavarina, Barbara; Frank, Philippe G.; Casimiro, Mathew C.; Wang, Chenguang; Pestell, Richard G.; Martinez-Outschoorn, Ubaldo E.; Sotgia, Federica; Lisanti, Michael P.] Thomas Jefferson Univ, Jefferson Stem Cell Biol & Regenerat Med Ctr, Philadelphia, PA 19107 USA.
   [Flomenberg, Neal; Martinez-Outschoorn, Ubaldo E.; Lisanti, Michael P.] Thomas Jefferson Univ, Dept Med Oncol, Kimmel Canc Ctr, Philadelphia, PA 19107 USA.
   [Tsirigos, Aristotelis] IBM Thomas J Watson Res Ctr, Computat Genom Grp, Yorktown Hts, NY USA.
   [Howell, Anthony; Sotgia, Federica; Lisanti, Michael P.] Univ Manchester, Manchester Breast Ctr, Manchester M13 9PL, Lancs, England.
   [Howell, Anthony; Sotgia, Federica; Lisanti, Michael P.] Univ Manchester, Breakthrough Breast Canc Res Unit, Sch Canc Enabling Sci & Technol, Paterson Inst Canc Res,Manchester Acad Hlth Sci C, Manchester M13 9PL, Lancs, England.
C3 Jefferson University; Jefferson University; Jefferson University; Jefferson University; International Business Machines (IBM); University of Manchester; University of Manchester
RP Sotgia, F (通讯作者)，Thomas Jefferson Univ, Dept Stem Cell Biol & Regenerat Med, Philadelphia, PA 19107 USA.
EM federica.sotgia@jefferson.edu; michael.lisanti@kimmelcancercenter.org
FU NIH/NCI [R01-CA-080250, R01-CA-098779, R01-CA-120876, R01-AR-055660, R01-CA-70896, R01-CA-75503, R01-CA-86072, R01-CA-107382]; Susan G. Komen Breast Cancer Foundation; Breast Cancer Alliance (BCA); American Cancer Society (ACS); W.W. Smith Charitable Trust; Dr. Ralph and Marian C. Falk Medical Research Trust; NIH/NCI Cancer Center [P30-CA-56036]; Margaret Q. Landenberger Research Foundation; Pennsylvania Department of Health; Breakthrough Breast Cancer in the UK; European Research Council
CR Anderssohn M, 2010, DIABETES VASC DIS RE, V7, P105, DOI 10.1177/1479164110366053
   [Anonymous], 2005, PROTEIN SEQUENCING I, V0, P0
   Bae SJ, 2010, BIOL PHARM BULL, V33, P550, DOI 10.1248/bpb.33.550
   Bellot G, 2009, MOL CELL BIOL, V29, P2570, DOI 10.1128/MCB.00166-09
   BENJAMINI Y, 1995, J R STAT SOC B, V57, P289, DOI 10.1111/j.2517-6161.1995.tb02031.x
   BHOOPATHI P, 2010, CELL DEATH IN PRESS, V0, P0
   Bissell MJ, 2001, NAT REV CANCER, V1, P46, DOI 10.1038/35094059
   Bissell MJ, 2002, DIFFERENTIATION, V70, P537, DOI 10.1046/j.1432-0436.2002.700907.x
   Cahill George F Jr, 2003, TRANS AM CLIN CLIMATOL ASSOC, V114, P149
   Campbell AM, 2008, J BIOENERG BIOMEMBR, V40, P193, DOI 10.1007/s10863-008-9138-x
   Cannell IG, 2010, P NATL ACAD SCI USA, V107, P5375, DOI 10.1073/pnas.0910015107
   Chan SY, 2010, CELL CYCLE, V9, P1072, DOI 10.4161/cc.9.6.11006
   Deffieu M, 2009, J BIOL CHEM, V284, P14828, DOI 10.1074/jbc.M109.005181
   Di Vizio D, 2009, CELL CYCLE, V8, P2420, DOI 10.4161/cc.8.15.9116
   Dimitroulas T, 2008, RHEUMATOLOGY, V47, P1682, DOI 10.1093/rheumatology/ken346
   Dooley A, 2006, RHEUMATOLOGY, V45, P676, DOI 10.1093/rheumatology/kei276
   Dupuis L, 2004, P NATL ACAD SCI USA, V101, P11159, DOI 10.1073/pnas.0402026101
   DVORAK HF, 1986, NEW ENGL J MED, V315, P1650
   Eisenberg-Lerner A, 2009, APOPTOSIS, V14, P376, DOI 10.1007/s10495-008-0307-5
   Esteban C, 1996, TUMOR BIOL, V17, P299, DOI 10.1159/000217992
   Finak G, 2008, NAT MED, V14, P518, DOI 10.1038/nm1764
   Fornai F, 2008, AUTOPHAGY, V4, P527, DOI 10.4161/auto.5923
   Gailit J, 2001, J INVEST DERMATOL, V117, P1113, DOI 10.1046/j.1523-1747.2001.15211.x
   Gao P, 2007, CANCER CELL, V12, P230, DOI 10.1016/j.ccr.2007.08.004
   Ghajar CM, 2009, AM J PATHOL, V174, P1996, DOI 10.2353/ajpath.2009.090363
   GOODSTEIN ML, 1993, ARCH OTOLARYNGOL, V119, P897
   Gruber BL, 1997, J IMMUNOL, V158, P2310
   He XY, 2007, CANCER RES, V67, P11099, DOI 10.1158/0008-5472.CAN-07-2672
   HIRAKI K, 1964, ACTA MED OKAYAMA, V18, P87
   HIRAKI K, 1964, ACTA MED OKAYAMA, V18, P71
   HIRAKI K, 1963, ACTA MED OKAYAMA, V17, P239
   HIRAKI K, 1963, ACTA MED OKAYAMA, V17, P231
   Ho AS, 2010, TRANSL ONCOL, V3, P109, DOI 10.1593/tlo.09256
   Hu C, 2008, BIOORGAN MED CHEM, V16, P7888, DOI 10.1016/j.bmc.2008.07.076
   Kanki T, 2010, AUTOPHAGY, V6, P278, DOI 10.4161/auto.6.2.10901
   Kanki T, 2009, MOL BIOL CELL, V20, P4730, DOI 10.1091/mbc.E09-03-0225
   KENNAWAY NG, 1984, PEDIATR RES, V18, P991
   Kumar A, 2010, CLIN CHIM ACTA, V411, P563, DOI 10.1016/j.cca.2010.01.016
   Lafferty-Whyte K, 2009, BBA-MOL BASIS DIS, V1792, P341, DOI 10.1016/j.bbadis.2009.02.003
   Lawton KA, 2008, PHARMACOGENOMICS, V9, P383, DOI 10.2217/14622416.9.4.383
   Liu CJ, 2010, ORAL DIS, V16, P360, DOI 10.1111/j.1601-0825.2009.01646.x
   Liu CJ, 2010, CANCER RES, V70, P1635, DOI 10.1158/0008-5472.CAN-09-2291
   Marasini B, 2009, INT J IMMUNOPATH PH, V22, P573, DOI 10.1177/039463200902200303
   Martinez-Outschoorn UE, 2010, CELL CYCLE, V9, P3256, DOI 10.4161/cc.9.16.12553
   Martinez-Outschoorn UE, 2010, CELL CYCLE, V9, P2423, DOI 10.4161/cc.9.12.12048
   Mazure NM, 2010, CURR OPIN CELL BIOL, V22, P177, DOI 10.1016/j.ceb.2009.11.015
   Mercier I, 2008, CANCER BIOL THER, V7, P1212, DOI 10.4161/cbt.7.8.6220
   Migneco G, 2010, CELL CYCLE, V9, P2412, DOI 10.4161/cc.9.12.11989
   Mishra PJ, 2008, CANCER RES, V68, P4331, DOI 10.1158/0008-5472.CAN-08-0943
   Morimoto N, 2007, BRAIN RES, V1167, P112, DOI 10.1016/j.brainres.2007.06.045
   Nicolucci A, 2010, ACTA DIABETOL, V47, P87, DOI 10.1007/s00592-010-0187-3
   Nomura H, 2009, HUM PATHOL, V40, P83, DOI 10.1016/j.humpath.2008.06.018
   Ost A, 2010, MOL MED, V16, P235, DOI 10.2119/molmed.2010.00023
   Pavlides S, 2010, CELL CYCLE, V9, P2201, DOI 10.4161/cc.9.11.11848
   Pavlides S, 2010, AGING-US, V2, P185, DOI 10.18632/aging.100134
   Pavlides S, 2009, CELL CYCLE, V8, P3984, DOI 10.4161/cc.8.23.10238
   Pitocco D, 2009, DIABETES RES CLIN PR, V86, P173, DOI 10.1016/j.diabres.2009.09.019
   Puchowicz MA, 2008, J CEREBR BLOOD F MET, V28, P1907, DOI 10.1038/jcbfm.2008.79
   Razani B, 2001, J BIOL CHEM, V276, P38121
   ROBINSON BH, 1985, AM J HUM GENET, V37, P938
   Ronnov-Jessen L, 2009, TRENDS MOL MED, V15, P5, DOI 10.1016/j.molmed.2008.11.001
   Ryals J, 2007, PHARMACOGENOMICS, V8, P863, DOI 10.2217/14622416.8.7.863
   SAUER LA, 1987, CANCER RES, V47, P1756
   Sloan EK, 2009, AM J PATHOL, V174, P2035, DOI 10.2353/ajpath.2009.080924
   Sotgia F, 2009, AM J PATHOL, V174, P746, DOI 10.2353/ajpath.2009.080658
   Storey JD, 2003, P NATL ACAD SCI USA, V100, P9440, DOI 10.1073/pnas.1530509100
   Subramanian A, 2005, P NATL ACAD SCI USA, V102, P15545, DOI 10.1073/pnas.0506580102
   Sud N, 2008, AM J PHYSIOL-CELL PH, V294, PC1407, DOI 10.1152/ajpcell.00384.2007
   Szuba A, 2008, LEUKEMIA LYMPHOMA, V49, P2316, DOI 10.1080/10428190802510323
   Teerlink T, 2009, PHARMACOL RES, V60, P448, DOI 10.1016/j.phrs.2009.08.002
   Veech RL, 2004, PROSTAG LEUKOTR ESS, V70, P309, DOI 10.1016/j.plefa.2003.09.007
   Veech RL, 2001, IUBMB LIFE, V51, P241
   Wang CJ, 2009, DIS MARKERS, V26, P27, DOI 10.3233/DMA-2009-0601
   Witkiewicz AK, 2010, CANCER BIOL THER, V10, P391, DOI 10.4161/cbt.10.4.12449
   Witkiewicz AK, 2010, CANCER BIOL THER, V10, P135, DOI 10.4161/cbt.10.2.11983
   Witkiewicz AK, 2009, CANCER BIOL THER, V8, P1071, DOI 10.4161/cbt.8.11.8874
   Witkiewicz AK, 2009, CELL CYCLE, V8, P1654, DOI 10.4161/cc.8.11.8544
   Witkiewicz AK, 2009, AM J PATHOL, V174, P2023, DOI 10.2353/ajpath.2009.080873
   Yildirim AO, 2006, AM J RESP CELL MOL, V35, P436, DOI 10.1165/rcmb.2006-0097OC
   Zou ZT, 2002, AM J PHYSIOL-HEART C, V283, PH1968, DOI 10.1152/ajpheart.00250.2002
NR 80
TC 193
Z9 215
U1 2
U2 34
PU TAYLOR & FRANCIS INC
PI PHILADELPHIA
PA 530 WALNUT STREET, STE 850, PHILADELPHIA, PA 19106 USA
SN 1538-4101
EI 1551-4005
J9 CELL CYCLE
JI Cell Cycle
PD SEP 1
PY 2010
VL 9
IS 17
BP 3485
EP 3505
DI 10.4161/cc.9.17.12721
PG 21
WC Cell Biology
SC Cell Biology
GA 647MD
UT WOS:000281621700023
PM 20861672
DA 2023-09-23
ER

PT J
AU Bonuccelli, G
   Whitaker-Menezes, D
   Castello-Cros, R
   Pavlides, S
   Pestell, RG
   Fatatis, A
   Witkiewicz, AK
   Vander Heiden, MG
   Migneco, G
   Chiavarina, B
   Frank, PG
   Capozza, F
   Flomenberg, N
   Martinez-Outschoorn, UE
   Sotgia, F
   Lisanti, MP
AF Bonuccelli, Gloria
   Whitaker-Menezes, Diana
   Castello-Cros, Remedios
   Pavlides, Stephanos
   Pestell, Richard G.
   Fatatis, Alessandro
   Witkiewicz, Agnieszka K.
   Vander Heiden, Matthew G.
   Migneco, Gemma
   Chiavarina, Barbara
   Frank, Philippe G.
   Capozza, Franco
   Flomenberg, Neal
   Martinez-Outschoorn, Ubaldo E.
   Sotgia, Federica
   Lisanti, Michael P.
TI The reverse Warburg effect Glycolysis inhibitors prevent the tumor promoting effects of caveolin-1 deficient cancer associated fibroblasts
SO CELL CYCLE
LA English
DT Article
DE caveolin-1; tumor stroma; myofibroblast; cancer associated fibroblast; aerobic glycolysis; M2-isoform of pyruvate kinase; lactate dehydrogenase; Warburg effect
ID breast-cancer; mitochondrial stat3; stromal caveolin-1; expression; tumorigenesis; cells; invasiveness; hyperplasia; progression; therapy
AB We and others have previously identified a loss of stromal caveolin-1 (Cav-1) in cancer-associated fibroblasts (CAFs) as a powerful single independent predictor of breast cancer patient tumor recurrence, metastasis, tamoxifen-resistance and poor clinical outcome. However, it remains unknown how loss of stromal Cav-1 mediates these effects clinically. To mechanistically address this issue, we have now generated a novel human tumor xenograft model. In this two-component system, nude mice are co-injected with (i) human breast cancer cells (MDA-MB-231), and (ii) stromal fibroblasts (wild-type (WT) versus Cav-1 (-/-) deficient). This allowed us to directly evaluate the effects of a Cav-1 deficiency solely in the tumor stromal compartment. Here, we show that Cav-1-deficient stromal fibroblasts are sufficient to promote both tumor growth and angiogenesis, and to recruit Cav-1 (+) micro-vascular cells. Proteomic analysis of Cav-1-deficient stromal fibroblasts indicates that these cells upregulate the expression of glycolytic enzymes, a hallmark of aerobic glycolysis (the Warburg effect). Thus, Cav-1-deficient stromal fibroblasts may contribute towards tumor growth and angiogenesis, by providing energy-rich metabolites in a paracrine fashion. We have previously termed this new idea the "Reverse Warburg Effect". In direct support of this notion, treatment of this xenograft model with glycolysis inhibitors functionally blocks the positive effects of Cav-1-deficient stromal fibroblasts on breast cancer tumor growth. Thus, pharmacologically-induced metabolic restriction (via treatment with glycolysis inhibitors) may be a promising new therapeutic strategy for breast cancer patients that lack stromal Cav-1 expression. We also identify the stromal expression of PKM2 and LDH-B as new candidate biomarkers for the "Reverse Warburg Effect" or "Stromal-Epithelial Metabolic Coupling" in human breast cancers.
C1 [Bonuccelli, Gloria; Whitaker-Menezes, Diana; Castello-Cros, Remedios; Pavlides, Stephanos; Pestell, Richard G.; Migneco, Gemma; Chiavarina, Barbara; Frank, Philippe G.; Capozza, Franco; Martinez-Outschoorn, Ubaldo E.; Sotgia, Federica; Lisanti, Michael P.] Thomas Jefferson Univ, Dept Stem Cell Biol & Regenerat Med, Philadelphia, PA 19107 USA.
   [Bonuccelli, Gloria; Whitaker-Menezes, Diana; Castello-Cros, Remedios; Pavlides, Stephanos; Pestell, Richard G.; Migneco, Gemma; Chiavarina, Barbara; Frank, Philippe G.; Capozza, Franco; Martinez-Outschoorn, Ubaldo E.; Sotgia, Federica; Lisanti, Michael P.] Thomas Jefferson Univ, Dept Canc Biol, Philadelphia, PA 19107 USA.
   [Bonuccelli, Gloria; Whitaker-Menezes, Diana; Castello-Cros, Remedios; Pavlides, Stephanos; Pestell, Richard G.; Migneco, Gemma; Chiavarina, Barbara; Frank, Philippe G.; Capozza, Franco; Martinez-Outschoorn, Ubaldo E.; Sotgia, Federica; Lisanti, Michael P.] Thomas Jefferson Univ, Jefferson Stem Cell Biol & Regenerat Med Ctr, Philadelphia, PA 19107 USA.
   [Witkiewicz, Agnieszka K.] Thomas Jefferson Univ, Dept Pathol, Philadelphia, PA 19107 USA.
   [Witkiewicz, Agnieszka K.] Thomas Jefferson Univ, Dept Anat & Cell Biol, Philadelphia, PA 19107 USA.
   [Flomenberg, Neal; Martinez-Outschoorn, Ubaldo E.; Lisanti, Michael P.] Thomas Jefferson Univ, Dept Med Oncol, Kimmel Canc Ctr, Philadelphia, PA 19107 USA.
   [Fatatis, Alessandro] Drexel Univ, Coll Med, Dept Physiol & Pharmacol, Philadelphia, PA 19104 USA.
   [Fatatis, Alessandro] Drexel Univ, Coll Med, Dept Pathol & Lab Med, Philadelphia, PA 19104 USA.
   [Vander Heiden, Matthew G.] MIT, Koch Inst Integrat Canc Res, Cambridge, MA 02139 USA.
C3 Jefferson University; Jefferson University; Jefferson University; Jefferson University; Jefferson University; Jefferson University; Drexel University; Drexel University; Massachusetts Institute of Technology (MIT)
RP Sotgia, F (通讯作者)，Thomas Jefferson Univ, Dept Stem Cell Biol & Regenerat Med, Philadelphia, PA 19107 USA.
EM federica.sotgia@jefferson.edu; michael.lisanti@kimmelcancercenter.org
FU NIH/NCI [R01-CA-080250, R01-CA-098779, R01-CA-120876, R01-AR-055660, R01-CA-70896, R01-CA-75503, R01-CA-86072, R01-CA-107382]; Susan G. Komen Breast Cancer Foundation; Breast Cancer Alliance, Inc.; Susan G. Komen Career Catalyst Grant; W.W. Smith Charitable Trust; American Cancer Society (ACS); Dr. Ralph and Marian C. Falk Medical Research Trust; NIH/NCI Cancer Center [P30-CA-56036]; Margaret Q. Landenberger Research Foundation; Pennsylvania Department of Health
CR DANG CV, 2010, MOL CELL BIOL, V0, P0
   Di Vizio D, 2009, CELL CYCLE, V8, P2420, DOI 10.4161/cc.8.15.9116
   FOGAL V, 2010, MOL CELL BIOL, V0, P0
   Funasaka T, 2009, CANCER RES, V69, P5349, DOI 10.1158/0008-5472.CAN-09-0488
   Ghajar CM, 2009, AM J PATHOL, V174, P1996, DOI 10.2353/ajpath.2009.090363
   Gough DJ, 2009, SCIENCE, V324, P1713, DOI 10.1126/science.1171721
   Heiden MGV, 2009, SCIENCE, V324, P1029, DOI 10.1126/science.1160809
   Jung EJ, 2007, INT J CANCER, V120, P2331, DOI 10.1002/ijc.22434
   KING MP, 1989, SCIENCE, V246, P500, DOI 10.1126/science.2814477
   Marouga R, 2005, ANAL BIOANAL CHEM, V382, P669, DOI 10.1007/s00216-005-3126-3
   Mercier I, 2008, CANCER BIOL THER, V7, P1212, DOI 10.4161/cbt.7.8.6220
   Pavlides S, 2009, CELL CYCLE, V8, P3984, DOI 10.4161/cc.8.23.10238
   Reich NC, 2009, SCI SIGNAL, V2, P0, DOI 10.1126/scisignal.290pe61
   Ronnov-Jessen L, 2009, TRENDS MOL MED, V15, P5, DOI 10.1016/j.molmed.2008.11.001
   Sloan EK, 2009, AM J PATHOL, V174, P2035, DOI 10.2353/ajpath.2009.080924
   Sotgia F, 2009, AM J PATHOL, V174, P746, DOI 10.2353/ajpath.2009.080658
   van den Brule FA, 2001, J PATHOL, V193, P80, DOI 10.1002/1096-9896(2000)9999:9999<::AID-PATH730>3.0.CO;2-2
   Wegrzyn J, 2009, SCIENCE, V323, P793, DOI 10.1126/science.1164551
   Williams TM, 2006, AM J PATHOL, V169, P1784, DOI 10.2353/ajpath.2006.060590
   Williams TM, 2004, J BIOL CHEM, V279, P24745, DOI 10.1074/jbc.M402064200
   Williams TM, 2004, J BIOL CHEM, V279, P51630, DOI 10.1074/jbc.M409214200
   Witkiewicz AK, 2009, CANCER BIOL THER, V8, P1071, DOI 10.4161/cbt.8.11.8874
   Witkiewicz AK, 2009, CELL CYCLE, V8, P1654, DOI 10.4161/cc.8.11.8544
   Witkiewicz AK, 2009, AM J PATHOL, V174, P2023, DOI 10.2353/ajpath.2009.080873
   Yi CH, 2007, AM J PATHOL, V170, P1535, DOI 10.2353/ajpath.2007.060478
NR 25
TC 176
Z9 188
U1 0
U2 33
PU TAYLOR & FRANCIS INC
PI PHILADELPHIA
PA 530 WALNUT STREET, STE 850, PHILADELPHIA, PA 19106 USA
SN 1538-4101
EI 1551-4005
J9 CELL CYCLE
JI Cell Cycle
PD MAY 15
PY 2010
VL 9
IS 10
BP 1960
EP 1971
DI 10.4161/cc.9.10.11601
PG 12
WC Cell Biology
SC Cell Biology
GA 600VB
UT WOS:000278015900024
PM 20495363
DA 2023-09-23
ER

PT J
AU Grugan, KD
   Miller, CG
   Yao, Y
   Michaylira, CZ
   Ohashi, S
   Klein-Szanto, AJ
   Diehl, A
   Herlyn, M
   Han, M
   Nakagawa, H
   Rustgi, AK
AF Grugan, Katharine D.
   Miller, Charles G.
   Yao, Yao
   Michaylira, Carmen Z.
   Ohashi, Shinya
   Klein-Szanto, Andres J.
   Diehl, Alan
   Herlyn, Meenhard
   Han, May
   Nakagawa, Hiroshi
   Rustgi, Anil K.
TI Fibroblast-secreted hepatocyte growth factor plays a functional role in esophageal squamous cell carcinoma invasion
SO PROCEEDINGS OF THE NATIONAL ACADEMY OF SCIENCES OF THE UNITED STATES OF AMERICA
LA English
DT Article
DE cancer-associated fibroblasts; esophageal cancer; tumor microenvironment; organotypic culture; c-met
ID stromal fibroblasts; tumor progression; tpr-met; c-met; cancer; expression; migration; tumorigenesis; angiogenesis; inhibitors
AB Squamous cell cancers comprise the most common type of human epithelial cancers. One subtype, esophageal squamous cell carcinoma (ESCC), is an aggressive cancer with poor prognosis due to late diagnosis and metastasis. Factors derived from the extracellular matrix (ECM) create an environment conducive to tumor growth and invasion. Specialized cancer-associated fibroblasts (CAFs) in the ECM influence tumorigenesis. We have shown previously that the nature and activation state of fibroblasts are critical in modulating the invasive ability of ESCC in an in vivo-like organotypic 3D cell culture, a form of human tissue engineering. Dramatic differences in invasion of transformed esophageal epithelial cells depended on the type of fibroblast in the matrix. We hypothesize that CAFs create an environment primed for growth and invasion through the secretion of factors. We find that fibroblast secretion of hepatocyte growth factor (HGF) fosters the ability of transformed esophageal epithelial cells to invade into the ECM, although other unidentified factors may cooperate with HGF. Genetic modifications of both HGF in fibroblasts and its receptor Met in epithelial cells, along with pharmacologic inhibition of HGF and Met, underscore the importance of this pathway in ESCC invasion and progression. Furthermore, Met activation is increased upon combinatorial overexpression of epidermal growth factor receptor (EGFR) and p53(R175H), two common genetic mutations in ESCC. These results highlight the potential benefit of the therapeutic targeting of HGF/Met signaling in ESCC and potentially other squamous cancers where this pathway is deregulated.
C1 [Grugan, Katharine D.; Miller, Charles G.; Yao, Yao; Michaylira, Carmen Z.; Ohashi, Shinya; Nakagawa, Hiroshi; Rustgi, Anil K.] Univ Penn, Dept Med, Div Gastroenterol, Philadelphia, PA 19104 USA.
   [Grugan, Katharine D.; Miller, Charles G.; Yao, Yao; Michaylira, Carmen Z.; Ohashi, Shinya; Nakagawa, Hiroshi; Rustgi, Anil K.] Univ Penn, Abramson Canc Ctr, Philadelphia, PA 19104 USA.
   [Klein-Szanto, Andres J.] Fox Chase Canc Ctr, Dept Pathol, Philadelphia, PA 19111 USA.
   [Diehl, Alan] Univ Penn, Abramson Family Canc Res Inst, Philadelphia, PA 19104 USA.
   [Herlyn, Meenhard] Wistar Inst Anat & Biol, Philadelphia, PA 19104 USA.
   [Han, May] AVEO Pharmaceut Inc, Cambridge, MA 02139 USA.
   [Rustgi, Anil K.] Univ Penn, Dept Genet, Philadelphia, PA 19104 USA.
C3 University of Pennsylvania; University of Pennsylvania; Pennsylvania Medicine; Fox Chase Cancer Center; University of Pennsylvania; Pennsylvania Medicine; The Wistar Institute; University of Pennsylvania
RP Rustgi, AK (通讯作者)，Univ Penn, Dept Med, Div Gastroenterol, Philadelphia, PA 19104 USA.
EM anil2@mail.med.upenn.edu
FU National Institutes of Health/National Cancer Institute [P01-CA098101]; National Institutes of Health/National Research Service [F32DK-082149- 01]; National Institutes of Health/National Institute of Diabetes and Digestive and Kidney Diseases, Center for Molecular Studies in Digestive and Liver Diseases [P30-DK050306]
CR Andl CD, 2003, J BIOL CHEM, V278, P1824, DOI 10.1074/jbc.M209148200
   Bhowmick NA, 2004, SCIENCE, V303, P848, DOI 10.1126/science.1090922
   Cecchi F, 2010, EUR J CANCER, V46, P1260, DOI 10.1016/j.ejca.2010.02.028
   Cheng N, 2008, MOL CANCER RES, V6, P1521, DOI 10.1158/1541-7786.MCR-07-2203
   Cheng N, 2007, CANCER RES, V67, P4869, DOI 10.1158/0008-5472.CAN-06-3381
   Christensen JG, 2005, CANCER LETT, V225, P1, DOI 10.1016/j.canlet.2004.09.044
   Comoglio PM, 2008, NAT REV DRUG DISCOV, V7, P504, DOI 10.1038/nrd2530
   Comoglio PM, 2002, J CLIN INVEST, V109, P857, DOI 10.1172/JCI200215392
   COOPER M, 1977, CANCER RES, V37, P2544
   Gaggioli C, 2007, NAT CELL BIOL, V9, P1392, DOI 10.1038/ncb1658
   HAYASHI N, 1991, CANCER RES, V51, P4924
   Iwazawa T, 1996, JPN J CANCER RES, V87, P1134, DOI 10.1111/j.1349-7006.1996.tb03123.x
   Kalluri R, 2006, NAT REV CANCER, V6, P392, DOI 10.1038/nrc1877
   Knudsen BS, 2008, CURR OPIN GENET DEV, V18, P87, DOI 10.1016/j.gde.2008.02.001
   Koliopanos A, 2002, WORLD J SURG, V26, P420, DOI 10.1007/s00268-001-0242-x
   Kuperwasser C, 2004, P NATL ACAD SCI USA, V101, P4966, DOI 10.1073/pnas.0401064101
   Lehrbach Dárcio Matenhauer, 2003, ARQ. GASTROENTEROL., V40, P256, DOI 10.1590/S0004-28032003000400011
   Nair KS, 2005, J CLIN PATHOL, V58, P343, DOI 10.1136/jcp.2004.018036
   NAKAMURA T, 1986, P NATL ACAD SCI USA, V83, P6489, DOI 10.1073/pnas.83.17.6489
   Noma K, 2008, GASTROENTEROLOGY, V134, P1981, DOI 10.1053/j.gastro.2008.02.061
   Okano Jun-ichi, 2003, METHODS MOL BIOL, V222, P131
   Okawa T, 2007, GENE DEV, V21, P2788, DOI 10.1101/gad.1544507
   Olumi AF, 1999, CANCER RES, V59, P5002
   Orimo A, 2005, CELL, V121, P335, DOI 10.1016/j.cell.2005.02.034
   Orimo A, 2006, CELL CYCLE, V5, P1597, DOI 10.4161/cc.5.15.3112
   Peschard P, 2007, ONCOGENE, V26, P1276, DOI 10.1038/sj.onc.1210201
   Ren Y, 2005, CLIN CANCER RES, V11, P6190, DOI 10.1158/1078-0432.CCR-04-2553
   Rustgi AK, 2006, SEMIN ONCOL, V33, PS57, DOI 10.1053/j.seminoncol.2006.10.013
   Schor SL, 2003, CANCER RES, V63, P8827
   SOMAN NR, 1991, P NATL ACAD SCI USA, V88, P4892, DOI 10.1073/pnas.88.11.4892
   STOKER M, 1987, NATURE, V327, P239, DOI 10.1038/327239a0
   Sugimoto H, 2006, CANCER BIOL THER, V5, P1640, DOI 10.4161/cbt.5.12.3354
   TAKADA N, 1995, CANCER LETT, V97, P145, DOI 10.1016/0304-3835(95)03967-2
   YOSHIKAWA Y, 1979, DIFFERENTIATION, V15, P41, DOI 10.1111/j.1432-0436.1979.tb01032.x
NR 35
TC 138
Z9 147
U1 2
U2 29
PU NATL ACAD SCIENCES
PI WASHINGTON
PA 2101 CONSTITUTION AVE NW, WASHINGTON, DC 20418 USA
SN 0027-8424
EI 
J9 P NATL ACAD SCI USA
JI Proc. Natl. Acad. Sci. U. S. A.
PD JUN 15
PY 2010
VL 107
IS 24
BP 11026
EP 11031
DI 10.1073/pnas.0914295107
PG 6
WC Multidisciplinary Sciences
SC Science & Technology - Other Topics
GA 611IC
UT WOS:000278807400046
PM 20534479
DA 2023-09-23
ER

PT J
AU Akishima-Fukasawa, Y
   Ino, Y
   Nakanishi, Y
   Miura, A
   Moriya, Y
   Kondo, T
   Kanai, Y
   Hirohashi, S
AF Akishima-Fukasawa, Yuri
   Ino, Yoshinori
   Nakanishi, Yukihiro
   Miura, Ayaka
   Moriya, Yoshihiro
   Kondo, Tadashi
   Kanai, Yae
   Hirohashi, Setsuo
TI Significance of PGP9.5 Expression in Cancer-Associated Fibroblasts for Prognosis of Colorectal Carcinoma
SO AMERICAN JOURNAL OF CLINICAL PATHOLOGY
LA English
DT Article
DE Colorectal cancer; Cancer-associated fibroblast; PGP9.5; Prognosis; Immunohistochemistry
ID stromal myofibroblasts; promoter methylation; marker; gene; recurrence; targets; tumors
AB To assess the expression of a cancer-associated fibroblasts (CAFs) marker as an indicator of prognosis, we raised anti protein gene product 9.5 (PGP9.5) monoclonal antibody against cultured fibroblasts. PGP9.5 expression in cultured normal fibroblasts was increased by transforming growth factor 13 stimulation, indicating the phenotypic alteration to activated fibroblast. We immunohistochemically evaluated PGP9.5 expression with the CAFs of 110 colorectal cancer cases under T3 stage. PGP9.5 immunoreactivity in 30% or more of CAFs was defined as high PGP9.5 expression, and the other cases were considered as having low PGP9.5 expression. Patients with high PGP9.5 expression (42.7%) had significantly shorter survival and a higher incidence of recurrence than the low PGP9.5 expression group (P=.002 and P < .001, respectively). Multivariate analysis indicated PGP9.5 expression as an independent prognostic factor for overall and recurrence-free survival partly as well as lymph node metastasis. These results indicate that PGP9.5 expression in CAFs is a helpful finding to represent the overall biologic behavior of advanced colorectal cancer.
C1 [Akishima-Fukasawa, Yuri] Natl Canc Ctr, Res Inst, Div Pathol, Chuo Ku, Tokyo 1040045, Japan.
   [Kondo, Tadashi] Natl Canc Ctr, Res Inst, Proteome Bioinformat Project, Tokyo 1040045, Japan.
   [Moriya, Yoshihiro] Natl Canc Ctr, Div Surg, Tokyo, Japan.
C3 National Cancer Center - Japan; National Cancer Center - Japan; National Cancer Center - Japan
RP Akishima-Fukasawa, Y (通讯作者)，Natl Canc Ctr, Res Inst, Div Pathol, Chuo Ku, 5-1-1 Tsukiji, Tokyo 1040045, Japan.
CR Benson AB, 2004, J CLIN ONCOL, V22, P3408, DOI 10.1200/JCO.2004.05.063
   Boraldi F, 2003, PROTEOMICS, V3, P917, DOI 10.1002/pmic.200300386
   Brait M, 2008, CANCER EPIDEM BIOMAR, V17, P2786, DOI 10.1158/1055-9965.EPI-08-0192
   Campbell LK, 2003, MODERN PATHOL, V16, P963, DOI 10.1097/01.MP.0000087088.88280.B0
   De Wever O, 2003, J PATHOL, V200, P429, DOI 10.1002/path.1398
   De Wever O, 2008, INT J CANCER, V123, P2229, DOI 10.1002/ijc.23925
   DVORAK HF, 1986, NEW ENGL J MED, V315, P1650
   Hibi K, 1999, AM J PATHOL, V155, P711, DOI 10.1016/S0002-9440(10)65169-3
   Ino Y, 2002, P NATL ACAD SCI USA, V99, P365, DOI 10.1073/pnas.012425299
   JASS JR, 1987, LANCET, V1, P1303
   Kalluri R, 2006, NAT REV CANCER, V6, P392, DOI 10.1038/nrc1877
   Kikuchi Y, 2008, J HISTOCHEM CYTOCHEM, V56, P753, DOI 10.1369/jhc.2008.951061
   Larsen CN, 1998, BIOCHEMISTRY-US, V37, P3358, DOI 10.1021/bi972274d
   Madani I, 2008, B CANCER, V95, P292, DOI 10.1684/bdc.2008.0598
   Mandelker DL, 2005, CANCER RES, V65, P4963, DOI 10.1158/0008-5472.CAN-04-3923
   Micke P, 2004, LUNG CANCER, V45, PS163, DOI 10.1016/j.lungcan.2004.07.977
   Micke P, 2005, EXPERT OPIN THER TAR, V9, P1217, DOI 10.1517/14728222.9.6.1217
   Miyoshi Y, 2006, CANCER SCI, V97, P523, DOI 10.1111/j.1349-7006.2006.00202.x
   Nakagawa H, 2004, ONCOGENE, V23, P7366, DOI 10.1038/sj.onc.1208013
   Okano T, 2007, CLIN CANCER RES, V13, P799, DOI 10.1158/1078-0432.CCR-06-1654
   Okochi-Takada E, 2006, INT J CANCER, V119, P1338, DOI 10.1002/ijc.22025
   Olerud JE, 1998, J INVEST DERMATOL, V111, P565, DOI 10.1046/j.1523-1747.1998.00330.x
   Radisky DC, 2007, J CELL BIOCHEM, V101, P830, DOI 10.1002/jcb.21186
   Sobin LH, 2009, TNM CLASSIFICATION M, V0, P0
   Spaeth EL, 2009, PLOS ONE, V4, P0, DOI 10.1371/journal.pone.0004992
   Takase T, 2003, HEPATO-GASTROENTEROL, V50, P1278
   Tezel E, 2000, CLIN CANCER RES, V6, P4764
   Tokumaru Y, 2008, INT J CANCER, V123, P753, DOI 10.1002/ijc.23354
   Tsujino T, 2007, CLIN CANCER RES, V13, P2082, DOI 10.1158/1078-0432.CCR-06-2191
   Tuxhorn JA, 2001, J UROLOGY, V166, P2472, DOI 10.1016/S0022-5347(05)65620-0
   Ueno H, 2004, GUT, V53, P581, DOI 10.1136/gut.2003.028365
   Wang WJ, 2008, INT J ONCOL, V33, P1037, DOI 10.3892/ijo_00000092
   Yamazaki T, 2002, CLIN CANCER RES, V8, P192
NR 33
TC 32
Z9 32
U1 0
U2 0
PU OXFORD UNIV PRESS INC
PI CARY
PA JOURNALS DEPT, 2001 EVANS RD, CARY, NC 27513 USA
SN 0002-9173
EI 1943-7722
J9 AM J CLIN PATHOL
JI Am. J. Clin. Pathol.
PD JUL 15
PY 2010
VL 134
IS 1
BP 71
EP 79
DI 10.1309/AJCPRJP39MIDSGBH
PG 9
WC Pathology
SC Pathology
GA 613IM
UT WOS:000278972600011
DA 2023-09-23
ER

PT J
AU Toullec, A
   Gerald, D
   Despouy, G
   Bourachot, B
   Cardon, M
   Lefort, S
   Richardson, M
   Rigaill, G
   Parrini, MC
   Lucchesi, C
   Bellanger, D
   Stern, MH
   Dubois, T
   Sastre-Garau, X
   Delattre, O
   Vincent-Salomon, A
   Mechta-Grigoriou, F
AF Toullec, Aurore
   Gerald, Damien
   Despouy, Gilles
   Bourachot, Brigitte
   Cardon, Melissa
   Lefort, Sylvain
   Richardson, Marion
   Rigaill, Guillem
   Parrini, Maria-Carla
   Lucchesi, Carlo
   Bellanger, Dorine
   Stern, Marc-Henri
   Dubois, Thierry
   Sastre-Garau, Xavier
   Delattre, Olivier
   Vincent-Salomon, Anne
   Mechta-Grigoriou, Fatima
TI Oxidative stress promotes myofibroblast differentiation and tumour spreading
SO EMBO MOLECULAR MEDICINE
LA English
DT Article
DE AP-1; SDF-1; HIF-1; stroma; metastasis
ID cancer-associated fibroblasts; mesenchymal stem-cells; hypoxia-inducible factor; breast-cancer; stromal fibroblasts; bone-marrow; carcinoma-cells; invasion; metastasis; expression
AB JunD regulates genes involved in antioxidant defence. We took advantage of the chronic oxidative stress resulting from junD deletion to examine the role of reactive oxygen species (ROS) in tumour development. In a model of mammary carcinogenesis, junD inactivation increased tumour incidence and revealed an associated reactive stroma. junD-inactivation in the stroma was sufficient to shorten tumour-free survival rate and enhance metastatic spread. ROS promoted conversion of fibroblasts into highly migrating myofibroblasts through accumulation of the hypoxia-inducible factor (HIF)-1 alpha transcription factor and the CXCL12 chemokine. Accordingly, treatment with an antioxidant reduced the levels of HIF and CXCL12 and numerous myofibroblast features. CXCL12 accumulated in the stroma of HER2-human breast adenocarcinomas. Moreover, HER2 tumours exhibited a high proportion of myofibroblasts, which was significantly correlated to nodal metastases. Interestingly, this subset of tumours exhibited a significant nuclear exclusion of JunD and revealed an associated oxido-reduction signature, further demonstrating the relevance of our findings in human cancers. Collectively, our data uncover a new mechanism by which oxidative stress increases the migratory properties of stromal fibroblasts, which in turn potentiate tumour dissemination.
C1 [Toullec, Aurore; Gerald, Damien; Despouy, Gilles; Bourachot, Brigitte; Cardon, Melissa; Lefort, Sylvain; Parrini, Maria-Carla; Lucchesi, Carlo; Mechta-Grigoriou, Fatima] Inst Curie, INSERM, U830, Lab Stress & Canc, F-75248 Paris 05, France.
   [Richardson, Marion; Rigaill, Guillem; Dubois, Thierry] Inst Curie, Dept Transfert, Lab Signalisat, F-75248 Paris 05, France.
   [Sastre-Garau, Xavier; Vincent-Salomon, Anne] Inst Curie, Serv Pathol, F-75248 Paris 05, France.
C3 UDICE-French Research Universities; Universite Paris Cite; Universite PSL; UNICANCER; Institut Curie; Institut National de la Sante et de la Recherche Medicale (Inserm); UDICE-French Research Universities; Universite PSL; UNICANCER; Institut Curie; UDICE-French Research Universities; Universite PSL; UNICANCER; Institut Curie
RP Mechta-Grigoriou, F (通讯作者)，Inst Curie, INSERM, U830, Lab Stress & Canc, 26 Rue Ulm, F-75248 Paris 05, France.
EM fatima.mechta-grigoriou@curie.fr
FU Institut National de la Sante et de la Recherche Medicale (Inserm); Institut Curie; Fondation de France; Agence Nationale de la Recherche; French National Institut of Cancer (INCa); Association pour la Recherche contre le Cancer
CR Allinen M, 2004, CANCER CELL, V6, P17, DOI 10.1016/j.ccr.2004.06.010
   Aslan M, 2003, ANTIOXID REDOX SIGN, V5, P781, DOI 10.1089/152308603770380089
   Bacac M, 2006, PLOS ONE, V1, P0, DOI 10.1371/journal.pone.0000032
   Bartlett JMS, 2007, J CLIN ONCOL, V25, P4423, DOI 10.1200/JCO.2007.11.0973
   Bartolome RA, 2004, CANCER RES, V64, P2534, DOI 10.1158/0008-5472.CAN-03-3398
   BASELGA J, 2003, NAT REV CANCER, V9, P463
   Bhowmick NA, 2004, NATURE, V432, P332, DOI 10.1038/nature03096
   Bissell MJ, 2001, NAT REV CANCER, V1, P46, DOI 10.1038/35094059
   Bleul CC, 1996, J EXP MED, V184, P1101, DOI 10.1084/jem.184.3.1101
   Casey TM, 2008, BREAST CANCER RES TR, V110, P39, DOI 10.1007/s10549-007-9684-7
   Ceradini DJ, 2004, NAT MED, V10, P858, DOI 10.1038/nm1075
   Chang HY, 2005, P NATL ACAD SCI USA, V102, P3738, DOI 10.1073/pnas.0409462102
   Chang HY, 2004, PLOS BIOL, V2, P206, DOI 10.1371/journal.pbio.0020007
   Condeelis J, 2006, CELL, V124, P263, DOI 10.1016/j.cell.2006.01.007
   Coppe JP, 2008, PLOS BIOL, V6, P2853, DOI 10.1371/journal.pbio.0060301
   Coussens LM, 2002, NATURE, V420, P860, DOI 10.1038/nature01322
   Daly AJ, 2008, ORAL ONCOL, V44, P646, DOI 10.1016/j.oraloncology.2007.08.012
   de Visser KE, 2006, NAT REV CANCER, V6, P24, DOI 10.1038/nrc1782
   De Wever O, 2004, FASEB J, V18, P1016, DOI 10.1096/fj.03-1110fje
   Direkze NC, 2004, CANCER RES, V64, P8492, DOI 10.1158/0008-5472.CAN-04-1708
   Eng C, 2009, CANCER RES, V69, P6759, DOI 10.1158/0008-5472.CAN-09-0985
   Erez N, 2010, CANCER CELL, V17, P135, DOI 10.1016/j.ccr.2009.12.041
   Eyden B, 2009, J CLIN PATHOL, V62, P236, DOI 10.1136/jcp.2008.061630
   Farmer P, 2009, NAT MED, V15, P68, DOI 10.1038/nm.1908
   Finak G, 2008, NAT MED, V14, P518, DOI 10.1038/nm1764
   Francis P, 2007, BMC GENOMICS, V8, P0, DOI 10.1186/1471-2164-8-73
   Gaggioli C, 2007, NAT CELL BIOL, V9, P1392, DOI 10.1038/ncb1658
   Gellmini S, 2008, J ENDOCRINOL INVEST, V31, P809, DOI 10.1007/BF03349262
   Gerald D, 2004, CELL, V118, P781, DOI 10.1016/j.cell.2004.08.025
   Giatromanolaki A, 2004, CLIN CANCER RES, V10, P7972, DOI 10.1158/1078-0432.CCR-04-1068
   Goeman JJ, 2004, BIOINFORMATICS, V20, P93, DOI 10.1093/bioinformatics/btg382
   Grivennikov SI, 2010, CURR OPIN GENET DEV, V20, P65, DOI 10.1016/j.gde.2009.11.004
   Gruber G, 2004, BREAST CANCER RES, V6, PR191, DOI 10.1186/bcr775
   Haviv I, 2009, CELL CYCLE, V8, P589, DOI 10.4161/cc.8.4.7669
   Hinz B, 2007, AM J PATHOL, V170, P1807, DOI 10.2353/ajpath.2007.070112
   Hu M, 2008, CANCER CELL, V13, P394, DOI 10.1016/j.ccr.2008.03.007
   Hwang RF, 2008, CANCER RES, V68, P918, DOI 10.1158/0008-5472.CAN-07-5714
   Ishii G, 2003, BIOCHEM BIOPH RES CO, V309, P232, DOI 10.1016/S0006-291X(03)01544-4
   Joyce JA, 2009, NAT REV CANCER, V9, P239, DOI 10.1038/nrc2618
   Kalluri R, 2006, NAT REV CANCER, V6, P392, DOI 10.1038/nrc1877
   Kalluri R, 2009, J CLIN INVEST, V119, P1420, DOI 10.1172/JCI39104
   Kang H, 2005, BREAST, V14, P360, DOI 10.1016/j.breast.2004.12.007
   Karin M, 2005, NAT REV IMMUNOL, V5, P749, DOI 10.1038/nri1703
   Karnoub AE, 2007, NATURE, V449, P557, DOI 10.1038/nature06188
   Kryczek I, 2007, AM J PHYSIOL-CELL PH, V292, PC987, DOI 10.1152/ajpcell.00406.2006
   LaRue AC, 2006, EXP HEMATOL, V34, P208, DOI 10.1016/j.exphem.2005.10.009
   Laurent G, 2008, CELL METAB, V7, P113, DOI 10.1016/j.cmet.2007.12.010
   Lewis MP, 2004, BRIT J CANCER, V90, P822, DOI 10.1038/sj.bjc.6601611
   LI YM, 2002, CANCER CELL, V6, P459
   Littlepage LE, 2005, CANCER CELL, V7, P499, DOI 10.1016/j.ccr.2005.05.019
   Mantovani A, 2008, NATURE, V454, P436, DOI 10.1038/nature07205
   Mechta F, 1997, ONCOGENE, V14, P837, DOI 10.1038/sj.onc.1200900
   Mechta-Grigoriou F, 2001, ONCOGENE, V20, P2378, DOI 10.1038/sj.onc.1204381
   Mishra PJ, 2008, CANCER RES, V68, P4331, DOI 10.1158/0008-5472.CAN-08-0943
   Mori L, 2005, EXP CELL RES, V304, P81, DOI 10.1016/j.yexcr.2004.11.011
   Mueller L, 2007, AM J PATHOL, V171, P1608, DOI 10.2353/ajpath.2007.060661
   Mueller MM, 2004, NAT REV CANCER, V4, P839, DOI 10.1038/nrc1477
   Muller A, 2001, NATURE, V410, P50, DOI 10.1038/35065016
   Neilson EG, 2006, NAT CLIN PRACT NEPHR, V2, P101, DOI 10.1038/ncpneph0093
   Nguyen QD, 2005, ONCOGENE, V24, P8240, DOI 10.1038/sj.onc.1208990
   Ostman A, 2009, CURR OPIN GENET DEV, V19, P67, DOI 10.1016/j.gde.2009.01.003
   Olumi AF, 1999, CANCER RES, V59, P5002
   Orimo A, 2005, CELL, V121, P335, DOI 10.1016/j.cell.2005.02.034
   Parrinello S, 2005, J CELL SCI, V118, P485, DOI 10.1242/jcs.01635
   Pouyssegur J, 2006, BIOL CHEM, V387, P1337, DOI 10.1515/BC.2006.167
   Preston TJ, 2001, J BIOL CHEM, V276, P9558, DOI 10.1074/jbc.M004617200
   Provenzano PP, 2008, BMC MED, V6, P0, DOI 10.1186/1741-7015-6-11
   Qiu W, 2008, NAT GENET, V40, P650, DOI 10.1038/ng.117
   Radisky DC, 2005, NATURE, V436, P123, DOI 10.1038/nature03688
   Radisky DC, 2007, J CELL BIOCHEM, V101, P830, DOI 10.1002/jcb.21186
   Radisky ES, 2007, REV ENDOCR METAB DIS, V8, P279, DOI 10.1007/s11154-007-9037-1
   Rodier F, 2009, NAT CELL BIOL, V11, P973, DOI 10.1038/ncb1909
   RONNOVJESSEN L, 1995, J CLIN INVEST, V95, P859, DOI 10.1172/JCI117736
   Rossi D, 2000, ANNU REV IMMUNOL, V18, P217, DOI 10.1146/annurev.immunol.18.1.217
   SINN E, 1987, CELL, V49, P465, DOI 10.1016/0092-8674(87)90449-1
   Studeny M, 2004, JNCI-J NATL CANCER I, V96, P1593, DOI 10.1093/jnci/djh299
   TAN W, 2004, J BIOL CHEM, V281, P39542
   Tlsty TD, 2006, ANNU REV PATHOL-MECH, V1, P119, DOI 10.1146/annurev.pathol.1.110304.100224
   Tokunou M, 2001, AM J PATHOL, V158, P1451, DOI 10.1016/S0002-9440(10)64096-5
   Trimboli AJ, 2009, NATURE, V461, P1084, DOI 10.1038/nature08486
   Tsujino T, 2007, CLIN CANCER RES, V13, P2082, DOI 10.1158/1078-0432.CCR-06-2191
   van Kempen LCL, 2006, EUR J CANCER, V42, P728, DOI 10.1016/j.ejca.2006.01.004
   Vleugel MM, 2005, J CLIN PATHOL, V58, P172, DOI 10.1136/jcp.2004.019885
   Wang XF, 2005, BIOCHEM BIOPH RES CO, V326, P282, DOI 10.1016/j.bbrc.2004.11.028
   West RB, 2005, PLOS BIOL, V3, P1101, DOI 10.1371/journal.pbio.0030187
   Yamamoto Y, 2008, BREAST CANCER RES TR, V110, P465, DOI 10.1007/s10549-007-9742-1
   Yazhou C, 2004, TUMOR BIOL, V25, P290, DOI 10.1159/000081394
   Zavadil J, 2008, CANCER RES, V68, P9574, DOI 10.1158/0008-5472.CAN-08-2316
   Zlotnik A, 2008, J PATHOL, V215, P211, DOI 10.1002/path.2350
NR 89
TC 217
Z9 223
U1 0
U2 33
PU WILEY
PI HOBOKEN
PA 111 RIVER ST, HOBOKEN 07030-5774, NJ USA
SN 1757-4676
EI 1757-4684
J9 EMBO MOL MED
JI EMBO Mol. Med.
PD JUN 15
PY 2010
VL 2
IS 6
BP 211
EP 230
DI 10.1002/emmm.201000073
PG 20
WC Medicine, Research & Experimental
SC Research & Experimental Medicine
GA 622VT
UT WOS:000279694600004
PM 20535745
DA 2023-09-23
ER

PT J
AU Cerliani, JP
   Giulianelli, S
   Sahores, A
   Wargon, V
   Gongora, A
   Baldi, A
   Molinol, A
   Lamb, CA
   Lanari, C
AF Cerliani, Juan P.
   Giulianelli, Sebastian
   Sahores, Ana
   Wargon, Victoria
   Gongora, Adrian
   Baldi, Alberto
   Molinol, Alfredo
   Lamb, Caroline A.
   Lanari, Claudia
TI MIFEPRISTONE INHIBITS MPA- AND FGF2-INDUCED MAMMARY TUMOR GROWTH BUT NOT FGF2-INDUCED MAMMARY HYPERPLASIA
SO MEDICINA-BUENOS AIRES
LA English
DT Article
DE breast cancer; mammary gland; mammary carcinomas; FGF2; progestins; RU486
ID carcinoma-associated fibroblasts; progesterone-receptors; breast-cancer; prevention; mechanisms; fgfr2
AB We have previously demonstrated a crosstalk between fibroblast growth factor 2 (FGF2) and progestins inducing experimental breast cancer growth. The aim of the present study was to compare the effects of FGF2 and of medroxyprogesterone acetate (MPA) on the mouse mammary glands and to investigate whether the antiprogestin RU486 was able to reverse the MPA- or FGF2-induced effects on both, mammary gland and tumor growth. We demonstrate that FGF2 administered locally induced an intraductal hyperplasia that was not reverted by RU486, suggesting that FGF2-induced effects are progesterone receptor (PR)-independent. However, MPA induced paraductal hyperplasia was reverted by RU486 and a partial agonistic effect was observed in RU486-treatad glands. Using C4-HD tumors which only grow in the presence of MPA, we showed that FGF2 administered intratumorally was able to stimulate tumor growth as MPA. The histology of FGF2-treated tumors showed different degrees of gland differentiation. RU486 inhibited both, MPA or FGF2 induced tumor growth. However, only complete regression was observed in MPA-treated tumors. Our results support the hypothesis that stromal FGF2 activates PR inducing hormone independent tumor growth.
C1 [Cerliani, Juan P.; Giulianelli, Sebastian; Sahores, Ana; Gongora, Adrian; Baldi, Alberto; Lamb, Caroline A.; Lanari, Claudia] Consejo Nacl Invest Cient & Tecn, IBYME, Lab Carcinogenesis Hormonal, RA-1428 Buenos Aires, DF, Argentina.
   [Molinol, Alfredo] NIDCR, Oral & Pharyngeal Canc Branch, NIH, Bethesda, MD USA.
C3 Consejo Nacional de Investigaciones Cientificas y Tecnicas (CONICET); Institute of Biology & Experimental Medicine; National Institutes of Health (NIH) - USA; NIH National Institute of Dental & Craniofacial Research (NIDCR)
RP Lanari, C (通讯作者)，Consejo Nacl Invest Cient & Tecn, IBYME, Lab Carcinogenesis Hormonal, Vuelta Obligado 2490, RA-1428 Buenos Aires, DF, Argentina.
EM clanari@dna.uba.ar
FU SECYT [PICTs 2005, 2007 932]; Fundacion Sales; Institute of Dental and Craniofacial Research, National Institutes of Health, Bethesda, MD, USA
CR Bane AL, 2009, BREAST CANCER RES TR, V117, P183, DOI 10.1007/s10549-008-0087-1
   Girard GM, 2007, BREAST CANCER RES, V9, P0, DOI 10.1186/bcr1660
   Giulianelli S, 2010, BREAST CANC IN PRESS, V0, P0
   Giulianelli S, 2008, INT J CANCER, V123, P2518, DOI 10.1002/ijc.23802
   Horwitz KB, 1996, ACTA ONCOL, V35, P129, DOI 10.3109/02841869609098493
   Hunter DJ, 2007, NAT GENET, V39, P870, DOI 10.1038/ng2075
   Hynes NE, 2010, CANCER RES, V70, P5199, DOI 10.1158/0008-5472.CAN-10-0918
   Jordan VC, 2007, STEROIDS, V72, P7, DOI 10.1016/j.steroids.2006.10.009
   Lanari C, 2007, MEDICINA-BUENOS AIRE, V67, P65
   Lanari C, 2009, ENDOCR-RELAT CANCER, V16, P333, DOI 10.1677/ERC-08-0244
   Lange CA, 2008, ADV EXP MED BIOL, V630, P94
   Lu PF, 2008, DEV BIOL, V321, P77, DOI 10.1016/j.ydbio.2008.06.005
   Molinolo A, 1998, CANCER LETT, V126, P49, DOI 10.1016/S0304-3835(97)00527-2
   Normanno N, 2005, ENDOCR-RELAT CANCER, V12, P721, DOI 10.1677/erc.1.00857
   Poole AJ, 2006, SCIENCE, V314, P1467, DOI 10.1126/science.1130471
   Schwertfeger KL, 2009, CURR DRUG TARGETS, V10, P632, DOI 10.2174/138945009788680419
NR 16
TC 9
Z9 9
U1 0
U2 1
PU MEDICINA (BUENOS AIRES)
PI BUENOS AIRES
PA DONATO ALVAREZ 3150, 1427 BUENOS AIRES, ARGENTINA
SN 0025-7680
EI 1669-9106
J9 MEDICINA-BUENOS AIRE
JI Med.-Buenos Aires
PD JUN 15
PY 2010
VL 70
IS 6
BP 529
EP 532
DI 
PG 4
WC Medicine, General & Internal
SC General & Internal Medicine
GA 702KI
UT WOS:000285892700009
PM 21163742
DA 2023-09-23
ER

PT J
AU Erez, N
   Truitt, M
   Olson, P
   Hanahan, D
AF Erez, Neta
   Truitt, Morgan
   Olson, Peter
   Hanahan, Douglas
TI Cancer-Associated Fibroblasts Are Activated in Incipient Neoplasia to Orchestrate Tumor-Promoting Inflammation in an NF-kappa B-Dependent Manner
SO CANCER CELL
LA English
DT Article
ID stromal fibroblasts; gene-expression; mouse model; lung fibroblasts; cell-migration; growth-factor; breast; progression; cyclooxygenase-2; microenvironment
AB Cancer-associated fibroblasts (CAFs) support tumorigenesis by stimulating angiogenesis, cancer cell proliferation, and invasion. We demonstrate that CAFs also mediate tumor-enhancing inflammation. Using a mouse model of squamous skin carcinogenesis, we found a proinflammatory gene signature in CAFs isolated from dysplastic skin. This signature was maintained in CAFs from subsequent skin carcinomas and was evident in mammary and pancreatic tumors in mice and in cognate human cancers. The inflammatory signature was already activated in CAFs isolated from the initial hyperplastic stage in multistep skin tumorigenesis. CAFs from this pathway promoted macrophage recruitment, neovascularization, and tumor growth, activities that are abolished when NF-kappa B signaling was inhibited. Additionally, we show that normal dermal fibroblasts can be "educated" by carcinoma cells to express proinflammatory genes.
C1 [Erez, Neta; Truitt, Morgan; Olson, Peter; Hanahan, Douglas] Univ Calif San Francisco, Ctr Diabet, San Francisco, CA 94143 USA.
   [Erez, Neta; Truitt, Morgan; Olson, Peter; Hanahan, Douglas] Univ Calif San Francisco, Dept Biochem & Biophys, San Francisco, CA 94143 USA.
   [Erez, Neta; Truitt, Morgan; Olson, Peter; Hanahan, Douglas] Univ Calif San Francisco, Helen Diller Family Comprehens Canc Ctr, San Francisco, CA 94143 USA.
C3 University of California System; University of California San Francisco; University of California System; University of California San Francisco; University of California System; University of California San Francisco; UCSF Medical Center; UCSF Helen Diller Family Comprehensive Cancer Center
RP Hanahan, D (通讯作者)，Swiss Fed Inst Technol, Swiss Inst Expt Canc Res, CH-1015 Lausanne, Switzerland.
EM dh@ucsf.edu
FU National Cancer Institute; Irving Institute Fellowship Program of the Cancer Research Institute; NCI [T32 CA09043]
CR Adegboyega PA, 2004, CLIN CANCER RES, V10, P5870, DOI 10.1158/1078-0432.CCR-0431-03
   Allinen M, 2004, CANCER CELL, V6, P17, DOI 10.1016/j.ccr.2004.06.010
   Anderberg C, 2009, CANCER RES, V69, P369, DOI 10.1158/0008-5472.CAN-08-2724
   Anderson IC, 2000, CANCER RES, V60, P269
   Andreu P, 2010, CANCER CELL, V17, P121, DOI 10.1016/j.ccr.2009.12.019
   ARBEIT JM, 1994, J VIROL, V68, P4358, DOI 10.1128/JVI.68.7.4358-4368.1994
   Arbeit JM, 1996, P NATL ACAD SCI USA, V93, P2930, DOI 10.1073/pnas.93.7.2930
   Augsten M, 2009, P NATL ACAD SCI USA, V106, P3414, DOI 10.1073/pnas.0813144106
   Baglole CJ, 2008, J BIOL CHEM, V283, P28944, DOI 10.1074/jbc.M800685200
   Bardeesy N, 2006, P NATL ACAD SCI USA, V103, P5947, DOI 10.1073/pnas.0601273103
   Begley LA, 2008, CYTOKINE, V43, P194, DOI 10.1016/j.cyto.2008.05.012
   Bhowmick NA, 2004, NATURE, V432, P332, DOI 10.1038/nature03096
   Bhowmick NA, 2004, SCIENCE, V303, P848, DOI 10.1126/science.1090922
   Bissell MJ, 2001, NAT REV CANCER, V1, P46, DOI 10.1038/35094059
   Bollrath J, 2009, CANCER CELL, V15, P91, DOI 10.1016/j.ccr.2009.01.002
   Brigstock David R, 2002, ANGIOGENESIS, V5, P153, DOI 10.1023/A:1023823803510
   Buckley CD, 2001, TRENDS IMMUNOL, V22, P199, DOI 10.1016/S1471-4906(01)01863-4
   Cahill CM, 2008, J BIOL CHEM, V283, P25900, DOI 10.1074/jbc.M707692200
   Chen LW, 2003, NAT MED, V9, P575, DOI 10.1038/nm849
   Condeelis J, 2006, CELL, V124, P263, DOI 10.1016/j.cell.2006.01.007
   Cook AC, 2005, MOL CARCINOGEN, V43, P225, DOI 10.1002/mc.20105
   Coussens LM, 1999, GENE DEV, V13, P1382, DOI 10.1101/gad.13.11.1382
   Coussens LM, 1996, AM J PATHOL, V149, P1899
   Coussens LM, 2000, CELL, V103, P481, DOI 10.1016/S0092-8674(00)00139-2
   Crawford Y, 2009, CANCER CELL, V15, P21, DOI 10.1016/j.ccr.2008.12.004
   De Marzo AM, 1999, AM J PATHOL, V155, P1985, DOI 10.1016/S0002-9440(10)65517-4
   de Visser KE, 2006, NAT REV CANCER, V6, P24, DOI 10.1038/nrc1782
   de Visser KE, 2005, CANCER CELL, V7, P411, DOI 10.1016/j.ccr.2005.04.014
   Desmouliere A, 2004, INT J DEV BIOL, V48, P509, DOI 10.1387/ijdb.041802ad
   Elson DA, 2000, CANCER RES, V60, P1267
   Finak G, 2008, NAT MED, V14, P518, DOI 10.1038/nm1764
   Flavell SJ, 2008, BRIT J PHARMACOL, V153, PS241, DOI 10.1038/sj.bjp.0707487
   Gallagher PG, 2005, CANCER RES, V65, P4134, DOI 10.1158/0008-5472.CAN-04-0415
   Ghosh S, 2002, CELL, V109, PS81, DOI 10.1016/S0092-8674(02)00703-1
   Giraudo E, 2004, J CLIN INVEST, V114, P623, DOI 10.1172/JCI200422087
   Greten FR, 2004, CELL, V118, P285, DOI 10.1016/j.cell.2004.07.013
   Grivennikov S, 2009, CANCER CELL, V15, P103, DOI 10.1016/j.ccr.2009.01.001
   GUY CT, 1992, MOL CELL BIOL, V12, P954, DOI 10.1128/MCB.12.3.954
   Hanahan D, 2000, CELL, V100, P57, DOI 10.1016/S0092-8674(00)81683-9
   Harris RE, 2009, INFLAMMOPHARMACOLOGY, V17, P55, DOI 10.1007/s10787-009-8049-8
   Hinz B, 2007, AM J PATHOL, V170, P1807, DOI 10.2353/ajpath.2007.070112
   Hu M, 2005, NAT GENET, V37, P899, DOI 10.1038/ng1596
   Kalluri R, 2006, NAT REV CANCER, V6, P392, DOI 10.1038/nrc1877
   Kalluri R, 2009, J CLIN INVEST, V119, P1420, DOI 10.1172/JCI39104
   Karin M, 2000, ANNU REV IMMUNOL, V18, P621, DOI 10.1146/annurev.immunol.18.1.621
   Karin M, 2005, NAT REV IMMUNOL, V5, P749, DOI 10.1038/nri1703
   Kisseleva T, 2008, EXP BIOL MED, V233, P109, DOI 10.3181/0707-MR-190
   Korc M, 2007, AM J SURG, V194, PS84, DOI 10.1016/j.amjsurg.2007.05.004
   Kuper H, 2000, J INTERN MED, V248, P171, DOI 10.1046/j.1365-2796.2000.00742.x
   Lin EY, 2003, AM J PATHOL, V163, P2113, DOI 10.1016/S0002-9440(10)63568-7
   Mahadevan D, 2007, MOL CANCER THER, V6, P1186, DOI 10.1158/1535-7163.MCT-06-0686
   Mantovani A, 2008, NATURE, V454, P436, DOI 10.1038/nature07205
   Martey CA, 2004, AM J PHYSIOL-LUNG C, V287, PL981, DOI 10.1152/ajplung.00239.2003
   Meylan E, 2009, NATURE, V462, P104, DOI 10.1038/nature08462
   Micke P, 2004, LUNG CANCER, V45, PS163, DOI 10.1016/j.lungcan.2004.07.977
   Micke P, 2007, J INVEST DERMATOL, V127, P1516, DOI 10.1038/sj.jid.5700714
   Monnier Y, 2008, CANCER RES, V68, P7323, DOI 10.1158/0008-5472.CAN-08-0841
   Mueller L, 2007, AM J PATHOL, V171, P1608, DOI 10.2353/ajpath.2007.060661
   Nyberg P, 2008, FRONT BIOSCI, V13, P6537, DOI 10.2741/3173
   Olumi AF, 1999, CANCER RES, V59, P5002
   Orimo A, 2005, CELL, V121, P335, DOI 10.1016/j.cell.2005.02.034
   Orimo A, 2006, CELL CYCLE, V5, P1597, DOI 10.4161/cc.5.15.3112
   Pazolli E, 2009, CANCER RES, V69, P1230, DOI 10.1158/0008-5472.CAN-08-2970
   Pereira SG, 2008, INT J BIOCHEM CELL B, V40, P1425, DOI 10.1016/j.biocel.2007.05.004
   Pietras K, 2008, PLOS MED, V5, P123, DOI 10.1371/journal.pmed.0050019
   Pikarsky E, 2004, NATURE, V431, P461, DOI 10.1038/nature02924
   Pollard JW, 2004, NAT REV CANCER, V4, P71, DOI 10.1038/nrc1256
   Rhodes DR, 2004, NEOPLASIA, V6, P1, DOI 10.1016/S1476-5586(04)80047-2
   Rinn JL, 2006, PLOS GENET, V2, P1084, DOI 10.1371/journal.pgen.0020119
   Sahin M, 2009, ANGIOLOGY, V60, P242, DOI 10.1177/0003319708318378
   Sato N, 2004, CANCER RES, V64, P6950, DOI 10.1158/0008-5472.CAN-04-0677
   Silzle T, 2003, EUR J IMMUNOL, V33, P1311, DOI 10.1002/eji.200323057
   Smith RS, 1997, AM J PATHOL, V151, P317
   Sugimoto H, 2006, CANCER BIOL THER, V5, P1640, DOI 10.4161/cbt.5.12.3354
   Tlsty TD, 2006, ANNU REV PATHOL-MECH, V1, P119, DOI 10.1146/annurev.pathol.1.110304.100224
   Trimboli AJ, 2009, NATURE, V461, P1084, DOI 10.1038/nature08486
   van Kempen LCL, 2006, EUR J CANCER, V42, P728, DOI 10.1016/j.ejca.2006.01.004
   Vandoros GP, 2006, J CANCER RES CLIN, V132, P76, DOI 10.1007/s00432-005-0042-z
   Walker RA, 2001, BREAST CANCER RES, V3, P143, DOI 10.1186/bcr287
   Whiteside TL, 2008, ONCOGENE, V27, P5904, DOI 10.1038/onc.2008.271
   Wu Y, 2009, CANCER CELL, V15, P416, DOI 10.1016/j.ccr.2009.03.016
NR 81
TC 1115
Z9 1152
U1 0
U2 135
PU CELL PRESS
PI CAMBRIDGE
PA 50 HAMPSHIRE ST, FLOOR 5, CAMBRIDGE, MA 02139 USA
SN 1535-6108
EI 1878-3686
J9 CANCER CELL
JI Cancer Cell
PD FEB 17
PY 2010
VL 17
IS 2
BP 135
EP 147
DI 10.1016/j.ccr.2009.12.041
PG 13
WC Oncology; Cell Biology
SC Oncology; Cell Biology
GA 558SQ
UT WOS:000274766800006
PM 20138012
DA 2023-09-23
ER

PT J
AU Bar, J
   Moskovits, N
   Oren, M
AF Bar, Jair
   Moskovits, Neta
   Oren, Moshe
TI Involvement of stromal p53 in tumor-stroma interactions
SO SEMINARS IN CELL & DEVELOPMENTAL BIOLOGY
LA English
DT Review
DE Stroma; Cancer; p53; Cancer-associated-fibroblasts; SDF-1
ID cancer-associated fibroblasts; genetic alterations; wild-type; matrix metalloproteinase-1; improves efficacy; human breast; mutant p53; expression; growth; cells
AB p53 is a major tumor-suppressor gene, inactivated by mutations in about half of all human cancer cases, and probably incapacitated by other means in most other cases. Most research regarding the role of p53 in cancer has focused on its ability to elicit apoptosis or growth arrest of cells that are prone to become malignant owing to DNA damage or oncogene activation, i.e. cell-autonomous activities of p53. However, p53 activation within a cell can also exert a variety of effects upon neighboring cells, through secreted factors and paracrine and endocrine mechanisms. Of note, p53 within cancer stromal cells can inhibit tumor growth and malignant progression. Cancer cells that evolve under this inhibitory influence acquire mechanisms to silence stromal p53, either by direct inhibition of p53 within stromal cells, or through pressure for selection of stromal cells with compromised p53 function. Hence, activation of stromal p53 by chemotherapy or radiotherapy might be part of the mechanisms by which these treatments cause cancer regression. However, in certain circumstances, activation of stromal p53 by cytotoxic anti-cancer agents might actually promote treatment resistance, probably through stromal p53-mediated growth arrest of the cancer cells or through protection of the tumor vasculature. Better understanding of the underlying molecular mechanisms is thus required. Hopefully, this will allow their manipulation towards better inhibition of cancer initiation, progression and metastasis. (C) 2009 Elsevier Ltd. All rights reserved.
C1 [Moskovits, Neta; Oren, Moshe] Weizmann Inst Sci, Dept Mol Cell Biol, IL-76100 Rehovot, Israel.
   [Bar, Jair] Ottawa Hosp Canc Ctr, Div Med Oncol, Ottawa, ON K1H 8L6, Canada.
C3 Weizmann Institute of Science; University of Ottawa; Ottawa Hospital Research Institute
RP Oren, M (通讯作者)，Weizmann Inst Sci, Dept Mol Cell Biol, POB 26, IL-76100 Rehovot, Israel.
EM bar.jair@gmail.com; neta.moskovitz@weizmann.ac.il; moshe.oren@weizmann.ac.il
FU National Cancer Institute [R37 CA40099]; Flight Attendant Medical Research Institute; European Commission [502983, 201102]; Robert Bosch Foundation
CR BAR J, 2008, ONCOGENE, V0, P0
   Bian JH, 1997, MOL CELL BIOL, V17, P6330, DOI 10.1128/MCB.17.11.6330
   Browder T, 2000, CANCER RES, V60, P1878
   BUCKBINDER L, 1995, NATURE, V377, P646, DOI 10.1038/377646a0
   Burdelya LG, 2006, CANCER RES, V66, P9356, DOI 10.1158/0008-5472.CAN-06-1223
   CAMPBELL I, 2009, CANCER RES, V69, P6769
   Campbell I, 2009, CANCER RES, V69, P6765, DOI 10.1158/0008-5472.CAN-08-4253
   Campbell IG, 2008, NEW ENGL J MED, V358, P1634, DOI 10.1056/NEJMc086024
   Camphausen K, 2003, CANCER RES, V63, P1990
   Coppe JP, 2008, PLOS BIOL, V6, P2853, DOI 10.1371/journal.pbio.0060301
   DAMERON KM, 1994, SCIENCE, V265, P1582, DOI 10.1126/science.7521539
   Dudley AC, 2008, BRIT J CANCER, V99, P118, DOI 10.1038/sj.bjc.6604465
   Ehnfors J, 2009, CELL DEATH DIFFER, V16, P749, DOI 10.1038/cdd.2009.7
   Eng C, 2009, CANCER RES, V69, P6759, DOI 10.1158/0008-5472.CAN-09-0985
   Fukino K, 2007, JAMA-J AM MED ASSOC, V297, P2103, DOI 10.1001/jama.297.19.2103
   Hasebe T, 2009, CANCER SCI, V100, P2101, DOI 10.1111/j.1349-7006.2009.01307.x
   Hawsawi NM, 2008, CANCER RES, V68, P2717, DOI 10.1158/0008-5472.CAN-08-0192
   Hill R, 2005, CELL, V123, P1001, DOI 10.1016/j.cell.2005.09.030
   Holmgren L, 1998, ONCOGENE, V17, P819, DOI 10.1038/sj.onc.1201993
   Kalluri R, 2006, NAT REV CANCER, V6, P392, DOI 10.1038/nrc1877
   Kang SY, 2009, P NATL ACAD SCI USA, V106, P12115, DOI 10.1073/pnas.0903120106
   Kaplan RN, 2005, NATURE, V438, P820, DOI 10.1038/nature04186
   Khwaja FW, 2006, ONCOGENE, V25, P7650, DOI 10.1038/sj.onc.1209969
   Kiaris H, 2005, CANCER RES, V65, P1627, DOI 10.1158/0008-5472.CAN-04-3791
   Komarova EA, 1998, ONCOGENE, V17, P1089, DOI 10.1038/sj.onc.1202303
   Kurose K, 2002, NAT GENET, V32, P355, DOI 10.1038/ng1013
   Lafkas D, 2008, INT J CANCER, V123, P967, DOI 10.1002/ijc.23546
   Lassus P, 1996, EMBO J, V15, P4566, DOI 10.1002/j.1460-2075.1996.tb00834.x
   Levine AJ, 2009, NAT REV CANCER, V9, P749, DOI 10.1038/nrc2723
   McKay BC, 2000, MOL BIOL CELL, V11, P2543, DOI 10.1091/mbc.11.8.2543
   Menendez D, 2006, P NATL ACAD SCI USA, V103, P1406, DOI 10.1073/pnas.0508103103
   Menendez D, 2009, NAT REV CANCER, V9, P724, DOI 10.1038/nrc2730
   Michael D, 2003, SEMIN CANCER BIOL, V13, P49, DOI 10.1016/S1044-579X(02)00099-8
   Moskovits N, 2006, CANCER RES, V66, P10671, DOI 10.1158/0008-5472.CAN-06-2323
   Narendran A, 2003, EXP HEMATOL, V31, P693, DOI 10.1016/S0301-472X(03)00159-0
   Nishimori H, 1997, ONCOGENE, V15, P2145, DOI 10.1038/sj.onc.1201542
   Nishizaki M, 1999, CLIN CANCER RES, V5, P1015
   Orimo A, 2005, CELL, V121, P335, DOI 10.1016/j.cell.2005.02.034
   Pal S, 2001, CANCER RES, V61, P6952
   Patocs A, 2007, NEW ENGL J MED, V357, P2543, DOI 10.1056/NEJMoa071825
   Qiu W, 2008, NAT GENET, V40, P650, DOI 10.1038/ng.117
   Ravi R, 2000, GENE DEV, V14, P34
   Roukos DH, 2008, NEW ENGL J MED, V358, P1636
   SANTHANAM U, 1991, P NATL ACAD SCI USA, V88, P7605, DOI 10.1073/pnas.88.17.7605
   Soussi T, 2007, CANCER CELL, V12, P303, DOI 10.1016/j.ccr.2007.10.001
   Sun YB, 2004, J CELL BIOCHEM, V92, P258, DOI 10.1002/jcb.20044
   Sun YB, 2000, J BIOL CHEM, V275, P11327, DOI 10.1074/jbc.275.15.11327
   Sun YB, 1999, J BIOL CHEM, V274, P11535, DOI 10.1074/jbc.274.17.11535
   Tan MJ, 2000, P NATL ACAD SCI USA, V97, P109, DOI 10.1073/pnas.97.1.109
   Trimis G, 2008, HUM MOL GENET, V17, P3596, DOI 10.1093/hmg/ddn252
   UEBA T, 1994, P NATL ACAD SCI USA, V91, P9009, DOI 10.1073/pnas.91.19.9009
   Vousden KH, 2009, CELL, V137, P413, DOI 10.1016/j.cell.2009.04.037
   WALDMAN T, 1995, CANCER RES, V55, P5187
   Wernert N, 2001, ANTICANCER RES, V21, P2259
   Zhang Y, 2000, P NATL ACAD SCI USA, V97, P6427, DOI 10.1073/pnas.97.12.6427
   Zou ZQ, 2000, J BIOL CHEM, V275, P6051, DOI 10.1074/jbc.275.9.6051
NR 56
TC 34
Z9 36
U1 0
U2 2
PU ACADEMIC PRESS LTD- ELSEVIER SCIENCE LTD
PI LONDON
PA 24-28 OVAL RD, LONDON NW1 7DX, ENGLAND
SN 1084-9521
EI 
J9 SEMIN CELL DEV BIOL
JI Semin. Cell Dev. Biol.
PD FEB 15
PY 2010
VL 21
IS 1
BP 47
EP 54
DI 10.1016/j.semcdb.2009.11.006
PG 8
WC Cell Biology; Developmental Biology
SC Cell Biology; Developmental Biology
GA 553UT
UT WOS:000274393000008
PM 19914385
DA 2023-09-23
ER

PT J
AU Tomas, D
   Spajic, B
   Milosevic, M
   Demirovic, A
   Marusic, Z
   Kruslin, B
AF Tomas, Davor
   Spajic, Borislav
   Milosevic, Milan
   Demirovic, Alma
   Marusic, Zlatko
   Kruslin, Bozo
TI Intensity of stromal changes predicts biochemical recurrence-free survival in prostatic carcinoma
SO SCANDINAVIAN JOURNAL OF UROLOGY AND NEPHROLOGY
LA English
DT Article
DE Biochemical recurrence; carcinoma-associated fibroblasts; prostatic carcinoma; stroma
ID smooth-muscle; mesenchymal transition; reactive stroma; breast-cancer; growth-factor; tumor-growth; fibroblasts; cells; carcinogenesis; myofibroblasts
AB Objective. The reactive stroma of prostate cancer contains a mixture of myofibroblasts and fibroblasts, while fully differentiated smooth-muscle cells are very rare or absent. In experimental prostate cancer models, prostatic stromal cells promote angiogenesis and stimulate prostate tumorigenesis. The aim of this study is to analyse whether the intensity of stromal changes can predict survival in patients with prostatic carcinoma. Material and methods. Stromal reaction was quantified histochemically and imunohistochemically in 50 patients treated with radical prostatectomy for clinically localized prostate carcinoma and its relationship with established prognostic factors was assessed. Results. Kaplan-Meier analysis showed a significant association between the pattern of vimentin and desmin expression and the length of disease-free period; patients with a higher vimentin or lower desmin expression had a shorter disease-free period. On multivariate analysis only vimentin expression (odds ratio 4.06, 95% confidence interval 1.01-16.26, p = 0.049) was a significant predictor of biochemical recurrence. In patients with identical Gleason pattern and Gleason score the level of vimentin expression could identify patients with a higher risk of disease recurrence. Conclusions. Intensity of stromal changes could serve as an independent prognostic factor in the assessment of biochemical recurrence-free survival. Among prostate cancer patients with an identical Gleason score, it could identify patients with a higher risk of biochemical recurrence. Thus, stromal changes and their intensity could serve as a novel marker for the recognition of patients with an increased risk of disease recurrence.
C1 [Tomas, Davor; Demirovic, Alma; Marusic, Zlatko; Kruslin, Bozo] Sestre Milosrdnice Univ Hosp, Dept Pathol, HR-10000 Zagreb, Croatia.
   [Spajic, Borislav] Sestre Milosrdnice Univ Hosp, Dept Urol, HR-10000 Zagreb, Croatia.
   [Tomas, Davor; Milosevic, Milan; Kruslin, Bozo] Univ Zagreb, Sch Med, Zagreb 41001, Croatia.
   [Milosevic, Milan] Andrija Stampar Sch Publ Hlth, Dept Environm & Occupat Hlth, Zagreb, Croatia.
C3 University of Zagreb
RP Tomas, D (通讯作者)，Sestre Milosrdnice Univ Hosp, Univ Dept Pathol, HR-10000 Zagreb, Croatia.
EM dtomas@kbsm.hr
FU Ministry of Science, Education and Sports, Croatia [108-1081870-1884, 134-0000000-3381]
CR Augsten M, 2009, P NATL ACAD SCI USA, V106, P3414, DOI 10.1073/pnas.0813144106
   Ayala G, 2003, CLIN CANCER RES, V9, P4792
   Chauhan H, 2003, J CLIN PATHOL, V56, P271, DOI 10.1136/jcp.56.4.271
   Cunha GR, 1996, ACTA ANAT, V155, P63
   Cunha GR, 2004, J STEROID BIOCHEM, V92, P221, DOI 10.1016/j.jsbmb.2004.10.017
   Cunha GR, 2003, INT J CANCER, V107, P1, DOI 10.1002/ijc.11335
   De Wever O, 2003, J PATHOL, V200, P429, DOI 10.1002/path.1398
   De Wever O, 2002, BIOL CHEM, V383, P55
   Gabbiani G, 2003, J PATHOL, V200, P500, DOI 10.1002/path.1427
   Hast J, 2002, ANTICANCER RES, V22, P677
   Hayward SW, 1996, ANN NY ACAD SCI, V784, P50, DOI 10.1111/j.1749-6632.1996.tb16227.x
   Kalluri R, 2006, NAT REV CANCER, V6, P392, DOI 10.1038/nrc1877
   Mishra PJ, 2008, CANCER RES, V68, P4331, DOI 10.1158/0008-5472.CAN-08-0943
   Niu YN, 2009, ASIAN J ANDROL, V11, P28, DOI 10.1038/aja.2008.39
   Ostman A, 2009, CURR OPIN GENET DEV, V19, P67, DOI 10.1016/j.gde.2009.01.003
   Olumi AF, 1999, CANCER RES, V59, P5002
   Petersen OW, 2003, AM J PATHOL, V162, P391, DOI 10.1016/S0002-9440(10)63834-5
   Radisky DC, 2007, J CELL BIOCHEM, V101, P830, DOI 10.1002/jcb.21186
   RONNOVJESSEN L, 1992, J HISTOCHEM CYTOCHEM, V40, P475, DOI 10.1177/40.4.1552184
   RONNOVJESSEN L, 1995, J CLIN INVEST, V95, P859, DOI 10.1172/JCI117736
   Shimoda M, 2010, SEMIN CELL DEV BIOL, V21, P19, DOI 10.1016/j.semcdb.2009.10.002
   SKALLI O, 1989, J HISTOCHEM CYTOCHEM, V37, P315, DOI 10.1177/37.3.2918221
   Tlsty TD, 2001, SEMIN CANCER BIOL, V11, P97, DOI 10.1006/scbi.2000.0361
   Tomas D, 2004, PROSTATE, V61, P324, DOI 10.1002/pros.20109
   Tomas D, 2006, PROSTATE CANCER P D, V9, P414, DOI 10.1038/sj.pcan.4500874
   Tuxhorn JA, 2002, CLIN CANCER RES, V8, P2912
   Wong YC, 2003, INT REV CYTOL, V227, P65, DOI 10.1016/S0074-7696(03)01008-8
   Wong YC, 2002, DIFFERENTIATION, V70, P633, DOI 10.1046/j.1432-0436.2002.700916.x
   Yanagisawa N, 2007, HUM PATHOL, V38, P1611, DOI 10.1016/j.humpath.2007.04.008
   Yang F, 2005, CANCER RES, V65, P8887, DOI 10.1158/0008-5472.CAN-05-1702
   Zeisberg EM, 2007, CANCER RES, V67, P10123, DOI 10.1158/0008-5472.CAN-07-3127
NR 32
TC 16
Z9 17
U1 0
U2 2
PU INFORMA HEALTHCARE
PI LONDON
PA TELEPHONE HOUSE, 69-77 PAUL STREET, LONDON EC2A 4LQ, ENGLAND
SN 0036-5599
EI 
J9 SCAND J UROL NEPHROL
JI Scand. J. Urol. Nephrol.
PD JUN 15
PY 2010
VL 44
IS 5
BP 284
EP 290
DI 10.3109/00365599.2010.485578
PG 7
WC Urology & Nephrology
SC Urology & Nephrology
GA 666PV
UT WOS:000283129200002
PM 20459359
DA 2023-09-23
ER

PT J
AU Akishima-Fukasawa, Y
   Ino, Y
   Nakanishi, Y
   Miura, A
   Moriya, Y
   Kondo, T
   Kanai, Y
   Hirohashi, S
AF Akishima-Fukasawa, Yuri
   Ino, Yoshinori
   Nakanishi, Yukihiro
   Miura, Ayaka
   Moriya, Yoshihiro
   Kondo, Tadashi
   Kanai, Yae
   Hirohashi, Setsuo
TI Significance of PGP9.5 Expression in Cancer-Associated Fibroblasts for Prognosis of Colorectal Carcinoma
SO AMERICAN JOURNAL OF CLINICAL PATHOLOGY
LA English
DT Article
DE Colorectal cancer; Cancer-associated fibroblast; PGP9.5; Prognosis; Immunohistochemistry
ID stromal myofibroblasts; promoter methylation; marker; gene; recurrence; targets; tumors
AB To assess the expression of a cancer-associated fibroblasts (CAFs) marker as an indicator of prognosis, we raised anti protein gene product 9.5 (PGP9.5) monoclonal antibody against cultured fibroblasts. PGP9.5 expression in cultured normal fibroblasts was increased by transforming growth factor beta stimulation, indicating the phenotypic alteration to activated fibroblast. We immunohistochemically evaluated PGP9.5 expression with the CAFs of 110 colorectal cancer cases under T3 stage. PGP9.5 immunoreactivity in 30% or more of CAFs was defined as high PGP9.5 expression, and the other cases were considered as having low PGP9.5 expression.Patients with high PGP9.5 expression (42.7%) had significantly shorter survival and a higher incidence of recurrence than the low PGP9.5 expression group (P=.002 and P < .001, respectively). Multivariate analysis indicated PGP9.5 expression as an independent prognostic factor for overall and recurrence-free survival partly as well as lymph node metastasis. These results indicate that PGP9.5 expression in CAFs is a helpful finding to represent the overall biologic behavior of advanced colorectal cancer.
C1 [Akishima-Fukasawa, Yuri; Ino, Yoshinori; Nakanishi, Yukihiro; Miura, Ayaka; Kanai, Yae; Hirohashi, Setsuo] Natl Canc Ctr, Pathol Div, Res Inst, Tokyo, Japan.
   [Moriya, Yoshihiro] Natl Canc Ctr, Surg Div, Tokyo, Japan.
   [Kondo, Tadashi] Natl Canc Ctr, Proteome Bioinformat Project, Res Inst, Tokyo, Japan.
   [Akishima-Fukasawa, Yuri] Natl Canc Ctr, Res Inst, Pathol Div, 5-1-1 Tsukiji,Chuo Ku, Tokyo 1040045, Japan.
C3 National Cancer Center - Japan; National Cancer Center - Japan; National Cancer Center - Japan; National Cancer Center - Japan
RP Akishima-Fukasawa, Y (通讯作者)，Natl Canc Ctr, Res Inst, Pathol Div, 5-1-1 Tsukiji,Chuo Ku, Tokyo 1040045, Japan.
CR Benson AB, 2004, J CLIN ONCOL, V22, P3408, DOI 10.1200/JCO.2004.05.063
   Boraldi F, 2003, PROTEOMICS, V3, P917, DOI 10.1002/pmic.200300386
   Brait M, 2008, CANCER EPIDEM BIOMAR, V17, P2786, DOI 10.1158/1055-9965.EPI-08-0192
   Campbell LK, 2003, MODERN PATHOL, V16, P963, DOI 10.1097/01.MP.0000087088.88280.B0
   De Wever O, 2003, J PATHOL, V200, P429, DOI 10.1002/path.1398
   De Wever O, 2008, INT J CANCER, V123, P2229, DOI 10.1002/ijc.23925
   DVORAK HF, 1986, NEW ENGL J MED, V315, P1650
   Hibi K, 1999, AM J PATHOL, V155, P711, DOI 10.1016/S0002-9440(10)65169-3
   Ino Y, 2002, P NATL ACAD SCI USA, V99, P365, DOI 10.1073/pnas.012425299
   JASS JR, 1987, LANCET, V1, P1303
   Kalluri R, 2006, NAT REV CANCER, V6, P392, DOI 10.1038/nrc1877
   Kikuchi Y, 2008, J HISTOCHEM CYTOCHEM, V56, P753, DOI 10.1369/jhc.2008.951061
   Larsen CN, 1998, BIOCHEMISTRY-US, V37, P3358, DOI 10.1021/bi972274d
   Madani I, 2008, B CANCER, V95, P292, DOI 10.1684/bdc.2008.0598
   Mandelker DL, 2005, CANCER RES, V65, P4963, DOI 10.1158/0008-5472.CAN-04-3923
   Micke P, 2004, LUNG CANCER, V45, PS163, DOI 10.1016/j.lungcan.2004.07.977
   Micke P, 2005, EXPERT OPIN THER TAR, V9, P1217, DOI 10.1517/14728222.9.6.1217
   Miyoshi Y, 2006, CANCER SCI, V97, P523, DOI 10.1111/j.1349-7006.2006.00202.x
   Nakagawa H, 2004, ONCOGENE, V23, P7366, DOI 10.1038/sj.onc.1208013
   Okano T, 2007, CLIN CANCER RES, V13, P799, DOI 10.1158/1078-0432.CCR-06-1654
   Okochi-Takada E, 2006, INT J CANCER, V119, P1338, DOI 10.1002/ijc.22025
   Olerud JE, 1998, J INVEST DERMATOL, V111, P565, DOI 10.1046/j.1523-1747.1998.00330.x
   Radisky DC, 2007, J CELL BIOCHEM, V101, P830, DOI 10.1002/jcb.21186
   Sobin LH, 2009, TNM CLASSIFICATION M, V0, P0
   Spaeth EL, 2009, PLOS ONE, V4, P0, DOI 10.1371/journal.pone.0004992
   Takase T, 2003, HEPATO-GASTROENTEROL, V50, P1278
   Tezel E, 2000, CLIN CANCER RES, V6, P4764
   Tokumaru Y, 2008, INT J CANCER, V123, P753, DOI 10.1002/ijc.23354
   Tsujino T, 2007, CLIN CANCER RES, V13, P2082, DOI 10.1158/1078-0432.CCR-06-2191
   Tuxhorn JA, 2001, J UROLOGY, V166, P2472, DOI 10.1016/S0022-5347(05)65620-0
   Ueno H, 2004, GUT, V53, P581, DOI 10.1136/gut.2003.028365
   Wang WJ, 2008, INT J ONCOL, V33, P1037, DOI 10.3892/ijo_00000092
   Yamazaki T, 2002, CLIN CANCER RES, V8, P192
NR 33
TC 0
Z9 0
U1 0
U2 0
PU OXFORD UNIV PRESS INC
PI CARY
PA JOURNALS DEPT, 2001 EVANS RD, CARY, NC 27513 USA
SN 0002-9173
EI 1943-7722
J9 AM J CLIN PATHOL
JI Am. J. Clin. Pathol.
PD JUL 1
PY 2010
VL 134
IS 1
BP 71
EP 79
DI 10.1309/AJCPRJP39MIDSGBH
PG 9
WC Pathology
SC Pathology
GA VL8RL
UT WOS:000919607500009
DA 2023-09-23
ER

PT J
AU Addadi, Y
   Moskovits, N
   Granot, D
   Lozano, G
   Carmi, Y
   Apte, RN
   Neeman, M
   Oren, M
AF Addadi, Yoseph
   Moskovits, Neta
   Granot, Dorit
   Lozano, Guillermina
   Carmi, Yaron
   Apte, Ron N.
   Neeman, Michal
   Oren, Moshe
TI p53 Status in Stromal Fibroblasts Modulates Tumor Growth in an SDF1-Dependent Manner
SO CANCER RESEARCH
LA English
DT Article
ID cancer-associated fibroblasts; mutant p53; genetic alterations; microdissected stroma; breast-carcinoma; cell-migration; expression; mutations; gain; angiogenesis
AB The p53 tumor suppressor exerts a variety of cell-autonomous effects that are aimed to thwart tumor development. In addition, however, there is growing evidence for cell nonautonomous tumor suppressor effects of p53. In the present study, we investigated the impact of stromal p53 on tumor growth. Specifically, we found that ablation of p53 in fibroblasts enabled them to promote more efficiently the growth of tumors initiated by PC3 prostate cancer-derived cells. This stimulatory effect was dependent on the increased expression of the chemokine SDF-1 in the p53-deficient fibroblasts. Notably, fibroblasts harboring mutant p53 protein were more effective than p53-null fibroblasts in promoting tumor growth. The presence of either p53-null or p53-mutant fibroblasts led also to a markedly elevated rate of metastatic spread of the PC3 tumors. These findings implicate p53 in a cell nonautonomous tumor suppressor role within stromal fibroblasts, through suppressing the production of tumor stimulatory factors by these cells. Moreover, expression of mutant p53 by tumor stroma fibroblasts might exert a gain of function effect, further accelerating tumor development. Cancer Res; 70(23); 9650-8. (C) 2010 AACR.
C1 [Addadi, Yoseph; Granot, Dorit; Neeman, Michal] Weizmann Inst Sci, Dept Regulat Biol, IL-76100 Rehovot, Israel.
   [Moskovits, Neta; Oren, Moshe] Weizmann Inst Sci, Dept Mol Cell Biol, IL-76100 Rehovot, Israel.
   [Lozano, Guillermina] Univ Texas MD Anderson Canc Ctr, Dept Genet, Houston, TX 77030 USA.
   [Carmi, Yaron; Apte, Ron N.] Ben Gurion Univ Negev, Shraga Segal Dept Microbiol & Immunol, IL-84105 Beer Sheva, Israel.
C3 Weizmann Institute of Science; Weizmann Institute of Science; University of Texas System; UTMD Anderson Cancer Center; Ben Gurion University
RP Neeman, M (通讯作者)，Weizmann Inst Sci, Dept Regulat Biol, IL-76100 Rehovot, Israel.
EM michal.neeman@weizmann.ac.il; moshe.oren@weizmann.ac.il
FU National Cancer Institute [R37 CA40099]; European Commission [223151]; Robert Bosch Stiftung; Canceropole Lyon Auvergne Rhone-Alpes-Weizmann Institute Program; Yad Abraham Center for Cancer Diagnosis and Therapy; US National Cancer Institute [R01 CA75334]; European Research Council [232640-IMAGO]
CR Adorno M, 2009, CELL, V137, P87, DOI 10.1016/j.cell.2009.01.039
   Allinen M, 2004, CANCER CELL, V6, P17, DOI 10.1016/j.ccr.2004.06.010
   Anderberg C, 2009, CANCER RES, V69, P369, DOI 10.1158/0008-5472.CAN-08-2724
   Augsten M, 2009, P NATL ACAD SCI USA, V106, P3414, DOI 10.1073/pnas.0813144106
   Bar J, 2009, ONCOGENE, V28, P933, DOI 10.1038/onc.2008.445
   Bar J, 2010, SEMIN CELL DEV BIOL, V21, P47, DOI 10.1016/j.semcdb.2009.11.006
   Brosh R, 2009, NAT REV CANCER, V9, P701, DOI 10.1038/nrc2693
   Campbell I, 2009, CANCER RES, V69, P6765, DOI 10.1158/0008-5472.CAN-08-4253
   Campbell IG, 2008, NEW ENGL J MED, V358, P1634, DOI 10.1056/NEJMc086024
   DAMERON KM, 1994, SCIENCE, V265, P1582, DOI 10.1126/science.7521539
   DITTMER D, 1993, NAT GENET, V4, P42, DOI 10.1038/ng0593-42
   Dudley AC, 2008, BRIT J CANCER, V99, P118, DOI 10.1038/sj.bjc.6604465
   Eng C, 2009, CANCER RES, V69, P6759, DOI 10.1158/0008-5472.CAN-09-0985
   Fukino K, 2004, CANCER RES, V64, P7231, DOI 10.1158/0008-5472.CAN-04-2866
   Fukino K, 2007, JAMA-J AM MED ASSOC, V297, P2103, DOI 10.1001/jama.297.19.2103
   Hasebe T, 2010, HUM PATHOL, V41, P262, DOI 10.1016/j.humpath.2009.07.021
   Hawsawi NM, 2008, CANCER RES, V68, P2717, DOI 10.1158/0008-5472.CAN-08-0192
   Hill R, 2005, CELL, V123, P1001, DOI 10.1016/j.cell.2005.09.030
   JACKS T, 1994, CURR BIOL, V4, P1, DOI 10.1016/S0960-9822(00)00002-6
   Kalluri R, 2006, NAT REV CANCER, V6, P392, DOI 10.1038/nrc1877
   Kang SY, 2009, P NATL ACAD SCI USA, V106, P12115, DOI 10.1073/pnas.0903120106
   Karnoub AE, 2007, NATURE, V449, P557, DOI 10.1038/nature06188
   Kiaris H, 2005, CANCER RES, V65, P1627, DOI 10.1158/0008-5472.CAN-04-3791
   Kurose K, 2002, NAT GENET, V32, P355, DOI 10.1038/ng1013
   Lang GA, 2004, CELL, V119, P861, DOI 10.1016/j.cell.2004.11.006
   Maeda T, 2006, ONCOGENE, V25, P1408, DOI 10.1038/sj.onc.1209168
   Martins CP, 2006, CELL, V127, P1323, DOI 10.1016/j.cell.2006.12.007
   Mitsuyama K, 2006, DIGEST DIS SCI, V51, P173, DOI 10.1007/s10620-006-3104-4
   Moskovits N, 2006, CANCER RES, V66, P10671, DOI 10.1158/0008-5472.CAN-06-2323
   Muller PAJ, 2009, CELL, V139, P1327, DOI 10.1016/j.cell.2009.11.026
   Narendran A, 2003, EXP HEMATOL, V31, P693, DOI 10.1016/S0301-472X(03)00159-0
   Olive KP, 2004, CELL, V119, P847, DOI 10.1016/j.cell.2004.11.004
   Olumi AF, 1999, CANCER RES, V59, P5002
   Oren M, 2010, CSH PERSPECT BIOL, V2, P0, DOI 10.1101/cshperspect.a001107
   Orimo A, 2005, CELL, V121, P335, DOI 10.1016/j.cell.2005.02.034
   Pal S, 2001, CANCER RES, V61, P6952
   Paterson RF, 2003, CANCER, V98, P1830, DOI 10.1002/cncr.11747
   Patocs A, 2007, NEW ENGL J MED, V357, P2543, DOI 10.1056/NEJMoa071825
   Qiu W, 2008, NAT GENET, V40, P650, DOI 10.1038/ng.117
   Singh S, 2004, LAB INVEST, V84, P1666, DOI 10.1038/labinvest.3700181
   Taichman RS, 2002, CANCER RES, V62, P1832
   Taniwaki K, 2007, CANCER RES, V67, P4311, DOI 10.1158/0008-5472.CAN-06-4761
   Tlsty TD, 2001, CURR OPIN GENET DEV, V11, P54, DOI 10.1016/S0959-437X(00)00156-8
   Wang DZ, 2006, J EXP MED, V203, P941, DOI 10.1084/jem.20052124
   Wernert N, 2001, ANTICANCER RES, V21, P2259
   Yang G, 2006, P NATL ACAD SCI USA, V103, P16472, DOI 10.1073/pnas.0605752103
   Zhang SW, 2008, J EXP CLIN CANC RES, V27, P0, DOI 10.1186/1756-9966-27-62
   Zhu CQ, 2007, P NATL ACAD SCI USA, V104, P11754, DOI 10.1073/pnas.0703040104
   Zindy F, 1997, ONCOGENE, V15, P203, DOI 10.1038/sj.onc.1201178
NR 49
TC 78
Z9 80
U1 1
U2 5
PU AMER ASSOC CANCER RESEARCH
PI PHILADELPHIA
PA 615 CHESTNUT ST, 17TH FLOOR, PHILADELPHIA, PA 19106-4404 USA
SN 0008-5472
EI 1538-7445
J9 CANCER RES
JI Cancer Res.
PD DEC 1
PY 2010
VL 70
IS 23
BP 9650
EP 9658
DI 10.1158/0008-5472.CAN-10-1146
PG 9
WC Oncology
SC Oncology
GA 690YJ
UT WOS:000285045900015
PM 20952507
DA 2023-09-23
ER

PT J
AU Aprelikova, O
   Yu, XA
   Palla, J
   Wei, BR
   John, S
   Yi, M
   Stephens, R
   Simpson, RM
   Risinger, JI
   Jazaeri, A
   Niederhuber, J
AF Aprelikova, Olga
   Yu, Xiang
   Palla, John
   Wei, Bih-Rong
   John, Simone
   Yi, Ming
   Stephens, Robert
   Simpson, R. Mark
   Risinger, John I.
   Jazaeri, Amir
   Niederhuber, John
TI The role of miR-31 and its target gene SATB2 in cancer-associated fibroblasts
SO CELL CYCLE
LA English
DT Article
DE cancer-associated fibroblasts; microRNA; SATB2; endometrial cancer
ID human breast-cancer; stromal fibroblasts; tumor microenvironment; colorectal-cancer; malignant breast; epithelial-cells; binding protein; expression; metastasis; microrna
AB It is well established that there is a dynamic relationship between the expanding tumor and the host surrounding tissue. Cancer-associated fibroblasts (CAFs), the most common cellular population found in the tumor microenvironment, supporting tumor growth and dissemination. Here, we set out to determine the factors that may be involved in dramatic alteration of gene expression pattern in CAFs, focusing on microRNA and transcriptional regulators. We established matched pairs of human CAFs isolated from endometrial cancer and normal endometrial fibroblasts. MicroRNA and mRNA analyses identified differential expression of 11 microRNAs, with miR-31 being the most downregulated microRNA in CAFs (p=0.007). We examined several putative miR-31 target genes identified by microarray analysis and demonstrated that miR-31 directly targets the homeobox gene SATB2, which is responsible for chromatin remodeling and regulation of gene expression, and was significantly elevated in CAFs. The functional relevance of miR-31 and SATB2 were tested in in vitro models of endometrial cancer. Overexpression of miR-31 significantly impaired the ability of CAFs to stimulate tumor cell migration and invasion, without affecting tumor cell proliferation. Genetic manipulation of SATB2 levels in normal fibroblasts or CAFs showed that, reciprocally to miR-31, SATB2 increased tumor cell migration and invasion, while knockdown of endogenous SATB2 in CAFs reversed this phenotype. Introduction of SATB2 into normal fibroblasts stimulated expression of a number of genes involved in cell invasion, migration and scattering. These findings provide new insights into tumor-stroma interaction and document that miR-31 and its target gene SATB2, are involved in regulation of tumor cell motility.
C1 [Aprelikova, Olga; Yu, Xiang; Palla, John; John, Simone; Niederhuber, John] NCI, Lab Tumor & Stem Cell Biol, Bethesda, MD 20892 USA.
   [Wei, Bih-Rong; Simpson, R. Mark] NCI, Lab Canc Biol & Genet, Bethesda, MD 20892 USA.
   [Yi, Ming; Stephens, Robert] SAIC Inc, Frederick, MD USA.
   [Risinger, John I.] Michigan State Univ, Dept Obstet Gynecol & Reprod Biol, Coll Human Med, Grand Rapids, MI USA.
   [Jazaeri, Amir] Univ Virginia, Div Gynecol Oncol, Charlottesville, VA USA.
C3 National Institutes of Health (NIH) - USA; NIH National Cancer Institute (NCI); National Institutes of Health (NIH) - USA; NIH National Cancer Institute (NCI); Science Applications International Corporation (SAIC); SAIC-Frederick; Michigan State University; Michigan State University College of Human Medicine; University of Virginia
RP Aprelikova, O (通讯作者)，NCI, Lab Tumor & Stem Cell Biol, Bethesda, MD 20892 USA.
EM apreliko@mail.nih.gov
FU NIH, National Cancer Institute, Center for Cancer Research
CR Allinen M, 2004, CANCER CELL, V6, P17, DOI 10.1016/j.ccr.2004.06.010
   Bandres E, 2006, MOL CANCER, V5, P0, DOI 10.1186/1476-4598-5-29
   Bhattacharyya SN, 2006, CELL, V125, P1111, DOI 10.1016/j.cell.2006.04.031
   Bhowmick NA, 2004, NATURE, V432, P332, DOI 10.1038/nature03096
   Bissell MJ, 2002, DIFFERENTIATION, V70, P537, DOI 10.1046/j.1432-0436.2002.700907.x
   Blagosklonny MV, 2005, CANCER BIOL THER, V4, P621, DOI 10.4161/cbt.4.6.1818
   Britanova O, 2005, EUR J NEUROSCI, V21, P658, DOI 10.1111/j.1460-9568.2005.03897.x
   Britanova O, 2006, AM J HUM GENET, V79, P668, DOI 10.1086/508214
   Cabezon T, 2007, INT J CANCER, V121, P1433, DOI 10.1002/ijc.22850
   Corcoran DL, 2009, PLOS ONE, V4, P0, DOI 10.1371/journal.pone.0005279
   Coussens LM, 2002, NATURE, V420, P860, DOI 10.1038/nature01322
   Czernobilsky B, 2001, INT J GYNECOL PATHOL, V20, P232, DOI 10.1097/00004347-200107000-00005
   Dobreva G, 2003, GENE DEV, V17, P3048, DOI 10.1101/gad.1153003
   Dobreva G, 2006, CELL, V125, P971, DOI 10.1016/j.cell.2006.05.012
   FitzPatrick DR, 2003, HUM MOL GENET, V12, P2491, DOI 10.1093/hmg/ddg248
   Fukino K, 2004, CANCER RES, V64, P7231, DOI 10.1158/0008-5472.CAN-04-2866
   Guo HL, 2010, NATURE, V466, P835, DOI 10.1038/nature09267
   Guo JM, 2009, J GASTROEN HEPATOL, V24, P652, DOI 10.1111/j.1440-1746.2008.05666.x
   Gyorgy AB, 2008, EUR J NEUROSCI, V27, P865, DOI 10.1111/j.1460-9568.2008.06061.x
   Han HJ, 2008, NATURE, V452, P187, DOI 10.1038/nature06781
   Hanahan D, 2000, CELL, V100, P57, DOI 10.1016/S0092-8674(00)81683-9
   Hayward SW, 2001, CANCER RES, V61, P8135
   Hill R, 2005, CELL, V123, P1001, DOI 10.1016/j.cell.2005.09.030
   Hu M, 2005, NAT GENET, V37, P899, DOI 10.1038/ng1596
   Ivanov SV, 2010, J BIOL CHEM, V285, P22807, DOI 10.1074/jbc.M110.100354
   Joyce JA, 2009, NAT REV CANCER, V9, P239, DOI 10.1038/nrc2618
   Kalluri R, 2006, NAT REV CANCER, V6, P392, DOI 10.1038/nrc1877
   Kurose K, 2002, NAT GENET, V32, P355, DOI 10.1038/ng1013
   Lim LP, 2003, GENE DEV, V17, P991, DOI 10.1101/gad.1074403
   Lochter A, 1997, J CELL BIOL, V139, P1861, DOI 10.1083/jcb.139.7.1861
   Lorusso G, 2008, HISTOCHEM CELL BIOL, V130, P1091, DOI 10.1007/s00418-008-0530-8
   Mazan-Mamczarz K, 2008, ONCOGENE, V27, P6151, DOI 10.1038/onc.2008.215
   Mercier I, 2008, CANCER BIOL THER, V7, P1212, DOI 10.4161/cbt.7.8.6220
   Moinfar F, 2000, CANCER RES, V60, P2562
   Motoyama K, 2009, INT J ONCOL, V34, P1069, DOI 10.3892/ijo_00000233
   Nakagawa H, 2004, ONCOGENE, V23, P7366, DOI 10.1038/sj.onc.1208013
   Olumi AF, 1999, CANCER RES, V59, P5002
   Orimo A, 2005, CELL, V121, P335, DOI 10.1016/j.cell.2005.02.034
   Orimo A, 2006, CELL CYCLE, V5, P1597, DOI 10.4161/cc.5.15.3112
   Pavlides S, 2010, CELL CYCLE, V9, P3485, DOI 10.4161/cc.9.17.12721
   POLYAK K, 2010, COLD SPRING HARB PER, V0, P0
   Polyak K, 2007, J CLIN INVEST, V117, P3155, DOI 10.1172/JCI33295
   Qiu W, 2008, NAT GENET, V40, P650, DOI 10.1038/ng.117
   SINGER C, 1995, CANCER RES, V55, P2448
   Slaby O, 2007, ONCOLOGY-BASEL, V72, P397, DOI 10.1159/000113489
   Szemes M, 2006, NEUROCHEM RES, V31, P237, DOI 10.1007/s11064-005-9012-8
   Tlsty TD, 2006, ANNU REV PATHOL-MECH, V1, P119, DOI 10.1146/annurev.pathol.1.110304.100224
   Trimboli AJ, 2009, NATURE, V461, P1084, DOI 10.1038/nature08486
   Valastyan S, 2009, CELL, V137, P1032, DOI 10.1016/j.cell.2009.03.047
   Veerla S, 2009, INT J CANCER, V124, P2236, DOI 10.1002/ijc.24183
   Wang CJ, 2009, DIS MARKERS, V26, P27, DOI 10.3233/DMA-2009-0601
   Wong TS, 2008, CLIN CANCER RES, V14, P2588, DOI 10.1158/1078-0432.CCR-07-0666
   Yan LX, 2008, RNA, V14, P2348, DOI 10.1261/rna.1034808
   Yi M, 2008, PLOS ONE, V3, P0, DOI 10.1371/journal.pone.0003288
NR 54
TC 127
Z9 135
U1 0
U2 7
PU LANDES BIOSCIENCE
PI AUSTIN
PA 1806 RIO GRANDE ST, AUSTIN, TX 78702 USA
SN 1538-4101
EI 
J9 CELL CYCLE
JI Cell Cycle
PD NOV 15
PY 2010
VL 9
IS 21
BP 4387
EP 4398
DI 10.4161/cc.9.21.13674
PG 12
WC Cell Biology
SC Cell Biology
GA 673HQ
UT WOS:000283650500029
PM 20980827
DA 2023-09-23
ER

PT J
AU Ge, L
   Meng, WX
   Zhou, HM
   Bhowmick, N
AF Ge, Lin
   Meng, Wenxia
   Zhou, Hongmei
   Bhowmick, Neil
TI Could stroma contribute to field cancerization?
SO MEDICAL HYPOTHESES
LA English
DT Article
ID cancer-associated fibroblasts; squamous-cell carcinoma; breast-cancer; epithelial-cells; clinical-implications; lung adenocarcinoma; activation protein; tumor stroma; oral-cancer; neck-cancer
AB The common oral diseases as well as oral cancer have the characteristic of field cancerization or field effect. Field cancerization, characterized by phenotypic and genetic changes in the neighboring cells of the frank cancer cells, is a clinical phenomenon first found in head and neck cancers. Field cancerization of the epithelia is currently a widely-accepted model in cancer biology as a manifestation of cancer progression. The concomitant changes in the tumor microenvironment have drawn more attention recently. Could the changes in the tumor microenvironment and the epithelial field cancerization concepts be linked? In view of the importance of stroma in the development of epithelium and evidence in carcinoma-associated stroma, we propose the question if stroma not only reciprocates the neoplastic changes of the epithelia, but also contributes to field cancerization. Actually one perspective paper pointed out that healing wound can influence the recurrence of field cancerization. In another words, the microenvironment of healing wound determines the prognosis of field cancerization. Based on the literatures published and our own work, we hypothesize a new model of field cancerization focusing on the co-evolution of the tumor microenvironment. We suggest that the microenvironment cannot be neglected when treating diseases with characteristics of field cancerization. (C) 2010 Elsevier Ltd. All rights reserved.
C1 [Zhou, Hongmei] Sichuan Univ, Dept Oral Med, W China Hosp Stomatol, Chengdu 610041, Sichuan, Peoples R China.
   [Ge, Lin; Meng, Wenxia] Sichuan Univ, State Key Lab Oral Dis, Chengdu 610041, Sichuan, Peoples R China.
   [Ge, Lin; Bhowmick, Neil] Vanderbilt Ingram Canc Ctr, Dept Urol Surg, Nashville, TN 37232 USA.
C3 Sichuan University; Sichuan University; Vanderbilt University
RP Zhou, HM (通讯作者)，Sichuan Univ, Dept Oral Med, W China Hosp Stomatol, 14 Sec 3,Ren Min S Rd, Chengdu 610041, Sichuan, Peoples R China.
EM acomnet@126.com; n.bhowmick@vanderbilt.edu
FU National Natural Science Foundation of China [30872873]; Program for New Century Excellent Talents in University [NCET-07-0591]; State Scholarship Fund of China [2008624092]; NIH/NCI [CA/08646]
CR Allinen M, 2004, CANCER CELL, V6, P17, DOI 10.1016/j.ccr.2004.06.010
   Bagan JV, 2004, ORAL ONCOL, V40, P440, DOI 10.1016/j.oraloncology.2003.10.008
   Barcellos-Hoff MH, 2000, CANCER RES, V60, P1254
   Bavik C, 2006, CANCER RES, V66, P794, DOI 10.1158/0008-5472.CAN-05-1716
   Bhatia B, 2008, INT J CANCER, V122, P1483, DOI 10.1002/ijc.23222
   Bhowmick NA, 2004, SCIENCE, V303, P848, DOI 10.1126/science.1090922
   Braakhuis BJM, 2003, CANCER RES, V63, P1727
   CAMPBELL I, 2009, CANCER RES, V69, P6769
   Campbell I, 2009, CANCER RES, V69, P6765, DOI 10.1158/0008-5472.CAN-08-4253
   Campisi J, 2007, NAT REV MOL CELL BIO, V8, P729, DOI 10.1038/nrm2233
   Chang HY, 2005, P NATL ACAD SCI USA, V102, P3738, DOI 10.1073/pnas.0409462102
   Cohen SJ, 2008, PANCREAS, V37, P154, DOI 10.1097/MPA.0b013e31816618ce
   Coussens LM, 2002, NATURE, V420, P860, DOI 10.1038/nature01322
   DAVIDSON TM, 1987, CANCER, V60, P1856, DOI 10.1002/1097-0142(19871015)60:8<1856::AID-CNCR2820600830>3.0.CO;2-5
   Dean JP, 2008, BRIT J CANCER, V98, P245, DOI 10.1038/sj.bjc.6604087
   DVORAK HF, 1986, NEW ENGL J MED, V315, P1650
   Finak G, 2008, NAT MED, V14, P518, DOI 10.1038/nm1764
   Fukino K, 2007, JAMA-J AM MED ASSOC, V297, P2103, DOI 10.1001/jama.297.19.2103
   Gosselin K, 2009, CANCER RES, V69, P7917, DOI 10.1158/0008-5472.CAN-08-2510
   Hanson JA, 2006, JNCI-J NATL CANCER I, V98, P255, DOI 10.1093/jnci/djj051
   Hashibe M, 2005, CANCER LETT, V220, P185, DOI 10.1016/j.canlet.2004.10.023
   Hawsawi NM, 2008, CANCER RES, V68, P2717, DOI 10.1158/0008-5472.CAN-08-0192
   Hayward SW, 2001, CANCER RES, V61, P8135
   Henry LR, 2007, CLIN CANCER RES, V13, P1736, DOI 10.1158/1078-0432.CCR-06-1746
   Hill R, 2005, CELL, V123, P1001, DOI 10.1016/j.cell.2005.09.030
   Hockel A, 2005, CANCER RES, V65, P2997
   Homann N, 2001, CLIN CANCER RES, V7, P290
   Kawase A, 2008, INT J CANCER, V123, P1053, DOI 10.1002/ijc.23611
   Kim ES, 2002, ANNU REV MED, V53, P223, DOI 10.1146/annurev.med.53.082901.104015
   Liu Y, 2006, ORAL DIS, V12, P375, DOI 10.1111/j.1601-0825.2005.01207.x
   Mignogna MD, 2007, EJSO-EUR J SURG ONC, V33, P383, DOI 10.1016/j.ejso.2006.09.028
   Nakao M, 2009, CANCER-AM CANCER SOC, V115, P2732, DOI 10.1002/cncr.24303
   Nonn L, 2009, PROSTATE, V69, P1470, DOI 10.1002/pros.20983
   Ostman A, 2009, CURR OPIN GENET DEV, V19, P67, DOI 10.1016/j.gde.2009.01.003
   Parrinello S, 2005, J CELL SCI, V118, P485, DOI 10.1242/jcs.01635
   Partridge M, 2000, CANCER RES, V60, P3893
   Patocs A, 2007, NEW ENGL J MED, V357, P2543, DOI 10.1056/NEJMoa071825
   Pelham RJ, 2006, P NATL ACAD SCI USA, V103, P19848, DOI 10.1073/pnas.0609635104
   Qiu W, 2008, NAT GENET, V40, P650, DOI 10.1038/ng.117
   Raimondi A, 2005, J ORAL PATHOL MED, V34, P227, DOI 10.1111/j.1600-0714.2004.00256.x
   Rennemo E, 2009, RADIOTHER ONCOL, V93, P559, DOI 10.1016/j.radonc.2009.08.005
   Rhiner C, 2009, CARCINOGENESIS, V30, P723, DOI 10.1093/carcin/bgp003
   Roesch-Ely M, 2007, ONCOGENE, V26, P54, DOI 10.1038/sj.onc.1209770
   Rozenchan PB, 2009, INT J CANCER, V125, P2767, DOI 10.1002/ijc.24646
   SLAUGHTER DP, 1953, CANCER, V6, P963, DOI 10.1002/1097-0142(195309)6:5<963::AID-CNCR2820060515>3.0.CO;2-Q
   Thomson PJ, 2002, INT J ORAL MAX SURG, V31, P262, DOI 10.1054/ijom.2002.0220
   Tsujino T, 2007, CLIN CANCER RES, V13, P2082, DOI 10.1158/1078-0432.CCR-06-2191
   Walter K, 2008, CANCER BIOL THER, V7, P882, DOI 10.4161/cbt.7.6.5869
   Weber F, 2007, JAMA-J AM MED ASSOC, V297, P187, DOI 10.1001/jama.297.2.187
   Wikstrom P, 2009, PROSTATE, V69, P799, DOI 10.1002/pros.20927
   Wolf C, 2004, LARYNGOSCOPE, V114, P698, DOI 10.1097/00005537-200404000-00019
NR 51
TC 28
Z9 28
U1 0
U2 11
PU CHURCHILL LIVINGSTONE
PI EDINBURGH
PA JOURNAL PRODUCTION DEPT, ROBERT STEVENSON HOUSE, 1-3 BAXTERS PLACE, LEITH WALK, EDINBURGH EH1 3AF, MIDLOTHIAN, SCOTLAND
SN 0306-9877
EI 1532-2777
J9 MED HYPOTHESES
JI Med. Hypotheses
PD JUL 15
PY 2010
VL 75
IS 1
BP 26
EP 31
DI 10.1016/j.mehy.2010.01.019
PG 6
WC Medicine, Research & Experimental
SC Research & Experimental Medicine
GA 619DM
UT WOS:000279409400006
PM 20149555
DA 2023-09-23
ER

PT J
AU Kojima, Y
   Acar, A
   Eaton, EN
   Mellody, KT
   Scheel, C
   Ben-Porath, I
   Onder, TT
   Wang, ZC
   Richardson, AL
   Weinberg, RA
   Orimo, A
AF Kojima, Yasushi
   Acar, Ahmet
   Eaton, Elinor Ng
   Mellody, Kieran T.
   Scheel, Christina
   Ben-Porath, Ittai
   Onder, Tamer T.
   Wang, Zhigang C.
   Richardson, Andrea L.
   Weinberg, Robert A.
   Orimo, Akira
TI Autocrine TGF-beta and stromal cell-derived factor-1 (SDF-1) signaling drives the evolution of tumor-promoting mammary stromal myofibroblasts
SO PROCEEDINGS OF THE NATIONAL ACADEMY OF SCIENCES OF THE UNITED STATES OF AMERICA
LA English
DT Article
DE CXCR4; Smad; tumor microenvironment; alpha-smooth muscle actin
ID carcinoma-associated fibroblasts; human-breast-cancer; growth-factor-beta; mesenchymal stem-cells; smooth muscle actin; transforming growth-factor-beta-1; progression; differentiation; angiogenesis; transition
AB Much interest is currently focused on the emerging role of tumor-stroma interactions essential for supporting tumor progression. Carcinoma-associated fibroblasts (CAFs), frequently present in the stroma of human breast carcinomas, include a large number of myofibroblasts, a hallmark of activated fibroblasts. These fibroblasts have an ability to substantially promote tumorigenesis. However, the precise cellular origins of CAFs and the molecular mechanisms by which these cells evolve into tumor-promoting myofibroblasts remain unclear. Using a coimplantation breast tumor xenograft model, we show that resident human mammary fibroblasts progressively convert into CAF myofibroblasts during the course of tumor progression. These cells increasingly acquire two autocrine signaling loops, mediated by TGF-beta and SDF-1 cytokines, which both act in autostimulatory and cross-communicating fashions. These autocrine-signaling loops initiate and maintain the differentiation of fibroblasts into myofibroblasts and the concurrent tumor-promoting phenotype. Collectively, these findings indicate that the establishment of the self-sustaining TGF-beta and SDF-1 autocrine signaling gives rise to tumor-promoting CAF myofibroblasts during tumor progression. This autocrine-signaling mechanism may prove to be an attractive therapeutic target to block the evolution of tumor-promoting CAFs.
C1 [Eaton, Elinor Ng; Scheel, Christina; Ben-Porath, Ittai; Onder, Tamer T.; Weinberg, Robert A.; Orimo, Akira] Whitehead Inst Biomed Res, Cambridge, MA 02142 USA.
   [Kojima, Yasushi; Acar, Ahmet; Mellody, Kieran T.; Orimo, Akira] Univ Manchester, Paterson Inst Canc Res, Canc Res UK Stromal Tumor Interact Grp, Manchester M20 4BX, Lancs, England.
   [Onder, Tamer T.; Weinberg, Robert A.] MIT, Dept Biol, Cambridge, MA 02139 USA.
   [Wang, Zhigang C.] Dana Farber Canc Inst, Dept Canc Biol, Cambridge, MA 02139 USA.
   [Richardson, Andrea L.] Harvard Univ, Sch Med, Brigham & Womens Hosp, Dept Pathol, Cambridge, MA 02139 USA.
   [Weinberg, Robert A.] MIT Ludwig Ctr Mol Oncol, Cambridge, MA 02139 USA.
C3 Massachusetts Institute of Technology (MIT); Whitehead Institute; University of Manchester; Massachusetts Institute of Technology (MIT); Harvard University; Dana-Farber Cancer Institute; Harvard University; Brigham & Women's Hospital; Massachusetts Institute of Technology (MIT)
RP Weinberg, RA (通讯作者)，Whitehead Inst Biomed Res, 9 Cambridge Ctr, Cambridge, MA 02142 USA.
EM weinberg@wi.mit.edu; aorimo@picr.man.ac.uk
FU National Institutes of Health/National Cancer Institute [R21CA87081-02]; German Academic Exchange Service; National Institutes of Health [P01 CA080111, R01 CA078461]; Breast Cancer Research Foundation; Massachusetts Institute of Technology; Cancer Research UK [C147/A6058]
CR Allinen M, 2004, CANCER CELL, V6, P17, DOI 10.1016/j.ccr.2004.06.010
   Ao MF, 2007, CANCER RES, V67, P4244, DOI 10.1158/0008-5472.CAN-06-3946
   Babcock GJ, 2003, J BIOL CHEM, V278, P3378, DOI 10.1074/jbc.M210140200
   Balkwill F, 2004, NAT REV CANCER, V4, P540, DOI 10.1038/nrc1388
   BARNARD JA, 1989, P NATL ACAD SCI USA, V86, P1578, DOI 10.1073/pnas.86.5.1578
   Bhowmick NA, 2004, NATURE, V432, P332, DOI 10.1038/nature03096
   Bissell MJ, 2001, NAT REV CANCER, V1, P46, DOI 10.1038/35094059
   Boyer LA, 2005, CELL, V122, P947, DOI 10.1016/j.cell.2005.08.020
   Cardone A, 1997, PANMINERVA MED, V39, P174
   De Clercq E, 2003, NAT REV DRUG DISCOV, V2, P581, DOI 10.1038/nrd1134
   De Wever O, 2004, FASEB J, V18, P1016, DOI 10.1096/fj.03-1110fje
   De Wever O, 2008, INT J CANCER, V123, P2229, DOI 10.1002/ijc.23925
   Desmouliere A, 2004, INT J DEV BIOL, V48, P509, DOI 10.1387/ijdb.041802ad
   DESMOULIERE A, 1993, J CELL BIOL, V122, P103, DOI 10.1083/jcb.122.1.103
   Direkze NC, 2004, CANCER RES, V64, P8492, DOI 10.1158/0008-5472.CAN-04-1708
   DVORAK HF, 1986, NEW ENGL J MED, V315, P1650
   Eck SM, 2009, MOL CANCER RES, V7, P1033, DOI 10.1158/1541-7786.MCR-09-0015
   Erez N, 2010, CANCER CELL, V17, P135, DOI 10.1016/j.ccr.2009.12.041
   Gold LI, 1999, CRIT REV ONCOGENESIS, V10, P303
   GORSCH SM, 1992, CANCER RES, V52, P6949
   Grass JA, 2003, P NATL ACAD SCI USA, V100, P8811, DOI 10.1073/pnas.1432147100
   Guo XY, 2008, J BIOL CHEM, V283, P19864, DOI 10.1074/jbc.M800798200
   Haviv I, 2009, CELL CYCLE, V8, P589, DOI 10.4161/cc.8.4.7669
   Hu M, 2008, CANCER CELL, V13, P394, DOI 10.1016/j.ccr.2008.03.007
   Ishii G, 2003, BIOCHEM BIOPH RES CO, V309, P232, DOI 10.1016/S0006-291X(03)01544-4
   Jakowlew SB, 2006, CANCER METAST REV, V25, P435, DOI 10.1007/s10555-006-9006-2
   Jeon ES, 2008, STEM CELLS, V26, P789, DOI 10.1634/stemcells.2007-0742
   Kalluri R, 2006, NAT REV CANCER, V6, P392, DOI 10.1038/nrc1877
   KASID A, 1985, SCIENCE, V228, P725, DOI 10.1126/science.4039465
   Kellermann MG, 2008, ORAL ONCOL, V44, P509, DOI 10.1016/j.oraloncology.2007.07.001
   Kim KK, 2009, J CLIN INVEST, V119, P213, DOI 10.1172/JCI36940
   MACKIE EJ, 1987, P NATL ACAD SCI USA, V84, P4621, DOI 10.1073/pnas.84.13.4621
   Maeshima AM, 2002, CANCER, V95, P2546, DOI 10.1002/cncr.11006
   Mishra PJ, 2008, CANCER RES, V68, P4331, DOI 10.1158/0008-5472.CAN-08-0943
   Mori Y, 2003, ARTHRITIS RHEUM-US, V48, P1964, DOI 10.1002/art.11157
   Mueller MM, 2004, NAT REV CANCER, V4, P839, DOI 10.1038/nrc1477
   Noma K, 2008, GASTROENTEROLOGY, V134, P1981, DOI 10.1053/j.gastro.2008.02.061
   NORGAARD P, 1995, CANCER TREAT REV, V21, P367, DOI 10.1016/0305-7372(95)90038-1
   Olumi AF, 1999, CANCER RES, V59, P5002
   Orimo A, 2005, CELL, V121, P335, DOI 10.1016/j.cell.2005.02.034
   Orimo A, 2006, CELL CYCLE, V5, P1597, DOI 10.4161/cc.5.15.3112
   Petersen OW, 2003, AM J PATHOL, V162, P391, DOI 10.1016/S0002-9440(10)63834-5
   Pietras K, 2010, EXP CELL RES, V316, P1324, DOI 10.1016/j.yexcr.2010.02.045
   Polyak K, 2009, TRENDS GENET, V25, P30, DOI 10.1016/j.tig.2008.10.012
   RONNOVJESSEN L, 1993, LAB INVEST, V68, P696
   RONNOVJESSEN L, 1992, IN VITRO CELL DEV-AN, V28A, P273
   SAPPINO AP, 1988, INT J CANCER, V41, P707, DOI 10.1002/ijc.2910410512
   Schafer M, 2008, NAT REV MOL CELL BIO, V9, P628, DOI 10.1038/nrm2455
   Serini G, 1999, EXP CELL RES, V250, P273, DOI 10.1006/excr.1999.4543
   Shimoda M, 2010, SEMIN CELL DEV BIOL, V21, P19, DOI 10.1016/j.semcdb.2009.10.002
   Tait LR, 2007, INT J CANCER, V120, P2127, DOI 10.1002/ijc.22572
   Varga J, 2002, ARTHRITIS RHEUM-US, V46, P1703, DOI 10.1002/art.10413
   Vaziri H, 1998, CURR BIOL, V8, P279, DOI 10.1016/S0960-9822(98)70109-5
   Wakefield L M, 1991, GROWTH FACTORS, V5, P243, DOI 10.3109/08977199109000288
   Weinberg RA, 2008, NAT GENET, V40, P494, DOI 10.1038/ng0508-494
   Yang G, 2006, P NATL ACAD SCI USA, V103, P16472, DOI 10.1073/pnas.0605752103
   Zeisberg EM, 2007, CANCER RES, V67, P10123, DOI 10.1158/0008-5472.CAN-07-3127
NR 57
TC 583
Z9 597
U1 0
U2 53
PU NATL ACAD SCIENCES
PI WASHINGTON
PA 2101 CONSTITUTION AVE NW, WASHINGTON, DC 20418 USA
SN 0027-8424
EI 
J9 P NATL ACAD SCI USA
JI Proc. Natl. Acad. Sci. U. S. A.
PD NOV 16
PY 2010
VL 107
IS 46
BP 20009
EP 20014
DI 10.1073/pnas.1013805107
PG 6
WC Multidisciplinary Sciences
SC Science & Technology - Other Topics
GA 680UT
UT WOS:000284261800074
PM 21041659
DA 2023-09-23
ER

PT J
AU Nakanuma, S
   Tajima, H
   Okamoto, K
   Hayashi, H
   Nakagawara, H
   Onishi, I
   Takamura, H
   Kitagawa, H
   Fushida, S
   Tani, T
   Fujimura, T
   Kayahara, M
   Ohta, T
   Wakayama, T
   Iseki, S
   Harada, SI
AF Nakanuma, Shin-ichi
   Tajima, Hidehiro
   Okamoto, Kouichi
   Hayashi, Hironori
   Nakagawara, Hisatoshi
   Onishi, Ichiro
   Takamura, Hiroyuki
   Kitagawa, Hirohisa
   Fushida, Sachio
   Tani, Takashi
   Fujimura, Takashi
   Kayahara, Masato
   Ohta, Tetuo
   Wakayama, Tomohiko
   Iseki, Shoichi
   Harada, Shin-Ichi
TI Tumor-derived trypsin enhances proliferation of intrahepatic cholangiocarcinoma cells by activating protease-activated receptor-2
SO INTERNATIONAL JOURNAL OF ONCOLOGY
LA English
DT Article
DE trypsin; trypsinogen; protease-activated receptor-2; intrahepatic cholangiocarcinoma; hepatocellular carcinoma; gabexate mesilate
ID pancreatic trypsinogen; molecular-cloning; colon-cancer; cathepsin-b; expression; carcinoma; inhibitor; invasion; growth; identification
AB In primary malignant liver tumors. trypsinogen-immunoreactivity was present in 70% of intrahepatic cholangiocarcinoma (ICC) specimen, but absent in hepatocellular carcinoma (HCC) specimens. We suggest the secretion of trypsinogen to be a key difference in biological behavior between ICC and HCC cells. The purpose of this study was to investigate the secretion of tumor-derived trypsin and the expression of its specific receptor, protease-activated receptor-2 (PAR-2), in ICC using cell lines and surgical specimens. The expression of trypsinogen-1 mRNA was observed in three of four ICC cell lines, but none of three HCC cell lines. Western blot analysis detected trypsinogen-1 in serum-free conditioned medium from one of the ICC cell lines positive for the mRNA. Gelatin zymography revealed a gelatinolytic activity for trypsin, the activated form of trypsinogen, in the same conditioned medium. PAR-2 mRNA and protein were observed in ICC cell lines. The proliferative activity of ICC cells was increased by concentrations of trypsin as low as 10 nM, and peaked at 100 nM. The effect of trypsin was suppressed by a serine protease inhibitor, gabexate mesilate. PAR-2 expression was detected in 64% of ICC surgical specimens immunohistochemically. In addition, stroma fibroblasts expressed PAR-2 in 52% of ICC specimens. These results suggest that trypsinogen-1 contributes to the growth of ICC cells and also tumor-associated fibroblasts.
C1 [Nakanuma, Shin-ichi; Tajima, Hidehiro; Okamoto, Kouichi; Hayashi, Hironori; Nakagawara, Hisatoshi; Onishi, Ichiro; Takamura, Hiroyuki; Kitagawa, Hirohisa; Fushida, Sachio; Tani, Takashi; Fujimura, Takashi; Kayahara, Masato; Ohta, Tetuo] Kanazawa Univ, Grad Sch Med Sci, Dept Surg Gastroenterol, Kanazawa, Ishikawa 9208641, Japan.
   [Wakayama, Tomohiko; Iseki, Shoichi] Kanazawa Univ, Grad Sch Med Sci, Dept Histol & Embryol, Kanazawa, Ishikawa 9208641, Japan.
   [Harada, Shin-Ichi] Kanazawa Univ, Grad Sch Med Sci, Ctr Biomed Res, Kanazawa, Ishikawa 9208641, Japan.
C3 Kanazawa University; Kanazawa University; Kanazawa University
RP Nakanuma, S (通讯作者)，Kanazawa Social Insurance Hosp, Dept Surg, Ha 15,Oki Machi, Kanazawa, Ishikawa 9208610, Japan.
EM nakanuma@kanazawa-shaho.com
FU Grants-in-Aid for Scientific Research [22591515] Funding Source: KAKEN
CR [Anonymous], 1990, ANN SURG, V211, P277
   Bohm SK, 1996, BIOCHEM J, V314, P1009
   Borensztajn K, 2008, AM J PATHOL, V172, P309, DOI 10.2353/ajpath.2008.070347
   Cederqvist K, 2005, PEDIATR RES, V57, P831, DOI 10.1203/01.PDR.0000161416.63314.70
   CHOMCZYNSKI P, 1987, ANAL BIOCHEM, V162, P156, DOI 10.1016/0003-2697(87)90021-2
   CHUNG LWK, 1995, CANCER SURV, V23, P33
   COLOMBARI R, 1995, SEMIN LIVER DIS, V15, P402, DOI 10.1055/s-2007-1007290
   DAndrea MR, 2001, AM J PATHOL, V158, P2031, DOI 10.1016/S0002-9440(10)64675-5
   Darmoul D, 2004, J BIOL CHEM, V279, P20927, DOI 10.1074/jbc.M401430200
   Dery O, 1998, AM J PHYSIOL-CELL PH, V274, PC1429, DOI 10.1152/ajpcell.1998.274.6.C1429
   EMI M, 1986, GENE, V41, P305
   FIGARELLA C, 1988, BIOL CHEM H-S, V369, P293
   Fox MT, 1997, FEBS LETT, V417, P267, DOI 10.1016/S0014-5793(97)01298-2
   Grandaliano G, 2003, J AM SOC NEPHROL, V14, P2072, DOI 10.1097/01.ASN.0000080315.37254.A1
   Ikai I, 2004, HEPATOL RES, V28, P21, DOI 10.1016/j.hepres.2003.08.002
   Ikeda O, 2003, INT J ONCOL, V22, P295
   Jikuhara A, 2003, LIFE SCI, V73, P2817, DOI 10.1016/S0024-3205(03)00702-1
   Kawano N, 1997, HUM PATHOL, V28, P613, DOI 10.1016/S0046-8177(97)90085-X
   Khan SA, 2005, LANCET, V366, P1303, DOI 10.1016/S0140-6736(05)67530-7
   KOIVUNEN E, 1991, INT J CANCER, V47, P592, DOI 10.1002/ijc.2910470419
   KOSHIKAWA N, 1994, BIOCHEM J, V303, P187, DOI 10.1042/bj3030187
   KOSHIKAWA N, 1992, CANCER RES, V52, P5046
   Lempinen M, 2007, J HEPATOL, V47, P677, DOI 10.1016/j.jhep.2007.05.017
   *LIV CANC STUD GRO, 2000, GEN RUL CLIN PATH ST, V0, P20
   Masamune A, 2005, J PHARMACOL EXP THER, V312, P651, DOI 10.1124/jpet.104.076232
   Matej R, 2007, PHYSIOL RES, V56, P475, DOI 10.33549/physiolres.930959
   Miyata S, 2000, J BIOL CHEM, V275, P4592, DOI 10.1074/jbc.275.7.4592
   Morimoto Yoshikazu, 2003, J HEPATOBILIARY PANCREAT SURG, V10, P432, DOI 10.1007/s00534-002-0842-3
   NAKAYAMA Y, 2000, INTRAHEPATIC CHOLANG, V0, P173
   NYSTEDT S, 1995, EUR J BIOCHEM, V232, P84, DOI 10.1111/j.1432-1033.1995.tb20784.x
   Ohta T, 1998, INT J MOL MED, V1, P689
   OHTA T, 1994, BRIT J CANCER, V69, P152, DOI 10.1038/bjc.1994.25
   Ohta T, 2003, INT J ONCOL, V23, P61
   Ohta T, 1997, INT J ONCOL, V11, P813
   Ohtsuka M, 2002, BRIT J SURG, V89, P1525, DOI 10.1046/j.1365-2168.2002.02268.x
   OTHA T, 1994, ONCOL REP, V1, P203
   Pupa SM, 2002, J CELL PHYSIOL, V192, P259, DOI 10.1002/jcp.10142
   Sanchez-Hernandez PE, 2008, GYNECOL ONCOL, V108, P19, DOI 10.1016/j.ygyno.2007.08.083
   Tajima H, 2001, INT J CANCER, V94, P699, DOI 10.1002/ijc.1531
   Tanriverdi-Akhisaroglu S, 2009, CELL BIOCHEM FUNCT, V27, P81, DOI 10.1002/cbf.1537
   TERADA T, 1995, HUM PATHOL, V26, P746, DOI 10.1016/0046-8177(95)90222-8
   Uchima Y, 2007, J PANCREAS, V8, P479
   Wakayama T, 2007, BIOL REPROD, V76, P1081, DOI 10.1095/biolreprod.106.058974
   YASUMITSU H, 1992, J BIOCHEM-TOKYO, V111, P74, DOI 10.1093/oxfordjournals.jbchem.a123721
   Yoon WH, 2004, CLIN CANCER RES, V10, P4517, DOI 10.1158/1078-0432.CCR-04-0084
NR 45
TC 14
Z9 15
U1 0
U2 3
PU SPANDIDOS PUBL LTD
PI ATHENS
PA POB 18179, ATHENS, 116 10, GREECE
SN 1019-6439
EI 1791-2423
J9 INT J ONCOL
JI Int. J. Oncol.
PD APR 15
PY 2010
VL 36
IS 4
BP 793
EP 800
DI 10.3892/ijo_00000555
PG 8
WC Oncology
SC Oncology
GA 571ZD
UT WOS:000275794300006
PM 20198321
DA 2023-09-23
ER

PT J
AU Abangan, RS
   Williams, CR
   Mehrotra, M
   Duncan, JD
   LaRue, AC
AF Abangan, Romeo S., Jr.
   Williams, Christopher R.
   Mehrotra, Meenal
   Duncan, James D.
   LaRue, Amanda C.
TI MCP1 Directs Trafficking of Hematopoietic Stem Cell-Derived Fibroblast Precursors in Solid Tumor
SO AMERICAN JOURNAL OF PATHOLOGY
LA English
DT Article
ID bone-marrow; mesenchymal progenitor; circulating fibrocytes; monolayer-cultures; epithelial-cells; in-vitro; differentiation; cancer; receptor; origin
AB Our previous studies have demonstrated that hematopoietic stem cells (HSCs) are a novel source of carcinoma-associated fibroblasts. However, the mechanisms regulating recruitment and homing of HSC-derived carcinoma-associated fibroblasts or their precursors to the tumor microenvironment are unknown. Herein, we demonstrate using a single cell transplantation model that circulating fibroblast precursors (CFPs) are of HSC origin. This population increased with tumor burden in vivo and functional in vitro studies showed that CFPs preferentially migrated and differentiated into fibroblasts in response to tumor, suggesting that HSC-derived CFPs serve as an intermediate between the bone marrow and tumor. Based on this chemotactic ability and our demonstration of a monocyte lineage origin for CFPs, we investigated the role of monocyte chemoattractant protein (MCP1) in mediating CFP recruitment/homing. Blocking tumor-produced MCP1 inhibited in vitro migration of CFPs in response to multiple tumor types, indicating broad biological significance for this CFP/chemokine interaction. In vivo, CCR2-expressing CFPs increased in circulation during the period of active tumor growth and stromal development. Inhibition of MCP1 during tumor development resulted in decreased tumor volume in tumor-bearing mice. Together these findings confirm an HSC origin for CFPs, demonstrate a role for MCP1 in regulating their contribution to the tumor microenvironment, and suggest a potential therapeutic target for limiting tumor growth. (An, J Pathol 2010,176:1914-1924. DOI: 10.2353/ajpath.2010.080839)
C1 [Abangan, Romeo S., Jr.; Williams, Christopher R.; Mehrotra, Meenal; Duncan, James D.; LaRue, Amanda C.] Med Univ S Carolina, Dept Vet Affairs Med Ctr, Charleston, SC 29425 USA.
   [Abangan, Romeo S., Jr.; Williams, Christopher R.; Mehrotra, Meenal; Duncan, James D.; LaRue, Amanda C.] Med Univ S Carolina, Dept Pathol & Lab Med, Charleston, SC 29425 USA.
   [Abangan, Romeo S., Jr.] Med Univ S Carolina, Coll Pharm, Charleston, SC 29425 USA.
   [LaRue, Amanda C.] Med Univ S Carolina, Hollings Canc Ctr, Charleston, SC 29425 USA.
C3 Medical University of South Carolina; Medical University of South Carolina; Medical University of South Carolina; Medical University of South Carolina
RP LaRue, AC (通讯作者)，Ralph H Johnson VA Med Ctr, 109 Bee St, Charleston, SC 29401 USA.
EM laruerc@musc.edu
FU Research and Development, Medical Research Services, Department of Veterans Affairs; American Cancer Society [IRG 97-219-08]
CR Abe R, 2001, J IMMUNOL, V166, P7556, DOI 10.4049/jimmunol.166.12.7556
   Bellini A, 2007, LAB INVEST, V87, P858, DOI 10.1038/labinvest.3700654
   Burger JA, 2006, BLOOD, V107, P1761, DOI 10.1182/blood-2005-08-3182
   De Wever O, 2003, J PATHOL, V200, P429, DOI 10.1002/path.1398
   Ebihara Y, 2006, EXP HEMATOL, V34, P219, DOI 10.1016/j.exphem.2005.10.008
   FRIEDENSTEIN AJ, 1970, CELL TISSUE KINET, V3, P393, DOI 10.1111/j.1365-2184.1970.tb00347.x
   Goodell MA, 1997, NAT MED, V3, P1337, DOI 10.1038/nm1297-1337
   Haudek SB, 2008, P NATL ACAD SCI USA, V105, P10179, DOI 10.1073/pnas.0804910105
   Hess DC, 2004, EXP NEUROL, V186, P134, DOI 10.1016/j.expneurol.2003.11.005
   IKEBUCHI K, 1988, P NATL ACAD SCI USA, V85, P3445, DOI 10.1073/pnas.85.10.3445
   Ishii G, 2003, BIOCHEM BIOPH RES CO, V309, P232, DOI 10.1016/S0006-291X(03)01544-4
   Jaiswal N, 1997, J CELL BIOCHEM, V64, P295, DOI 10.1002/(SICI)1097-4644(199702)64:2<295::AID-JCB12>3.0.CO;2-I
   Johnstone B, 1998, EXP CELL RES, V238, P265, DOI 10.1006/excr.1997.3858
   Karnoub AE, 2007, NATURE, V449, P557, DOI 10.1038/nature06188
   Kim CH, 1999, J LEUKOCYTE BIOL, V66, P455, DOI 10.1002/jlb.66.3.455
   Kurt RA, 2001, CELL IMMUNOL, V207, P81, DOI 10.1006/cimm.2000.1754
   Lapidot T, 2002, LEUKEMIA, V16, P1992, DOI 10.1038/sj.leu.2402684
   LaRue AC, 2006, EXP HEMATOL, V34, P208, DOI 10.1016/j.exphem.2005.10.009
   LURIA EA, 1971, TRANSFUSION, V11, P345, DOI 10.1111/j.1537-2995.1971.tb04426.x
   Mackay AM, 1998, TISSUE ENG, V4, P415, DOI 10.1089/ten.1998.4.415
   Masuya M, 2003, BLOOD, V101, P2215, DOI 10.1182/blood-2002-04-1076
   Matsuzaki Y, 2004, IMMUNITY, V20, P87, DOI 10.1016/S1074-7613(03)00354-6
   Mishra PJ, 2008, CANCER RES, V68, P4331, DOI 10.1158/0008-5472.CAN-08-0943
   Mishra PJ, 2009, CANCER RES, V69, P1255, DOI 10.1158/0008-5472.CAN-08-3562
   Moore BB, 2005, AM J PATHOL, V166, P675, DOI 10.1016/S0002-9440(10)62289-4
   Nesbit M, 2001, J IMMUNOL, V166, P6483, DOI 10.4049/jimmunol.166.11.6483
   Ogawa M, 2006, BLOOD, V108, P2893, DOI 10.1182/blood-2006-04-016600
   Okabe M, 1997, FEBS LETT, V407, P313, DOI 10.1016/S0014-5793(97)00313-X
   Olumi AF, 1999, CANCER RES, V59, P5002
   Orimo A, 2006, CELL CYCLE, V5, P1597, DOI 10.4161/cc.5.15.3112
   Osawa M, 1996, SCIENCE, V273, P242, DOI 10.1126/science.273.5272.242
   Phillips RJ, 2004, J CLIN INVEST, V114, P438, DOI 10.1172/jci200420997
   Pittenger MF, 1999, SCIENCE, V284, P143, DOI 10.1126/science.284.5411.143
   Radisky DC, 2007, J CELL BIOCHEM, V101, P830, DOI 10.1002/jcb.21186
   Reyes M, 2002, J CLIN INVEST, V109, P337, DOI 10.1172/JCI200214327
   Roorda BD, 2009, CRIT REV ONCOL HEMAT, V69, P187, DOI 10.1016/j.critrevonc.2008.06.004
   Rosenberg HF, 2008, J LEUKOCYTE BIOL, V83, P1334, DOI 10.1189/jlb.1307782
   Ryden M, 2003, BIOCHEM BIOPH RES CO, V311, P391, DOI 10.1016/j.bbrc.2003.10.010
   Schiller KR, 2009, BMC CANCER, V9, P0, DOI 10.1186/1471-2407-9-45
   Schmidt M, 2003, J IMMUNOL, V171, P380, DOI 10.4049/jimmunol.171.1.380
   Selman Moises, 2006, PROC AM THORAC SOC, V3, P364, DOI 10.1513/pats.200601-003TK
   Shao DD, 2008, J LEUKOCYTE BIOL, V83, P1323, DOI 10.1189/jlb.1107782
   Shirai K, 2009, EXP HEMATOL, V37, P1464, DOI 10.1016/j.exphem.2009.09.008
   Studeny M, 2002, CANCER RES, V62, P3603
   TOMAYKO MM, 1989, CANCER CHEMOTH PHARM, V24, P148, DOI 10.1007/BF00300234
   Trimboli AJ, 2008, CANCER RES, V68, P937, DOI 10.1158/0008-5472.CAN-07-2148
   Wei S, 2005, IMMUNOBIOLOGY, V210, P109, DOI 10.1016/j.imbio.2005.05.005
NR 47
TC 25
Z9 26
U1 0
U2 5
PU ELSEVIER SCIENCE INC
PI NEW YORK
PA STE 800, 230 PARK AVE, NEW YORK, NY 10169 USA
SN 0002-9440
EI 1525-2191
J9 AM J PATHOL
JI Am. J. Pathol.
PD APR 15
PY 2010
VL 176
IS 4
BP 1914
EP 1926
DI 10.2353/ajpath.2010.080839
PG 13
WC Pathology
SC Pathology
GA 580SX
UT WOS:000276471500036
PM 20167869
DA 2023-09-23
ER

PT J
AU Cukierman, E
   Bassi, DE
AF Cukierman, Edna
   Bassi, Daniel E.
TI Physico-mechanical aspects of extracellular matrix influences on tumorigenic behaviors
SO SEMINARS IN CANCER BIOLOGY
LA English
DT Review
DE Tumor-associated stroma; Extracellular matrix; Matrix architecture; Stromal stiffness; 3D matrices; Mechanobiology; Cell-derived matrices
ID cell-migration; gene-expression; tensional homeostasis; fibronectin matrix; tumor progression; 3d matrices; cancer; collagen; stroma; stiffness
AB Tumor progression in vitro has traditionally been studied in the context of two-dimensional (2D) environments. However, it is now well accepted that 2D substrates are unnaturally rigid compared to the physiological substrate known as extracellular matrix (ECM) that is in direct contact with both normal and tumorigenic cells in vivo. Hence, the patterns of interactions, as well as the strategies used by cells in order to penetrate the ECM, and migrate through a three-dimensional (3D) environment are notoriously different than those observed in 2D. Several substrates, such as collagen I, laminin, or complex mixtures of ECM components have been used as surrogates of native 3D ECM to more accurately study cancer cell behaviors. In addition, 3D matrices developed from normal or tumor-associated fibroblasts have been produced to recapitulate the mesenchymal 3D environment that assorted cells encounter in vivo. Some of these substrates are being used to evaluate physico-mechanical effects on tumor cell behavior. Physiological 3D ECMs exhibit a wide range of rigidities amongst different tissues while the degree of stromal stiffness is known to change during tumorigenesis. In this review we describe some of the physico-mechanical characteristics of tumor-associated ECMs believed to play important roles in regulating epithelial tumorigenic behaviors. (C) 2010 Elsevier Ltd. All rights reserved.
C1 [Cukierman, Edna; Bassi, Daniel E.] Fox Chase Canc Ctr, Philadelphia, PA 19111 USA.
C3 Fox Chase Cancer Center
RP Cukierman, E (通讯作者)，Fox Chase Canc Ctr, 333 Cottman Ave, Philadelphia, PA 19111 USA.
EM Edna.Cukierman@fccc.edu
FU NIH/NCI [CA113451, CA06927]; Fox Chase cancer Center's Kidney Keystone Initiative
CR Alcaraz J, 2008, EMBO J, V27, P2829, DOI 10.1038/emboj.2008.206
   Alowami S, 2003, BREAST CANCER RES, V5, PR129, DOI 10.1186/bcr622
   Amatangelo MD, 2005, AM J PATHOL, V167, P475, DOI 10.1016/S0002-9440(10)62991-4
   Baker EL, 2010, J BIOMECH, V43, P38, DOI 10.1016/j.jbiomech.2009.09.007
   Baker EL, 2009, BIOPHYS J, V97, P1013, DOI 10.1016/j.bpj.2009.05.054
   Baneyx G, 2002, P NATL ACAD SCI USA, V99, P5139, DOI 10.1073/pnas.072650799
   Beacham DA, 2005, SEMIN CANCER BIOL, V15, P329, DOI 10.1016/j.semcancer.2005.05.003
   Bissell MJ, 2001, NAT REV CANCER, V1, P46, DOI 10.1038/35094059
   Boyd NF, 1998, CANCER EPIDEM BIOMAR, V7, P1133
   Brown RA, 1998, J CELL PHYSIOL, V175, P323, DOI 10.1002/(SICI)1097-4652(199806)175:3<323::AID-JCP10>3.0.CO;2-6
   Butcher DT, 2009, NAT REV CANCER, V9, P108, DOI 10.1038/nrc2544
   Carragher NO, 1999, J CELL BIOL, V147, P619, DOI 10.1083/jcb.147.3.619
   Castello-Cros R, 2009, BMC CANCER, V9, P0, DOI 10.1186/1471-2407-9-94
   CHEN CZ, 2009, BR J PHARM, V0, P0
   Chioni AM, 2008, FIBROGENESIS TISSUE, V1, P0, DOI 10.1186/1755-1536-1-8
   Cukierman E, 2002, CURR OPIN CELL BIOL, V14, P633, DOI 10.1016/S0955-0674(02)00364-2
   Cukierman E, 2001, SCIENCE, V294, P1708, DOI 10.1126/science.1064829
   Damianova R, 2008, CELL BIOL INT, V32, P229, DOI 10.1016/j.cellbi.2007.08.029
   De Wever O, 2003, J PATHOL, V200, P429, DOI 10.1002/path.1398
   Desmouliere A, 2004, INT J DEV BIOL, V48, P509, DOI 10.1387/ijdb.041802ad
   Dhimolea E, 2010, BIOMATERIALS, V31, P3622, DOI 10.1016/j.biomaterials.2010.01.077
   Discher DE, 2005, SCIENCE, V310, P1139, DOI 10.1126/science.1116995
   Doyle AD, 2009, J CELL BIOL, V184, P481, DOI 10.1083/jcb.200810041
   EMERMAN JT, 1977, IN VITRO CELL DEV B, V13, P316, DOI 10.1007/BF02616178
   Engler AJ, 2006, CELL, V126, P677, DOI 10.1016/j.cell.2006.06.044
   ENGLER AJ, 2009, J CELL SCI, V0, P0
   ERICKSON HP, 1994, P NATL ACAD SCI USA, V91, P10114, DOI 10.1073/pnas.91.21.10114
   Erler JT, 2010, J PATHOL, V220, P290, DOI 10.1002/path.2646
   Even-Ram S, 2005, CURR OPIN CELL BIOL, V17, P524, DOI 10.1016/j.ceb.2005.08.015
   Felsher DW, 2008, CANCER RES, V68, P3081, DOI 10.1158/0008-5472.CAN-07-5832
   Fidler IJ, 2003, NAT REV CANCER, V3, P453, DOI 10.1038/nrc1098
   Franco SJ, 2005, J CELL SCI, V118, P3829, DOI 10.1242/jcs.02562
   Freytes DO, 2009, J CELL BIOCHEM, V108, P1047, DOI 10.1002/jcb.22355
   Friedl P, 1998, MICROSC RES TECHNIQ, V43, P369, DOI 10.1002/(SICI)1097-0029(19981201)43:5<369::AID-JEMT3>3.0.CO;2-6
   Friedl P, 2010, J CELL BIOL, V188, P11, DOI 10.1083/jcb.200909003
   Fusenig NE, 1998, MOL CARCINOGEN, V23, P144, DOI 10.1002/(SICI)1098-2744(199811)23:3<144::AID-MC3>3.0.CO;2-U
   Galvez BG, 2002, J CELL BIOL, V159, P509, DOI 10.1083/jcb.200205026
   Geho DH, 2005, PHYSIOLOGY, V20, P194, DOI 10.1152/physiol.00009.2005
   Geiger TR, 2009, BBA-REV CANCER, V1796, P293, DOI 10.1016/j.bbcan.2009.07.006
   Gelse K, 2003, ADV DRUG DELIVER REV, V55, P1531, DOI 10.1016/j.addr.2003.08.002
   Grinnell F, 2003, TRENDS CELL BIOL, V13, P264, DOI 10.1016/S0962-8924(03)00057-6
   Gudjonsson T, 2002, J CELL SCI, V115, P39
   Hanahan D, 2000, CELL, V100, P57, DOI 10.1016/S0092-8674(00)81683-9
   Hartmann C, 2006, TRENDS CELL BIOL, V16, P151, DOI 10.1016/j.tcb.2006.01.001
   Hsu MY, 2002, DIFFERENTIATION, V70, P522, DOI 10.1046/j.1432-0436.2002.700906.x
   Isenberg BC, 2009, BIOPHYS J, V97, P1313, DOI 10.1016/j.bpj.2009.06.021
   James J, 2008, CELL MOTIL CYTOSKEL, V65, P841, DOI 10.1002/cm.20305
   Kalluri R, 2006, NAT REV CANCER, V6, P392, DOI 10.1038/nrc1877
   Kilian KA, 2010, P NATL ACAD SCI USA, V107, P4872, DOI 10.1073/pnas.0903269107
   KLEINMAN HK, 1986, BIOCHEMISTRY-US, V25, P312, DOI 10.1021/bi00350a005
   Kong HJ, 2005, NAT MATER, V4, P460, DOI 10.1038/nmat1392
   Kong HJ, 2007, NAT REV DRUG DISCOV, V6, P455, DOI 10.1038/nrd2309
   Kubow KE, 2009, INTEGR BIOL-UK, V1, P635, DOI 10.1039/b914996a
   Kunz-Schughart LA, 2002, HISTOL HISTOPATHOL, V17, P623, DOI 10.14670/HH-17.623
   Kunz-Schughart LA, 2002, HISTOL HISTOPATHOL, V17, P599, DOI 10.14670/HH-17.599
   LaBarge MA, 2009, INTEGR BIOL-UK, V1, P70, DOI 10.1039/b816472j
   Larsen M, 2006, CURR OPIN CELL BIOL, V18, P463, DOI 10.1016/j.ceb.2006.08.009
   Lauffenburger DA, 1996, CELL, V84, P359, DOI 10.1016/S0092-8674(00)81280-5
   Levental KR, 2009, CELL, V139, P891, DOI 10.1016/j.cell.2009.10.027
   Liotta LA, 2001, NATURE, V411, P375, DOI 10.1038/35077241
   Little WC, 2008, MATRIX BIOL, V27, P451, DOI 10.1016/j.matbio.2008.02.003
   Maaser K, 1999, MOL BIOL CELL, V10, P3067, DOI 10.1091/mbc.10.10.3067
   Machesky LM, 2008, FEBS LETT, V582, P2102, DOI 10.1016/j.febslet.2008.03.039
   Mao Y, 2005, MATRIX BIOL, V24, P389, DOI 10.1016/j.matbio.2005.06.008
   MATSUMOTO K, 1995, CANCER METAST REV, V14, P205, DOI 10.1007/BF00690292
   Michor F, 2004, NAT REV CANCER, V4, P197, DOI 10.1038/nrc1295
   MINTZ B, 1975, P NATL ACAD SCI USA, V72, P3585, DOI 10.1073/pnas.72.9.3585
   Miron-Mendoza M, 2008, MOL BIOL CELL, V19, P2051, DOI 10.1091/mbc.E07-09-0930
   NABESHIMA K, 1986, INVAS METAST, V6, P270
   Nelson CM, 2005, P NATL ACAD SCI USA, V102, P11594, DOI 10.1073/pnas.0502575102
   Netti PA, 2000, CANCER RES, V60, P2497
   Nowell PC, 2002, SEMIN CANCER BIOL, V12, P261, DOI 10.1016/S1044-579X(02)00012-3
   OBrien LE, 2001, NAT CELL BIOL, V3, P831, DOI 10.1038/ncb0901-831
   Ochsner M, 2010, PLOS ONE, V5, P0, DOI 10.1371/journal.pone.0009445
   Ohashi T, 1999, P NATL ACAD SCI USA, V96, P2153, DOI 10.1073/pnas.96.5.2153
   Oser M, 2009, J CELL BIOCHEM, V108, P1252, DOI 10.1002/jcb.22372
   Pankov R, 2003, J BIOL CHEM, V278, P18671, DOI 10.1074/jbc.M300879200
   Pankov R, 2005, J CELL BIOL, V170, P793, DOI 10.1083/jcb.200503152
   Parekh A, 2009, CELL ADHES MIGR, V3, P288, DOI 10.4161/cam.3.3.8888
   Paszek MJ, 2005, CANCER CELL, V8, P241, DOI 10.1016/j.ccr.2005.08.010
   Paulitschke V, 2009, J PROTEOME RES, V8, P2501, DOI 10.1021/pr8010827
   Pedersen JA, 2005, ANN BIOMED ENG, V33, P1469, DOI 10.1007/s10439-005-8159-4
   PETERSEN OW, 1992, P NATL ACAD SCI USA, V89, P9064, DOI 10.1073/pnas.89.19.9064
   Petrie RJ, 2009, NAT REV MOL CELL BIO, V10, P538, DOI 10.1038/nrm2729
   Peyton SR, 2008, BIOMATERIALS, V29, P2597, DOI 10.1016/j.biomaterials.2008.02.005
   Pfeiffer BJ, 2005, MATRIX BIOL, V24, P451, DOI 10.1016/j.matbio.2005.07.001
   Provenzano PP, 2009, ONCOGENE, V28, P4326, DOI 10.1038/onc.2009.299
   Provenzano PP, 2008, BMC MED, V6, P0, DOI 10.1186/1741-7015-6-11
   Provenzano PP, 2006, BMC MED, V4, P0, DOI 10.1186/1741-7015-4-38
   Quaranta V, 2003, TUMORI J, V89, P343, DOI 10.1177/030089160308900401
   Quiros RM, 2008, GYNECOL ONCOL, V110, P99, DOI 10.1016/j.ygyno.2008.03.006
   Rhee S, 2010, EXP CELL RES, V316, P232, DOI 10.1016/j.yexcr.2009.09.021
   Sabeh F, 2004, J CELL BIOL, V167, P769, DOI 10.1083/jcb.200408028
   Sahai E, 2005, BMC BIOTECHNOL, V5, P0, DOI 10.1186/1472-6750-5-14
   SCHOR SL, 1980, J CELL SCI, V46, P171
   Serebriiskii I, 2008, MATRIX BIOL, V27, P573, DOI 10.1016/j.matbio.2008.02.008
   Sidani M, 2006, J MAMMARY GLAND BIOL, V11, P151, DOI 10.1007/s10911-006-9021-5
   Singer CF, 2008, BREAST CANCER RES TR, V110, P273, DOI 10.1007/s10549-007-9725-2
   Smalley KSM, 2006, IN VITRO CELL DEV-AN, V42, P242
   Sniadecki NJ, 2007, P NATL ACAD SCI USA, V104, P14553, DOI 10.1073/pnas.0611613104
   Spencer VA, 2010, J MAMMARY GLAND BIOL, V15, P65, DOI 10.1007/s10911-010-9163-3
   Sund M, 2009, CANCER METAST REV, V28, P177, DOI 10.1007/s10555-008-9175-2
   Takino T, 2007, CANCER RES, V67, P11621, DOI 10.1158/0008-5472.CAN-07-5251
   Tuxhorn JA, 2001, J UROLOGY, V166, P2472, DOI 10.1016/S0022-5347(05)65620-0
   Ulrich TA, 2009, CANCER RES, V69, P4167, DOI 10.1158/0008-5472.CAN-08-4859
   Van Dyke T, 2002, CELL, V108, P135, DOI 10.1016/S0092-8674(02)00621-9
   Van Goethem E, 2010, J IMMUNOL, V184, P1049, DOI 10.4049/jimmunol.0902223
   VUKICEVIC S, 1992, INT J CANCER, V50, P791, DOI 10.1002/ijc.2910500521
   Wang F, 1998, P NATL ACAD SCI USA, V95, P14821, DOI 10.1073/pnas.95.25.14821
   WEAVER VM, 1995, SEMIN CANCER BIOL, V6, P175, DOI 10.1006/scbi.1995.0021
   Weigelt B, 2008, SEMIN CANCER BIOL, V18, P311, DOI 10.1016/j.semcancer.2008.03.013
   Wipff PJ, 2007, J CELL BIOL, V179, P1311, DOI 10.1083/jcb.200704042
   Wolf K, 2007, NAT CELL BIOL, V9, P893, DOI 10.1038/ncb1616
   Wolf K, 2009, CLIN EXP METASTAS, V26, P289, DOI 10.1007/s10585-008-9190-2
   Xiao Z, 2009, J PROTEOMICS, V72, P34, DOI 10.1016/j.jprot.2008.11.011
   Xu R, 2007, J BIOL CHEM, V282, P14992, DOI 10.1074/jbc.M610316200
   Yamada KM, 2007, CELL, V130, P601, DOI 10.1016/j.cell.2007.08.006
   Yang S, 1999, AM J PATHOL, V155, P887, DOI 10.1016/S0002-9440(10)65188-7
   Zaman MH, 2006, P NATL ACAD SCI USA, V103, P10889, DOI 10.1073/pnas.0604460103
   Zhong CL, 1998, J CELL BIOL, V141, P539, DOI 10.1083/jcb.141.2.539
NR 120
TC 95
Z9 97
U1 0
U2 44
PU ACADEMIC PRESS LTD- ELSEVIER SCIENCE LTD
PI LONDON
PA 24-28 OVAL RD, LONDON NW1 7DX, ENGLAND
SN 1044-579X
EI 1096-3650
J9 SEMIN CANCER BIOL
JI Semin. Cancer Biol.
PD JUN 15
PY 2010
VL 20
IS 3
BP 139
EP 145
DI 10.1016/j.semcancer.2010.04.004
PG 7
WC Oncology
SC Oncology
GA 670DU
UT WOS:000283402200003
PM 20452434
DA 2023-09-23
ER

PT J
AU True, LD
   Zhang, H
   Ye, ML
   Huang, CY
   Nelson, PS
   von Haller, PD
   Tjoelker, LW
   Kim, JS
   Qian, WJ
   Smith, RD
   Ellis, WJ
   Liebeskind, ES
   Liu, AY
AF True, Lawrence D.
   Zhang, Hui
   Ye, Mingliang
   Huang, Chung-Ying
   Nelson, Peter S.
   von Haller, Priska D.
   Tjoelker, Larry W.
   Kim, Jong-Seo
   Qian, Wei-Jun
   Smith, Richard D.
   Ellis, William J.
   Liebeskind, Emily S.
   Liu, Alvin Y.
TI CD90/THY1 is overexpressed in prostate cancer-associated fibroblasts and could serve as a cancer biomarker
SO MODERN PATHOLOGY
LA English
DT Article
DE cancer; CD90 variant; glycoproteins; prostate; proteomics; stroma; urine analysis
ID tandem mass-spectrometry; cell-surface molecules; affinity tag icat; thy-1 expression; cd40 expression; software tools; stromal cells; proteins; gene; transcriptm
AB A by-product in the processing of prostate tissue for cell sorting by collagenase digestion is the media supernatant that remains after the cells are harvested. These supernatants contain proteins made by the cells within the tissue. Quantitative proteomic analysis of N-glycosylated proteins detected an increased amount of CD90/THY1 in cancer supernatants compared with non-cancer supernatants. Immunohistochemistry showed that in all carcinomas, regardless of Gleason grade, a layer of CD90-positive stromal fibroblastic cells, similar to 5 to 10 cells deep, was localized to tumor glands. In contrast, a no more than 1-cell wide girth of CD90-positive stromal cells was found around benign glands. The increased number of CD90-positive stromal cells in cancer correlated with overexpression of CD90 mRNA detected by gene expression analysis of stromal cells obtained by laser-capture microdissection. There is increasing evidence that cancer-associated stroma has a function in both tumor progression and carcinogenesis. Most experiments to identify cancer biomarkers have focused on the cancer cells. CD90, being a marker for prostate cancer-associated stroma, might be a potential biomarker for this cancer. A non-invasive test could be provided by a urine test. Proteomic analysis of urine from patients with prostate cancer identified CD90; conversely, CD90 was not detected in the urine of post-prostatectomy patients. Furthermore, this urinary CD90 protein was a variant CD90 protein not known to be expressed by such cells as lymphocytes that express CD90. These CD90 results were obtained from similar to 90 cases consisting of proteomic analysis of tissue and urine, immunohistochemistry, western blot analysis of tissue media, flow cytometry of cells from digested tissue, and reverse transcriptase polymerase chain reaction analysis of isolated stromal cells. Modern Pathology (2010) 23, 1346-1356; doi:10.1038/modpathol.2010.122; published online 18 June 2010
C1 [True, Lawrence D.] Univ Washington, Dept Pathol, Seattle, WA 98195 USA.
   [Zhang, Hui; Ye, Mingliang] Inst Syst Biol, Seattle, WA USA.
   [Huang, Chung-Ying] Univ Washington, Dept Genome Sci, Seattle, WA 98195 USA.
   [Nelson, Peter S.] Fred Hutchinson Canc Res Ctr, Sect Human Biol, Seattle, WA 98104 USA.
   [von Haller, Priska D.; Tjoelker, Larry W.] MacroGenics, Seattle, WA USA.
   [Kim, Jong-Seo; Qian, Wei-Jun; Smith, Richard D.] Pacific NW Natl Lab, Div Biol Sci, Richland, WA 99352 USA.
   [Kim, Jong-Seo; Qian, Wei-Jun; Smith, Richard D.] Pacific NW Natl Lab, Environm Mol Sci Lab, Richland, WA 99352 USA.
   [Ellis, William J.; Liebeskind, Emily S.; Liu, Alvin Y.] Univ Washington, Dept Urol, Seattle, WA 98195 USA.
   [Liebeskind, Emily S.; Liu, Alvin Y.] Univ Washington, Inst Stem Cell & Regenerat Med, Seattle, WA 98195 USA.
C3 University of Washington; University of Washington Seattle; Institute for Systems Biology (ISB); University of Washington; University of Washington Seattle; Fred Hutchinson Cancer Center; MacroGenics, Inc.; United States Department of Energy (DOE); Pacific Northwest National Laboratory; United States Department of Energy (DOE); Pacific Northwest National Laboratory; University of Washington; University of Washington Seattle; University of Washington; University of Washington Seattle
RP True, LD (通讯作者)，Univ Washington, Dept Pathol, Box 356100,1959 NE Pacific St,NE 110, Seattle, WA 98195 USA.
EM ltrue@uw.edu
FU NIH [CA111244, CA85859, P50 CA097186]; Prostate Cancer Foundation; NIH NCRR center [RR018522]; DOE [DE-AC05-76RLO 1830]
CR BAUSE E, 1983, BIOCHEM J, V209, P331, DOI 10.1042/bj2090331
   Cunha GR, 2004, J STEROID BIOCHEM, V92, P221, DOI 10.1016/j.jsbmb.2004.10.017
   EmmertBuck MR, 1996, SCIENCE, V274, P998, DOI 10.1126/science.274.5289.998
   ENG JK, 1994, J AM SOC MASS SPECTR, V5, P976, DOI 10.1016/1044-0305(94)80016-2
   FRIES KM, 1995, CLIN IMMUNOL IMMUNOP, V77, P42, DOI 10.1016/0090-1229(95)90135-3
   Hayward SW, 1998, INT J ONCOL, V13, P35
   Keller A, 2002, ANAL CHEM, V74, P5383, DOI 10.1021/ac025747h
   King AE, 2001, J CLIN ENDOCR METAB, V86, P405, DOI 10.1210/jc.86.1.405
   Koumas L, 2003, AM J PATHOL, V163, P1291, DOI 10.1016/S0002-9440(10)63488-8
   Koumas L, 2002, EUR J IMMUNOL, V32, P477, DOI 10.1002/1521-4141(200202)32:2<477::AID-IMMU477>3.0.CO;2-U
   Liu AY, 2000, PROSTATE, V44, P303, DOI 10.1002/1097-0045(20000901)44:4<303::AID-PROS7>3.0.CO;2-J
   Liu AY, 2005, J UROLOGY, V173, P73, DOI 10.1097/01.ju.0000146543.33543.a3
   Liu AY, 1997, P NATL ACAD SCI USA, V94, P10705, DOI 10.1073/pnas.94.20.10705
   Liu AY, 2004, AM J PATHOL, V165, P1543, DOI 10.1016/S0002-9440(10)63412-8
   Liu AY, 2002, AM J PATHOL, V160, P37, DOI 10.1016/S0002-9440(10)64346-5
   Olapade-Alaopa EO, 1999, CLIN CANCER RES, V5, P569
   Oudes AJ, 2006, BMC GENOMICS, V7, P0, DOI 10.1186/1471-2164-7-92
   Pascal LE, 2009, BMC CANCER, V9, P0, DOI 10.1186/1471-2407-9-452
   Pascal LE, 2009, BMC CANCER, V9, P0, DOI 10.1186/1471-2407-9-317
   Saalbach A, 1999, CELL TISSUE RES, V298, P307, DOI 10.1007/s004419900079
   SEKI T, 1985, P NATL ACAD SCI USA, V82, P6657, DOI 10.1073/pnas.82.19.6657
   Sung SY, 2002, DIFFERENTIATION, V70, P506, DOI 10.1046/j.1432-0436.2002.700905.x
   Tian YA, 2007, NAT PROTOC, V2, P334, DOI 10.1038/nprot.2007.42
   Tuxhorn JA, 2002, CLIN CANCER RES, V8, P2912
   von Haller PD, 2003, MOL CELL PROTEOMICS, V2, P426, DOI 10.1074/mcp.D300002-MCP200
   von Haller PD, 2003, MOL CELL PROTEOMICS, V2, P428, DOI 10.1074/mcp.M300041-MCP200
   von Haller PD, 2001, PROTEOMICS, V1, P1010
   Zhang H, 2003, NAT BIOTECHNOL, V21, P660, DOI 10.1038/nbt827
   Zhang H, 2007, MOL CELL PROTEOMICS, V6, P64, DOI 10.1074/mcp.M600160-MCP200
   Zhang YH, 2003, ONCOL REP, V10, P207
   Zhou Y, 2004, AM J PATHOL, V165, P659, DOI 10.1016/S0002-9440(10)63330-5
NR 31
TC 83
Z9 86
U1 1
U2 22
PU NATURE PUBLISHING GROUP
PI NEW YORK
PA 75 VARICK ST, 9TH FLR, NEW YORK, NY 10013-1917 USA
SN 0893-3952
EI 
J9 MODERN PATHOL
JI Mod. Pathol.
PD OCT 15
PY 2010
VL 23
IS 10
BP 1346
EP 1356
DI 10.1038/modpathol.2010.122
PG 11
WC Pathology
SC Pathology
GA 657LA
UT WOS:000282413000006
PM 20562849
DA 2023-09-23
ER

PT J
AU Strnad, H
   Lacina, L
   Kolar, M
   Cada, Z
   Vlcek, C
   Dvorankova, B
   Betka, J
   Plzak, J
   Chovanec, M
   Sachova, J
   Valach, J
   Urbanova, M
   Smetana, K
AF Strnad, Hynek
   Lacina, Lukas
   Kolar, Michal
   Cada, Zdenek
   Vlcek, Cestmir
   Dvorankova, Barbora
   Betka, Jan
   Plzak, Jan
   Chovanec, Martin
   Sachova, Jana
   Valach, Jaroslav
   Urbanova, Marketa
   Smetana, Karel, Jr.
TI Head and neck squamous cancer stromal fibroblasts produce growth factors influencing phenotype of normal human keratinocytes
SO HISTOCHEMISTRY AND CELL BIOLOGY
LA English
DT Article
DE Cancer microenvironment; BMP-4; IGF-2; Epithelial-mesenchymal interaction; Cancer-associated fibroblasts
ID epithelial-mesenchymal transition; cell carcinoma; igf-ii; prostate-cancer; gene-expression; stem-cells; in-vivo; skin; microenvironment; generation
AB Epithelial-mesenchymal interaction between stromal fibroblasts and cancer cells influences the functional properties of tumor epithelium, including the tumor progression and spread. We compared fibroblasts prepared from stroma of squamous cell carcinoma and normal dermal fibroblasts concerning their biological activity toward normal keratinocytes assessed by immunocytochemistry and profiling of gene activation for growth factors/cytokines by microarray chip technology. IGF-2 and BMP-4 were determined as candidate factors responsible for tumor-associated fibroblast activity that influences normal epithelia. This effect was confirmed by addition of recombinant IGF-2 and BMP4, respectively, to the culture medium. This hypothesis was also verified by inhibition experiments where blocking antibodies were employed in the medium conditioned by cancer-associated fibroblast. Presence of these growth factors was also detected in tumor samples.
C1 [Dvorankova, Barbora; Smetana, Karel, Jr.] Charles Univ Prague, Inst Anat, Fac Med 1, Nemocnice 3, Prague 12800 2, Czech Republic.
   [Strnad, Hynek; Kolar, Michal; Vlcek, Cestmir; Sachova, Jana; Urbanova, Marketa] Acad Sci Czech Republ, Inst Mol Genet, CR-14220 Prague 4, Czech Republic.
   [Lacina, Lukas] Charles Univ Prague, Inst Anat, Dept Dermatovenereol, Prague 12800 2, Czech Republic.
   [Betka, Jan; Urbanova, Marketa] Charles Univ Prague, Dept Otorhinolaryngol Head & Neck Surg, Fac Med 1, Prague 15006 5, Czech Republic.
   [Cada, Zdenek; Plzak, Jan; Chovanec, Martin] Charles Univ Prague, Dept Otorhinolaryngol Head & Neck Surg, Inst Anat, Prague 15006 5, Czech Republic.
C3 Charles University Prague; Czech Academy of Sciences; Institute of Molecular Genetics of the Czech Academy of Sciences; Charles University Prague; Charles University Prague; Charles University Prague
RP Smetana, K (通讯作者)，Charles Univ Prague, Inst Anat, Fac Med 1, Nemocnice 3, Prague 12800 2, Czech Republic.
EM karel.smetana@lf1.cuni.cz
FU Ministry of Education, Youth and Sport of the Czech Republic [MSM0021620806, NPVII 2B06106, AV0Z50520514]; Grant Agency of the Czech Republic [304/08/P175]
CR Aberdam D, 2004, INT J DEV BIOL, V48, P203, DOI 10.1387/ijdb.15272386
   Arciniegas E, 2006, DIFFERENTIATION, V74, P277, DOI 10.1111/j.1432-0436.2006.00079.x
   Bendall SC, 2007, NATURE, V448, P1015, DOI 10.1038/nature06027
   Brady G, 2007, INT J ONCOL, V31, P875
   Casanova ML, 2004, FASEB J, V18, P1556, DOI 10.1096/fj.04-1683fje
   De Wever O, 2003, J PATHOL, V200, P429, DOI 10.1002/path.1398
   Diehl Daniela, 2006, J CARCINOG, V5, P24, DOI 10.1186/1477-3163-5-24
   DUNNING M, 2007, BEADARRAY QUALITY CO, V0, P0
   Durinck S, 2005, BIOINFORMATICS, V21, P3439, DOI 10.1093/bioinformatics/bti525
   DVORAK HF, 1986, NEW ENGL J MED, V315, P1650
   Ellis MJ, 1998, BREAST CANCER RES TR, V52, P175, DOI 10.1023/A:1006127621512
   Fronkova V, 1999, FOLIA BIOL-PRAGUE, V45, P157
   Fuchs E, 2007, NATURE, V445, P834, DOI 10.1038/nature05659
   Garcia-Echeverria C, 2004, CANCER CELL, V5, P231, DOI 10.1016/S1535-6108(04)00051-0
   Gires O, 2004, CELL MOL LIFE SCI, V61, P1198, DOI 10.1007/s00018-004-4045-8
   Grando SA, 1996, ARCH DERMATOL, V132, P1185, DOI 10.1001/archderm.132.10.1185
   Grbesa I, 2006, CANCER LETT, V238, P224, DOI 10.1016/j.canlet.2005.07.003
   Grinnell KL, 2007, CELL PROLIFERAT, V40, P685, DOI 10.1111/j.1365-2184.2007.00464.x
   Hamada S, 2007, J CELL PHYSIOL, V213, P768, DOI 10.1002/jcp.21148
   Hawsawi NM, 2008, CANCER RES, V68, P2717, DOI 10.1158/0008-5472.CAN-08-0192
   Hwang RF, 2008, CANCER RES, V68, P918, DOI 10.1158/0008-5472.CAN-07-5714
   Jelinic P, 2007, J PATHOL, V211, P261, DOI 10.1002/path.2116
   Jin Y, 2001, ORAL ONCOL, V37, P225, DOI 10.1016/S1368-8375(00)00087-7
   Kaminski A, 2006, INT J MOL MED, V18, P941
   Karafiat V, 2005, CELL MOL LIFE SCI, V62, P2516, DOI 10.1007/s00018-005-5297-7
   Klima J, 2009, PHYSIOL RES, V58, P873, DOI 10.33549/physiolres.931624
   Kornprat P, 2006, J CLIN PATHOL, V59, P202, DOI 10.1136/jcp.2005.028480
   Koukourakis MI, 2006, CANCER RES, V66, P632, DOI 10.1158/0008-5472.CAN-05-3260
   Lacina L, 2007, BRIT J DERMATOL, V156, P819, DOI 10.1111/j.1365-2133.2006.07728.x
   Lacina L, 2007, INT J RADIAT BIOL, V83, P837, DOI 10.1080/09553000701694343
   Lacina L, 2006, J DERMATOL SCI, V44, P73, DOI 10.1016/j.jdermsci.2006.08.008
   Li LH, 2006, CANCER RES, V66, P4553, DOI 10.1158/0008-5472.CAN-05-3986
   Lorusso G, 2008, HISTOCHEM CELL BIOL, V130, P1091, DOI 10.1007/s00418-008-0530-8
   Mathur SP, 2003, GYNECOL ONCOL, V91, P486, DOI 10.1016/j.ygyno.2003.08.023
   Musselmann K, 2008, EXP EYE RES, V86, P506, DOI 10.1016/j.exer.2007.12.004
   Nosho K, 2005, BRIT J CANCER, V92, P1193, DOI 10.1038/sj.bjc.6602442
   Orimo A, 2005, CELL, V121, P335, DOI 10.1016/j.cell.2005.02.034
   Pavelic J, 2007, GYNECOL ONCOL, V105, P727, DOI 10.1016/j.ygyno.2007.02.012
   Potenta S, 2008, BRIT J CANCER, V99, P1375, DOI 10.1038/sj.bjc.6604662
   R Development Core Team R, 2007, LANG ENV STAT COMP, V0, P0
   RHEINWALD JG, 1975, CELL, V6, P331, DOI 10.1016/S0092-8674(75)80001-8
   Rothhammer T, 2005, CANCER RES, V65, P448
   Sayer RA, 2005, GYNECOL ONCOL, V96, P355, DOI 10.1016/j.ygyno.2004.10.012
   Sell S, 2004, CRIT REV ONCOL HEMAT, V51, P1, DOI 10.1016/j.critrevonc.2004.04.007
   Smyth GK, 2005, STAT BIOL HEALTH, V0, PP397, DOI 10.1007/0-387-29362-0_23
   Theriault BL, 2007, CARCINOGENESIS, V28, P1153, DOI 10.1093/carcin/bgm015
   Thiery JP, 2006, NAT REV MOL CELL BIO, V7, P131, DOI 10.1038/nrm1835
   Trojan L, 2006, EUR UROL, V49, P286, DOI 10.1016/j.eururo.2005.08.022
   Troy TC, 2005, DEV DYNAM, V232, P293, DOI 10.1002/dvdy.20223
   Vandesompele J, 2002, GENOME BIOL, V3, P0, DOI 10.1186/gb-2002-3-7-research0034
   Weber A, 2007, HUM PATHOL, V38, P228, DOI 10.1016/j.humpath.2006.07.012
   WILSON PA, 1995, NATURE, V376, P331, DOI 10.1038/376331a0
NR 52
TC 46
Z9 47
U1 0
U2 16
PU SPRINGER
PI NEW YORK
PA ONE NEW YORK PLAZA, SUITE 4600, NEW YORK, NY, UNITED STATES
SN 0948-6143
EI 1432-119X
J9 HISTOCHEM CELL BIOL
JI Histochem. Cell Biol.
PD FEB 15
PY 2010
VL 133
IS 2
BP 201
EP 211
DI 10.1007/s00418-009-0661-6
PG 11
WC Cell Biology; Microscopy
SC Cell Biology; Microscopy
GA 545PC
UT WOS:000273745800006
PM 19924430
DA 2023-09-23
ER

PT J
AU Martinez-Outschoorn, UE
   Whitaker-Menezes, D
   Pavlides, S
   Chiavarina, B
   Bonuccelli, G
   Trimmer, C
   Tsirigos, A
   Migneco, G
   Witkiewicz, AK
   Balliet, R
   Mercier, I
   Wang, CW
   Flomenberg, N
   Howell, A
   Lin, Z
   Caro, J
   Pestell, RG
   Sotgia, F
   Lisanti, MP
AF Martinez-Outschoorn, Ubaldo E.
   Whitaker-Menezes, Diana
   Pavlides, Stephanos
   Chiavarina, Barbara
   Bonuccelli, Gloria
   Trimmer, Casey
   Tsirigos, Aristotelis
   Migneco, Gemma
   Witkiewicz, Agnieszka K.
   Balliet, Renee
   Mercier, Isabelle
   Wang, Chengwang
   Flomenberg, Neal
   Howell, Anthony
   Lin, Zhao
   Caro, Jaime
   Pestell, Richard G.
   Sotgia, Federica
   Lisanti, Michael P.
TI The autophagic tumor stroma model of cancer or "battery-operated tumor growth" A simple solution to the autophagy paradox
SO CELL CYCLE
LA English
DT Article
DE caveolin-1; autophagy; cancer associated fibroblasts; hypoxia; mitophagy; oxidative stress; DNA damage; genomic instability; tumor stroma; wasting (cancer cachexia); Warburg effect
ID breast-cancer; oxidative stress; antioxidant agents; body-composition; caveolin-1; fibroblasts; hypoxia; cells; expression; angiogenesis
[truncated: 332,326 more chars]
