# Supplementary material for: A bibliometric and visual analysis of cancer-associated fibroblasts
Source: Front Immunol. 2023 Dec 19;14:1323115. doi: 10.3389/fimmu.2023.1323115 (PMC10762783; doi:10.3389/fimmu.2023.1323115)
Supplement: Supplementary file 1 [file DataSheet_1.zip › download2011u131.txt]

PT J
AU Roybal, JD
   Zang, Y
   Ahn, YH
   Yang, YN
   Gibbons, DL
   Baird, BN
   Alvarez, C
   Thilaganathan, N
   Liu, DD
   Saintigny, P
   Heymach, JV
   Creighton, CJ
   Kurie, JM
AF Roybal, Jonathon D.
   Zang, Yi
   Ahn, Young-Ho
   Yang, Yanan
   Gibbons, Don L.
   Baird, Brandi N.
   Alvarez, Cristina
   Thilaganathan, Nishan
   Liu, Diane D.
   Saintigny, Pierre
   Heymach, John V.
   Creighton, Chad J.
   Kurie, Jonathan M.
TI miR-200 Inhibits Lung Adenocarcinoma Cell Invasion and Metastasis by Targeting Flt1/VEGFR1
SO MOLECULAR CANCER RESEARCH
LA English
DT Article
ID cancer-cells; mesenchymal transition; carcinoma cells; flt-1 vegfr-1; k-ras; growth; expression; micrornas; family; activation
AB The microRNA-200 (miR-200) family is part of a gene expression signature that predicts poor prognosis in lung cancer patients. In a mouse model of K-ras/p53-mutant lung adenocarcinoma, miR-200 levels are suppressed in metastasis-prone tumor cells, and forced miR-200 expression inhibits tumor growth and metastasis, but the miR-200 target genes that drive lung tumorigenesis have not been fully elucidated. Here, we scanned the genome for putative miR-200 binding sites and found them in the 3'-untranslated region (3'-UTR) of 35 genes that are amplified in human cancer. Mining of a database of resected human lung adenocarcinomas revealed that the levels of one of these genes, Flt1/VEGFR1, correlate inversely with duration of survival. Forced miR-200 expression suppressed Flt1 levels in metastasis-prone lung adenocarcinoma cells derived from K-ras/p53-mutant mice, and negatively regulated the Flt1 3'-UTR in reporter assays. Cancer-associated fibroblasts (CAFs) isolated from murine lung adenocarcinomas secreted abundant VEGF and enhanced tumor cell invasion in coculture studies. CAF-induced tumor cell invasion was abrogated by VEGF neutralization or Flt1 knockdown in tumor cells. Flt1 knockdown decreased the growth and metastasis of tumor cells in syngeneic mice. We conclude that miR-200 suppresses lung tumorigenesis by targeting Flt1. Mol Cancer Res; 9(1); 25-35. (C) 2010 AACR.
C1 [Roybal, Jonathon D.; Zang, Yi; Ahn, Young-Ho; Yang, Yanan; Gibbons, Don L.; Baird, Brandi N.; Alvarez, Cristina; Thilaganathan, Nishan; Saintigny, Pierre; Heymach, John V.; Kurie, Jonathan M.] Univ Texas MD Anderson Canc Ctr, Dept Thorac Head & Neck Med Oncol, Houston, TX 77030 USA.
   [Gibbons, Don L.] Univ Texas MD Anderson Canc Ctr, Dept Mol & Cellular Oncol, Houston, TX 77030 USA.
   [Liu, Diane D.] Univ Texas MD Anderson Canc Ctr, Dept Biostat, Houston, TX 77030 USA.
   [Creighton, Chad J.] Baylor Coll Med, Dan L Duncan Canc Ctr, Houston, TX 77030 USA.
C3 University of Texas System; UTMD Anderson Cancer Center; University of Texas System; UTMD Anderson Cancer Center; University of Texas System; UTMD Anderson Cancer Center; Baylor College of Medicine
RP Kurie, JM (通讯作者)，Univ Texas MD Anderson Canc Ctr, Dept Thorac Head & Neck Med Oncol, Box 432,1515 Holcombe Blvd, Houston, TX 77030 USA.
EM jkurie@mdanderson.org
FU NIH [5 T32 CA009666, P50 CA70907, CA132608, CA117965]; David M. Sather Memorial Fund; Armour Family Lung Cancer Research Fund; Dan L. Duncan Cancer Center at Baylor College of Medicine; ASCO Cancer Foundation; International Association for the Study of Lung Cancer (IASLC);  [P30 CA125123]
CR Adam L, 2009, CLIN CANCER RES, V15, P5060, DOI 10.1158/1078-0432.CCR-08-2245
   Ali S, 2010, CANCER RES, V70, P3606, DOI 10.1158/0008-5472.CAN-09-4598
   Beroukhim R, 2010, NATURE, V463, P899, DOI 10.1038/nature08822
   Chiodoni C, 2010, CANCER METAST REV, V29, P295, DOI 10.1007/s10555-010-9221-8
   Chitale D, 2009, ONCOGENE, V28, P2773, DOI 10.1038/onc.2009.135
   Cowey CL, 2009, CURR ONCOL REP, V11, P94, DOI 10.1007/s11912-009-0015-5
   Dallas NA, 2007, CANCER METAST REV, V26, P433, DOI 10.1007/s10555-007-9070-2
   Dykxhoorn DM, 2009, PLOS ONE, V4, P0, DOI 10.1371/journal.pone.0007181
   Elson-Schwab I, 2010, PLOS ONE, V5, P0, DOI 10.1371/journal.pone.0013176
   Esquela-Kerscher A, 2006, NAT REV CANCER, V6, P259, DOI 10.1038/nrc1840
   Friedman RC, 2009, GENOME RES, V19, P92, DOI 10.1101/gr.082701.108
   Gibbons DL, 2009, GENE DEV, V23, P2140, DOI 10.1101/gad.1820209
   Gibbons DL, 2009, PLOS ONE, V4, P0, DOI 10.1371/journal.pone.0005401
   Gille H, 2001, J BIOL CHEM, V276, P3222, DOI 10.1074/jbc.M002016200
   Gregory PA, 2008, NAT CELL BIOL, V10, P593, DOI 10.1038/ncb1722
   Hu XX, 2010, CANCER RES, V70, P1441, DOI 10.1158/0008-5472.CAN-09-3289
   Hyun S, 2009, CELL, V139, P1096, DOI 10.1016/j.cell.2009.11.020
   Iliopoulos D, 2010, MOL CELL, V39, P761, DOI 10.1016/j.molcel.2010.08.013
   Ito TK, 2007, ONCOGENE, V26, P7194, DOI 10.1038/sj.onc.1210535
   Jackson EL, 2005, CANCER RES, V65, P10280, DOI 10.1158/0008-5472.CAN-05-2193
   Jackson EL, 2001, GENE DEV, V15, P3243, DOI 10.1101/gad.943001
   Johnson L, 2001, NATURE, V410, P1111, DOI 10.1038/35074129
   Kong DJ, 2010, PLOS ONE, V5, P0, DOI 10.1371/journal.pone.0012445
   LESKELA S, 2010, ENDOCR RELAT CANC, V0, P0
   Lesslie DP, 2006, BRIT J CANCER, V94, P1710, DOI 10.1038/sj.bjc.6603143
   Liu G, 2000, P NATL ACAD SCI USA, V97, P4174, DOI 10.1073/pnas.97.8.4174
   Ma L, 2008, CELL CYCLE, V7, P570, DOI 10.4161/cc.7.5.5547
   Meza R, 1996, FEMS MICROBIOL LETT, V145, P333, DOI 10.1111/j.1574-6968.1996.tb08597.x
   Park SM, 2008, GENE DEV, V22, P894, DOI 10.1101/gad.1640608
   Patnaik SK, 2010, CANCER RES, V70, P36, DOI 10.1158/0008-5472.CAN-09-3153
   Raza A, 2010, AM J HEMATOL, V85, P593, DOI 10.1002/ajh.21745
   Rege TA, 2006, BBA-MOL CELL RES, V1763, P991, DOI 10.1016/j.bbamcr.2006.08.008
   Roberts DM, 2004, AM J PATHOL, V164, P1531, DOI 10.1016/S0002-9440(10)63711-X
   Saydam O, 2009, MOL CELL BIOL, V29, P5923, DOI 10.1128/MCB.00332-09
   Schickel R, 2010, MOL CELL, V38, P908, DOI 10.1016/j.molcel.2010.05.018
   Sica A, 2007, J CLIN INVEST, V117, P1155, DOI 10.1172/JCI31422
   Tomida S, 2009, J CLIN ONCOL, V27, P2793, DOI 10.1200/JCO.2008.19.7053
   Valastyan S, 2009, CELL CYCLE, V8, P3506, DOI 10.4161/cc.8.21.9802
   Valastyan S, 2009, CELL, V137, P1032, DOI 10.1016/j.cell.2009.03.047
   Wellner U, 2009, NAT CELL BIOL, V11, P1487, DOI 10.1038/ncb1998
   Wey JS, 2005, CANCER-AM CANCER SOC, V104, P427, DOI 10.1002/cncr.21145
   Yang AD, 2006, CANCER RES, V66, P46, DOI 10.1158/0008-5472.CAN-05-3086
   Zeitlin BD, 2009, CLIN CANCER RES, V15, P7453, DOI 10.1158/1078-0432.CCR-09-2578
   Zheng S, 2007, ONCOGENE, V26, P6896, DOI 10.1038/sj.onc.1210493
NR 44
TC 145
Z9 156
U1 0
U2 29
PU AMER ASSOC CANCER RESEARCH
PI PHILADELPHIA
PA 615 CHESTNUT ST, 17TH FLOOR, PHILADELPHIA, PA 19106-4404 USA
SN 1541-7786
EI 1557-3125
J9 MOL CANCER RES
JI Mol. Cancer Res.
PD JAN 15
PY 2011
VL 9
IS 1
BP 25
EP 35
DI 10.1158/1541-7786.MCR-10-0497
PG 11
WC Oncology; Cell Biology
SC Oncology; Cell Biology
GA 706LU
UT WOS:000286220700003
PM 21115742
DA 2023-09-23
ER

PT J
AU Goetz, JG
   Minguet, S
   Navarro-Lerida, I
   Lazcano, JJ
   Samaniego, R
   Calvo, E
   Tello, M
   Osteso-Ibanez, T
   Pellinen, T
   Echarri, A
   Cerezo, A
   Klein-Szanto, AJP
   Garcia, R
   Keely, PJ
   Sanchez-Mateos, P
   Cukierman, E
   Del Pozo, MA
AF Goetz, Jacky G.
   Minguet, Susana
   Navarro-Lerida, Inmaculada
   Jose Lazcano, Juan
   Samaniego, Rafael
   Calvo, Enrique
   Tello, Marta
   Osteso-Ibanez, Teresa
   Pellinen, Teijo
   Echarri, Asier
   Cerezo, Ana
   Klein-Szanto, Andres J. P.
   Garcia, Ricardo
   Keely, Patricia J.
   Sanchez-Mateos, Paloma
   Cukierman, Edna
   Del Pozo, Miguel A.
TI Biomechanical Remodeling of the Microenvironment by Stromal Caveolin-1 Favors Tumor Invasion and Metastasis
SO CELL
LA English
DT Article
ID cell-migration; rho; cancer; morphogenesis; fibroblasts; progression; expression; defects; absence; growth
AB Mechanotransduction is a key determinant of tissue homeostasis and tumor progression. It is driven by intercellular adhesions, cell contractility, and forces generated within the microenvironment and is dependent on extracellular matrix composition, organization, and compliance. We show that caveolin-1 (Cav1) favors cell elongation in three-dimensional cultures and promotes Rho- and force-dependent contraction, matrix alignment, and microenvironment stiffening through regulation of p190RhoGAP. In turn, microenvironment remodeling by Cav1 fibroblasts forces cell elongation. Cav1-deficient mice have disorganized stromal tissue architecture. Stroma associated with human carcinomas and melanoma metastases is enriched in Cav1-expressing carcinoma-associated fibroblasts (CAFs). Cav1 expression in breast CAFs correlates with low survival, and Cav1 depletion in CAFs decreases CAF contractility. Consistently, fibroblast expression of Cav1, through p190RhoGAP regulation, favors directional migration and invasiveness of carcinoma cells in vitro. In vivo, stromal Cav1 remodels peri- and intratumoral microenvironments to facilitate tumor invasion, correlating with increased metastatic potency. Thus, Cav1 modulates tissue responses through force-dependent architectural regulation of the microenvironment.
C1 [Calvo, Enrique] CNIC, Prote Unit, Madrid 28029, Spain.
   [Samaniego, Rafael; Sanchez-Mateos, Paloma] Hosp Gen Univ Gregorio Maranon, Unidad Microscopi Confocal, Lab Inmunooncol, Madrid 28007, Spain.
   [Tello, Marta; Garcia, Ricardo] CSIC, Forcetool Grp, Inst Microelect Madrid, Tres Cantos 28760, Spain.
   [Keely, Patricia J.] Univ Wisconsin, Dept Pharmacol, Mol Biol Lab, Madison, WI 53706 USA.
   [Klein-Szanto, Andres J. P.; Cukierman, Edna] Canc Biol Program, Philadelphia, PA 19111 USA.
   [Goetz, Jacky G.; Minguet, Susana; Navarro-Lerida, Inmaculada; Jose Lazcano, Juan; Osteso-Ibanez, Teresa; Pellinen, Teijo; Echarri, Asier; Cerezo, Ana; Del Pozo, Miguel A.] CNIC, Integrin Signaling Lab, Dept Vasc Biol & Inflammat, Madrid 28029, Spain.
C3 Centro Nacional de Investigaciones Cardiovasculares (CNIC); General University Gregorio Maranon Hospital; Consejo Superior de Investigaciones Cientificas (CSIC); CSIC - Instituto de Microelectronica de Madrid (IMM); University of Wisconsin System; University of Wisconsin Madison; Centro Nacional de Investigaciones Cardiovasculares (CNIC)
RP Goetz, JG (通讯作者)，Inst Genet & Mol & Cellular Biol, F-67404 Illkirch Graffenstaden, France.
EM jgoetz@igbmc.fr; madelpozo@cnic.es
FU MICINN (Spanish Ministry of Science and Innovation) [SAF2008-02100, RTICC RD06/0020/1033, CSD2009-00016, SAF2010-1602, MAT2009-08650, CSD2010-00024]; EMBO; European Heads of Research Councils; ESF; NIH/NCI [CA113451]; MICINN; Pro-CNIC Foundation
CR Amatangelo MD, 2005, AM J PATHOL, V167, P475, DOI 10.1016/S0002-9440(10)62991-4
   Bershadsky AD, 2003, ANNU REV CELL DEV BI, V19, P677, DOI 10.1146/annurev.cellbio.19.111301.153011
   Bhowmick NA, 2004, NATURE, V432, P332, DOI 10.1038/nature03096
   Bustos RI, 2008, CURR BIOL, V18, P1606, DOI 10.1016/j.cub.2008.09.019
   Cerezo A, 2009, MOL CELL BIOL, V29, P5046, DOI 10.1128/MCB.00315-09
   Chang SH, 2009, AM J PATHOL, V175, P1768, DOI 10.2353/ajpath.2009.090171
   Conklin MW, 2011, AM J PATHOL, V178, P1221, DOI 10.1016/j.ajpath.2010.11.076
   Cukierman E, 2001, SCIENCE, V294, P1708, DOI 10.1126/science.1064829
   del Pozo MA, 2005, NAT CELL BIOL, V7, P901, DOI 10.1038/ncb1293
   Doyle AD, 2009, J CELL BIOL, V184, P481, DOI 10.1083/jcb.200810041
   Drab M, 2001, SCIENCE, V293, P2449, DOI 10.1126/science.1062688
   Engler AJ, 2006, CELL, V126, P677, DOI 10.1016/j.cell.2006.06.044
   Engler AJ, 2009, SCIENCE, V324, P208, DOI 10.1126/science.1170107
   Friedl P, 2009, NAT REV MOL CELL BIO, V10, P445, DOI 10.1038/nrm2720
   Gaggioli C, 2007, NAT CELL BIOL, V9, P1392, DOI 10.1038/ncb1658
   Goetz JG, 2008, CANCER METAST REV, V27, P715, DOI 10.1007/s10555-008-9160-9
   Goetz JG, 2008, J CELL BIOL, V180, P1261, DOI 10.1083/jcb.200709019
   Gonzalez-Munoz E, 2009, ENDOCRINOLOGY, V150, P3493, DOI 10.1210/en.2008-1520
   Grande-Garcia A, 2007, J CELL BIOL, V177, P683, DOI 10.1083/jcb.200701006
   Gratton JP, 2003, CANCER CELL, V4, P31, DOI 10.1016/S1535-6108(03)00168-5
   Hinz B, 2010, J BIOMECH, V43, P146, DOI 10.1016/j.jbiomech.2009.09.020
   Karnoub AE, 2007, NATURE, V449, P557, DOI 10.1038/nature06188
   Krieg M, 2008, NAT CELL BIOL, V10, P429, DOI 10.1038/ncb1705
   Levental KR, 2009, CELL, V139, P891, DOI 10.1016/j.cell.2009.10.027
   Mammoto A, 2007, J CELL SCI, V120, P456, DOI 10.1242/jcs.03353
   Mammoto T, 2007, J BIOL CHEM, V282, P23910, DOI 10.1074/jbc.M702169200
   Minn AJ, 2005, NATURE, V436, P518, DOI 10.1038/nature03799
   Orimo A, 2005, CELL, V121, P335, DOI 10.1016/j.cell.2005.02.034
   Parton RG, 2007, NAT REV MOL CELL BIO, V8, P185, DOI 10.1038/nrm2122
   Paszek MJ, 2005, CANCER CELL, V8, P241, DOI 10.1016/j.ccr.2005.08.010
   Provenzano PP, 2008, BIOPHYS J, V95, P5374, DOI 10.1529/biophysj.108.133116
   Provenzano PP, 2006, BMC MED, V4, P0, DOI 10.1186/1741-7015-4-38
   Razani B, 2001, J BIOL CHEM, V276, P38121
   Ronnov-Jessen L, 2009, TRENDS MOL MED, V15, P5, DOI 10.1016/j.molmed.2008.11.001
   Sloan EK, 2009, AM J PATHOL, V174, P2035, DOI 10.2353/ajpath.2009.080924
   Sordella R, 2003, CELL, V113, P147, DOI 10.1016/S0092-8674(03)00271-X
   Williams TM, 2006, AM J PATHOL, V169, P1784, DOI 10.2353/ajpath.2006.060590
   Witkiewicz AK, 2008, CELL CYCLE, V7, P3021, DOI 10.4161/cc.7.19.6719
   Witkiewicz AK, 2009, AM J PATHOL, V174, P2023, DOI 10.2353/ajpath.2009.080873
   Yamada KM, 2007, CELL, V130, P601, DOI 10.1016/j.cell.2007.08.006
   Yang G, 2008, EXP MOL PATHOL, V84, P131, DOI 10.1016/j.yexmp.2007.08.004
   Zhao XH, 2007, J CELL SCI, V120, P1801, DOI 10.1242/jcs.001586
   Zhao YY, 2002, P NATL ACAD SCI USA, V99, P11375, DOI 10.1073/pnas.172360799
   Zhong CL, 1998, J CELL BIOL, V141, P539, DOI 10.1083/jcb.141.2.539
NR 44
TC 527
Z9 537
U1 3
U2 120
PU CELL PRESS
PI CAMBRIDGE
PA 50 HAMPSHIRE ST, FLOOR 5, CAMBRIDGE, MA 02139 USA
SN 0092-8674
EI 1097-4172
J9 CELL
JI Cell
PD JUL 8
PY 2011
VL 146
IS 1
BP 148
EP 163
DI 10.1016/j.cell.2011.05.040
PG 16
WC Biochemistry & Molecular Biology; Cell Biology
SC Biochemistry & Molecular Biology; Cell Biology
GA 789TN
UT WOS:000292539300013
PM 21729786
DA 2023-09-23
ER

PT J
AU Chiavarina, B
   Whitaker-Menezes, D
   Martinez-Outschoorn, UE
   Witkiewicz, AK
   Birbe, RC
   Howell, A
   Pestell, RG
   Smith, J
   Daniel, R
   Sotgia, F
   Lisanti, MP
AF Chiavarina, Barbara
   Whitaker-Menezes, Diana
   Martinez-Outschoorn, Ubaldo E.
   Witkiewicz, Agnieszka K.
   Birbe, Ruth C.
   Howell, Anthony
   Pestell, Richard G.
   Smith, Johanna
   Daniel, Rene
   Sotgia, Federica
   Lisanti, Michael P.
TI Pyruvate kinase expression (PKM1 and PKM2) in cancer-associated fibroblasts drives stromal nutrient production and tumor growth
SO CANCER BIOLOGY & THERAPY
LA English
DT Article
DE caveolin-1; pyruvate kinase M; PKM1; PKM2; metabolic coupling; tumor stroma; cancer associated fibroblasts; aerobic glycolysis; Warburg Effect; autophagy; ketone body; lactate
ID breast-cancer; m2-pyruvate kinase; oxidative stress; beta-hydroxybutyrate; energy-metabolism; prognostic value; messenger-rna; cumulus cells; lung-cancer; lactate
AB We have previously demonstrated that enhanced aerobic glycolysis and/or autophagy in the tumor stroma supports epithelial cancer cell growth and aggressive behavior, via the secretion of high-energy metabolites. These nutrients include lactate and ketones, as well as chemical building blocks, such as amino acids (glutamine) and nucleotides. Lactate and ketones serve as fuel for cancer cell oxidative metabolism, and building blocks sustain the anabolic needs of rapidly proliferating cancer cells. We have termed these novel concepts the "Reverse Warburg Effect," and the "Autophagic Tumor Stroma Model of Cancer Metabolism." We have also identified a loss of stromal caveolin-1 (Cav-1) as a marker of stromal glycolysis and autophagy. The aim of the current study was to provide genetic evidence that enhanced glycolysis in stromal cells favors tumorigenesis. To this end, normal human fibroblasts were genetically-engineered to express the two isoforms of pyruvate kinase M (PKM1 and PKM2), a key enzyme in the glycolytic pathway. In a xenograft model, fibroblasts expressing PKM1 or PKM2 greatly promoted the growth of co-injected MDA-MB-231 breast cancer cells, without an increase in tumor angiogenesis. Interestingly, PKM1 and PKM2 promoted tumorigenesis by different mechanism(s). Expression of PKM1 enhanced the glycolytic power of stromal cells, with increased output of lactate. Analysis of tumor xenografts demonstrated that PKM1 fibroblasts greatly induced tumor inflammation, as judged by CD45 staining. In contrast, PKM2 did not lead to lactate accumulation, but triggered a "pseudo-starvation" response in stromal cells, with induction of an NF kappa B-dependent autophagic program, and increased output of the ketone body 3-hydroxy- buryrate. Strikingly, in situ evaluation of Complex IV activity in the tumor xenografts demonstrated that stromal PKM2 expression drives mitochondrial respiration specifically in tumor cells. Finally, immuno-histochemistry analysis of human breast cancer samples lacking stromal Cav-1 revealed PKM1 and PKM2 expression in the tumor stroma. Thus, our data indicate that a subset of human breast cancer patients with a loss of stromal Cav-1 show profound metabolic changes in the tumor microenvironment. As such, this subgroup of patients may benefit therapeutically from potent inhibitors targeting glycolysis, autophagy and/or mitochondrial activity (such as metformin).
C1 [Chiavarina, Barbara; Whitaker-Menezes, Diana; Martinez-Outschoorn, Ubaldo E.; Witkiewicz, Agnieszka K.; Birbe, Ruth C.; Pestell, Richard G.; Sotgia, Federica; Lisanti, Michael P.] Thomas Jefferson Univ, Jefferson Stem Cell Biol & Regenerat Med Ctr, Kimmel Canc Ctr, Philadelphia, PA 19107 USA.
   [Chiavarina, Barbara; Whitaker-Menezes, Diana; Martinez-Outschoorn, Ubaldo E.; Pestell, Richard G.; Sotgia, Federica; Lisanti, Michael P.] Thomas Jefferson Univ, Dept Stem Cell Biol & Regenerat Med, Kimmel Canc Ctr, Philadelphia, PA 19107 USA.
   [Chiavarina, Barbara; Whitaker-Menezes, Diana; Martinez-Outschoorn, Ubaldo E.; Pestell, Richard G.; Sotgia, Federica; Lisanti, Michael P.] Thomas Jefferson Univ, Dept Canc Biol, Kimmel Canc Ctr, Philadelphia, PA 19107 USA.
   [Martinez-Outschoorn, Ubaldo E.; Pestell, Richard G.; Lisanti, Michael P.] Thomas Jefferson Univ, Dept Med Oncol, Kimmel Canc Ctr, Philadelphia, PA 19107 USA.
   [Witkiewicz, Agnieszka K.; Birbe, Ruth C.] Thomas Jefferson Univ, Dept Pathol Anat & Cell Biol, Philadelphia, PA 19107 USA.
   [Howell, Anthony; Sotgia, Federica; Lisanti, Michael P.] Univ Manchester, Manchester Breast Ctr, Manchester M13 9PL, Lancs, England.
   [Howell, Anthony; Sotgia, Federica; Lisanti, Michael P.] Univ Manchester, Breakthrough Breast Canc Res Unit, Sch Canc Enabling Sci & Technol, Paterson Inst Canc Res,Manchester Acad Hlth Sci C, Manchester M13 9PL, Lancs, England.
   [Smith, Johanna; Daniel, Rene] Thomas Jefferson Univ, Dept Infect Dis & Environm Med, Philadelphia, PA 19107 USA.
C3 Jefferson University; Jefferson University; Jefferson University; Jefferson University; Jefferson University; University of Manchester; University of Manchester; Jefferson University
RP Sotgia, F (通讯作者)，Thomas Jefferson Univ, Jefferson Stem Cell Biol & Regenerat Med Ctr, Kimmel Canc Ctr, Philadelphia, PA 19107 USA.
EM federica.sotgia@jefferson.edu; michael.lisanti@kimmelcancercenter.org
FU Breast Cancer Alliance (BCA); American Cancer Society (ACS); Margaret Q. Landenberger Research Foundation; NIH/NCI [R01-CA080250, R01-CA-098779, R01-CA-120876, R01-AR055660, R01CA- 70896, R01-CA-75503, R01-CA-86072, R01-CA-107382]; Susan G. Komen Breast Cancer Foundation; Susan G. Komen Career Catalyst Grant; Dr. Ralph and Marian C. Falk Medical Research Trust; NIH/NCI Cancer Center [P30-CA-56036]; Breakthrough Breast Cancer in the UK, Manchester; Advanced ERC from the European Research Council
CR Aloysius MM, 2009, BMC CANCER, V9, P0, DOI 10.1186/1471-2407-9-327
   [Anonymous], 1998, PMID, V329, P373
   Ayi K, 2008, NEW ENGL J MED, V358, P1805, DOI 10.1056/NEJMoa072464
   Bellot G, 2009, MOL CELL BIOL, V29, P2570, DOI 10.1128/MCB.00166-09
   Benesch C, 2010, ANTICANCER RES, V30, P1689
   Benigni F, 2000, J CLIN INVEST, V106, P1291, DOI 10.1172/JCI9900
   BIGGERS JD, 1967, P NATL ACAD SCI USA, V58, P560, DOI 10.1073/pnas.58.2.560
   Blazquez C, 1999, J NEUROCHEM, V73, P1674, DOI 10.1046/j.1471-4159.1999.731674.x
   Bluemlein K, 2011, ONCOTARGET, V2, P393
   Bonuccelli G, 2010, CELL CYCLE, V9, P3506, DOI 10.4161/cc.9.17.12731
   Bonuccelli G, 2010, CELL CYCLE, V9, P1960, DOI 10.4161/cc.9.10.11601
   Christofk HR, 2008, NATURE, V452, P181, DOI 10.1038/nature06667
   Criollo A, 2010, EMBO J, V29, P619, DOI 10.1038/emboj.2009.364
   Cullingford TE, 1998, BIOCHEM J, V329, P373
   Goonetilleke KS, 2007, PANCREAS, V34, P318, DOI 10.1097/MPA.0b013e31802ee9c7
   Guppy M, 2002, BIOCHEM J, V364, P309, DOI 10.1042/bj3640309
   Guppy M, 2002, BIOCHEM BIOPH RES CO, V299, P676, DOI 10.1016/S0006-291X(02)02710-9
   Guzman M, 2001, TRENDS ENDOCRIN MET, V12, P169, DOI 10.1016/S1043-2760(00)00370-2
   Haji-Michael PG, 1999, METABOLISM, V48, P779, DOI 10.1016/S0026-0495(99)90179-8
   Heiden MGV, 2010, SCIENCE, V329, P1492, DOI 10.1126/science.1188015
   Heiden MGV, 2009, SCIENCE, V324, P1029, DOI 10.1126/science.1160809
   Hitosugi T, 2009, SCI SIGNAL, V2, P0, DOI 10.1126/scisignal.2000431
   Hunt TK, 2007, ANTIOXID REDOX SIGN, V9, P1115, DOI 10.1089/ars.2007.1674
   Izumi Y, 1998, J CLIN INVEST, V101, P1121, DOI 10.1172/JCI1009
   KALLINOWSKI F, 1988, CANCER RES, V48, P7264
   Kalluri R, 2006, NAT REV CANCER, V6, P392, DOI 10.1038/nrc1877
   Karnoub AE, 2007, NATURE, V449, P557, DOI 10.1038/nature06188
   Kitamura K, 2011, J HEPATOL, V55, P846, DOI 10.1016/j.jhep.2011.01.038
   LEESE HJ, 1985, J EXP ZOOL, V234, P231, DOI 10.1002/jez.1402340208
   Luftner D, 2000, ANTICANCER RES, V20, P5077
   Lv L, 2011, MOL CELL, V42, P719, DOI 10.1016/j.molcel.2011.04.025
   Martinez-Outschoorn UE, 2011, CELL CYCLE, V10, P2521, DOI 10.4161/cc.10.15.16584
   Martinez-Outschoorn UE, 2011, CELL CYCLE, V10, P1784, DOI 10.4161/cc.10.11.15674
   Martinez-Outschoorn UE, 2011, CELL CYCLE, V10, P1271, DOI 10.4161/cc.10.8.15330
   Martinez-Outschoorn UE, 2010, CELL CYCLE, V9, P3515, DOI 10.4161/cc.9.17.12928
   Martinez-Outschoorn UE, 2010, CELL CYCLE, V9, P3256, DOI 10.4161/cc.9.16.12553
   Masuda R, 2005, J NEUROSCI RES, V80, P501, DOI 10.1002/jnr.20464
   Mazurek S, 2005, SEMIN CANCER BIOL, V15, P300, DOI 10.1016/j.semcancer.2005.04.009
   Mazurek S, 1997, J BIOL CHEM, V272, P4941, DOI 10.1074/jbc.272.8.4941
   Min-Oo G, 2003, NAT GENET, V35, P357, DOI 10.1038/ng1260
   Nareika A, 2005, AM J PHYSIOL-ENDOC M, V289, PE534, DOI 10.1152/ajpendo.00462.2004
   NOGUCHI T, 1986, J BIOL CHEM, V261, P3807
   Orimo A, 2005, CELL, V121, P335, DOI 10.1016/j.cell.2005.02.034
   Pavlides S, 2010, CELL CYCLE, V9, P3485, DOI 10.4161/cc.9.17.12721
   Pavlides S, 2009, CELL CYCLE, V8, P3984, DOI 10.4161/cc.8.23.10238
   ROTH S, 1991, EUR J IMMUNOL, V21, P1933, DOI 10.1002/eji.1830210823
   Samuvel DJ, 2009, J IMMUNOL, V182, P2476, DOI 10.4049/jimmunol.0802059
   Schmidt M, 2010, J CANCER RES CLIN, V136, P219, DOI 10.1007/s00432-009-0652-y
   Schneider J, 2002, ANTICANCER RES, V22, P311
   Schneider J, 2000, CANCER DETECT PREV, V24, P531
   Sloan EK, 2009, AM J PATHOL, V174, P2035, DOI 10.2353/ajpath.2009.080924
   Smeitink J, 2001, NAT REV GENET, V2, P342, DOI 10.1038/35072063
   Sotgia F, 2011, BREAST CANCER RES, V13, P0, DOI 10.1186/bcr2892
   Sugiura K, 2005, DEV BIOL, V279, P20, DOI 10.1016/j.ydbio.2004.11.027
   Sugiura K, 2007, DEVELOPMENT, V134, P2593, DOI 10.1242/dev.006882
   WARBURG O, 1956, SCIENCE, V124, P269
   WARBURG O, 1956, SCIENCE, V123, P309, DOI 10.1126/science.123.3191.309
   Whitaker-Menezes D, 2011, CELL CYCLE, V10, P1772, DOI 10.4161/cc.10.11.15659
   Witkiewicz AK, 2011, CELL CYCLE, V10, P1794, DOI 10.4161/cc.10.11.15675
   Witkiewicz AK, 2009, AM J PATHOL, V174, P2023, DOI 10.2353/ajpath.2009.080873
   Zu XL, 2004, BIOCHEM BIOPH RES CO, V313, P459, DOI 10.1016/j.bbrc.2003.11.136
NR 61
TC 85
Z9 89
U1 0
U2 26
PU TAYLOR & FRANCIS INC
PI PHILADELPHIA
PA 530 WALNUT STREET, STE 850, PHILADELPHIA, PA 19106 USA
SN 1538-4047
EI 1555-8576
J9 CANCER BIOL THER
JI Cancer Biol. Ther.
PD DEC 15
PY 2011
VL 12
IS 12
BP 1101
EP 1113
DI 10.4161/cbt.12.12.18703
PG 13
WC Oncology
SC Oncology
GA 883JG
UT WOS:000299629600012
PM 22236875
DA 2023-09-23
ER

PT J
AU Leontieva, OV
   Blagosklonny, MV
AF Leontieva, Olga V.
   Blagosklonny, Mikhail V.
TI Yeast-like chronological senescence in mammalian cells: phenomenon, mechanism and pharmacological suppression
SO AGING-US
LA English
DT Article
DE chronological aging; senescence; metabolism; rapamycin; mTOR; lactate
ID life-span extension; cancer-associated fibroblasts; cellular senescence; tumor-growth; aerobic glycolysis; saccharomyces-cerevisiae; molecular-mechanism; signaling pathways; hypoxic response; drug-resistance
AB In yeast, chronological senescence (CS) is defined as loss of viability in stationary culture. Although its relevance to the organismal aging remained unclear, yeast CS was one of the most fruitful models in aging research. Here we described a mammalian replica of yeast CS: loss of viability of overgrown "yellow" cancer cell culture. In a density and time (chronological)-dependent manner, cell culture loses the ability to re-grow in fresh medium. Rapamycin dramatically decelerated CS. Loss of viability was caused by acidification of the medium by lactic acid (lactate). Rapamycin decreased production of lactate, making conditioned medium (CM) less deadly. Both deadly CM and lactate caused loss of viability in low cell density, not preventable by either rapamycin or additional glucose. Also, NAC, LY294002, U0126, GSK733, which all indirectly inhibit mTOR and have been shown to suppress the senescent phenotype in traditional models of mammalian cell senescence, also decreased lactate production and decelerated CS. We discuss that although CS does not mimic organismal aging, the same signal transduction pathways that drive CS also drive aging.
C1 [Leontieva, Olga V.; Blagosklonny, Mikhail V.] Roswell Pk Canc Inst, Dept Cell Stress Biol, BLSC, Buffalo, NY 14263 USA.
C3 Roswell Park Comprehensive Cancer Center
RP Blagosklonny, MV (通讯作者)，Roswell Pk Canc Inst, Dept Cell Stress Biol, BLSC, L3-312, Buffalo, NY 14263 USA.
EM blagosklonny@oncotarget.com
CR Abrams SL, 2010, CELL CYCLE, V9, P1781, DOI 10.4161/cc.9.9.11483
   Alvers AL, 2009, AUTOPHAGY, V5, P847, DOI 10.4161/auto.8824
   Arsham AM, 2003, J BIOL CHEM, V278, P29655, DOI 10.1074/jbc.M212770200
   Baur JA, 2010, SCIENCE, V329, P1012, DOI 10.1126/science.329.5995.1012
   Blagosklonny MV, 2008, CELL CYCLE, V7, P3344, DOI 10.4161/cc.7.21.6965
   Blagosklonny MV, 2006, CELL CYCLE, V5, P2087, DOI 10.4161/cc.5.18.3288
   Blagosklonny MV, 2011, AGING-US, V3, P94, DOI 10.18632/aging.100281
   Blagosklonny MV, 2010, CELL CYCLE, V9, P3151, DOI 10.4161/cc.9.16.13120
   Blagosklonny MV, 2010, AGING-US, V2, P111, DOI 10.18632/aging.100132
   Blagosklonny MV, 2009, AGING-US, V1, P357, DOI 10.18632/aging.100040
   Boer VM, 2008, P NATL ACAD SCI USA, V105, P6930, DOI 10.1073/pnas.0802601105
   Bonawitz ND, 2007, CELL METAB, V5, P265, DOI 10.1016/j.cmet.2007.02.009
   Bonuccelli G, 2010, CELL CYCLE, V9, P3506, DOI 10.4161/cc.9.17.12731
   Brugarolas J, 2004, GENE DEV, V18, P2893, DOI 10.1101/gad.1256804
   Burtner CR, 2009, CELL CYCLE, V8, P1256, DOI 10.4161/cc.8.8.8287
   Carver BS, 2003, CANCER CELL, V19, P575
   Chan FH, 2009, CASE REP MED, V2009, P0, DOI 10.1155/2009/534561
   Chang BD, 2000, ONCOGENE, V19, P2165, DOI 10.1038/sj.onc.1203573
   Choo AY, 2009, CELL CYCLE, V8, P567, DOI 10.4161/cc.8.4.7659
   Delaney JR, 2011, CELL CYCLE, V10, P156, DOI 10.4161/cc.10.1.14457
   Demidenko ZN, 2010, P NATL ACAD SCI USA, V9660-4, P9660
   Demidenko ZN, 2008, CELL CYCLE, V7, P3355, DOI 10.4161/cc.7.21.6919
   Demidenko ZN, 2009, AGING-US, V1, P1008, DOI 10.18632/aging.100115
   Demidenko ZN, 2009, CELL CYCLE, V8, P1896, DOI 10.4161/cc.8.12.8809
   Demidenko ZN, 2009, CELL CYCLE, V8, P1888, DOI 10.4161/cc.8.12.8606
   Diaz-Ruiz R, 2011, BBA-BIOENERGETICS, V1807, P568, DOI 10.1016/j.bbabio.2010.08.010
   Dogan E, 2005, ADV THER, V22, P443, DOI 10.1007/BF02849863
   Duvel K, 2010, MOL CELL, V39, P171, DOI 10.1016/j.molcel.2010.06.022
   Fabrizio P, 2005, CELL, V123, P655, DOI 10.1016/j.cell.2005.08.042
   Fabrizio P, 2004, J CELL BIOL, V166, P1055, DOI 10.1083/jcb.200404002
   Fabrizio P, 2003, AGING CELL, V2, P73, DOI 10.1046/j.1474-9728.2003.00033.x
   Fabrizio P, 2001, SCIENCE, V292, P288, DOI 10.1126/science.1059497
   Fabrizio Paola, 2007, METHODS MOL BIOL, V371, P89
   Feron O, 2009, RADIOTHER ONCOL, V92, P329, DOI 10.1016/j.radonc.2009.06.025
   Firestein R, 2008, PLOS ONE, V3, P0, DOI 10.1371/journal.pone.0002020
   Fontana L, 2010, SCIENCE, V328, P321, DOI 10.1126/science.1172539
   Galluzzi L, 2010, AGING-US, V2, P535, DOI 10.18632/aging.100202
   Gatenby RA, 2004, NAT REV CANCER, V4, P891, DOI 10.1038/nrc1478
   Gems D, 2001, NATURE, V410, P154, DOI 10.1038/35065765
   Goldberg AA, 2010, AGING-US, V2, P393, DOI 10.18632/aging.100168
   Haigis MC, 2010, ANNU REV PATHOL-MECH, V5, P253, DOI 10.1146/annurev.pathol.4.110807.092250
   Hay N, 2005, CANCER CELL, V8, P179, DOI 10.1016/j.ccr.2005.08.008
   Heeren G, 2009, AGING-US, V1, P622, DOI 10.18632/aging.100065
   Janes MR, 2010, ONCOTARGET, V1, P69, DOI 10.18632/oncotarget.110
   Kaeberlein M, 2005, MECH AGEING DEV, V126, P17, DOI 10.1016/j.mad.2004.09.013
   Kaeberlein M, 2001, SCI AGING KNOWLEDGE ENVIRON, V2001, Ppe1, DOI 10.1126/sageke.2001.1.pe1
   Kaeberlein M, 2011, AGING CELL, V10, P185, DOI 10.1111/j.1474-9726.2010.00665.x
   Kaeberlein M, 2010, NATURE, V464, P513, DOI 10.1038/nature08981
   Kaeberlein M, 2009, CELL CYCLE, V8, P2324, DOI 10.4161/cc.8.15.9126
   Kapahi P, 2004, CURR BIOL, V14, P885, DOI 10.1016/j.cub.2004.03.059
   Kapahi P, 2010, CELL METAB, V11, P453, DOI 10.1016/j.cmet.2010.05.001
   Kim D, 2007, EMBO J, V26, P3169, DOI 10.1038/sj.emboj.7601758
   Korotchkina LG, 2010, AGING-US, V2, P344, DOI 10.18632/aging.100160
   Kuribayashi K, 2011, CELL CYCLE, V10, P2380, DOI 10.4161/cc.10.14.16588
   Leontieva OV, 2010, AGING-US, V2, P924, DOI 10.18632/aging.100265
   Leontieva OV, 2010, CELL CYCLE, V9, P4323, DOI 10.4161/cc.9.21.13584
   Longo VD, 2006, CELL, V126, P257, DOI 10.1016/j.cell.2006.07.002
   Longo Valter D, 2004, SCI AGING KNOWLEDGE ENVIRON, V2004, Ppe36, DOI 10.1126/sageke.2004.39.pe36
   Luo J, 2003, CANCER CELL, V4, P257, DOI 10.1016/S1535-6108(03)00248-4
   Madia F, 2009, J CELL BIOL, V186, P509, DOI 10.1083/jcb.200906011
   Markman B, 2010, ONCOTARGET, V1, P530, DOI 10.18632/oncotarget.188
   Martelli AM, 2010, ONCOTARGET, V1, P89, DOI 10.18632/oncotarget.114
   Martinez-Outschoorn UE, 2011, CELL CYCLE, V10, P2521, DOI 10.4161/cc.10.15.16584
   Matheu A, 2007, NATURE, V448, P375, DOI 10.1038/nature05949
   Medvedik O, 2007, PLOS BIOL, V5, P2330, DOI 10.1371/journal.pbio.0050261
   Migneco G, 2010, CELL CYCLE, V9, P2412, DOI 10.4161/cc.9.12.11989
   Mirisola MG, 2011, AGING-US, V3, P340, DOI 10.18632/aging.100320
   Morselli E, 2009, AGING-US, V1, P961, DOI 10.18632/aging.100110
   Murakami CJ, 2008, J GERONTOL A-BIOL, V63, P113, DOI 10.1093/gerona/63.2.113
   Murakami CJ, 2011, PLOS ONE, V6, P0, DOI 10.1371/journal.pone.0024530
   Novosyadlyy R, 2010, CELL CYCLE, V9, P1449, DOI 10.4161/cc.9.8.11512
   Nucera C, 2010, ONCOTARGET, V1, P751
   Pan Y, 2011, CELL METAB, V13, P668, DOI 10.1016/j.cmet.2011.03.018
   Pan Y, 2009, AGING-US, V1, P131, DOI 10.18632/aging.100016
   Parrella E, 2010, THESCIENTIFICWORLDJO, V10, P161, DOI 10.1100/tsw.2010.8
   Pavlides S, 2009, CELL CYCLE, V8, P3984, DOI 10.4161/cc.8.23.10238
   Pinkston JM, 2006, SCIENCE, V313, P971, DOI 10.1126/science.1121908
   Pospelova TV, 2009, CELL CYCLE, V8, P4112, DOI 10.4161/cc.8.24.10215
   Powers RW, 2006, GENE DEV, V20, P174, DOI 10.1101/gad.1381406
   Poyurovsky MV, 2010, AGING-US, V2, P380, DOI 10.18632/aging.100179
   Rexer BN, 2009, CELL CYCLE, V8, P18, DOI 10.4161/cc.8.1.7324
   Ruckenstuhl C, 2010, AGING-US, V2, P643, DOI 10.18632/aging.100223
   Ruckenstuhl C, 2009, PLOS ONE, V4, P0, DOI 10.1371/journal.pone.0004592
   Schmidt EV, 2009, CELL CYCLE, V8, P1344, DOI 10.4161/cc.8.9.8215
   Serrano M, 2010, CELL CYCLE, V9, P4256, DOI 10.4161/cc.9.21.13785
   Shahbazian D, 2010, CELL CYCLE, V9, P4106, DOI 10.4161/cc.9.20.13630
   Sinclair DA, 2006, SCI AM, V294, P48, DOI 10.1038/scientificamerican0306-48
   Sinclair DA, 2002, MECH AGEING DEV, V123, P857, DOI 10.1016/S0047-6374(02)00023-4
   Stanfel MN, 2009, BBA-GEN SUBJECTS, V1790, P1067, DOI 10.1016/j.bbagen.2009.06.007
   Sun QA, 2011, P NATL ACAD SCI USA, V108, P4129, DOI 10.1073/pnas.1014769108
   Vigneron A, 2010, AGING-US, V2, P471, DOI 10.18632/aging.100189
   Wei M, 2008, PLOS GENET, V4, P0, DOI 10.1371/journal.pgen.0040013
   Wei M, 2009, PLOS GENET, V5, P0, DOI 10.1371/journal.pgen.1000467
   Weinberger M, 2010, AGING-US, V2, P709, DOI 10.18632/aging.100215
   Wood JG, 2004, NATURE, V430, P686, DOI 10.1038/nature02789
   Zhang L, 2000, SCIENCE, V290, P989, DOI 10.1126/science.290.5493.989
   Zhang ZF, 2010, ONCOTARGET, V1, P497
   Zhao L, 2010, CELL CYCLE, V9, P596, DOI 10.4161/cc.9.3.10599
NR 98
TC 88
Z9 91
U1 1
U2 12
PU IMPACT JOURNALS LLC
PI ORCHARD PARK
PA 6666 E QUAKER ST, STE 1, ORCHARD PARK, NY 14127 USA
SN 1945-4589
EI 
J9 AGING-US
JI Aging-US
PD NOV 15
PY 2011
VL 3
IS 11
BP 1078
EP 1091
DI 10.18632/aging.100402
PG 14
WC Cell Biology; Geriatrics & Gerontology
SC Cell Biology; Geriatrics & Gerontology
GA 883EJ
UT WOS:000299616500007
PM 22156391
DA 2023-09-23
ER

PT J
AU Rucci, N
   Sanita, P
   Angelucci, A
AF Rucci, N.
   Sanita, P.
   Angelucci, A.
TI Roles of Metalloproteases in Metastatic Niche
SO CURRENT MOLECULAR MEDICINE
LA English
DT Review
DE Bone; carcinoma-associated fibroblasts; extracellular matrix; metastasis; metalloproteinase; metastatic niche; metalloproteinase inhibitor
ID retinal-pigment epithelium; tumor-induced osteolysis; human colorectal-cancer; matrix metalloproteinases; tissue inhibitor; myeloid cells; growth-factor; up-regulation; bone-marrow; 1-matrix metalloproteinase
AB Metalloproteinases (MMPs) are a cluster of at least 23 enzymes belonging to the more wide family of endopeptidases called Metzincins, whose structure is characterized by the presence of a zinc ion at the catalytic site. Although the general view of MMPs as physiologic scissors involved in extracellular matrix (ECM) degradation and tissue remodeling is still valid, additional functions have recently emerged, including the ability to cleave non ECM molecules such as growth factors, cytokines and chemokines from their membrane-anchored proforms. These functions are utilized by tumor cells and are fundamental in the determination of tumor progression and invasion. The effect of MMPs activity in cancer progression has been traditionally associated with the acquisition by tumor cells of an invasive phenotype, an indispensable requisite for the metastatic spreading of cancer cells. In addition to the traditional view, a new role for MMPs in creating a favourable microenvironment has been proposed, so that MMPs are not only involved in cell invasion, but also in signaling pathways that control cell growth, inflammation, or angiogenesis. Finally, recent evidence suggest a role of MMPs in the so called "pre-metastatic niche" that is the hypothesis of an early distant modification of the premetastatic site by primary cancer cells. This new hypothesis is changing our traditional view about MMPs and provides important insights into the effective time window for the therapeutic use of MMP inhibitors. In this review we provide the main available data about the ability of MMPs in creating a suitable microenvironment for tumor growth in metastatic sites and we indicate the implication of these data on the potential use of MMP inhibitors in the metastatic therapy.
C1 [Rucci, N.; Sanita, P.; Angelucci, A.] Univ Aquila, Dept Expt Med, I-67100 Laquila, Italy.
C3 University of L'Aquila
RP Angelucci, A (通讯作者)，Univ Aquila, Dept Expt Med, Via Vetoio Coppito 2, I-67100 Laquila, Italy.
EM adriano.angelucci@univaq.it
CR Acuff HB, 2006, CANCER RES, V66, P259, DOI 10.1158/0008-5472.CAN-05-2502
   Andarawewa KL, 2003, CANCER RES, V63, P5844
   Angelucci A, 2004, INT J ONCOL, V25, P1713
   Arkona C, 1996, BIOL CHEM, V377, P695, DOI 10.1515/bchm3.1996.377.11.695
   BISWAS C, 1995, CANCER RES, V55, P434
   Blackburn JS, 2007, CANCER RES, V67, P10849, DOI 10.1158/0008-5472.CAN-07-1791
   Bode W, 1999, CELL MOL LIFE SCI, V55, P639, DOI 10.1007/s000180050320
   Bonfil RD, 2007, AM J PATHOL, V170, P2100, DOI 10.2353/ajpath.2007.060720
   Brew K, 2010, BBA-MOL CELL RES, V1803, P55, DOI 10.1016/j.bbamcr.2010.01.003
   Bruni-Cardoso A, 2010, MOL CANCER RES, V8, P459, DOI 10.1158/1541-7786.MCR-09-0445
   Buergy D, 2009, CANCER-AM CANCER SOC, V115, P4667, DOI 10.1002/cncr.24516
   Cao J, 2005, THROMB HAEMOSTASIS, V93, P770, DOI 10.1160/TH04-08-0555
   Donadio AC, 2008, HISTOCHEM CELL BIOL, V130, P1155, DOI 10.1007/s00418-008-0496-6
   Coussens LM, 2002, SCIENCE, V295, P2387, DOI 10.1126/science.1067100
   DeCastro R, 1996, J INVEST DERMATOL, V106, P1260, DOI 10.1111/1523-1747.ep12348959
   Deryugina EI, 2001, EXP CELL RES, V263, P209, DOI 10.1006/excr.2000.5118
   Dong Z, 2005, AM J PATHOL, V166, P1173, DOI 10.1016/S0002-9440(10)62337-1
   Eck SM, 2009, BREAST CANCER RES TR, V116, P79, DOI 10.1007/s10549-008-0085-3
   Egawa N, 2006, J BIOL CHEM, V281, P37576, DOI 10.1074/jbc.M606993200
   Finnemann SC, 1997, INVEST OPHTH VIS SCI, V38, P2366
   Furumoto K, 2001, HEPATOLOGY, V33, P189, DOI 10.1053/jhep.2001.21048
   Gerg M, 2008, MOL CANCER RES, V6, P341, DOI 10.1158/1541-7786.MCR-07-2032
   Gorden DL, 2007, INT J CANCER, V121, P495, DOI 10.1002/ijc.22594
   Hendrix MJC, 2007, NAT REV CANCER, V7, P246, DOI 10.1038/nrc2108
   Heppner KJ, 1996, AM J PATHOL, V149, P273
   Hernandez-Barrantes S, 2000, J BIOL CHEM, V275, P12080, DOI 10.1074/jbc.275.16.12080
   HIMELSTEIN BP, 1994, J CELL SCI, V107, P477
   Hiratsuka S, 2002, CANCER CELL, V2, P289, DOI 10.1016/S1535-6108(02)00153-8
   Hiratsuka S, 2006, NAT CELL BIOL, V8, P1369, DOI 10.1038/ncb1507
   Hofmann UB, 2003, CANCER RES, V63, P8221
   Holmbeck K, 1999, CELL, V99, P81, DOI 10.1016/S0092-8674(00)80064-1
   Huang YJ, 2009, CANCER RES, V69, P7529, DOI 10.1158/0008-5472.CAN-08-4382
   Illemann M, 2006, MOL CANCER RES, V4, P293, DOI 10.1158/1541-7786.MCR-06-0003
   Ishibashi O, 2006, LIFE SCI, V79, P1657, DOI 10.1016/j.lfs.2006.05.024
   Itoh T, 1999, CLIN EXP METASTAS, V17, P177, DOI 10.1023/A:1006603723759
   Itoh T, 1998, CANCER RES, V58, P1048
   Joyce JA, 2009, NAT REV CANCER, V9, P239, DOI 10.1038/nrc2618
   Kaplan RN, 2005, NATURE, V438, P820, DOI 10.1038/nature04186
   Karnoub AE, 2007, NATURE, V449, P557, DOI 10.1038/nature06188
   Kim TH, 2006, CLIN EXP METASTAS, V23, P391, DOI 10.1007/s10585-006-9048-4
   Kioi M, 2003, ONCOGENE, V22, P8662, DOI 10.1038/sj.onc.1207181
   Kitamura T, 2010, P NATL ACAD SCI USA, V107, P13063, DOI 10.1073/pnas.1002372107
   Klein A, 2009, CANCER LETT, V276, P212, DOI 10.1016/j.canlet.2008.11.017
   Ko HM, 2007, INT J CANCER, V120, P1277, DOI 10.1002/ijc.22450
   KOOP S, 1995, CANCER RES, V55, P2520
   LIOTTA LA, 1980, NATURE, V284, P67, DOI 10.1038/284067a0
   Lorger M, 2010, AM J PATHOL, V176, P2958, DOI 10.2353/ajpath.2010.090838
   Lu X, 2009, GENE DEV, V23, P1882, DOI 10.1101/gad.1824809
   Lubbe WJ, 2006, CLIN CANCER RES, V12, P1876, DOI 10.1158/1078-0432.CCR-05-2686
   Manicone AM, 2008, SEMIN CELL DEV BIOL, V19, P34, DOI 10.1016/j.semcdb.2007.07.003
   Marmorstein AD, 1996, J CELL SCI, V109, P3025
   Martin MD, 2008, CANCER RES, V68, P6251, DOI 10.1158/0008-5472.CAN-08-0537
   McCawley LJ, 2001, CURR OPIN CELL BIOL, V13, P534, DOI 10.1016/S0955-0674(00)00248-9
   Mimori K, 2008, ANN SURG ONCOL, V15, P2934, DOI 10.1245/s10434-008-9916-z
   MORRIS VL, 1994, CLIN EXP METASTAS, V12, P357, DOI 10.1007/BF01755879
   Mueller MM, 2004, NAT REV CANCER, V4, P839, DOI 10.1038/nrc1477
   Murphy G, 1997, MATRIX BIOL, V15, P511, DOI 10.1016/S0945-053X(97)90025-1
   Musso O, 1997, J HEPATOL, V26, P593, DOI 10.1016/S0168-8278(97)80425-4
   Nabha SM, 2006, CLIN EXP METASTAS, V23, P335, DOI 10.1007/s10585-006-9042-x
   Nagase H, 2006, CARDIOVASC RES, V69, P562, DOI 10.1016/j.cardiores.2005.12.002
   Nagase H, 1999, J BIOL CHEM, V274, P21491, DOI 10.1074/jbc.274.31.21491
   Nagase H, 1997, BIOL CHEM, V378, P151
   Nannuru KC, 2010, CANCER RES, V70, P3494, DOI 10.1158/0008-5472.CAN-09-3251
   Nemeth JA, 2002, J NATL CANCER I, V94, P17
   Oh J, 2001, CELL, V107, P789, DOI 10.1016/S0092-8674(01)00597-9
   OHISHI K, 1995, CLIN EXP METASTAS, V13, P287, DOI 10.1007/BF00133484
   Olaso E, 1997, HEPATOLOGY, V26, P634, DOI 10.1002/hep.510260315
   Owen Jennifer L, 2004, BREAST DIS, V20, P145
   Owen JL, 2003, J IMMUNOL, V171, P4340, DOI 10.4049/jimmunol.171.8.4340
   PAGET S, 1989, CANCER METAST REV, V8, P98
   PEI DQ, 1995, NATURE, V375, P244, DOI 10.1038/375244a0
   Psaila B, 2009, NAT REV CANCER, V9, P285, DOI 10.1038/nrc2621
   Reimers N, 2004, CLIN CANCER RES, V10, P3422, DOI 10.1158/1078-0432.CCR-03-0610
   Roodman GD, 2004, NEW ENGL J MED, V350, P1655, DOI 10.1056/NEJMra030831
   Roy R, 2009, J CLIN ONCOL, V27, P5287, DOI 10.1200/JCO.2009.23.5556
   Rucci N, 2010, CANCER RES, V70, P6150, DOI 10.1158/0008-5472.CAN-09-2758
   Saad S, 2002, CANCER RES, V62, P283
   Sahai E, 2007, NAT REV CANCER, V7, P737, DOI 10.1038/nrc2229
   SATO H, 1993, ONCOGENE, V8, P395
   Selvamurugan N, 2004, J BIOL CHEM, V279, P19327, DOI 10.1074/jbc.M314048200
   Stark AM, 2007, J NEURO-ONCOL, V81, P39, DOI 10.1007/s11060-006-9207-0
   STRICKLAND DK, 1990, J BIOL CHEM, V265, P17401
   Sugimoto H, 2006, CANCER BIOL THER, V5, P1640, DOI 10.4161/cbt.5.12.3354
   Sun JX, 2001, CANCER RES, V61, P2276
   Szabova L, 2008, ONCOGENE, V27, P3274, DOI 10.1038/sj.onc.1210982
   Takahashi C, 1998, P NATL ACAD SCI USA, V95, P13221, DOI 10.1073/pnas.95.22.13221
   Tang BL, 2001, INT J BIOCHEM CELL B, V33, P33, DOI 10.1016/S1357-2725(00)00061-3
   Tang Y, 2005, CANCER RES, V65, P3193, DOI 10.1158/0008-5472.CAN-04-3605
   Tester AM, 2004, CANCER RES, V64, P652, DOI 10.1158/0008-5472.CAN-0384-2
   Theret N, 1997, INT J CANCER, V74, P426, DOI 10.1002/(SICI)1097-0215(19970822)74:4<426::AID-IJC11>3.0.CO;2-7
   Thiolloy S, 2009, CANCER RES, V69, P6747, DOI 10.1158/0008-5472.CAN-08-3949
   VANWART HE, 1990, P NATL ACAD SCI USA, V87, P5578, DOI 10.1073/pnas.87.14.5578
   Vicent S, 2008, CANCER RES, V68, P2275, DOI 10.1158/0008-5472.CAN-07-6493
   Vincenti MP, 2000, METH MOL B, V151, P121, DOI 10.1385/1-59259-046-2:121
   Vu TH, 1998, CELL, V93, P411, DOI 10.1016/S0092-8674(00)81169-1
   Waas ET, 2003, BRIT J SURG, V90, P1556, DOI 10.1002/bjs.4346
   WELGUS HG, 1983, J BIOL CHEM, V258, P2259
   Welm B, 2002, CURR BIOL, V12, PR209, DOI 10.1016/S0960-9822(02)00752-2
   Westermarck J, 1999, FASEB J, V13, P781, DOI 10.1096/fasebj.13.8.781
   Wiesner C, 2007, UROLOGY, V69, P795, DOI 10.1016/j.urology.2007.01.093
   Wilson TJ, 2008, CANCER RES, V68, P5803, DOI 10.1158/0008-5472.CAN-07-5889
   WOESSNER JF, 1991, FASEB J, V5, P2145, DOI 10.1096/fasebj.5.8.1850705
   Wu Y, 2008, J IMMUNOL, V181, P6384, DOI 10.4049/jimmunol.181.9.6384
   Yan HH, 2010, CANCER RES, V70, P6139, DOI 10.1158/0008-5472.CAN-10-0706
   Yan L, 2005, THROMB HAEMOSTASIS, V93, P199, DOI 10.1160/TH04-08-0536
   Yoshida S, 2009, J SURG ONCOL, V100, P65, DOI 10.1002/jso.21296
   ZENG ZS, 1995, BRIT J CANCER, V72, P575, DOI 10.1038/bjc.1995.376
   Zeng ZS, 1996, BRIT J CANCER, V74, P1161, DOI 10.1038/bjc.1996.511
   Zhang YF, 2010, CANCER LETT, V292, P1, DOI 10.1016/j.canlet.2009.11.003
NR 109
TC 57
Z9 59
U1 1
U2 24
PU BENTHAM SCIENCE PUBL LTD
PI SHARJAH
PA EXECUTIVE STE Y-2, PO BOX 7917, SAIF ZONE, 1200 BR SHARJAH, U ARAB EMIRATES
SN 1566-5240
EI 1875-5666
J9 CURR MOL MED
JI Curr. Mol. Med.
PD NOV 15
PY 2011
VL 11
IS 8
BP 609
EP 622
DI 10.2174/156652411797536705
PG 14
WC Medicine, Research & Experimental
SC Research & Experimental Medicine
GA 883ER
UT WOS:000299617300001
PM 21707518
DA 2023-09-23
ER

PT J
AU Mi, ZY
   Bhattacharya, SD
   Kim, VM
   Guo, HT
   Talbot, LJ
   Kuo, PC
AF Mi, Zhiyong
   Bhattacharya, Syamal D.
   Kim, Victoria M.
   Guo, Hongtao
   Talbot, Lindsay J.
   Kuo, Paul C.
TI Osteopontin promotes CCL5-mesenchymal stromal cell-mediated breast cancer metastasis
SO CARCINOGENESIS
LA English
DT Article
ID stem-cells; tumor-growth; expression; differentiation; progression; rantes; colon; mice
AB The interaction between cancer and its local microenvironment can determine properties of growth and metastasis. A critical component of the tumor microenvironment in this context is the cancer-associated fibroblast (CAF), which can promote tumor growth, angiogenesis and metastasis. It has been hypothesized that CAF may be derived from mesenchymal stromal cells (MSC), derived from local or distant sources. However, the signaling mechanisms by which tumors and MSCs interact to promote CAF-dependent cancer growth are largely unknown. In this study with in vitro and in vivo models using MDA-MB231 human breast cancer cells, we demonstrate that tumor-derived osteopontin (OPN) induces MSC production of CCL5; the mechanism involves OPN binding to integrin cell surface receptors and activator protein-1 c-jun homodimer transactivation. In a murine xenograft model, concomitant inoculation of MSC with MDA-MB231 cells induces: (i) significantly increased growth and metastasis of MB231 cells and (ii) increased MSC migration to metastatic sites in lung and liver; this mechanism is both OPN and CCL5 dependent. MSCs retrieved from sites of metastases exhibit OPN-dependent expression of the CAF markers, alpha-smooth muscle actin, tenascin-c, CXCL12 (or stromal cell-derived factor 1) and fibroblast-specific protein-1 and the matrix metalloproteinases (MMP)-2 and MMP-9. Based upon these results, we propose that tumor-derived OPN promotes tumor progression via the transformation of MSC into CAF.
C1 [Mi, Zhiyong; Guo, Hongtao; Kuo, Paul C.] Loyola Univ, Med Ctr, Dept Surg, Inst Oncol, Maywood, IL 60153 USA.
   [Bhattacharya, Syamal D.; Kim, Victoria M.; Talbot, Lindsay J.] Duke Univ, Med Ctr, Dept Surg, Durham, NC 27710 USA.
C3 Loyola University Chicago; Duke University
RP Kuo, PC (通讯作者)，Loyola Univ, Med Ctr, Dept Surg, Inst Oncol, EMS Bldg,Room 3244,2160 S 1st Ave, Maywood, IL 60153 USA.
EM pkuo@lumc.edu
FU National Institutes of Health [R01 GM065113, T32 GM069331, NIH UL1 RR024128]; JJR Foundation
CR Agrawal D, 2002, J NATL CANCER I, V94, P513
   Azenshtein E, 2002, CANCER RES, V62, P1093
   Bramwell VHC, 2006, CLIN CANCER RES, V12, P3337, DOI 10.1158/1078-0432.CCR-05-2354
   BROWN LF, 1994, AM J PATHOL, V145, P610
   Coppola D, 2004, CLIN CANCER RES, V10, P184, DOI 10.1158/1078-0432.CCR-1405-2
   Das R, 2003, J BIOL CHEM, V278, P28593, DOI 10.1074/jbc.M303445200
   DENHARDT DT, 1995, ANN NY ACAD SCI, V760, P127, DOI 10.1111/j.1749-6632.1995.tb44625.x
   Denhardt DT, 2001, ANNU REV PHARMACOL, V41, P723, DOI 10.1146/annurev.pharmtox.41.1.723
   DENHARDT DT, 1994, J CELL BIOCHEM, V56, P48, DOI 10.1002/jcb.240560109
   Fedarko NS, 2001, CLIN CANCER RES, V7, P4060
   Finak G, 2008, NAT MED, V14, P518, DOI 10.1038/nm1764
   Gotoh M, 2002, PATHOL INT, V52, P19, DOI 10.1046/j.1440-1827.2002.01316.x
   Grano M, 2002, J BIOL REG HOMEOS AG, V16, P190
   Karnoub AE, 2007, NATURE, V449, P557, DOI 10.1038/nature06188
   KENG PC, 1990, INT J RADIAT ONCOL, V18, P1061, DOI 10.1016/0360-3016(90)90441-L
   McAllister SS, 2008, CELL, V133, P994, DOI 10.1016/j.cell.2008.04.045
   Mi ZY, 2009, MOL THER, V17, P153, DOI 10.1038/mt.2008.235
   Mishra PJ, 2008, CANCER RES, V68, P4331, DOI 10.1158/0008-5472.CAN-08-0943
   Muehlberg FL, 2009, CARCINOGENESIS, V30, P589, DOI 10.1093/carcin/bgp036
   NELSON PJ, 1993, J IMMUNOL, V151, P2601
   Ostman A, 2009, CURR OPIN GENET DEV, V19, P67, DOI 10.1016/j.gde.2009.01.003
   Orimo A, 2001, CLIN CANCER RES, V7, P3097
   Pinilla S, 2009, CANCER LETT, V284, P80, DOI 10.1016/j.canlet.2009.04.013
   Shimoda M, 2010, SEMIN CELL DEV BIOL, V21, P19, DOI 10.1016/j.semcdb.2009.10.002
   Spaeth EL, 2009, PLOS ONE, V4, P0, DOI 10.1371/journal.pone.0004992
   Udagawa T, 2006, FASEB J, V20, P95, DOI 10.1096/fj.04-3669com
   Wai PY, 2008, CANCER METAST REV, V27, P103, DOI 10.1007/s10555-007-9104-9
   Wai PY, 2004, J SURG RES, V121, P228, DOI 10.1016/j.jss.2004.03.028
   Wang H, 2009, STEM CELLS, V27, P1548, DOI 10.1002/stem.81
   Weber GF, 1997, P ASSOC AM PHYSICIAN, V109, P1
NR 30
TC 135
Z9 148
U1 0
U2 19
PU OXFORD UNIV PRESS
PI OXFORD
PA GREAT CLARENDON ST, OXFORD OX2 6DP, ENGLAND
SN 0143-3334
EI 1460-2180
J9 CARCINOGENESIS
JI Carcinogenesis
PD APR 15
PY 2011
VL 32
IS 4
BP 477
EP 487
DI 10.1093/carcin/bgr009
PG 11
WC Oncology
SC Oncology
GA 745KM
UT WOS:000289164300005
PM 21252118
DA 2023-09-23
ER

PT J
AU Leibovici, J
   Itzhaki, O
   Huszar, M
   Sinai, J
AF Leibovici, Judith
   Itzhaki, Orit
   Huszar, Monica
   Sinai, Judith
TI Targeting the tumor microenvironment by immunotherapy: part 2
SO IMMUNOTHERAPY
LA English
DT Review
DE cancer immunotherapy; growth promoting targets; immune evasion targets; immune targets; nonimmune targets; tumor microenvironment
ID cd8(+) t-cells; fibroblast activation protein; cancer-associated fibroblasts; cytokine gene polymorphisms; low-dose cyclophosphamide; potent antitumor-activity; rnas suppresses growth; nf-kappa-b; breast-cancer; in-vivo
AB Cancer therapy was traditionally centered on the neoplastic cells. This included mainly surgery, radiation, and chemotherapy, in some cases hormone therapy and to a lesser extent immunotherapy - all traditionally targeted to the highly proliferating mutated tumor cells. In view of our present understanding of the powerfull influence of the tumor microenvironment (TME) on cancer behavior and response - and lack of response - to treatment, this previously ignored constituent of cancer now has to be considered as an important, even indispensable target for therapy. The TME may be targeted both to its immune and to its nonimmune components. The various immune evasion elements of the TME should be targeted as well.
C1 [Leibovici, Judith; Itzhaki, Orit; Huszar, Monica; Sinai, Judith] Tel Aviv Univ, Sackler Fac Med, Dept Pathol, IL-69978 Tel Aviv, Israel.
C3 Tel Aviv University; Sackler Faculty of Medicine
RP Leibovici, J (通讯作者)，Tel Aviv Univ, Sackler Fac Med, Dept Pathol, IL-69978 Tel Aviv, Israel.
EM jleibov@post.tau.ac.il
CR Adkins HB, 2003, J CLIN INVEST, V112, P575, DOI 10.1172/JCI200317788
   Aharinejad S, 2004, CANCER RES, V64, P5378, DOI 10.1158/0008-5472.CAN-04-0961
   Ahirwar DK, 2009, BIOMARKERS, V14, P213, DOI 10.1080/13547500902818246
   Anichini A, 2004, CANCER IMMUNOL IMMUN, V53, P855, DOI 10.1007/s00262-004-0526-8
   Augsten M, 2009, P NATL ACAD SCI USA, V106, P3414, DOI 10.1073/pnas.0813144106
   Avraamides CJ, 2008, NAT REV CANCER, V8, P604, DOI 10.1038/nrc2353
   Balkwill F, 2004, SEMIN CANCER BIOL, V14, P171, DOI 10.1016/j.semcancer.2003.10.003
   Barkan D, 2010, EUR J CANCER, V46, P1181, DOI 10.1016/j.ejca.2010.02.027
   Basturk B, 2006, CYTOKINE, V35, P1, DOI 10.1016/j.cyto.2006.06.009
   BERD D, 1988, CANCER RES, V48, P1671
   Berger R, 2008, CLIN CANCER RES, V14, P3044, DOI 10.1158/1078-0432.CCR-07-4079
   Bergers G, 2003, J CLIN INVEST, V111, P1287, DOI 10.1172/JCI200317929
   Besser MJ, 2010, CLIN CANCER RES, V16, P2646, DOI 10.1158/1078-0432.CCR-10-0041
   Betz M, 1997, EUR J BIOCHEM, V247, P356, DOI 10.1111/j.1432-1033.1997.00356.x
   Bharti AC, 2003, J IMMUNOL, V171, P3863, DOI 10.4049/jimmunol.171.7.3863
   Blaskovich MA, 2003, CANCER RES, V63, P1270
   Blay J, 1997, CANCER RES, V57, P2602
   Boshoff C, 2002, NAT REV CANCER, V2, P373, DOI 10.1038/nrc797
   BROOKS PC, 1995, J CLIN INVEST, V96, P1815, DOI 10.1172/JCI118227
   BURNET FM, 1970, PROG EXP TUMOR RES, V13, P1
   Callahan MK, 2010, SEMIN ONCOL, V37, P473, DOI 10.1053/j.seminoncol.2010.09.001
   CAMERON IL, 1972, J GERONTOL, V27, P162, DOI 10.1093/geronj/27.2.162
   Casal C, 2010, CANCER RES, V70, P4676, DOI 10.1158/0008-5472.CAN-09-4197
   Catlett-Falcone R, 1999, IMMUNITY, V10, P105, DOI 10.1016/S1074-7613(00)80011-4
   Chaudhary AK, 2010, J BIOMED SCI, V17, P0, DOI 10.1186/1423-0127-17-10
   Chen JY, 2010, ACS MED CHEM LETT, V1, P85, DOI 10.1021/ml100010j
   Cheng JD, 2002, CANCER RES, V62, P4767
   Chi KW, 2005, J IMMUNOTHER, V28, P129, DOI 10.1097/01.cji.0000154248.74383.5e
   CLARK WH, 1989, JNCI-J NATL CANCER I, V81, P1893, DOI 10.1093/jnci/81.24.1893
   Clemente CG, 1996, CANCER, V77, P1303, DOI 10.1002/(SICI)1097-0142(19960401)77:7<1303::AID-CNCR12>3.3.CO;2-0
   Cook KM, 2010, CA-CANCER J CLIN, V60, P222, DOI 10.3322/caac.20075
   Coxon FP, 2006, CURR OPIN PHARMACOL, V6, P307, DOI 10.1016/j.coph.2006.03.005
   Darnell JE, 2005, NAT MED, V11, P595, DOI 10.1038/nm0605-595
   De Palma M, 2005, CANCER CELL, V8, P211, DOI 10.1016/j.ccr.2005.08.002
   Desgrosellier JS, 2010, NAT REV CANCER, V10, P9, DOI 10.1038/nrc2748
   Dong HD, 2002, NAT MED, V8, P793, DOI 10.1038/nm730
   Donin N, 1997, CANCER INVEST, V15, P416, DOI 10.3109/07357909709047580
   DONIN N, 1995, MECH AGEING DEV, V80, P121, DOI 10.1016/0047-6374(94)01565-4
   Dorman G, 2010, DRUGS, V70, P949, DOI 10.2165/11318390-000000000-00000
   Dougan M, 2009, ANNU REV IMMUNOL, V27, P83, DOI 10.1146/annurev.immunol.021908.132544
   Dranoff G, 2002, IMMUNOL REV, V188, P147, DOI 10.1034/j.1600-065X.2002.18813.x
   DRANOFF G, 1993, P NATL ACAD SCI USA, V90, P3539, DOI 10.1073/pnas.90.8.3539
   Dunn GP, 2002, NAT IMMUNOL, V3, P991, DOI 10.1038/ni1102-991
   Ehrlich H, 1909, NED TIJDSCHR GENEES, V5, P273
   Eilber F R, 1970, CANCER, V25, P362, DOI 10.1002/1097-0142(197002)25:2<362::AID-CNCR2820250213>3.0.CO;2-V
   Elkin M, 1999, CANCER RES, V59, P4111
   Erber R, 2003, FASEB J, V17, P338, DOI 10.1096/fj.03-0271fje
   Ercolini AM, 2005, J EXP MED, V201, P1591, DOI 10.1084/jem.20042167
   Erez N, 2011, INT J CANCER, V128, P2536, DOI 10.1002/ijc.26032
   ERSHLER WB, 1986, JNCI-J NATL CANCER I, V77, P837
   ERSHLER WB, 1984, JNCI-J NATL CANCER I, V72, P161, DOI 10.1093/jnci/72.1.161
   Falardeau P, 2001, SEMIN ONCOL, V28, P620, DOI 10.1053/sonc.2001.28598
   Farmer P, 2009, NAT MED, V15, P68, DOI 10.1038/nm.1908
   Finak G, 2008, NAT MED, V14, P518, DOI 10.1038/nm1764
   Fisher CJ, 1997, BRIT J CANCER, V75, P593, DOI 10.1038/bjc.1997.103
   FOLEY EJ, 1953, CANCER RES, V13, P835
   Formenti SC, 2009, LANCET ONCOL, V10, P718, DOI 10.1016/S1470-2045(09)70082-8
   Franceschi C, 2000, VACCINE, V18, P1717, DOI 10.1016/S0264-410X(99)00513-7
   Fridlender ZG, 2010, CANCER RES, V70, P109, DOI 10.1158/0008-5472.CAN-09-2326
   Fridlender ZG, 2009, CANCER CELL, V16, P183, DOI 10.1016/j.ccr.2009.06.017
   Friese MA, 2004, CANCER RES, V64, P7596, DOI 10.1158/0008-5472.CAN-04-1627
   Fujita M, 2008, J IMMUNOL, V180, P2089, DOI 10.4049/jimmunol.180.4.2089
   Gajewski TF, 2006, J IMMUNOTHER, V29, P233, DOI 10.1097/01.cji.0000199193.29048.56
   Galon J, 2006, SCIENCE, V313, P1960, DOI 10.1126/science.1129139
   Galvez BG, 2001, J BIOL CHEM, V276, P37491, DOI 10.1074/jbc.M104094200
   Gamero AM, 2004, CANCER CELL, V5, P111, DOI 10.1016/S1535-6108(04)00028-5
   Ganss R, 2002, CANCER RES, V62, P1462
   Gao LF, 2005, CLIN CANCER RES, V11, P6333, DOI 10.1158/1078-0432.CCR-05-0148
   Gavish Z, 2002, PROSTATE, V51, P73, DOI 10.1002/pros.10059
   Geisse J, 2004, J AM ACAD DERMATOL, V50, P722, DOI 10.1016/j.jaad.2003.11.066
   GERSCHENSON M, 1986, P NATL ACAD SCI USA, V83, P7307, DOI 10.1073/pnas.83.19.7307
   Ghiringhelli F, 2007, CANCER IMMUNOL IMMUN, V56, P641, DOI 10.1007/s00262-006-0225-8
   Gialeli C, 2011, FEBS J, V278, P16, DOI 10.1111/j.1742-4658.2010.07919.x
   Gnainsky Y, 2007, CELL TISSUE RES, V328, P153, DOI 10.1007/s00441-006-0330-1
   Gonda TA, 2010, SEMIN CELL DEV BIOL, V21, P2, DOI 10.1016/j.semcdb.2009.10.001
   Gorelik L, 2001, NAT MED, V7, P1118, DOI 10.1038/nm1001-1118
   Gough MJ, 2009, IMMUNOTHERAPY-UK, V1, P1025, DOI 10.2217/IMT.09.64
   GRANOT I, 1993, BIOCHIM BIOPHYS ACTA, V1156, P107, DOI 10.1016/0304-4165(93)90123-P
   GROSS J, 1962, P NATL ACAD SCI USA, V48, P1014, DOI 10.1073/pnas.48.6.1014
   Gulley JL, 2005, CLIN CANCER RES, V11, P3353, DOI 10.1158/1078-0432.CCR-04-2062
   Guo YQ, 2010, CLIN CANCER RES, V16, P5759, DOI 10.1158/1078-0432.CCR-10-1095
   Hadley G, 2006, J INVEST DERMATOL, V126, P1251, DOI 10.1038/sj.jid.5700264
   Hagemann T, 2008, J EXP MED, V205, P1261, DOI 10.1084/jem.20080108
   HALLIDAY GM, 1995, WORLD J SURG, V19, P352, DOI 10.1007/BF00299157
   Harlin H, 2006, CANCER IMMUNOL IMMUN, V55, P1185, DOI 10.1007/s00262-005-0118-2
   HEAD JR, 1985, TRANSPLANTATION, V40, P269, DOI 10.1097/00007890-198509000-00010
   HELLSTROM I, 1968, NATURE, V220, P1352, DOI 10.1038/2201352a0
   Hendrix MJC, 2007, NAT REV CANCER, V7, P246, DOI 10.1038/nrc2108
   Herber DL, 2010, NAT MED, V16, P880, DOI 10.1038/nm.2172
   Hirano F, 2005, CANCER RES, V65, P1089
   Hiraoka K, 2008, CANCER SCI, V99, P1595, DOI 10.1111/j.1349-7006.2008.00880.x
   Hodi FS, 2003, P NATL ACAD SCI USA, V100, P4712, DOI 10.1073/pnas.0830997100
   Hofmeister V, 2008, CANCER IMMUNOL IMMUN, V57, P1, DOI 10.1007/s00262-007-0365-5
   Hong JJ, 2010, CLIN CANCER RES, V16, P4892, DOI 10.1158/1078-0432.CCR-10-1507
   Itzhaki O, 2004, BBA-MOL BASIS DIS, V1688, P145, DOI 10.1016/j.bbadis.2003.11.009
   Josson S, 2010, SEMIN CELL DEV BIOL, V21, P26, DOI 10.1016/j.semcdb.2009.11.016
   Joyce JA, 2009, NAT REV CANCER, V9, P239, DOI 10.1038/nrc2618
   KAESBERG PR, 1989, J GERONTOL, V44, P63, DOI 10.1093/geronj/44.6.63
   Kao J, 2011, CRIT REV ONCOL HEMAT, V77, P13, DOI 10.1016/j.critrevonc.2010.02.004
   Kaptzan T, 2006, MECH AGEING DEV, V127, P398, DOI 10.1016/j.mad.2005.12.011
   Kaptzan T, 2004, EXP GERONTOL, V39, P1035, DOI 10.1016/j.exger.2004.03.035
   Kaufman HL, 2005, J CLIN INVEST, V115, P1903, DOI 10.1172/JCI24624
   Kessenbrock K, 2010, CELL, V141, P52, DOI 10.1016/j.cell.2010.03.015
   Kim KJ, 2006, CLIN CANCER RES, V12, P1292, DOI 10.1158/1078-0432.CCR-05-1793
   KLEIN G, 1966, ANNU REV MICROBIOL, V20, P223, DOI 10.1146/annurev.mi.20.100166.001255
   Ko K, 2005, J EXP MED, V202, P885, DOI 10.1084/jem.20050940
   Kobayashi S, 2000, J NEUROCHEM, V74, P621, DOI 10.1046/j.1471-4159.2000.740621.x
   Kobie JJ, 2003, CANCER RES, V63, P1860
   Korpal M, 2010, EUR J CANCER, V46, P1232, DOI 10.1016/j.ejca.2010.02.040
   Kortylewski M, 2005, CANCER METAST REV, V24, P315, DOI 10.1007/s10555-005-1580-1
   Kortylewski M, 2007, J IMMUNOTHER, V30, P131, DOI 10.1097/01.cji.0000211327.76266.65
   Kotha A, 2006, MOL CANCER THER, V5, P621, DOI 10.1158/1535-7163.MCT-05-0268
   Kousidou OC, 2005, INT J ONCOL, V26, P1101
   Kowalczyk DW, 2003, ACTA BIOCHIM POL, V50, P613
   Kulesa PM, 2006, P NATL ACAD SCI USA, V103, P3752, DOI 10.1073/pnas.0506977103
   Lake RA, 2005, NAT REV CANCER, V5, P397, DOI 10.1038/nrc1613
   Lazennec G, 2010, TRENDS MOL MED, V16, P133, DOI 10.1016/j.molmed.2010.01.003
   Le HK, 2009, INT IMMUNOPHARMACOL, V9, P900, DOI 10.1016/j.intimp.2009.03.015
   Leach DR, 1996, SCIENCE, V271, P1734, DOI 10.1126/science.271.5256.1734
   Lei XY, 2009, IMMUNOL LETT, V122, P30, DOI 10.1016/j.imlet.2008.10.009
   Leiba M, 2006, J LEUKOCYTE BIOL, V80, P399, DOI 10.1189/jlb.0705409
   LEIBOVICI J, 1983, MED HYPOTHESES, V10, P105, DOI 10.1016/0306-9877(83)90056-7
   LEIBOVICI J, 1984, CANCER RES, V44, P1981
   Leibovici J, 2009, MECH AGEING DEV, V130, P76, DOI 10.1016/j.mad.2008.03.004
   Li NG, 2009, CURR MED CHEM, V16, P3805, DOI 10.2174/092986709789178037
   Liao D, 2009, PLOS ONE, V4, P0, DOI 10.1371/journal.pone.0007965
   Litzinger MT, 2007, BLOOD, V110, P3192, DOI 10.1182/blood-2007-06-094615
   Liu Y, 2010, J BIOL CHEM, V285, P27249
   Liu Y, 2007, J NEURO-ONCOL, V81, P149, DOI 10.1007/s11060-006-9222-1
   Loberg RD, 2007, CANCER RES, V67, P9417, DOI 10.1158/0008-5472.CAN-07-1286
   Lob S, 2009, INT REV IMMUNOL, V28, P185, DOI 10.1080/08830180902989119
   Lob S, 2009, NAT REV CANCER, V9, P445, DOI 10.1038/nrc2639
   Loeffler M, 2006, J CLIN INVEST, V116, P1955, DOI 10.1172/JCI26532
   Lukashev D, 2007, PURINERG SIGNAL, V3, P129, DOI 10.1007/s11302-006-9044-9
   Lustgarten J, 2010, FUTURE ONCOL, V6, P873, DOI 10.2217/FON.10.64
   Lutsiak MEC, 2005, BLOOD, V105, P2862, DOI 10.1182/blood-2004-06-2410
   Marincola FM, 2003, TRENDS IMMUNOL, V24, P335, DOI 10.1016/S1471-4906(03)00116-9
   Massague J, 2008, CELL, V134, P215, DOI 10.1016/j.cell.2008.07.001
   McGaha T, 2002, AUTOIMMUNITY, V35, P277, DOI 10.1080/0891693021000001235
   Miselis NR, 2008, MOL CANCER THER, V7, P788, DOI 10.1158/1535-7163.MCT-07-0579
   Morgan RA, 2006, SCIENCE, V314, P126, DOI 10.1126/science.1129003
   Moskovits N, 2006, CANCER RES, V66, P10671, DOI 10.1158/0008-5472.CAN-06-2323
   Mosser DM, 2008, IMMUNOL REV, V226, P205, DOI 10.1111/j.1600-065X.2008.00706.x
   Moutsopoulos NM, 2008, CURR OPIN IMMUNOL, V20, P234, DOI 10.1016/j.coi.2008.04.003
   Mullamitha SA, 2007, CLIN CANCER RES, V13, P2128, DOI 10.1158/1078-0432.CCR-06-2779
   Munn DH, 1998, SCIENCE, V281, P1191, DOI 10.1126/science.281.5380.1191
   Nagai T, 2009, CANCER IMMUNOL IMMUN, V58, P1577, DOI 10.1007/s00262-009-0667-x
   Nagaraj S, 2007, ADV EXP MED BIOL, V601, P213
   Nagel-Wolfrum K, 2004, MOL CANCER RES, V2, P170
   Nagler A, 2004, EUR J CANCER, V40, P1397, DOI 10.1016/j.ejca.2003.11.036
   Naito Y, 1998, CANCER RES, V58, P3491
   Nakamura K, 1998, CIRCULATION, V98, P794, DOI 10.1161/01.CIR.98.8.794
   Nam JS, 2008, CANCER RES, V68, P3835, DOI 10.1158/0008-5472.CAN-08-0215
   Nizar S, 2010, BBA-REV CANCER, V1806, P7, DOI 10.1016/j.bbcan.2010.02.001
   Nowak AK, 2006, ADV DRUG DELIVER REV, V58, P975, DOI 10.1016/j.addr.2006.04.002
   ODAY S, 2009, 2009 ASCO ANN M ORL, V0, P0
   Ostman A, 2009, CURR OPIN GENET DEV, V19, P67, DOI 10.1016/j.gde.2009.01.003
   OLD LJ, 1966, MED CLIN N AM, V50, P901, DOI 10.1016/S0025-7125(16)33187-X
   Olive KP, 2009, SCIENCE, V324, P1457, DOI 10.1126/science.1171362
   Onizuka S, 1999, CANCER RES, V59, P3128
   Orimo A, 2005, CELL, V121, P335, DOI 10.1016/j.cell.2005.02.034
   Ostermann E, 2008, CLIN CANCER RES, V14, P4584, DOI 10.1158/1078-0432.CCR-07-5211
   Ozao-Choy J, 2009, CANCER RES, V69, P2514, DOI 10.1158/0008-5472.CAN-08-4709
   Page DB, 2010, IMMUNOTHERAPY-UK, V2, P367, DOI 10.2217/imt.10.21
   Palucka K, 2011, J INTERN MED, V269, P64, DOI 10.1111/j.1365-2796.2010.02317.x
   Palucka K, 2010, CANCER J, V16, P318, DOI 10.1097/PPO.0b013e3181eaca83
   Pan PY, 2008, BLOOD, V111, P219, DOI 10.1182/blood-2007-04-086835
   Pawelec Graham, 2002, TRENDS IN IMMUNOLOGY, V23, P330, DOI 10.1016/S1471-4906(02)02255-X
   Penn I, 1999, TRANSPLANT P, V31, P1260, DOI 10.1016/S0041-1345(98)01987-3
   Phan GQ, 2003, P NATL ACAD SCI USA, V100, P8372, DOI 10.1073/pnas.1533209100
   PIERCE GB, 1982, CANCER RES, V42, P1082
   Pietras K, 2002, CANCER RES, V62, P5476
   Pietras K, 2008, PLOS MED, V5, P123, DOI 10.1371/journal.pmed.0050019
   PILI R, 1994, JNCI-J NATL CANCER I, V86, P1303, DOI 10.1093/jnci/86.17.1303
   Pines A, 2003, BIOL BLOOD MARROW TR, V9, P417, DOI 10.1016/S1083-8791(03)00151-4
   POLLACK IF, 1990, EXP NEUROL, V108, P114, DOI 10.1016/0014-4886(90)90017-M
   Pollard JW, 2004, NAT REV CANCER, V4, P71, DOI 10.1038/nrc1256
   Postovit LM, 2006, STEM CELLS, V24, P501, DOI 10.1634/stemcells.2005-0459
   PREHN RT, 1957, J NATL CANCER I, V18, P769
   Puig-Kroger A, 2009, CANCER RES, V69, P9395, DOI 10.1158/0008-5472.CAN-09-2050
   Qian BF, 2009, CURR OPIN PHARMACOL, V9, P454, DOI 10.1016/j.coph.2009.04.001
   Radisky ES, 2010, J MAMMARY GLAND BIOL, V15, P201, DOI 10.1007/s10911-010-9177-x
   Rao VSR, 2006, ONCOL REP, V15, P179
   REED MJ, 2004, SCI AGING KNOWLEDGE, V0, PPE7
   Reits EA, 2006, J EXP MED, V203, P1259, DOI 10.1084/jem.20052494
   Rescigno M, 2007, BBA-REV CANCER, V1776, P108, DOI 10.1016/j.bbcan.2007.07.003
   Rivoltini L, 2002, IMMUNOL REV, V188, P97, DOI 10.1034/j.1600-065X.2002.18809.x
   Rodriguez PC, 2008, IMMUNOL REV, V222, P180, DOI 10.1111/j.1600-065X.2008.00608.x
   Rosenberg SA, 2004, NAT MED, V10, P909, DOI 10.1038/nm1100
   Rosenberg SA, 2005, J IMMUNOL, V175, P6169, DOI 10.4049/jimmunol.175.9.6169
   Rosenberg SA, 2009, CURR OPIN IMMUNOL, V21, P233, DOI 10.1016/j.coi.2009.03.002
   Ryan AE, 2005, CANCER RES, V65, P9817, DOI 10.1158/0008-5472.CAN-05-1462
   Santos AM, 2009, J CLIN INVEST, V119, P3613, DOI 10.1172/JCI38988
   Sapadin AN, 2006, J AM ACAD DERMATOL, V54, P258, DOI 10.1016/j.jaad.2005.10.004
   Sasaki K, 2010, J TRANSL MED, V8, P0, DOI 10.1186/1479-5876-8-17
   SCANLAN MJ, 1994, P NATL ACAD SCI USA, V91, P5657, DOI 10.1073/pnas.91.12.5657
   Scott AM, 2003, CLIN CANCER RES, V9, P1639
   Seo N, 2001, IMMUNOLOGY, V103, P449, DOI 10.1046/j.1365-2567.2001.01279.x
   Shafer-Weaver KA, 2009, J IMMUNOL, V183, P4848, DOI 10.4049/jimmunol.0900848
   Shukla NM, 2010, J MED CHEM, V53, P4450, DOI 10.1021/jm100358c
   Siddiquee KAZ, 2007, ACS CHEM BIOL, V2, P787, DOI 10.1021/cb7001973
   Sitkovsky MV, 2008, CLIN CANCER RES, V14, P5947, DOI 10.1158/1078-0432.CCR-08-0229
   Slettenaar VIF, 2006, ADV DRUG DELIVER REV, V58, P962, DOI 10.1016/j.addr.2006.03.012
   Smith KJ, 2003, EXPERT OPIN PHARMACO, V4, P1105, DOI 10.1517/14656566.4.7.1105
   Smits ELJM, 2008, ONCOLOGIST, V13, P859, DOI 10.1634/theoncologist.2008-0097
   Soiffer R, 1998, P NATL ACAD SCI USA, V95, P13141, DOI 10.1073/pnas.95.22.13141
   Somers SS, 1996, ANN ROY COLL SURG, V78, P103
   Song H, 2005, P NATL ACAD SCI USA, V102, P4700, DOI 10.1073/pnas.0409894102
   Sorensen RB, 2009, PLOS ONE, V4, P0, DOI 10.1371/journal.pone.0006910
   Stathopoulos GT, 2008, JNCI-J NATL CANCER I, V100, P1464, DOI 10.1093/jnci/djn325
   Stephan MT, 2007, NAT MED, V13, P1440, DOI 10.1038/nm1676
   Stewart TJ, 2008, ONCOGENE, V27, P5894, DOI 10.1038/onc.2008.268
   Streilein JWayne, 1993, REGIONAL IMMUNOLOGY, V5, P253
   Sundrud MS, 2009, SCIENCE, V324, P1334, DOI 10.1126/science.1172638
   Thomas L, 1959, CELLULAR HUMORAL ASP, V0, P529
   Topczewska JM, 2006, NAT MED, V12, P925, DOI 10.1038/nm1448
   Tritschler I, 2009, INT J CANCER, V125, P530, DOI 10.1002/ijc.24443
   Turkson J, 2005, J BIOL CHEM, V280, P32979, DOI 10.1074/jbc.M502694200
   Turkson J, 2004, MOL CANCER THER, V3, P1533
   Turkson J, 2004, MOL CANCER THER, V3, P261
   Turkson J, 2004, EXPERT OPIN THER TAR, V8, P409, DOI 10.1517/14728222.8.5.409
   Uhl M, 2004, CANCER RES, V64, P7954, DOI 10.1158/0008-5472.CAN-04-1013
   Wahl SM, 2006, IMMUNOL REV, V213, P213, DOI 10.1111/j.1600-065X.2006.00437.x
   Watowich SS, 2010, IMMUNOL REV, V238, P76, DOI 10.1111/j.1600-065X.2010.00949.x
   Wen JH, 2004, CANCER GENE THER, V11, P419, DOI 10.1038/sj.cgt.7700705
   Whiteside TL, 2008, ONCOGENE, V27, P5904, DOI 10.1038/onc.2008.271
   Whiteside TL, 2010, J ALLERGY CLIN IMMUN, V125, PS272, DOI 10.1016/j.jaci.2009.09.045
   Wu Y, 2008, J IMMUNOL, V181, P6384, DOI 10.4049/jimmunol.181.9.6384
   Xing PX, 2004, CANCER RES, V64, P4018, DOI 10.1158/0008-5472.CAN-03-3888
   Xu Q, 2005, ONCOGENE, V24, P5552, DOI 10.1038/sj.onc.1208719
   Yang Y, 2008, INT IMMUNOPHARMACOL, V8, P542, DOI 10.1016/j.intimp.2007.12.006
   Yen SSC, 1998, EXP GERONTOL, V33, P897, DOI 10.1016/S0531-5565(98)00046-1
   Yu H, 2004, NAT REV CANCER, V4, P97, DOI 10.1038/nrc1275
   Yu H, 2007, NAT REV IMMUNOL, V7, P41, DOI 10.1038/nri1995
   Yue P, 2009, EXPERT OPIN INV DRUG, V18, P45, DOI 10.1517/13543780802565791
   Zeisberger SM, 2006, BRIT J CANCER, V95, P272, DOI 10.1038/sj.bjc.6603240
   Zhang XL, 2010, BIOCHEM PHARMACOL, V79, P1398, DOI 10.1016/j.bcp.2010.01.001
   Zhang X, 2007, BMC CANCER, V7, P0, DOI 10.1186/1471-2407-7-235
   Zigler M, 2008, AM J CLIN DERMATOL, V9, P307, DOI 10.2165/00128071-200809050-00004
   Zou WP, 2006, NAT REV IMMUNOL, V6, P295, DOI 10.1038/nri1806
NR 240
TC 6
Z9 6
U1 0
U2 8
PU FUTURE MEDICINE LTD
PI LONDON
PA UNITEC HOUSE, 3RD FLOOR, 2 ALBERT PLACE, FINCHLEY CENTRAL, LONDON, N3 1QB, ENGLAND
SN 1750-743X
EI 1750-7448
J9 IMMUNOTHERAPY-UK
JI Immunotherapy
PD NOV 15
PY 2011
VL 3
IS 11
BP 1385
EP 1408
DI 10.2217/IMT.11.112
PG 24
WC Immunology
SC Immunology
GA 850SP
UT WOS:000297219200018
PM 22053888
DA 2023-09-23
ER

PT J
AU Zeng, X
   Lin, Y
   Yin, C
   Zhang, X
   Ning, BF
   Zhang, Q
   Zhang, JP
   Qiu, L
   Qin, XR
   Chen, YX
   Xie, WF
AF Zeng, Xin
   Lin, Yong
   Yin, Chuan
   Zhang, Xin
   Ning, Bei-Fang
   Zhang, Qing
   Zhang, Jun-Ping
   Qiu, Lei
   Qin, Xiao-Ran
   Chen, Yue-Xiang
   Xie, Wei-Fen
TI Recombinant Adenovirus Carrying the Hepatocyte Nuclear Factor-1alpha Gene Inhibits Hepatocellular Carcinoma Xenograft Growth in Mice
SO HEPATOLOGY
LA English
DT Article
ID cell-cycle arrest; transcription factors; differentiation therapy; down-regulation; factor-i; expression; cancer; progression; tumor; inactivation
AB Hepatocyte nuclear factor-1alpha (HNF1 alpha) is one of the key transcription factors of the HNF family, which plays a critical role in hepatocyte differentiation. Substantial evidence has suggested that down-regulation of HNF1 alpha may contribute to the development of hepatocellular carcinoma (HCC). Herein, human cancer cells and tumor-associated fibroblasts (TAFs) were isolated from human HCC tissues, respectively. A recombinant adenovirus carrying the HNF1 alpha gene (AdHNF1 alpha) was constructed to determine its effect on HCC in vitro and in vivo. Our results demonstrated that HCC cells and HCC tissues revealed reduced expression of HNF1 alpha. Forced reexpression of HNF1 alpha significantly suppressed the proliferation of HCC cells and TAFs and inhibited the clonogenic growth of hepatoma cells in vitro. In parallel, HNF1 alpha overexpression reestablished the expression of certain liver-specific genes and microRNA 192 and 194 levels, with a resultant increase in p21 levels and induction of G(2)/M arrest. Additionally, AdHNF1 alpha inhibited the expression of cluster of differentiation 133 and epithelial cell adhesion molecule and the signal pathways of the mammalian target of rapamycin and transforming growth factor beta/Smads. Furthermore, HNF1 alpha abolished the tumorigenicity of hepatoma cells in vivo. Most interestingly, intratumoral injection of AdHNF1 alpha significantly inhibited the growth of subcutaneous HCC xenografts in nude mice. Systemic delivery of AdHNF1 alpha could eradicate the orthotopic liver HCC nodules in nonobese diabetic/severe combined immunodeficiency mice. Conclusion: These results suggest that the potent inhibitive effect of HNF1 alpha on HCC is attained by inducing the differentiation of hepatoma cells into mature hepatocytes and G2/M arrest. HNF1 alpha might represent a novel, promising therapeutic agent for human HCC treatment. Our findings also encourage the evaluation of differentiation therapy for tumors of organs other than liver using their corresponding differentiation-determining transcription factor. (HEPATOLOGY 2011; 54: 2036-2047)
C1 [Zeng, Xin; Lin, Yong; Yin, Chuan; Ning, Bei-Fang; Zhang, Qing; Chen, Yue-Xiang; Xie, Wei-Fen] Second Mil Med Univ, Shanghai Changzheng Hosp, Dept Gastroenterol, Shanghai 200003, Peoples R China.
   [Zhang, Xin] Chinese Natl Human Genome Ctr Shanghai, Shanghai, Peoples R China.
   [Zhang, Jun-Ping; Qiu, Lei] Second Mil Med Univ, Sch Pharm, Dept Pharmacol, Shanghai 200003, Peoples R China.
   [Qin, Xiao-Ran] ChemPartner, Shanghai, Peoples R China.
C3 Naval Medical University; Naval Medical University
RP Xie, WF (通讯作者)，Second Mil Med Univ, Shanghai Changzheng Hosp, Dept Gastroenterol, 415 Fengyang Rd, Shanghai 200003, Peoples R China.
EM weifenxie@medmail.com.cn
FU National Natural Science Foundation of China [81070347, 30971346, 30901775]; National Science Fund for Distinguished Young Scholars [30825020]; Creative Research Groups [30921006]
CR Banerjee A, 2011, J BIOL CHEM, V286, P29127, DOI 10.1074/jbc.M110.169771
   Bluteau O, 2002, NAT GENET, V32, P312, DOI 10.1038/ng1001
   Braun CJ, 2008, CANCER RES, V68, P10094, DOI 10.1158/0008-5472.CAN-08-1569
   Cayrol C, 1998, ONCOGENE, V16, P311, DOI 10.1038/sj.onc.1201543
   Costa RH, 2003, HEPATOLOGY, V38, P1331, DOI 10.1016/j.hep.2003.09.034
   Guadagno TM, 1996, CELL, V84, P73, DOI 10.1016/S0092-8674(00)80994-0
   Hellerbrand C, 2008, GUT, V57, P243, DOI 10.1136/gut.2007.129544
   Hino K, 2008, RNA, V14, P1433, DOI 10.1261/rna.810208
   HUANG ME, 1988, BLOOD, V72, P567, DOI 10.1182/blood.V72.2.567.567
   Ishiyama T, 2003, CANCER SCI, V94, P757, DOI 10.1111/j.1349-7006.2003.tb01515.x
   Jeannot E, 2007, CANCER RES, V67, P2611, DOI 10.1158/0008-5472.CAN-06-3947
   Kaestner KH, 1998, MOL CELL BIOL, V18, P4245, DOI 10.1128/MCB.18.7.4245
   Kalkuhl A, 1996, CARCINOGENESIS, V17, P609, DOI 10.1093/carcin/17.3.609
   Kamangar F, 2006, J CLIN ONCOL, V24, P2137, DOI 10.1200/JCO.2005.05.2308
   Lapenna S, 2009, NAT REV DRUG DISCOV, V8, P547, DOI 10.1038/nrd2907
   Lazarevich N, 2004, HEPATOLOGY, V39, P1038, DOI 10.1002/hep.20155
   Lazarevich NL, 2008, BIOCHEMISTRY-MOSCOW+, V73, P573, DOI 10.1134/S0006297908050106
   Li JX, 2000, GENE DEV, V14, P464
   LI R, 1994, NATURE, V371, P534, DOI 10.1038/371534a0
   Llovet JM, 2003, LANCET, V362, P1907, DOI 10.1016/S0140-6736(03)14964-1
   Mazzocca A, 2010, HEPATOLOGY, V51, P523, DOI 10.1002/hep.23285
   Meng ZP, 2010, HEPATOLOGY, V52, P2148, DOI 10.1002/hep.23915
   Ning BF, 2010, CANCER RES, V70, P7640, DOI 10.1158/0008-5472.CAN-10-0824
   Ninomiya T, 1996, J HEPATOL, V25, P445, DOI 10.1016/S0168-8278(96)80203-0
   Odom DT, 2004, SCIENCE, V303, P1378, DOI 10.1126/science.1089769
   Pelletier L, 2010, HEPATOLOGY, V51, P557, DOI 10.1002/hep.23362
   Pontoglio M, 1996, CELL, V84, P575, DOI 10.1016/S0092-8674(00)81033-8
   Pontoglio M, 1998, J CLIN INVEST, V101, P2215, DOI 10.1172/JCI2548
   Sell S, 2004, CRIT REV ONCOL HEMAT, V51, P1, DOI 10.1016/j.critrevonc.2004.04.007
   Smits VAJ, 2000, J BIOL CHEM, V275, P30638, DOI 10.1074/jbc.M005437200
   Swenson ES, 2008, STEM CELLS, V26, P1768, DOI 10.1634/stemcells.2008-0148
   Xu L, 2001, CANCER RES, V61, P3176
   Yang J, 2008, MUTAT RES-FUND MOL M, V638, P205, DOI 10.1016/j.mrfmmm.2007.08.007
   Yin C, 2008, HEPATOLOGY, V48, P1528, DOI 10.1002/hep.22510
   Yin C, 2009, HEPATOLOGY, V50, P2046, DOI 10.1002/hep.23328
   Yue HY, 2010, GUT, V59, P236, DOI 10.1136/gut.2008.174904
NR 36
TC 64
Z9 73
U1 1
U2 28
PU WILEY-BLACKWELL
PI HOBOKEN
PA 111 RIVER ST, HOBOKEN 07030-5774, NJ USA
SN 0270-9139
EI 1527-3350
J9 HEPATOLOGY
JI Hepatology
PD DEC 15
PY 2011
VL 54
IS 6
BP 2036
EP 2047
DI 10.1002/hep.24647
PG 12
WC Gastroenterology & Hepatology
SC Gastroenterology & Hepatology
GA 860VB
UT WOS:000297974900016
PM 21898499
DA 2023-09-23
ER

PT J
AU Kim, BG
   An, HJ
   Kang, S
   Choi, YP
   Gao, MQ
   Park, H
   Cho, NH
AF Kim, Baek Gil
   An, Hee Jung
   Kang, Suki
   Choi, Yoon Pyo
   Gao, Ming-Qing
   Park, Haengran
   Cho, Nam Hoon
TI Laminin-332-Rich Tumor Microenvironment for Tumor Invasion in the Interface Zone of Breast Cancer
SO AMERICAN JOURNAL OF PATHOLOGY
LA English
DT Article
ID epithelial-mesenchymal transition; squamous-cell carcinoma; hepatocellular-carcinoma; prostate-cancer; in-vitro; laminin-5; expression; fibrosis; progression; membrane
AB Dense fibrosis, which is caused by desmoplastic reaction, is usually found in invasive ductal carcinoma and may represent the alteration of the tumor microenvironment preceding tumor invasion. Thus, the dense fibrotic zone around invasive ductal carcinoma can be considered to be the actual tissue site of tumor microenvironment, where the precedent alterations for tumor invasion occur. To characterize the dense fibrotic zone, we classified invasive ductal carcinoma tissue into a tumor zone, a normal zone, and the novel interface zone (IZ), which shows dense fibrosis. The postulated IZ is a 5-mm-wide belt that circles the tumor margin and overlaps with normal tissue. Of the extracellular matrix components, laminin-332 was specifically overexpressed in the IZ. Events that appear to be similar to the epithelial-mesenchymal transition, a novel source of myofibroblast formation from epithelial cells, were observed in the IZ, according to the following characteristics: overexpression of matrix metalloproteinase 3, membrane type 1 matrix metalloproteinase, snail, and zinc finger E-box-binding homeobox 1, and the gain of N-cadherin expression, as well as the down-regulation of miR200c. The myofibroblasts isolated from the IZ, which were designated interface zone-fibroblast, displayed laminin-332 and membrane type 1 matrix metalloproteinase overexpression, in contrast with both cancer-associated fibroblasts and normal breast fibroblasts. Taken together, our results suggest that the IZ, which shows dense fibrosis, may provide a specialized microenvironment for guiding tumor invasion: the fibrosis caused by laminin-332 overexpressing myofibroblast formation (interface zone-fibroblast) via epithelial-mesenchymal transition. (Am J Pathol 2011, 178:373-381; DOI: 10.1016/j.ajpath.2010.11.028)
C1 [Kang, Suki; Cho, Nam Hoon] Yonsei Univ, Coll Med, Dept Pathol, Seoul 120752, South Korea.
   [Kim, Baek Gil; Choi, Yoon Pyo; Gao, Ming-Qing; Park, Haengran; Cho, Nam Hoon] Yonsei Univ, Coll Med, Brain Korea Project Med Sci 21, Seoul 120752, South Korea.
   [An, Hee Jung] Pundang CHA Med Hosp, Dept Pathol, Songnam, South Korea.
   [Kang, Suki; Gao, Ming-Qing; Cho, Nam Hoon] Severance Biomed Sci Inst, Seoul, South Korea.
C3 Yonsei University; Yonsei University Health System; Yonsei University; Yonsei University Health System
RP Cho, NH (通讯作者)，Yonsei Univ, Coll Med, Dept Pathol, 134 Sinchon Dong, Seoul 120752, South Korea.
EM cho1988@yuhs.ac
FU Ministry for Health, Welfare and Family Affairs, Republic of Korea [A084550]; MEST [2010-0000357]; Korea Health Promotion Institute [A092077, A084550] Funding Source: Korea Institute of Science & Technology Information (KISTI), National Science & Technology Information Service (NTIS); National Research Foundation of Korea [2009-0079165] Funding Source: Korea Institute of Science & Technology Information (KISTI), National Science & Technology Information Service (NTIS)
CR Berndt A, 1997, INVAS METAST, V17, P251
   Bissell MJ, 2001, NAT REV CANCER, V1, P46, DOI 10.1038/35094059
   Cao J, 2008, J BIOL CHEM, V283, P6232, DOI 10.1074/jbc.M705759200
   Carpenter PM, 2008, AM J SURG PATHOL, V32, P345, DOI 10.1097/PAS.0b013e3181592201
   Carpenter PM, 2009, MOL CANCER RES, V7, P462, DOI 10.1158/1541-7786.MCR-08-0148
   Flier SN, 2010, J BIOL CHEM, V285, P20202, DOI 10.1074/jbc.M110.102012
   Giannelli G, 2003, CLIN CANCER RES, V9, P3684
   Giannelli G, 2005, GASTROENTEROLOGY, V129, P1375, DOI 10.1053/j.gastro.2005.09.055
   Guo WJ, 2004, NAT REV MOL CELL BIO, V5, P816, DOI 10.1038/nrm1490
   Ha HY, 2001, CANCER RES, V61, P984
   Hao JS, 2001, AM J PATHOL, V158, P1129, DOI 10.1016/S0002-9440(10)64060-6
   Hinz Boris, 2009, CURR RHEUMATOL REP, V11, P120
   Hurteau GJ, 2006, CELL CYCLE, V5, P1951, DOI 10.4161/cc.5.17.3133
   Kalluri R, 2003, J CLIN INVEST, V112, P1776, DOI 10.1172/JCI200320530
   Liotta LA, 2001, NATURE, V411, P375, DOI 10.1038/35077241
   Marinkovich MP, 2007, NAT REV CANCER, V7, P370, DOI 10.1038/nrc2089
   Martin KJ, 1998, MOL MED, V4, P602, DOI 10.1007/BF03401760
   Miyazaki K, 2006, CANCER SCI, V97, P91, DOI 10.1111/j.1349-7006.2006.00150.x
   Mizushima H, 1996, J BIOCHEM-TOKYO, V120, P1196
   Montel V, 2006, INT J CANCER, V119, P251, DOI 10.1002/ijc.21757
   Munshi HG, 2004, J BIOL CHEM, V279, P39042, DOI 10.1074/jbc.M404958200
   Ng YY, 1998, KIDNEY INT, V54, P864, DOI 10.1046/j.1523-1755.1998.00076.x
   Olumi AF, 1999, CANCER RES, V59, P5002
   Pullar CE, 2006, MOL BIOL CELL, V17, P4925, DOI 10.1091/mbc.E06-05-0433
   Radisky DC, 2005, NATURE, V436, P123, DOI 10.1038/nature03688
   Radisky DC, 2007, J CELL BIOCHEM, V101, P830, DOI 10.1002/jcb.21186
   Radisky Derek C, 2008, PROC AM THORAC SOC, V5, P316, DOI 10.1513/pats.200711-166DR
   Rhyu DY, 2005, J AM SOC NEPHROL, V16, P667, DOI 10.1681/ASN.2004050425
   STRUTZ F, 1995, J CELL BIOL, V130, P393, DOI 10.1083/jcb.130.2.393
   Taghian A, 2005, ANN SURG, V241, P629, DOI 10.1097/01.sla.0000157272.04803.1b
   Weaver VM, 1996, BIOCHEM CELL BIOL, V74, P833, DOI 10.1139/o96-089
   XOURI G, 1900, V21, V0, P40
   Zhang WY, 2006, BMC CANCER, V6, P0, DOI 10.1186/1471-2407-6-52
NR 33
TC 54
Z9 57
U1 0
U2 7
PU ELSEVIER SCIENCE INC
PI NEW YORK
PA 360 PARK AVE SOUTH, NEW YORK, NY 10010-1710 USA
SN 0002-9440
EI 1525-2191
J9 AM J PATHOL
JI Am. J. Pathol.
PD JAN 15
PY 2011
VL 178
IS 1
BP 373
EP 381
DI 10.1016/j.ajpath.2010.11.028
PG 9
WC Pathology
SC Pathology
GA 710EM
UT WOS:000286493700040
PM 21224074
DA 2023-09-23
ER

PT J
AU Polanska, UM
   Acar, A
   Orimo, A
AF Polanska, Urszula M.
   Acar, Ahmet
   Orimo, Akira
TI Experimental Generation of Carcinoma-Associated Fibroblasts (CAFs) from Human Mammary Fibroblasts
SO JOVE-JOURNAL OF VISUALIZED EXPERIMENTS
LA English
DT Article
DE Medicine; Issue 56; cancer; stromal myofibroblasts; experimentally generated carcinoma-associated fibroblasts (exp-CAFs); fibroblast; human mammary carcinomas; tumour xenografts
AB Carcinomas are complex tissues comprised of neoplastic cells and a non-cancerous compartment referred to as the 'stroma'. The stroma consists of extracellular matrix (ECM) and a variety of mesenchymal cells, including fibroblasts, myofibroblasts, endothelial cells, pericytes and leukocytes(1-3). The tumour-associated stroma is responsive to substantial paracrine signals released by neighbouring carcinoma cells. During the disease process, the stroma often becomes populated by carcinoma-associated fibroblasts (CAFs) including large numbers of myofibroblasts. These cells have previously been extracted from many different types of human carcinomas for their in vitro culture. A subpopulation of CAFs is distinguishable through their up-regulation of alpha-smooth muscle actin (alpha-SMA) expression(4,5). These cells are a hallmark of 'activated fibroblasts' that share similar properties with myofibroblasts commonly observed in injured and fibrotic tissues(6). The presence of this myofibroblastic CAF subset is highly related to high-grade malignancies and associated with poor prognoses in patients. Many laboratories, including our own, have shown that CAFs, when injected with carcinoma cells into immunodeficient mice, are capable of substantially promoting tumourigenesis(7-10). CAFs prepared from carcinoma patients, however, frequently undergo senescence during propagation in culture limiting the extensiveness of their use throughout ongoing experimentation. To overcome this difficulty, we developed a novel technique to experimentally generate immortalised human mammary CAF cell lines (exp-CAFs) from human mammary fibroblasts, using a coimplantation breast tumour xenograft model. In order to generate exp-CAFs, parental human mammary fibroblasts, obtained from the reduction mammoplasty tissue, were first immortalised with hTERT, the catalytic subunit of the telomerase holoenzyme, and engineered to express GFP and a puromycin resistance gene. These cells were coimplanted with MCF-7 human breast carcinoma cells expressing an activated ras oncogene (MCF-7-ras cells) into a mouse xenograft. After a period of incubation in vivo, the initially injected human mammary fibroblasts were extracted from the tumour xenografts on the basis of their puromycin resistance(11). We observed that the resident human mammary fibroblasts have differentiated, adopting a myofibroblastic phenotype and acquired tumour-promoting properties during the course of tumour progression. Importantly, these cells, defined as exp-CAFs, closely mimic the tumour-promoting myofibroblastic phenotype of CAFs isolated from breast carcinomas dissected from patients. Our tumour xenograft-derived exp-CAFs therefore provide an effective model to study the biology of CAFs in human breast carcinomas. The described protocol may also be extended for generating and characterising various CAF populations derived from other types of human carcinomas.
C1 [Polanska, Urszula M.; Acar, Ahmet; Orimo, Akira] Univ Manchester, Paterson Inst Canc Res, CR UK Stromal Tumour Interact Grp, Manchester M13 9PL, Lancs, England.
   [Orimo, Akira] Juntendo Univ, Atopy Res Ctr, Tokyo, Japan.
C3 University of Manchester; Juntendo University
RP Orimo, A (通讯作者)，Univ Manchester, Paterson Inst Canc Res, CR UK Stromal Tumour Interact Grp, Manchester M13 9PL, Lancs, England.
EM aorimo@picr.man.ac.uk
FU Research UK (CR-UK) [C147/A6058]
CR Bhowmick NA, 2004, NATURE, V432, P332, DOI 10.1038/nature03096
   De Wever O, 2004, FASEB J, V18, P1016, DOI 10.1096/fj.03-1110fje
   Franco OE, 2010, SEMIN CELL DEV BIOL, V21, P33, DOI 10.1016/j.semcdb.2009.10.010
   Kalluri R, 2006, NAT REV CANCER, V6, P392, DOI 10.1038/nrc1877
   Kojima Y, 2010, P NATL ACAD SCI USA, V107, P20009, DOI 10.1073/pnas.1013805107
   Mueller MM, 2004, NAT REV CANCER, V4, P839, DOI 10.1038/nrc1477
   Orimo A, 2005, CELL, V121, P335, DOI 10.1016/j.cell.2005.02.034
   Pietras K, 2010, EXP CELL RES, V316, P1324, DOI 10.1016/j.yexcr.2010.02.045
   Polyak K, 2009, TRENDS GENET, V25, P30, DOI 10.1016/j.tig.2008.10.012
   Ronnov-Jessen L, 2009, TRENDS MOL MED, V15, P5, DOI 10.1016/j.molmed.2008.11.001
   Serini G, 1999, EXP CELL RES, V250, P273, DOI 10.1006/excr.1999.4543
   Shimoda M, 2010, SEMIN CELL DEV BIOL, V21, P19, DOI 10.1016/j.semcdb.2009.10.002
NR 12
TC 13
Z9 13
U1 1
U2 5
PU JOURNAL OF VISUALIZED EXPERIMENTS
PI CAMBRIDGE
PA 1 ALEWIFE CENTER, STE 200, CAMBRIDGE, MA 02140 USA
SN 1940-087X
EI 
J9 JOVE-J VIS EXP
JI J. Vis. Exp.
PD OCT 15
PY 2011
VL 0
IS 56
BP 
EP 
DI 10.3791/3201
PG 6
WC Multidisciplinary Sciences
SC Science & Technology - Other Topics
GA V36PB
UT WOS:000209222400026
PM 22064505
DA 2023-09-23
ER

PT J
AU Lisanti, MP
   Martinez-Outschoorn, UE
   Lin, Z
   Pavlides, S
   Whitaker-Menezes, D
   Pestell, RG
   Howell, A
   Sotgia, F
AF Lisanti, Michael P.
   Martinez-Outschoorn, Ubaldo E.
   Lin, Zhao
   Pavlides, Stephanos
   Whitaker-Menezes, Diana
   Pestell, Richard G.
   Howell, Anthony
   Sotgia, Federica
TI Hydrogen peroxide fuels aging, inflammation, cancer metabolism and metastasis The seed and soil also needs "fertilizer"
SO CELL CYCLE
LA English
DT Article
DE hydrogen peroxide; tumor stroma; microenvironment; aging; DNA damage; inflammation; NF kappa B; cancer metabolism; HIF1; autophagy; hypoxia; oxidative stress; seed and soil hypothesis
ID idiopathic pulmonary-fibrosis; exhaled breath condensate; kappa-b activation; tumor stroma model; oxidative stress; energy-metabolism; allograft-rejection; hepatic metastasis; acatalasemic mice; targeted delivery
AB In 1889, Dr. Stephen Paget proposed the "seed and soil" hypothesis, which states that cancer cells (the seeds) need the proper microenvironment (the soil) for them to grow, spread and metastasize systemically. In this hypothesis, Dr. Paget rightfully recognized that the tumor microenvironment has an important role to play in cancer progression and metastasis. In this regard, a series of recent studies have elegantly shown that the production of hydrogen peroxide, by both cancer cells and cancer-associated fibroblasts, may provide the necessary "fertilizer," by driving accelerated aging, DNA damage, inflammation and cancer metabolism, in the tumor microenvironment. By secreting hydrogen peroxide, cancer cells and fibroblasts are mimicking the behavior of immune cells (macrophages/neutrophils), driving local and systemic inflammation, via the innate immune response (NF kappa B). Thus, we should consider using various therapeutic strategies (such as catalase and/or other anti-oxidants) to neutralize the production of cancer-associated hydrogen peroxide, thereby preventing tumor-stroma co-evolution and metastasis. The implications of these findings for overcoming chemo-resistance in cancer cells are also discussed in the context of hydrogen peroxide production and cancer metabolism.
C1 [Lisanti, Michael P.; Martinez-Outschoorn, Ubaldo E.; Lin, Zhao; Pavlides, Stephanos; Whitaker-Menezes, Diana; Pestell, Richard G.; Sotgia, Federica] Thomas Jefferson Univ, Jefferson Stem Cell Biol & Regenerat Med Ctr, Philadelphia, PA 19107 USA.
   [Lisanti, Michael P.; Martinez-Outschoorn, Ubaldo E.; Lin, Zhao; Pavlides, Stephanos; Whitaker-Menezes, Diana; Pestell, Richard G.] Thomas Jefferson Univ, Kimmel Canc Ctr, Dept Stem Cell Biol & Regenerat Med, Philadelphia, PA 19107 USA.
   [Lisanti, Michael P.; Martinez-Outschoorn, Ubaldo E.; Lin, Zhao; Pavlides, Stephanos; Whitaker-Menezes, Diana; Pestell, Richard G.] Thomas Jefferson Univ, Kimmel Canc Ctr, Dept Canc Biol, Philadelphia, PA 19107 USA.
   [Lisanti, Michael P.; Martinez-Outschoorn, Ubaldo E.] Thomas Jefferson Univ, Kimmel Canc Ctr, Dept Med Oncol, Philadelphia, PA 19107 USA.
   [Lisanti, Michael P.; Howell, Anthony; Sotgia, Federica] Univ Manchester, Manchester Breast Ctr, Manchester M13 9PL, Lancs, England.
   [Lisanti, Michael P.; Howell, Anthony; Sotgia, Federica] Univ Manchester, Breakthrough Breast Canc Res Unit, Paterson Inst Canc Res, Sch Canc Enabling Sci & Technol,Manchester Acad H, Manchester M13 9PL, Lancs, England.
C3 Jefferson University; Jefferson University; Jefferson University; Jefferson University; University of Manchester; University of Manchester
RP Lisanti, MP (通讯作者)，Thomas Jefferson Univ, Jefferson Stem Cell Biol & Regenerat Med Ctr, Philadelphia, PA 19107 USA.
EM michael.lisanti@kimmelcancercenter.org; federica.sotgia@jefferson.edu
FU W.W. Smith Charitable Trust; Breast Cancer Alliance (BCA); American Cancer Society (ACS); NIH/NCI [R01-CA-080250, R01-CA-098779, R01-CA-120876, R01-AR-055660, R01-CA-70896, R01-CA-75503, R01-CA-86072, R01-CA-107382]; Susan G. Komen Breast Cancer Foundation; Dr. Ralph and Marian C. Falk Medical Research Trust; NIH/NCI Cancer Center [P30-CA-56036]; Margaret Q. Landenberger Research Foundation; Pennsylvania Department of Health; Breakthrough Breast Cancer in the UK; European Research Council
CR Ahn J, 2005, AM J EPIDEMIOL, V162, P943, DOI 10.1093/aje/kwi306
   Alexandrova AY, 2006, EXP CELL RES, V312, P2066, DOI 10.1016/j.yexcr.2006.03.004
   Anderson EJ, 2006, AM J PHYSIOL-CELL PH, V290, PC844, DOI 10.1152/ajpcell.00402.2005
   BIGGERS JD, 1967, P NATL ACAD SCI USA, V58, P560, DOI 10.1073/pnas.58.2.560
   Bittar PG, 1996, J CEREBR BLOOD F MET, V16, P1079, DOI 10.1097/00004647-199611000-00001
   Blagosklonny MV, 2010, CELL CYCLE, V9, P4788, DOI 10.4161/cc.9.24.14360
   Blagosklonny MV, 2009, AGING-US, V1, P1
   Bonuccelli G, 2010, CELL CYCLE, V9, P3506, DOI 10.4161/cc.9.17.12731
   Bonuccelli G, 2010, CELL CYCLE, V9, P1960, DOI 10.4161/cc.9.10.11601
   Brigelius-Flohe R, 2009, BBA-GEN SUBJECTS, V1790, P1555, DOI 10.1016/j.bbagen.2009.03.006
   BRINSTER RL, 1971, J REPROD FERTIL, V24, P187
   BROOKS GA, 1986, MED SCI SPORT EXER, V18, P360, DOI 10.1249/00005768-198606000-00019
   BURDON RH, 1995, FREE RADICAL BIO MED, V18, P775, DOI 10.1016/0891-5849(94)00198-S
   CERUTTI PA, 1985, SCIENCE, V227, P375, DOI 10.1126/science.2981433
   Chan HP, 2009, J THORAC ONCOL, V4, P172, DOI 10.1097/JTO.0b013e3181949eb9
   Chan HP, 2009, LUNG CANCER, V63, P164, DOI 10.1016/j.lungcan.2008.05.020
   Chiavarina B, 2010, CELL CYCLE, V9, P3534, DOI 10.4161/cc.9.17.12908
   COLONNA R, 1983, CELL BIOL INT REP, V7, P1007, DOI 10.1016/0309-1651(83)90005-X
   COLONNA R, 1983, BIOL REPROD, V28, P797, DOI 10.1095/biolreprod28.4.797
   Dai DF, 2011, AUTOPHAGY, V7, P917, DOI 10.4161/auto.7.8.15813
   De Felice B, 2009, MOL CELL BIOCHEM, V327, P191, DOI 10.1007/s11010-009-0057-x
   DELVALLE LG, 2011, BIOMED PHAR IN PRESS, V0, P0
   Di Vizio D, 2009, CELL CYCLE, V8, P2420, DOI 10.4161/cc.8.15.9116
   DUC C, 2009, CANCER BIOL THER, V8, P1962, DOI 10.4161/CBT.8.20.9648
   Feng Y, 2010, PLOS BIOL, V8, P0, DOI 10.1371/journal.pbio.1000562
   Fidler IJ, 2003, NAT REV CANCER, V3, P453, DOI 10.1038/nrc1098
   Fokas E, 2007, CANCER METAST REV, V26, P705, DOI 10.1007/s10555-007-9088-5
   Fukuoka N, 2008, AM J NEPHROL, V28, P661, DOI 10.1159/000121357
   Ghajar CM, 2009, AM J PATHOL, V174, P1996, DOI 10.2353/ajpath.2009.090363
   Glaudemans AWJM, 2010, EUR J NUCL MED MOL I, V37, P1986, DOI 10.1007/s00259-010-1587-x
   Goh J, 2011, BMC CANCER, V11, P0, DOI 10.1186/1471-2407-11-191
   Graham KA, 2010, CANCER BIOL THER, V10, P0, DOI 10.4161/cbt.10.3.12207
   Grek CL, 2011, PHARMACOL THERAPEUT, V129, P172, DOI 10.1016/j.pharmthera.2010.09.008
   Handa O, 2011, REDOX REP, V16, P1, DOI 10.1179/174329211X12968219310756
   Havre PA, 2002, CANCER RES, V62, P1443
   Hole PS, 2010, BLOOD, V115, P1238, DOI 10.1182/blood-2009-06-222869
   Hyoudou K, 2006, FREE RADICAL BIO MED, V41, P1449, DOI 10.1016/j.freeradbiomed.2006.08.004
   Hyoudou K, 2009, J CONTROL RELEASE, V137, P110, DOI 10.1016/j.jconrel.2009.04.005
   Ishii K, 1996, JPN J CANCER RES, V87, P680, DOI 10.1111/j.1349-7006.1996.tb00277.x
   Jasmin JF, 2006, CIRCULATION, V114, P912, DOI 10.1161/CIRCULATIONAHA.106.634709
   Jasmin JF, 2004, CARDIOVASC RES, V63, P747, DOI 10.1016/j.cardiores.2004.05.018
   JONES GM, 1985, BRIT J CANCER, V52, P583, DOI 10.1038/bjc.1985.230
   Kasapovic J, 2010, CLIN BIOCHEM, V43, P1287, DOI 10.1016/j.clinbiochem.2010.08.009
   KENSESE SM, 1989, TERATOGEN CARCIN MUT, V9, P211, DOI 10.1002/tcm.1770090404
   Khan N, 2008, ANTIOXID REDOX SIGN, V10, P475, DOI 10.1089/ars.2007.1740
   KIM JH, 2011, STEM CELLS IN PRESS, V0, P0
   Kobayashi M, 2005, KIDNEY INT, V68, P1018, DOI 10.1111/j.1523-1755.2005.00494.x
   Kobayashi Y, 2008, CANCER SCI, V99, P1546, DOI 10.1111/j.1349-7006.2008.00856.x
   Koo JS, 2011, TUMOR BIOL, V32, P787, DOI 10.1007/s13277-011-0181-6
   Kubota K, 2011, ANN NUCL MED, V25, P355, DOI 10.1007/s12149-011-0470-6
   Laughton JD, 2007, BMC NEUROSCI, V8, P0, DOI 10.1186/1471-2202-8-35
   Lisanti MP, 2011, CELL CYCLE, V10, P2059, DOI 10.4161/cc.10.13.16233
   Lisanti MP, 2010, CANCER BIOL THER, V10, P537, DOI 10.4161/cbt.10.6.13370
   Liu TY, 1996, MUTAT RES-GENET TOX, V367, P25, DOI 10.1016/S0165-1218(96)90018-X
   Lopez-Lazaro M, 2007, CANCER LETT, V252, P1, DOI 10.1016/j.canlet.2006.10.029
   Magistretti PJ, 1996, ANN NY ACAD SCI, V777, P380, DOI 10.1111/j.1749-6632.1996.tb34449.x
   Martin KR, 2002, NUTR CANCER, V43, P59, DOI 10.1207/S15327914NC431_7
   Martinez-Outschoorn UE, 2011, CELL CYCLE, V10, P1784, DOI 10.4161/cc.10.11.15674
   Martinez-Outschoorn UE, 2011, CELL CYCLE, V10, P1271, DOI 10.4161/cc.10.8.15330
   Martinez-Outschoorn UE, 2010, CELL CYCLE, V9, P4297, DOI 10.4161/cc.9.21.13817
   Martinez-Outschoorn UE, 2010, CELL CYCLE, V9, P3515, DOI 10.4161/cc.9.17.12928
   Martinez-Outschoorn UE, 2010, CELL CYCLE, V9, P3256, DOI 10.4161/cc.9.16.12553
   Martinez-Outschoorn UE, 2010, CELL CYCLE, V9, P2423, DOI 10.4161/cc.9.12.12048
   MARTINEZOUTSCHOUE, 2011, CELL CYCLE IN PRESS, V10, P0
   MERLISS RR, 1971, SCIENCE, V173, P1141, DOI 10.1126/science.173.4002.1141
   Michielsen P, 2011, ACTA GASTRO-ENT BELG, V74, P4
   Migneco G, 2010, CELL CYCLE, V9, P2412, DOI 10.4161/cc.9.12.11989
   Naik E, 2011, J EXP MED, V208, P417, DOI 10.1084/jem.20110367
   Naik S, 2006, ORAL ONCOL, V42, P668, DOI 10.1016/j.oraloncology.2005.10.020
   NAIR UJ, 1992, ENVIRON HEALTH PERSP, V98, P203, DOI 10.2307/3431271
   Nechuta S, 2011, CANCER EPIDEM BIOMAR, V20, P262, DOI 10.1158/1055-9965.EPI-10-1072
   Niethammer P, 2009, NATURE, V459, P996, DOI 10.1038/nature08119
   Nishikawa M, 2004, CLIN EXP METASTAS, V21, P213, DOI 10.1023/B:CLIN.0000037706.13747.5e
   Nishikawa M, 2002, INT J CANCER, V99, P474, DOI 10.1002/ijc.10387
   Nishikawa M, 2008, CANCER LETT, V266, P53, DOI 10.1016/j.canlet.2008.02.031
   Nishikawa M, 2006, EXPERT OPIN DRUG DEL, V3, P355, DOI 10.1517/17425247.3.3.355
   Nishikawa M, 2009, ADV DRUG DELIVER REV, V61, P319, DOI 10.1016/j.addr.2009.01.001
   Nyaga SG, 2007, CELL CYCLE, V6, P1472
   Odajima N, 2010, RESP RES, V11, P0, DOI 10.1186/1465-9921-11-183
   Ohshima H, 2003, ARCH BIOCHEM BIOPHYS, V417, P3, DOI 10.1016/S0003-9861(03)00283-2
   Pavlides S, 2010, CELL CYCLE, V9, P3485, DOI 10.4161/cc.9.17.12721
   Pavlides S, 2010, CELL CYCLE, V9, P2201, DOI 10.4161/cc.9.11.11848
   Pavlides S, 2010, AGING-US, V2, P185, DOI 10.18632/aging.100134
   Pavlides S, 2009, CELL CYCLE, V8, P3984, DOI 10.4161/cc.8.23.10238
   Pennisi E, 1997, SCIENCE, V275, P1567, DOI 10.1126/science.275.5306.1567
   Pervaiz S, 2007, INT J BIOCHEM CELL B, V39, P1297, DOI 10.1016/j.biocel.2007.04.007
   Psathakis K, 2006, EUR J CLIN INVEST, V36, P362, DOI 10.1111/j.1365-2362.2006.01636.x
   Qian N, 2011, CANCER SCI, V102, P1590, DOI 10.1111/j.1349-7006.2011.01985.x
   Qian NS, 2010, ARCH MED RES, V41, P297, DOI 10.1016/j.arcmed.2010.05.009
   Reuter S, 2010, J NUCL MED, V51, P1644, DOI 10.2967/jnumed.110.078550
   Reuter S, 2009, PLOS ONE, V4, P0, DOI 10.1371/journal.pone.0005296
   ROH M, 2011, J CELL PHYS IN PRESS, V0, P0
   Roszkowski K, 2011, MED SCI MONITOR, V17, PCR329, DOI 10.12659/MSM.881805
   Rui Q, 2010, ANAL CHIM ACTA, V670, P57, DOI 10.1016/j.aca.2010.04.065
   Schnockel U, 2008, EUR J NUCL MED MOL I, V35, P2267, DOI 10.1007/s00259-008-0878-y
   Schriner SE, 2005, SCIENCE, V308, P1909, DOI 10.1126/science.1106653
   SIEWEKE MH, 1994, CRIT REV ONCOGENESIS, V5, P297, DOI 10.1615/CritRevOncog.v5.i2-3.90
   SINGHI AD, 2011, HEAD NECK IN PRESS, V0, P0
   Sloan EK, 2009, AM J PATHOL, V174, P2035, DOI 10.2353/ajpath.2009.080924
   Sotgia F, 2011, BMC MED, V9, P0, DOI 10.1186/1741-7015-9-62
   Stanley M, 2010, GYNECOL ONCOL, V117, PS5, DOI 10.1016/j.ygyno.2010.01.024
   Stolarek RA, 2010, J CANCER RES CLIN, V136, P923, DOI 10.1007/s00432-009-0734-x
   Su YQ, 2008, DEVELOPMENT, V135, P111, DOI 10.1242/dev.009068
   Su YQ, 2009, SEMIN REPROD MED, V27, P32, DOI 10.1055/s-0028-1108008
   Sugiura K, 2005, DEV BIOL, V279, P20, DOI 10.1016/j.ydbio.2004.11.027
   Sugiura K, 2007, DEVELOPMENT, V134, P2593, DOI 10.1242/dev.006882
   Sugiura K, 2009, BIOL REPROD, V81, P833, DOI 10.1095/biolreprod.109.078485
   Sunami R, 2004, AM J PHYSIOL-RENAL, V286, PF1030, DOI 10.1152/ajprenal.00266.2003
   SZATROWSKI TP, 1991, CANCER RES, V51, P794
   Talmadge JE, 2010, CANCER RES, V70, P5649, DOI 10.1158/0008-5472.CAN-10-1040
   Thorsteinsdottir S, 2011, NAT REV GASTRO HEPAT, V8, P395, DOI 10.1038/nrgastro.2011.96
   Toullec A, 2010, EMBO MOL MED, V2, P211, DOI 10.1002/emmm.201000073
   Treiber N, 2011, AGING CELL, V10, P239, DOI 10.1111/j.1474-9726.2010.00658.x
   Trimmer C, 2011, CANCER BIOL THER, V11, P383, DOI 10.4161/cbt.11.4.14101
   Tsacopoulos M, 1996, J NEUROSCI, V16, P877
   Tsuji AB, 2009, J NUCL MED, V50, P827, DOI 10.2967/jnumed.108.058925
   Ueda K, 2004, SCAND J PLAST RECONS, V38, P267, DOI 10.1080/02844310410029552
   Uziel O, 2008, BRIT J HAEMATOL, V142, P82, DOI 10.1111/j.1365-2141.2008.07137.x
   Van de Bittner GC, 2010, P NATL ACAD SCI USA, V107, P21316, DOI 10.1073/pnas.1012864107
   Vincent AS, 2008, J INVEST DERMATOL, V128, P702, DOI 10.1038/sj.jid.5701107
   Vos FJ, 2010, J NUCL MED, V51, P1234, DOI 10.2967/jnumed.109.072371
   Waghray M, 2005, FASEB J, V19, P854, DOI 10.1096/fj.04-2882fje
   Wang XM, 2006, J EXP MED, V203, P2895, DOI 10.1084/jem.20061536
   Wang XM, 2008, CANCER RES, V68, P9909, DOI 10.1158/0008-5472.CAN-08-1551
   WARBURG O, 1956, SCIENCE, V124, P269
   WARBURG O, 1956, SCIENCE, V123, P309, DOI 10.1126/science.123.3191.309
   Whitaker-Menezes D, 2011, CELL CYCLE, V10, P1772, DOI 10.4161/cc.10.11.15659
   Witkiewicz AK, 2011, CELL CYCLE, V10, P1794, DOI 10.4161/cc.10.11.15675
   Witkiewicz AK, 2010, CANCER BIOL THER, V10, P135, DOI 10.4161/cbt.10.2.11983
   Witkiewicz AK, 2009, CANCER BIOL THER, V8, P1071, DOI 10.4161/cbt.8.11.8874
   Witkiewicz AK, 2009, CELL CYCLE, V8, P1654, DOI 10.4161/cc.8.11.8544
   Witkiewicz AK, 2009, AM J PATHOL, V174, P2023, DOI 10.2353/ajpath.2009.080873
   Woo DK, 2011, CELL, V144, P11, DOI 10.1016/j.cell.2010.12.023
   Wu CY, 2011, CANCER-AM CANCER SOC, V117, P618, DOI 10.1002/cncr.25616
   Xie LF, 2009, BIOGERONTOLOGY, V10, P125, DOI 10.1007/s10522-008-9157-3
   Yu KJ, 2011, CLIN CANCER RES, V17, P1906, DOI 10.1158/1078-0432.CCR-10-1681
   Zhang GY, 2011, BRIT J DERMATOL, V164, P623, DOI 10.1111/j.1365-2133.2010.10111.x
NR 137
TC 174
Z9 184
U1 1
U2 44
PU TAYLOR & FRANCIS INC
PI PHILADELPHIA
PA 530 WALNUT STREET, STE 850, PHILADELPHIA, PA 19106 USA
SN 1538-4101
EI 1551-4005
J9 CELL CYCLE
JI Cell Cycle
PD AUG 1
PY 2011
VL 10
IS 15
BP 2440
EP 2449
DI 10.4161/cc.10.15.16870
PG 10
WC Cell Biology
SC Cell Biology
GA 800GD
UT WOS:000293346900018
PM 21734470
DA 2023-09-23
ER

PT J
AU Paunescu, V
   Bojin, FM
   Tatu, CA
   Gavriliuc, OI
   Rosca, A
   Gruia, AT
   Tanasie, G
   Bunu, C
   Crisnic, D
   Gherghiceanu, M
   Tatu, FR
   Tatu, CS
   Vermesan, S
AF Paunescu, Virgil
   Bojin, Florina M.
   Tatu, Calin A.
   Gavriliuc, Oana I.
   Rosca, Adriana
   Gruia, Alexandra T.
   Tanasie, Gabriela
   Bunu, Carmen
   Crisnic, Daniela
   Gherghiceanu, Mihaela
   Tatu, Fabian R.
   Tatu, Carmen S.
   Vermesan, Simona
TI Tumour-associated fibroblasts and mesenchymal stem cells: more similarities than differences
SO JOURNAL OF CELLULAR AND MOLECULAR MEDICINE
LA English
DT Article
DE mesenchymal stem cells (MSCs); tumour-associated fibroblasts (TAFs); tumour stroma; growth factors; cytokines; pluripotency
ID marrow stromal cells; bone-marrow; intermediate filaments; nk cells; cancer; proliferation; delivery; vehicles; beta
AB Tumour-associated fibroblasts (TAFs) are part of the tumour stroma, providing functional and structural support for tumour progression and development. The origin and biology of TAFs are poorly understood, but within the tumour environment, TAFs become activated and secrete different paracrine and autocrine factors involved in tumorigenesis. It has been shown that bone marrow mesenchymal stem cells (MSCs) can be recruited into the tumours, where they proliferate and acquire a TAF-like phenotype. We attempted to determine to what extent TAFs characteristics in vitro juxtapose to MSCs' definition, and we showed that TAFs and MSCs share immunophenotypic similarities, including the presence of certain cell surface molecules [human leukocyte antigen-DR subregion (HLA-DR), CD29, CD44, CD73, CD90, CD106 and CD117]; the expression of cytoskeleton and extracellular matrix proteins, such as vimentin, alpha-smooth muscle actin, nestin and trilineage differentiation potential (to adipocytes, chondrocytes and osteoblasts). When compared to MSCs, production of cytokines, chemokines and growth factors showed a significant increase in TAFs for vascular endothelial growth factor, transforming growth factor-beta 1, interleukins (IL-4, IL-10) and tumour necrosis factor alpha. Proliferation rate was highly increased in TAFs and fibroblast cell lines used in our study, compared to MSCs, whereas ultrastructural details differentiated the two cell types by the presence of cytoplasmic elongations, lamellar content lysosomes and intermediate filaments. Our results provide supportive evidence to the fact that TAFs derive from MSCs and could be a subset of 'specialized' MSCs.
C1 [Paunescu, Virgil; Bojin, Florina M.; Gavriliuc, Oana I.; Tanasie, Gabriela; Bunu, Carmen; Crisnic, Daniela; Tatu, Carmen S.] Univ Med & Pharm Victor Babes Timisoara, Dept Physiol, RO-300041 Timisoara, Romania.
   [Tatu, Calin A.; Rosca, Adriana; Gruia, Alexandra T.] Cty Hosp 1 Timisoara, Ctr Transplant Immunol, Timisoara, Romania.
   [Gherghiceanu, Mihaela] Victor Babes Natl Inst Pathol, Bucharest, Romania.
   [Tatu, Fabian R.] Univ Med & Pharm Victor Babes Timisoara, Dept Orthoped, RO-300041 Timisoara, Romania.
   [Vermesan, Simona] Univ Med & Pharm Victor Babes Timisoara, Dept Plast Surg, RO-300041 Timisoara, Romania.
C3 Victor Babes University of Medicine & Pharmacy, Timisoara; Victor Babes National Institute of Pathology; Victor Babes University of Medicine & Pharmacy, Timisoara; Victor Babes University of Medicine & Pharmacy, Timisoara
RP Paunescu, V (通讯作者)，Univ Med & Pharm Victor Babes Timisoara, Dept Physiol, Pta E Murgu 2, RO-300041 Timisoara, Romania.
EM vpaunescu@umft.ro
FU Romanian Ministry of Education and Research [PNCDII 41-019/2007, CNCSIS 198/2007]; European Union [LSH503161]
CR FRIEDENSTEIN AJ, 1970, CELL TISSUE KINET, V3, P393, DOI 10.1111/j.1365-2184.1970.tb00347.x
   Goldman RD, 1996, J CELL BIOL, V134, P971, DOI 10.1083/jcb.134.4.971
   Haniffa MA, 2007, J IMMUNOL, V179, P1595, DOI 10.4049/jimmunol.179.3.1595
   Hee Christopher K, 2006, CONF PROC IEEE ENG MED BIOL SOC, V2006, P521
   KATSUMOTO T, 1990, BIOL CELL, V68, P139, DOI 10.1016/0248-4900(90)90299-I
   Le Blanc K, 2003, EXP HEMATOL, V31, P890, DOI 10.1016/S0301-472X(03)00110-3
   Liotta LA, 2001, NATURE, V411, P375, DOI 10.1038/35077241
   Lysy PA, 2007, HEPATOLOGY, V46, P1574, DOI 10.1002/hep.21839
   Pardali K, 2007, BBA-REV CANCER, V1775, P21, DOI 10.1016/j.bbcan.2006.06.004
   Poggi A, 2005, J IMMUNOL, V175, P6352, DOI 10.4049/jimmunol.175.10.6352
   Potian JA, 2003, J IMMUNOL, V171, P3426, DOI 10.4049/jimmunol.171.7.3426
   Pupa SM, 2002, J CELL PHYSIOL, V192, P259, DOI 10.1002/jcp.10142
   Sabatini F, 2005, LAB INVEST, V85, P962, DOI 10.1038/labinvest.3700300
   SINGH S, 1992, J EXP MED, V175, P139, DOI 10.1084/jem.175.1.139
   Sotiropoulou PA, 2006, STEM CELLS, V24, P74, DOI 10.1634/stemcells.2004-0359
   Spaeth EL, 2009, PLOS ONE, V4, P0, DOI 10.1371/journal.pone.0004992
   Spaggiari GM, 2006, BLOOD, V107, P1484, DOI 10.1182/blood-2005-07-2775
   Stagg J, 2008, STEM CELL REV, V4, P119, DOI 10.1007/s12015-008-9030-4
   Studeny M, 2004, JNCI-J NATL CANCER I, V96, P1593, DOI 10.1093/jnci/djh299
   Studeny M, 2002, CANCER RES, V62, P3603
   Sullivan NJ, 2009, CANCER DRUG DISCOV D, V0, PP29, DOI 10.1007/978-1-60327-933-8_3
   Tse WT, 2003, TRANSPLANTATION, V75, P389, DOI 10.1097/01.TP.0000045055.63901.A9
   Wiseman BS, 2002, SCIENCE, V296, P1046, DOI 10.1126/science.1067431
NR 23
TC 113
Z9 118
U1 0
U2 13
PU WILEY
PI HOBOKEN
PA 111 RIVER ST, HOBOKEN 07030-5774, NJ USA
SN 
EI 1582-4934
J9 J CELL MOL MED
JI J. Cell. Mol. Med.
PD MAR 15
PY 2011
VL 15
IS 3
BP 635
EP 646
DI 10.1111/j.1582-4934.2010.01044.x
PG 12
WC Cell Biology; Medicine, Research & Experimental
SC Cell Biology; Research & Experimental Medicine
GA 740ME
UT WOS:000288798000018
PM 20184663
DA 2023-09-23
ER

PT J
AU Srivastava, S
   Grizzle, WE
AF Srivastava, Sudhir
   Grizzle, William E.
TI Biomarkers and the genetics of early neoplastic lesions
SO CANCER BIOMARKERS
LA English
DT Article
DE Intraepithelial neoplasia; dysplasia; methylation; microsatellite instability; mutations; insertions; deletions; oncogenes; suppressor genes; aneuploidy; translocations; caretakers; gatekeepers; landscapers; mismatch repair genes; LOCDIR; epigenetics; immunoregulation; tumor associated fibroblasts; exosomes; angiogenesis; clonal selection; viral insertions; biomarkers; validation
ID endothelial growth-factor; tumor-suppressor genes; dna methylation; breast-cancer; microsatellite instability; intraepithelial neoplasia; analytical validation; transcription factors; uniparental disomy; pancreatic-cancer
AB It has become increasingly evident that the study of DNA is inadequate to explain many, if not most, aspects of the development and progression of neoplastic lesions from pre-invasive lesions to metastasis. Thus, the term "genetic" can no longer refer to just the study of the genome. Much of the action in genetic research now shifts to the methods by which the pre-mRNA from one gene is processed to yield multiple different proteins, different quantities of the same protein as well as other forms of regulating RNA. Thus, the age of post-transcriptional processing and epigenetic control of the transfer of information from the genome has arrived. The mechanisms of post-transcriptional processing and epigenetic control that must be characterized in greater detail including alternate splicing, regulation of mRNA degradation, RNA regulatory factors including those factors which extensively edit mRNAs, control of translation, and control of protein stability and degradation. This chapter reviews many of the processes that control information from the genome to proteins and how these factors lead from less than 40,000 genes to more than an order of magnitude increase more proteins which actually control the phenotypes of cells - normal or neoplastic. It is usually the products of genes (e. g., mRNA, microRNA and proteins) that are the molecular markers that will control translational research and ultimately, individualized (personal) medical approaches to disease. This chapter emphasizes how the process of neoplasia "hijacks" the normal processes of cellular operations, especially those processes that are important in the normal development of the organisms - including proliferation, cellular death, angiogenesis, cellular mobility and invasion, and immunoregulation to ensure neoplastic development, survival and progression. This chapter reviews the wide range of processes controlling the information that flows from the genome to proteins and emphasizes how molecular steps in pure processes can be used as biomarkers to study prevention, treatment and/or management of diseases.
C1 [Srivastava, Sudhir] NCI, NIH, Bethesda, MD 20892 USA.
   [Grizzle, William E.] Univ Alabama Birmingham, Div Anat Pathol, Dept Pathol, Birmingham, AL USA.
C3 National Institutes of Health (NIH) - USA; NIH National Cancer Institute (NCI); University of Alabama System; University of Alabama Birmingham
RP Srivastava, S (通讯作者)，NCI, NIH, Bethesda, MD 20892 USA.
EM ss1a@nih.gov
FU Early Detection Research Network (EDRN) [5U24 CA86359]; Department of Defense [PC093309]; SPORES at UAB [5P50CA089019, 2P50CA101955]; Susan G. Komen Breast Cancer Foundation [BCTR0600484]; Skin Disease Research Center at UAB [5P30AR50948]
CR Aarnio M, 1999, INT J CANCER, V81, P214, DOI 10.1002/(SICI)1097-0215(19990412)81:2<214::AID-IJC8>3.0.CO;2-L
   Aguirre AJ, 2003, GENE DEV, V17, P3112, DOI 10.1101/gad.1158703
   Ahrendt S A, 1999, SURG ONCOL CLIN N AM, V8, P641
   Al-Sarireh B, 2000, J ROY COLL SURG EDIN, V45, P1
   Albain KS, 2010, LANCET ONCOL, V11, P55, DOI 10.1016/S1470-2045(09)70314-6
   Aldulaimi D, 1999, DIS ESOPHAGUS, V12, P177, DOI 10.1046/j.1442-2050.1999.00043.x
   Ali MH, 1999, AM J PHYSIOL-LUNG C, V277, PL1057, DOI 10.1152/ajplung.1999.277.5.L1057
   Andersen CL, 2007, CARCINOGENESIS, V28, P38, DOI 10.1093/carcin/bgl086
   Anderson IC, 2000, CANCER RES, V60, P269
   Arndt GM, 2009, BMC CANCER, V9, P0, DOI 10.1186/1471-2407-9-374
   Asad J, 2008, AM J SURG, V196, P527, DOI 10.1016/j.amjsurg.2008.06.021
   Belinsky SA, 1998, P NATL ACAD SCI USA, V95, P11891, DOI 10.1073/pnas.95.20.11891
   Belinsky SA, 2008, NUTR REV, V66, PS24, DOI 10.1111/j.1753-4887.2008.00061.x
   Bird A, 2002, GENE DEV, V16, P6, DOI 10.1101/gad.947102
   Bird AP, 1999, CELL, V99, P451, DOI 10.1016/S0092-8674(00)81532-9
   BIRD AP, 1986, NATURE, V321, P209, DOI 10.1038/321209a0
   Bissell MJ, 2001, NAT REV CANCER, V1, P46, DOI 10.1038/35094059
   Blume SW, 2003, EXP CELL RES, V288, P131, DOI 10.1016/S0014-4827(03)00182-4
   Bobrovnikova-Marjon EV, 2004, CANCER RES, V64, P4858, DOI 10.1158/0008-5472.CAN-04-0682
   Boland CR, 1999, P NATL ACAD SCI USA, V96, P14675, DOI 10.1073/pnas.96.26.14675
   Boland CR, 1998, CANCER RES, V58, P5248
   BOONE CW, 1992, CANCER RES, V52, P1651
   Borg TK, 2004, AM J PATHOL, V164, P1141, DOI 10.1016/S0002-9440(10)63201-4
   Bornstein S, 2009, J CLIN INVEST, V119, P3408, DOI 10.1172/JCI38854
   Breast Canc Linkage Consortium, 1999, JNCI-J NATL CANCER I, V91, P1310
   Brooks J, 2009, CANCER CAUSE CONTROL, V20, P1539, DOI 10.1007/s10552-009-9415-y
   Burke HB, 2004, J NATL CANCER I, V96, P1408, DOI 10.1093/jnci/djh293
   Caldas C, 1998, BRIT MED J, V316, P1360, DOI 10.1136/bmj.316.7141.1360
   Callagy GM, 2006, CLIN CANCER RES, V12, P2468, DOI 10.1158/1078-0432.CCR-05-2719
   CAMPBELL C, 1993, J INVEST DERMATOL, V100, P746, DOI 10.1111/1523-1747.ep12475717
   Campisi J, 2005, MECH AGEING DEV, V126, P51, DOI 10.1016/j.mad.2004.09.024
   Charalambous C, 2005, CANCER RES, V65, P10347, DOI 10.1158/0008-5472.CAN-05-0949
   Chen JJ, 1999, CANCER RES, V59, P0
   Chen JJW, 2003, CLIN CANCER RES, V9, P729
   Chen K, 2007, NAT REV GENET, V8, P93, DOI 10.1038/nrg1990
   Chinnaiyan AM, 2008, NEOPLASIA, V10, P177, DOI 10.1593/neo.07822
   Choi H, 2008, J CELL BIOCHEM, V105, P1092, DOI 10.1002/jcb.21909
   Chow M, 2000, CANCER RES, V60, P6510
   Coughlin SS, 1999, AM J PREV MED, V16, P91, DOI 10.1016/S0749-3797(98)00136-6
   Cronin M, 2007, CLIN CHEM, V53, P1084, DOI 10.1373/clinchem.2006.076497
   Cunha GR, 1996, ACTA ANAT, V155, P63
   DECACERES II, 2007, CLIN TRANSL ONCOL, V9, P429, DOI 10.1007/S12094-007-0081-9
   Deng GR, 1996, SCIENCE, V274, P2057, DOI 10.1126/science.274.5295.2057
   Dietmaier W, 1997, CANCER RES, V57, P4749
   DOERFLER W, 1995, ADV CANCER RES, V66, P313, DOI 10.1016/S0065-230X(08)60259-6
   Dulaimi E, 2004, CLIN CANCER RES, V10, P3972, DOI 10.1158/1078-0432.CCR-04-0175
   Eulalio A, 2009, RNA, V15, P21, DOI 10.1261/rna.1399509
   FEARON ER, 1987, SCIENCE, V238, P193, DOI 10.1126/science.2889267
   FEARON ER, 1990, CELL, V61, P759, DOI 10.1016/0092-8674(90)90186-I
   Ferrando I, 1998, REV ESP ENFERM DIG, V90, P436
   Feunteun J, 1998, MOL MED TODAY, V4, P263, DOI 10.1016/S1357-4310(98)01262-3
   Fitzgerald RC, 1998, DIGEST DIS, V16, P63, DOI 10.1159/000016850
   FOLKMAN J, 1995, MOL MED, V1, P120, DOI 10.1007/BF03401559
   Frank SA, 2003, CURR BIOL, V13, PR261, DOI 10.1016/S0960-9822(03)00195-7
   Gamazon ER, 2010, BIOINFORMATICS, V26, P259, DOI 10.1093/bioinformatics/btp644
   Ginestier C, 2007, CELL STEM CELL, V1, P555, DOI 10.1016/j.stem.2007.08.014
   Goggins M, 1996, CANCER RES, V56, P5360
   Goswami S, 2005, CANCER RES, V65, P5278, DOI 10.1158/0008-5472.CAN-04-1853
   Grizzle WE, 1999, MOLECULAR PATHOLOGY OF EARLY CANCER, V0, P135
   Grizzle WE, 2002, INT J CANCER, V101, P270, DOI 10.1002/ijc.10606
   Grizzle WE, 2005, CANCER INFORM, V1, P86
   Grizzle WE, 2011, CANCER BIOMARK, V9, P21, DOI 10.3233/CBM-2011-0172
   Grizzle WE, 2011, CANCER BIOMARK, V9, P7, DOI 10.3233/CBM-2011-0159
   Gu J, 2005, CARCINOGENESIS, V26, P1741, DOI 10.1093/carcin/bgi126
   Hanahan D, 2000, CELL, V100, P57, DOI 10.1016/S0092-8674(00)81683-9
   Hayward SW, 1998, INT J ONCOL, V13, P35
   Henson Donald Earl, 1999, CURRENT OPINION IN ONCOLOGY, V11, P419, DOI 10.1097/00001622-199909000-00018
   Herbst RS, 2005, J CLIN ONCOL, V23, P3243, DOI 10.1200/JCO.2005.18.853
   HERMAN JG, 1995, CANCER RES, V55, P4525
   HOLLINGSWORTH RE, 1991, J NATL CANCER I, V83, P91, DOI 10.1093/jnci/83.2.91
   Holmes K, 2007, CELL SIGNAL, V19, P2003, DOI 10.1016/j.cellsig.2007.05.013
   Holowaty P, 1999, JNCI-J NATL CANCER I, V91, P252, DOI 10.1093/jnci/91.3.252
   Hong W K, 1995, J NATL CANCER INST MONOGR, V0, P49
   HONNAVARA N, 1997, NAT MED, V3, P510
   Iero M, 2008, CELL DEATH DIFFER, V15, P80, DOI 10.1038/sj.cdd.4402237
   IONOV Y, 1993, NATURE, V363, P558, DOI 10.1038/363558a0
   Ito K, 2008, CANCER CELL, V14, P226, DOI 10.1016/j.ccr.2008.08.004
   Jhala N, 2006, AM J CLIN PATHOL, V126, P572, DOI 10.1309/CEV30BE088CBDQD9
   Johnstone RM, 2006, BLOOD CELL MOL DIS, V36, P315, DOI 10.1016/j.bcmd.2005.12.001
   Jonason AS, 1996, P NATL ACAD SCI USA, V93, P14025, DOI 10.1073/pnas.93.24.14025
   Jones JM, 1999, CELL GROWTH DIFFER, V10, P213
   Jones PA, 1997, P NATL ACAD SCI USA, V94, P2103, DOI 10.1073/pnas.94.6.2103
   Jones PA, 1999, TRENDS GENET, V15, P34, DOI 10.1016/S0168-9525(98)01636-9
   Jones PL, 1999, SEMIN CANCER BIOL, V9, P339, DOI 10.1006/scbi.1999.0134
   KALEBIC T, 1988, CLIN EXP METASTAS, V6, P301, DOI 10.1007/BF01753577
   KALEBIC T, 1983, SCIENCE, V221, P281, DOI 10.1126/science.6190230
   Katkoori VR, 2009, CLIN CANCER RES, V15, P2406, DOI 10.1158/1078-0432.CCR-08-1719
   Kim MS, 2006, LAB INVEST, V86, P175, DOI 10.1038/labinvest.3700378
   Kinzler KW, 1997, NATURE, V386, P761, DOI 10.1038/386761a0
   Korc M, 2009, J CLIN INVEST, V119, P3208, DOI 10.1172/JCI41230
   Koshiba T, 2000, CLIN CANCER RES, V6, P3530
   KOSS LG, 1979, LG KOSSS DIAGNOSTIC, V0, P285
   Kuperwasser C, 2004, P NATL ACAD SCI USA, V101, P4966, DOI 10.1073/pnas.0401064101
   KVINNSLAND S, 1991, SCAND J CLIN LAB INV, V51, P6, DOI 10.3109/00365519109107720
   Lawler J, 2001, AM J PATHOL, V159, P1949, DOI 10.1016/S0002-9440(10)63042-8
   Lee S, 2007, P NATL ACAD SCI USA, V104, P13732, DOI 10.1073/pnas.0701771104
   Levitt NC, 2002, TRENDS MOL MED, V8, P179, DOI 10.1016/S1471-4914(02)02298-0
   Lewis CE, 2006, CANCER RES, V66, P605, DOI 10.1158/0008-5472.CAN-05-4005
   Li AH, 2003, J IMMUNOL, V170, P3369, DOI 10.4049/jimmunol.170.6.3369
   Lin MC, 1998, AM J PATHOL, V152, P1313
   Lindberg JO, 1999, BRIT J SURG, V86, P947, DOI 10.1046/j.1365-2168.1999.01133.x
   Ling G, 2001, AM J PATHOL, V159, P1247, DOI 10.1016/S0002-9440(10)62511-4
   LIOTTA LA, 1991, CELL, V64, P327, DOI 10.1016/0092-8674(91)90642-C
   Lippman S M, 1995, CANCER TREAT RES, V74, P89
   LIPPMAN SM, 1992, J NATL CANC I MONOGR, V13, P111
   LITTLEPAGE LE, 1900, P229, V0, P0
   Liu CR, 2006, J IMMUNOL, V176, P1375, DOI 10.4049/jimmunol.176.3.1375
   Loeb LA, 2001, CANCER RES, V61, P3230
   Loeb LA, 1997, SCIENCE, V277, P1449, DOI 10.1126/science.277.5331.1449
   LOEB LA, 1974, CANCER RES, V34, P2311
   Lu J, 2005, NATURE, V435, P834, DOI 10.1038/nature03702
   Macaluso M, 2003, ONCOGENE, V22, P6472, DOI 10.1038/sj.onc.1206955
   MACEOD K, 2000, CURRENT OPINION GENE, V10, P81
   Manne U, 2000, INT J CANCER, V89, P423, DOI 10.1002/1097-0215(20000920)89:5<423::AID-IJC5>3.0.CO;2-T
   Mao L, 1996, NAT MED, V2, P682, DOI 10.1038/nm0696-682
   Masramon L, 2006, J CELL SCI, V119, P1477, DOI 10.1242/jcs.02871
   McLerran D, 2008, CLIN CHEM, V54, P44, DOI 10.1373/clinchem.2007.091470
   Meng Z, 2008, J CELL PHYSIOL, V217, P172, DOI 10.1002/jcp.21486
   MICALE MA, 1994, HUM PATHOL, V25, P29, DOI 10.1016/0046-8177(94)90167-8
   Michor F, 2004, NAT REV CANCER, V4, P197, DOI 10.1038/nrc1295
   MINTZ B, 1975, P NATL ACAD SCI USA, V72, P3585, DOI 10.1073/pnas.72.9.3585
   Montironi R, 1997, J CLIN PATHOL, V50, P775, DOI 10.1136/jcp.50.9.775
   Morin PJ, 1996, P NATL ACAD SCI USA, V93, P7950, DOI 10.1073/pnas.93.15.7950
   MORTON NE, 1995, ELECTROPHORESIS, V16, P1670, DOI 10.1002/elps.11501601277
   MYERS RB, 1994, PROSTATE, V25, P243, DOI 10.1002/pros.2990250504
   MYERS RB, 1994, J UROLOGY, V152, P243, DOI 10.1016/S0022-5347(17)32870-7
   Nam RK, 2007, BRIT J CANCER, V97, P1690, DOI 10.1038/sj.bjc.6604054
   Nguyen-Ba G, 1999, ONCOL REP, V6, P925
   Nowak MA, 2002, P NATL ACAD SCI USA, V99, P16226, DOI 10.1073/pnas.202617399
   NOWELL PC, 1976, SCIENCE, V194, P23, DOI 10.1126/science.959840
   Ohuchida K, 2004, CANCER RES, V64, P3215, DOI 10.1158/0008-5472.CAN-03-2464
   Olumi AF, 1999, CANCER RES, V59, P5002
   OPTENBERG SA, 1990, UROL CLIN N AM, V17, P719
   PAGANO M, 1995, SCIENCE, V269, P682, DOI 10.1126/science.7624798
   Patan S, 2000, J NEURO-ONCOL, V50, P1, DOI 10.1023/A:1006493130855
   Pepe MS, 2001, J NATL CANCER I, V93, P1054, DOI 10.1093/jnci/93.14.1054
   PERERA FP, 1988, IARC SCI PUBL, V89, P451
   Pistoia V, 2009, J CLIN ONCOL, V27, P4809, DOI 10.1200/JCO.2008.21.3579
   Porkka KP, 2007, CANCER RES, V67, P6130, DOI 10.1158/0008-5472.CAN-07-0533
   Potapova A, 2008, CANCER RES, V68, P998, DOI 10.1158/0008-5472.CAN-07-2418
   Qu ZC, 2008, CANCER RES, V68, P6232, DOI 10.1158/0008-5472.CAN-07-5654
   Quintas-Cardama A, 2008, MOL BASIS CANC, V0, P371
   Ravaioli A, 2008, ANN ONCOL, V19, P660, DOI 10.1093/annonc/mdm547
   Rebbeck TR, 1999, AM J HUM GENET, V64, P1371, DOI 10.1086/302366
   Reimann JDR, 2008, MOL BASIS CANC, V0, P471
   Rotman G, 1998, HUM MOL GENET, V7, P1555, DOI 10.1093/hmg/7.10.1555
   Roy HK, 2008, GASTROENTEROLOGY, V135, P1069, DOI 10.1053/j.gastro.2008.06.046
   Roy HK, 2008, DIS COLON RECTUM, V51, P1381, DOI 10.1007/s10350-008-9384-3
   Roy HK, 2009, CANCER RES, V69, P4476, DOI 10.1158/0008-5472.CAN-08-4780
   Ryden L, 2005, BREAST CANCER RES TR, V89, P135, DOI 10.1007/s10549-004-1655-7
   SANDGREN EP, 2005, PANCREATIC CANC, V0, P87
   Sato E, 2007, BRIT J CANCER, V96, P1735, DOI 10.1038/sj.bjc.6603790
   Schafer BW, 1998, GEN PHYSIOL BIOPHYS, V17, P211
   Schraufstatter IU, 2001, AM J PHYSIOL-LUNG C, V280, PL1094, DOI 10.1152/ajplung.2001.280.6.L1094
   Schwertfeger KL, 2006, CANCER RES, V66, P5676, DOI 10.1158/0008-5472.CAN-05-3781
   Shanmugam C, 2008, J HISTOCHEM CYTOCHEM, V56, P305, DOI 10.1369/jhc.7A7362.2007
   Sidransky D, 1997, SCIENCE, V278, P1054, DOI 10.1126/science.278.5340.1054
   SINGH S, 2004, LAB INVEST, V0, P1
   Slack FJ, 2008, NEW ENGL J MED, V359, P2720, DOI 10.1056/NEJMe0808667
   SLAUGHTER DP, 1953, CANCER, V6, P963, DOI 10.1002/1097-0142(195309)6:5<963::AID-CNCR2820060515>3.0.CO;2-Q
   Smith JM, 2005, AM J PHYSIOL-GASTR L, V288, PG316, DOI 10.1152/ajpgi.00208.2004
   Soda M, 2007, NATURE, V448, P561, DOI 10.1038/nature05945
   SOLOMON E, 1991, SCIENCE, V254, P1153, DOI 10.1126/science.1957167
   Srivastava S, 1995, CANCER TREAT RES, V72, P91
   Srivastava S, 1996, INT J CANCER, V69, P35, DOI 10.1002/(SICI)1097-0215(19960220)69:1<35::AID-IJC8>3.0.CO;2-X
   Steg A, 2006, J MOL DIAGN, V8, P76, DOI 10.2353/jmoldx.2006.040402
   Steg A, 2007, DIAGN MOL PATHOL, V16, P229, DOI 10.1097/PDM.0b013e31811edc7e
   STUART ET, 1995, EMBO J, V14, P5638, DOI 10.1002/j.1460-2075.1995.tb00251.x
   Subramanian H, 2009, CANCER RES, V69, P5357, DOI 10.1158/0008-5472.CAN-08-3895
   Tamm M, 1998, AM J RESP CELL MOL, V19, P653, DOI 10.1165/ajrcmb.19.4.3058
   TERRANOVA VP, 1983, P NATL ACAD SCI-BIOL, V80, P444, DOI 10.1073/pnas.80.2.444
   Tessema M, 2009, CARCINOGENESIS, V30, P1132, DOI 10.1093/carcin/bgp114
   THIBODEAU SN, 1993, SCIENCE, V260, P816, DOI 10.1126/science.8484122
   Tomlins SA, 2005, SCIENCE, V310, P644, DOI 10.1126/science.1117679
   Tomlinson I, 1999, NAT MED, V5, P11, DOI 10.1038/4687
   TONON G, 2008, MOL BASIS CANC, V0, P351
   van Gent DC, 2001, NAT REV GENET, V2, P196, DOI 10.1038/35056049
   van Heemst D, 2007, EUR J CANCER, V43, P2144, DOI 10.1016/j.ejca.2007.07.011
   Walsh CS, 2008, CLIN CANCER RES, V14, P7645, DOI 10.1158/1078-0432.CCR-08-1291
   Wang DZ, 2006, J EXP MED, V203, P941, DOI 10.1084/jem.20052124
   Wang GJ, 2008, J IMMUNOL, V181, P5242, DOI 10.4049/jimmunol.181.8.5242
   Wang HC, 1997, ONCOGENE, V15, P143, DOI 10.1038/sj.onc.1201252
   Weaver VM, 1997, J CELL BIOL, V137, P231, DOI 10.1083/jcb.137.1.231
   Weinberg RA, 1996, SCI AM, V275, P62, DOI 10.1038/scientificamerican0996-62
   WEINBERG RA, 2008, MOL BASIS CANC, V0, P3
   Williams AE, 2008, CELL MOL LIFE SCI, V65, P545, DOI 10.1007/s00018-007-7355-9
   Zhang HG, 2003, IMMUNOL ALLERGY CLIN, V23, P83, DOI 10.1016/S0889-8561(02)00085-1
   Zhang HG, 2006, J IMMUNOL, V176, P7385, DOI 10.4049/jimmunol.176.12.7385
   Zhang HG, 2011, CLIN CANCER RES, V17, P959, DOI 10.1158/1078-0432.CCR-10-1489
NR 189
TC 10
Z9 10
U1 0
U2 4
PU IOS PRESS
PI AMSTERDAM
PA NIEUWE HEMWEG 6B, 1013 BG AMSTERDAM, NETHERLANDS
SN 1574-0153
EI 1875-8592
J9 CANCER BIOMARK
JI Cancer Biomark.
PD JUN 15
PY 2011
VL 9
IS 1-6
BP 41
EP 64
DI 10.3233/CBM-2011-0204
PG 24
WC Oncology
SC Oncology
GA 856ZB
UT WOS:000297682300004
PM 22112469
DA 2023-09-23
ER

PT J
AU Holton, SE
   Walsh, MJ
   Bhargava, R
AF Holton, Sarah E.
   Walsh, Michael J.
   Bhargava, Rohit
TI Subcellular localization of early biochemical transformations in cancer-activated fibroblasts using infrared spectroscopic imaging
SO ANALYST
LA English
DT Article
ID smooth muscle actin; single cells; tgf-beta; ftir; microspectroscopy; microscopy; tension; raman
AB The tumor microenvironment, or stroma, is chemically and morphologically modified during carcinoma progression. The predominant cell type in the stroma, the fibroblast, maintains collagen properties in normal tissue and often transformed during tumor progression. Biochemical changes within fibroblasts upon initial cancer activation, however, are relatively poorly defined. Here, we hypothesized that Fourier transform infrared (FT-IR) spectroscopic imaging could potentially be employed to examine these early transformations. Further, we employ attenuated total reflectance (ATR) microscopy to characterize subcellular spectra and their changes upon transformation. We characterized fibroblast transitions upon stimulation with both a molecular agent and a carcinoma-mimicking cellular co-culture system. Changes were predominantly observed in the 1080 cm(-1) and 1224 cm(-1) peak absorbance, commonly associated with nucleic acids, as well as in the band at 2930 cm(-1) associated with the C-H stretching of proteins in the cytoplasmic compartment. In conclusion, biochemical changes in cancer-associated fibroblasts that express alpha-SMA are dominated by the cytoplasm, rather than the nucleus. This ensures that spectral changes are not associated with proliferation or cell cycle processes of the cells and the cells are undergoing a true phenotypic change denoted by protein modifications in the cell body.
C1 [Holton, Sarah E.; Walsh, Michael J.; Bhargava, Rohit] Univ Illinois, Dept Bioengn, Micro & Nanotechnol Lab, Urbana, IL 61801 USA.
   [Holton, Sarah E.; Walsh, Michael J.; Bhargava, Rohit] Univ Illinois, Beckman Inst Adv Sci & Technol, Urbana, IL 61801 USA.
   [Walsh, Michael J.] Carle Fdn Hosp, Beckman Inst, Fellows Program, Urbana, IL 61801 USA.
C3 University of Illinois System; University of Illinois Urbana-Champaign; University of Illinois System; University of Illinois Urbana-Champaign
RP Bhargava, R (通讯作者)，Univ Illinois, Dept Bioengn, Micro & Nanotechnol Lab, Urbana, IL 61801 USA.
EM rxb@illinois.edu
FU Susan G. Komen for the Cure [KG081426]; National Institutes of Health [RO1CA138882]
CR Baker MJ, 2010, ANALYST, V135, P887, DOI 10.1039/b920385k
   Bhargava R, 1998, APPL SPECTROSC, V52, P323, DOI 10.1366/0003702981943653
   Bogomolny E, 2008, BBA-GEN SUBJECTS, V1780, P1038, DOI 10.1016/j.bbagen.2008.05.008
   Bogomolny E, 2007, J BIOMED OPT, V12, P0, DOI 10.1117/1.2717186
   BROWN M, 2007, ANALYST, V132, P750
   Chan KLA, 2003, APPL SPECTROSC, V57, P381, DOI 10.1366/00037020360625907
   Davis BJ, 2010, ANAL CHEM, V82, P3474, DOI 10.1021/ac902067p
   Diem M, 2004, INFRARED PHYS TECHN, V45, P331, DOI 10.1016/j.infrared.2004.01.013
   DUMAS P, 2009, ANALYST, V134, P1171
   Gazi E, 2009, VIB SPECTROSC, V50, P99, DOI 10.1016/j.vibspec.2008.09.006
   Goffin JM, 2006, J CELL BIOL, V172, P259, DOI 10.1083/jcb.200506179
   Hinz Boris, 2009, CURR RHEUMATOL REP, V11, P120
   Ippolito SB, 2005, J APPL PHYS, V97, P0, DOI 10.1063/1.1858060
   Kong R, 2010, ANALYST, V135, P1569, DOI 10.1039/c0an00112k
   Lasch P, 2002, BIOPOLYMERS, V67, P335, DOI 10.1002/bip.10095
   Lee SY, 2009, J VET SCI, V10, P299, DOI 10.4142/jvs.2009.10.4.299
   Matthaus C, 2008, METHOD CELL BIOL, V89, P275, DOI 10.1016/S0091-679X(08)00610-9
   Matthaus C, 2006, APPL SPECTROSC, V60, P1, DOI 10.1366/000370206775382758
   Menendez JA, 2007, NAT REV CANCER, V7, P763, DOI 10.1038/nrc2222
   Ong VH, 2009, EXP CELL RES, V315, P151, DOI 10.1016/j.yexcr.2008.11.001
   Romeo M, 2006, VIB SPECTROSC, V42, P9, DOI 10.1016/j.vibspec.2006.04.009
   RONNOVJESSEN L, 1995, J CLIN INVEST, V95, P859, DOI 10.1172/JCI117736
   RONNOVJESSEN L, 1996, BREAST J, V2, P320
   Rozenchan PB, 2009, INT J CANCER, V125, P2767, DOI 10.1002/ijc.24646
   Salman A, 2004, VIB SPECTROSC, V34, P301, DOI 10.1016/j.vibspec.2004.01.009
   SKALLI O, 1986, J CELL BIOL, V103, P2787, DOI 10.1083/jcb.103.6.2787
   Sommer AJ, 2001, APPL SPECTROSC, V55, P252, DOI 10.1366/0003702011951803
   Wells RG, 2008, SCI SIGNAL, V1, P0, DOI 10.1126/stke.110pe13
NR 29
TC 36
Z9 37
U1 0
U2 25
PU ROYAL SOC CHEMISTRY
PI CAMBRIDGE
PA THOMAS GRAHAM HOUSE, SCIENCE PARK, MILTON RD, CAMBRIDGE CB4 0WF, CAMBS, ENGLAND
SN 0003-2654
EI 1364-5528
J9 ANALYST
JI Analyst
PD JUN 15
PY 2011
VL 136
IS 14
BP 2953
EP 2958
DI 10.1039/c1an15112f
PG 6
WC Chemistry, Analytical
SC Chemistry
GA 783WE
UT WOS:000292114000011
PM 21647505
DA 2023-09-23
ER

PT J
AU Cirri, P
   Chiarugi, P
AF Cirri, Paolo
   Chiarugi, Paola
TI Cancer associated fibroblasts: the dark side of the coin
SO AMERICAN JOURNAL OF CANCER RESEARCH
LA English
DT Review
DE Cancer associated fibroblasts (CAFs); tumor stroma; cancer microenvironment; extracellular matrix (ECM); progression; therapy
AB Valid experimental evidence has recently shown that progression of malignant tumors does not depend exclusively on cell-autonomous properties of the cancer cells, but is also deeply influenced by tumor stroma reactivity and undergoes a strict microenvironmental control. Beside structural environmental components as extracellular matrix (ECM) or hypoxia, stromal cells as macrophages, endothelial cells, and cancer-associated fibroblasts (CAFs) play a definite role in cancer progression. This review summarizes our current knowledge on the role of CAFs in tumor progression towards an aggressive phenotype, with particular emphasis on invasiveness, stemness, and preparation of metastatic niche. The controversial origins of CAFs as well as the therapeutical implications of targeting CAFs for anticancer therapy are discussed.
C1 [Cirri, Paolo; Chiarugi, Paola] Univ Florence, Dept Biochem Sci, I-50134 Florence, Italy.
C3 University of Florence
RP Chiarugi, P (通讯作者)，Dipartimento Sci Biochim, Viale Morgagni 50, I-50134 Florence, Italy.
EM paola.chiarugi@unifi.it
CR Allinen M, 2004, CANCER CELL, V6, P17, DOI 10.1016/j.ccr.2004.06.010
   Anderberg C, 2009, CELL CYCLE, V8, P1461, DOI 10.4161/cc.8.10.8557
   Assoian RK, 2008, TRENDS CELL BIOL, V18, P347, DOI 10.1016/j.tcb.2008.05.002
   Augsten M, 2009, P NATL ACAD SCI USA, V106, P3414, DOI 10.1073/pnas.0813144106
   Bergfeld SA, 2010, CANCER METAST REV, V29, P249, DOI 10.1007/s10555-010-9222-7
   Bhowmick NA, 2004, SCIENCE, V303, P848, DOI 10.1126/science.1090922
   Blasi F, 2010, FEBS LETT, V584, P1923, DOI 10.1016/j.febslet.2009.12.039
   Blick T, 2010, J MAMMARY GLAND BIOL, V15, P235, DOI 10.1007/s10911-010-9175-z
   BRONZERT DA, 1987, P NATL ACAD SCI USA, V84, P5763, DOI 10.1073/pnas.84.16.5763
   Buess M, 2007, GENOME BIOL, V8, P0, DOI 10.1186/gb-2007-8-9-r191
   Casey TM, 2008, BREAST CANCER RES TR, V110, P39, DOI 10.1007/s10549-007-9684-7
   Cat B, 2006, J CELL SCI, V119, P2727, DOI 10.1242/jcs.03011
   Chen SH, 2010, ANTICANCER RES, V30, P4177
   Christofk HR, 2008, NATURE, V452, P230, DOI 10.1038/nature06734
   Chun TH, 2006, CELL, V125, P577, DOI 10.1016/j.cell.2006.02.050
   Crawford Y, 2009, CANCER CELL, V15, P21, DOI 10.1016/j.ccr.2008.12.004
   De Wever O, 2004, FASEB J, V18, P1016, DOI 10.1096/fj.03-1110fje
   De Wever O, 2003, J PATHOL, V200, P429, DOI 10.1002/path.1398
   De Wever O, 2008, INT J CANCER, V123, P2229, DOI 10.1002/ijc.23925
   De Wever O, 2008, HISTOCHEM CELL BIOL, V130, P481, DOI 10.1007/s00418-008-0464-1
   Dean JP, 2008, BRIT J CANCER, V98, P245, DOI 10.1038/sj.bjc.6604087
   Denk PO, 2003, CURR EYE RES, V27, P35, DOI 10.1076/ceyr.27.2.35.15456
   DESMOULIERE A, 1995, AM J PATHOL, V146, P56
   Discher DE, 2005, SCIENCE, V310, P1139, DOI 10.1126/science.1116995
   Dominici M, 2006, CYTOTHERAPY, V8, P315, DOI 10.1080/14653240600855905
   Duda DG, 2010, P NATL ACAD SCI US, V0, P0
   DVORAK HF, 1986, NEW ENGL J MED, V315, P1650
   Dwyer RM, 2007, CLIN CANCER RES, V13, P5020, DOI 10.1158/1078-0432.CCR-07-0731
   Erez N, 2010, CANCER CELL, V17, P135, DOI 10.1016/j.ccr.2009.12.041
   Feng B, 2009, CANCER BIOTHER RADIO, V24, P717, DOI 10.1089/cbr.2009.0652
   GABBIANI G, 1971, EXPERIENTIA, V27, P549, DOI 10.1007/BF02147594
   Gaggioli C, 2007, NAT CELL BIOL, V9, P1392, DOI 10.1038/ncb1658
   Gallagher PG, 2005, CANCER RES, V65, P4134, DOI 10.1158/0008-5472.CAN-04-0415
   Georges PC, 2005, J APPL PHYSIOL, V98, P1547, DOI 10.1152/japplphysiol.01121.2004
   Gerber PA, 2009, BIOL CHEM, V390, P1213, DOI 10.1515/BC.2009.144
   Giannoni E, 2011, ANTIOXID REDOX SIGNA, V0, P0
   Giannoni E, 2010, CANCER RES, V70, P6945, DOI 10.1158/0008-5472.CAN-10-0785
   Hall B, 2007, V180, V0, P263
   Hasebe T, 2002, MODERN PATHOL, V15, P502, DOI 10.1038/modpathol.3880555
   Hasebe T, 2010, HUM PATHOL, V41, P262, DOI 10.1016/j.humpath.2009.07.021
   Heiden MGV, 2010, SCIENCE, V329, P1492, DOI 10.1126/science.1188015
   Heiden MGV, 2009, SCIENCE, V324, P1029, DOI 10.1126/science.1160809
   Hill R, 2005, CELL, V123, P1001, DOI 10.1016/j.cell.2005.09.030
   Hinz B, 2007, AM J PATHOL, V170, P1807, DOI 10.2353/ajpath.2007.070112
   Hua M, 2009, P NATL ACAD SCI USA, V106, P3372, DOI 10.1073/pnas.0813306106
   Huijbers IJ, 2010, PLOS ONE, V5, P0, DOI 10.1371/journal.pone.0009808
   Hung SC, 2005, CLIN CANCER RES, V11, P7749, DOI 10.1158/1078-0432.CCR-05-0876
   Hynes RO, 2009, SCIENCE, V326, P1216, DOI 10.1126/science.1176009
   Jedeszko C, 2009, CANCER RES, V69, P9148, DOI 10.1158/0008-5472.CAN-09-1043
   Jones RG, 2009, GENE DEV, V23, P537, DOI 10.1101/gad.1756509
   Joyce JA, 2009, NAT REV CANCER, V9, P239, DOI 10.1038/nrc2618
   Jung DW, 2010, INT J CANCER, V127, P332, DOI 10.1002/ijc.25060
   Kalluri R, 2006, NAT REV CANCER, V6, P392, DOI 10.1038/nrc1877
   Kalluri R, 2009, J CLIN INVEST, V119, P1420, DOI 10.1172/JCI39104
   Kalluri R, 2009, J CLIN INVEST, V119, P1417, DOI 10.1172/JCI39675
   Kaplan RN, 2005, NATURE, V438, P820, DOI 10.1038/nature04186
   Kauppila S, 1998, J PATHOL, V186, P262, DOI 10.1002/(SICI)1096-9896(1998110)186:3<262::AID-PATH191>3.0.CO;2-3
   Kiaris H, 2005, CANCER RES, V65, P1627, DOI 10.1158/0008-5472.CAN-04-3791
   Kidd S, 2008, CYTOTHERAPY, V10, P657, DOI 10.1080/14653240802486517
   Kidd S, 2009, STEM CELLS, V27, P2614, DOI 10.1002/stem.187
   Kim KJ, 2006, CLIN CANCER RES, V12, P1292, DOI 10.1158/1078-0432.CCR-05-1793
   Klarmann GJ, 2009, CLIN EXP METASTAS, V26, P433, DOI 10.1007/s10585-009-9242-2
   Kobayashi N, 2010, CANCER RES, V70, P7073, DOI 10.1158/0008-5472.CAN-09-4687
   Kojima Y, 2010, P NATL ACAD SCI USA, V107, P20009, DOI 10.1073/pnas.1013805107
   Koukourakis MI, 2006, CANCER RES, V66, P632, DOI 10.1158/0008-5472.CAN-05-3260
   Kurose K, 2002, NAT GENET, V32, P355, DOI 10.1038/ng1013
   Lederle W, 2010, CARCINOGENESIS, V31, P1175, DOI 10.1093/carcin/bgp248
   Levental KR, 2009, CELL, V139, P891, DOI 10.1016/j.cell.2009.10.027
   Lewis MP, 2004, BRIT J CANCER, V90, P822, DOI 10.1038/sj.bjc.6601611
   Liao CP, 2010, CANCER RES, V70, P7294, DOI 10.1158/0008-5472.CAN-09-3982
   Lohr M, 2001, CANCER RES, V61, P550
   Mani SA, 2008, CELL, V133, P704, DOI 10.1016/j.cell.2008.03.027
   Mann J, 2007, CELL DEATH DIFFER, V14, P275, DOI 10.1038/sj.cdd.4401979
   Martinez-Outschoorn UE, 2010, CELL CYCLE, V9, P3515, DOI 10.4161/cc.9.17.12928
   MATSUMOTO K, 1995, J BIOCHEM-TOKYO, V117, P458, DOI 10.1093/jb/117.2.458
   Matsumoto K, 2006, INT J CANCER, V119, P477, DOI 10.1002/ijc.21808
   Matsuo Y, 2009, INT J CANCER, V124, P853, DOI 10.1002/ijc.24040
   McAnulty RJ, 2007, INT J BIOCHEM CELL B, V39, P666, DOI 10.1016/j.biocel.2006.11.005
   Medici D, 2008, MOL BIOL CELL, V19, P4875, DOI 10.1091/mbc.E08-05-0506
   Micke P, 2004, LUNG CANCER, V45, PS163, DOI 10.1016/j.lungcan.2004.07.977
   Mitra AK, 2010, ONCOGENE, V0, P0
   Moinfar F, 2000, CANCER RES, V60, P2562
   Nakao M, 2009, CANCER-AM CANCER SOC, V115, P2732, DOI 10.1002/cncr.24303
   Nguyen DX, 2009, NAT REV CANCER, V9, P274, DOI 10.1038/nrc2622
   Noskova V, 2009, GYNECOL ONCOL, V115, P121, DOI 10.1016/j.ygyno.2009.06.026
   OBrien P, 2008, BBA-PROTEINS PROTEOM, V1784, P1130, DOI 10.1016/j.bbapap.2008.01.006
   Ostman A, 2009, CURR OPIN GENET DEV, V19, P67, DOI 10.1016/j.gde.2009.01.003
   Olive KP, 2009, SCIENCE, V324, P1457, DOI 10.1126/science.1171362
   Orimo A, 2005, CELL, V121, P335, DOI 10.1016/j.cell.2005.02.034
   Pankov R, 2002, J CELL SCI, V115, P3861, DOI 10.1242/jcs.00059
   Paszek MJ, 2005, CANCER CELL, V8, P241, DOI 10.1016/j.ccr.2005.08.010
   Patocs A, 2007, NEW ENGL J MED, V357, P2543, DOI 10.1056/NEJMoa071825
   Pavlides S, 2009, CELL CYCLE, V8, P3984, DOI 10.4161/cc.8.23.10238
   Pietras K, 2008, PLOS MED, V5, P123, DOI 10.1371/journal.pmed.0050019
   Pietras K, 2010, EXP CELL RES, V316, P1324, DOI 10.1016/j.yexcr.2010.02.045
   Plow EF, 2000, J BIOL CHEM, V275, P21785, DOI 10.1074/jbc.R000003200
   Psaila B, 2009, NAT REV CANCER, V9, P285, DOI 10.1038/nrc2621
   Qiu W, 2008, NAT GENET, V40, P650, DOI 10.1038/ng.117
   Radisky DC, 2005, NATURE, V436, P123, DOI 10.1038/nature03688
   Radisky DC, 2007, J CELL BIOCHEM, V101, P830, DOI 10.1002/jcb.21186
   Rasanen K, 2010, EXP CELL RES, V316, P2713, DOI 10.1016/j.yexcr.2010.04.032
   RONNOVJESSEN L, 1993, LAB INVEST, V68, P696
   Roy R, 2009, J CLIN ONCOL, V27, P5287, DOI 10.1200/JCO.2009.23.5556
   Santhanam AN, 2010, ONCOGENE, V29, P3921, DOI 10.1038/onc.2010.158
   Sato N, 2004, CANCER RES, V64, P6950, DOI 10.1158/0008-5472.CAN-04-0677
   Scott AM, 2003, CLIN CANCER RES, V9, P1639
   Shao ZM, 2000, ONCOGENE, V19, P4337, DOI 10.1038/sj.onc.1203785
   Spaeth E, 2008, GENE THER, V15, P730, DOI 10.1038/gt.2008.39
   Spaeth EL, 2009, PLOS ONE, V4, P0, DOI 10.1371/journal.pone.0004992
   Strutz F, 2000, KIDNEY INT, V57, P1521, DOI 10.1046/j.1523-1755.2000.00997.x
   Stuhlmann D, 2004, BIOCHEM BIOPH RES CO, V319, P321, DOI 10.1016/j.bbrc.2004.05.004
   Sung SY, 2008, CANCER RES, V68, P9996, DOI 10.1158/0008-5472.CAN-08-2492
   Thiery JP, 2009, CELL, V139, P871, DOI 10.1016/j.cell.2009.11.007
   Tomasek JJ, 2002, NAT REV MOL CELL BIO, V3, P349, DOI 10.1038/nrm809
   Toullec A, 2010, EMBO MOL MED, V2, P211, DOI 10.1002/emmm.201000073
   Trimboli AJ, 2009, NATURE, V461, P1084, DOI 10.1038/nature08486
   Tu SM, 2002, LANCET ONCOL, V3, P508, DOI 10.1016/S1470-2045(02)00820-3
   Tuhkanen H, 2004, INT J CANCER, V109, P247, DOI 10.1002/ijc.11733
   Utispan K, 2010, MOL CANCER, V9, P0, DOI 10.1186/1476-4598-9-13
   Velling T, 2002, J BIOL CHEM, V277, P37377, DOI 10.1074/jbc.M206286200
   Visvader JE, 2008, NAT REV CANCER, V8, P755, DOI 10.1038/nrc2499
   Vosseler S, 2009, INT J CANCER, V125, P2296, DOI 10.1002/ijc.24589
   Wang W, 2009, CLIN CANCER RES, V15, P6630, DOI 10.1158/1078-0432.CCR-09-1001
   Wen JH, 2004, CANCER GENE THER, V11, P419, DOI 10.1038/sj.cgt.7700705
   Witkiewicz AK, 2009, AM J PATHOL, V174, P2023, DOI 10.2353/ajpath.2009.080873
   Wu MP, 2008, CARCINOGENESIS, V29, P1115, DOI 10.1093/carcin/bgn077
   Wu Y, 2009, CANCER CELL, V15, P416, DOI 10.1016/j.ccr.2009.03.016
   Yamanashi T, 2009, ONCOLOGY-BASEL, V77, P53, DOI 10.1159/000226112
   Zaman MH, 2006, P NATL ACAD SCI USA, V103, P10889, DOI 10.1073/pnas.0604460103
   Zeisberg EM, 2007, CANCER RES, V67, P10123, DOI 10.1158/0008-5472.CAN-07-3127
NR 130
TC 436
Z9 461
U1 1
U2 74
PU E-CENTURY PUBLISHING CORP
PI MADISON
PA 40 WHITE OAKS LN, MADISON, WI 53711 USA
SN 2156-6976
EI 
J9 AM J CANCER RES
JI Am. J. Cancer Res.
PD JUN 15
PY 2011
VL 1
IS 4
BP 482
EP 497
DI 
PG 16
WC Oncology
SC Oncology
GA V30ZO
UT WOS:000208854100004
PM 21984967
DA 2023-09-23
ER

PT J
AU Pula, B
   Jethon, A
   Piotrowska, A
   Gomulkiewicz, A
   Owczarek, T
   Calik, J
   Wojnar, A
   Witkiewicz, W
   Rys, J
   Ugorski, M
   Dziegiel, P
   Podhorska-Okolow, M
AF Pula, Bartosz
   Jethon, Aleksandra
   Piotrowska, Aleksandra
   Gomulkiewicz, Agnieszka
   Owczarek, Tomasz
   Calik, Jacek
   Wojnar, Andrzej
   Witkiewicz, Wojciech
   Rys, Janusz
   Ugorski, Maciej
   Dziegiel, Piotr
   Podhorska-Okolow, Marzena
TI Podoplanin expression by cancer-associated fibroblasts predicts poor outcome in invasive ductal breast carcinoma
SO HISTOPATHOLOGY
LA English
DT Article
DE breast cancer; cancer-associated fibroblasts; podoplanin
ID aggregation-inducing factor; stromal fibroblasts; lymphatic spread; marker; glycoprotein; antigen; lymphangiogenesis; microenvironment; angiogenesis; prognosis
AB Aims: It has recently been shown that podoplanin, a mucin-type glycoprotein, is expressed by cancer cells and cancer-associated fibroblasts (CAFs), and promotes cancer cell migration and invasiveness. The biological role of podoplanin expression in tumour stroma of invasive ductal carcinoma of the breast (IDC) has not been determined. Methods and results: Podoplanin expression was analysed in 117 cases of IDC and 27 cases of fibrocystic change, as well as in breast cancer cell lines, with the use of immunohistochemistry and real-time polymerase chain reaction. In 82.1% of analysed tumours, podoplanin was found only in CAFs. Only two of 117 IDC cases (1.7%) were characterized by expression of this glycoprotein in cancer cells. None of the fibrocystic changes or stroma surrounding normal ducts showed podoplanin expression. Podoplanin-positive CAFs correlated with tumour size (P = 0.0125), grade of malignancy (P = 0.0058), lymph node metastasis (P = 0.0149), lymphovascular invasion (LVI) (P = 0.0486) and Ki67 expression in cancer cells (P = 0.0128). High-level podoplanin expression (>50% of positive stroma) in the tumour stroma was significantly associated with a negative oestrogen status (P = 0.0201). Univariate, but not multivariate, analysis showed that podoplanin expression by CAFs was associated with poor patient outcome (P = 0.0202). Conclusions: Our results suggest that podoplanin expression by CAFs could be an unfavourable prognostic marker for IDC.
C1 [Pula, Bartosz; Jethon, Aleksandra; Piotrowska, Aleksandra; Gomulkiewicz, Agnieszka; Dziegiel, Piotr; Podhorska-Okolow, Marzena] Med Univ Wroclaw, Dept Histol & Embryol, PL-50368 Wroclaw, Poland.
   [Pula, Bartosz; Jethon, Aleksandra; Piotrowska, Aleksandra; Gomulkiewicz, Agnieszka; Witkiewicz, Wojciech; Dziegiel, Piotr; Podhorska-Okolow, Marzena] Reg Specialist Hosp, Ctr Res & Dev, Wroclaw, Poland.
   [Owczarek, Tomasz; Ugorski, Maciej] Univ Environm & Life Sci, Fac Vet Med, Dept Biochem Pharmacol & Toxicol, Wroclaw, Poland.
   [Calik, Jacek; Wojnar, Andrzej; Dziegiel, Piotr] Lower Silesian Oncol Ctr, Wroclaw, Poland.
   [Rys, Janusz] Ctr Oncol Maria Sklodowska Curie Mem Inst, Dept Tumour Pathol, Krakow, Poland.
   [Ugorski, Maciej] Polish Acad Sci, Lab Glycobiol & Cell Interact, Ludwik Hirszfeld Inst Immunol & Expt Therapy, Wroclaw, Poland.
   [Dziegiel, Piotr] Med Univ, Dept Histol & Embryol, Poznan, Poland.
C3 Wroclaw Medical University; Wroclaw University of Environmental & Life Sciences; Maria Sklodowska-Curie National Research Institute of Oncology; Polish Academy of Sciences; Hirszfeld Institute of Immunology & Experimental Therapy of the Polish Academy of Sciences
RP Podhorska-Okolow, M (通讯作者)，Med Univ Wroclaw, Dept Histol & Embryol, Ul Chalubinskiego 6A, PL-50368 Wroclaw, Poland.
EM mapod@hist.am.wroc.pl
FU European Regional Development Fund within Innovative Economy Operational Programme
CR Aishima S, 2008, MODERN PATHOL, V21, P256, DOI 10.1038/modpathol.3800985
   Allinen M, 2004, CANCER CELL, V6, P17, DOI 10.1016/j.ccr.2004.06.010
   BLOOM HJG, 1957, BRIT J CANCER, V11, P359, DOI 10.1038/bjc.1957.43
   Boire A, 2005, CELL, V120, P303, DOI 10.1016/j.cell.2004.12.018
   Breiteneder-Geleff S, 1999, AM J PATHOL, V154, P385, DOI 10.1016/S0002-9440(10)65285-6
   Colpaert CG, 2003, BREAST CANCER RES TR, V81, P137, DOI 10.1023/A:1025702330207
   Cueni LN, 2010, AM J PATHOL, V177, P1004, DOI 10.2353/ajpath.2010.090703
   ELSTON CW, 1987, DIAGNOSTIC HISTOPATH, V0, P300
   FARR AG, 1992, J EXP MED, V176, P1477, DOI 10.1084/jem.176.5.1477
   Gandarillas A, 1997, MOL CARCINOGEN, V20, P10, DOI 10.1002/(SICI)1098-2744(199709)20:1<10::AID-MC3>3.0.CO;2-M
   Goldhirsch A, 2009, ANN ONCOL, V20, P1319, DOI 10.1093/annonc/mdp322
   Kadota K, 2010, LUNG CANCER, V70, P88, DOI 10.1016/j.lungcan.2009.12.014
   Kato Y, 2005, TUMOR BIOL, V26, P195, DOI 10.1159/000086952
   Kato Y, 2003, J BIOL CHEM, V278, P51599, DOI 10.1074/jbc.M309935200
   Kawase A, 2008, INT J CANCER, V123, P1053, DOI 10.1002/ijc.23611
   Kitano H, 2010, ARCH PATHOL LAB MED, V134, P1520, DOI 10.1043/2009-0114-OA.1
   Kreppel M, 2010, VIRCHOWS ARCH, V456, P473, DOI 10.1007/s00428-010-0915-7
   Kuperwasser C, 2004, P NATL ACAD SCI USA, V101, P4966, DOI 10.1073/pnas.0401064101
   Liotta LA, 2001, NATURE, V411, P375, DOI 10.1038/35077241
   Martin-Villar E, 2005, INT J CANCER, V113, P899, DOI 10.1002/ijc.20656
   Martin-Villar E, 2006, J CELL SCI, V119, P4541, DOI 10.1242/jcs.03218
   Mishima K, 2006, ACTA NEUROPATHOL, V111, P483, DOI 10.1007/s00401-006-0063-y
   Ordonez NG, 2005, HUM PATHOL, V36, P372, DOI 10.1016/j.humpath.2005.01.019
   Orimo A, 2005, CELL, V121, P335, DOI 10.1016/j.cell.2005.02.034
   Rahadiani N, 2010, ANN SURG ONCOL, V17, P1311, DOI 10.1245/s10434-009-0895-5
   Rodrigo JP, 2010, MOL CANCER, V9, P0, DOI 10.1186/1476-4598-9-48
   SAPPINO AP, 1988, INT J CANCER, V41, P707, DOI 10.1002/ijc.2910410512
   Schacht V, 2005, AM J PATHOL, V166, P913, DOI 10.1016/S0002-9440(10)62311-5
   Schacht V, 2003, EMBO J, V22, P3546, DOI 10.1093/emboj/cdg342
   Shen YQ, 2010, J BIOL CHEM, V285, P9649, DOI 10.1074/jbc.M109.047696
   Sonne SB, 2006, VIRCHOWS ARCH, V449, P200, DOI 10.1007/s00428-006-0223-4
   Sternlicht MD, 1999, CELL, V98, P137, DOI 10.1016/S0092-8674(00)81009-0
   Vermeulen PB, 2002, EUR J CANCER, V38, P1564, DOI 10.1016/S0959-8049(02)00094-1
   Wicki A, 2006, CANCER CELL, V9, P261, DOI 10.1016/j.ccr.2006.03.010
   Yamanashi T, 2009, ONCOLOGY-BASEL, V77, P53, DOI 10.1159/000226112
   Zimmer G, 1999, BIOCHEM J, V341, P277, DOI 10.1042/0264-6021:3410277
NR 36
TC 80
Z9 87
U1 0
U2 16
PU WILEY
PI HOBOKEN
PA 111 RIVER ST, HOBOKEN 07030-5774, NJ USA
SN 0309-0167
EI 1365-2559
J9 HISTOPATHOLOGY
JI Histopathology
PD DEC 15
PY 2011
VL 59
IS 6
BP 1249
EP 1260
DI 10.1111/j.1365-2559.2011.04060.x
PG 12
WC Cell Biology; Pathology
SC Cell Biology; Pathology
GA 866CT
UT WOS:000298358000022
PM 22175904
DA 2023-09-23
ER

PT J
AU Brune, JC
   Tormin, A
   Johansson, MC
   Rissler, P
   Brosjo, O
   Lofvenberg, R
   von Steyern, FV
   Mertens, F
   Rydholm, A
   Scheding, S
AF Brune, Jan C.
   Tormin, Ariane
   Johansson, Maria C.
   Rissler, Pehr
   Brosjo, Otte
   Lofvenberg, Richard
   von Steyern, Fredrik Vult
   Mertens, Fredrik
   Rydholm, Anders
   Scheding, Stefan
TI Mesenchymal stromal cells from primary osteosarcoma are non-malignant and strikingly similar to their bone marrow counterparts
SO INTERNATIONAL JOURNAL OF CANCER
LA English
DT Article
DE osteosarcoma; osteogenic sarcoma; mesenchymal stromal cells; cancer associated fibroblasts; tumor stroma
ID stem-cells; imatinib mesylate; breast-cancer; tumor stroma; myofibroblasts; expression; growth; differentiation; fibroblasts; environment
AB Mesenchymal stromal cells (MSC) are multipotent cells that can be isolated from a number of human tissues. In cancer, MSC have been implicated with tumor growth, invasion, metastasis, drug resistance and were even suggested as possible tumor-initiating cells in osteosarcoma (OS). However, MSC from OS and their possible tumor origin have not yet been thoroughly investigated. Therefore, primary OS mesenchymal progenitors and OS-derived MSC were studied. OS samples contained very high frequencies of mesenchymal progenitor cells as measured by the colony-forming unit fibroblast (CFU-F) assay (median: 1,117 colonies per 10(5) cells, range: 133-3,000, n = 6). This is considerably higher compared to other human tissues such as normal bone marrow (BM) (1.3 +/- 0.2 colonies per 10(5) cells, n = 8). OS-derived MSC (OS-MSC) showed normal MSC morphology and expressed the typical MSC surface marker profile (CD105/CD73/CD90/CD44/HLA-classI/CD166 positive, CD45/CD34/CD14/CD19/HLA-DR/CD31 negative). Furthermore, all OS-MSC samples could be differentiated into the osteogenic lineage, and all but one sample into adipocytes and chondrocytes. Genetic analysis of OS-MSC as well as OS-derived spheres showed no tumor-related chromosomal aberrations. OS-MSC expression of markers related to tumor-associated fibroblasts (fibroblast surface protein, alpha-smooth muscle actin, vimentin) was comparable to BM-MSC and OS-MSC growth was considerably affected by tyrosine kinase inhibitors. Taken together, our results demonstrate that normal, non-malignant mesenchymal stroma cells are isolated from OS when MSC culture techniques are applied. OS-MSC represent a major constituent of the tumor microenvironment, and they share many properties with BM-derived MSC.
C1 [Brune, Jan C.; Tormin, Ariane; Scheding, Stefan] Lund Univ, Lund Stem Cell Ctr, S-22184 Lund, Sweden.
   [Johansson, Maria C.] Univ Lund Hosp, Dept Oncol, S-22185 Lund, Sweden.
   [Rissler, Pehr] Univ Lund Hosp, Dept Pathol, S-22185 Lund, Sweden.
   [Brosjo, Otte] Karolinska Hosp, Dept Orthoped, S-10401 Stockholm, Sweden.
   [Lofvenberg, Richard] Umea Univ Hosp, Dept Orthoped, S-90185 Umea, Sweden.
   [von Steyern, Fredrik Vult; Rydholm, Anders] Univ Lund Hosp, Dept Orthoped, S-22185 Lund, Sweden.
   [Mertens, Fredrik] Univ Lund Hosp, Dept Clin Genet, S-22185 Lund, Sweden.
   [Scheding, Stefan] Univ Lund Hosp, Dept Hematol, S-22185 Lund, Sweden.
C3 Lund University; Lund University; Skane University Hospital; Lund University; Skane University Hospital; Karolinska Institutet; Karolinska University Hospital; Umea University; Lund University; Skane University Hospital; Lund University; Skane University Hospital; Lund University; Skane University Hospital
RP Scheding, S (通讯作者)，Lund Univ, Lund Stem Cell Ctr, BMC-B10,Klin Gatan 26, S-22184 Lund, Sweden.
EM stefan.scheding@med.lu.se
FU Swedish Childhood Cancer Foundation; Swedish Research Council; Crafoord Foundation; Gunnar Nilsson's Cancer Foundation; Lundgren Foundation; John and Augusta Persson Foundation; University Hospital of Lund; ALF (Governmental Public Health)
CR Aguilar S, 2007, STEM CELLS, V25, P1586, DOI 10.1634/stemcells.2006-0762
   Ahrens N, 2004, TRANSPLANTATION, V78, P925, DOI 10.1097/01.tp.0000133305.81823.2a
   Bolstad BM, 2003, BIOINFORMATICS, V19, P185, DOI 10.1093/bioinformatics/19.2.185
   Bond M, 2008, PEDIATR BLOOD CANCER, V50, P254, DOI 10.1002/pbc.21132
   Bruder SP, 1997, J CELL BIOCHEM, V64, P278, DOI 10.1002/(SICI)1097-4644(199702)64:2<278::AID-JCB11>3.0.CO;2-F
   Cao H, 2008, CANC LETT, V274, P61
   Caplan AI, 2005, TISSUE ENG, V11, P1198, DOI 10.1089/ten.2005.11.1198
   Castro-Malaspina H, 1984, PROG CLIN BIOL RES, V154, P209
   Coussens LM, 2000, CELL, V103, P481, DOI 10.1016/S0092-8674(00)00139-2
   DESMOULIERE A, 1993, J CELL BIOL, V122, P103, DOI 10.1083/jcb.122.1.103
   Direkze NC, 2004, CANCER RES, V64, P8492, DOI 10.1158/0008-5472.CAN-04-1708
   Dudley AC, 2008, BRIT J CANCER, V99, P118, DOI 10.1038/sj.bjc.6604465
   Fierro F, 2007, CELL PROLIFERAT, V40, P355, DOI 10.1111/j.1365-2184.2007.00438.x
   Fierro FA, 2004, CLIN EXP METASTAS, V21, P313, DOI 10.1023/B:CLIN.0000046130.79363.33
   Gibbs CP, 2005, NEOPLASIA, V7, P967, DOI 10.1593/neo.05394
   Gisselsson D, 2002, GENE CHROMOSOME CANC, V33, P133, DOI 10.1002/gcc.1219
   Karnoub AE, 2007, NATURE, V449, P557, DOI 10.1038/nature06188
   Kocaoemer A, 2007, STEM CELLS, V25, P1270, DOI 10.1634/stemcells.2006-0627
   Konopleva M, 2002, LEUKEMIA, V16, P1713, DOI 10.1038/sj.leu.2402608
   Lin TM, 2007, BIOCHEM BIOPH RES CO, V361, P883, DOI 10.1016/j.bbrc.2007.07.116
   Liotta LA, 2001, NATURE, V411, P375, DOI 10.1038/35077241
   Mandahl N, 2001, HUMAN CYTOGENETICS M, V0, P165
   Marx J, 2008, SCIENCE, V320, P38, DOI 10.1126/science.320.5872.38
   Mishra PJ, 2008, CANCER RES, V68, P4331, DOI 10.1158/0008-5472.CAN-08-0943
   Misra S, 2005, J BIOL CHEM, V280, P20310, DOI 10.1074/jbc.M500737200
   Orimo A, 2005, CELL, V121, P335, DOI 10.1016/j.cell.2005.02.034
   RONNOVJESSEN L, 1995, J CLIN INVEST, V95, P859, DOI 10.1172/JCI117736
   Saal LH, 2002, GENOME BIOL, V3, P0
   Saeed AI, 2003, BIOTECHNIQUES, V34, P374, DOI 10.2144/03342mt01
   Saeed AI, 2006, METHOD ENZYMOL, V411, P134, DOI 10.1016/S0076-6879(06)11009-5
   Shaffer L, 2009, INT SYSTEM HUMAN CYT, V0, P0
   Shor Audrey C, 2008, CANCER CONTROL, V15, P47
   Studeny M, 2004, JNCI-J NATL CANCER I, V96, P1593, DOI 10.1093/jnci/djh299
   Tataria M, 2006, J PEDIATR SURG, V41, P624, DOI 10.1016/j.jpedsurg.2005.12.001
   THORNTHWAITE JT, 1980, CYTOMETRY, V1, P229, DOI 10.1002/cyto.990010309
   Tolar J, 2007, STEM CELLS, V25, P371, DOI 10.1634/stemcells.2005-0620
   Toole BP, 2004, NAT REV CANCER, V4, P528, DOI 10.1038/nrc1391
   Tormin A, 2009, CYTOTHERAPY, V11, P114, DOI 10.1080/14653240802716590
   Troyer DL, 2008, STEM CELLS, V26, P591, DOI 10.1634/stemcells.2007-0439
   Weaver VM, 2002, CANCER CELL, V2, P205, DOI 10.1016/S1535-6108(02)00125-3
   Weisberg E, 2005, CANCER CELL, V7, P129, DOI 10.1016/j.ccr.2005.01.007
NR 42
TC 49
Z9 54
U1 2
U2 7
PU WILEY
PI HOBOKEN
PA 111 RIVER ST, HOBOKEN 07030-5774, NJ USA
SN 0020-7136
EI 1097-0215
J9 INT J CANCER
JI Int. J. Cancer
PD JUL 15
PY 2011
VL 129
IS 2
BP 319
EP 330
DI 10.1002/ijc.25697
PG 12
WC Oncology
SC Oncology
GA 777GM
UT WOS:000291603900006
PM 20878957
DA 2023-09-23
ER

PT J
AU Commandeur, S
   Ho, SH
   de Gruijl, FR
   Willemze, R
   Tensen, CP
   El Ghalbzouri, A
AF Commandeur, Suzan
   Ho, Suet Huy
   de Gruijl, Frank R.
   Willemze, Rein
   Tensen, Cornelis P.
   El Ghalbzouri, Abdoelwaheb
TI Functional characterization of cancer-associated fibroblasts of human cutaneous squamous cell carcinoma
SO EXPERIMENTAL DERMATOLOGY
LA English
DT Article
DE cancer-associated fibroblasts; skin cancer; skin equivalent; skin model; squamous cell carcinoma
ID organ transplant recipients; stromal fibroblasts; tumor microenvironment; differentiation; myofibroblast; progression; expression; invasion; metastasis; activation
AB Cutaneous squamous cell carcinoma (SCC) is the second most common type of skin cancer in the Caucasian population worldwide, having a propensity for invasion, local recurrence and metastasis. Stromal cancer-associated fibroblasts (CAFs) are suspected to play an important role in SCC carcinogenesis. In this study, we characterized CAFs isolated from primary cutaneous SCCs and compared them to normal fibroblasts (NFs) isolated from healthy dermis. Human skin CAFs in monolayers displayed different morphology, increased proliferation and migration compared to NFs. CAB caused strong contraction of collagen matrices in which they were seeded and released high levels of the extracellular matrix component pro-collagen I. CAFs decreased proliferation and differentiation in the epidermis of human skin equivalents (FISEs) seeded with SCC cell lines, without affecting basement membrane composition. Finally, CAFs significantly increased invasion and dermal-epidermal detachment of SCC cell lines SCC-12B2 and SCC-13, respectively, when cultured in HSEs. These distinct features of CAFs point out a specific role in cutaneous SCC development.
C1 [Commandeur, Suzan; Ho, Suet Huy; de Gruijl, Frank R.; Willemze, Rein; Tensen, Cornelis P.; El Ghalbzouri, Abdoelwaheb] Leiden Univ, Med Ctr, Dept Dermatol, NL-2300 RC Leiden, Netherlands.
C3 Leiden University - Excl LUMC; Leiden University; Leiden University Medical Center (LUMC)
RP El Ghalbzouri, A (通讯作者)，Leiden Univ, Med Ctr, Dept Dermatol, Postal Zone S2-P,POB 9600, NL-2300 RC Leiden, Netherlands.
EM a.ghalbzouri@lumc.nl
FU Netherlands Organization for Health Research and Development (ZonMW) [11-400-0079]
CR Amatangelo MD, 2005, AM J PATHOL, V167, P475, DOI 10.1016/S0002-9440(10)62991-4
   Bhowmick NA, 2004, NATURE, V432, P332, DOI 10.1038/nature03096
   Boyd S, 2009, EXP DERMATOL, V18, P1044, DOI 10.1111/j.1600-0625.2009.00901.x
   Carucci JA, 2004, DERMATOL SURG, V30, P651, DOI 10.1111/j.1524-4725.2004.30151.x
   Cassarino DS, 2006, J CUTAN PATHOL, V33, P191, DOI 10.1111/j.0303-6987.2006.00516_1.x
   Commandeur S, 2009, EXP DERMATOL, V18, P849, DOI 10.1111/j.1600-0625.2009.00856.x
   Costea DE, 2006, AM J PATHOL, V168, P1889, DOI 10.2353/ajpath.2006.050843
   De Wever O, 2003, J PATHOL, V200, P429, DOI 10.1002/path.1398
   Desmouliere A, 2004, INT J DEV BIOL, V48, P509, DOI 10.1387/ijdb.041802ad
   El Ghalbzouri A, 2009, BIOMATERIALS, V30, P71, DOI 10.1016/j.biomaterials.2008.09.002
   El-Ghalbzouri A, 2002, BRIT J DERMATOL, V147, P230, DOI 10.1046/j.1365-2133.2002.04871.x
   Erb P, 2005, IMMUNOL LETT, V100, P68, DOI 10.1016/j.imlet.2005.06.008
   Finak G, 2008, NAT MED, V14, P518, DOI 10.1038/nm1764
   Gabbiani G, 2003, J PATHOL, V200, P500, DOI 10.1002/path.1427
   Haviv I, 2009, CELL CYCLE, V8, P589, DOI 10.4161/cc.8.4.7669
   Kalluri R, 2006, NAT REV CANCER, V6, P392, DOI 10.1038/nrc1877
   Kawashiri S, 2009, HEAD NECK-J SCI SPEC, V31, P1346, DOI 10.1002/hed.21097
   Kellermann MG, 2007, HISTOPATHOLOGY, V51, P849, DOI 10.1111/j.1365-2559.2007.02873.x
   LENGYEL E, 1995, CANCER RES, V55, P963
   Li Q, 2009, J INT MED RES, V37, P446, DOI 10.1177/147323000903700220
   Liang P, 2005, ANTICANCER RES, V25, P2705
   Liu Y, 2006, ORAL DIS, V12, P375, DOI 10.1111/j.1601-0825.2005.01207.x
   Nolte SV, 2008, CELLS TISSUES ORGANS, V187, P165, DOI 10.1159/000111805
   Nurmenniemi S, 2009, AM J PATHOL, V175, P1281, DOI 10.2353/ajpath.2009.081110
   Nystrom ML, 2005, J PATHOL, V205, P468, DOI 10.1002/path.1716
   Okawa T, 2007, GENE DEV, V21, P2788, DOI 10.1101/gad.1544507
   Olumi AF, 1999, CANCER RES, V59, P5002
   Orimo A, 2005, CELL, V121, P335, DOI 10.1016/j.cell.2005.02.034
   Parkinson EK, 2010, ORAL ONCOL, V46, P840, DOI 10.1016/j.oraloncology.2009.09.009
   Ponec M, 1997, J INVEST DERMATOL, V109, P348, DOI 10.1111/1523-1747.ep12336024
   RHEINWALD JG, 1981, CANCER RES, V41, P1657
   SAPPINO AP, 1988, INT J CANCER, V41, P707, DOI 10.1002/ijc.2910410512
   Sato T, 1999, BRIT J CANCER, V80, P1137, DOI 10.1038/sj.bjc.6690477
   Spaeth EL, 2009, PLOS ONE, V4, P0, DOI 10.1371/journal.pone.0004992
   Sugimoto H, 2006, CANCER BIOL THER, V5, P1640, DOI 10.4161/cbt.5.12.3354
   Ulrich C, 2008, AM J TRANSPLANT, V8, P2192, DOI 10.1111/j.1600-6143.2008.02386.x
NR 36
TC 27
Z9 28
U1 0
U2 7
PU WILEY-BLACKWELL
PI MALDEN
PA COMMERCE PLACE, 350 MAIN ST, MALDEN 02148, MA USA
SN 0906-6705
EI 
J9 EXP DERMATOL
JI Exp. Dermatol.
PD SEP 15
PY 2011
VL 20
IS 9
BP 737
EP 742
DI 10.1111/j.1600-0625.2011.01305.x
PG 6
WC Dermatology
SC Dermatology
GA 816JH
UT WOS:000294594000008
PM 21615509
DA 2023-09-23
ER

PT J
AU Maia, M
   DeVriese, A
   Janssens, T
   Moons, M
   Lories, RJ
   Tavernier, J
   Conway, EM
AF Maia, Margarida
   DeVriese, Astrid
   Janssens, Tom
   Moons, Michael
   Lories, Rik J.
   Tavernier, Jan
   Conway, Edward M.
TI CD248 facilitates tumor growth via its cytoplasmic domain
SO BMC CANCER
LA English
DT Article
DE stromal fibroblast suppressor; transgenic; endosialin; tumor endothelial marker
ID cancer-associated fibroblasts; lectin-like domain; endosialin tem1; endothelial markers; stromal fibroblasts; therapeutic target; colorectal-cancer; brain-tumors; mural cells; in-vitro
AB Background: Stromal fibroblasts participate in the development of a permissive environment for tumor growth, yet molecular pathways to therapeutically target fibroblasts are poorly defined. CD248, also known as endosialin or tumor endothelial marker 1 (TEM1), is a transmembrane glycoprotein expressed on activated fibroblasts. We recently showed that the cytoplasmic domain of CD248 is important in facilitating an inflammatory response in a mouse model of arthritis. Others have reported that CD248 gene inactivation in mice results in dampened tumor growth. We hypothesized that the conserved cytoplasmic domain of CD248 is important in regulating tumor growth. Methods: Mice lacking the cytoplasmic domain of CD248 (CD248(CyD/CyD)) were generated and evaluated in tumor models, comparing the findings with wild-type mice (CD248(WT/WT)). Results: As compared to the response in CD248(WT/WT) mice, growth of T241 fibrosarcomas and Lewis lung carcinomas was significantly reduced in CD248(CyD/CyD) mice. Tumor size was similar to that seen with CD248-deficient mice. Conditioned media from CD248(CyD/CyD) fibroblasts were less effective at supporting T241 fibrosarcoma cell survival. In addition to our previous observation of reduced release of activated matrix metalloproteinase (MMP)-9, CD248(CyD/CyD) fibroblasts also had impaired PDGF-BB-induced migration and expressed higher transcripts of tumor suppressor factors, transgelin (SM22 alpha), Hes and Hey1. Conclusions: The multiple pathways regulated by the cytoplasmic domain of CD248 highlight its potential as a therapeutic target to treat cancer. Keywords: stromal fibroblast suppressor, transgenic, endosialin, tumor endothelial marker
C1 [Maia, Margarida; DeVriese, Astrid; Janssens, Tom; Moons, Michael; Conway, Edward M.] VIB, Vesalius Res Ctr, B-3000 Louvain, Belgium.
   [Maia, Margarida; DeVriese, Astrid; Janssens, Tom; Moons, Michael; Conway, Edward M.] Katholieke Univ Leuven, Vesalius Res Ctr, B-3000 Louvain, Belgium.
   [Maia, Margarida; Tavernier, Jan] Univ Ghent VIB, Dept Med Prot Res, Cytokine Receptor Lab, B-9000 Ghent, Belgium.
   [Maia, Margarida; Tavernier, Jan] Univ Ghent, Dept Biochem, Cytokine Receptor Lab, B-9000 Ghent, Belgium.
   [Lories, Rik J.] Katholieke Univ Leuven, Div Rheumatol, Lab Skeletal Dev & Joint Disorders, B-3000 Louvain, Belgium.
   [Conway, Edward M.] Univ British Columbia, Fac Med, Div Hematol, Ctr Blood Res, Vancouver, BC V6T 1Z3, Canada.
C3 Flanders Institute for Biotechnology (VIB); KU Leuven; Ghent University; Flanders Institute for Biotechnology (VIB); Ghent University; KU Leuven; University of British Columbia
RP Conway, EM (通讯作者)，VIB, Vesalius Res Ctr, Herestr 49,9th Floor, B-3000 Louvain, Belgium.
EM emconway@exchange.ubc.ca
FU VIB, Belgium; Flanders Research Foundation (FWO Vlaanderen); Canadian Institutes for Health Research; UBC; Vancouver General Hospital Foundations
CR Andrae J, 2008, GENE DEV, V22, P1276, DOI 10.1101/gad.1653708
   Assinder SJ, 2009, INT J BIOCHEM CELL B, V41, P482, DOI 10.1016/j.biocel.2008.02.011
   Bagley RG, 2008, MICROVASC RES, V76, P180, DOI 10.1016/j.mvr.2008.07.008
   Bagley RG, 2009, INT J ONCOL, V34, P619, DOI 10.3892/ijo_00000187
   Baglole CJ, 2006, IMMUNOL INVEST, V35, P297, DOI 10.1080/08820130600754960
   Becker R, 2008, FASEB J, V22, P3059, DOI 10.1096/fj.07-101386
   Blouw B, 2003, CANCER CELL, V4, P133, DOI 10.1016/S1535-6108(03)00194-6
   Brady J, 2004, J NEUROPATH EXP NEUR, V63, P1274, DOI 10.1093/jnen/63.12.1274
   Carson-Walter EB, 2001, CANCER RES, V61, P6649
   Carson-Walter EB, 2009, BMC CANCER, V9, P0, DOI 10.1186/1471-2407-9-417
   Chiodoni C, 2010, CANCER METAST REV, V29, P295, DOI 10.1007/s10555-010-9221-8
   Christian S, 2001, J BIOL CHEM, V276, P7408, DOI 10.1074/jbc.M009604200
   Christian S, 2008, AM J PATHOL, V172, P486, DOI 10.2353/ajpath.2008.070623
   Conway EM, 2002, J EXP MED, V196, P565, DOI 10.1084/jem.20020077
   Davies G, 2004, CLIN EXP METASTAS, V21, P31, DOI 10.1023/B:CLIN.0000017168.83616.d0
   Dolznig Helmut, 2005, CANCER IMMUN, V5, P10
   Domenga V, 2004, GENE DEV, V18, P2730, DOI 10.1101/gad.308904
   Dotto GP, 2008, ONCOGENE, V27, P5115, DOI 10.1038/onc.2008.225
   Dufraine J, 2008, ONCOGENE, V27, P5132, DOI 10.1038/onc.2008.227
   Eberhard A, 2000, CANCER RES, V60, P1388
   EDGELL CJ, 1983, P NATL ACAD SCI-BIOL, V80, P3734, DOI 10.1073/pnas.80.12.3734
   Efeyan A, 2009, PLOS ONE, V4, P0, DOI 10.1371/journal.pone.0005475
   Fischer C, 2007, CELL, V131, P463, DOI 10.1016/j.cell.2007.08.038
   Folkman J, 1992, SEMIN CANCER BIOL, V3, P65
   Franco OE, 2010, SEMIN CELL DEV BIOL, V21, P33, DOI 10.1016/j.semcdb.2009.10.010
   Henriksson ML, 2011, AM J PATHOL, V178, P1387, DOI 10.1016/j.ajpath.2010.12.008
   Jain RK, 2006, NAT CLIN PRACT ONCOL, V3, P24, DOI 10.1038/ncponc0403
   Joyce JA, 2009, NAT REV CANCER, V9, P239, DOI 10.1038/nrc2618
   Kalluri R, 2006, NAT REV CANCER, V6, P392, DOI 10.1038/nrc1877
   Kitano H, 2010, ARCH PATHOL LAB MED, V134, P1520, DOI 10.1043/2009-0114-OA.1
   Kurose K, 2002, NAT GENET, V32, P355, DOI 10.1038/ng1013
   Lax S, 2010, EUR J IMMUNOL, V40, P1884, DOI 10.1002/eji.200939877
   Liu H, 2009, CIRC RES, V104, P466, DOI 10.1161/CIRCRESAHA.108.184846
   Loges S, 2010, BLOOD, V115, P2264, DOI 10.1182/blood-2009-06-228684
   Lu Y, 2009, J IMMUNOL, V183, P6413, DOI 10.4049/jimmunol.0901073
   MacFadyen J, 2007, GENE EXPR PATTERNS, V7, P363, DOI 10.1016/j.modgep.2006.07.006
   MacFadyen JR, 2005, FEBS LETT, V579, P2569, DOI 10.1016/j.febslet.2005.03.071
   Maia M, 2010, ARTHRITIS RHEUM-US, V62, P3595, DOI 10.1002/art.27701
   Nair RR, 2006, J BIOL CHEM, V281, P26424, DOI 10.1074/jbc.M602703200
   Nanda A, 2006, P NATL ACAD SCI USA, V103, P3351, DOI 10.1073/pnas.0511306103
   Noguera-Troise I, 2006, NATURE, V444, P1032, DOI 10.1038/nature05355
   Ostman A, 2009, CURR OPIN GENET DEV, V19, P67, DOI 10.1016/j.gde.2009.01.003
   Okamoto H, 2008, FEBS J, V275, P4463, DOI 10.1111/j.1742-4658.2008.06582.x
   Opavsky R, 2001, J BIOL CHEM, V276, P38795, DOI 10.1074/jbc.M105241200
   Pietras K, 2008, PLOS MED, V5, P123, DOI 10.1371/journal.pmed.0050019
   Pietras K, 2010, EXP CELL RES, V316, P1324, DOI 10.1016/j.yexcr.2010.02.045
   RETTIG WJ, 1992, P NATL ACAD SCI USA, V89, P10832, DOI 10.1073/pnas.89.22.10832
   RONNOVJESSEN L, 1993, LAB INVEST, V68, P696
   Rouleau C, 2008, CLIN CANCER RES, V14, P7223, DOI 10.1158/1078-0432.CCR-08-0499
   Rupp Christian, 2006, CANCER IMMUN, V6, P10
   Sang LY, 2010, TRENDS MOL MED, V16, P17, DOI 10.1016/j.molmed.2009.11.001
   Shen JQ, 2009, NEOPLASIA, V11, P594, DOI 10.1593/neo.09278
   Simonavicius N, 2008, MODERN PATHOL, V21, P308, DOI 10.1038/modpathol.3801006
   Spaeth EL, 2009, PLOS ONE, V4, P0, DOI 10.1371/journal.pone.0004992
   St Croix B, 2000, SCIENCE, V289, P1197
   Tang YF, 2010, J BIOL CHEM, V285, P17556, DOI 10.1074/jbc.M109.076414
   TOMKOWICZ B, 2010, CANC BIOL THERAPY, V9, P0
   Tomkowicz B, 2007, P NATL ACAD SCI USA, V104, P17965, DOI 10.1073/pnas.0705647104
   Tsujino T, 2007, CLIN CANCER RES, V13, P2082, DOI 10.1158/1078-0432.CCR-06-2191
   Untergasser G, 2005, MECH AGEING DEV, V126, P59, DOI 10.1016/j.mad.2004.09.023
   Villaronga MA, 2010, ONCOGENE, V29, P411, DOI 10.1038/onc.2009.309
   Wallace JA, 2011, CANCER RES, V71, P1203, DOI 10.1158/0008-5472.CAN-10-3263
   Xing F, 2010, FRONT BIOSCI-LANDMRK, V15, P166, DOI 10.2741/3613
   Yeo M, 2010, CANCER-AM CANCER SOC, V116, P2581, DOI 10.1002/cncr.25003
   Yoo SA, 2008, MEDIAT INFLAMM, V2008, P0, DOI 10.1155/2008/129873
   Yoo SA, 2009, ARTHRITIS RHEUM-US, V60, P345, DOI 10.1002/art.24289
   Zeisberg M, 2000, J NEPHROL, V13, P0
   Zelensky AN, 2005, FEBS J, V272, P6179, DOI 10.1111/j.1742-4658.2005.05031.x
   Zhang Y, 2009, CANCER RES, V69, P37, DOI 10.1158/0008-5472.CAN-08-1648
NR 69
TC 48
Z9 54
U1 0
U2 9
PU BIOMED CENTRAL LTD
PI LONDON
PA 236 GRAYS INN RD, FLOOR 6, LONDON WC1X 8HL, ENGLAND
SN 1471-2407
EI 
J9 BMC CANCER
JI BMC Cancer
PD MAY 8
PY 2011
VL 11
IS 
BP 
EP 
DI 10.1186/1471-2407-11-162
PG 12
WC Oncology
SC Oncology
GA 772UA
UT WOS:000291261000001
PM 21549007
DA 2023-09-23
ER

PT J
AU Jung, DW
   Kim, J
   Che, ZM
   Oh, ES
   Kim, G
   Eom, SH
   Im, SH
   Ha, HH
   Chang, YT
   Williams, DR
   Kim, J
AF Jung, Da-Woon
   Kim, Jinmi
   Che, Zhong Min
   Oh, Eun-Sang
   Kim, Gicheon
   Eom, Soo Hyun
   Im, Sin-Hyeog
   Ha, Hyung-Ho
   Chang, Young-Tae
   Williams, Darren R.
   Kim, Jin
TI A Triazine Compound S06 Inhibits Proinvasive Crosstalk between Carcinoma Cells and Stromal Fibroblasts via Binding to Heat Shock Protein 90
SO CHEMISTRY & BIOLOGY
LA English
DT Article
ID nf-kappa-b; chemical genetics; heat-shock-protein-90 inhibitors; tumor-microenvironment; cancer; zebrafish; hsp90; stimulate; lines; 17-allylamino-17-demethoxygeldanamycin
AB Carcinoma-associated fibroblasts (CAFs) promote tumor invasion by secreting soluble factors. A tagged triazine library was screened in our novel transwell coculture model of CAF and oral squamous cell carcinoma (OSCC). We discovered compound S06, which reduced OSCC invasion by inhibiting secretion of CAF-derived proinvasive chemokines. The N-terminus of Hsp90 was found to be the cellular target of S06. Importantly, S06 did not induce hepatic toxicity, a side effect associated with well-known Hsp90 inhibitors. Moreover, S06 inhibited tumor cell migration in a zebrafish xenograft model. Our results demonstrate that Hsp90 is a novel target for stromal-based therapy to modulate proinvasive molecular crosstalk within the tumor microenvironment. Furthermore, S06 represents a new class of Hsp90 inhibitor and is an attractive candidate for anticancer drug development.
C1 [Jung, Da-Woon; Kim, Jinmi; Oh, Eun-Sang; Kim, Gicheon; Eom, Soo Hyun; Im, Sin-Hyeog; Williams, Darren R.] Gwangju Inst Sci & Technol, Sch Life Sci, New Drug Targets Lab, Kwangju 500712, South Korea.
   [Ha, Hyung-Ho] Sunchon Natl Univ, Coll Pharm, Sunchon 570742, South Korea.
   [Chang, Young-Tae] Natl Univ Singapore, Dept Chem, Singapore 117543, Singapore.
   [Chang, Young-Tae] Natl Univ Singapore, Med Chem Program, Singapore 117543, Singapore.
   [Chang, Young-Tae] ASTAR, Singapore Bioimaging Consortium, Lab Bioimaging Probe Dev, Singapore 138667, Singapore.
   [Che, Zhong Min; Kim, Jin] Yonsei Univ, Oral Canc Res Inst, Dept Oral Pathol, Coll Dent,Brain Korea Project 21, Seoul 120752, South Korea.
C3 Gwangju Institute of Science & Technology (GIST); Sunchon National University; National University of Singapore; National University of Singapore; Agency for Science Technology & Research (A*STAR); A*STAR - Institute of Bioengineering & Bioimaging (IBB); A*STAR - Singapore Bioimaging Consortium (SBIC); Yonsei University; Yonsei University Health System
RP Williams, DR (通讯作者)，Gwangju Inst Sci & Technol, Sch Life Sci, New Drug Targets Lab, Kwangju 500712, South Korea.
EM jink@yuhs.ac; darren@gist.ac.kr; jink@yuhs.ac
FU National Research Foundation; Korean government (MEST) [NRF-2009-0067894]; National Research Foundation of Korea (NRF); Ministry of Education, Science and Technology [2010-0029702]
CR Bissell MJ, 2011, NAT MED, V17, P320, DOI 10.1038/nm.2328
   Che ZM, 2006, BIOCHEM BIOPH RES CO, V346, P268, DOI 10.1016/j.bbrc.2006.05.111
   Condon MS, 2005, SEMIN CANCER BIOL, V15, P132, DOI 10.1016/j.semcancer.2004.08.002
   Donnelly A, 2008, CURR MED CHEM, V15, P2702, DOI 10.2174/092986708786242895
   FILDERMAN AE, 1992, CANCER RES, V52, P3661
   Guo WC, 2008, DRUG METAB DISPOS, V36, P2050, DOI 10.1124/dmd.108.022004
   Haldi Maryann, 2006, ANGIOGENESIS, V9, P139, DOI 10.1007/s10456-006-9040-2
   Huang B, 2008, BLOOD, V112, P1269, DOI 10.1182/blood-2008-03-147033
   Jung DW, 2010, INT J CANCER, V127, P332, DOI 10.1002/ijc.25060
   Kalluri R, 2006, NAT REV CANCER, V6, P392, DOI 10.1038/nrc1877
   Kamal A, 2003, NATURE, V425, P407, DOI 10.1038/nature01913
   Kim YK, 2007, MOL BIOSYST, V3, P392, DOI 10.1039/b702321a
   Kolata G, 2009, NY TIMES 1228, V0, P0
   Langley RR, 2011, INT J CANCER, V128, P2527, DOI 10.1002/ijc.26031
   Li YY, 2009, DRUG RESIST UPDATE, V12, P17, DOI 10.1016/j.drup.2008.12.002
   Liu S, 2011, ANNU REV PATHOL-MECH, V6, P71, DOI 10.1146/annurev-pathol-011110-130330
   Marques IJ, 2009, BMC CANCER, V9, P0, DOI 10.1186/1471-2407-9-128
   McCleese JK, 2009, INT J CANCER, V125, P2792, DOI 10.1002/ijc.24660
   Min J, 2007, NAT CHEM BIOL, V3, P55, DOI 10.1038/nchembio833
   MOSMANN T, 1983, J IMMUNOL METHODS, V65, P55, DOI 10.1016/0022-1759(83)90303-4
   Nakai R, 2006, CHEM BIOL, V13, P183, DOI 10.1016/j.chembiol.2005.11.010
   Orimo A, 2005, CELL, V121, P335, DOI 10.1016/j.cell.2005.02.034
   Pearl LH, 2000, CURR OPIN STRUC BIOL, V10, P46, DOI 10.1016/S0959-440X(99)00047-0
   Proost P, 1998, J IMMUNOL, V160, P4034
   Qing GL, 2007, CELL RES, V17, P520, DOI 10.1038/cr.2007.47
   Rouhi P, 2010, NAT PROTOC, V5, P1911, DOI 10.1038/nprot.2010.150
   Saito K, 1997, BIOL PHARM BULL, V20, P345
   Schreiber SL, 1998, BIOORGAN MED CHEM, V6, P1127, DOI 10.1016/S0968-0896(98)00126-6
   Schulte TW, 1998, CANCER CHEMOTH PHARM, V42, P273, DOI 10.1007/s002800050817
   Sharp SY, 2007, CANCER RES, V67, P2206, DOI 10.1158/0008-5472.CAN-06-3473
   Solit DB, 2007, CLIN CANCER RES, V13, P1775, DOI 10.1158/1078-0432.CCR-06-1863
   Stern HM, 2003, NAT REV CANCER, V3, P533, DOI 10.1038/nrc1126
   Taylor AM, 2009, ZEBRAFISH, V6, P339, DOI 10.1089/zeb.2009.0607
   Thompson WL, 2009, BRAIN RES, V1287, P47, DOI 10.1016/j.brainres.2009.06.081
   Tropea Joseph E, 2009, V498, V0, PP297, DOI 10.1007/978-1-59745-196-3_19
   VOKES EE, 1993, NEW ENGL J MED, V328, P184, DOI 10.1056/NEJM199301213280306
   Walter S, 2002, ANGEW CHEM INT EDIT, V41, P1098, DOI 10.1002/1521-3773(20020402)41:7<1098::AID-ANIE1098>3.0.CO;2-9
   WANI MC, 1971, J AM CHEM SOC, V93, P2325, DOI 10.1021/ja00738a045
   WEST MA, 1989, GASTROENTEROLOGY, V96, P1572, DOI 10.1016/0016-5085(89)90529-5
   Williams DR, 2008, ANGEW CHEM INT EDIT, V47, P7466, DOI 10.1002/anie.200802801
   Witz IP, 2008, ADV CANCER RES, V100, P203, DOI 10.1016/S0065-230X(08)00007-9
   Youngs SJ, 1997, INT J CANCER, V71, P257, DOI 10.1002/(SICI)1097-0215(19970410)71:2<257::AID-IJC22>3.0.CO;2-D
NR 42
TC 16
Z9 17
U1 0
U2 11
PU CELL PRESS
PI CAMBRIDGE
PA 600 TECHNOLOGY SQUARE, 5TH FLOOR, CAMBRIDGE, MA 02139 USA
SN 1074-5521
EI 
J9 CHEM BIOL
JI Chem. Biol.
PD DEC 23
PY 2011
VL 18
IS 12
BP 1581
EP 1590
DI 10.1016/j.chembiol.2011.10.001
PG 10
WC Biochemistry & Molecular Biology
SC Biochemistry & Molecular Biology
GA 873OY
UT WOS:000298893900011
PM 22195560
DA 2023-09-23
ER

PT J
AU Bello, IO
   Vered, M
   Dayan, D
   Dobriyan, A
   Yahalom, R
   Alanen, K
   Nieminen, P
   Kantola, S
   Laara, E
   Salo, T
AF Bello, Ibrahim O.
   Vered, Marilena
   Dayan, Dan
   Dobriyan, Alex
   Yahalom, Ran
   Alanen, Kalle
   Nieminen, Pentti
   Kantola, Saara
   Laara, Esa
   Salo, Tuula
TI Cancer-associated fibroblasts, a parameter of the tumor microenvironment, overcomes carcinoma-associated parameters in the prognosis of patients with mobile tongue cancer
SO ORAL ONCOLOGY
LA English
DT Article
DE Tongue cancer; Cancer-associated fibroblasts; Stromal myofibroblasts; Ki-67; DNA content; Ploidy; Maspin; Disease-specific mortality; Prognosis; Oral cancer
ID squamous-cell carcinomas; epithelial-mesenchymal transition; stromal myofibroblasts; maspin expression; dna-ploidy; stage-i; disease; recurrence; survival
AB Mobile tongue squamous cell carcinoma (MTSCC) is known for its strong propensity for regional metastasis and poor patient survival despite aggressive treatment, thus calling for new and reliable markers for predicting prognosis and guiding therapeutic management. Towards this end, three classes of markers were investigated: cancer-associated fibroblasts (CAFs; alpha-SMA positivity) as a representative of the tumor microenvironment, maspin (mammary serine protease inhibitor) as a tumor marker likely to be modulated by factors within the tumor microenvironment, and DNA content and Ki-67 labeling index as inbuilt tumor markers in 128 cases of MTSCC using immunohistochemistry and image cytometry. Of these markers, only CAF density was independently and relatively strongly associated with elevated mortality from MTSCC. The hazard ratio in the CAF-rich type of tumor microenvironment was 4.85 (95% CI 1.41-16.6, versus the CAF-poor) when adjusted by proportional hazards modeling for the center where the patient was managed, gender, tumor stage, presence of neck metastasis and age at diagnosis. CAF density was unrelated to non-MTSSC mortality. Given the strong association between increased CAF density and higher mortality in MTSCC, routine assessment of CAF density for disease course prognosis and inclusion as an integral part of treatment protocols are recommended. (C) 2010 Elsevier Ltd. All rights reserved.
C1 [Kantola, Saara; Salo, Tuula] Oulu Univ Hosp, Dept Oral & Maxillofacial Surg, Oulu, Finland.
   [Bello, Ibrahim O.; Kantola, Saara; Salo, Tuula] Univ Oulu, Inst Dent, Dept Diagnost & Oral Med, FI-90014 Oulu, Finland.
   [Vered, Marilena; Dayan, Dan] Tel Aviv Univ, Maurice & Gabriela Goldschleger Sch Dent Med, IL-69978 Tel Aviv, Israel.
   [Vered, Marilena; Dobriyan, Alex; Yahalom, Ran] Chaim Sheba Med Ctr, Dept Oral & Maxillofacial Surg, IL-52621 Tel Hashomer, Israel.
   [Alanen, Kalle] Univ Turku, Dept Pathol, Hosp Dist SW Finland, TYKS SAPA Liikelaitos, SF-20500 Turku, Finland.
   [Nieminen, Pentti] Univ Oulu, Med Informat & Stat Res Grp, FI-90014 Oulu, Finland.
   [Laara, Esa] Univ Oulu, Dept Math Sci, FI-90014 Oulu, Finland.
C3 University of Oulu; University of Oulu; Tel Aviv University; Chaim Sheba Medical Center; University of Turku; University of Oulu; University of Oulu
RP Salo, T (通讯作者)，Oulu Univ Hosp, Dept Oral & Maxillofacial Surg, Oulu, Finland.
EM tuula.salo@oulu.fi
FU Finnish Cancer Society; Oulu University Central Hospital EVO (OUCH-EVO); Academy of Finland [130140]; Tel Aviv University, Israel; Academy of Finland (AKA) [130140, 130140] Funding Source: Academy of Finland (AKA)
CR Affara NI, 2007, CELL, V129, P25, DOI 10.1016/j.cell.2007.03.029
   [Anonymous], 2010, R LANG ENV STAT COMP, V0, P0
   BARETTON G, 1995, ORAL SURG ORAL MED O, V79, P68, DOI 10.1016/S1079-2104(05)80077-0
   Bello IO, 2009, ORAL ONCOL, V45, P760, DOI 10.1016/j.oraloncology.2008.11.011
   Bello IO, 2010, ORAL ONCOL, V46, P636, DOI 10.1016/j.oraloncology.2010.06.008
   Bova RJ, 1999, CLIN CANCER RES, V5, P2810
   Cai Z, 2009, CANCER-AM CANCER SOC, V115, P36, DOI 10.1002/cncr.23991
   Cho JH, 2007, ORAL ONCOL, V43, P272, DOI 10.1016/j.oraloncology.2006.03.018
   Erez N, 2010, CANCER CELL, V17, P135, DOI 10.1016/j.ccr.2009.12.041
   Gaggioli C, 2007, NAT CELL BIOL, V9, P1392, DOI 10.1038/ncb1658
   Gonzalez-Moles MA, 2010, ORAL ONCOL, V46, P525, DOI 10.1016/j.oraloncology.2010.03.020
   Hemmer J, 1999, ANTICANCER RES, V19, P1419
   Josson S, 2010, SEMIN CELL DEV BIOL, V21, P26, DOI 10.1016/j.semcdb.2009.11.016
   Kalluri R, 2006, NAT REV CANCER, V6, P392, DOI 10.1038/nrc1877
   Kellermann MG, 2007, HISTOPATHOLOGY, V51, P849, DOI 10.1111/j.1365-2559.2007.02873.x
   Khalkhali-Ellis Z, 2006, CLIN CANCER RES, V12, P7279, DOI 10.1158/1078-0432.CCR-06-1589
   Liao D, 2009, PLOS ONE, V4, P0, DOI 10.1371/journal.pone.0007965
   Lockett J, 2006, J CELL BIOCHEM, V97, P651, DOI 10.1002/jcb.20721
   Mantovani A, 2008, NATURE, V454, P436, DOI 10.1038/nature07205
   Melchiorri C, 1996, ORAL SURG ORAL MED O, V82, P308, DOI 10.1016/S1079-2104(96)80358-1
   Pentenero M, 2010, ORAL DIS, V16, P520
   Rethman MP, 2010, J AM DENT ASSOC, V141, P509, DOI 10.14219/jada.archive.2010.0223
   Rodrigues-Lisoni FC, 2010, BMC MED GENOMICS, V3, P0, DOI 10.1186/1755-8794-3-14
   Saiz-Bustillo Ramon, 2005, MED ORAL PATOL ORAL CIR BUCAL, V10, P462
   Satagopan JM, 2004, BRIT J CANCER, V91, P1229, DOI 10.1038/sj.bjc.6602102
   Siegel RL, 2017, CA-CANCER J CLIN, V67, P7, DOI 10.3322/caac.21387
   Silva SD, 2008, ORAL ONCOL, V44, P484, DOI 10.1016/j.oraloncology.2007.06.008
   Surowiak P, 2007, ANTICANCER RES, V27, P2917
   Tsujino T, 2007, CLIN CANCER RES, V13, P2082, DOI 10.1158/1078-0432.CCR-06-2191
   Tzelepi V, 2009, VIRCHOWS ARCH, V454, P389, DOI 10.1007/s00428-009-0740-z
   Vered M, 2007, ORAL ONCOL, V43, P999, DOI 10.1016/j.oraloncology.2006.11.007
   Vered M, 2010, INT J CANCER, V127, P1356, DOI 10.1002/ijc.25358
   Vered M, 2009, CANCER MICROENVIRON, V2, P49, DOI 10.1007/s12307-009-0020-0
   Vered M, 2010, CANCER SCI, V101, P274, DOI 10.1111/j.1349-7006.2009.01357.x
   Wangsa D, 2008, BRIT J CANCER, V99, P1121, DOI 10.1038/sj.bjc.6604633
   Yasumatsu R, 2001, HEAD NECK-J SCI SPEC, V23, P962, DOI 10.1002/hed.1139
   Yazhou C, 2004, TUMOR BIOL, V25, P290, DOI 10.1159/000081394
   Ye H, 2008, BMC GENOMICS, V9, P0, DOI 10.1186/1471-2164-9-69
   Yoshida K, 2005, ACTA OTO-LARYNGOL, V125, P654, DOI 10.1080/00016480410025252
   Zhi KK, 2010, J EXP CLIN CANC RES, V29, P0, DOI 10.1186/1756-9966-29-66
NR 41
TC 100
Z9 105
U1 0
U2 13
PU ELSEVIER
PI AMSTERDAM
PA RADARWEG 29, 1043 NX AMSTERDAM, NETHERLANDS
SN 1368-8375
EI 1879-0593
J9 ORAL ONCOL
JI Oral Oncol.
PD JAN 15
PY 2011
VL 47
IS 1
BP 33
EP 38
DI 10.1016/j.oraloncology.2010.10.013
PG 6
WC Oncology; Dentistry, Oral Surgery & Medicine
SC Oncology; Dentistry, Oral Surgery & Medicine
GA 715HB
UT WOS:000286872500007
PM 21112238
DA 2023-09-23
ER

PT J
AU Xu, XM
   Zhang, X
   Wang, S
   Qian, H
   Zhu, W
   Cao, HL
   Wang, M
   Chen, YA
   Xu, WR
AF Xu, Xiaomeng
   Zhang, Xu
   Wang, Sheng
   Qian, Hui
   Zhu, Wei
   Cao, Huiling
   Wang, Mei
   Chen, Yuan
   Xu, Wenrong
TI Isolation and comparison of mesenchymal stem-like cells from human gastric cancer and adjacent non-cancerous tissues
SO JOURNAL OF CANCER RESEARCH AND CLINICAL ONCOLOGY
LA English
DT Article
DE Mesenchymal stem cells; Gastric cancer; Adjacent non-cancerous tissue; Tumor microenvironment
ID stromal cells; microenvironment; identification; proliferation; metastasis; cd44
AB Purpose Mesenchymal stem cell (MSC)-like cells, a sub-population of tumor microenvironment, have been isolated from several tumor tissues. In our previous study, we identified-MSC-like cells in human gastric cancer tissues and found their characteristics to be similar to those of bone marrow MSCs. However, whether there are MSC-like cells in adjacent non-cancerous tissues and any difference between the MSC-like cells derived from tumor and non-cancerous tissues are not clear. The aim of this study is to study and research the differences of two mesenchymal stem-like cells. Methods We demonstrate that MSC-like cells can be isolated from both human gastric tumor (hGC-MSCs) and adjacent non-cancerous tissues (hGCN-MSCs) of the same patient. We further compared the characteristics between hGC-MSCs and hGCN-MSCs. Results Our results revealed that hGC-MSCs and hGCN-MSCs possessed similar morphological properties; stem cell-associated gene expression, as well as multipotential differentiation capability. We also found differences in cell surface markers, pluripotency, and proliferation-related gene expression between hGCN-MSCs and hGC-MSCs. Conclusions Our findings suggest that MSC-like cells are components of the tumor microenvironment and provide proof for the origin of carcinoma-associated fibroblast, therefore may potentially be used as a target for gastric cancer diagnosis and therapy.
C1 [Xu, Xiaomeng; Zhang, Xu; Qian, Hui; Zhu, Wei; Cao, Huiling; Wang, Mei; Chen, Yuan; Xu, Wenrong] Jiangsu Univ, Sch Med Sci & Lab Med, Zhenjiang 212013, Jiangsu, Peoples R China.
   [Xu, Wenrong] Jiangsu Univ, Dept Clin Lab Med, Affiliated Hosp, Zhenjiang 212013, Jiangsu, Peoples R China.
   [Wang, Sheng] First Peoples Hosp Zhenjiang, Dept Surg, Zhenjiang 212013, Jiangsu, Peoples R China.
C3 Jiangsu University; Jiangsu University
RP Xu, WR (通讯作者)，Jiangsu Univ, Sch Med Sci & Lab Med, 301 Xuefu Rd, Zhenjiang 212013, Jiangsu, Peoples R China.
EM xuxiaomeng6@163.com; clilab@sina.com; zhangq616@sohu.com; lstmmmlst@163.com; zhuwei@ujs.edu.cn; chl_208@163.com; tiny8417@yahoo.cn; icls@ujs.edu.cn
FU National Natural Science Foundation of China [30471983]; Natural Science Foundation of the Ministry of Public Health of China [WKJ2005-2-024]; Jiangsu Province's Outstanding Medical Academic Leader Program [LJ200614]; Natural Science Foundation of the Ministry of Education of the Jiangsu Province [06KJD310040]
CR Bjerkvig R, 2005, NAT REV CANCER, V5, P899, DOI 10.1038/nrc1740
   Cao HL, 2009, CANCER LETT, V274, P61, DOI 10.1016/j.canlet.2008.08.036
   Deans RJ, 2000, EXP HEMATOL, V28, P875, DOI 10.1016/S0301-472X(00)00482-3
   FUKUSHIMA N, 1995, CRIT REV ONCOL HEMAT, V20, P255, DOI 10.1016/1040-8428(94)00163-N
   Gibbs CP, 2005, NEOPLASIA, V7, P967, DOI 10.1593/neo.05394
   Hamada H, 2005, CANCER SCI, V96, P149, DOI 10.1111/j.1349-7006.2005.00032.x
   Ishii G, 2003, BIOCHEM BIOPH RES CO, V309, P232, DOI 10.1016/S0006-291X(03)01544-4
   Jiang RQ, 2006, ONCOL REP, V16, P1021
   Karnoub AE, 2007, NATURE, V449, P557, DOI 10.1038/nature06188
   Lin TM, 2007, BIOCHEM BIOPH RES CO, V361, P883, DOI 10.1016/j.bbrc.2007.07.116
   Liu Y, 2006, ORAL DIS, V12, P375, DOI 10.1111/j.1601-0825.2005.01207.x
   Pittenger MF, 1999, SCIENCE, V284, P143, DOI 10.1126/science.284.5411.143
   Ponta H, 2003, NAT REV MOL CELL BIO, V4, P33, DOI 10.1038/nrm1004
   Roorda BD, 2009, CRIT REV ONCOL HEMAT, V69, P187, DOI 10.1016/j.critrevonc.2008.06.004
   Sleeman JP, 2007, CLIN EXP METASTAS, V24, P707, DOI 10.1007/s10585-007-9122-6
   Sugimoto H, 2006, CANCER BIOL THER, V5, P1640, DOI 10.4161/cbt.5.12.3354
   Tse WT, 2003, TRANSPLANTATION, V75, P389, DOI 10.1097/01.TP.0000045055.63901.A9
   Zhu H, 2006, STEM CELLS, V24, P928, DOI 10.1634/stemcells.2005-0186
   Zhu W, 2006, EXP MOL PATHOL, V80, P267, DOI 10.1016/j.yexmp.2005.07.004
NR 19
TC 56
Z9 63
U1 0
U2 25
PU SPRINGER
PI NEW YORK
PA 233 SPRING ST, NEW YORK, NY 10013 USA
SN 0171-5216
EI 
J9 J CANCER RES CLIN
JI J. Cancer Res. Clin. Oncol.
PD MAR 15
PY 2011
VL 137
IS 3
BP 495
EP 504
DI 10.1007/s00432-010-0908-6
PG 10
WC Oncology
SC Oncology
GA 719MP
UT WOS:000287209200014
PM 20473524
DA 2023-09-23
ER

PT J
AU Sirica, AE
   Campbell, DJ
   Dumur, CI
AF Sirica, Alphonse E.
   Campbell, Deanna J.
   Dumur, Catherine I.
TI Cancer-associated fibroblasts in intrahepatic cholangiocarcinoma
SO CURRENT OPINION IN GASTROENTEROLOGY
LA English
DT Article
DE alpha-smooth muscle actin-positive fibroblasts; intrahepatic cholangiocarcinoma; tumor progression
ID hepatic stellate cells; mesenchymal transition; extracellular-matrix; tenascin-c; activation protein; signaling pathways; pancreatic-cancer; erk1/2 pathways; poor-prognosis; expression
AB Purpose of review The aim of this brief review is to provide an up-to-date view of the role played by alpha-smooth muscle actin-positive cancer-associated fibroblastic cells in promoting intrahepatic cholangiocarcinoma progression. Recent findings An increase in alpha-smooth muscle actin-positive cancer-associated fibroblastic cells in the stroma of intrahepatic cholangiocarcinoma has recently been demonstrated to accelerate cholangiocarcinoma progression. However, our understanding of the evolving cellular and molecular interactions between these stromal cells and cholangiocarcinoma cells in relation to promoting intrahepatic cholangiocarcinoma progression is only just beginning to be elucidated. Imbalances in multifactorial growth factor/cytokine signaling, activation of Hedgehog-GLI signaling and of proteases involved in extracellular matrix remodeling, and matricellular protein-protein and protein-cholangiocarcinoma cell interactions, as well as hypoxia, all appear to factor into the complex and dynamic interactive mechanisms through which cancer-associated fibroblastic cells crosstalk with cholangiocarcinoma cells to promote intrahepatic cholangiocarcinoma progression. Novel three-dimensional organotypic co-culture models are being developed to facilitate relevant studies of cancer-associated fibroblastic cell/cholangiocarcinoma cell interactions that may more accurately mimic physiologically pertinent features of the tumor. Summary Increasing our understanding of critical interactive pathways by which cancer-associated fibroblastic cells crosstalk with cholangiocarcinoma cells to promote tumor progression can lead to the development of novel multitargeting strategies for intrahepatic cholangiocarcinoma therapy.
C1 [Sirica, Alphonse E.] Virginia Commonwealth Univ, Div Cellular & Mol Pathogenesis, Dept Pathol, Sch Med, Richmond, VA 23298 USA.
C3 Virginia Commonwealth University
RP Sirica, AE (通讯作者)，Virginia Commonwealth Univ, Div Cellular & Mol Pathogenesis, Dept Pathol, Sch Med, Med Coll Virginia Campus, Richmond, VA 23298 USA.
EM asirica@mcvh-vcu.edu
FU NIH [R01 CA 39225, R01 CA 83650]
CR Aishima S, 2003, MODERN PATHOL, V16, P1019, DOI 10.1097/01.MP.0000086860.65672.73
   Aishima S, 2008, MODERN PATHOL, V21, P256, DOI 10.1038/modpathol.3800985
   Aoki M, 2007, LAB INVEST, V87, P767, DOI 10.1038/labinvest.3700591
   Choi SS, 2009, HEPATOLOGY, V50, P2007, DOI 10.1002/hep.23196
   Chu SH, 2009, MOL BIOL REP, V36, P1967, DOI 10.1007/s11033-008-9406-1
   Chuaysri C, 2009, ONCOL REP, V21, P957, DOI 10.3892/or_00000309
   Davis MD, 2005, J BIOL CHEM, V280, P9833, DOI 10.1074/jbc.M412356200
   Desgrosellier JS, 2010, NAT REV CANCER, V10, P9, DOI 10.1038/nrc2748
   Di T, 2006, ONCOL REP, V15, P525
   Distler JHW, 2007, ARTHRITIS RHEUM-US, V56, P4203, DOI 10.1002/art.23074
   Dranoff JA, 2010, HEPATOLOGY, V51, P1438, DOI 10.1002/hep.23405
   Dumur CI, 2010, EXP MOL PATHOL, V89, P227, DOI 10.1016/j.yexmp.2010.08.007
   Finger EC, 2010, CANCER METAST REV, V29, P285, DOI 10.1007/s10555-010-9224-5
   Franco OE, 2010, SEMIN CELL DEV BIOL, V21, P33, DOI 10.1016/j.semcdb.2009.10.010
   Giannelli G, 2009, HEPATOLOGY, V50, P1344, DOI 10.1002/hep.23329
   Gonda TA, 2010, SEMIN CELL DEV BIOL, V21, P2, DOI 10.1016/j.semcdb.2009.10.001
   Hayward SW, 2010, FUTURE ONCOL, V6, P347, DOI 10.2217/FON.10.8
   Iguchi T, 2009, ONCOLOGY-BASEL, V76, P293, DOI 10.1159/000207506
   Im DS, 2010, ACTA PHARMACOL SIN, V31, P1213, DOI 10.1038/aps.2010.135
   Jinawath A, 2007, J CANCER RES CLIN, V133, P271, DOI 10.1007/s00432-006-0166-9
   Kawahara N, 1998, HEPATOLOGY, V28, P1512, DOI 10.1002/hep.510280610
   Kii I, 2010, J BIOL CHEM, V285, P2028, DOI 10.1074/jbc.M109.051961
   Klymkowsky MW, 2009, AM J PATHOL, V174, P1588, DOI 10.2353/ajpath.2009.080545
   Korita PV, 2010, ANTICANCER RES, V30, P2279
   Leelawat K, 2007, WORLD J GASTROENTERO, V13, P1561, DOI 10.3748/wjg.v13.i10.1561
   Li TY, 2010, ANN SURG ONCOL, V17, P1937, DOI 10.1245/s10434-010-0925-3
   Liu HB, 2010, BIOCHEM BIOPH RES CO, V401, P509, DOI 10.1016/j.bbrc.2010.09.076
   Liu YQ, 2009, LAB INVEST, V89, P209, DOI 10.1038/labinvest.2008.127
   Maeda N, 2003, J BIOL CHEM, V278, P18938, DOI 10.1074/jbc.M209673200
   Menakongka A, 2010, WORLD J GASTROENTERO, V16, P713, DOI 10.3748/wjg.v16.i6.713
   Merchant AA, 2010, CLIN CANCER RES, V16, P3130, DOI 10.1158/1078-0432.CCR-09-2846
   Naran S, 2009, EXPERT OPIN THER TAR, V13, P569, DOI 10.1517/14728220902853917 
   Nishihara Y, 2009, HISTOPATHOLOGY, V55, P423, DOI 10.1111/j.1365-2559.2009.03398.x
   Ohira S, 2006, AM J PATHOL, V168, P1155, DOI 10.2353/ajpath.2006.050204
   Ohira S, 2006, PATHOL INT, V56, P381, DOI 10.1111/j.1440-1827.2006.01982.x
   Okabe H, 2011, ANN SURG ONCOL, V18, P1175, DOI 10.1245/s10434-010-1391-7
   Okabe H, 2009, ANN SURG ONCOL, V16, P2555, DOI 10.1245/s10434-009-0568-4
   Olive KP, 2009, SCIENCE, V324, P1457, DOI 10.1126/science.1171362
   Ouyang GL, 2009, CANCER LETT, V281, P213, DOI 10.1016/j.canlet.2009.02.030
   Penn MS, 2010, AM J PATHOL, V177, P2166, DOI 10.2353/ajpath.2010.100803
   Porter J, 2010, EXPERT OPIN THER PAT, V20, P159, DOI 10.1517/13543770903514137
   Rathinam R, 2010, CANCER METAST REV, V29, P223, DOI 10.1007/s10555-010-9211-x
   Reardon DA, 2007, EXPERT REV ANTICANC, V7, P675, DOI 10.1586/14737140.7.5.675
   Riener MO, 2010, HISTOPATHOLOGY, V56, P600, DOI 10.1111/j.1365-2559.2010.03527.x
   Roda O, 2009, GASTROENTEROLOGY, V136, P1379, DOI 10.1053/j.gastro.2008.12.039
   Ruan K, 2009, CELL MOL LIFE SCI, V66, P2219, DOI 10.1007/s00018-009-0013-7
   Sargiannidou I, 2001, EXP BIOL MED, V226, P726, DOI 10.1177/153537020222600803
   Sato Y, 2010, AM J PATHOL, V177, P141, DOI 10.2353/ajpath.2010.090747
   Shen JQ, 2009, NEOPLASIA, V11, P594, DOI 10.1593/neo.09278
   Shida D, 2008, CURR DRUG TARGETS, V9, P662, DOI 10.2174/138945008785132402
   Shimoda M, 2010, SEMIN CELL DEV BIOL, V21, P19, DOI 10.1016/j.semcdb.2009.10.002
   Shimonishi T, 2001, HUM PATHOL, V32, P302, DOI 10.1053/hupa.2001.22767
   Silacci M, 2006, PROTEIN ENG DES SEL, V19, P471, DOI 10.1093/protein/gzl033
   Sirica AE, 2009, CLIN GASTROENTEROL H, V7, PS68, DOI 10.1016/j.cgh.2009.08.023
   Tai IT, 2005, CARCINOGENESIS, V26, P908, DOI 10.1093/carcin/bgi034
   Taraseviciute A, 2010, AM J PATHOL, V176, P827, DOI 10.2353/ajpath.2010.090006
   Teicher BA, 2010, CLIN CANCER RES, V16, P2927, DOI 10.1158/1078-0432.CCR-09-2329
   Underiner TL, 2010, ANTI-CANCER AGENT ME, V10, P7, DOI 10.2174/1871520611009010007
   Utispan K, 2010, MOL CANCER, V9, P0, DOI 10.1186/1476-4598-9-13
   Wells RG, 2010, HEPATOLOGY, V51, P737, DOI 10.1002/hep.23529
   Wen YA, 2010, CANCER SCI, V101, P2325, DOI 10.1111/j.1349-7006.2010.01695.x
   Xiang YB, 2009, BIOORG MED CHEM LETT, V19, P6119, DOI 10.1016/j.bmcl.2009.09.022
   Xing F, 2010, FRONT BIOSCI-LANDMRK, V15, P166, DOI 10.2741/3613
   Zhao XY, 2010, CARCINOGENESIS, V31, P1367, DOI 10.1093/carcin/bgq116
NR 64
TC 53
Z9 58
U1 0
U2 4
PU LIPPINCOTT WILLIAMS & WILKINS
PI PHILADELPHIA
PA TWO COMMERCE SQ, 2001 MARKET ST, PHILADELPHIA, PA 19103 USA
SN 0267-1379
EI 1531-7056
J9 CURR OPIN GASTROEN
JI Curr. Opin. Gastroenterol.
PD MAY 15
PY 2011
VL 27
IS 3
BP 276
EP 284
DI 10.1097/MOG.0b013e32834405c3
PG 9
WC Gastroenterology & Hepatology
SC Gastroenterology & Hepatology
GA 749XM
UT WOS:000289505200013
PM 21297470
DA 2023-09-23
ER

PT J
AU Nomoto-Kojima, N
   Aoki, S
   Uchihashi, K
   Matsunobu, A
   Koike, E
   Ootani, A
   Yonemitsu, N
   Fujimoto, K
   Toda, S
AF Nomoto-Kojima, Namie
   Aoki, Shigehisa
   Uchihashi, Kazuyoshi
   Matsunobu, Aki
   Koike, Eisuke
   Ootani, Akifumi
   Yonemitsu, Nobuhisa
   Fujimoto, Kazuma
   Toda, Shuji
TI Interaction between adipose tissue stromal cells and gastric cancer cells in vitro
SO CELL AND TISSUE RESEARCH
LA English
DT Article
DE Adipose tissue stromal cells; Gastric cancer cells; Cancer-stromal interaction; Mesenchymal stem cells; Myofibroblastic phenotype; Human; Rat (Wistar)
ID air-liquid interface; carcinoma-cells; biological behavior; mature adipocytes; invasive growth; gel culture; expression; receptor; myofibroblasts; proliferation
AB Adipose tissue exists in the gastric submucosa and subserosa. Thus, adipose tissue stromal cells (ATSCs), which include mesenchymal stem cells (MSCs), seem critical for the progression of gastric cancer but their interaction with the cancer cells is unknown. We demonstrated an interaction between these cells, using immunohistochemistry, Western blot and the collagen gel invasion assay system, in which the adenocarcinoma cells (well and poorly differentiated types, MKN28 and MKN45, respectively) were cultured on a ATSC-embedded or ATSC-non-embedded gel. ATSCs promoted the expression of the growth marker, proliferation cell nuclear antigen but inhibited that of the apoptosis marker, single-stranded DNA, in the cancer cell types. ATSCs accelerated the invasion of only MKN28 into the gel and promoted the expression of mitogen-activated protein kinase (MAPK, pERK-1/2) but decreased that of the molecularly targeted protein, HER2, in the cancer cells. ATSCs did not affect the expression of the prostaglandin biosynthetic enzyme cyclooxgenase-2 (COX-2) in the cancer cells. The COX-2 inhibitor celecoxib did not affect the morphology or invasion of the cancer cells. The cancer cell types in turn promoted the display of the myofibroblast marker, alpha-smooth muscle actin, whereas they decreased that of some MSC markers, e.g., CD44 and CD105, in ATSCs. The data suggest that (1) ATSCs influence the progression of gastric cancer by increasing their growth/invasion and decreasing their apoptosis through MAPK activation in a COX-2-independent way; (2) ATSCs adversely affect HER2-targeted therapy; (3) the cancer cells induce the cancer-associated myofibroblast phenotype in ATSCs.
C1 [Nomoto-Kojima, Namie; Aoki, Shigehisa; Uchihashi, Kazuyoshi; Matsunobu, Aki; Toda, Shuji] Saga Univ, Fac Med, Dept Pathol & Microbiol, Saga 8498501, Japan.
   [Nomoto-Kojima, Namie; Ootani, Akifumi; Fujimoto, Kazuma] Saga Univ, Fac Med, Dept Internal Med, Saga 8498501, Japan.
   [Nomoto-Kojima, Namie] Nagasaki Int Univ, Dept Hlth & Nutr, Nagasaki, Japan.
   [Koike, Eisuke] Koike Hosp, Saga 8400861, Japan.
   [Yonemitsu, Nobuhisa] Sasebo Chuo Hosp, Dept Pathol, Nagasaki 8571195, Japan.
C3 Saga University; Saga University; Nagasaki International University
RP Nomoto-Kojima, N (通讯作者)，Saga Univ, Fac Med, Dept Pathol & Microbiol, Nabeshima 5-1-1, Saga 8498501, Japan.
EM nnomoto@niu.ac.jp; todas@cc.saga-u.ac.jp
FU Japanese Ministry of Education, Culture, Sports, Science, and Technology for Scientific Research [18591871, 20592023, 20590728]; Koike Hospital; Sasebo Chuo Hospital; Nagasaki Rosai Hospital; Yamada Clinic; Grants-in-Aid for Scientific Research [18591871, 20592023, 20590728] Funding Source: KAKEN
CR Antonacopoulou AG, 2008, HISTOPATHOLOGY, V53, P698, DOI 10.1111/j.1365-2559.2008.03165.x
   Bai XM, 2010, LIFE SCI, V86, P214, DOI 10.1016/j.lfs.2009.12.009
   Chang XZ, 2009, J CANCER RES CLIN, V135, P581, DOI 10.1007/s00432-008-0492-1
   Corsini C, 2003, CLIN CANCER RES, V9, P1820
   CUNNINGHAM CC, 1992, CANCER METAST REV, V11, P69
   De Wever O, 2003, J PATHOL, V200, P429, DOI 10.1002/path.1398
   De Wever O, 2008, INT J CANCER, V123, P2229, DOI 10.1002/ijc.23925
   Dent P, 2003, ONCOGENE, V22, P5885, DOI 10.1038/sj.onc.1206701
   Gomillion CT, 2006, BIOMATERIALS, V27, P6052, DOI 10.1016/j.biomaterials.2006.07.033
   Gonda TA, 2010, SEMIN CELL DEV BIOL, V21, P2, DOI 10.1016/j.semcdb.2009.10.001
   Guo XY, 2008, J BIOL CHEM, V283, P19864, DOI 10.1074/jbc.M800798200
   HO SB, 1995, CANCER RES, V55, P2681
   Hua M, 2009, P NATL ACAD SCI USA, V106, P3372, DOI 10.1073/pnas.0813306106
   Jimenez P, 2010, ALIMENT PHARM THER, V31, P440, DOI 10.1111/j.1365-2036.2009.04172.x
   Kamochi N, 2008, CANCER SCI, V99, P2417, DOI 10.1111/j.1349-7006.2008.00978.x
   Kopfstein L, 2006, CELL MOL LIFE SCI, V63, P449, DOI 10.1007/s00018-005-5296-8
   Lee MS, 2010, BIOL PHARM BULL, V33, P931, DOI 10.1248/bpb.33.931
   Liu LL, 2010, INT J CANCER, V127, P820, DOI 10.1002/ijc.25098
   Manabe Y, 2003, J PATHOL, V201, P221, DOI 10.1002/path.1430
   Mareel M, 2003, PHYSIOL REV, V83, P337, DOI 10.1152/physrev.00024.2002
   Matsuyama A, 2002, PATHOL RES PRACT, V198, P469, DOI 10.1078/0344-0338-00284
   MULLIGAN MS, 1993, AM J PATHOL, V142, P1739
   Naryzhny SN, 2008, CELL MOL LIFE SCI, V65, P3789, DOI 10.1007/s00018-008-8305-x
   Ohsawa R, 2010, J CELL PHYSIOL, V223, P764, DOI 10.1002/jcp.22088
   Pietras K, 2010, EXP CELL RES, V316, P1324, DOI 10.1016/j.yexcr.2010.02.045
   Radisky DC, 2007, J CELL BIOCHEM, V101, P830, DOI 10.1002/jcb.21186
   Satoh S, 2005, PATHOL RES PRACT, V201, P27, DOI 10.1016/j.prp.2004.09.015
   Semba S, 2009, BRIT J CANCER, V101, P1365, DOI 10.1038/sj.bjc.6605309
   Sonoda E, 2008, ENDOCRINOLOGY, V149, P4794, DOI 10.1210/en.2008-0525
   Toda S, 2005, BIOCHEM BIOPH RES CO, V326, P866, DOI 10.1016/j.bbrc.2004.11.122
   Toda S, 1997, ENDOCRINOLOGY, V138, P5561, DOI 10.1210/en.138.12.5561
   Trayhurn P, 2007, OBES REV, V8, P41, DOI 10.1111/j.1467-789X.2007.00316.x
   Tucker ON, 1999, CANCER RES, V59, P987
   Westermarck J, 1999, FASEB J, V13, P781, DOI 10.1096/fasebj.13.8.781
   Wijnhoven BPL, 2000, BRIT J SURG, V87, P992, DOI 10.1046/j.1365-2168.2000.01513.x
   Wu M, 2009, P NATL ACAD SCI USA, V106, P17217, DOI 10.1073/pnas.0908200106
   Yamada S, 1999, ARCH OTOLARYNGOL, V125, P424, DOI 10.1001/archotol.125.4.424
   Zhang XL, 2009, WORLD J SURG, V33, P2112, DOI 10.1007/s00268-009-0142-z
NR 38
TC 25
Z9 26
U1 0
U2 14
PU SPRINGER
PI NEW YORK
PA 233 SPRING ST, NEW YORK, NY 10013 USA
SN 0302-766X
EI 1432-0878
J9 CELL TISSUE RES
JI Cell Tissue Res.
PD MAY 15
PY 2011
VL 344
IS 2
BP 287
EP 298
DI 10.1007/s00441-011-1144-3
PG 12
WC Cell Biology
SC Cell Biology
GA 758LZ
UT WOS:000290167600011
PM 21384185
DA 2023-09-23
ER

PT J
AU Mareel, M
   Constantino, S
AF Mareel, Marc
   Constantino, Susana
TI Ecosystems of invasion and metastasis in mammary morphogenesis and cancer
SO INTERNATIONAL JOURNAL OF DEVELOPMENTAL BIOLOGY
LA English
DT Article
DE invasion; metastasis; ecosystem; molecular communication; cancer therapy
ID human breast-cancer; epithelial-mesenchymal transition; endothelial growth-factor; regulatory t-cells; gland branching morphogenesis; tumor-associated macrophages; gene-expression; in-vivo; stromal myofibroblasts; extracellular-matrix
AB The present review describes molecular and cellular mechanisms of cancer invasion and metastasis as compared to mammary gland development considering communication inside and between ecosystems. At the level of the individual cell, invasion programs are written by an ecosystem of signalling pathways each of which steers several invasion-related cellular activities. At the supracellular level, communication within the epithelial compartment involves cells of the same origin, but with different phenotypes including stem cells. A similar interaction occurs between the various cells of the stromal compartment. Crucial for our understanding of tumor or mammary gland ecosystems are the mutual interactions between cells of the epithelial and cells of the stromal compartment. An update is provided for endothelial cells, cancer-associated fibroblasts and macrophages that are implicated in angiogenesis, desmoplasia and inflammation respectively. At the level of the organism, distant ecosystems, comprising primary tumor site, sites of metastasis, bone marrow and endocrine glands among others, are in continuous contact through circulating cells and soluble ligands. Our review suggests consideration of these ecosystems when designing therapeutic strategies.
C1 [Mareel, Marc] Univ Hosp Ghent, Dept Radiotherapy & Expt Canc Res, B-9000 Ghent, Belgium.
   [Constantino, Susana] Univ Lisbon, Fac Med, Inst Mol Med, Angiogenesis Unit, P-1699 Lisbon, Portugal.
C3 Ghent University; Ghent University Hospital; Universidade de Lisboa
RP Mareel, M (通讯作者)，Univ Hosp Ghent, Dept Radiotherapy & Expt Canc Res, Pintelaan 185, B-9000 Ghent, Belgium.
EM marc.mareel@ugent.be
CR Aboussekhra A, 2011, INT J DEV BIOL, V55, P841, DOI 10.1387/ijdb.113362aa
   Abraham BK, 2005, CLIN CANCER RES, V11, P1154
   Ali S, 2007, CANCER METAST REV, V26, P401, DOI 10.1007/s10555-007-9073-z
   Banerjee S, 2011, CANCER RES, V71, P318, DOI 10.1158/0008-5472.CAN-10-1778
   BASSET P, 1990, NATURE, V348, P699, DOI 10.1038/348699a0
   Bellairs R, 1971, DEV PROCESSES HIGHER, V0, P0
   Berx G, 2001, BREAST CANCER RES, V3, P289, DOI 10.1186/bcr309
   Bidard FC, 2008, CANCER METAST REV, V27, P5, DOI 10.1007/s10555-007-9103-x
   Bissell MJ, 2011, NAT MED, V17, P320, DOI 10.1038/nm.2328
   Bohling SD, 2008, MODERN PATHOL, V21, P1527, DOI 10.1038/modpathol.2008.160
   Bos PD, 2009, NATURE, V459, P1005, DOI 10.1038/nature08021
   Bussard KM, 2010, J CELL BIOCHEM, V111, P1138, DOI 10.1002/jcb.22799
   CAMPBELL MJ, 2010, BREAST CANC RES TREA, V0, P0
   Carpenter PM, 1998, ANTICANCER RES, V18, P1063
   Carpini JD, 2010, ANGIOGENESIS, V13, P43, DOI 10.1007/s10456-010-9163-3
   Casey TM, 2008, BREAST CANCER RES TR, V110, P39, DOI 10.1007/s10549-007-9684-7
   Cebe-Suarez S, 2006, CELL MOL LIFE SCI, V63, P601, DOI 10.1007/s00018-005-5426-3
   Ceelen WP, 2009, LANCET ONCOL, V10, P72, DOI 10.1016/S1470-2045(08)70335-8
   Chang HY, 2005, P NATL ACAD SCI USA, V102, P3738, DOI 10.1073/pnas.0409462102
   Coenegrachts L, 2010, CANCER RES, V70, P6537, DOI 10.1158/0008-5472.CAN-09-4092
   Condeelis J, 2006, CELL, V124, P263, DOI 10.1016/j.cell.2006.01.007
   Cosar R, 2011, RADIAT ONCOL, V6, P0, DOI 10.1186/1748-717X-6-28
   Dadiani M, 2009, ENDOCR-RELAT CANCER, V16, P819, DOI 10.1677/ERC-08-0249
   Dawson MR, 2009, PLOS ONE, V4, P0, DOI 10.1371/journal.pone.0006525
   De Bacco F, 2011, J NATL CANCER I, V103, P645, DOI 10.1093/jnci/djr093
   De Wever O, 2008, INT J CANCER, V123, P2229, DOI 10.1002/ijc.23925
   DeNardo DG, 2009, CANCER CELL, V16, P91, DOI 10.1016/j.ccr.2009.06.018
   Dirat B, 2010, ENDOCR DEV, V19, P45, DOI 10.1159/000316896
   Djonov V, 2001, MICROSC RES TECHNIQ, V52, P182, DOI 10.1002/1097-0029(20010115)52:2<182::AID-JEMT1004>3.3.CO;2-D
   Dome B, 2007, AM J PATHOL, V170, P1, DOI 10.2353/ajpath.2007.060302
   DREWS U, 1977, CELL, V10, P401, DOI 10.1016/0092-8674(77)90027-7
   Duan L, 2010, J BIOL CHEM, V285, P1555, DOI 10.1074/jbc.M109.057976
   Duband JL, 2006, ADV EXP MED BIOL, V589, P45
   Dupre SA, 2007, INT J EXP PATHOL, V88, P351, DOI 10.1111/j.1365-2613.2007.00539.x
   Egeblad M, 2008, DIS MODEL MECH, V1, P155, DOI 10.1242/dmm.000596
   Elkabets M, 2010, EUR J IMMUNOL, V40, P3347, DOI 10.1002/eji.201041037
   Ellis LM, 2008, NAT REV CANCER, V8, P579, DOI 10.1038/nrc2403
   Erler JT, 2009, CANCER CELL, V15, P35, DOI 10.1016/j.ccr.2008.11.012
   Erler JT, 2006, NATURE, V440, P1222, DOI 10.1038/nature04695
   Ewald AJ, 2008, DEV CELL, V14, P570, DOI 10.1016/j.devcel.2008.03.003
   Farmer P, 2009, NAT MED, V15, P68, DOI 10.1038/nm.1908
   Fata JE, 2004, BREAST CANCER RES, V6, P1, DOI 10.1186/bcr634
   Fata JE, 2007, DEV BIOL, V306, P193, DOI 10.1016/j.ydbio.2007.03.013
   Fidler IJ, 2008, LANCET ONCOL, V9, P808, DOI 10.1016/S1470-2045(08)70201-8
   Finak G, 2008, NAT MED, V14, P518, DOI 10.1038/nm1764
   Fleming IN, 2010, CANCER IMAGING, V10, P144, DOI 10.1102/1470-7330.2010.0020
   Fong JE, 2010, J BIOL CHEM, V285, P31427, DOI 10.1074/jbc.M110.114496
   Friedl P, 2009, NAT REV MOL CELL BIO, V10, P445, DOI 10.1038/nrm2720
   GABBIANI G, 1971, EXPERIENTIA, V27, P549, DOI 10.1007/BF02147594
   Galmbacher K, 2010, PLOS ONE, V5, PA93, DOI 10.1371/journal.pone.0009572
   Gobert M, 2009, CANCER RES, V69, P2000, DOI 10.1158/0008-5472.CAN-08-2360
   Grivennikov SI, 2010, CYTOKINE GROWTH F R, V21, P11, DOI 10.1016/j.cytogfr.2009.11.005
   Guan JL, 2010, IUBMB LIFE, V62, P268, DOI 10.1002/iub.303
   Guarino M, 2007, PATHOLOGY, V39, P305, DOI 10.1080/00313020701329914
   Haenssen KK, 2010, J CELL SCI, V123, P1373, DOI 10.1242/jcs.050906
   Hagemann T, 2005, J IMMUNOL, V175, P1197, DOI 10.4049/jimmunol.175.2.1197
   HAMMOND SL, 1984, P NATL ACAD SCI-BIOL, V81, P5435, DOI 10.1073/pnas.81.17.5435
   Harfouche R, 2011, J STEROID BIOCHEM, V123, P17, DOI 10.1016/j.jsbmb.2010.09.005
   Hatsell S, 2003, J MAMMARY GLAND BIOL, V8, P145, DOI 10.1023/A:1025944723047
   Hembruff SL, 2010, NEOPLASIA, V12, P425, DOI 10.1593/neo.10200
   Hennessy BT, 2009, CANCER RES, V69, P4116, DOI 10.1158/0008-5472.CAN-08-3441
   HEUBERGER B, 1982, P NATL ACAD SCI-BIOL, V79, P2957, DOI 10.1073/pnas.79.9.2957
   Hilakivi-Clarke L, 2006, TRENDS ENDOCRIN MET, V17, P340, DOI 10.1016/j.tem.2006.09.002
   Hiratsuka S, 2008, NAT CELL BIOL, V10, P1349, DOI 10.1038/ncb1794
   Hiratsuka S, 2006, NAT CELL BIOL, V8, P1369, DOI 10.1038/ncb1507
   Hiratsuka S, 2011, P NATL ACAD SCI USA, V108, P3725, DOI 10.1073/pnas.1100446108
   Hiratsuka S, 2011, P NATL ACAD SCI USA, V108, P302, DOI 10.1073/pnas.1016917108
   HODGES G, 1994, DEV BIOL CANC, V0, P0
   Hou Z, 2011, CARCINOGENESIS, V32, P695, DOI 10.1093/carcin/bgr027
   Hovey RC, 2010, J MAMMARY GLAND BIOL, V15, P279, DOI 10.1007/s10911-010-9187-8
   Hyder SM, 2009, ENDOCR-RELAT CANCER, V16, P809, DOI 10.1677/ERC-08-0311
   Hyder SM, 2009, INT J CANCER, V125, P1045, DOI 10.1002/ijc.24373
   Iiizumi M, 2007, CANCER RES, V67, P1411, DOI 10.1158/0008-5472.CAN-06-3801
   Islam MS, 2010, J VET MED SCI, V72, P1159, DOI 10.1292/jvms.10-0086
   Jotzu C, 2010, ANAL CELL PATHOL, V33, P61, DOI 10.1155/2010/695162
   JOUANNEAU J, 1994, P NATL ACAD SCI USA, V91, P286, DOI 10.1073/pnas.91.1.286
   Kalluri R, 2009, J CLIN INVEST, V119, P1420, DOI 10.1172/JCI39104
   Kaplan RN, 2005, NATURE, V438, P820, DOI 10.1038/nature04186
   Kaplan RN, 2006, CANCER RES, V66, P11089, DOI 10.1158/0008-5472.CAN-06-2407
   Karak Soma Ghosh, 2010, CONN MED, V74, P17
   Kass L, 2007, INT J BIOCHEM CELL B, V39, P1987, DOI 10.1016/j.biocel.2007.06.025
   Katz E, 2007, INT J BIOCHEM CELL B, V39, P715, DOI 10.1016/j.biocel.2006.11.004
   Kerbel RS, 2008, NEW ENGL J MED, V358, P2039, DOI 10.1056/NEJMra0706596
   Kojima Y, 2010, P NATL ACAD SCI USA, V107, P20009, DOI 10.1073/pnas.1013805107
   Kumar R, 2000, ENDOCR-RELAT CANCER, V7, P257, DOI 10.1677/erc.0.0070257
   Laoui D, 2011, INT J DEV BIOL, V55, P861, DOI 10.1387/ijdb.113371dl
   Lee H, 2003, INT J CANCER, V107, P528, DOI 10.1002/ijc.11428
   Lim E, 2009, NAT MED, V15, P907, DOI 10.1038/nm.2000
   Louie E, 2010, BREAST CANCER RES, V12, P0, DOI 10.1186/bcr2773
   Luo T, 2010, BREAST CANCER RES, V12, P0, DOI 10.1186/bcr2473
   Madani I, 2008, B CANCER, V95, P292, DOI 10.1684/bdc.2008.0598
   Madeo A, 2010, CANCER RES, V70, P6036, DOI 10.1158/0008-5472.CAN-10-0408
   Mafuvadze B, 2010, MENOPAUSE, V17, P1055, DOI 10.1097/gme.0b013e3181dd052f
   Manka D, 2005, CANCER RES, V65, P11689, DOI 10.1158/0008-5472.CAN-05-3091
   Mareel M, 2009, VIRCHOWS ARCH, V454, P599, DOI 10.1007/s00428-009-0784-0
   Masson R, 1998, J CELL BIOL, V140, P1535, DOI 10.1083/jcb.140.6.1535
   Micalizzi DS, 2010, CANCER RES, V70, P10371, DOI 10.1158/0008-5472.CAN-10-1354
   Micalizzi DS, 2010, J MAMMARY GLAND BIOL, V15, P117, DOI 10.1007/s10911-010-9178-9
   Minn AJ, 2005, J CLIN INVEST, V115, P44, DOI 10.1172/JCI200522320
   Monks J, 2008, BIOL REPROD, V78, P586, DOI 10.1095/biolreprod.107.065045
   Navin N, 2011, NATURE, V472, P90, DOI 10.1038/nature09807
   NICOLSON GL, 1978, CANCER RES, V38, P4105
   Nilsson UW, 2010, CLIN CANCER RES, V16, P3659, DOI 10.1158/1078-0432.CCR-10-0501
   OBrien J, 2010, AM J PATHOL, V176, P1241, DOI 10.2353/ajpath.2010.090735
   Ogba N, 2010, ONCOGENE, V29, P3639, DOI 10.1038/onc.2010.110
   Owens TW, 2010, BMC DEV BIOL, V10, P0, DOI 10.1186/1471-213X-10-71
   Paez-Ribes M, 2009, CANCER CELL, V15, P220, DOI 10.1016/j.ccr.2009.01.027
   Parrinello S, 2005, J CELL SCI, V118, P485, DOI 10.1242/jcs.01635
   Paulsson J, 2009, AM J PATHOL, V175, P334, DOI 10.2353/ajpath.2009.081030
   Peinado H, 2008, CANCER CELL, V14, P347, DOI 10.1016/j.ccr.2008.10.012
   Pepper MS, 2000, DEV DYNAM, V218, P507, DOI 10.1002/1097-0177(200007)218:3<507::AID-DVDY1012>3.0.CO;2-5
   Petersen OW, 2010, CSH PERSPECT BIOL, V2, P0, DOI 10.1101/cshperspect.a003160
   Poczobutt JM, 2010, BMC CANCER, V10, P0, DOI 10.1186/1471-2407-10-373
   Pontier SM, 2009, J CELL SCI, V122, P207, DOI 10.1242/jcs.040394
   Postovit LM, 2008, PIGM CELL MELANOMA R, V21, P348, DOI 10.1111/j.1755-148X.2008.00463.x
   Psaila Bethan, 2006, BREAST DIS, V26, P65
   Qiu Y, 2008, FASEB J, V22, P1104, DOI 10.1096/fj.07-9718com
   Quarrie LH, 1999, CELL PROLIFERAT, V32, P351, DOI 10.1111/j.1365-2184.1999.tb01353.x
   Radisky ES, 2010, J MAMMARY GLAND BIOL, V15, P201, DOI 10.1007/s10911-010-9177-x
   Reynolds AR, 2010, DOSE-RESPONSE, V8, P253, DOI 10.2203/dose-response.09-049.Reynolds
   Rorth P, 2009, ANNU REV CELL DEV BI, V25, P407, DOI 10.1146/annurev.cellbio.042308.113231
   Rossiter H, 2007, FASEB J, V21, P3994, DOI 10.1096/fj.07-8720com
   Sabe H, 2009, TRAFFIC, V10, P982, DOI 10.1111/j.1600-0854.2009.00917.x
   SAKAKURA T, 1976, SCIENCE, V194, P1439, DOI 10.1126/science.827022
   Serrati S, 2008, J PATHOL, V214, P545, DOI 10.1002/path.2309
   Shieh AC, 2011, CANCER RES, V71, P790, DOI 10.1158/0008-5472.CAN-10-1513
   Sica A, 2006, EUR J CANCER, V42, P717, DOI 10.1016/j.ejca.2006.01.003
   Sloan EK, 2009, AM J PATHOL, V174, P2035, DOI 10.2353/ajpath.2009.080924
   Sternlicht MD, 2006, BREAST CANCER RES, V8, P0, DOI 10.1186/bcr1368
   Subramani D, 2010, MOL CANCER, V9, P0, DOI 10.1186/1476-4598-9-312
   Suzuki M, 2006, AM J PATHOL, V169, P673, DOI 10.2353/ajpath.2006.060053
   Tabaries S, 2011, ONCOGENE, V30, P1318, DOI 10.1038/onc.2010.518
   Tan JX, 2011, INT J DEV BIOL, V55, P851, DOI 10.1387/ijdb.113365jt
   Tan W, 2011, NATURE, V470, P548, DOI 10.1038/nature09707
   Tarin David, 2006, BREAST DIS, V26, P13
   Thiery J-P, 2006, BULL CANCER, V93, P0
   Toillon RA, 2002, BREAST CANCER RES TR, V71, P269, DOI 10.1023/A:1014422101452
   Toullec A, 2010, EMBO MOL MED, V2, P211, DOI 10.1002/emmm.201000073
   Trimboli AJ, 2008, CANCER RES, V68, P937, DOI 10.1158/0008-5472.CAN-07-2148
   Trimboli AJ, 2009, NATURE, V461, P1084, DOI 10.1038/nature08486
   Tsuji T, 2009, CANCER RES, V69, P7135, DOI 10.1158/0008-5472.CAN-09-1618
   Turashvili Gjulisa, 2007, BIOMEDICAL PAPERS (OLOMOUC), V151, P59
   Vakaet LAML, 2004, INT J DEV BIOL, V48, P599, DOI 10.1387/ijdb.041817lv
   Vala IS, 2010, PLOS ONE, V5, P0, DOI 10.1371/journal.pone.0011222
   Vaught D, 2009, MOL BIOL CELL, V20, P2572, DOI 10.1091/mbc.E08-04-0378
   Wallace AE, 2010, J ENDOCRINOL, V206, P141, DOI 10.1677/JOE-10-0072
   Walter M, 2009, ONCOGENE, V28, P2745, DOI 10.1038/onc.2009.130
   Watson CJ, 2009, J ANIM SCI, V87, P35, DOI 10.2527/jas.2008-1333
   Wiedswang G, 2004, CLIN CANCER RES, V10, P5342, DOI 10.1158/1078-0432.CCR-04-0245
   Yamashita M, 2012, BREAST CANCER-TOKYO, V19, P170, DOI 10.1007/s12282-010-0234-5
   Yenidunya S, 2011, DIAGN PATHOL, V6, P0, DOI 10.1186/1746-1596-6-18
   Yu ZR, 2010, P NATL ACAD SCI USA, V107, P8231, DOI 10.1073/pnas.1002080107
   Zabuawala T, 2010, CANCER RES, V70, P1323, DOI 10.1158/0008-5472.CAN-09-1474
   Zeisberg M, 2009, J CLIN INVEST, V119, P1429, DOI 10.1172/JCI36183
   Zhang N, 2009, MED HYPOTHESES, V73, P1058, DOI 10.1016/j.mehy.2009.05.017
   Zhao W, 2010, INT J ONCOL, V37, P1195, DOI 10.3892/ijo_00000771
NR 156
TC 14
Z9 16
U1 0
U2 9
PU UNIV BASQUE COUNTRY UPV-EHU PRESS
PI BILBAO
PA PO BOX 1397, BILBAO, BIZKAIA E-48080, SPAIN
SN 0214-6282
EI 1696-3547
J9 INT J DEV BIOL
JI Int. J. Dev. Biol.
PD JUN 15
PY 2011
VL 55
IS 7-9
BP 671
EP 684
DI 10.1387/ijdb.113386mm
PG 14
WC Developmental Biology
SC Developmental Biology
GA 883ST
UT WOS:000299655900002
PM 22161824
DA 2023-09-23
ER

PT J
AU Martinez-Outschoorn, UE
   Goldberg, A
   Lin, Z
   Ko, YH
   Flomenberg, N
   Wang, CG
   Pavlides, S
   Pestell, RG
   Howell, A
   Sotgia, F
   Lisanti, MP
AF Martinez-Outschoorn, Ubaldo E.
   Goldberg, Allison
   Lin, Zhao
   Ko, Ying-Hui
   Flomenberg, Neal
   Wang, Chenguang
   Pavlides, Stephanos
   Pestell, Richard G.
   Howell, Anthony
   Sotgia, Federica
   Lisanti, Michael P.
TI Anti-estrogen resistance in breast cancer is induced by the tumor microenvironment and can be overcome by inhibiting mitochondrial function in epithelial cancer cells
SO CANCER BIOLOGY & THERAPY
LA English
DT Article
DE drug resistance; tamoxifen; metformin; tumor stroma; microenvironment; Warburg Effect; aerobic glycolysis; mitochondrial oxidative phosphorylation; TIGAR; glucose uptake; oxidative stress; reactive oxygen species (ROS); cancer associated fibroblasts
ID oxidative stress; estrogen-receptor; tamoxifen resistance; neoadjuvant chemotherapy; caveolin-1 expression; endocrine therapy; nitric-oxide; cyclin d1; c-myc; growth
AB Here, we show that tamoxifen resistance is induced by cancer-associated fibroblasts (CAFs). Coculture of estrogen receptor positive (ER+) MCF7 cells with fibroblasts induces tamoxifen and fulvestrant resistance with 4.4 and 2.5-fold reductions, respectively, in apoptosis compared with homotypic MCF7 cell cultures. Treatment of MCF7 cells cultured alone with high-energy mitochondrial "fuels" (L-lactate or ketone bodies) is sufficient to confer tamoxifen resistance, mimicking the effects of coculture with fibroblasts. To further demonstrate that epithelial cancer cell mitochondrial activity is the origin of tamoxifen resistance, we employed complementary pharmacological and genetic approaches. First, we studied the effects of two mitochondrial "poisons," namely metformin and arsenic trioxide (ATO), on fibroblast-induced tamoxifen resistance. We show here that treatment with metformin or ATO overcomes fibroblast-induced tamoxifen resistance in MCF7 cells. Treatment with the combination of tamoxifen plus metformin or ATO leads to increases in glucose uptake in MCF7 cells, reflecting metabolic uncoupling between epithelial cancer cells and fibroblasts. In coculture, tamoxifen induces the upregulation of TIGAR (TP53-induced glycolysis and apoptosis regulator), a p53 regulated gene that simultaneously inhibits glycolysis, autophagy and apoptosis and reduces ROS generation, thereby promoting oxidative mitochondrial metabolism. To genetically mimic the effects of coculture, we next recombinantly overexpressed TIGAR in MCF7 cells. Remarkably, TIGAR overexpression protects epithelial cancer cells from tamoxifen-induced apoptosis, providing genetic evidence that increased mitochondrial function confers tamoxifen resistance. Finally, CAFs also protect MCF7 cells against apoptosis induced by other anticancer agents, such as the topoisomerase inhibitor doxorubicin (adriamycin) and the PARP-1 inhibitor ABT-888. These results suggest that the tumor microenvironment may be a general mechanism for conferring drug resistance. In summary, we have discovered that mitochondrial activity in epithelial cancer cells drives tamoxifen resistance in breast cancer and that mitochondrial "poisons" are able to re-sensitize these cancer cells to tamoxifen. In this context, TIGAR may be a key "druggable" target for preventing drug resistance in cancer cells, as it protects cancer cells against the onset of stress-induced mitochondrial dys-function and aerobic glycolysis.
C1 [Martinez-Outschoorn, Ubaldo E.; Goldberg, Allison; Lin, Zhao; Ko, Ying-Hui; Flomenberg, Neal; Wang, Chenguang; Pavlides, Stephanos; Pestell, Richard G.; Sotgia, Federica; Lisanti, Michael P.] Thomas Jefferson Univ, Kimmel Canc Ctr, Jefferson Stem Cell Biol & Regenerat Med Ctr, Philadelphia, PA 19107 USA.
   [Martinez-Outschoorn, Ubaldo E.; Goldberg, Allison; Lin, Zhao; Ko, Ying-Hui; Wang, Chenguang; Pavlides, Stephanos; Pestell, Richard G.; Sotgia, Federica; Lisanti, Michael P.] Thomas Jefferson Univ, Kimmel Canc Ctr, Dept Stem Cell Biol & Regenerat Med, Philadelphia, PA 19107 USA.
   [Martinez-Outschoorn, Ubaldo E.; Goldberg, Allison; Lin, Zhao; Ko, Ying-Hui; Wang, Chenguang; Pavlides, Stephanos; Pestell, Richard G.; Sotgia, Federica; Lisanti, Michael P.] Thomas Jefferson Univ, Kimmel Canc Ctr, Dept Canc Biol, Philadelphia, PA 19107 USA.
   [Martinez-Outschoorn, Ubaldo E.; Goldberg, Allison] Thomas Jefferson Univ, Kimmel Canc Ctr, Dept Med Oncol, Philadelphia, PA 19107 USA.
   [Flomenberg, Neal; Lisanti, Michael P.] Thomas Jefferson Univ, Dept Surg, Philadelphia, PA 19107 USA.
   [Howell, Anthony; Sotgia, Federica; Lisanti, Michael P.] Univ Manchester, Manchester Acad Hlth Sci Ctr, Paterson Inst Canc Res, Manchester Breast Ctr,Sch Canc Enabling Sci & Tec, Manchester M13 9PL, Lancs, England.
   [Howell, Anthony; Sotgia, Federica; Lisanti, Michael P.] Univ Manchester, Manchester Acad Hlth Sci Ctr, Breakthrough Breast Canc Res Unit, Paterson Inst Canc Res,Sch Canc Enabling Sci & Te, Manchester M13 9PL, Lancs, England.
C3 Jefferson University; Jefferson University; Jefferson University; Jefferson University; Jefferson University; University of Manchester; University of Manchester
RP Sotgia, F (通讯作者)，Thomas Jefferson Univ, Kimmel Canc Ctr, Jefferson Stem Cell Biol & Regenerat Med Ctr, Philadelphia, PA 19107 USA.
EM federica.sotgia@jefferson.edu; michael.lisanti@kimmelcancercenter.org
FU NIH/NCI [R01-CA-080250, R01-CA-098779, R01-CA-120876, R01-AR-055660, R01-CA-70896, R01-CA-75503, R01-CA-86072, R01-CA-107382]; Susan G. Komen Breast Cancer Foundation; Breast Cancer Alliance, Inc.; Susan G. Komen Career Catalyst Grant; W.W. Smith Charitable Trust; Breast Cancer Alliance (BCA); American Cancer Society (ACS); Margaret Q. Landenberger Research Foundation; Dr. Ralph and Marian C. Falk Medical Research Trust; NIH/NCI Cancer Center [P30-CA-56036]; Pennsylvania Department of Health; Breakthrough Breast Cancer in the UK; European Research Council
CR Abe O, 2005, LANCET, V365, P1687, DOI 10.1016/s0140-6736(05)66544-0
   Arpino G, 2008, ENDOCR REV, V29, P217, DOI 10.1210/er.2006-0045
   Bensaad K, 2006, CELL, V126, P107, DOI 10.1016/j.cell.2006.05.036
   Bensaad K, 2009, EMBO J, V28, P3015, DOI 10.1038/emboj.2009.242
   Bodmer M, 2010, DIABETES CARE, V33, P1304, DOI 10.2337/dc09-1791
   Bolen S, 2007, ANN INTERN MED, V147, P386, DOI 10.7326/0003-4819-147-6-200709180-00178
   Bosco JLF, 2011, CANCER EPIDEM BIOMAR, V20, P101, DOI 10.1158/1055-9965.EPI-10-0817
   Brinkman A, 2010, BREAST CANCER RES TR, V120, P401, DOI 10.1007/s10549-009-0403-4
   Cariou S, 2000, P NATL ACAD SCI USA, V97, P9042, DOI 10.1073/pnas.160016897
   Carroll JS, 2003, CANCER RES, V63, P4322
   Chen SJ, 2011, BLOOD, V117, P6425, DOI 10.1182/blood-2010-11-283598
   Chiavarina B, 2010, CELL CYCLE, V9, P3534, DOI 10.4161/cc.9.17.12908
   Cuzick J, 2010, LANCET ONCOL, V11, P1135, DOI 10.1016/S1470-2045(10)70257-6
   Dhillon NK, 2002, ONCOGENE, V21, P4626, DOI 10.1038/sj.onc.1205576
   DORSSERS LCJ, 1993, MOL ENDOCRINOL, V7, P870, DOI 10.1210/me.7.7.870
   Dowling RJO, 2007, CANCER RES, V67, P10804, DOI 10.1158/0008-5472.CAN-07-2310
   El-Mir MY, 2000, J BIOL CHEM, V275, P223, DOI 10.1074/jbc.275.1.223
   Farmer P, 2009, NAT MED, V15, P68, DOI 10.1038/nm.1908
   Finn PF, 2005, J BIOL CHEM, V280, P25864, DOI 10.1074/jbc.M502456200
   Flora SJS, 2011, FREE RADICAL BIO MED, V51, P257, DOI 10.1016/j.freeradbiomed.2011.04.008
   Giovannucci E, 2010, DIABETES CARE, V33, P1674, DOI 10.2337/dc10-0666
   Giulianelli S, 2008, INT J CANCER, V123, P2518, DOI 10.1002/ijc.23802
   Gutierrez MC, 2005, J CLIN ONCOL, V23, P2469, DOI 10.1200/JCO.2005.01.172
   Harris LN, 2009, J CLIN ONCOL, V27, P3430, DOI 10.1200/JCO.2008.18.4085
   Hawley SA, 2010, CELL METAB, V11, P554, DOI 10.1016/j.cmet.2010.04.001
   Higgins MJ, 2009, J NATL COMPR CANC NE, V7, P203, DOI 10.6004/jnccn.2009.0014
   Hiscox S, 2006, BREAST CANCER RES TR, V97, P263, DOI 10.1007/s10549-005-9120-9
   Hoskins JM, 2009, NAT REV CANCER, V9, P576, DOI 10.1038/nrc2683
   Hosono K, 1900, V3, V0, P1077
   Howell A, 2004, J CLIN ONCOL, V22, P1605, DOI 10.1200/JCO.2004.02.112
   Howell A, 2006, ENDOCR-RELAT CANCER, V13, P689, DOI 10.1677/erc.1.00846
   Hurtado A, 2008, NATURE, V456, P663, DOI 10.1038/nature07483
   Jiralerspong S, 2009, J CLIN ONCOL, V27, P3297, DOI 10.1200/JCO.2009.19.6410
   Johnson JA, 2010, DIABETOLOGIA, V53, P2086, DOI 10.1007/s00125-010-1855-0
   Key TJ, 2001, LANCET ONCOL, V2, P133, DOI 10.1016/S1470-2045(00)00254-0
   Knowlden JM, 2003, ENDOCRINOLOGY, V144, P1032, DOI 10.1210/en.2002-220620
   Koo JS, 2011, TUMOR BIOL, V32, P787, DOI 10.1007/s13277-011-0181-6
   Lacey JV, 2002, ENVIRON MOL MUTAGEN, V39, P82, DOI 10.1002/em.10062
   Li CI, 2003, J CLIN ONCOL, V21, P28, DOI 10.1200/JCO.2003.03.088
   Liao D, 2009, PLOS ONE, V4, P0, DOI 10.1371/journal.pone.0007965
   Libby G, 2009, DIABETES CARE, V32, P1620, DOI 10.2337/dc08-2175
   Lord JM, 2003, BRIT MED J, V327, P951, DOI 10.1136/bmj.327.7421.951
   Martinez-Outschoorn UE, 2010, CELL CYCLE, V9, P3515, DOI 10.4161/cc.9.17.12928
   Martinez-Outschoorn UE, 2010, CELL CYCLE, V9, P3256, DOI 10.4161/cc.9.16.12553
   Martinez-Outschoorn UE, 2010, CELL CYCLE, V9, P2423, DOI 10.4161/cc.9.12.12048
   Massarweh S, 2008, CANCER RES, V68, P826, DOI 10.1158/0008-5472.CAN-07-2707
   Miller TW, 2011, CLIN CANCER RES, V17, P2024, DOI 10.1158/1078-0432.CCR-10-2567
   Miller TW, 2010, J CLIN INVEST, V120, P2406, DOI 10.1172/JCI41680
   Miller WH, 2002, CANCER RES, V62, P3893
   MITCHELL RA, 1971, BIOCHEMISTRY-US, V10, P2049, DOI 10.1021/bi00787a013
   Muerkoster S, 2004, CANCER RES, V64, P1331, DOI 10.1158/0008-5472.CAN-03-1860
   Musgrove EA, 2009, NAT REV CANCER, V9, P631, DOI 10.1038/nrc2713
   Nazarewicz RR, 2007, CANCER RES, V67, P1282, DOI 10.1158/0008-5472.CAN-06-3099
   Nehra R, 2010, FASEB J, V24, P2040, DOI 10.1096/fj.09-138305
   Nicholson RI, 2004, CLIN CANCER RES, V10, P346S, DOI 10.1158/1078-0432.CCR-031206
   Osborne CK, 2003, J NATL CANCER I, V95, P353, DOI 10.1093/jnci/95.5.353
   Paik S, 2004, NEW ENGL J MED, V351, P2817, DOI 10.1056/NEJMoa041588
   Pavlides S, 2010, CELL CYCLE, V9, P3485, DOI 10.4161/cc.9.17.12721
   Planas-Silva MD, 2007, EXP MOL PATHOL, V82, P85, DOI 10.1016/j.yexmp.2006.09.001
   Pollak M, 1900, V3, V0, P1060
   Pontiggia O, 2009, BREAST CANCER RES TR, V116, P247, DOI 10.1007/s10549-008-0113-3
   Prall OWJ, 1998, MOL CELL BIOL, V18, P4499, DOI 10.1128/MCB.18.8.4499
   Qian N, 2011, CANCER SCI, V102, P1590, DOI 10.1111/j.1349-7006.2011.01985.x
   Rabinowitz JD, 2010, SCIENCE, V330, P1344, DOI 10.1126/science.1193497
   Ravandi F, 2009, J CLIN ONCOL, V27, P504, DOI 10.1200/JCO.2008.18.6130
   Ravdin PM, 2007, NEW ENGL J MED, V356, P1670, DOI 10.1056/NEJMsr070105
   Roberts CG, 2011, ONCOGENE, V30, P3186, DOI 10.1038/onc.2011.36
   Samudio I, 2008, CANCER RES, V68, P5198, DOI 10.1158/0008-5472.CAN-08-0555
   Schedin P, 2004, MOL CARCINOGEN, V41, P207, DOI 10.1002/mc.20058
   Schiff R, 2000, J NATL CANCER I, V92, P1926, DOI 10.1093/jnci/92.23.1926
   Seth P, 2002, ONCOGENE, V21, P836, DOI 10.1038/sj.onc.1205113
   Shackelford DB, 2009, NAT REV CANCER, V9, P563, DOI 10.1038/nrc2676
   Shaw RJ, 2004, P NATL ACAD SCI USA, V101, P3329, DOI 10.1073/pnas.0308061100
   Shaw RJ, 2004, CANCER CELL, V6, P91, DOI 10.1016/j.ccr.2004.06.007
   Shekhar MPV, 2007, AM J PATHOL, V170, P1546, DOI 10.2353/ajpath.2007.061004
   Shen ZX, 2004, P NATL ACAD SCI USA, V101, P5328, DOI 10.1073/pnas.0400053101
   Shi L, 2009, J CLIN ONCOL, V27, P3423, DOI 10.1200/JCO.2008.17.2254
   Sloan EK, 2009, AM J PATHOL, V174, P2035, DOI 10.2353/ajpath.2009.080924
   Sotgia F, 2009, AM J PATHOL, V174, P613, DOI 10.2353/ajpath.2009.080653
   Sotgia F, 2009, AM J PATHOL, V174, P746, DOI 10.2353/ajpath.2009.080658
   Stendahl M, 2004, BRIT J CANCER, V90, P1942, DOI 10.1038/sj.bjc.6601831
   Whitaker-Menezes D, 2011, CELL CYCLE, V10, P1772, DOI 10.4161/cc.10.11.15659
   Witkiewicz AK, 2009, CELL CYCLE, V8, P1654, DOI 10.4161/cc.8.11.8544
   Witkiewicz AK, 2009, AM J PATHOL, V174, P2023, DOI 10.2353/ajpath.2009.080873
   Woodward TL, 2001, ENDOCRINOLOGY, V142, P3214, DOI 10.1210/en.142.7.3214
   Yamaguchi Y, 2009, ENDOCR J, V56, P1, DOI 10.1507/endocrj.K08E-099
   Zakikhani M, 2006, CANCER RES, V66, P10269, DOI 10.1158/0008-5472.CAN-06-1500
   Zhang Q, 2009, CANCER CELL, V16, P413, DOI 10.1016/j.ccr.2009.09.029
   Zhou YM, 2007, BMC CANCER, V7, P0, DOI 10.1186/1471-2407-7-59
NR 89
TC 131
Z9 138
U1 1
U2 40
PU TAYLOR & FRANCIS INC
PI PHILADELPHIA
PA 530 WALNUT STREET, STE 850, PHILADELPHIA, PA 19106 USA
SN 1538-4047
EI 1555-8576
J9 CANCER BIOL THER
JI Cancer Biol. Ther.
PD NOV 15
PY 2011
VL 12
IS 10
BP 924
EP 938
DI 10.4161/cbt.12.10.17780
PG 15
WC Oncology
SC Oncology
GA 849ZW
UT WOS:000297165200009
PM 22041887
DA 2023-09-23
ER

PT J
AU Pageau, SC
   Sazonova, OV
   Wong, JY
   Soto, AM
   Sonnenschein, C
AF Pageau, Steven C.
   Sazonova, Olga V.
   Wong, Joyce Y.
   Soto, Ana M.
   Sonnenschein, Carlos
TI The effect of stromal components on the modulation of the phenotype of human bronchial epithelial cells in 3D culture
SO BIOMATERIALS
LA English
DT Article
DE Co-culture; Collagen; ECM (extracellular matrix); Fibroblast; Lung
ID mammary-gland; tracheal epithelium; embryonic lung; airway wall; model; differentiation; growth; cxcr3; morphogenesis; fibroblasts
AB The stroma plays an important role in the development and progression of human diseases. Pulmonary diseases such as asthma, fibrosis and cancer are thought to be the result of altered communications between the epithelial and stromal tissue compartments. In order to study these epithelial mesenchymal interactions, we developed a three dimensional (3D) in vitro model of the human airway that mimics bronchial morphology and function. This model consists of a type-I collagen matrix, normal human fetal lung fibroblasts (IMR-90) or primary human adult lung cancer-associated fibroblasts (LuCAFs), and a surface epithelium of normal human bronchial epithelial cells (HBECs). When cultured at an air-liquid interface (All), the epithelial component generated a well-differentiated pseudo-stratified bronchial epithelium that contained basal, ciliated, and non-ciliated (secretory) epithelial cells. IMR-90 and LuCAFs differentially altered the phenotype of HBECs in distinct ways. While IMR-90 permitted HBECs to form a typical respiratory surface epithelium, LuCAFs promoted HBECs to invade the collagen gel forming both epithelial nodules and cysts, suggesting that LuCAFs may alter the HBEC phenotype by modifying biomechanical signals conveyed through the extracellular matrix (ECM). Furthermore, LuCAFs secreted soluble factors that induced HBECs to express genes associated with immune responses, apoptosis, mitosis, cell survival, differentiation and cancer. (C) 2011 Elsevier Ltd. All rights reserved.
C1 [Pageau, Steven C.; Soto, Ana M.; Sonnenschein, Carlos] Tufts Univ, Sackler Sch Grad Biomed Sci, Sch Med, Boston, MA 02111 USA.
   [Soto, Ana M.; Sonnenschein, Carlos] Tufts Univ, Dept Anat & Cellular Biol, Sch Med, Boston, MA 02111 USA.
   [Sazonova, Olga V.; Wong, Joyce Y.] Boston Univ, Dept Biomed Engn, Boston, MA 02215 USA.
C3 Tufts University; Tufts University; Boston University
RP Sonnenschein, C (通讯作者)，Tufts Univ, Sackler Sch Grad Biomed Sci, Sch Med, Boston, MA 02111 USA.
EM carlos.sonnenschein@tufts.edu
FU Parsemus Foundation; Philip Morris International (PMI)
CR Amatangelo MD, 2005, AM J PATHOL, V167, P475, DOI 10.1016/S0002-9440(10)62991-4
   Bellusci S, 1997, DEVELOPMENT, V124, P4867
   Bellusci S, 1997, DEVELOPMENT, V124, P53
   BRODY AR, 1981, EXP LUNG RES, V2, P207, DOI 10.3109/01902148109052316
   Caso G, 2009, J HEMATOL ONCOL, V2, P0, DOI 10.1186/1756-8722-2-7
   Choe MM, 2006, NAT PROTOC, V1, P357, DOI 10.1038/nprot.2006.54
   Choe MM, 2003, AM J PHYSIOL-LUNG C, V285, PL427, DOI 10.1152/ajplung.00005.2003
   Coles JM, 2008, J BIOMECH, V41, P541, DOI 10.1016/j.jbiomech.2007.10.013
   Costa C, 2008, CHEST, V133, P26, DOI 10.1378/chest.07-0393
   Dhimolea E, 2010, BIOMATERIALS, V31, P3622, DOI 10.1016/j.biomaterials.2010.01.077
   Ebihara T, 2000, AM J RESP CRIT CARE, V162, P1569, DOI 10.1164/ajrccm.162.4.9912011
   Emami N, 2008, CLIN CHEM, V54, P1600, DOI 10.1373/clinchem.2008.105189
   Forbes B, 2003, INT J PHARM, V257, P161, DOI 10.1016/S0378-5173(03)00129-7
   Fulcher M Leslie, 2005, METHODS MOL MED, V107, P183
   Grainger CI, 2006, PHARM RES, V23, P1482, DOI 10.1007/s11095-006-0255-0
   Krause S, 2008, TISSUE ENG PT C-METH, V14, P261, DOI 10.1089/ten.tec.2008.0030
   Krause S, 2010, BMC CANCER, V10, P0, DOI 10.1186/1471-2407-10-263
   Kumaki F, 2001, HUM PATHOL, V32, P188, DOI 10.1053/hupa.2001.21567
   Kumar S, 2009, CANCER METAST REV, V28, P113, DOI 10.1007/s10555-008-9173-4
   LECHNER JF, 1982, IN VITRO CELL DEV B, V18, P633
   Liu XD, 1998, AM J PHYSIOL-LUNG C, V274, PL58, DOI 10.1152/ajplung.1998.274.1.L58
   Maffini MV, 2005, AM J PATHOL, V167, P1405, DOI 10.1016/S0002-9440(10)61227-8
   Maffini MV, 2004, J CELL SCI, V117, P1495, DOI 10.1242/jcs.01000
   Manicone AM, 2008, EXP LUNG RES, V34, P391, DOI 10.1080/01902140802221987
   McAnulty RJ, 2007, INT J BIOCHEM CELL B, V39, P666, DOI 10.1016/j.biocel.2006.11.005
   Medoff BD, 2006, J IMMUNOL, V176, P7087, DOI 10.4049/jimmunol.176.11.7087
   Mio T, 1998, AM J PHYSIOL-LUNG C, V274, PL119, DOI 10.1152/ajplung.1998.274.1.L119
   Nie L, 2008, RESP RES, V9, P0, DOI 10.1186/1465-9921-9-82
   Paquette JS, 2003, IN VITRO CELL DEV-AN, V39, P213
   SAKAKURA T, 1976, SCIENCE, V194, P1439, DOI 10.1126/science.827022
   Samani A, 2007, PHYS MED BIOL, V52, P1565, DOI 10.1088/0031-9155/52/6/002
   Shannon JM, 1998, DEV DYNAM, V212, P482, DOI 10.1002/(SICI)1097-0177(199808)212:4<482::AID-AJA2>3.0.CO;2-D
   SHANNON JM, 1994, DEV BIOL, V166, P600, DOI 10.1006/dbio.1994.1340
   Vaughan MB, 2006, DIFFERENTIATION, V74, P141, DOI 10.1111/j.1432-0436.2006.00069.x
   Wang XL, 2009, TISSUE ENG PT A, V15, P3087, DOI 10.1089/ten.tea.2008.0670
   Wang XL, 2010, BIOMATERIALS, V31, P3920, DOI 10.1016/j.biomaterials.2010.01.118
   YAMAYA M, 1992, AM J PHYSIOL, V262, PL713, DOI 10.1152/ajplung.1992.262.6.L713
NR 37
TC 44
Z9 46
U1 0
U2 25
PU ELSEVIER SCI LTD
PI OXFORD
PA THE BOULEVARD, LANGFORD LANE, KIDLINGTON, OXFORD OX5 1GB, OXON, ENGLAND
SN 0142-9612
EI 
J9 BIOMATERIALS
JI Biomaterials
PD OCT 15
PY 2011
VL 32
IS 29
BP 7169
EP 7180
DI 10.1016/j.biomaterials.2011.06.017
PG 12
WC Engineering, Biomedical; Materials Science, Biomaterials
SC Engineering; Materials Science
GA 815FZ
UT WOS:000294512800031
PM 21724251
DA 2023-09-23
ER

PT J
AU Mishra, P
   Banerjee, D
   Ben-Baruch, A
AF Mishra, Pravin
   Banerjee, Debabrata
   Ben-Baruch, Adit
TI Chemokines at the crossroads of tumor-fibroblast interactions that promote malignancy
SO JOURNAL OF LEUKOCYTE BIOLOGY
LA English
DT Review
DE cancer-associated fibroblasts; CXCL12-CXCR4; mesenchymal stem cells; tumor-associated fibroblasts
ID mesenchymal stem-cells; monocyte chemoattractant protein-1; cancer-associated fibroblasts; marrow-derived cells; bone-marrow; stromal fibroblasts; in-vitro; growth-factor; epithelial-cells; migration
AB Cells of the tumor microenvironment play active roles in determining the malignancy phenotype. The host cells and the cancer cells cross-talk via a large variety of soluble factors, whose effects on both partners determine the final outcome of the tumorigenic process. In this review, we focus on the interactions between cancer cells and fibroblasts that are found in their proximity in the growing and progressing tumor and describe the roles of chemokines in mediating such cross-talks. Cancer-associated fibroblasts (CAFs, also termed tumor-associated fibroblasts) were found recently to acquire properties that promote tumor development and metastasis formation, as is also the case for specific members of the chemokine family. In this review, we suggest that there is a bidirectional cross-talk between tumor cells and CAFs, which leads via chemokine activities to increased malignancy. This cross-talk is manifested by the fact that cancer cells release factors that enhance the ability of the fibroblasts to secrete a variety of tumor-promoting chemokines, which then act back on the malignant cells to promote their proliferative, migratory, and invasive properties. The CAF-released chemokines also affect the tumor microenvironment, leading to increased angiogenesis and possibly to an elevated presence of cancer-supporting macrophages in tumors. Here, we describe these bidirectional interactions and the chemokines that are involved in these processes: mainly the CXCL12-CXCR4 pair but also other chemokines, including CCL2, CCL5, CCL7, CXCL8, and CXCL14. The overall findings suggest that chemokines stand at the crossroads of tumor-CAF interactions that lead to increased malignancy in many cancer diseases. J. Leukoc. Biol. 89: 31-39; 2011.
C1 [Ben-Baruch, Adit] Tel Aviv Univ, George S Wise Fac Life Sci, Dept Cell Res & Immunol, IL-69978 Tel Aviv, Israel.
   [Mishra, Pravin; Banerjee, Debabrata] Univ Med & Dent New Jersey, Robert Wood Johnson Med Sch, Canc Inst New Jersey, Dept Med & Pharmacol, New Brunswick, NJ USA.
C3 Tel Aviv University; Rutgers State University New Brunswick; Rutgers State University Medical Center; Rutgers Cancer Institute of New Jersey
RP Ben-Baruch, A (通讯作者)，Tel Aviv Univ, George S Wise Fac Life Sci, Dept Cell Res & Immunol, IL-69978 Tel Aviv, Israel.
EM aditbb@tauex.tau.ac.il
FU Israel Science Foundation; Israel Ministry of Health; Federico Foundation; New Jersey Commission on Cancer Research [10-1964-CCR]
CR Aldinucci D, 2008, INT J CANCER, V122, P769, DOI 10.1002/ijc.23119
   Allavena P, 2008, CRIT REV ONCOL HEMAT, V66, P1, DOI 10.1016/j.critrevonc.2007.07.004
   Ao MF, 2007, CANCER RES, V67, P4244, DOI 10.1158/0008-5472.CAN-06-3946
   Augsten M, 2009, P NATL ACAD SCI USA, V106, P3414, DOI 10.1073/pnas.0813144106
   Bacon K, 2002, J INTERF CYTOK RES, V22, P1067
   Balkwill F, 2004, NAT REV CANCER, V4, P540, DOI 10.1038/nrc1388
   Balkwill F, 2001, LANCET, V357, P539, DOI 10.1016/S0140-6736(00)04046-0
   Begley L, 2005, AGING CELL, V4, P291, DOI 10.1111/j.1474-9726.2005.00173.x
   Ben-Baruch A, 2006, CANCER METAST REV, V25, P357, DOI 10.1007/s10555-006-9003-5
   Ben-Baruch A, 2006, SEMIN CANCER BIOL, V16, P38, DOI 10.1016/j.semcancer.2005.07.006
   Ben-Baruch A, 2008, CLIN EXP METASTAS, V25, P345, DOI 10.1007/s10585-007-9097-3
   Ben-Baruch A, 2009, CELL ADHES MIGR, V3, P328, DOI 10.4161/cam.3.4.9211
   Bhakta S, 2006, CARDIOVASC REVASCULA, V7, P19, DOI 10.1016/j.carrev.2005.10.008
   Chang SC, 2009, ANN SURG ONCOL, V16, P2323, DOI 10.1245/s10434-009-0501-x
   Colotta F, 2009, CARCINOGENESIS, V30, P1073, DOI 10.1093/carcin/bgp127
   Conti I, 2004, SEMIN CANCER BIOL, V14, P149, DOI 10.1016/j.semcancer.2003.10.009
   Coussens LM, 2002, NATURE, V420, P860, DOI 10.1038/nature01322
   Croitoru-Lamoury J, 2007, J INTERF CYTOK RES, V27, P53, DOI 10.1089/jir.2006.0037
   Dagouassat M, 2010, INT J CANCER, V126, P1095, DOI 10.1002/ijc.24800
   Daly AJ, 2008, ORAL ONCOL, V44, P646, DOI 10.1016/j.oraloncology.2007.08.012
   Direkze NC, 2004, CANCER RES, V64, P8492, DOI 10.1158/0008-5472.CAN-04-1708
   Eck SM, 2009, MOL CANCER RES, V7, P1033, DOI 10.1158/1541-7786.MCR-09-0015
   Egeblad M, 2005, COLD SH Q B, V70, P383, DOI 10.1101/sqb.2005.70.007
   Enzerink A, 2009, MOL IMMUNOL, V46, P1787, DOI 10.1016/j.molimm.2009.01.018
   Erez N, 2010, CANCER CELL, V17, P135, DOI 10.1016/j.ccr.2009.12.041
   Fidler IJ, 2003, NAT REV CANCER, V3, P453, DOI 10.1038/nrc1098
   Fidler IJ, 2002, DIFFERENTIATION, V70, P498, DOI 10.1046/j.1432-0436.2002.700904.x
   Gallagher PG, 2005, CANCER RES, V65, P4134, DOI 10.1158/0008-5472.CAN-04-0415
   Gao H, 2009, STEM CELLS, V27, P857, DOI 10.1002/stem.23
   Gonda TA, 2010, SEMIN CELL DEV BIOL, V21, P2, DOI 10.1016/j.semcdb.2009.10.001
   Guo XY, 2008, J BIOL CHEM, V283, P19864, DOI 10.1074/jbc.M800798200
   Hall B, 2007, INT J HEMATOL, V86, P8, DOI 10.1532/IJH97.06230
   Ishii G, 2003, BIOCHEM BIOPH RES CO, V309, P232, DOI 10.1016/S0006-291X(03)01544-4
   Jeon ES, 2010, EXP MOL MED, V42, P280, DOI 10.3858/emm.2010.42.4.027
   Jodele S, 2006, CANCER METAST REV, V25, P35, DOI 10.1007/s10555-006-7887-8
   Joesting MS, 2005, CANCER RES, V65, P10423, DOI 10.1158/0008-5472.CAN-05-0824
   Jung DW, 2010, INT J CANCER, V127, P332, DOI 10.1002/ijc.25060
   Kalluri R, 2006, NAT REV CANCER, V6, P392, DOI 10.1038/nrc1877
   Kalluri R, 2009, J CLIN INVEST, V119, P1420, DOI 10.1172/JCI39104
   Karnoub AE, 2007, NATURE, V449, P557, DOI 10.1038/nature06188
   Keeley EC, 2008, ARTERIOSCL THROM VAS, V28, P1928, DOI 10.1161/ATVBAHA.108.162925
   Kidd S, 2009, STEM CELLS, V27, P2614, DOI 10.1002/stem.187
   Kunz-Schughart LA, 2002, HISTOL HISTOPATHOL, V17, P623, DOI 10.14670/HH-17.623
   Kunz-Schughart LA, 2002, HISTOL HISTOPATHOL, V17, P599, DOI 10.14670/HH-17.599
   Lazennec G, 2010, TRENDS MOL MED, V16, P133, DOI 10.1016/j.molmed.2010.01.003
   Lewis CE, 2007, BREAST CANCER RES, V9, P0, DOI 10.1186/bcr1679
   Li L, 2009, INT J CANCER, V125, P1796, DOI 10.1002/ijc.24463
   Littlepage LE, 2005, CANCER CELL, V7, P499, DOI 10.1016/j.ccr.2005.05.019
   Mantovani A, 2008, NATURE, V454, P436, DOI 10.1038/nature07205
   Mantovani A, 2006, NAT REV IMMUNOL, V6, P907, DOI 10.1038/nri1964
   Mantovani A, 2009, HUM IMMUNOL, V70, P325, DOI 10.1016/j.humimm.2009.02.008
   Marrache F, 2008, GUT, V57, P1113, DOI 10.1136/gut.2007.143271
   Matsuo Y, 2009, INT J CANCER, V124, P853, DOI 10.1002/ijc.24040
   Mehrad B, 2007, THROMB HAEMOSTASIS, V97, P755, DOI 10.1160/TH07-01-0040
   Menon LG, 2007, STEM CELLS, V25, P520, DOI 10.1634/stemcells.2006-0257
   Mishra PJ, 2008, CANCER RES, V68, P4331, DOI 10.1158/0008-5472.CAN-08-0943
   Mishra PJ, 2009, CANCER RES, V69, P1255, DOI 10.1158/0008-5472.CAN-08-3562
   Moskovits N, 2006, CANCER RES, V66, P10671, DOI 10.1158/0008-5472.CAN-06-2323
   Mueller L, 2007, AM J PATHOL, V171, P1608, DOI 10.2353/ajpath.2007.060661
   Murakami T, 2004, J DERMATOL SCI, V36, P71, DOI 10.1016/j.jdermsci.2004.03.002
   Ostman A, 2009, CURR OPIN GENET DEV, V19, P67, DOI 10.1016/j.gde.2009.01.003
   Ohira S, 2006, AM J PATHOL, V168, P1155, DOI 10.2353/ajpath.2006.050204
   Ohira S, 2006, PATHOL INT, V56, P381, DOI 10.1111/j.1440-1827.2006.01982.x
   Okamoto R, 2002, NAT MED, V8, P1011, DOI 10.1038/nm755
   Orimo A, 2005, CELL, V121, P335, DOI 10.1016/j.cell.2005.02.034
   Orimo A, 2006, CELL CYCLE, V5, P1597, DOI 10.4161/cc.5.15.3112
   Paland N, 2009, MOL CANCER RES, V7, P1212, DOI 10.1158/1541-7786.MCR-09-0073
   Park CC, 2000, MOL MED TODAY, V6, P324, DOI 10.1016/S1357-4310(00)01756-1
   Payne AS, 2002, J INVEST DERMATOL, V118, P915, DOI 10.1046/j.1523-1747.2002.01725.x
   Picinich SC, 2007, EXPERT OPIN BIOL TH, V7, P965, DOI 10.1517/14712598.7.7.965
   Psaltis PJ, 2008, STEM CELLS, V26, P2201, DOI 10.1634/stemcells.2008-0428
   Radisky DC, 2007, J CELL BIOCHEM, V101, P830, DOI 10.1002/jcb.21186
   Ratajczak MZ, 2006, LEUKEMIA, V20, P1915, DOI 10.1038/sj.leu.2404357
   Rot A, 2004, ANNU REV IMMUNOL, V22, P891, DOI 10.1146/annurev.immunol.22.012703.104543
   Ryningen A, 2005, LEUKEMIA RES, V29, P185, DOI 10.1016/j.leukres.2004.06.008
   Salcedo R, 2003, MICROCIRCULATION, V10, P359, DOI 10.1038/sj.mn.7800200
   Sallusto F, 2000, ANNU REV IMMUNOL, V18, P593, DOI 10.1146/annurev.immunol.18.1.593
   Shimoda M, 2010, SEMIN CELL DEV BIOL, V21, P19, DOI 10.1016/j.semcdb.2009.10.002
   Sica A, 2008, CANCER LETT, V267, P204, DOI 10.1016/j.canlet.2008.03.028
   Silzle T, 2003, EUR J IMMUNOL, V33, P1311, DOI 10.1002/eji.200323057
   Silzle T, 2004, INT J CANCER, V108, P173, DOI 10.1002/ijc.11542
   Son BR, 2006, STEM CELLS, V24, P1254, DOI 10.1634/stemcells.2005-0271
   Soria G, 2008, CANCER LETT, V267, P271, DOI 10.1016/j.canlet.2008.03.018
   Sorrell JM, 2009, INT REV CEL MOL BIO, V276, P161, DOI 10.1016/S1937-6448(09)76004-6
   Sotgia F, 2009, AM J PATHOL, V174, P746, DOI 10.2353/ajpath.2009.080658
   Spaeth EL, 2009, PLOS ONE, V4, P0, DOI 10.1371/journal.pone.0004992
   Uccelli A, 2008, NAT REV IMMUNOL, V8, P726, DOI 10.1038/nri2395
   Wang JH, 2006, CANCER METAST REV, V25, P573, DOI 10.1007/s10555-006-9019-x
   Wang JH, 2010, CANCER RES, V70, P471, DOI 10.1158/0008-5472.CAN-09-2863
   Waugh DJJ, 2008, CLIN CANCER RES, V14, P6735, DOI 10.1158/1078-0432.CCR-07-4843
   Witz IP, 2008, CANCER RES, V68, P9, DOI 10.1158/0008-5472.CAN-07-2917
   Wu XS, 2009, CURR PHARM DESIGN, V15, P742, DOI 10.2174/138161209787582165
   Wynn RF, 2004, BLOOD, V104, P2643, DOI 10.1182/blood-2004-02-0526
   Yang S, 2008, CANCER RES, V68, P198, DOI 10.1158/0008-5472.CAN-07-5074
   Zhang F, 2009, J BIOL CHEM, V284, P17564, DOI 10.1074/jbc.M109.013987
   Zhao HJ, 2009, PROSTATE, V69, P991, DOI 10.1002/pros.20946
   Zlotnik A, 2000, IMMUNITY, V12, P121, DOI 10.1016/S1074-7613(00)80165-X
   Zlotnik A, 2006, CONTRIB MICROBIOL, V13, P191, DOI 10.1159/000092973
   Zlotnik A, 2006, INT J CANCER, V119, P2026, DOI 10.1002/ijc.22024
NR 99
TC 181
Z9 186
U1 0
U2 20
PU WILEY
PI HOBOKEN
PA 111 RIVER ST, HOBOKEN 07030-5774, NJ USA
SN 0741-5400
EI 1938-3673
J9 J LEUKOCYTE BIOL
JI J. Leukoc. Biol.
PD JAN 15
PY 2011
VL 89
IS 1
BP 31
EP 39
DI 10.1189/jlb.0310182
PG 9
WC Cell Biology; Hematology; Immunology
SC Cell Biology; Hematology; Immunology
GA 702AN
UT WOS:000285866400005
PM 20628066
DA 2023-09-23
ER

PT J
AU Rask, L
   Balslev, E
   Jorgensen, S
   Eriksen, J
   Flyger, H
   Moller, S
   Hogdall, E
   Litman, T
   Nielsen, BS
AF Rask, Lene
   Balslev, Eva
   Jorgensen, Stine
   Eriksen, Jens
   Flyger, Henrik
   Moller, Soren
   Hogdall, Estrid
   Litman, Thomas
   Nielsen, Boye Schnack
TI High expression of miR-21 in tumor stroma correlates with increased cancer cell proliferation in human breast cancer
SO APMIS
LA English
DT Article
DE MicroRNA-21; breast cancer; in situ hybridization; p53; Ki-67
ID carcinoma in-situ; nucleic-acid lna; time rt-pcr; microrna expression; ductal carcinoma; messenger-rnas; suppressor gene; p53 protein; fibroblasts; pten
AB Rask L, Balslev E, Jorgensen S, Eriksen J, Flyger H, Moller S, Hogdall E, Litman T, Nielsen BS. High expression of miR-21 in tumor stroma correlates with increased cancer cell proliferation in human breast cancer. APMIS 2011; 119: 663-73. Low-risk and high-risk breast cancer patients are stratified primarily according to their lymph node (LN) status and grading. However, some low-risk patients relapse, and some high-risk patients have a favorable clinical outcome, implying a need for better prognostic and predictive tests. Micro RNAs are often aberrantly expressed in cancer and microRNA-21 is upregulated in a variety of cancers, including breast cancer. High miR-21 levels have been associated with poor prognosis. To determine the cellular localization of miR-21 and to compare its expression levels with histopathological features, we performed in situ hybridization and semi-quantitative assessment of the miR-21 signal on 12 LN negative grade I (assumed low risk), and 12 LN positive grade II (high risk) breast cancers. miR-21 was predominantly seen in cancer associated fibroblast-like cells, with no difference in expression levels between grade I and grade II carcinomas. Immunohistochemical scoring of the prognostic proliferation marker Ki-67 and tumor suppressor p53 showed that the miR-21 expression levels significantly correlated with the Ki-67 score (p = 0.043), whereas no correlation between p53 and miR-21 was found. Our results indicate that miR-21 may contribute to improve clinical stratification according to growth rate and facilitate tailored treatment of breast cancer patients.
C1 [Rask, Lene] Univ Copenhagen, Dept Oncol, Herlev Hosp, DK-2730 Herlev, Denmark.
   [Rask, Lene] Univ Copenhagen, Fac Hlth Sci, DK-2730 Herlev, Denmark.
   [Balslev, Eva; Hogdall, Estrid] Univ Copenhagen, Dept Pathol, Herlev Hosp, DK-2730 Herlev, Denmark.
   [Jorgensen, Stine; Moller, Soren; Litman, Thomas; Nielsen, Boye Schnack] Exiqon AS, Vedbaek, Denmark.
   [Eriksen, Jens] Naestved Sygehus, Dept Pathol, Naestved, Denmark.
   [Flyger, Henrik] Univ Copenhagen, Dept Breast Surg, Herlev Hosp, DK-2730 Herlev, Denmark.
C3 University of Copenhagen; Herlev & Gentofte Hospital; University of Copenhagen; University of Copenhagen; Herlev & Gentofte Hospital; Exiqon; Naestved Hospital; University of Copenhagen; Herlev & Gentofte Hospital
RP Rask, L (通讯作者)，Univ Copenhagen, Dept Oncol, Herlev Hosp, 54O5, DK-2730 Herlev, Denmark.
EM lenras05@heh.regionh.dk
FU Danish graduate school in clinical oncology; Research Foundation of Copenhagen County
CR Abd El-Rehim DM, 2005, INT J CANCER, V116, P340, DOI 10.1002/ijc.21004
   Avissar M, 2009, CARCINOGENESIS, V30, P2059, DOI 10.1093/carcin/bgp277
   BECK T, 1995, GYNECOL ONCOL, V57, P96, DOI 10.1006/gyno.1995.1104
   Braasch DA, 2001, CHEM BIOL, V8, P1, DOI 10.1016/S1074-5521(00)00058-2
   Bundred NJ, 2001, CANCER TREAT REV, V27, P137, DOI 10.1053/ctrv.2000.0207
   Dean-Colomb W, 2008, EUR J CANCER, V44, P2806, DOI 10.1016/j.ejca.2008.09.013
   Domagala W, 1996, CLIN CANCER RES, V2, P147
   Huang GL, 2009, ONCOL REP, V21, P673, DOI 10.3892/or_00000270
   Iorio MV, 2009, J CLIN ONCOL, V27, P5848, DOI 10.1200/JCO.2009.24.0317
   Iorio MV, 2005, CANCER RES, V65, P7065, DOI 10.1158/0008-5472.CAN-05-1783
   Jorgensen S, 2010, METHODS, V52, P375, DOI 10.1016/j.ymeth.2010.07.002
   Kalluri R, 2006, NAT REV CANCER, V6, P392, DOI 10.1038/nrc1877
   Kim HS, 2010, BREAST CANCER RES TR, V121, P777, DOI 10.1007/s10549-009-0560-5
   Latorra D, 2003, HUM MUTAT, V22, P79, DOI 10.1002/humu.10228
   Lim LP, 2005, NATURE, V433, P769, DOI 10.1038/nature03315
   Maass N, 2001, J PATHOL, V195, P321
   Markou A, 2008, CLIN CHEM, V54, P1696, DOI 10.1373/clinchem.2007.101741
   Meng FY, 2007, GASTROENTEROLOGY, V133, P647, DOI 10.1053/j.gastro.2007.05.022
   Nielsen BS, 2011, CLIN EXP METASTAS, V28, P27, DOI 10.1007/s10585-010-9355-7
   Nielsen BS, 2001, CANCER RES, V61, P7091
   Nielsen BS, 2001, LAB INVEST, V81, P1485, DOI 10.1038/labinvest.3780363
   Ong CW, 2010, HISTOPATHOLOGY, V56, P523, DOI 10.1111/j.1365-2559.2010.03496.x
   Orimo A, 2007, CANCER BIOL THER, V6, P618, DOI 10.4161/cbt.6.4.4255
   POULSOM R, 1993, J CLIN PATHOL, V46, P429, DOI 10.1136/jcp.46.5.429
   Qi LQ, 2009, BMC CANCER, V9, P0, DOI 10.1186/1471-2407-9-163
   Qian BY, 2009, BREAST CANCER RES TR, V117, P131, DOI 10.1007/s10549-008-0219-7
   RONNOVJESSEN L, 1993, LAB INVEST, V68, P696
   Rossner P, 2009, J CELL MOL MED, V13, P3847, DOI 10.1111/j.1582-4934.2008.00553.x
   Roy S, 2009, CARDIOVASC RES, V82, P21, DOI 10.1093/cvr/cvp015
   Salmena L, 2008, CELL, V133, P403, DOI 10.1016/j.cell.2008.04.013
   Sempere LF, 2007, CANCER RES, V67, P11612, DOI 10.1158/0008-5472.CAN-07-5019
   Sengupta S, 2008, P NATL ACAD SCI USA, V105, P5874, DOI 10.1073/pnas.0801130105
   Si ML, 2007, ONCOGENE, V26, P2799, DOI 10.1038/sj.onc.1210083
   Siegel RL, 2017, CA-CANCER J CLIN, V67, P7, DOI 10.3322/caac.21387
   Soussi T, 2000, ANN NY ACAD SCI, V910, P121
   Trimboli AJ, 2009, NATURE, V461, P1084, DOI 10.1038/nature08486
   Umekita Y, 2003, HISTOPATHOLOGY, V42, P541, DOI 10.1046/j.1365-2559.2003.01620.x
   VOJTESEK B, 1992, J IMMUNOL METHODS, V151, P237, DOI 10.1016/0022-1759(92)90122-A
   Volinia S, 2006, P NATL ACAD SCI USA, V103, P2257, DOI 10.1073/pnas.0510565103
   Yan LX, 2008, RNA, V14, P2348, DOI 10.1261/rna.1034808
   Yang JL, 2010, J CANCER RES CLIN, V136, P1303, DOI 10.1007/s00432-010-0781-3
   Yao Q, 2011, INT J CANCER, V128, P1783, DOI 10.1002/ijc.25506
   Yerushalmi R, 2010, LANCET ONCOL, V11, P174, DOI 10.1016/S1470-2045(09)70262-1
   Zhu SM, 2008, CELL RES, V18, P350, DOI 10.1038/cr.2008.24
NR 44
TC 72
Z9 74
U1 1
U2 7
PU WILEY-BLACKWELL
PI MALDEN
PA COMMERCE PLACE, 350 MAIN ST, MALDEN 02148, MA USA
SN 0903-4641
EI 
J9 APMIS
JI APMIS
PD OCT 15
PY 2011
VL 119
IS 10
BP 663
EP 673
DI 10.1111/j.1600-0463.2011.02782.x
PG 11
WC Immunology; Microbiology; Pathology
SC Immunology; Microbiology; Pathology
GA 820JD
UT WOS:000294900800002
PM 21917003
DA 2023-09-23
ER

PT J
AU Mazzocca, A
   Dituri, F
   Lupo, L
   Quaranta, M
   Antonaci, S
   Giannelli, G
AF Mazzocca, Antonio
   Dituri, Francesco
   Lupo, Luigi
   Quaranta, Michele
   Antonaci, Salvatore
   Giannelli, Gianluigi
TI Tumor-Secreted Lysophostatidic Acid Accelerates Hepatocellular Carcinoma Progression by Promoting Differentiation of Peritumoral Fibroblasts in Myofibroblasts
SO HEPATOLOGY
LA English
DT Article
ID lysophosphatidic acid; human breast; autotaxin; expression; cancer
AB Hepatocellular carcinoma (HCC) occurs in fibrotic liver as a consequence of underlying cirrhosis. The goal of this study was to investigate how the interaction between HCC cells and stromal fibroblasts affects tumor progression. We isolated and characterized carcinoma-associated fibroblasts (CAFs) and paired peritumoral tissue fibroblasts (PTFs) from 10 different patients with HCC and performed coculture experiments. We demonstrated a paracrine mechanism whereby HCC cells secrete lysophostatidic acid (LPA), which promotes transdifferentiation of PTFs to a CAF-like myofibroblastic phenotype. This effect is mediated by up-regulation of specific genes related to a myo/contractile phenotype. After transdifferentiation, PTFs expressed alpha-smooth muscle actin (alpha-SMA) and enhanced proliferation, migration, and invasion of HCC cells occur. A pan-LPA inhibitor (alpha-bromomethylene phosphonate [BrP]-LPA), or autotaxin gene silencing, inhibited this PTF transdifferentiation and the consequent enhanced proliferation, migration, and invasion of HCC cells. In vivo, PTFs coinjected with HCC cells underwent transdifferentiation and promoted tumor progression. Treatment with BrP-LPA blocked transdifferentiation of PTFs, down-regulated myofibroblast-related genes, and slowed HCC growth and progression. Patients with larger and metastatic HCC and shorter survival displayed higher serum levels of LPA. Analysis of microdissected tissues indicated that stroma is the main target of the LPA paracrine loop in HCC. As a consequence, alpha-SMA positive cells were more widespread in tumoral compared with paired peritumoral stroma. Conclusion: Our data indicate that LPA accelerates HCC progression by recruiting PTFs and promoting their transdifferentiation into myofibroblasts. Inhibition of LPA could prove effective in blocking transdifferentiation of myofibroblasts and tumor progression. (HEPATOLOGY 2011;54:920-930)
C1 [Mazzocca, Antonio; Dituri, Francesco; Antonaci, Salvatore; Giannelli, Gianluigi] Univ Bari, Sch Med, Sect Internal Med, Dept Internal Med Immunol & Infect Dis, Bari, Italy.
   [Lupo, Luigi] Univ Bari, Sch Med, Dept Emergency & Organ Transplantat, Bari, Italy.
   [Quaranta, Michele] Natl Canc Inst, Lab Anal, Dept Expt Oncol, Bari, Italy.
C3 Universita degli Studi di Bari Aldo Moro; Universita degli Studi di Bari Aldo Moro; IRCCS Istituto Tumori Bari Giovanni Paolo II
RP Giannelli, G (通讯作者)，Policlin Bari, Sez Med Interna Padigl Morgagni, Dipartimento Clin Med Immunol & Malattie Infett, Piazza G Cesare 11, I-70124 Bari, Italy.
EM g.giannelli@intmed.uniba.it
FU Italian Association of Cancer Research [202240GNN28]
CR Colombo M, 1999, J HEPATOL, V31, P25, DOI 10.1016/S0168-8278(99)80370-5
   DI TL, 2003, HISTOPATHOLOGY, V42, P448
   El-Serag HB, 2004, GASTROENTEROLOGY, V127, PS27, DOI 10.1053/j.gastro.2004.09.013
   Erez N, 2010, CANCER CELL, V17, P135, DOI 10.1016/j.ccr.2009.12.041
   Haviv I, 2009, CELL CYCLE, V8, P589, DOI 10.4161/cc.8.4.7669
   Liu SY, 2009, CANCER CELL, V15, P539, DOI 10.1016/j.ccr.2009.03.027
   Mills GB, 2003, NAT REV CANCER, V3, P582, DOI 10.1038/nrc1143
   Orimo A, 2005, CELL, V121, P335, DOI 10.1016/j.cell.2005.02.034
   Park SY, 2011, ONCOGENE, V30, P1351, DOI 10.1038/onc.2010.517
   Qiu W, 2008, NAT GENET, V40, P650, DOI 10.1038/ng.117
   SAPPINO AP, 1988, INT J CANCER, V41, P707, DOI 10.1002/ijc.2910410512
   Serini G, 1999, EXP CELL RES, V250, P273, DOI 10.1006/excr.1999.4543
   Skill NJ, 2011, J SURG RES, V169, P51, DOI 10.1016/j.jss.2009.09.005
   STRACKE ML, 1992, J BIOL CHEM, V267, P2524
   Tomasek JJ, 2002, NAT REV MOL CELL BIO, V3, P349, DOI 10.1038/nrm809
   VAN ZF, 2009, ONCOGENE, V28, P4022
   WILLIAMS JM, 1983, DEV BIOL, V97, P274, DOI 10.1016/0012-1606(83)90086-6
   Wu JM, 2010, MOL CANCER, V9, P0, DOI 10.1186/1476-4598-9-71
   Wurmbach E, 2007, HEPATOLOGY, V45, P938, DOI 10.1002/hep.21622
NR 19
TC 111
Z9 117
U1 0
U2 10
PU WILEY-BLACKWELL
PI MALDEN
PA COMMERCE PLACE, 350 MAIN ST, MALDEN 02148, MA USA
SN 0270-9139
EI 
J9 HEPATOLOGY
JI Hepatology
PD SEP 15
PY 2011
VL 54
IS 3
BP 920
EP 930
DI 10.1002/hep.24485
PG 11
WC Gastroenterology & Hepatology
SC Gastroenterology & Hepatology
GA 818FZ
UT WOS:000294738300020
PM 21674557
DA 2023-09-23
ER

PT J
AU Dolznig, H
   Rupp, C
   Puri, C
   Haslinger, C
   Schweifer, N
   Wieser, E
   Kerjaschki, D
   Garin-Chesa, P
AF Dolznig, Helmut
   Rupp, Christian
   Puri, Christina
   Haslinger, Christian
   Schweifer, Norbert
   Wieser, Elisabeth
   Kerjaschki, Dontscho
   Garin-Chesa, Pilar
TI Modeling Colon Adenocarcinomas in Vitro A 3D Co-Culture System Induces Cancer-Relevant Pathways upon Tumor Cell and Stromal Fibroblast Interaction
SO AMERICAN JOURNAL OF PATHOLOGY
LA English
DT Article
ID nf-kappa-b; stromal fibroblasts; epithelial-cells; gene-expression; tumor-cells; multicellular spheroids; endothelial-cells; carcinoma-cells; breast-cancer; growth-factor
AB Activated tumor stroma participates in tumor cell growth, invasion, and metastasis. Normal fibroblasts and cancer-associated fibroblasts (CAFs) have been shown to display distinct gene expression signatures. This molecular heterogeneity may influence the way tumor cells migrate, proliferate, and survive during tumor progression. To test this hypothesis and to better understand the molecular mechanisms that control these interactions, we established a three-dimensional (3D) human cell culture system that recapitulates the tumor heterogeneity observed in vivo. Human colon tumor cells were grown as multicellular spheroids and subsequently co-cultured with normal fibroblasts or CAFs in collagen I gels. This in vitro model system closely mirrors the architecture of human epithelial cancers and allows the characterization of the tumor cell stroma interactions phenotypically and at the molecular level. Using GeneChip analysis, antibody arrays, and enzyme-linked immunosorbent assays, we demonstrate that the interaction of colon cancer cells with stromal fibroblasts induced different highly relevant cancer expression profiles. Genes involved in invasion, extracellular matrix remodeling, inflammation, and angiogenesis were differentially regulated in our 3D carcinoma model. The modular setup, reproducibility, and robustness of the model make it a powerful tool to identify target molecules involved in signaling pathways that mediate paracrine interactions in the tumor microenvironment and to validate the influence of these molecular targets during tumor growth and invasion in the supporting stroma. (Am J Pathol 2011, 179:487-501; DOI: 10.1016/j.ajpath.2011.03.015)
C1 [Dolznig, Helmut; Rupp, Christian; Puri, Christina; Wieser, Elisabeth; Kerjaschki, Dontscho; Garin-Chesa, Pilar] Med Univ Vienna, Inst Pathol, A-1090 Vienna, Austria.
   [Dolznig, Helmut] Med Univ Vienna, Inst Genet, A-1090 Vienna, Austria.
   [Puri, Christina; Haslinger, Christian; Schweifer, Norbert; Garin-Chesa, Pilar] Boehringer RCV GmbH & Co KG, Vienna, Austria.
C3 Medical University of Vienna; Medical University of Vienna
RP Dolznig, H (通讯作者)，Med Univ Vienna, Inst Med Genet, Waehringer Str 10, A-1090 Vienna, Austria.
EM helmut.dolznig@meduniwien.ac.at
FU Boehringer Ingelheim RCV GmbH Co KG; Herzfelder Family Foundation
CR BELL E, 1981, SCIENCE, V211, P1052, DOI 10.1126/science.7008197
   BENJAMINI Y, 1995, J R STAT SOC B, V57, P289, DOI 10.1111/j.2517-6161.1995.tb02031.x
   Bhowmick NA, 2004, NATURE, V432, P332, DOI 10.1038/nature03096
   Bild AH, 2006, NATURE, V439, P353, DOI 10.1038/nature04296
   Bissell MJ, 2001, NAT REV CANCER, V1, P46, DOI 10.1038/35094059
   Bodnar AG, 1998, SCIENCE, V279, P349, DOI 10.1126/science.279.5349.349
   Chen HX, 2005, J BIOL CHEM, V280, P19373, DOI 10.1074/jbc.M413528200
   Conde AR, 2007, INT J ONCOL, V30, P1441
   De Wever O, 2004, FASEB J, V18, P1016, DOI 10.1096/fj.03-1110fje
   Desoize B, 2000, CRIT REV ONCOL HEMAT, V36, P193, DOI 10.1016/S1040-8428(00)00086-X
   Dorsey JF, 2002, BLOOD, V99, P1388, DOI 10.1182/blood.V99.4.1388
   ELSDALE T, 1972, J CELL BIOL, V54, P626, DOI 10.1083/jcb.54.3.626
   EUHUS DM, 1986, J SURG ONCOL, V31, P229, DOI 10.1002/jso.2930310402
   Fischbach C, 2007, NAT METHODS, V4, P855, DOI 10.1038/NMETH1085
   Folkman J, 1991, PRINCESS TAKAMATSU SYMP, V22, P339
   Friedl P, 2009, NAT REV MOL CELL BIO, V10, P445, DOI 10.1038/nrm2720
   Froeling FEM, 2009, AM J PATHOL, V175, P636, DOI 10.2353/ajpath.2009.090131
   Gaggioli C, 2007, NAT CELL BIOL, V9, P1392, DOI 10.1038/ncb1658
   GARINCHESA P, 1990, P NATL ACAD SCI USA, V87, P7235, DOI 10.1073/pnas.87.18.7235
   Gentleman RC, 2004, GENOME BIOL, V5, P0, DOI 10.1186/gb-2004-5-10-r80
   Gery S, 2005, BLOOD, V106, P2827, DOI 10.1182/blood-2005-01-0358
   Gudjonsson T, 2003, METHODS, V30, P247, DOI 10.1016/S1046-2023(03)00031-8
   Gudjonsson T, 2002, J CELL SCI, V115, P39
   Hahn WC, 1999, NATURE, V400, P464, DOI 10.1038/22780
   Harris AL, 2002, NAT REV CANCER, V2, P38, DOI 10.1038/nrc704
   Hinata K, 2003, ONCOGENE, V22, P1955, DOI 10.1038/sj.onc.1206198
   Hlatky L, 2002, JNCI-J NATL CANCER I, V94, P883
   Huang SY, 2002, AM J PATHOL, V161, P125, DOI 10.1016/S0002-9440(10)64164-8
   Huber MA, 2004, J CLIN INVEST, V114, P569, DOI 10.1172/JCI200421358
   Irizarry RA, 2003, NUCLEIC ACIDS RES, V31, P0, DOI 10.1093/nar/gng015
   Iyer VR, 1999, SCIENCE, V283, P83, DOI 10.1126/science.283.5398.83
   Janda E, 2002, J CELL BIOL, V156, P299, DOI 10.1083/jcb.200109037
   Jechlinger M, 2003, ONCOGENE, V22, P7155, DOI 10.1038/sj.onc.1206887
   Jemal A, 2007, CA-CANCER J CLIN, V57, P43, DOI 10.3322/canjclin.57.1.43
   Kammula US, 2007, CANCER LETT, V248, P219, DOI 10.1016/j.canlet.2006.07.007
   Karin M, 2006, NATURE, V441, P431, DOI 10.1038/nature04870
   Kataoka H, 2000, CANCER RES, V60, P6148
   Kim H, 2003, MECH AGEING DEV, V124, P941, DOI 10.1016/S0047-6374(03)00166-0
   Knudsen ES, 1997, MOL CELL BIOL, V17, P5771, DOI 10.1128/MCB.17.10.5771
   Korff T, 1998, J CELL BIOL, V143, P1341, DOI 10.1083/jcb.143.5.1341
   Kunz-Schughart LA, 2002, HISTOL HISTOPATHOL, V17, P599, DOI 10.14670/HH-17.599
   Kunz-Schughart LA, 2001, EXP CELL RES, V266, P74, DOI 10.1006/excr.2001.5210
   Lee JS, 2004, NAT GENET, V36, P1306, DOI 10.1038/ng1481
   Manalo DJ, 2005, BLOOD, V105, P659, DOI 10.1182/blood-2004-07-2958
   Martin D, 2009, J BIOL CHEM, V284, P6038, DOI 10.1074/jbc.C800207200
   Matsuo Y, 2009, INT J CANCER, V124, P853, DOI 10.1002/ijc.24040
   McLachlan JL, 2005, BBA-MOL BASIS DIS, V1741, P271, DOI 10.1016/j.bbadis.2005.03.007
   Mense SM, 2006, PHYSIOL GENOMICS, V25, P435, DOI 10.1152/physiolgenomics.00315.2005
   Mollenhauer J, 2001, CANCER RES, V61, P8880
   Mollenhauer J, 2002, CANCER DETECT PREV, V26, P266, DOI 10.1016/S0361-090X(02)00094-6
   Mootha VK, 2003, NAT GENET, V34, P267, DOI 10.1038/ng1180
   Mueller MM, 2004, NAT REV CANCER, V4, P839, DOI 10.1038/nrc1477
   Muerkoster S, 2004, CANCER RES, V64, P1331, DOI 10.1158/0008-5472.CAN-03-1860
   NAKAMORI S, 1994, GASTROENTEROLOGY, V106, P353, DOI 10.1016/0016-5085(94)90592-4
   Nielsen HL, 2002, GENOMICS, V79, P703, DOI 10.1006/geno.2002.6755
   OGATA S, 1992, CANCER RES, V52, P5971
   Okawa T, 2007, GENE DEV, V21, P2788, DOI 10.1101/gad.1544507
   Olumi AF, 1999, CANCER RES, V59, P5002
   Orimo A, 2006, CELL CYCLE, V5, P1597, DOI 10.4161/cc.5.15.3112
   Peschard P, 2007, ONCOGENE, V26, P1276, DOI 10.1038/sj.onc.1210201
   Pickl M, 2009, ONCOGENE, V28, P461, DOI 10.1038/onc.2008.394
   RONNOVJESSEN L, 1995, J CLIN INVEST, V95, P859, DOI 10.1172/JCI117736
   RONNOVJESSEN L, 1992, IN VITRO CELL DEV-AN, V28A, P273
   Rosenstiel P, 2007, J IMMUNOL, V178, P8203, DOI 10.4049/jimmunol.178.12.8203
   Rosner M, 2010, NAT PROTOC, V5, P1081, DOI 10.1038/nprot.2010.74
   Runswick SK, 2001, NAT CELL BIOL, V3, P823, DOI 10.1038/ncb0901-823
   Rupp C, 2006, DIAGN MOL PATHOL, V15, P35, DOI 10.1097/00019606-200603000-00006
   Schmeichel KL, 2003, J CELL SCI, V116, P2377, DOI 10.1242/jcs.00503
   Shekhar MPV, 2007, AM J PATHOL, V170, P1546, DOI 10.2353/ajpath.2007.061004
   Smyth GK, 2004, STAT APPL GENET MOL, V3, P0, DOI 10.2202/1544-6115.1027
   Subramanian A, 2005, P NATL ACAD SCI USA, V102, P15545, DOI 10.1073/pnas.0506580102
   SUTHERLAND RM, 1986, CANCER RES, V46, P5320
   Sylvester PA, 2001, J PATHOL, V195, P327
   Takagi A, 2007, ANTICANCER RES, V27, P45
   TOMAYKO MM, 1989, CANCER CHEMOTH PHARM, V24, P148, DOI 10.1007/BF00300234
   Tseng YH, 2005, NAT CELL BIOL, V7, P601, DOI 10.1038/ncb1259
   Vermeulen L, 2010, NAT CELL BIOL, V12, P468, DOI 10.1038/ncb2048
   VERSCHUEREN H, 1991, CELL MOTIL CYTOSKEL, V20, P203, DOI 10.1002/cm.970200304
   VESCIO RA, 1987, P NATL ACAD SCI USA, V84, P5029, DOI 10.1073/pnas.84.14.5029
   Witz IP, 2008, CANCER RES, V68, P9, DOI 10.1158/0008-5472.CAN-07-2917
   Wolf K, 2003, BLOOD, V102, P3262, DOI 10.1182/blood-2002-12-3791
   Wolf K, 2007, NAT CELL BIOL, V9, P893, DOI 10.1038/ncb1616
   Yamada KM, 2007, CELL, V130, P601, DOI 10.1016/j.cell.2007.08.006
   Yamamoto H, 1999, CLIN CANCER RES, V5, P1805
   Yauch RL, 2008, NATURE, V455, P406, DOI 10.1038/nature07275
NR 85
TC 141
Z9 143
U1 0
U2 53
PU ELSEVIER SCIENCE INC
PI NEW YORK
PA STE 800, 230 PARK AVE, NEW YORK, NY 10169 USA
SN 0002-9440
EI 1525-2191
J9 AM J PATHOL
JI Am. J. Pathol.
PD JUL 15
PY 2011
VL 179
IS 1
BP 487
EP 501
DI 10.1016/j.ajpath.2011.03.015
PG 15
WC Pathology
SC Pathology
GA 865JL
UT WOS:000298307100045
PM 21703426
DA 2023-09-23
ER

PT J
AU Orr, B
   Vanpoucke, G
   Grace, OC
   Smith, L
   Anderson, RA
   Riddick, ACP
   Franco, OE
   Hayward, SW
   Thomson, AA
AF Orr, Brigid
   Vanpoucke, Griet
   Grace, O. Cathal
   Smith, Lee
   Anderson, Richard A.
   Riddick, Antony C. P.
   Franco, Omar E.
   Hayward, Simon W.
   Thomson, Axel A.
TI Expression of Pleiotrophin in the Prostate Is Androgen Regulated and it Functions as an Autocrine Regulator of Mesenchyme and Cancer Associated Fibroblasts and as a Paracrine Regulator of Epithelia
SO PROSTATE
LA English
DT Article
DE prostate; prostate development; mesenchyme; stroma; stromal/epithelial interactions; cancer associated fibroblasts; pleiotrophin; androgens
ID growth-associated molecule; anaplastic lymphoma kinase; hb-gam; stromal fibroblasts; tumor microenvironment; cellular-distribution; gene-expression; reactive stroma; mammary-gland; messenger-rna
AB BACKGROUND. Androgens and paracrine signaling from mesenchyme/stroma regulate development and disease of the prostate, and gene profiling studies of inductive prostate mesenchyme have identified candidate molecules such as pleiotrophin (Ptn). METHODS. Ptn transcripts and protein were localized by in situ and immunohistochemistry and Ptn mRNA was quantitated by Northern blot and qRT-PCR. Ptn function was examined by addition of hPTN protein to rat ventral prostate organ cultures, primary human fetal prostate fibroblasts, prostate cancer associated fibroblasts, and BPH1 epithelia. RESULTS. During development, Phi transcripts and protein were expressed in ventral mesenchymal pad (VIMP) and prostatic mesenchyme. Ptn was localized to mesenchyme surrounding ductal epithelial tips undergoing branching morphogenesis, and was located on the surface of epithelia. hPTN protein stimulated branching morphogenesis and stromal and epithelial proliferation, when added to rat VP cultures, and also stimulated growth of fetal human prostate fibroblasts, prostate cancer associated fibroblasts, and BPH1 epithelia. PTN mRNA was enriched in patient-matched normal prostate fibroblasts versus prostate cancer associated fibroblasts. PTN also showed male enriched expression in fetal human male urethra versus female, and between wt male and ARKO male mice. Transcripts for PTN were upregulated by testosterone in fetal human prostate fibroblasts and organ cultures of female rat VMP. Ptn protein was increased by testosterone in organ cultures of female rat VMP and in rat male urethra compared to female. CONCLUSIONS. Our data suggest that in the prostate Ptn functions as a regulator of both mesenchymal and epithelial proliferation, and that androgens regulate Ptn levels. Prostate 71: 305-317, 2011. (C) 2010 Wiley-Liss, Inc.
C1 [Orr, Brigid; Vanpoucke, Griet; Grace, O. Cathal; Smith, Lee; Thomson, Axel A.] Queens Med Res Inst, MRC, Human Reprod Sci Unit, Edinburgh EH16 4TJ, Midlothian, Scotland.
   [Anderson, Richard A.] Univ Edinburgh, Ctr Reprod Biol, Reprod & Dev Sci Sect, Queens Med Res Inst, Edinburgh EH3 9EW, Midlothian, Scotland.
   [Riddick, Antony C. P.] Western Gen Hosp, Dept Urol, Edinburgh EH4 2XU, Midlothian, Scotland.
   [Franco, Omar E.; Hayward, Simon W.] Vanderbilt Univ, Med Ctr, Dept Urol Surg, Nashville, TN USA.
   [Franco, Omar E.; Hayward, Simon W.] Vanderbilt Univ, Med Ctr, Dept Canc Biol, Nashville, TN USA.
C3 University of Edinburgh; University of Edinburgh; University of Edinburgh; Vanderbilt University; Vanderbilt University
RP Thomson, AA (通讯作者)，Queens Med Res Inst, MRC, Human Reprod Sci Unit, 47 Little France Crescent, Edinburgh EH16 4TJ, Midlothian, Scotland.
EM a.thomson@hrsu.mrc.ac.uk
FU Medical Research Council WBSe [U.1276.00.003.00004.01, U.1276.00.002.00001.01, U1276.00.002.00003.01]; National Cancer Institute [CA126505]; MRC [MC_U127685841, G1100357, G1002033, MC_U127684421, MC_U127684439] Funding Source: UKRI; Medical Research Council [MC_U127684421, MC_U127684439, G1002033, MC_U127685841, G1100357] Funding Source: researchfish
CR Allinen M, 2004, CANCER CELL, V6, P17, DOI 10.1016/j.ccr.2004.06.010
   Amet LEA, 2001, MOL CELL NEUROSCI, V17, P1014, DOI 10.1006/mcne.2001.0998
   Barclay WW, 2005, ENDOCRINOLOGY, V146, P13, DOI 10.1210/en.2004-1123
   Bernard-Pierrot I, 2004, BIOCHEM BIOPH RES CO, V314, P277, DOI 10.1016/j.bbrc.2003.12.101
   Bhowmick NA, 2004, NATURE, V432, P332, DOI 10.1038/nature03096
   Bowden ET, 2002, J BIOL CHEM, V277, P35862, DOI 10.1074/jbc.M203963200
   Choudhuri R, 1997, CANCER RES, V57, P1814
   Christman KL, 2005, BIOCHEM BIOPH RES CO, V332, P1146, DOI 10.1016/j.bbrc.2005.04.174
   CUNHA GR, 1981, J STEROID BIOCHEM, V14, P1317, DOI 10.1016/0022-4731(81)90338-1
   Cunha GR, 2002, DIFFERENTIATION, V70, P473, DOI 10.1046/j.1432-0436.2002.700902.x
   Czubayko F, 1996, P NATL ACAD SCI USA, V93, P14753, DOI 10.1073/pnas.93.25.14753
   Dakhova O, 2009, CLIN CANCER RES, V15, P3979, DOI 10.1158/1078-0432.CCR-08-1899
   De Gendt K, 2005, ENDOCRINOLOGY, V146, P4117, DOI 10.1210/en.2005-0300
   FANG WJ, 1992, J BIOL CHEM, V267, P25889
   Gao J, 2001, CANCER RES, V61, P5038
   Lamm MLG, 2001, DEV BIOL, V232, P301, DOI 10.1006/dbio.2001.0187
   Ledoux D, 1997, J HISTOCHEM CYTOCHEM, V45, P1239, DOI 10.1177/002215549704500907
   Li JL, 2007, J BIOL CHEM, V282, P34984, DOI 10.1074/jbc.M703513200
   LI YS, 1990, SCIENCE, V250, P1690, DOI 10.1126/science.2270483
   Lu J, 2004, DEV BIOL, V273, P418, DOI 10.1016/j.ydbio.2004.05.035
   Maeda N, 1996, J BIOL CHEM, V271, P21446, DOI 10.1074/jbc.271.35.21446
   Marker PC, 2003, DEV BIOL, V253, P165, DOI 10.1016/S0012-1606(02)00031-3
   MITSIADIS TA, 1995, DEVELOPMENT, V121, P37
   Muramatsu H, 2006, GENES CELLS, V11, P1405, DOI 10.1111/j.1365-2443.2006.01028.x
   Nakanishi T, 1997, OBSTET GYNECOL, V90, P285, DOI 10.1016/S0029-7844(97)00237-8
   Olumi AF, 1999, CANCER RES, V59, P5002
   Orimo A, 2005, CELL, V121, P335, DOI 10.1016/j.cell.2005.02.034
   Orr B, 2009, ENDOCRINOLOGY, V150, P463, DOI 10.1210/en.2008-0383
   Perez-Pinera P, 2007, CELL CYCLE, V6, P2877, DOI 10.4161/cc.6.23.5090
   Prins GS, 2008, DIFFERENTIATION, V76, P641, DOI 10.1111/j.1432-0436.2008.00277.x
   RAULO E, 1994, J BIOL CHEM, V269, P12999
   RAUVALA H, 1994, DEV BRAIN RES, V79, P157, DOI 10.1016/0165-3806(94)90121-X
   Sakural H, 2001, DEVELOPMENT, V128, P3283
   Schaeffer EM, 2008, ONCOGENE, V27, P7180, DOI 10.1038/onc.2008.327
   SIITERI PK, 1974, J CLIN ENDOCR METAB, V38, P113, DOI 10.1210/jcem-38-1-113
   Stoica GE, 2001, J BIOL CHEM, V276, P16772, DOI 10.1074/jbc.M010660200
   Sugino T, 2002, AM J PATHOL, V160, P1973, DOI 10.1016/S0002-9440(10)61147-9
   Thomson AA, 1999, DEVELOPMENT, V126, P3693
   Thomson AA, 2002, DEVELOPMENT, V129, P1905
   Thomson AA, 2008, DIFFERENTIATION, V76, P587, DOI 10.1111/j.1432-0436.2008.00296.x
   TIMMS BG, 1995, MICROSC RES TECHNIQ, V30, P319, DOI 10.1002/jemt.1070300407
   Tuxhorn JA, 2002, CANCER RES, V62, P3298
   Vacherot F, 1999, PROSTATE, V38, P126, DOI 10.1002/(SICI)1097-0045(19990201)38:2<126::AID-PROS6>3.0.CO;2-C
   VANDERWINDEN JM, 1992, ANAT EMBRYOL, V186, P387
   Vanpoucke G, 2007, GENOME BIOL, V8, P0, DOI 10.1186/gb-2007-8-10-r213
   Yeh HJ, 1998, J NEUROSCI, V18, P3699
   ZHANG L, 1995, J CELL SCI, V108, P323
   Zhang TJ, 2006, GENE EXPR PATTERNS, V6, P310, DOI 10.1016/j.modgep.2005.07.005
NR 48
TC 24
Z9 26
U1 0
U2 1
PU WILEY
PI HOBOKEN
PA 111 RIVER ST, HOBOKEN 07030-5774, NJ USA
SN 0270-4137
EI 1097-0045
J9 PROSTATE
JI Prostate
PD FEB 15
PY 2011
VL 71
IS 3
BP 305
EP 317
DI 10.1002/pros.21244
PG 13
WC Endocrinology & Metabolism; Urology & Nephrology
SC Endocrinology & Metabolism; Urology & Nephrology
GA 717PJ
UT WOS:000287059600009
PM 20812209
DA 2023-09-23
ER

PT J
AU Gupta, V
   Bassi, DE
   Simons, JD
   Devarajan, K
   Al-Saleem, T
   Uzzo, RG
   Cukierman, E
AF Gupta, Vivekanand
   Bassi, Daniel E.
   Simons, Jeffrey D.
   Devarajan, Karthik
   Al-Saleem, Tahseen
   Uzzo, Robert G.
   Cukierman, Edna
TI Elevated Expression of Stromal Palladin Predicts Poor Clinical Outcome in Renal Cell Carcinoma
SO PLOS ONE
LA English
DT Article
ID tumor-associated fibroblasts; extracellular-matrix; myofibroblasts; stromagenesis; utility; marker
AB The role that stromal renal cell carcinoma (RCC) plays in support of tumor progression is unclear. Here we sought to determine the predictive value on patient survival of several markers of stromal activation and the feasibility of a fibroblast-derived extracellular matrix (ECM) based three-dimensional (3D) culture stemming from clinical specimens to recapitulate stromal behavior in vitro. The clinical relevance of selected stromal markers was assessed using a well annotated tumor microarray where stromal-marker levels of expression were evaluated and compared to patient outcomes. Also, an in vitro 3D system derived from fibroblasts harvested from patient matched normal kidney, primary RCC and metastatic tumors was employed to evaluate levels and localizations of known stromal markers such as the actin binding proteins palladin, alpha-smooth muscle actin (alpha-SMA), fibronectin and its spliced form EDA. Results suggested that RCCs exhibiting high levels of stromal palladin correlate with a poor prognosis, as demonstrated by overall survival time. Conversely, cases of RCCs where stroma presents low levels of palladin expression indicate increased survival times and, hence, better outcomes. Fibroblast-derived 3D cultures, which facilitate the categorization of stromal RCCs into discrete progressive stromal stages, also show increased levels of expression and stress fiber localization of alpha-SMA and palladin, as well as topographical organization of fibronectin and its splice variant EDA. These observations are concordant with expression levels of these markers in vivo. The study proposes that palladin constitutes a useful marker of poor prognosis in non-metastatic RCCs, while in vitro 3D cultures accurately represent the specific patient's tumor-associated stromal compartment. Our observations support the belief that stromal palladin assessments have clinical relevance thus validating the use of these 3D cultures to study both progressive RCC-associated stroma and stroma-dependent mechanisms affecting tumorigenesis. The clinical value of assessing RCC stromal activation merits further study.
C1 [Gupta, Vivekanand; Bassi, Daniel E.; Simons, Jeffrey D.; Cukierman, Edna] Fox Chase Canc Ctr, Canc Biol Program, Philadelphia, PA 19111 USA.
   [Bassi, Daniel E.; Al-Saleem, Tahseen] Fox Chase Canc Ctr, Dept Pathol, Philadelphia, PA 19111 USA.
   [Uzzo, Robert G.] Fox Chase Canc Ctr, Dept Surg Oncol, Philadelphia, PA 19111 USA.
   [Devarajan, Karthik] Fox Chase Canc Ctr, Dept Biostat, Philadelphia, PA 19111 USA.
C3 Fox Chase Cancer Center; Fox Chase Cancer Center; Fox Chase Cancer Center; Fox Chase Cancer Center
RP Gupta, V (通讯作者)，Fox Chase Canc Ctr, Canc Biol Program, 7701 Burholme Ave, Philadelphia, PA 19111 USA.
EM Edna.Cukierman@fccc.edu
FU Fox Chase Cancer Center; American Urological Association Foundation; NCI/NIH [CA113451, CA06927]
CR Amatangelo MD, 2005, AM J PATHOL, V167, P475, DOI 10.1016/S0002-9440(10)62991-4
   Beacham DA, 2005, SEMIN CANCER BIOL, V15, P329, DOI 10.1016/j.semcancer.2005.05.003
   Castello-Cros R, 2009, BMC CANCER, V9, P0, DOI 10.1186/1471-2407-9-94
   Castello-Cros Remedios, 2009, V522, V0, PP275, DOI 10.1007/978-1-59745-413-1_19
   Chometon G, 2009, CLIN TRANSL ONCOL, V11, P75, DOI 10.1007/s12094-009-0317-y
   Council L, 2009, MODERN PATHOL, V22, P639, DOI 10.1038/modpathol.2009.9
   Cukierman E, 2001, SCIENCE, V294, P1708, DOI 10.1126/science.1064829
   Curino AC, 2005, J CELL BIOL, V169, P977, DOI 10.1083/jcb.200411153
   De Wever O, 2008, INT J CANCER, V123, P2229, DOI 10.1002/ijc.23925
   Desmouliere A, 2005, WOUND REPAIR REGEN, V13, P7, DOI 10.1111/j.1067-1927.2005.130102.x
   Desmouliere A, 2004, INT J DEV BIOL, V48, P509, DOI 10.1387/ijdb.041802ad
   Engelholm LH, 2009, FRONT BIOSCI-LANDMRK, V14, P2103, DOI 10.2741/3365
   Erkan M, 2008, CLIN GASTROENTEROL H, V6, P1155, DOI 10.1016/j.cgh.2008.05.006
   Goicoechea SM, 2009, ONCOGENE, V28, P587, DOI 10.1038/onc.2008.408
   Goicoechea SM, 2008, EUR J CELL BIOL, V87, P517, DOI 10.1016/j.ejcb.2008.01.010
   Goicoechea SM, 2010, PLOS ONE, V5, P0, DOI 10.1371/journal.pone.0010347
   Gupta K, 2008, CANCER TREAT REV, V34, P193, DOI 10.1016/j.ctrv.2007.12.001
   Hothorn T, 2006, J COMPUT GRAPH STAT, V15, P651, DOI 10.1198/106186006X133933
   Kalluri R, 2006, NAT REV CANCER, V6, P392, DOI 10.1038/nrc1877
   Kaplan RN, 2005, NATURE, V438, P820, DOI 10.1038/nature04186
   KOVACS G, 1989, AM J PATHOL, V134, P27
   Kwon Y, 2011, PLOS ONE, V6, P0, DOI 10.1371/journal.pone.0018872
   Liu J, 2009, NATURE, V459, P387, DOI 10.1038/nature08040
   Lohi J, 1998, HISTOL HISTOPATHOL, V13, P785, DOI 10.14670/HH-13.785
   Messaritou G, 2009, J CELL SCI, V122, P4042, DOI 10.1242/jcs.044305
   Nelson CM, 2006, ANNU REV CELL DEV BI, V22, P287, DOI 10.1146/annurev.cellbio.22.010305.104315
   Pan CC, 2004, HISTOPATHOLOGY, V45, P452, DOI 10.1111/j.1365-2559.2004.01962.x
   Pan JD, 2006, MOL CANCER, V5, P0, DOI 10.1186/1476-4598-5-56
   Parast MM, 2000, J CELL BIOL, V150, P643, DOI 10.1083/jcb.150.3.643
   Provenzano PP, 2006, BMC MED, V4, P0, DOI 10.1186/1741-7015-4-38
   Quiros RM, 2008, GYNECOL ONCOL, V110, P99, DOI 10.1016/j.ygyno.2008.03.006
   Ronty MJ, 2006, J INVEST DERMATOL, V126, P2387, DOI 10.1038/sj.jid.5700427
   Salaria SN, 2007, CANCER BIOL THER, V6, P324, DOI 10.4161/cbt.6.3.3904
   Salmon P, 2000, MOL THER, V2, P404, DOI 10.1006/mthe.2000.0141
   Siegel RL, 2017, CA-CANCER J CLIN, V67, P7, DOI 10.3322/caac.21387
   Sund M, 2009, CANCER METAST REV, V28, P177, DOI 10.1007/s10555-008-9175-2
   Trimboli AJ, 2009, NATURE, V461, P1084, DOI 10.1038/nature08486
   Witkiewicz AK, 2008, CELL CYCLE, V7, P3021, DOI 10.4161/cc.7.19.6719
NR 41
TC 35
Z9 36
U1 0
U2 9
PU PUBLIC LIBRARY SCIENCE
PI SAN FRANCISCO
PA 1160 BATTERY STREET, STE 100, SAN FRANCISCO, CA 94111 USA
SN 1932-6203
EI 
J9 PLOS ONE
JI PLoS One
PD JUN 28
PY 2011
VL 6
IS 6
BP 
EP 
DI 10.1371/journal.pone.0021494
PG 12
WC Multidisciplinary Sciences
SC Science & Technology - Other Topics
GA 784FW
UT WOS:000292142800029
PM 21738681
DA 2023-09-23
ER

PT J
AU Sobral, LM
   Bufalino, A
   Lopes, MA
   Graner, E
   Salo, T
   Coletta, RD
AF Sobral, Lays M.
   Bufalino, Andreia
   Lopes, Marcio A.
   Graner, Edgard
   Salo, Tuula
   Coletta, Ricardo D.
TI Myofibroblasts in the stroma of oral cancer promote tumorigenesis via secretion of activin A
SO ORAL ONCOLOGY
LA English
DT Article
DE Oral cancer; Myofibroblast; Proliferation; Invasion; Matrix metalloproteinase; Activin A
ID squamous-cell carcinoma; hereditary gingival fibromatosis; prostate-cancer; poor-prognosis; breast-cancer; fibroblasts; proliferation; expression; tgf-beta-1; growth
AB Myofibroblasts are essential during wound healing and are often found in the stroma of oral squamous cell carcinomas (OSCC). Although the molecular mechanisms by which myofibroblasts influence OSCC remain largely unknown, previous studies demonstrated that presence of myofibroblast in OSCC stroma is an important risk factor of patient's shortened survival. Here we showed that some growth factors are produced in higher levels by tumor-associated myofibroblasts compared to tumor-associated fibroblasts, including activin A. Myofibroblast-conditioned media containing activin A significantly increased OSCC cell proliferation and tumor volume, whereas down-regulation of activin A in the conditioned media decreased proliferation. In addition, myofibroblasts induced in vitro invasion of OSCC cells, which was accompanied by an increased production of matrix metalloproteinases (MMP). In vivo, a significant correlation between presence of myofibroblasts and activities of MMP-2 and MMP-9 was observed in OSCC samples. However, blockage of activin A synthesis by myofibroblasts did not affect invasion and MMP production by OSCC cells. Together, our data demonstrate that activin A is required for the proliferative effects of myofibroblasts on OSCC cells. We conclude that myofibroblasts in the stroma of OSCC may influence proliferation and invasion, resulting in more aggressive tumor. (C) 2011 Elsevier Ltd. All rights reserved.
C1 [Sobral, Lays M.; Bufalino, Andreia; Lopes, Marcio A.; Graner, Edgard; Coletta, Ricardo D.] Univ Estadual Campinas, Dept Oral Diag, Sch Dent, BR-13414018 Sao Paulo, Brazil.
   [Salo, Tuula] Univ Oulu, Inst Dent, Dept Diagnost & Oral Med, Oulu, Finland.
C3 Universidade Estadual de Campinas; University of Oulu
RP Coletta, RD (通讯作者)，Univ Estadual Campinas, Dept Oral Diag, Sch Dent, CP 52, BR-13414018 Sao Paulo, Brazil.
EM coletta@fop.unicamp.br
FU Fundacao de Amparo a Pesquisa do Estado de Sao Paulo-FAPESP, Sao Paulo, Brazil; Conselho Nacional de Desenvolvimento Cientifico e Tecnologico-CNPq, Brasilia, Brazil
CR Barth PJ, 2004, VIRCHOWS ARCH, V444, P231, DOI 10.1007/s00428-003-0965-1
   Bello IO, 2011, ORAL ONCOL, V47, P33, DOI 10.1016/j.oraloncology.2010.10.013
   Bisson C, 2003, INT J CANCER, V105, P7, DOI 10.1002/ijc.11012
   Bitu CC, 2006, J CLIN PERIODONTOL, V33, P393, DOI 10.1111/j.1600-051X.2006.00928.x
   Chang KP, 2010, ANN SURG ONCOL, V17, P1945, DOI 10.1245/s10434-010-0926-2
   Chantry AD, 2010, J BONE MINER RES, V25, P2357, DOI 10.1002/jbmr.142
   Chen YG, 2006, EXP BIOL MED, V231, P534
   Coletta RD, 1999, J PERIODONTAL RES, V34, P457, DOI 10.1111/j.1600-0765.1999.tb02281.x
   Coletta RD, 1998, J PERIODONTAL RES, V33, P469
   Destro MFDS, 2010, INT J ONCOL, V36, P141, DOI 10.3892/ijo_00000485
   De Wever O, 2008, INT J CANCER, V123, P2229, DOI 10.1002/ijc.23925
   Desmouliere A, 2005, WOUND REPAIR REGEN, V13, P7, DOI 10.1111/j.1067-1927.2005.130102.x
   Devouassoux-Shisheboran M, 2003, APMIS, V111, P212, DOI 10.1034/j.1600-0463.2003.11101251.x
   Franco OE, 2010, SEMIN CELL DEV BIOL, V21, P33, DOI 10.1016/j.semcdb.2009.10.010
   Fregnani ER, 2009, PATHOL ONCOL RES, V15, P231, DOI 10.1007/s12253-008-9110-4
   Hill R, 2005, CELL, V123, P1001, DOI 10.1016/j.cell.2005.09.030
   Incorvaia L, 2007, ANTICANCER RES, V27, P1519
   Kalluri R, 2006, NAT REV CANCER, V6, P392, DOI 10.1038/nrc1877
   Kawashiri S, 2009, HEAD NECK-J SCI SPEC, V31, P1346, DOI 10.1002/hed.21097
   Kellermann MG, 2007, HISTOPATHOLOGY, V51, P849, DOI 10.1111/j.1365-2559.2007.02873.x
   Kellermann MG, 2008, ORAL ONCOL, V44, P509, DOI 10.1016/j.oraloncology.2007.07.001
   Kunz-Schughart LA, 2002, HISTOL HISTOPATHOL, V17, P623, DOI 10.14670/HH-17.623
   Leto G, 2006, CLIN EXP METASTAS, V23, P117, DOI 10.1007/s10585-006-9010-5
   Lewis MP, 2004, BRIT J CANCER, V90, P822, DOI 10.1038/sj.bjc.6601611
   Marsh D, 2008, CANCER RES, V68, P3295, DOI 10.1158/0008-5472.CAN-08-0174
   Marsh D, 2011, J PATHOL, V223, P470, DOI 10.1002/path.2830
   OKADA A, 1995, P NATL ACAD SCI USA, V92, P2730, DOI 10.1073/pnas.92.7.2730
   Olumi AF, 1999, CANCER RES, V59, P5002
   Seder CW, 2009, NEOPLASIA, V11, P388, DOI 10.1593/neo.81582
   Seomun Y, 2001, BIOCHEM J, V358, P41, DOI 10.1042/0264-6021:3580041
   Serini G, 1999, EXP CELL RES, V250, P273, DOI 10.1006/excr.1999.4543
   Sobral LM, 2007, J CLIN PERIODONTOL, V34, P397, DOI 10.1111/j.1600-051X.2007.01063.x
   Sobral LM, 2011, ONCOL REP, V25, P1013, DOI 10.3892/or.2011.1161
   Tanaka T, 2004, ONCOL REP, V11, P875
   Tomasek JJ, 2002, NAT REV MOL CELL BIO, V3, P349, DOI 10.1038/nrm809
   Vale W, 2004, ANN NY ACAD SCI, V1038, P142, DOI 10.1196/annals.1315.023
   Welt C, 2002, EXP BIOL MED, V227, P724, DOI 10.1177/153537020222700905
   Yoshinaga K, 2008, ANN SURG ONCOL, V15, P96, DOI 10.1245/s10434-007-9631-1
   Zhang CY, 2009, CLIN CANCER RES, V15, P4017, DOI 10.1158/1078-0432.CCR-08-2824
NR 39
TC 74
Z9 77
U1 0
U2 13
PU ELSEVIER SCIENCE BV
PI AMSTERDAM
PA PO BOX 211, 1000 AE AMSTERDAM, NETHERLANDS
SN 1368-8375
EI 
J9 ORAL ONCOL
JI Oral Oncol.
PD SEP 15
PY 2011
VL 47
IS 9
BP 840
EP 846
DI 10.1016/j.oraloncology.2011.06.011
PG 7
WC Oncology; Dentistry, Oral Surgery & Medicine
SC Oncology; Dentistry, Oral Surgery & Medicine
GA 812NG
UT WOS:000294299600011
PM 21727023
DA 2023-09-23
ER

PT J
AU Musumeci, M
   Coppola, V
   Addario, A
   Patrizii, M
   Maugeri-Sacca, M
   Memeo, L
   Colarossi, C
   Francescangeli, F
   Biffoni, M
   Collura, D
   Giacobbe, A
   D'Urso, L
   Falchi, M
   Venneri, MA
   Muto, G
   De Maria, R
   Bonci, D
AF Musumeci, M.
   Coppola, V.
   Addario, A.
   Patrizii, M.
   Maugeri-Sacca, M.
   Memeo, L.
   Colarossi, C.
   Francescangeli, F.
   Biffoni, M.
   Collura, D.
   Giacobbe, A.
   D'Urso, L.
   Falchi, M.
   Venneri, M. A.
   Muto, G.
   De Maria, R.
   Bonci, D.
TI Control of tumor and microenvironment cross-talk by miR-15a and miR-16 in prostate cancer
SO ONCOGENE
LA English
DT Article
DE miRNA; microenvironment; cancer progression
ID fibroblast-growth-factor; epithelial-mesenchymal transitions; chronic lymphocytic-leukemia; cell-lines; stroma interactions; microrna targets; multiple-myeloma; reactive stroma; factor-2 fgf-2; factor bfgf
AB The interaction between cancer cells and microenvironment has a critical role in tumor development and progression. Although microRNAs regulate all the major biological mechanisms, their influence on tumor microenvironment is largely unexplored. Here, we investigate the role of microRNAs in the tumor-supportive capacity of stromal cells. We demonstrated that miR-15 and miR-16 are downregulated in fibroblasts surrounding the prostate tumors of the majority of 23 patients analyzed. Such downregulation of miR-15 and miR-16 in cancer-associated fibroblasts (CAFs) promoted tumor growth and progression through the reduced post-transcriptional repression of Fgf-2 and its receptor Fgfr1, which act on both stromal and tumor cells to enhance cancer cell survival, proliferation and migration. Moreover, reconstitution of miR-15 and miR-16 impaired considerably the tumor-supportive capability of stromal cells in vitro and in vivo. Our data suggest a molecular circuitry in which miR-15 and miR-16 and their correlated targets cooperate to promote tumor expansion and invasiveness through the concurrent activity on stromal and cancer cells, thus providing further support to the development of therapies aimed at reconstituting miR-15 and miR-16 in advanced prostate cancer. Oncogene (2011) 30, 4231-4242; doi: 10.1038/onc.2011.140; published online 2 May 2011
C1 [Musumeci, M.; Coppola, V.; Addario, A.; Patrizii, M.; Maugeri-Sacca, M.; Francescangeli, F.; Biffoni, M.; Venneri, M. A.; De Maria, R.; Bonci, D.] Ist Super Sanita, Dept Hematol Oncol & Mol Med, I-00161 Rome, Italy.
   [Memeo, L.; Colarossi, C.; De Maria, R.] Mediterranean Inst Oncol, Dept Expt Oncol, Catania, Italy.
   [Collura, D.; Giacobbe, A.; D'Urso, L.; Muto, G.] S Giovanni Bosco Hosp, Dept Urol, Turin, Italy.
   [Falchi, M.] Ist Super Sanita, AIDS Natl Ctr, I-00161 Rome, Italy.
C3 Istituto Superiore di Sanita (ISS); Mediterranean Institute of Oncology; Istituto Superiore di Sanita (ISS)
RP De Maria, R (通讯作者)，Ist Super Sanita, Dept Hematol Oncol & Mol Med, Viale Regina Elena 299, I-00161 Rome, Italy.
EM ruggero.demaria@iss.it; desiree.bonci@iss.it
FU Italian Health Ministry; Italian Association for Cancer Research (AIRC)
CR Acevedo VD, 2009, CELL CYCLE, V8, P580, DOI 10.4161/cc.8.4.7657
   Ao MF, 2007, CANCER RES, V67, P4244, DOI 10.1158/0008-5472.CAN-06-3946
   Aqeilan RI, 2010, CELL DEATH DIFFER, V17, P215, DOI 10.1038/cdd.2009.69
   Bandi N, 2009, CANCER RES, V69, P5553, DOI 10.1158/0008-5472.CAN-08-4277
   Bartel DP, 2004, CELL, V116, P281, DOI 10.1016/S0092-8674(04)00045-5
   Bhattacharya R, 2009, CANCER RES, V69, P9090, DOI 10.1158/0008-5472.CAN-09-2552
   Bhowmick NA, 2004, NATURE, V432, P332, DOI 10.1038/nature03096
   Bonci D, 2003, GENE THER, V10, P630, DOI 10.1038/sj.gt.3301936
   Bonci D, 2008, NAT MED, V14, P1271, DOI 10.1038/nm.1880
   Calin GA, 2006, CANCER RES, V66, P7390, DOI 10.1158/0008-5472.CAN-06-0800
   CHUNG LWK, 1989, INT J CANCER, V43, P1179, DOI 10.1002/ijc.2910430636
   CHUNG LWK, 1983, PROSTATE, V4, P503, DOI 10.1002/pros.2990040509
   Cimmino A, 2005, P NATL ACAD SCI USA, V102, P13944, DOI 10.1073/pnas.0506654102
   Cronauer MV, 1997, PROSTATE, V31, P223
   CUNHA GR, 1983, RECENT PROG HORM RES, V39, P559
   De Marzo AM, 2007, NAT REV CANCER, V7, P256, DOI 10.1038/nrc2090
   Efstathiou E, 2010, CLIN CANCER RES, V16, P1100, DOI 10.1158/1078-0432.CCR-09-1215
   Giri D, 1999, CLIN CANCER RES, V5, P1063
   Hayward SW, 2001, CANCER RES, V61, P8135
   He QM, 2003, J BIOL CHEM, V278, P21831, DOI 10.1074/jbc.M300880200
   Iliopoulos D, 2009, CELL, V139, P693, DOI 10.1016/j.cell.2009.10.014
   Josson S, 2010, SEMIN CELL DEV BIOL, V21, P26, DOI 10.1016/j.semcdb.2009.11.016
   Joyce JA, 2009, NAT REV CANCER, V9, P239, DOI 10.1038/nrc2618
   Kalluri R, 2009, J CLIN INVEST, V119, P1420, DOI 10.1172/JCI39104
   Kaminski A, 2006, INT J MOL MED, V18, P941
   Karaa ZS, 2009, RNA, V15, P249, DOI 10.1261/rna.1301109
   Klein U, 2010, CANCER CELL, V17, P28, DOI 10.1016/j.ccr.2009.11.019
   Konig A, 1997, LEUKEMIA, V11, P258, DOI 10.1038/sj.leu.2400556
   Kwabi-Addo B, 2004, ENDOCR-RELAT CANCER, V11, P709, DOI 10.1677/erc.1.00535
   Lewis BP, 2003, CELL, V115, P787, DOI 10.1016/S0092-8674(03)01018-3
   Lewis BP, 2005, CELL, V120, P15, DOI 10.1016/j.cell.2004.12.035
   Menzel T, 1996, BLOOD, V87, P1056, DOI 10.1182/blood.V87.3.1056.bloodjournal8731056
   Mohammadi M, 1997, SCIENCE, V276, P955, DOI 10.1126/science.276.5314.955
   NAKAMOTO T, 1992, CANCER RES, V52, P571
   Navarro A, 2011, J SURG ONCOL, V103, P411, DOI 10.1002/jso.21847
   Polnaszek N, 2003, CANCER RES, V63, P5754
   Polyak K, 2009, NAT REV CANCER, V9, P265, DOI 10.1038/nrc2620
   Risbridger GP, 2008, ENDOCRINOLOGY, V149, P4303, DOI 10.1210/en.2008-0465
   Roccaro AM, 2009, BLOOD, V113, P6669, DOI 10.1182/blood-2009-01-198408
   Sahni A, 2008, J THROMB HAEMOST, V6, P176
   Sezer O, 2001, EUR J HAEMATOL, V66, P83, DOI 10.1034/j.1600-0609.2001.00348.x
   Shin VY, 2011, CARCINOGENESIS, V32, P240, DOI 10.1093/carcin/bgq240
   Smith JA, 2001, BIOCHEM PHARMACOL, V62, P469, DOI 10.1016/S0006-2952(01)00690-6
   Song SH, 2000, P NATL ACAD SCI USA, V97, P8658, DOI 10.1073/pnas.140210697
   Thiery JP, 2009, CELL, V139, P871, DOI 10.1016/j.cell.2009.11.007
   Thiery JP, 2002, NAT REV CANCER, V2, P442, DOI 10.1038/nrc822
   Turner N, 2010, CANCER RES, V70, P2085, DOI 10.1158/0008-5472.CAN-09-3746
   Tuxhorn JA, 2002, CLIN CANCER RES, V8, P2912
   van Moorselaar RJA, 2002, MOL CELL ENDOCRINOL, V197, P239, DOI 10.1016/S0303-7207(02)00262-9
   Wernert Nicolas, 2007, V382, V0, PP223, DOI 10.1007/978-1-59745-304-2_14
   Winter SF, 2007, ONCOGENE, V26, P4897, DOI 10.1038/sj.onc.1210288
   WU HC, 1994, INT J CANCER, V57, P406, DOI 10.1002/ijc.2910570319
   Yang F, 2008, ONCOGENE, V27, P450, DOI 10.1038/sj.onc.1210663
   Zhang YL, 2001, J PHARMACOL EXP THER, V299, P426
NR 54
TC 191
Z9 206
U1 0
U2 26
PU NATURE PUBLISHING GROUP
PI LONDON
PA MACMILLAN BUILDING, 4 CRINAN ST, LONDON N1 9XW, ENGLAND
SN 0950-9232
EI 
J9 ONCOGENE
JI Oncogene
PD OCT 15
PY 2011
VL 30
IS 41
BP 4231
EP 4242
DI 10.1038/onc.2011.140
PG 12
WC Biochemistry & Molecular Biology; Oncology; Cell Biology; Genetics & Heredity
SC Biochemistry & Molecular Biology; Oncology; Cell Biology; Genetics & Heredity
GA 839HO
UT WOS:000296356300002
PM 21532615
DA 2023-09-23
ER

PT J
AU Hasebe, T
   Iwasaki, M
   Akashi-Tanaka, S
   Hojo, T
   Shimizu, C
   Andoh, M
   Fujiwara, Y
   Shibata, T
   Sasajima, Y
   Kinoshita, T
   Tsuda, H
AF Hasebe, Takahiro
   Iwasaki, Motoki
   Akashi-Tanaka, Sadako
   Hojo, Takashi
   Shimizu, Chikako
   Andoh, Masashi
   Fujiwara, Yasuhiro
   Shibata, Tatsuhiro
   Sasajima, Yuko
   Kinoshita, Takayuki
   Tsuda, Hitoshi
TI Atypical tumor-stromal fibroblasts in invasive ductal carcinomas of the breast treated with neoadjuvant therapy
SO HUMAN PATHOLOGY
LA English
DT Article
DE Fibroblast; Cancer-associated fibroblast; p53; Tumor cell-stromal cell interaction; Breast; Neoadjuvant therapy
ID receptor status; grading system; lymph-node; cancer; immunohistochemistry; microenvironment; progression; recurrence; predictor; mutations
AB Tumor-stromal fibroblasts have recently been reported to play important roles in the tumor progression of cancer in various organs. The purpose of the present study was to investigate whether any characteristic histologic features of tumor-stromal fibroblasts could accurately predict the outcome of 318 patients with invasive ductal carcinoma of the breast who had received neoadjuvant therapy. We observed a small number of tumor-stromal fibroblasts with characteristic nuclear features existing in the tumor stroma and named these cells "atypical tumor-stromal fibroblasts." We then assessed the absence or presence of atypical tumor-stromal fibroblasts in biopsy (taken before neoadjuvant therapy) and surgical (taken after neoadjuvant therapy) materials and analyzed the outcome predictive powers of the presence of atypical tumor-stromal fibroblasts in biopsy and surgical materials using multivariate analyses that included well-known clinicopathological factors. The multivariate analyses demonstrated that the presence of atypical tumor-stromal fibroblasts assessed using biopsy materials had significantly higher hazard ratios for tumor recurrence and tumor-related death in patients with nodal metastasis and also significantly higher hazard ratios for tumor recurrence and tumor-related death independent of the hormone receptor status of the tumors. The results of this study clearly indicated that the presence of atypical tumor-stromal fibroblasts, especially in biopsy materials, is significantly associated with tumor recurrence and the tumor-related death of patients with invasive ductal carcinoma of the breast who have received neoadjuvant therapy. (C) 2011 Elsevier Inc. All rights reserved.
C1 [Hasebe, Takahiro] Natl Canc Ctr, Ctr Canc Control & Informat Serv, Pathol Consultat Serv, Clin Trials & Practice Support Div, Tokyo 1040045, Japan.
   [Iwasaki, Motoki] Natl Canc Ctr, Res Ctr Canc Prevent & Screening, Epidemiol & Prevent Div, Tokyo 1040045, Japan.
   [Akashi-Tanaka, Sadako; Hojo, Takashi; Kinoshita, Takayuki] Natl Canc Ctr, Dept Breast Surg, Tokyo 1040045, Japan.
   [Shimizu, Chikako; Andoh, Masashi; Fujiwara, Yasuhiro] Natl Canc Ctr, Div Breast & Med Oncol, Tokyo 1040045, Japan.
   [Shibata, Tatsuhiro] Natl Canc Ctr, Res Inst, Canc Genom Project, Tokyo 1040045, Japan.
   [Sasajima, Yuko; Tsuda, Hitoshi] Natl Canc Ctr, Clin Lab Div, Tokyo 1040045, Japan.
C3 National Cancer Center - Japan; National Cancer Center - Japan; National Cancer Center - Japan; National Cancer Center - Japan; National Cancer Center - Japan; National Cancer Center - Japan
RP Hasebe, T (通讯作者)，Natl Canc Ctr, Ctr Canc Control & Informat Serv, Pathol Consultat Serv, Clin Trials & Practice Support Div, Tokyo 1040045, Japan.
EM thasebe@ncc.go.jp
FU Japan Society for the Promotion of Science [21590393]; Grants-in-Aid for Scientific Research [21590393] Funding Source: KAKEN
CR Allinen M, 2004, CANCER CELL, V6, P17, DOI 10.1016/j.ccr.2004.06.010
   ALLRED DC, 1993, J NATL CANCER I, V85, P200, DOI 10.1093/jnci/85.3.200
   BLOOM HJG, 1957, BRIT J CANCER, V11, P359, DOI 10.1038/bjc.1957.43
   Campbell IG, 2008, NEW ENGL J MED, V358, P1634, DOI 10.1056/NEJMc086024
   GILCHRIST KW, 1993, J CLIN ONCOL, V11, P1929, DOI 10.1200/JCO.1993.11.10.1929
   Guarneri V, 2006, J CLIN ONCOL, V24, P1037, DOI 10.1200/JCO.2005.02.6914
   Harvey JM, 1999, J CLIN ONCOL, V17, P1474, DOI 10.1200/JCO.1999.17.5.1474
   Hasebe T, 2005, HUM PATHOL, V36, P655, DOI 10.1016/j.humpath.2005.04.004
   Hasebe T, 2001, MODERN PATHOL, V14, P325, DOI 10.1038/modpathol.3880310
   Hasebe T, 2000, AM J PATHOL, V156, P1701, DOI 10.1016/S0002-9440(10)65041-9
   Hasebe T, 2008, HUM PATHOL, V39, P427, DOI 10.1016/j.humpath.2007.07.016
   Hasebe T, 2010, HUM PATHOL, V41, P262, DOI 10.1016/j.humpath.2009.07.021
   Hasebe T, 2010, MODERN PATHOL, V23, P581, DOI 10.1038/modpathol.2010.3
   Hasebe T, 2009, CANCER SCI, V100, P2101, DOI 10.1111/j.1349-7006.2009.01307.x
   Kurose K, 2002, NAT GENET, V32, P355, DOI 10.1038/ng1013
   Mohsin SK, 2004, MODERN PATHOL, V17, P1545, DOI 10.1038/modpathol.3800229
   Nishihara Y, 2009, HISTOPATHOLOGY, V55, P423, DOI 10.1111/j.1365-2559.2009.03398.x
   Patocs A, 2007, NEW ENGL J MED, V357, P2543, DOI 10.1056/NEJMoa071825
   Saito RA, 2010, CANCER RES, V70, P2644, DOI 10.1158/0008-5472.CAN-09-3644
   Sobin LH, 2009, INT UNION CANC TNM C, V0, P181
   Tsujino T, 2007, CLIN CANCER RES, V13, P2082, DOI 10.1158/1078-0432.CCR-06-2191
   Walter K, 2010, CLIN CANCER RES, V16, P1781, DOI 10.1158/1078-0432.CCR-09-1913
   Wolff AC, 2007, ARCH PATHOL LAB MED, V131, P18, DOI 10.1043/1543-2165(2007)131[18:ASOCCO]2.0.CO;2
   Zhang CY, 2009, CLIN CANCER RES, V15, P4017, DOI 10.1158/1078-0432.CCR-08-2824
NR 24
TC 6
Z9 7
U1 0
U2 5
PU W B SAUNDERS CO-ELSEVIER INC
PI PHILADELPHIA
PA 1600 JOHN F KENNEDY BOULEVARD, STE 1800, PHILADELPHIA, PA 19103-2899 USA
SN 0046-8177
EI 1532-8392
J9 HUM PATHOL
JI Hum. Pathol.
PD JUL 15
PY 2011
VL 42
IS 7
BP 998
EP 1006
DI 10.1016/j.humpath.2010.10.020
PG 9
WC Pathology
SC Pathology
GA 785LZ
UT WOS:000292231800011
PM 21315415
DA 2023-09-23
ER

PT J
AU Bryant, KG
   Camacho, J
   Jasmin, JF
   Wang, CG
   Addya, S
   Casimiro, MC
   Fortina, P
   Balasubramaniam, S
   Knudsen, KE
   Schwarting, R
   Lisanti, MP
   Mercier, I
AF Bryant, Kelly G.
   Camacho, Jeanette
   Jasmin, Jean-Francois
   Wang, Chenguang
   Addya, Sankar
   Casimiro, Mathew C.
   Fortina, Paolo
   Balasubramaniam, Sucharitha
   Knudsen, Karen E.
   Schwarting, Roland
   Lisanti, Michael P.
   Mercier, Isabelle
TI Caveolin-1 overexpression enhances androgen-dependent growth and proliferation in the mouse prostate
SO INTERNATIONAL JOURNAL OF BIOCHEMISTRY & CELL BIOLOGY
LA English
DT Article
DE Caveolin-1; Androgen receptor; Testosterone; Prostate; mTOR; RB
ID cancer-associated fibroblasts; breast-cancer; oncogenic transformation; tumor-suppressor; genetic ablation; receptor; cells; expression; proteins; progression
AB Prostate cancer (PCa) continues to be one of the leading causes of cancer-related deaths among American men. The prostate relies upon the androgen receptor (AR) to mediate the effects of androgens on normal growth, a reliance that is maintained during malignant prostate growth. Caveolin-1 (Cav-1), the main structural component of caveolae, has been shown to promote the malignant growth and invasion of prostate tumors. In vitro work has shown that Cav-1 can act as an AR coactivator by enhancing its transciptional activity. However, it is unknown how Cav-1 affects androgen-dependent growth and signaling in vivo. To explore this role, a novel mouse model of Cav-1 overexpression was developed with a hormone-insensitive promoter. Cav-1 transgenic (Tg) mice subjected to castration and androgen stimulation display enlarged prostate weights and increased DNA synthesis. Through gene transcript and proteomic profiling, we demonstrate that Cav-1 overexpression favors androgen-regulated responses and enhances processes involved in transcription, cell cycle progression and protein synthesis. Interestingly, Cav-1 overexpression was associated with an increase in the phosphorylation of AR on serine 210, a post-translational modification linked to its activity under androgen-stimulated conditions. In addition, these mice exhibited an increase in the phosphorylation of ribosomal S6 protein on serine 235/236 (pS6), a marker of protein synthesis and a downstream component of the mTOR pathway. Thus, Cav-1 Tg mice could serve as a novel model for studying AR-regulated pathways involved in prostate growth and proliferation. (C) 2011 Elsevier Ltd. All rights reserved.
C1 [Bryant, Kelly G.; Jasmin, Jean-Francois; Wang, Chenguang; Lisanti, Michael P.; Mercier, Isabelle] Thomas Jefferson Univ, Dept Stem Cell Biol & Regenerat Med, Kimmel Canc Ctr, Philadelphia, PA 19107 USA.
   [Bryant, Kelly G.; Jasmin, Jean-Francois; Wang, Chenguang; Lisanti, Michael P.; Mercier, Isabelle] Thomas Jefferson Univ, Jefferson Stem Cell Biol & Regenerat Med Ctr, Philadelphia, PA 19107 USA.
   [Camacho, Jeanette; Schwarting, Roland] Cooper Univ Hosp, Dept Pathol, Camden, NJ 08103 USA.
   [Addya, Sankar; Casimiro, Mathew C.; Fortina, Paolo; Balasubramaniam, Sucharitha; Knudsen, Karen E.; Lisanti, Michael P.] Thomas Jefferson Univ, Dept Canc Biol, Kimmel Canc Ctr, Philadelphia, PA 19107 USA.
   [Knudsen, Karen E.] Thomas Jefferson Univ, Dept Urol, Philadelphia, PA 19107 USA.
   [Knudsen, Karen E.] Thomas Jefferson Univ, Dept Radiat Oncol, Philadelphia, PA 19107 USA.
   [Lisanti, Michael P.] Thomas Jefferson Univ, Dept Med Oncol, Kimmel Canc Ctr, Philadelphia, PA 19107 USA.
   [Lisanti, Michael P.] Univ Manchester, Manchester Breast Ctr, Manchester M13 9PL, Lancs, England.
   [Lisanti, Michael P.] Univ Manchester, Manchester Acad Hlth Sci Ctr, Sch Canc Enabling Sci & Technol, Paterson Inst Canc Res,Breakthrough Breast Canc R, Manchester M13 9PL, Lancs, England.
C3 Jefferson University; Jefferson University; Cooper University Hospital; Jefferson University; Jefferson University; Jefferson University; Jefferson University; University of Manchester; University of Manchester
RP Lisanti, MP (通讯作者)，Thomas Jefferson Univ, Dept Stem Cell Biol & Regenerat Med, Kimmel Canc Ctr, 233 S 10th St,Bluemle Bldg,Room 933, Philadelphia, PA 19107 USA.
EM mlisanti@mail.jci.tju.edu; isabelle.mercier@jefferson.edu
FU NIH/NCI [R01-CA-80250, R01-CA-098779, R01-CA-120876]; American Association for Cancer Research (AACR); Department of Defense; Susan G. Komen Breast Cancer Foundation; Pennsylvania Department of Health
CR Agoulnik IU, 2006, J CELL BIOCHEM, V99, P362, DOI 10.1002/jcb.20811
   Al-Kandari W, 2007, J MOL BIOL, V369, P1175, DOI 10.1016/j.jmb.2007.04.033
   Anderson DD, 2009, PLOS ONE, V4, P0, DOI 10.1371/journal.pone.0005839
   Attard G, 2006, BRIT J CANCER, V95, P767, DOI 10.1038/sj.bjc.6603223
   Bonkhoff H, 2010, PROSTATE, V70, P100, DOI 10.1002/pros.21042
   Chiang PW, 2003, J BIOL CHEM, V278, P20332, DOI 10.1074/jbc.M300090200
   Chiavarina B, 2010, CELL CYCLE, V9, P3534, DOI 10.4161/cc.9.17.12908
   Chmelar R, 2007, INT J CANCER, V120, P719, DOI 10.1002/ijc.22365
   Choi YW, 2007, INT J GYNECOL CANCER, V17, P687, DOI 10.1111/j.1525-1438.2007.00834.x
   Fink D, 2006, PROSTATE, V66, P1445, DOI 10.1002/pros.20461
   Fujimoto N, 2007, CANCER INVEST, V25, P32, DOI 10.1080/07357900601130698
   Fukuda T, 2009, GENES CELLS, V14, P113, DOI 10.1111/j.1365-2443.2008.01256.x
   Galbiati F, 2001, MOL BIOL CELL, V12, P2229, DOI 10.1091/mbc.12.8.2229
   Gregory CW, 2001, CANCER RES, V61, P2892
   Guertin DA, 2007, CANCER CELL, V12, P9, DOI 10.1016/j.ccr.2007.05.008
   Heinlein CA, 2002, ENDOCR REV, V23, P175, DOI 10.1210/er.23.2.175
   Heinlein CA, 2004, ENDOCR REV, V25, P276, DOI 10.1210/er.2002-0032
   HUGGINS C, 1967, CANCER RES, V27, P1925
   Jensen-Seaman MI, 2003, J MOL EVOL, V57, P261, DOI 10.1007/s00239-003-2474-x
   Koc EC, 2001, PROTEIN SCI, V10, P471, DOI 10.1110/ps.35301
   Li LK, 2003, MOL CELL BIOL, V23, P9389, DOI 10.1128/MCB.23.24.9389-9404.2003
   Lin HK, 2003, J BIOL CHEM, V278, P50902, DOI 10.1074/jbc.M300676200
   Liu SX, 2003, IMMUNOL LETT, V86, P169, DOI 10.1016/S0165-2478(03)00004-X
   Lu ML, 2001, J BIOL CHEM, V276, P13442, DOI 10.1074/jbc.M006598200
   MARION MJ, 1988, FEBS LETT, V232, P281, DOI 10.1016/0014-5793(88)80753-1
   McCall P, 2008, BRIT J CANCER, V98, P1094, DOI 10.1038/sj.bjc.6604152
   McEwan IJ, 2004, ENDOCR-RELAT CANCER, V11, P281, DOI 10.1677/erc.0.0110281
   Mendez E, 2009, CLIN CANCER RES, V15, P1353, DOI 10.1158/1078-0432.CCR-08-1816
   Merchant M, 2005, MOL CELL BIOL, V25, P7054, DOI 10.1128/MCB.25.16.7054-7068.2005
   Mercier I, 2008, CANCER BIOL THER, V7, P1212, DOI 10.4161/cbt.7.8.6220
   Mercier I, 2009, AM J PATHOL, V174, P1172, DOI 10.2353/ajpath.2009.080882
   Mook ORF, 2009, CANCER GENE THER, V16, P532, DOI 10.1038/cgt.2008.104
   Morel L, 2001, J ANDROL, V22, P549
   Nasu Y, 1998, NAT MED, V4, P1062, DOI 10.1038/2048
   Ngan S, 2009, ONCOGENE, V28, P2051, DOI 10.1038/onc.2009.68
   Normandin K, 2010, CLIN EXP METASTAS, V27, P55, DOI 10.1007/s10585-009-9303-6
   Omori Y, 2002, BIOCHEM BIOPH RES CO, V293, P470, DOI 10.1016/S0006-291X(02)00253-X
   RABOUILLE C, 1993, J CELL BIOL, V120, P897, DOI 10.1083/jcb.120.4.897
   Razani B, 2000, J CELL SCI, V113, P2103
   Ren B, 2006, ONCOGENE, V25, P1090, DOI 10.1038/sj.onc.1209134
   Rizzi F, 2010, ENDOCR-RELAT CANCER, V17, PR1, DOI 10.1677/ERC-09-0140
   Rodrigues RG, 2001, CLIN CANCER RES, V7, P854
   Salas S, 2009, INT J CANCER, V125, P851, DOI 10.1002/ijc.24457
   Salomonsson E, 2010, J BIOL CHEM, V285, P35079, DOI 10.1074/jbc.M109.098160
   Schmidt T, 2007, HISTOCHEM CELL BIOL, V127, P123, DOI 10.1007/s00418-006-0255-5
   Shi YK, 2008, AM J PATHOL, V173, P1758, DOI 10.2353/ajpath.2008.080363
   Sivasubramaniam S, 2008, GENE DEV, V22, P587, DOI 10.1101/gad.1627708
   SUGIMURA Y, 1986, BIOL REPROD, V34, P973, DOI 10.1095/biolreprod34.5.973
   Tahir SA, 2001, CANCER RES, V61, P3882
   Thompson TC, 1999, APOPTOSIS, V4, P233, DOI 10.1023/A:1009612708099
   Wang XD, 2007, DIFFERENTIATION, V75, P219, DOI 10.1111/j.1432-0436.2006.00135.x
   Watanabe M, 2009, MOL CANCER RES, V7, P1446, DOI 10.1158/1541-7786.MCR-09-0071
   Wen Y, 2000, CANCER RES, V60, P6841
   Williams TM, 2005, J BIOL CHEM, V280, P25134, DOI 10.1074/jbc.M501186200
   Williams TM, 2005, AM J PHYSIOL-CELL PH, V288, PC494, DOI 10.1152/ajpcell.00458.2004
   Xu YY, 2006, CANCER RES, V66, P7783, DOI 10.1158/0008-5472.CAN-05-4472
   Yang G, 1998, CLIN CANCER RES, V4, P1873
   Yang G, 2000, CLIN CANCER RES, V6, P3430
   Zhang YN, 2008, LEUKEMIA RES, V32, P1889, DOI 10.1016/j.leukres.2008.03.036
NR 59
TC 12
Z9 12
U1 0
U2 1
PU PERGAMON-ELSEVIER SCIENCE LTD
PI OXFORD
PA THE BOULEVARD, LANGFORD LANE, KIDLINGTON, OXFORD OX5 1GB, ENGLAND
SN 1357-2725
EI 
J9 INT J BIOCHEM CELL B
JI Int. J. Biochem. Cell Biol.
PD SEP 15
PY 2011
VL 43
IS 9
BP 1318
EP 1329
DI 10.1016/j.biocel.2011.04.019
PG 12
WC Biochemistry & Molecular Biology; Cell Biology
SC Biochemistry & Molecular Biology; Cell Biology
GA 810BR
UT WOS:000294100900011
PM 21601007
DA 2023-09-23
ER

PT J
AU Sumida, T
   Kitadai, Y
   Shinagawa, K
   Tanaka, M
   Kodama, M
   Ohnishi, M
   Ohara, E
   Tanaka, S
   Yasui, W
   Chayama, K
AF Sumida, Tomonori
   Kitadai, Yasuhiko
   Shinagawa, Kei
   Tanaka, Miwako
   Kodama, Michiyo
   Ohnishi, Mayu
   Ohara, Eiji
   Tanaka, Shinji
   Yasui, Wataru
   Chayama, Kazuaki
TI Anti-stromal therapy with imatinib inhibits growth and metastasis of gastric carcinoma in an orthotopic nude mouse model
SO INTERNATIONAL JOURNAL OF CANCER
LA English
DT Article
DE gastric carcinoma; platelet-derived growth factor receptor; carcinoma-associated fibroblast
ID tyrosine kinase inhibitor; cancer-associated fibroblasts; human pancreatic-carcinoma; chronic myeloid-leukemia; factor-receptor; factor pdgf; lymphatic metastasis; colorectal-cancer; tumor vasculature; epithelial-cells
AB Recent studies have revealed that platelet-derived growth factor (PDGF) plays a role in promoting progressive tumor growth in several organs; however, whether PDGF plays such a role in gastric carcinoma is undetermined. We examined whether inhibition of PDGF receptor (PDGF-R) tyrosine kinase signaling by imatinib affects tumor growth and metastasis in an orthotopic nude mouse model of human gastric carcinoma. TMK-1 human gastric carcinoma cells were injected into the gastric wall of nude mice. Groups of mice (n = 10 each) received sterile water (control), low-dose imatinib (50 mg/kg/day), high-dose imatinib (200 mg/kg/day), cancer chemotherapeutic agent irinotecan (5 mg/kg/week), or imatinib (50 mg/kg/day or 200 mg/kg/day) and irinotecan (5 mg/kg/week) in combination for 28 days. Tumor growth and metastasis were assessed. Resected tumors were analyzed immunohistochemically. Carcinoma-associated fibroblasts, pericytes and lymphatic endothelial cells in stroma expressed high levels of PDGF-R; carcinoma cells did not. Treatment with imatinib alone did not inhibit tumor growth and metastasis; however, treatment with irinotecan alone or combined with imatinib significantly inhibited tumor growth. Only treatment with high-dose imatinib and irinotecan in combination inhibited lymph node and peritoneal metastases. Immunohistochemically, only imatinib alone or in combination with irinotecan was shown to significantly decrease the stromal reaction, microvessel area and pericyte coverage of tumor microvessels. These effects were marked with high-dose imatinib. In conclusion, administration of PDGF-R tyrosine kinase inhibitor in combination with irinotecan appears to impair the progressive growth of gastric carcinoma by blockade of PDGF-R signaling pathways in stromal cells.
C1 [Sumida, Tomonori; Kitadai, Yasuhiko; Shinagawa, Kei; Kodama, Michiyo; Ohnishi, Mayu; Ohara, Eiji; Chayama, Kazuaki] Hiroshima Univ, Grad Sch Biomed Sci, Dept Med & Mol Sci, Minami Ku, Hiroshima 7348551, Japan.
   [Tanaka, Miwako; Tanaka, Shinji] Hiroshima Univ Hosp, Dept Endoscopy, Hiroshima, Japan.
   [Yasui, Wataru] Hiroshima Univ, Grad Sch Biomed Sci, Dept Mol Pathol, Hiroshima 7348551, Japan.
C3 Hiroshima University; Hiroshima University; Hiroshima University
RP Kitadai, Y (通讯作者)，Hiroshima Univ, Grad Sch Biomed Sci, Dept Med & Mol Sci, Minami Ku, 1-2-3 Kasumi, Hiroshima 7348551, Japan.
EM kitadai@hiroshima-u.ac.jp
FU Ministry of Education, Culture, Science, Sports and Technology of Japan; Ministry of Health, Labor and Welfare of Japan
CR ANTONIADES HN, 1992, P NATL ACAD SCI USA, V89, P3942, DOI 10.1073/pnas.89.9.3942
   Apte SM, 2004, CLIN CANCER RES, V10, P897, DOI 10.1158/1078-0432.CCR-1151-3
   Beppu K, 2004, JNCI-J NATL CANCER I, V96, P46, DOI 10.1093/jnci/djh004
   Bergers G, 2003, J CLIN INVEST, V111, P1287, DOI 10.1172/JCI200317929
   Bergsten E, 2001, NAT CELL BIOL, V3, P512, DOI 10.1038/35074588
   Cao RH, 2004, CANCER CELL, V6, P333, DOI 10.1016/j.ccr.2004.08.034
   Day E, 2008, EUR J PHARMACOL, V599, P44, DOI 10.1016/j.ejphar.2008.10.014
   Druker BJ, 2000, J CLIN INVEST, V105, P3, DOI 10.1172/JCI9083
   Farhat FS, 2007, MED ONCOL, V24, P137, DOI 10.1007/BF02698032
   FIDLER IJ, 1994, CANCER METAST REV, V13, P209, DOI 10.1007/BF00689637
   Fletcher JA, 2004, SEMIN ONCOL, V31, P4, DOI 10.1053/j.seminoncol.2004.03.034
   FORSBERG K, 1993, P NATL ACAD SCI USA, V90, P393, DOI 10.1073/pnas.90.2.393
   Gale NW, 2002, DEV CELL, V3, P411, DOI 10.1016/S1534-5807(02)00217-4
   Hanahan D, 2000, CELL, V100, P57, DOI 10.1016/S0092-8674(00)81683-9
   Heinrich MC, 2002, J CLIN ONCOL, V20, P1692, DOI 10.1200/JCO.2002.20.6.1692
   Henry LR, 2007, CLIN CANCER RES, V13, P1736, DOI 10.1158/1078-0432.CCR-06-1746
   HERMANSON M, 1992, CANCER RES, V52, P3213
   Hwang RF, 2003, CLIN CANCER RES, V9, P6534
   Hwang RF, 2008, CANCER RES, V68, P918, DOI 10.1158/0008-5472.CAN-07-5714
   Kalluri R, 2003, NAT REV CANCER, V3, P422, DOI 10.1038/nrc1094
   Kilic T, 2000, CANCER RES, V60, P5143
   Kim R, 2005, CANCER-AM CANCER SOC, V103, P1800, DOI 10.1002/cncr.20973
   Kitadai Y, 2006, AM J PATHOL, V169, P2054, DOI 10.2353/ajpath.2006.060653
   Kitadai Y, 2006, INT J CANCER, V119, P2567, DOI 10.1002/ijc.22229
   Kitadai Y, 2010, CANCER MICROENVIRON, V3, P109, DOI 10.1007/s12307-009-0032-9
   Kobie K, 2007, RES VET SCI, V82, P239, DOI 10.1016/j.rvsc.2006.06.006
   Kodama M, 2010, CANCER SCI, V101, P1984, DOI 10.1111/j.1349-7006.2010.01639.x
   Krystal GW, 2000, CLIN CANCER RES, V6, P3319
   Kubo H, 2002, P NATL ACAD SCI USA, V99, P8868, DOI 10.1073/pnas.062040199
   LIEUBEAU B, 1994, CANCER RES, V54, P6526
   LINDMARK G, 1993, LAB INVEST, V69, P682
   Mantovani A, 2008, NATURE, V454, P436, DOI 10.1038/nature07205
   Merchant MS, 2002, J NATL CANCER I, V94, P1673
   Micke P, 2004, LUNG CANCER, V45, PS163, DOI 10.1016/j.lungcan.2004.07.977
   Micke P, 2005, EXPERT OPIN THER TAR, V9, P1217, DOI 10.1517/14728222.9.6.1217
   Moinfar F, 2000, CANCER RES, V60, P2562
   Mueller MM, 2004, NAT REV CANCER, V4, P839, DOI 10.1038/nrc1477
   Ostman A, 2004, CYTOKINE GROWTH F R, V15, P275, DOI 10.1016/j.cytogfr.2004.03.002
   Peng B, 2004, J CLIN ONCOL, V22, P935, DOI 10.1200/JCO.2004.03.050
   Pietras K, 2004, SEMIN ONCOL, V31, P18, DOI 10.1053/j.seminoncol.2004.03.036
   Pietras K, 2001, CANCER RES, V61, P2929
   Pietras K, 2008, PLOS MED, V5, P123, DOI 10.1371/journal.pmed.0050019
   Risau W, 1992, GROWTH FACTORS, V7, P261, DOI 10.3109/08977199209046408
   RODEMANN HP, 1991, AM J KIDNEY DIS, V17, P684, DOI 10.1016/S0272-6386(12)80352-0
   SEYMOUR L, 1993, BREAST CANCER RES TR, V26, P247, DOI 10.1007/BF00665802
   Sjoblom T, 2001, CANCER RES, V61, P5778
   SMITS A, 1992, AM J PATHOL, V140, P639
   Tomasek JJ, 2002, NAT REV MOL CELL BIO, V3, P349, DOI 10.1038/nrm809
   Tsujino T, 2007, CLIN CANCER RES, V13, P2082, DOI 10.1158/1078-0432.CCR-06-2191
   Tuxhorn JA, 2001, J UROLOGY, V166, P2472, DOI 10.1016/S0022-5347(05)65620-0
   Uehara H, 2003, J NATL CANCER I, V95, P458, DOI 10.1093/jnci/95.6.458
   Whiteside TL, 2008, ONCOGENE, V27, P5904, DOI 10.1038/onc.2008.271
   Wolff NC, 2005, BLOOD, V105, P3995, DOI 10.1182/blood-2004-09-3534
   Yi B, 2002, CANCER RES, V62, P917
   Yokoi K, 2005, CANCER RES, V65, P10371, DOI 10.1158/0008-5472.CAN-05-1698
NR 55
TC 46
Z9 46
U1 0
U2 9
PU WILEY-BLACKWELL
PI MALDEN
PA COMMERCE PLACE, 350 MAIN ST, MALDEN 02148, MA USA
SN 0020-7136
EI 
J9 INT J CANCER
JI Int. J. Cancer
PD MAY 1
PY 2011
VL 128
IS 9
BP 2050
EP 2062
DI 10.1002/ijc.25812
PG 13
WC Oncology
SC Oncology
GA 732HW
UT WOS:000288176600006
PM 21387285
DA 2023-09-23
ER

PT J
AU Sotgia, F
   Martinez-Outschoorn, UE
   Pavlides, S
   Howell, A
   Pestell, RG
   Lisanti, MP
AF Sotgia, Federica
   Martinez-Outschoorn, Ubaldo E.
   Pavlides, Stephanos
   Howell, Anthony
   Pestell, Richard G.
   Lisanti, Michael P.
TI Understanding the Warburg effect and the prognostic value of stromal caveolin-1 as a marker of a lethal tumor microenvironment
SO BREAST CANCER RESEARCH
LA English
DT Review
ID cancer-associated fibroblasts; renal-cell carcinoma; breast-cancer; oxidative stress; energy-metabolism; transmissible cancer; prostate-cancer; gene-expression; mitochondrial metabolism; antiangiogenic therapy
AB Cancer cells show a broad spectrum of bioenergetic states, with some cells using aerobic glycolysis while others rely on oxidative phosphorylation as their main source of energy. In addition, there is mounting evidence that metabolic coupling occurs in aggressive tumors, between epithelial cancer cells and the stromal compartment, and between well-oxygenated and hypoxic compartments. We recently showed that oxidative stress in the tumor stroma, due to aerobic glycolysis and mitochondrial dysfunction, is important for cancer cell mutagenesis and tumor progression. More specifically, increased autophagy/mitophagy in the tumor stroma drives a form of parasitic epithelial-stromal metabolic coupling. These findings explain why it is effective to treat tumors with either inducers or inhibitors of autophagy, as both would disrupt this energetic coupling. We also discuss evidence that glutamine addiction in cancer cells produces ammonia via oxidative mitochondrial metabolism. Ammonia production in cancer cells, in turn, could then help maintain autophagy in the tumor stromal compartment. In this vicious cycle, the initial glutamine provided to cancer cells would be produced by autophagy in the tumor stroma. Thus, we believe that parasitic epithelial-stromal metabolic coupling has important implications for cancer diagnosis and therapy, for example, in designing novel metabolic imaging techniques and establishing new targeted therapies. In direct support of this notion, we identified a loss of stromal caveolin-1 as a marker of oxidative stress, hypoxia, and autophagy in the tumor microenvironment, explaining its powerful predictive value. Loss of stromal caveolin-1 in breast cancers is associated with early tumor recurrence, metastasis, and drug resistance, leading to poor clinical outcome.
C1 [Sotgia, Federica; Martinez-Outschoorn, Ubaldo E.; Pavlides, Stephanos; Pestell, Richard G.; Lisanti, Michael P.] Jefferson Stem Cell Biol & Regenerat Med Ctr, Philadelphia, PA 19107 USA.
   [Sotgia, Federica; Martinez-Outschoorn, Ubaldo E.; Pavlides, Stephanos; Pestell, Richard G.; Lisanti, Michael P.] Thomas Jeff erson Univ, Dept Stem Cell Biol & Regenerat Med, Philadelphia, PA 19107 USA.
   [Sotgia, Federica; Martinez-Outschoorn, Ubaldo E.; Pavlides, Stephanos; Pestell, Richard G.; Lisanti, Michael P.] Thomas Jeff erson Univ, Dept Canc Biol, Philadelphia, PA 19107 USA.
   [Sotgia, Federica; Howell, Anthony; Lisanti, Michael P.] Paterson Inst Canc Res, Manchester Breast Ctr, Manchester M20 4BX, Lancs, England.
   [Sotgia, Federica; Howell, Anthony; Lisanti, Michael P.] Paterson Inst Canc Res, Breakthrough Breast Canc Res Unit, Manchester M20 4BX, Lancs, England.
   [Martinez-Outschoorn, Ubaldo E.; Pestell, Richard G.; Lisanti, Michael P.] Thomas Jefferson Univ, Dept Med Oncol, Kimmel Canc Ctr, Philadelphia, PA 19107 USA.
C3 Jefferson University; Jefferson University; University of Manchester; Jefferson University
RP Sotgia, F (通讯作者)，Jefferson Stem Cell Biol & Regenerat Med Ctr, Philadelphia, PA 19107 USA.
EM federica.sotgia@jefferson.edu; michael.lisanti@kimmelcancercenter.org
FU NIH/NCI [R01-CA-080250, R01-CA-098779, R01-CA-120876, R01-AR-055660, R01-CA-70896, R01-CA-75503, R01-CA-86072, R01-CA-107382]; Susan G Komen Breast Cancer Foundation; WW Smith Charitable Trust; Breast Cancer Alliance (BCA); American Cancer Society (ACS); Dr Ralph and Marian C Falk Medical Research Trust; NIH/NCI Cancer Center [P30-CA-56036]; Margaret Q Landenberger Research Foundation; Pennsylvania Department of Health; Breakthrough Breast Cancer in the UK; European Research Council
CR Aldinucci D, 2010, J PATHOL, V221, P248, DOI 10.1002/path.2711
   Asp ML, 2010, INT J CANCER, V126, P756, DOI 10.1002/ijc.24784
   Avril N, 2010, INT J UROL, V17, P501, DOI 10.1111/j.1442-2042.2010.02509.x
   Azad MB, 2010, ANN NY ACAD SCI, V1210, P8, DOI 10.1111/j.1749-6632.2010.05778.x
   BANFIELD WG, 1965, SCIENCE, V148, P1239, DOI 10.1126/science.148.3674.1239
   Berridge MV, 2010, REJUV RES, V13, P139, DOI 10.1089/rej.2009.0948
   Bianchini G, 2010, J CLIN ONCOL, V28, P4316, DOI 10.1200/JCO.2009.27.2419
   BIGGERS JD, 1967, P NATL ACAD SCI USA, V58, P560, DOI 10.1073/pnas.58.2.560
   Bittar PG, 1996, J CEREBR BLOOD F MET, V16, P1079, DOI 10.1097/00004647-199611000-00001
   Blagosklonny MV, 2004, CANCER CELL, V5, P13, DOI 10.1016/S1535-6108(03)00336-2
   Bonuccelli G, 2010, CELL CYCLE, V9, P3506, DOI 10.4161/cc.9.17.12731
   Bosch M, 2011, CURR BIOL, V21, P681, DOI 10.1016/j.cub.2011.03.030
   Bostrom Pia, 2009, BMC RES NOTES, V2, P140, DOI 10.1186/1756-0500-2-140
   BRINSTER RL, 1965, J EXP ZOOL, V158, P59, DOI 10.1002/jez.1401580106
   BRINSTER RL, 1971, J REPROD FERTIL, V24, P187
   BROOKS GA, 1986, MED SCI SPORT EXER, V18, P360, DOI 10.1249/00005768-198606000-00019
   Cairns RA, 2011, NAT REV CANCER, V11, P85, DOI 10.1038/nrc2981
   Chen EI, 2007, CANCER RES, V67, P1472, DOI 10.1158/0008-5472.CAN-06-3137
   Chiavarina B, 2010, CELL CYCLE, V9, P3534, DOI 10.4161/cc.9.17.12908
   COLONNA R, 1983, BIOL REPROD, V28, P797, DOI 10.1095/biolreprod28.4.797
   CONNETT RJ, 1984, AM J PHYSIOL, V246, PH120, DOI 10.1152/ajpheart.1984.246.1.H120
   COOPER HL, 1964, J NATL CANCER I, V33, P691
   Cowey CL, 2009, CURR ONCOL REP, V11, P94, DOI 10.1007/s11912-009-0015-5
   Dang CV, 2010, CELL CYCLE, V9, P3884, DOI 10.4161/cc.9.19.13302
   Dang CV, 2009, SCI SIGNAL, V2, P0, DOI 10.1126/scisignal.297pe75
   Dang CV, 2009, CLIN CANCER RES, V15, P6479, DOI 10.1158/1078-0432.CCR-09-0889
   DeBerardinis RJ, 2008, CURR OPIN GENET DEV, V18, P54, DOI 10.1016/j.gde.2008.02.003
   Denkert C, 2006, CANCER RES, V66, P10795, DOI 10.1158/0008-5472.CAN-06-0755
   Dey S, 2009, FREE RADICAL BIO MED, V46, P271, DOI 10.1016/j.freeradbiomed.2008.10.032
   Di Vizio D, 2009, CELL CYCLE, V8, P2420, DOI 10.4161/cc.8.15.9116
   Ebos JML, 2009, CANCER CELL, V15, P232, DOI 10.1016/j.ccr.2009.01.021
   Eisenberg-Lerner A, 2009, APOPTOSIS, V14, P376, DOI 10.1007/s10495-008-0307-5
   Eng CH, 2010, AUTOPHAGY, V6, P968, DOI 10.4161/auto.6.7.13082
   Eng CH, 2010, SCI SIGNAL, V3, P0, DOI 10.1126/scisignal.2000911
   Finak G, 2008, NAT MED, V14, P518, DOI 10.1038/nm1764
   Fogal V, 2010, MOL CELL BIOL, V30, P1303, DOI 10.1128/MCB.01101-09
   Gao P, 2009, NATURE, V458, P762, DOI 10.1038/nature07823
   Gartner HV, 1996, NEW ENGL J MED, V335, P1494, DOI 10.1056/NEJM199611143352004
   GNARRA JR, 1994, NAT GENET, V7, P85, DOI 10.1038/ng0594-85
   Gough DJ, 2009, SCIENCE, V324, P1713, DOI 10.1126/science.1171721
   Groves AM, 2009, J NUCL MED, V50, P538, DOI 10.2967/jnumed.108.057901
   Gstraunthaler G, 1999, CELL PHYSIOL BIOCHEM, V9, P150, DOI 10.1159/000016312
   Guppy M, 2002, BIOCHEM J, V364, P309, DOI 10.1042/bj3640309
   Hirayama A, 2009, CANCER RES, V69, P4918, DOI 10.1158/0008-5472.CAN-08-4806
   Holmes S, 2009, INT J PALLIAT NURS, V15, P319, DOI 10.12968/ijpn.2009.15.7.43421
   Howell A, 2009, BREAST CANCER RES, V11, P0, DOI 10.1186/bcr2435
   Kaadige MR, 2009, P NATL ACAD SCI USA, V106, P14878, DOI 10.1073/pnas.0901221106
   KALLINOWSKI F, 1988, CANCER RES, V48, P7264
   KALLINOWSKI F, 1989, CANCER RES, V49, P3759
   Kalluri R, 2006, NAT REV CANCER, V6, P392, DOI 10.1038/nrc1877
   Kamura T, 2000, P NATL ACAD SCI USA, V97, P10430, DOI 10.1073/pnas.190332597
   Karnoub AE, 2007, NATURE, V449, P557, DOI 10.1038/nature06188
   Kleer CG, 2008, CLIN CANCER RES, V14, P5357, DOI 10.1158/1078-0432.CCR-08-0732
   Koukourakis MI, 2006, CANCER RES, V66, P632, DOI 10.1158/0008-5472.CAN-05-3260
   Kreiss A, 2011, VET PATHOL, V48, P475, DOI 10.1177/0300985810380398
   Kume S, 2010, J CLIN INVEST, V120, P1043, DOI 10.1172/JCI41376
   Laughton JD, 2007, BMC NEUROSCI, V8, P0, DOI 10.1186/1471-2202-8-35
   Levine B, 2008, CELL, V132, P27, DOI 10.1016/j.cell.2007.12.018
   Lisanti MP, 2010, CANCER BIOL THER, V10, P537, DOI 10.4161/cbt.10.6.13370
   Loges S, 2009, CANCER CELL, V15, P167, DOI 10.1016/j.ccr.2009.02.007
   Ma XJ, 2009, BREAST CANCER RES, V11, P0, DOI 10.1186/bcr2222
   Maclean KH, 2008, J CLIN INVEST, V118, P79, DOI 10.1172/JCI33700
   Magistretti PJ, 1996, ANN NY ACAD SCI, V777, P380, DOI 10.1111/j.1749-6632.1996.tb34449.x
   Marino G, 2010, SCI SIGNAL, V3, P0, DOI 10.1126/scisignal.3124pe19
   Martinez-Outschoorn UE, 2011, CELL CYCLE, V10, P1784, DOI 10.4161/cc.10.11.15674
   Martinez-Outschoorn UE, 2011, CELL CYCLE, V10, P1271, DOI 10.4161/cc.10.8.15330
   Martinez-Outschoorn UE, 2010, CELL CYCLE, V9, P3515, DOI 10.4161/cc.9.17.12928
   Martinez-Outschoorn UE, 2010, CELL CYCLE, V9, P3256, DOI 10.4161/cc.9.16.12553
   Martinez-Outschoorn UE, 2010, CELL CYCLE, V9, P2423, DOI 10.4161/cc.9.12.12048
   McCallum H, 2009, ECOLOGY, V90, P3379, DOI 10.1890/08-1763.1
   McClung JM, 2010, AM J PHYSIOL-CELL PH, V298, PC542, DOI 10.1152/ajpcell.00192.2009
   McCullagh KJA, 1997, AM J PHYSIOL-ENDOC M, V273, PE239, DOI 10.1152/ajpendo.1997.273.2.E239
   Migneco G, 2010, CELL CYCLE, V9, P2412, DOI 10.4161/cc.9.12.11989
   Mueller-Lisse UG, 2010, WORLD J UROL, V28, P253, DOI 10.1007/s00345-010-0557-z
   Murchison E P, 2008, ONCOGENE, V27 Suppl 2, PS19, DOI 10.1038/onc.2009.350
   Nadji M, 1996, HUM PATHOL, V27, P890, DOI 10.1016/S0046-8177(96)90214-2
   Nomura H, 2009, HUM PATHOL, V40, P83, DOI 10.1016/j.humpath.2008.06.018
   Ohh M, 2000, NAT CELL BIOL, V2, P423, DOI 10.1038/35017054
   Orimo A, 2005, CELL, V121, P335, DOI 10.1016/j.cell.2005.02.034
   Paez-Ribes M, 2009, CANCER CELL, V15, P220, DOI 10.1016/j.ccr.2009.01.027
   Pavlides S, 2010, CELL CYCLE, V9, P3485, DOI 10.4161/cc.9.17.12721
   Pavlides S, 2009, CELL CYCLE, V8, P3984, DOI 10.4161/cc.8.23.10238
   Pennacchietti S, 2003, CANCER CELL, V3, P347, DOI 10.1016/S1535-6108(03)00085-0
   Postma NS, 1996, PHARM WORLD SCI, V18, P121, DOI 10.1007/BF00717727
   Rarnanathan A, 2005, P NATL ACAD SCI USA, V102, P5992, DOI 10.1073/pnas.0502267102
   Rebbeck CA, 2011, SCIENCE, V331, P303, DOI 10.1126/science.1197696
   Rebbeck CA, 2009, EVOLUTION, V63, P2340, DOI 10.1111/j.1558-5646.2009.00724.x
   Reich NC, 2009, SCI SIGNAL, V2, P0, DOI 10.1126/scisignal.290pe61
   RonnovJessen L, 1996, PHYSIOL REV, V76, P69, DOI 10.1152/physrev.1996.76.1.69
   Sakamaki T, 2006, MOL CELL BIOL, V26, P5449, DOI 10.1128/MCB.02074-05
   Sheen-Chen SM, 2008, CANCER EPIDEM BIOMAR, V17, P2286, DOI 10.1158/1055-9965.EPI-08-0089
   Shekhar MPV, 2003, BREAST CANCER RES, V5, P130, DOI 10.1186/bcr580
   Siddiqi NJ, 1999, IN VIVO, V13, P547
   Sloan EK, 2009, AM J PATHOL, V174, P2035, DOI 10.2353/ajpath.2009.080924
   Solomon VR, 2009, EUR J PHARMACOL, V625, P220, DOI 10.1016/j.ejphar.2009.06.063
   Sparks CA, 2010, ONCOGENE, V29, P3733, DOI 10.1038/onc.2010.139
   Spees JL, 2006, P NATL ACAD SCI USA, V103, P1283, DOI 10.1073/pnas.0510511103
   Sreekumar A, 2009, NATURE, V457, P910, DOI 10.1038/nature07762
   Stettner N, 2005, J VET MED SCI, V67, P1133, DOI 10.1292/jvms.67.1133
   Su YQ, 2008, DEVELOPMENT, V135, P111, DOI 10.1242/dev.009068
   Su YQ, 2009, SEMIN REPROD MED, V27, P32, DOI 10.1055/s-0028-1108008
   Sugiura K, 2005, DEV BIOL, V279, P20, DOI 10.1016/j.ydbio.2004.11.027
   Sugiura K, 2007, DEVELOPMENT, V134, P2593, DOI 10.1242/dev.006882
   Sung SY, 2008, CANCER RES, V68, P9996, DOI 10.1158/0008-5472.CAN-08-2492
   Tanimoto K, 2000, EMBO J, V19, P4298, DOI 10.1093/emboj/19.16.4298
   Thomas R, 2009, CHROMOSOME RES, V17, P927, DOI 10.1007/s10577-009-9080-8
   Tisdale MJ, 2010, CURR OPIN GASTROEN, V26, P146, DOI 10.1097/MOG.0b013e3283347e77
   Toullec A, 2010, EMBO MOL MED, V2, P211, DOI 10.1002/emmm.201000073
   Tsacopoulos M, 1996, J NEUROSCI, V16, P877
   Villanueva T, 2011, NAT REV CANCER, V11, P155, DOI 10.1038/nrc3026
   Wang JB, 2010, CANCER CELL, V18, P207, DOI 10.1016/j.ccr.2010.08.009
   WARBURG O, 1956, SCIENCE, V123, P309, DOI 10.1126/science.123.3191.309
   Wegrzyn J, 2009, SCIENCE, V323, P793, DOI 10.1126/science.1164551
   Weiler-Sagie M, 2010, J NUCL MED, V51, P25, DOI 10.2967/jnumed.109.067892
   Weinberg F, 2010, P NATL ACAD SCI USA, V107, P8788, DOI 10.1073/pnas.1003428107
   Whitaker-Menezes D, 2011, CELL CYCLE, V10, P1772, DOI 10.4161/cc.10.11.15659
   Wise DR, 2010, TRENDS BIOCHEM SCI, V35, P427, DOI 10.1016/j.tibs.2010.05.003
   Wise DR, 2008, P NATL ACAD SCI USA, V105, P18782, DOI 10.1073/pnas.0810199105
   Witkiewicz AK, 2011, CELL CYCLE, V10, P1794, DOI 10.4161/cc.10.11.15675
   Witkiewicz AK, 2010, CANCER BIOL THER, V10, P135, DOI 10.4161/cbt.10.2.11983
   Witkiewicz AK, 2009, CELL CYCLE, V8, P1654, DOI 10.4161/cc.8.11.8544
   Wu M, 2009, P NATL ACAD SCI USA, V106, P7022, DOI 10.1073/pnas.0811785106
   Yan H, 2009, NEW ENGL J MED, V360, P765, DOI 10.1056/NEJMoa0808710
   Yu M, 2007, TOXICOL LETT, V170, P83, DOI 10.1016/j.toxlet.2007.02.013
   Zu XL, 2004, BIOCHEM BIOPH RES CO, V313, P459, DOI 10.1016/j.bbrc.2003.11.136
NR 125
TC 136
Z9 145
U1 0
U2 29
PU BMC
PI LONDON
PA CAMPUS, 4 CRINAN ST, LONDON N1 9XW, ENGLAND
SN 1465-542X
EI 1465-5411
J9 BREAST CANCER RES
JI Breast Cancer Res.
PD JUN 15
PY 2011
VL 13
IS 4
BP 
EP 
DI 10.1186/bcr2892
PG 13
WC Oncology
SC Oncology
GA 850BP
UT WOS:000297169700015
PM 21867571
DA 2023-09-23
ER

PT J
AU Franco, OE
   Jiang, M
   Strand, DW
   Peacock, J
   Fernandez, S
   Jackson, RS
   Revelo, MP
   Bhowmick, NA
   Hayward, SW
AF Franco, Omar E.
   Jiang, Ming
   Strand, Douglas W.
   Peacock, James
   Fernandez, Suzanne
   Jackson, Roger S., II
   Revelo, Monica P.
   Bhowmick, Neil A.
   Hayward, Simon W.
TI Altered TGF-beta Signaling in a Subpopulation of Human Stromal Cells Promotes Prostatic Carcinogenesis
SO CANCER RESEARCH
LA English
DT Article
ID cancer progression; reactive stroma; tumor microenvironment; phenotypic characteristics; epithelial-cells; xenograft model; fibroblasts; growth; expression; angiogenesis
AB Carcinoma-associated fibroblasts (CAF) play a critical role in malignant progression. Loss of TGF-beta receptor II (TGF beta R2) in the prostate stroma is correlated with prostatic tumorigenesis. To determine the mechanisms by which stromal heterogeneity because of loss of TGF beta R2 might contribute to cancer progression, we attenuated transforming growth factor beta (TGF-beta) signaling in a subpopulation of immortalized human prostate fibroblasts in a model of tumor progression. In a tissue recombination model, loss of TGF beta R2 function in 50% of the stromal cell population resulted in malignant transformation of the nontumorigenic human prostate epithelial cell line BPH1. Mixing fibroblasts expressing the empty vector and dominant negative TGF beta R2 increased the expression of markers of myofibroblast differentiation [coexpression of vimentin and alpha smooth muscle actin (alpha SMA)] through elevation of TGF-beta 1 and activation of the Akt pathway. In combination, these two populations of stromal cells recapitulated the tumor inductive activity of CAFs. TGF beta R2 activity in mixed stromal cell populations cultured in vitro caused secretion of factors that are known to promote tumor progression, including TGF-beta 1, SDF1/CXCL12, and members of the fibroblast growth factor (FGF) and bone morphogenetic protein (BMP) families. In vivo, tissue recombination of fibroblasts overexpressing TGF-beta 1 and SDF1/CXCL12 not only induced transformation of BPH1 cells, but also promoted a robust growth of highly invasive cells, similar to effects produced by CAFs. While the precise nature and/or origin of the particular stromal cell populations in vivo remain unknown, these findings strongly link heterogeneity in TGF-beta signaling to tumor promotion by tumor stromal cells. Cancer Res; 71(4); 1272-81. (c) 2011 AACR.
C1 [Franco, Omar E.; Jiang, Ming; Strand, Douglas W.; Peacock, James; Fernandez, Suzanne; Jackson, Roger S., II; Hayward, Simon W.] Vanderbilt Univ, Med Ctr, Dept Urol Surg, Vanderbilt Ingram Canc Ctr, Nashville, TN 37232 USA.
   [Hayward, Simon W.] Vanderbilt Univ, Med Ctr, Dept Canc Biol, Vanderbilt Ingram Canc Ctr, Nashville, TN 37232 USA.
   [Revelo, Monica P.] Univ Utah, Dept Pathol & Lab Med, Salt Lake City, UT USA.
   [Bhowmick, Neil A.] Cedars Sinai Med Ctr, Samuel Oschin Comprehens Canc Inst, Urooncol Res Program, Los Angeles, CA 90048 USA.
C3 Vanderbilt University; Vanderbilt University; Utah System of Higher Education; University of Utah; Cedars Sinai Medical Center
RP Hayward, SW (通讯作者)，Vanderbilt Univ, Med Ctr, Dept Urol Surg, Vanderbilt Ingram Canc Ctr, A-1302 MCN, Nashville, TN 37232 USA.
EM simon.hayward@vanderbilt.edu
FU NIH [U54-CA126505, DOD PCRP W81XWH-08-1-0542, DOD PCRP W81XWH-07-1-0479]; VICC [P30CA68485]; Joe C. Davis Foundation
CR Ao MF, 2007, CANCER RES, V67, P4244, DOI 10.1158/0008-5472.CAN-06-3946
   Ao MF, 2006, CANCER RES, V66, P8007, DOI 10.1158/0008-5472.CAN-05-4451
   Ayala G, 2003, CLIN CANCER RES, V9, P4792
   Barcellos-Hoff MH, 2000, CANCER RES, V60, P1254
   Barclay WW, 2005, ENDOCRINOLOGY, V146, P13, DOI 10.1210/en.2004-1123
   Bhowmick NA, 2004, SCIENCE, V303, P848, DOI 10.1126/science.1090922
   Bierie B, 2006, NAT REV CANCER, V6, P506, DOI 10.1038/nrc1926
   Chung LWK, 2006, CLIN GENITOURIN CANC, V5, P162, DOI 10.3816/CGC.2006.n.034
   Chung LWK, 2005, J UROLOGY, V173, P10, DOI 10.1097/01.ju.0000141582.15218.10
   Cunha GR, 2002, DIFFERENTIATION, V70, P473, DOI 10.1046/j.1432-0436.2002.700902.x
   De Wever O, 2008, INT J CANCER, V123, P2229, DOI 10.1002/ijc.23925
   Franco OE, 2010, SEMIN CELL DEV BIOL, V21, P33, DOI 10.1016/j.semcdb.2009.10.010
   Gordon KJ, 2008, BBA-MOL BASIS DIS, V1782, P197, DOI 10.1016/j.bbadis.2008.01.006
   HAYASHI N, 1991, CANCER RES, V51, P4924
   HAYWARD SW, 1995, IN VITRO CELL DEV-AN, V31, P14
   Hayward SW, 1997, BRIT J UROL, V79, P18, DOI 10.1111/j.1464-410X.1997.tb16917.x
   He Y, 2007, CANCER RES, V67, P8188, DOI 10.1158/0008-5472.CAN-07-0418
   Ishii K, 2005, LAB INVEST, V85, P1086, DOI 10.1038/labinvest.3700310
   Jiang M, 2010, STEM CELLS, V28, P344, DOI 10.1002/stem.284
   Jones E, 2009, EXPERT OPIN THER TAR, V13, P227, DOI 10.1517/14728220802705696 
   Kalluri R, 2006, NAT REV CANCER, V6, P392, DOI 10.1038/nrc1877
   Kuperwasser C, 2004, P NATL ACAD SCI USA, V101, P4966, DOI 10.1073/pnas.0401064101
   Li X, 2008, ONCOGENE, V27, P7118, DOI 10.1038/onc.2008.293
   Massague J, 2005, GENE DEV, V19, P2783, DOI 10.1101/gad.1350705
   McAlhany SJ, 2004, PROSTATE, V61, P182, DOI 10.1002/pros.20085
   Olumi AF, 1999, CANCER RES, V59, P5002
   Orimo A, 2005, CELL, V121, P335, DOI 10.1016/j.cell.2005.02.034
   Placencio VR, 2008, CANCER RES, V68, P4709, DOI 10.1158/0008-5472.CAN-07-6289
   Rowley DR, 1998, CANCER METAST REV, V17, P411, DOI 10.1023/A:1006129420005
   SCHOR SL, 1987, EXP CELL BIOL, V55, P11
   SCHOR SL, 1988, J CELL SCI, V90, P401
   STRAND DW, 2009, CURR MOL MED, V0, P0
   Sugimoto H, 2006, CANCER BIOL THER, V5, P1640, DOI 10.4161/cbt.5.12.3354
   Tuxhorn JA, 2002, CANCER RES, V62, P6021
   Tuxhorn JA, 2002, CLIN CANCER RES, V8, P2912
   Tuxhorn JA, 2001, J UROLOGY, V166, P2472, DOI 10.1016/S0022-5347(05)65620-0
   Tuxhorn JA, 2002, CANCER RES, V62, P3298
   Wang JH, 2010, CANCER RES, V70, P471, DOI 10.1158/0008-5472.CAN-09-2863
   Xu JC, 2006, PROSTATE, V66, P1664, DOI 10.1002/pros.20488
   Zhao HJ, 2009, PROSTATE, V69, P991, DOI 10.1002/pros.20946
NR 40
TC 137
Z9 143
U1 3
U2 14
PU AMER ASSOC CANCER RESEARCH
PI PHILADELPHIA
PA 615 CHESTNUT ST, 17TH FLOOR, PHILADELPHIA, PA 19106-4404 USA
SN 0008-5472
EI 1538-7445
J9 CANCER RES
JI Cancer Res.
PD FEB 15
PY 2011
VL 71
IS 4
BP 1272
EP 1281
DI 10.1158/0008-5472.CAN-10-3142
PG 10
WC Oncology
SC Oncology
GA 721KP
UT WOS:000287352600010
PM 21303979
DA 2023-09-23
ER

PT J
AU Jotzu, C
   Alt, E
   Welte, G
   Li, J
   Hennessy, BT
   Devarajan, E
   Krishnappa, S
   Pinilla, S
   Droll, L
   Song, YH
AF Jotzu, Constantin
   Alt, Eckhard
   Welte, Gabriel
   Li, Jie
   Hennessy, Bryan T.
   Devarajan, Eswaran
   Krishnappa, Srinivasalu
   Pinilla, Severin
   Droll, Lilly
   Song, Yao-Hua
TI Adipose tissue derived stem cells differentiate into carcinoma-associated fibroblast-like cells under the influence of tumor derived factors
SO CELLULAR ONCOLOGY
LA English
DT Article
DE Breast cancer; Mesenchymal stem cells; Carcinoma-associated fibroblasts; Transforming growth factor-beta 1; Invasion
ID smooth muscle actin; stromal myofibroblasts; cancer; growth; receptor; beta
AB Background Carcinoma-associated fibroblasts (CAF) are considered to contribute to tumor growth, invasion and metastasis. However, the cell type of origin remains unknown. Since human adipose tissue derived stem cells (hASCs) are locally adjacent to breast cancer cells and might directly interact with tumor cells, we investigated whether CAFs may originate from hASCs. Methods hASCs cultured under different conditions were quantified for the expression of alpha smooth muscle actin. ELISA was performed using the human TGF beta 1, SDF-l alpha and CCL5 Quantikine Kit, The invasion potential of MDAMB231 cancer cells was evaluated using a Boyden chamber with filter inserts coated with Matrigel in 24-well dishes. Results We demonstrated that a significant percentage of hASCs differentiated into a CAF-like myofibroblastic phenotype (e.g, expression of alpha smooth muscle actin and tenascin-C) when exposed to conditioned medium from the human breast cancer lines MDAMB231 and MCF7. The conditioned medium from MDAMB231 and MCF7 contains significant amounts of transforming growth factor-beta 1 (TGF beta 1) and the differentiation of hASCs towards CAFs is dependent on TGF beta 1 signaling via Smad3 in hASCs. The induction of CAFs can be abolished using a neutralizing antibody to TGF beta 1 as well as by pretreatment of the hASCs with SB43 1542, a TGF beta 1 receptor kinase inhibitor. Additionally, we found that these hASC-derived CAF-like cells exhibit functional properties of CAFs, including the ability to promote tumor cell invasion in an in vitro invasion assay, as well as increased expression of stromal-cell derived factor 1 (SDF-1) and CCL5. Conclusion Our data suggest that hASCs are a source of CAFs which play an important role in the tumor invasion.
C1 [Song, Yao-Hua] Univ Texas MD Anderson Canc Ctr, Houston, TX 77054 USA.
   [Jotzu, Constantin; Alt, Eckhard; Welte, Gabriel; Devarajan, Eswaran; Krishnappa, Srinivasalu; Pinilla, Severin; Droll, Lilly; Song, Yao-Hua] Univ Texas MD Anderson Canc Ctr, Dept Mol Pathol, Houston, TX 77030 USA.
   [Li, Jie; Hennessy, Bryan T.] Univ Texas MD Anderson Canc Ctr, Dept Syst Biol & Gynecol Med Oncol, Houston, TX 77030 USA.
C3 University of Texas System; UTMD Anderson Cancer Center; University of Texas System; UTMD Anderson Cancer Center; University of Texas System; UTMD Anderson Cancer Center
RP Song, YH (通讯作者)，Univ Texas MD Anderson Canc Ctr, 2SCR3-3024,7435 Fannin St,Box 0951, Houston, TX 77054 USA.
EM ysong@mdanderson.org
FU Department of Defense [W81XWH-08-1-0523 01]; Alliance of Cardiovascular Researchers
CR Allinen M, 2004, CANCER CELL, V6, P17, DOI 10.1016/j.ccr.2004.06.010
   Bai XW, 2007, AM J PHYSIOL-CELL PH, V293, PC1539, DOI 10.1152/ajpcell.00089.2007
   Bai XW, 2007, FEBS LETT, V581, P4681, DOI 10.1016/j.febslet.2007.08.063
   Burger JA, 2006, BLOOD, V107, P1761, DOI 10.1182/blood-2005-08-3182
   De Wever O, 2004, FASEB J, V18, P1016, DOI 10.1096/fj.03-1110fje
   De Wever O, 2008, INT J CANCER, V123, P2229, DOI 10.1002/ijc.23925
   Direkze NC, 2004, CANCER RES, V64, P8492, DOI 10.1158/0008-5472.CAN-04-1708
   Gimble JM, 2007, CIRC RES, V100, P1249, DOI 10.1161/01.RES.0000265074.83288.09
   Haviv I, 2009, CELL CYCLE, V8, P589, DOI 10.4161/cc.8.4.7669
   Hu B, 2003, AM J RESP CELL MOL, V29, P397, DOI 10.1165/rcmb.2003-0063OC
   Ishii G, 2003, BIOCHEM BIOPH RES CO, V309, P232, DOI 10.1016/S0006-291X(03)01544-4
   Jeon ES, 2008, STEM CELLS, V26, P789, DOI 10.1634/stemcells.2007-0742
   Kunz-Schughart LA, 2002, HISTOL HISTOPATHOL, V17, P599, DOI 10.14670/HH-17.599
   Massague J, 2008, CELL, V134, P215, DOI 10.1016/j.cell.2008.07.001
   Mishra PJ, 2008, CANCER RES, V68, P4331, DOI 10.1158/0008-5472.CAN-08-0943
   Muehlberg FL, 2009, CARCINOGENESIS, V30, P589, DOI 10.1093/carcin/bgp036
   Muller A, 2001, NATURE, V410, P50, DOI 10.1038/35065016
   Orimo A, 2005, CELL, V121, P335, DOI 10.1016/j.cell.2005.02.034
   Orimo A, 2006, CELL CYCLE, V5, P1597, DOI 10.4161/cc.5.15.3112
   Pinilla S, 2009, CANC LETT, V0, P0
   RONNOVJESSEN L, 1993, LAB INVEST, V68, P696
   SAPPINO AP, 1988, INT J CANCER, V41, P707, DOI 10.1002/ijc.2910410512
   Spaeth EL, 2009, PLOS ONE, V4, P0, DOI 10.1371/journal.pone.0004992
   Teicher BA, 2001, CANCER METAST REV, V20, P133, DOI 10.1023/A:1013177011767
   Tsujino T, 2007, CLIN CANCER RES, V13, P2082, DOI 10.1158/1078-0432.CCR-06-2191
   Tuxhorn JA, 2001, J UROLOGY, V166, P2472, DOI 10.1016/S0022-5347(05)65620-0
   Wang DJ, 2004, J BIOL CHEM, V279, P43725, DOI 10.1074/jbc.M407368200
   Webber MM, 1999, CARCINOGENESIS, V20, P1185, DOI 10.1093/carcin/20.7.1185
   Yazhou C, 2004, TUMOR BIOL, V25, P290, DOI 10.1159/000081394
   Zuk PA, 2001, TISSUE ENG, V7, P211, DOI 10.1089/107632701300062859
NR 30
TC 141
Z9 152
U1 1
U2 19
PU SPRINGER
PI DORDRECHT
PA VAN GODEWIJCKSTRAAT 30, 3311 GZ DORDRECHT, NETHERLANDS
SN 2211-3428
EI 2211-3436
J9 CELL ONCOL
JI Cell. Oncol.
PD FEB 15
PY 2011
VL 34
IS 1
BP 55
EP 67
DI 10.1007/s13402-011-0012-1
PG 13
WC Oncology; Cell Biology; Pathology
SC Oncology; Cell Biology; Pathology
GA 758ZE
UT WOS:000290206900007
PM 21327615
DA 2023-09-23
ER

PT J
AU Suetsugu, A
   Osawa, Y
   Nagaki, M
   Saji, S
   Moriwaki, H
   Bouvet, M
   Hoffman, RM
AF Suetsugu, Atsushi
   Osawa, Yosuke
   Nagaki, Masahito
   Saji, Shigetoyo
   Moriwaki, Hisataka
   Bouvet, Michael
   Hoffman, Robert M.
TI Imaging the Recruitment of Cancer-Associated Fibroblasts by Liver-Metastatic Colon Cancer
SO JOURNAL OF CELLULAR BIOCHEMISTRY
LA English
DT Article
DE GFP AND RFP NUDE MICE; TUMOR MICROENVIRONMENT; STROMAL CELLS; CANCER-ASSOCIATED FIBROBLASTS; LIVER METASTASIS; COLOR-CODED IMAGING
ID red fluorescent protein; tumor microenvironment; stromal fibroblasts; nude-mouse; cells; host; progression; expression; mice
AB The tumor microenvironment (TME) is critical for tumor growth and progression. However, the formation of the TME is largely unknown. This report demonstrates a color-coded imaging model in which the development of the TME can be visualized. In order to image the TME, a green fluorescent protein (GFP)-expressing mouse was used as the host which expresses GFP in all organs but not the parenchymal cells of the liver. Non-colored HCT-116 human colon cancer cells were injected in the spleen of GFP nude mice which led to the formation of experimental liver metastasis. TME formation resulting from the liver metastasis was observed using the Olympus OV100 small animal fluorescence imaging system. HCT-116 cells formed tumor colonies in the liver 28 days after cell transplantation to the spleen. GFP-expressing host cells were recruited by the metastatic tumors as visualized by fluorescence imaging. A desmin positive area increased around and within the liver metastasis over time, suggesting cancer-associated fibroblasts (CAFs) were recruited by the liver metastasis which have a role in tumor progression. The color-coded model of the TME enables its formation to be visualized at the cellular level in vivo, in real-time. This imaging model of the TME should lead to new visual targets in the TME. J. Cell. Biochem. 112: 949-953, 2011. (C) 2010 Wiley-Liss, Inc.
C1 [Suetsugu, Atsushi; Bouvet, Michael; Hoffman, Robert M.] AntiCanc Inc, San Diego, CA 92111 USA.
   [Suetsugu, Atsushi; Hoffman, Robert M.] Univ Calif San Diego, Dept Surg, San Diego, CA 92103 USA.
   [Suetsugu, Atsushi; Osawa, Yosuke; Nagaki, Masahito; Moriwaki, Hisataka] Gifu Univ, Grad Sch Med, Dept Gastroenterol, Gifu, Japan.
   [Saji, Shigetoyo] Gifu Univ, Grad Sch Med, Dept Surg Oncol, Gifu, Japan.
C3 AntiCancer, Inc.; University of California System; University of California San Diego; Gifu University; Gifu University
RP Hoffman, RM (通讯作者)，AntiCanc Inc, 7917 Ostrow St, San Diego, CA 92111 USA.
EM all@anticancer.com
FU NCI NIH HHS [R01 CA132971] Funding Source: Medline
CR Allinen M, 2004, CANCER CELL, V6, P17, DOI 10.1016/j.ccr.2004.06.010
   Bhowmick NA, 2004, NATURE, V432, P332, DOI 10.1038/nature03096
   Crawford Y, 2009, CANCER CELL, V15, P21, DOI 10.1016/j.ccr.2008.12.004
   Egeblad M, 2010, DEV CELL, V18, P884, DOI 10.1016/j.devcel.2010.05.012
   Egeblad M, 2008, DIS MODEL MECH, V1, P155, DOI 10.1242/dmm.000596
   Erez N, 2010, CANCER CELL, V17, P135, DOI 10.1016/j.ccr.2009.12.041
   Gaggioli C, 2007, NAT CELL BIOL, V9, P1392, DOI 10.1038/ncb1658
   Hoffman RM, 2005, NAT REV CANCER, V5, P796, DOI 10.1038/nrc1717
   Hoffman RM, 2008, TRENDS BIOTECHNOL, V26, P1, DOI 10.1016/j.tibtech.2007.10.006
   Hoffman RM, 2006, NAT PROTOC, V1, P1429, DOI 10.1038/nprot.2006.223
   Hoffman RM, 2006, NAT PROTOC, V1, P775, DOI 10.1038/nprot.2006.109
   Hoffman RM, 2006, NAT PROTOC, V1, P928, DOI 10.1038/nprot.2006.119
   Kalluri R, 2006, NAT REV CANCER, V6, P392, DOI 10.1038/nrc1877
   Matz MV, 1999, NAT BIOTECHNOL, V17, P969, DOI 10.1038/13657
   Okabe M, 1997, FEBS LETT, V407, P313, DOI 10.1016/S0014-5793(97)00313-X
   Olumi AF, 1999, CANCER RES, V59, P5002
   Orimo A, 2005, CELL, V121, P335, DOI 10.1016/j.cell.2005.02.034
   Pietras K, 2008, PLOS MED, V5, P123, DOI 10.1371/journal.pmed.0050019
   Shaner NC, 2004, NAT BIOTECHNOL, V22, P1567, DOI 10.1038/nbt1037
   Vintersten K, 2004, GENESIS, V40, P241, DOI 10.1002/gene.20095
   Yamauchi K, 2006, CANCER RES, V66, P4208, DOI 10.1158/0008-5472.CAN-05-3927
   Yang M, 2004, CANCER RES, V64, P8651, DOI 10.1158/0008-5472.CAN-04-3118
   Yang M, 2003, P NATL ACAD SCI USA, V100, P14259, DOI 10.1073/pnas.2436101100
   Yang M, 2009, J CELL BIOCHEM, V106, P279, DOI 10.1002/jcb.21999
NR 24
TC 46
Z9 46
U1 1
U2 10
PU WILEY
PI HOBOKEN
PA 111 RIVER ST, HOBOKEN 07030-5774, NJ USA
SN 0730-2312
EI 1097-4644
J9 J CELL BIOCHEM
JI J. Cell. Biochem.
PD MAR 15
PY 2011
VL 112
IS 3
BP 949
EP 953
DI 10.1002/jcb.23011
PG 5
WC Biochemistry & Molecular Biology; Cell Biology
SC Biochemistry & Molecular Biology; Cell Biology
GA 728YK
UT WOS:000287910200024
PM 21328469
DA 2023-09-23
ER

PT J
AU Cho, YA
   Yoon, HJ
   Lee, JI
   Hong, SP
   Hong, SD
AF Cho, Young-Ah
   Yoon, Hye-Jung
   Lee, Jae-Il
   Hong, Sam-Pyo
   Hong, Seong-Doo
TI Relationship between the expressions of PD-L1 and tumor-infiltrating lymphocytes in oral squamous cell carcinoma
SO ORAL ONCOLOGY
LA English
DT Article
DE Oral squamous cell carcinoma; PD-L1; Tumor-infiltrating lymphocytes; CD8(+) lymphocytes; Tumor-associated fibroblasts; Cancer immunity
ID b7-h1 expression; cancer cells; molecule; immunotherapy; survival; head
AB Tumor-infiltrating lymphocytes (TILs) are considered to represent immune reactions of the host to a malignant tumor. Programmed death receptor ligand-1 (PD-L1) is a surface protein that blocks the function of T lymphocytes and is expressed on cancer cells. Tumor-associated fibroblasts (TAFs), which influence tumor growth have also been reported to express PD-L1 and thus inhibit TILs. In the present study, we investigated the densities of CD4(+)/CD8(+) TILs, PD-L1 expression of tumor cells and TAFs in oral squamous cell carcinoma (OSCC). Forty-five cases of OSCC were selected. We evaluated PD-L1 expression and the infiltration degree of each lymphocyte by immunohistochemical examination. These data were analyzed in connection with clinicopathological factors. Peritumoral CD8+ TILs were observed in every patient with OSCC, and their densities were correlated with lymph node metastasis (P < 0.001), tumor size (P = 0.003), and clinical stage (P < 0.001). PD-L1 expression on OSCC cells was observed in 39 cases and was associated with the lower density of intratumoral CD8(+) TILs (P = 0.047). PD-L1 expression of tumors < 4 cm in size was correlated with the histological grade of the tumor (P = 0.022). TAFs were positive for PD-L1 in 18 cases. Peritumoral TILs were significantly associated with tumor size, lymph node metastasis and clinical stage. Though PD-L1 expressed by OSCC cells did not affect patients' survival, its correlation with decreased number of intratumoral TILs suggests that the development of a strategy to block the interactions of PD-L1 with TIL would be a useful tool for inhibiting tumor growth. (C) 2011 Elsevier Ltd. All rights reserved.
C1 [Hong, Seong-Doo] Seoul Natl Univ, Dept Oral Pathol, Sch Dent, Seoul 110749, South Korea.
   Seoul Natl Univ, Dent Res Inst, Seoul 110749, South Korea.
C3 Seoul National University (SNU); Seoul National University (SNU)
RP Hong, SD (通讯作者)，Seoul Natl Univ, Dept Oral Pathol, Sch Dent, 28 Yeongeon Dong, Seoul 110749, South Korea.
EM hongsd@snu.ac.kr
CR Badoual C, 2006, CLIN CANCER RES, V12, P465, DOI 10.1158/1078-0432.CCR-05-1886
   Barnas JL, 2010, CANCER MICROENVIRON, V3, P29, DOI 10.1007/s12307-010-0044-5
   Costa NL, 2010, ORAL ONCOL, V46, P185, DOI 10.1016/j.oraloncology.2009.11.016
   Dong HD, 2002, NAT MED, V8, P793, DOI 10.1038/nm730
   Ghebeh H, 2006, NEOPLASIA, V8, P190, DOI 10.1593/neo.05733
   Ghebeh H, 2010, BREAST CANCER RES, V12, P0, DOI 10.1186/bcr2605
   Karim R, 2009, CLIN CANCER RES, V15, P6341, DOI 10.1158/1078-0432.CCR-09-1652
   Kitano H, 2010, ARCH PATHOL LAB MED, V134, P1520, DOI 10.1043/2009-0114-OA.1
   Konishi J, 2004, CLIN CANCER RES, V10, P5094, DOI 10.1158/1078-0432.CCR-04-0428
   Nakanishi J, 2007, CANCER IMMUNOL IMMUN, V56, P1173, DOI 10.1007/s00262-006-0266-z
   Nazareth MR, 2007, J IMMUNOL, V178, P5552, DOI 10.4049/jimmunol.178.9.5552
   Rabinovich GA, 2007, ANNU REV IMMUNOL, V25, P267, DOI 10.1146/annurev.immunol.25.022106.141609
   Straub RH, 2007, ENDOCR REV, V28, P521, DOI 10.1210/er.2007-0001
   Strome SE, 2003, CANCER RES, V63, P6501
   Thompson RH, 2005, CANCER, V104, P2084, DOI 10.1002/cncr.21470
   Tsushima F, 2006, ORAL ONCOL, V42, P268, DOI 10.1016/j.oraloncology.2005.07.013
   Uppaluri Ravindra, 2008, CANCER IMMUN, V8, P16
   Watanabe Y, 2010, ORAL SURG ORAL MED O, V109, P744, DOI 10.1016/j.tripleo.2009.12.015
   Ye YF, 2009, J SURG ONCOL, V100, P500, DOI 10.1002/jso.21376
   Zhang XY, 2004, EXPERT OPIN BIOL TH, V4, P1577, DOI 10.1517/14712598.4.10.1577
NR 20
TC 169
Z9 177
U1 0
U2 17
PU ELSEVIER SCIENCE BV
PI AMSTERDAM
PA PO BOX 211, 1000 AE AMSTERDAM, NETHERLANDS
SN 1368-8375
EI 
J9 ORAL ONCOL
JI Oral Oncol.
PD DEC 15
PY 2011
VL 47
IS 12
BP 1148
EP 1153
DI 10.1016/j.oraloncology.2011.08.007
PG 6
WC Oncology; Dentistry, Oral Surgery & Medicine
SC Oncology; Dentistry, Oral Surgery & Medicine
GA 859EU
UT WOS:000297860400009
PM 21911310
DA 2023-09-23
ER

PT J
AU Balliet, RM
   Capparelli, C
   Guido, C
   Pestell, TG
   Martinez-Outschoorn, UE
   Lin, Z
   Whitaker-Menezes, D
   Chiavarina, B
   Pestell, RG
   Howell, A
   Sotgia, F
   Lisanti, MP
AF Balliet, Renee M.
   Capparelli, Claudia
   Guido, Carmela
   Pestell, Timothy G.
   Martinez-Outschoorn, Ubaldo E.
   Lin, Zhao
   Whitaker-Menezes, Diana
   Chiavarina, Barbara
   Pestell, Richard G.
   Howell, Anthony
   Sotgia, Federica
   Lisanti, Michael P.
TI Mitochondrial oxidative stress in cancer-associated fibroblasts drives lactate production, promoting breast cancer tumor growth Understanding the aging and cancer connection
SO CELL CYCLE
LA English
DT Article
DE caveolin-1; mitochondria; oxidative phosphorylation (OXPHOS); electron transport; respiratory chain; reverse Warburg effect; aerobic glycolysis; hydrogen peroxide; lactate; cancer metabolism; TFAM; aging; cancer associated fibroblasts
ID stromal caveolin-1; hydrogen-peroxide; cell metabolism; life-span; microenvironment; expression; autophagy; dna; metastasis; protein
AB Increasing chronological age is the most significant risk factor for cancer. Recently, we proposed a new paradigm for understanding the role of the aging and the tumor microenvironment in cancer onset. In this model, cancer cells induce oxidative stress in adjacent stromal fibroblasts. This, in turn, causes several changes in the phenotype of the fibroblast including mitochondrial dysfunction, hydrogen peroxide production and aerobic glycolysis, resulting in high levels of L-lactate production. L-lactate is then transferred from these glycolytic fibroblasts to adjacent epithelial cancer cells and used as "fuel" for oxidative mitochondrial metabolism. Here, we created a new pre-clinical model system to directly test this hypothesis experimentally. To synthetically generate glycolytic fibroblasts, we genetically-induced mitochondrial dysfunction by knocking down TFAM using an sh-RNA approach. TFAM is mitochondrial transcription factor A, which is important in functionally maintaining the mitochondrial respiratory chain. Interestingly, TFAM-deficient fibroblasts showed evidence of mitochondrial dysfunction and oxidative stress, with the loss of certain mitochondrial respiratory chain components, and the over-production of hydrogen peroxide and L-lactate. Thus, TFAM-deficient fibroblasts underwent metabolic reprogramming towards aerobic glycolysis. Most importantly, TFAM-deficient fibroblasts significantly promoted tumor growth, as assayed using a human breast cancer (MDA-MB-231) xenograft model. These increases in glycolytic fibroblast driven tumor growth were independent of tumor angiogenesis. Mechanistically, TFAM-deficient fibroblasts increased the mitochondrial activity of adjacent epithelial cancer cells in a co-culture system, as seen using MitoTracker. Finally, TFAM-deficient fibroblasts also showed a loss of caveolin-1 (Cav-1), a known breast cancer stromal biomarker. Loss of stromal fibroblast Cav-1 is associated with early tumor recurrence, metastasis and treatment failure, resulting in poor clinical outcome in breast cancer patients. Thus, this new experimental model system, employing glycolytic fibroblasts, may be highly clinically relevant. These studies also have implications for understanding the role of hydrogen peroxide production in oxidative damage and "host cell aging," in providing a permissive metabolic microenvironment for promoting and sustaining tumor growth.
C1 [Balliet, Renee M.; Capparelli, Claudia; Guido, Carmela; Pestell, Timothy G.; Martinez-Outschoorn, Ubaldo E.; Lin, Zhao; Whitaker-Menezes, Diana; Chiavarina, Barbara; Pestell, Richard G.; Sotgia, Federica; Lisanti, Michael P.] Thomas Jefferson Univ, Jefferson Stem Cell Biol & Regenerat Med Ctr, Philadelphia, PA 19107 USA.
   [Balliet, Renee M.; Capparelli, Claudia; Guido, Carmela; Pestell, Timothy G.; Martinez-Outschoorn, Ubaldo E.; Lin, Zhao; Whitaker-Menezes, Diana; Chiavarina, Barbara; Pestell, Richard G.; Sotgia, Federica; Lisanti, Michael P.] Thomas Jefferson Univ, Dept Stem Cell Biol & Regenerat Med, Philadelphia, PA 19107 USA.
   [Martinez-Outschoorn, Ubaldo E.; Lisanti, Michael P.] Thomas Jefferson Univ, Dept Med Oncol, Kimmel Canc Ctr, Philadelphia, PA 19107 USA.
   [Howell, Anthony; Sotgia, Federica; Lisanti, Michael P.] Univ Manchester, Manchester Acad Hlth Sci Ctr, Manchester Breast Ctr, Paterson Inst Canc Res,Sch Canc, Manchester M13 9PL, Lancs, England.
   [Pestell, Richard G.; Howell, Anthony; Sotgia, Federica; Lisanti, Michael P.] Univ Manchester, Manchester Acad Hlth Sci Ctr, Breakthrough Breast Canc Res Unit, Paterson Inst Canc Res,Sch Canc, Manchester M13 9PL, Lancs, England.
C3 Jefferson University; Jefferson University; Jefferson University; University of Manchester; University of Manchester
RP Lisanti, MP (通讯作者)，Thomas Jefferson Univ, Jefferson Stem Cell Biol & Regenerat Med Ctr, Philadelphia, PA 19107 USA.
EM federica.sotgia@jefferson.edu; michael.lisanti@kimmelcancercenter.org
FU Breast Cancer Alliance (BCA); American Cancer Society (ACS); Margaret Q. Landenberger Research Foundation; NIH/NCI [R01-CA-080250, R01-CA-098779, R01-CA-120876, R01-AR-055660, R01-CA-70896, R01-CA-75503, R01-CA-86072, R01-CA-107382]; Susan G. Komen Breast Cancer Foundation; Dr. Ralph and Marian C. Falk Medical Research Trust; NIH/NCI Cancer Center [P30-CA-56036]; Pennsylvania Department of Health; Breakthrough Breast Cancer in the UK; European Research Council
CR Alam TI, 2003, NUCLEIC ACIDS RES, V31, P1640, DOI 10.1093/nar/gkg251
   Bai RK, 2007, CANCER RES, V67, P4687, DOI 10.1158/0008-5472.CAN-06-3554
   Blagosklonny MV, 2010, CELL CYCLE, V9, P4788, DOI 10.4161/cc.9.24.14360
   Blagosklonny MV, 2009, AGING-US, V1, P1
   Bonuccelli G, 2010, CELL CYCLE, V9, P3506, DOI 10.4161/cc.9.17.12731
   Bosch M, 2011, CURR BIOL, V21, P681, DOI 10.1016/j.cub.2011.03.030
   Cao MD, 2012, NMR BIOMED, V25, P369, DOI 10.1002/nbm.1762
   Chiavarina B, 2010, CELL CYCLE, V9, P3534, DOI 10.4161/cc.9.17.12908
   Dang CV, 2010, MOL CELL BIOL, V30, P1300, DOI 10.1128/MCB.01661-09
   Di Vizio D, 2009, CELL CYCLE, V8, P2420, DOI 10.4161/cc.8.15.9116
   Fogal V, 2010, MOL CELL BIOL, V30, P1303, DOI 10.1128/MCB.01101-09
   Furuta S, 2011, CELL CYCLE, V10, P3431, DOI 10.4161/cc.10.20.17648
   Ghajar CM, 2009, AM J PATHOL, V174, P1996, DOI 10.2353/ajpath.2009.090363
   Gil Del Valle L, 2010, BIOMED PHAR IN PRESS, V0, P0
   Goh J, 2011, BMC CANCER, V11, P0, DOI 10.1186/1471-2407-11-191
   Guo JH, 2011, CANCER RES, V71, P2978, DOI 10.1158/0008-5472.CAN-10-3482
   Heiden MGV, 2009, SCIENCE, V324, P1029, DOI 10.1126/science.1160809
   Ide T, 2001, CIRC RES, V88, P529, DOI 10.1161/01.RES.88.5.529
   Koo JS, 2011, TUMOR BIOL, V32, P787, DOI 10.1007/s13277-011-0181-6
   Koppenol WH, 2011, NAT REV CANCER, V11, P325, DOI 10.1038/nrc3038
   Larsson NG, 1998, NAT GENET, V18, P231, DOI 10.1038/ng0398-231
   Leelarungrayub D, 2011, OXID MED CELL LONGEV, V2011, P0, DOI 10.1155/2011/329643
   Lisanti MP, 2011, CELL CYCLE, V10, P2440, DOI 10.4161/cc.10.15.16870
   Lisanti MP, 2011, CELL CYCLE, V10, P2059, DOI 10.4161/cc.10.13.16233
   Lisanti MP, 2010, CANCER BIOL THER, V10, P537, DOI 10.4161/cbt.10.6.13370
   Martinez-Outschoorn UE, 2011, CELL CYCLE, V10, P2504, DOI 10.4161/cc.10.15.16585
   Martinez-Outschoorn UE, 2011, INT J BIOCHEM CELL B, V43, P1045, DOI 10.1016/j.biocel.2011.01.023
   Martinez-Outschoorn UE, 2011, CELL CYCLE, V10, P1271, DOI 10.4161/cc.10.8.15330
   Martinez-Outschoorn UE, 2010, CELL CYCLE, V9, P3515, DOI 10.4161/cc.9.17.12928
   Martinez-Outschoorn UE, 2010, CELL CYCLE, V9, P3256, DOI 10.4161/cc.9.16.12553
   Martinez-Outschoorn UE, 2010, CELL CYCLE, V9, P2423, DOI 10.4161/cc.9.12.12048
   Migneco G, 2010, CELL CYCLE, V9, P2412, DOI 10.4161/cc.9.12.11989
   Pavlides S, 2012, ANTIOXID RE IN PRESS, V0, P0
   Pavlides S, 2010, CELL CYCLE, V9, P0
   Pavlides S, 2010, CELL CYCLE, V9, P3485, DOI 10.4161/cc.9.17.12721
   Qian N, 2011, CANCER SCI, V102, P1590, DOI 10.1111/j.1349-7006.2011.01985.x
   Scarpulla RC, 2002, BBA-GENE STRUCT EXPR, V1576, P1, DOI 10.1016/S0167-4781(02)00343-3
   Schriner SE, 2005, SCIENCE, V308, P1909, DOI 10.1126/science.1106653
   Sloan EK, 2009, AM J PATHOL, V174, P2035, DOI 10.2353/ajpath.2009.080924
   Sotgia F, 2011, BREAST CANCER RES, V13, P0, DOI 10.1186/bcr2892
   Sotgia F, 2009, AM J PATHOL, V174, P746, DOI 10.2353/ajpath.2009.080658
   Toullec A, 2010, EMBO MOL MED, V2, P211, DOI 10.1002/emmm.201000073
   Treiber N, 2011, AGING CELL, V10, P239, DOI 10.1111/j.1474-9726.2010.00658.x
   Trimmer C, 2011, CANCER BIOL THER, V11, P383, DOI 10.4161/cbt.11.4.14101
   Waghray M, 2005, FASEB J, V19, P854, DOI 10.1096/fj.04-2882fje
   Wallace DC, 2005, COLD SH Q B, V70, P363, DOI 10.1101/sqb.2005.70.035
   Wang YS, 2006, J BIOL CHEM, V281, P25791, DOI 10.1074/jbc.M604501200
   WARBURG O, 1956, SCIENCE, V124, P269
   WARBURG O, 1956, SCIENCE, V123, P309, DOI 10.1126/science.123.3191.309
   WARBURG O, 1965, KLIN WOCHENSCHR, V43, P289, DOI 10.1007/BF01485244
   Watt G, 2002, QJM-INT J MED, V95, P285, DOI 10.1093/qjmed/95.5.285
   Weinberg F, 2010, P NATL ACAD SCI USA, V107, P8788, DOI 10.1073/pnas.1003428107
   Whitaker-Menezes D, 2011, CELL CYCLE IN PRESS, V10, P0
   Whitaker-Menezes D, 2011, CELL CYCLE, V10, P1772, DOI 10.4161/cc.10.11.15659
   Witkiewicz AK, 2011, CELL CYCLE, V10, P1794, DOI 10.4161/cc.10.11.15675
   Witkiewicz AK, 2010, CANCER BIOL THER, V10, P135, DOI 10.4161/cbt.10.2.11983
   Witkiewicz AK, 2009, CANCER BIOL THER, V8, P1071, DOI 10.4161/cbt.8.11.8874
   Witkiewicz AK, 2009, AM J PATHOL, V174, P2023, DOI 10.2353/ajpath.2009.080873
   Woo DK, 2011, CELL, V144, P11, DOI 10.1016/j.cell.2010.12.023
   Zu XL, 2004, BIOCHEM BIOPH RES CO, V313, P459, DOI 10.1016/j.bbrc.2003.11.136
NR 60
TC 89
Z9 94
U1 1
U2 25
PU TAYLOR & FRANCIS INC
PI PHILADELPHIA
PA 530 WALNUT STREET, STE 850, PHILADELPHIA, PA 19106 USA
SN 1538-4101
EI 1551-4005
J9 CELL CYCLE
JI Cell Cycle
PD DEC 1
PY 2011
VL 10
IS 23
BP 4065
EP 4073
DI 10.4161/cc.10.23.18254
PG 9
WC Cell Biology
SC Cell Biology
GA 863IT
UT WOS:000298156700018
PM 22129993
DA 2023-09-23
ER

PT J
AU Park, SW
   Kim, HS
   Choi, MS
   Jeong, WJ
   Heo, DS
   Kim, KH
   Sung, MW
AF Park, Seok-Woo
   Kim, Hyo-Sun
   Choi, Myung-Sun
   Jeong, Woo-Jin
   Heo, Dae-Seog
   Kim, Kwang-Hyun
   Sung, Myung-Whun
TI The Effects of the Stromal Cell-Derived Cyclooxygenase-2 Metabolite Prostaglandin E-2 on the Proliferation of Colon Cancer Cells
SO JOURNAL OF PHARMACOLOGY AND EXPERIMENTAL THERAPEUTICS
LA English
DT Article
ID carcinoma-cells; tumor-growth; dual role; expression; myofibroblasts; angiogenesis; cox-2; adenocarcinomas; macrophages; inhibition
AB It is well known that tumor-surrounding stromal tissues support tumor development through secreting soluble factors such as various cytokines, chemokines, and growth factors. It has also been suggested that tumor-associated fibroblast and immune cells have a high expression of cyclooxygenase-2 (COX-2) and produce and secrete several prostaglandins (PGs) to adjacent cancer tissues. From these findings, we assumed that COX-2 inhibition might have an anticancer effect on cancer cells even without COX-2 expression in COX-2-dependent mechanisms through blocking the effect of stroma-derived PGs. Here, because of the complex involvement of various factors in vivo, we investigated this possibility with an in vivo-mimicking model using a Transwell system. To test our hypothesis, we used COX-2-transfected cell lines as stromal cells in our model. When we cocultured cancer cells (LS174T cells without COX-2 expression) with COX-2-high stromal cells in the Transwell membrane system, we observed that the proliferation of cancer cells was promoted and vascular endothelial growth factor synthesis was up-regulated significantly. These effects were blocked completely by COX-2 inhibitors and phosphoinositide-3- kinase inhibitors and partially by the PG E-2 receptor 4 antagonist. Even if some cancer cells did not express COX-2, they were found to have expression of PG receptors and PG-related downstream signaling molecules associated with cell viability. Our observation suggests that these cells can be influenced by PGs derived from stromal tissues. These findings also suggest that COX-2 inhibitors can be used to control the interaction between cancer and surrounding stromal tissues and suppress the proliferation of cancer cells regardless of the expression of COX-2 in cancer cells.
C1 [Jeong, Woo-Jin; Kim, Kwang-Hyun; Sung, Myung-Whun] Seoul Natl Univ, Coll Med, Dept Otorhinolaryngol, Seoul 110744, South Korea.
   [Park, Seok-Woo; Kim, Hyo-Sun; Choi, Myung-Sun; Heo, Dae-Seog; Sung, Myung-Whun] Seoul Natl Univ, Coll Med, Canc Res Inst, Seoul 110744, South Korea.
   [Heo, Dae-Seog] Seoul Natl Univ, Coll Med, Dept Internal Med, Seoul 110744, South Korea.
   [Heo, Dae-Seog; Kim, Kwang-Hyun; Sung, Myung-Whun] Seoul Natl Univ, Coll Med, Clin Res Inst, Seoul 110744, South Korea.
   [Kim, Kwang-Hyun; Sung, Myung-Whun] Seoul Natl Univ, Coll Med, Sensory Organ Res Inst, Med Res Ctr,Seoul Natl Univ Hosp, Seoul 110744, South Korea.
C3 Seoul National University (SNU); Seoul National University (SNU); Seoul National University (SNU); Seoul National University (SNU); Seoul National University (SNU); Seoul National University Hospital
RP Sung, MW (通讯作者)，Seoul Natl Univ, Coll Med, Dept Otorhinolaryngol, 28 Yongon Dong, Seoul 110744, South Korea.
EM mwsung@snu.ac.kr
FU Seoul National University Hospital [21-2005-002]; BK21 Project for Medicine, Dentistry, and Pharmacy, Korea
CR Abdel-Tawab M, 2009, CURR MED CHEM, V16, P2042, DOI 10.2174/092986709788682209
   Adegboyega PA, 2004, CLIN CANCER RES, V10, P5870, DOI 10.1158/1078-0432.CCR-0431-03
   Borer JS, 2006, J CARDIOVASC PHARM, V47, PS87, DOI 10.1097/00005344-200605001-00016
   De Wever O, 2008, INT J CANCER, V123, P2229, DOI 10.1002/ijc.23925
   Fujino H, 2003, J BIOL CHEM, V278, P12151, DOI 10.1074/jbc.M212665200
   Giannitrapani L, 2009, ANN NY ACAD SCI, V1155, P293, DOI 10.1111/j.1749-6632.2009.03698.x
   Grimm M, 2010, BMC CANCER, V10, P0, DOI 10.1186/1471-2407-10-82
   Hua M, 2009, P NATL ACAD SCI USA, V106, P3372, DOI 10.1073/pnas.0813306106
   Jang TJ, 2009, YONSEI MED J, V50, P818, DOI 10.3349/ymj.2009.50.6.818
   Kataki A, 2002, J LAB CLIN MED, V140, P320, DOI 10.1067/mlc.2002.128317
   Kim SH, 2006, CELL MOL LIFE SCI, V63, P930, DOI 10.1007/s00018-005-5561-x
   Konstantinopoulos PA, 2007, CELL ONCOL, V29, P477
   Kraus S, 2009, CURR OPIN PHARMACOL, V9, P405, DOI 10.1016/j.coph.2009.06.006
   Kurihara Y, 2009, CLIN EXP METASTAS, V26, P425, DOI 10.1007/s10585-009-9241-3
   Lamagna C, 2006, J LEUKOCYTE BIOL, V80, P705, DOI 10.1189/jlb.1105656
   Lanas A, 2009, CURR OPIN GASTROEN, V25, P44, DOI 10.1097/MOG.0b013e3283157c4d
   Leone V, 2007, AM J PHYSIOL-GASTR L, V293, PG673, DOI 10.1152/ajpgi.00584.2006
   Li QB, 2007, ACTA PHARMACOL SIN, V28, P1031, DOI 10.1111/j.1745-7254.2007.00550.x
   Liao D, 2009, PLOS ONE, V4, P0, DOI 10.1371/journal.pone.0007965
   Ozuysal S, 2009, EUR J GYNAECOL ONCOL, V30, P640
   Pereira RD, 2009, RECENT PAT ANTI-CANC, V4, P157, DOI 10.2174/157489209788452849
   Pietras K, 2010, EXP CELL RES, V316, P1324, DOI 10.1016/j.yexcr.2010.02.045
   Roh JL, 2004, CANCER RES, V64, P3230, DOI 10.1158/0008-5472.CAN-03-3050
   Sharma M, 2010, BREAST CANCER RES TR, V123, P397, DOI 10.1007/s10549-009-0654-0
   Sheng HM, 2001, J BIOL CHEM, V276, P18075, DOI 10.1074/jbc.M009689200
   Sugimoto Y, 2007, J BIOL CHEM, V282, P11613, DOI 10.1074/jbc.R600038200
   Tjiu JW, 2009, J INVEST DERMATOL, V129, P1016, DOI 10.1038/jid.2008.310
   Vandoros GP, 2006, J CANCER RES CLIN, V132, P76, DOI 10.1007/s00432-005-0042-z
   Yashiro M, 2007, INT J CANCER, V120, P686, DOI 10.1002/ijc.22329
   Yigit R, 2010, GYNECOL ONCOL, V117, P366, DOI 10.1016/j.ygyno.2010.01.019
NR 30
TC 23
Z9 25
U1 0
U2 3
PU AMER SOC PHARMACOLOGY EXPERIMENTAL THERAPEUTICS
PI BETHESDA
PA 9650 ROCKVILLE PIKE, BETHESDA, MD 20814-3995 USA
SN 0022-3565
EI 1521-0103
J9 J PHARMACOL EXP THER
JI J. Pharmacol. Exp. Ther.
PD FEB 15
PY 2011
VL 336
IS 2
BP 516
EP 523
DI 10.1124/jpet.110.173278
PG 8
WC Pharmacology & Pharmacy
SC Pharmacology & Pharmacy
GA 707TA
UT WOS:000286309800025
PM 21062968
DA 2023-09-23
ER

PT J
AU Sung, CO
   Lee, KW
   Han, S
   Kim, SH
AF Sung, Chang Ohk
   Lee, Keun-Woo
   Han, Songying
   Kim, Seok-Hyung
TI Twist1 Is Up-Regulated in Gastric Cancer-Associated Fibroblasts with Poor Clinical Outcomes
SO AMERICAN JOURNAL OF PATHOLOGY
LA English
DT Article
ID breast-cancer; transcription factor; stromal fibroblasts; tumor-metastasis; expression; invasion; progression; carcinoma; oncogene; survival
AB Stromal fibroblasts perform important roles in cancer development and progression. Overexpression of Twist1, a basic helix-loop-helix transcription factor, is often associated with aggressive behavior in many tumors. In this study, we investigated Twist1 expression patterns in gastric stromal fibroblasts and cancer cells using a monoclonal Twist1 antibody after validating the effectiveness of four commercial Twist1-specific antibodies. Twist1 expression was more frequently observed in gastric cancer-associated fibroblasts (CAFs) than in other cancer cells but was otherwise rarely expressed in noncancerous tissue. In laser capture microdissection of stromal fibroblasts, Tvvist1 immunopositive fibroblasts exhibited significantly increased Twist1, fibroblast-specific protein 1, and CXCL14 mRNA expression. Furthermore, Twist1 mRNA expression showed a significant linear correlation with that of platelet-derived growth factor receptors 13 and a. We found that conditioned media from Twist1-expressing skin and lung fibroblasts significantly promote invasion of gastric cancer cells in vitro. In 195 gastric cancer samples, CAF Twist1 expression was associated with tumor size, invasion depth, and lymph node metastasis. Twist1 was also associated with poor prognosis in patients with gastric cancer, particularly in those with the diffuse type. In conclusion, CAFs in gastric cancer frequently have altered Twist1 expression, and increased Twist1 expression in fibroblasts contributes to the progression of cancer cells and poor patient survival. (Am J Pathol 2011, 170:1827-1838; DOI: 10.1016/j.ajpath.2011.06.032)
C1 [Sung, Chang Ohk; Lee, Keun-Woo; Han, Songying; Kim, Seok-Hyung] Sungkyunkwan Univ, Sch Med, Dept Pathol, Samsung Med Ctr, Seoul 135710, South Korea.
C3 Sungkyunkwan University (SKKU); Samsung Medical Center
RP Kim, SH (通讯作者)，Sungkyunkwan Univ, Sch Med, Dept Pathol, Samsung Med Ctr, 50 Ilwon Dong, Seoul 135710, South Korea.
EM platoshkim@daum.net
FU Samsung Biomedical Research Institute [SBRI-C-B0-212-1]
CR Ansieau S, 2010, ONCOGENE, V29, P3173, DOI 10.1038/onc.2010.92
   Bhowmick NA, 2004, NATURE, V432, P332, DOI 10.1038/nature03096
   Bridges RS, 2009, AM J PATHOL, V175, P2351, DOI 10.2353/ajpath.2009.080954
   Eckert MA, 2011, CANCER CELL, V19, P372, DOI 10.1016/j.ccr.2011.01.036
   Erez N, 2010, CANCER CELL, V17, P135, DOI 10.1016/j.ccr.2009.12.041
   FORSBERG K, 1993, P NATL ACAD SCI USA, V90, P393, DOI 10.1073/pnas.90.2.393
   Gort EH, 2008, ONCOGENE, V27, P1501, DOI 10.1038/sj.onc.1210795
   Gort EH, 2008, CANCER EPIDEM BIOMAR, V17, P3325, DOI 10.1158/1055-9965.EPI-08-0472
   Greene FL, 2002, AJCC CANC STAGING HD, V6, P0
   Hagglof C, 2010, PLOS ONE, V5, P0, DOI 10.1371/journal.pone.0010747
   HEBROK M, 1994, DEV BIOL, V165, P537, DOI 10.1006/dbio.1994.1273
   Isenmann S, 2009, STEM CELLS, V27, P2457, DOI 10.1002/stem.181
   Kalluri R, 2006, NAT REV CANCER, V6, P392, DOI 10.1038/nrc1877
   Kitadai Y, 2010, CANCER MICROENVIRON, V3, P109, DOI 10.1007/s12307-009-0032-9
   Kwok WK, 2005, CANCER RES, V65, P5153, DOI 10.1158/0008-5472.CAN-04-3785
   Kyo S, 2006, HUM PATHOL, V37, P431, DOI 10.1016/j.humpath.2005.12.021
   Lee MS, 1999, J CELL BIOCHEM, V75, P566, DOI 10.1002/(SICI)1097-4644(19991215)75:4<566::AID-JCB3>3.0.CO;2-0
   Luo GQ, 2008, WORLD J GASTROENTERO, V14, P2487, DOI 10.3748/wjg.14.2487
   Maestro R, 1999, GENE DEV, V13, P2207, DOI 10.1101/gad.13.17.2207
   Matsuo N, 2009, BMC CANCER, V9, P0, DOI 10.1186/1471-2407-9-240
   Mueller MM, 2004, NAT REV CANCER, V4, P839, DOI 10.1038/nrc1477
   Ostman A, 2007, ADV CANCER RES, V97, P247, DOI 10.1016/S0065-230X(06)97011-0
   Paulsson J, 2009, AM J PATHOL, V175, P334, DOI 10.2353/ajpath.2009.081030
   Puisieux A, 2006, BRIT J CANCER, V94, P13, DOI 10.1038/sj.bjc.6602876
   Rosivatz E, 2002, AM J PATHOL, V161, P1881, DOI 10.1016/S0002-9440(10)64464-1
   Skobe M, 1998, P NATL ACAD SCI USA, V95, P1050, DOI 10.1073/pnas.95.3.1050
   Song LB, 2006, CANCER LETT, V242, P258, DOI 10.1016/j.canlet.2005.11.013
   Sosic D, 2003, CELL, V112, P169, DOI 10.1016/S0092-8674(03)00002-3
   Sund M, 2009, CANCER METAST REV, V28, P177, DOI 10.1007/s10555-008-9175-2
   Trimboli AJ, 2009, NATURE, V461, P1084, DOI 10.1038/nature08486
   Valdes-Mora F, 2009, ANN SURG ONCOL, V16, P78, DOI 10.1245/s10434-008-0166-x
   Wiseman BS, 2002, SCIENCE, V296, P1046, DOI 10.1126/science.1067431
   Yang J, 2004, CELL, V117, P927, DOI 10.1016/j.cell.2004.06.006
   Yang Z, 2007, BIOCHEM BIOPH RES CO, V358, P925, DOI 10.1016/j.bbrc.2007.05.023
   Yuen HF, 2007, HISTOPATHOLOGY, V50, P648, DOI 10.1111/j.1365-2559.2007.02665.x
   Zhang JH, 2011, AM J PATHOL, V178, P382, DOI 10.1016/j.ajpath.2010.11.017
   Zhang YQ, 2007, PATHOLOGY, V39, P470, DOI 10.1080/00313020701570053
NR 37
TC 64
Z9 72
U1 0
U2 16
PU ELSEVIER SCIENCE INC
PI NEW YORK
PA 360 PARK AVE SOUTH, NEW YORK, NY 10010-1710 USA
SN 0002-9440
EI 1525-2191
J9 AM J PATHOL
JI Am. J. Pathol.
PD OCT 15
PY 2011
VL 179
IS 4
BP 1827
EP 1838
DI 10.1016/j.ajpath.2011.06.032
PG 12
WC Pathology
SC Pathology
GA 865JO
UT WOS:000298307400025
PM 21854747
DA 2023-09-23
ER

PT J
AU Henriksson, ML
   Edin, S
   Dahlin, AM
   Oldenborg, PA
   Oberg, A
   Van Guelpen, B
   Rutegard, J
   Stenling, R
   Palmqvist, R
AF Henriksson, Maria L.
   Edin, Sofia
   Dahlin, Anna M.
   Oldenborg, Per-Arne
   Oberg, Ake
   Van Guelpen, Bethany
   Rutegard, Jorgen
   Stenling, Roger
   Palmqvist, Richard
TI Colorectal Cancer Cells Activate Adjacent Fibroblasts Resulting in FGF1/FGFR3 Signaling and Increased Invasion
SO AMERICAN JOURNAL OF PATHOLOGY
LA English
DT Article
ID lymph-node metastasis; stromal fibroblasts; epithelial cancers; serine-protease; growth-factors; expression; myofibroblasts; alpha
AB Cancer-associated fibroblasts expressing fibroblast activation protein (FAP) have been implicated in the invasive behavior of colorectal cancer. In this study, we use FAP expression as a marker of fibroblast activation and analyze the effect of activated fibroblasts on colorectal cancer migration and invasion in experimental cell studies. We also investigated the expression pattern of FAP in cancer-associated fibroblasts during transformation from benign to malignant colorectal tumors. In immunohistochemical analyses, FAP was expressed in fibroblasts in all colorectal cancer samples examined, whereas all normal colon, hyperplastic polyps, or adenoma samples were negative. In in vitro studies, conditioned medium from colon cancer cells, but not adenoma cells, activated fibroblasts by inducing FAP expression. These activated fibroblasts increased the migration and invasion of colon cancer cells in Boyden chamber experiments and in a three-dimensional cell culture model. We identify fibroblast growth factor 1/fibroblast growth factor receptor 3 (FGF1/FGFR-3) signaling as mediators leading to the increased migration and invasion. Activated fibroblasts increase their expression of FGF1, and by adding a fibroblast growth factor receptor inhibitor, as well as an FGF1-neutralizing antibody, we reduced the migration of colon cancer cells. Our findings provide evidence of a possible molecular mechanism involved in the cross talk between cancer cells and fibroblasts leading to cancer cell invasion. (Am J Pathol 2011, 178:1387-1394; DOI: 10.1016/j.ajpath.2010.12.008)
C1 [Henriksson, Maria L.; Edin, Sofia; Dahlin, Anna M.; Van Guelpen, Bethany; Stenling, Roger; Palmqvist, Richard] Umea Univ, Dept Med Biosci, S-90185 Umea, Sweden.
   [Henriksson, Maria L.; Edin, Sofia; Dahlin, Anna M.; Van Guelpen, Bethany; Stenling, Roger; Palmqvist, Richard] Umea Univ, Dept Pathol, S-90185 Umea, Sweden.
   [Oldenborg, Per-Arne] Umea Univ, Dept Integrat Med Biol, S-90185 Umea, Sweden.
   [Oberg, Ake; Rutegard, Jorgen] Umea Univ, Sect Histol & Cell Biol, S-90185 Umea, Sweden.
C3 Umea University; Umea University; Umea University; Umea University
RP Henriksson, ML (通讯作者)，Umea Univ, Dept Med Biosci Pathol, Bldg 6M,Floor 2, S-90185 Umea, Sweden.
EM maria.henriksson@medbio.umu.se
FU Swedish Cancer Society [CAN 2008/856]; Swedish Research Council [521-20008-3994]; County Council of Vasterbotten, Sweden [VLL 159:41-2007]; Magn. Bergvalls Foundation; Foundation Memory of Lars Hierta, Sweden; Cancer Research Foundation in Northern Sweden [LP-09-1798, AMP-08-554]
CR Aggarwal S, 2008, BIOCHEMISTRY-US, V47, P1076, DOI 10.1021/bi701921b
   Almholt K, 2003, RECENT RESULTS CANC, V162, P31
   Bhowmick NA, 2004, NATURE, V432, P332, DOI 10.1038/nature03096
   DIGNASS AU, 1994, GASTROENTEROLOGY, V106, P1254, DOI 10.1016/0016-5085(94)90017-5
   GARINCHESA P, 1990, P NATL ACAD SCI USA, V87, P7235, DOI 10.1073/pnas.87.18.7235
   Henry LR, 2007, CLIN CANCER RES, V13, P1736, DOI 10.1158/1078-0432.CCR-06-1746
   Iwasa S, 2003, CANCER LETT, V199, P91, DOI 10.1016/S0304-3835(03)00315-X
   Kalluri R, 2006, NAT REV CANCER, V6, P392, DOI 10.1038/nrc1877
   Liang P, 2005, ANTICANCER RES, V25, P2705
   Nakayama H, 1998, JPN J CLIN ONCOL, V28, P615, DOI 10.1093/jjco/28.10.615
   Narra K, 2007, CANCER BIOL THER, V6, P1691, DOI 10.4161/cbt.6.11.4874
   Ramos C, 2006, AM J PHYSIOL-LUNG C, V291, PL871, DOI 10.1152/ajplung.00019.2006
   RETTIG WJ, 1994, INT J CANCER, V58, P385, DOI 10.1002/ijc.2910580314
   RETTIG WJ, 1988, P NATL ACAD SCI USA, V85, P3110, DOI 10.1073/pnas.85.9.3110
   Richter M, 2002, EUR J CANCER, V38, P1937, DOI 10.1016/S0959-8049(02)00158-2
   SCANLAN MJ, 1994, P NATL ACAD SCI USA, V91, P5657, DOI 10.1073/pnas.91.12.5657
   Seljelid R, 1999, ANTICANCER RES, V19, P4809
   SONVILLA G, 1900, V102, V0, P1145
   Takayama T, 2006, J GASTROENTEROL, V41, P185, DOI 10.1007/s00535-006-1801-6
   WEINBERG R, 2007, BIOL CANC, V0, P537
NR 20
TC 102
Z9 106
U1 1
U2 18
PU ELSEVIER SCIENCE INC
PI NEW YORK
PA 360 PARK AVE SOUTH, NEW YORK, NY 10010-1710 USA
SN 0002-9440
EI 
J9 AM J PATHOL
JI Am. J. Pathol.
PD MAR 15
PY 2011
VL 178
IS 3
BP 1387
EP 1394
DI 10.1016/j.ajpath.2010.12.008
PG 8
WC Pathology
SC Pathology
GA 732LD
UT WOS:000288185600044
PM 21356388
DA 2023-09-23
ER

PT J
AU Martinez-Outschoorn, UE
   Whitaker-Menezes, D
   Lin, Z
   Flomenberg, N
   Howell, A
   Pestell, RG
   Lisanti, MP
   Sotgia, F
AF Martinez-Outschoorn, Ubaldo E.
   Whitaker-Menezes, Diana
   Lin, Zhao
   Flomenberg, Neal
   Howell, Anthony
   Pestell, Richard G.
   Lisanti, Michael P.
   Sotgia, Federica
TI Cytokine production and inflammation drive autophagy in the tumor microenvironment Role of stromal caveolin-1 as a key regulator
SO CELL CYCLE
LA English
DT Article
DE caveolin-1; oxidative stress; cytokine production; inflammation; tumor microenvironment; autophagy; breast cancer
ID cancer-associated fibroblasts; breast-cancer; oxidative stress; angiogenic switch; stem-cells; expression; hypoxia; macrophages; model; il-8
AB Recently, we proposed a new paradigm for understanding the role of the tumor microenvironment in breast cancer onset and progression. In this model, cancer cells induce oxidative stress in adjacent fibroblasts. This, in turn, results in the onset of stromal autophagy, which produces recycled nutrients to "feed" anabolic cancer cells. However, it remains unknown how autophagy in the tumor microenvironment relates to inflammation, another key driver of tumorigenesis. To address this issue, here we employed a well-characterized co-culture system in which cancer cells induce autophagy in adjacent fibroblasts via oxidative stress and NF kappa B-activation. We show, using this co-culture system, that the same experimental conditions that result in an autophagic microenvironment, also drive in the production of numerous inflammatory mediators (including IL-6, IL-8, IL-10, MIP1 alpha, IFN gamma, RANTE S (CCL5) and GMCSF). Furthermore, we demonstrate that most of these inflammatory mediators are individually sufficient to directly induce the onset of autophagy in fibroblasts. To further validate the in vivo relevance of these findings, we assessed the inflammatory status of Cav-1 (-/-) null mammary fat pads, which are a model of a bonafide autophagic microenvironment. Notably, we show that Cav-1 (-/-) mammary fat pads undergo infiltration with numerous inflammatory cell types, including lymphocytes, T-cells, macrophages and mast cells. Taken together, our results suggest that cytokine production and inflammation are key drivers of autophagy in the tumor microenvironment. These results may explain why a loss of stromal Cav-1 is a powerful predictor of poor clinical outcome in breast cancer patients, as it is a marker of both (1) autophagy and (2) inflammation in the tumor microenvironment. Lastly, hypoxia in fibroblasts was not sufficient to induce the full-blown inflammatory response that we observed during the co-culture of fibroblasts with cancer cells, indicating that key reciprocal interactions between cancer cells and fibroblasts may be required.
C1 [Martinez-Outschoorn, Ubaldo E.; Whitaker-Menezes, Diana; Lin, Zhao; Flomenberg, Neal; Pestell, Richard G.; Lisanti, Michael P.; Sotgia, Federica] Thomas Jefferson Univ, Jefferson Stem Cell Biol & Regenerat Med Ctr, Philadelphia, PA 19107 USA.
   [Martinez-Outschoorn, Ubaldo E.; Whitaker-Menezes, Diana; Lin, Zhao; Pestell, Richard G.; Lisanti, Michael P.; Sotgia, Federica] Thomas Jefferson Univ, Dept Stem Cell Biol & Regenerat Med & Canc Biol, Philadelphia, PA 19107 USA.
   [Martinez-Outschoorn, Ubaldo E.; Flomenberg, Neal; Pestell, Richard G.; Lisanti, Michael P.] Thomas Jefferson Univ, Dept Med Oncol, Kimmel Canc Ctr, Philadelphia, PA 19107 USA.
   Thomas Jefferson Univ, Dept Pathol Anat & Cell Biol, Philadelphia, PA 19107 USA.
   [Howell, Anthony; Lisanti, Michael P.; Sotgia, Federica] Univ Manchester, Manchester Breast Ctr, Manchester, Lancs, England.
   [Howell, Anthony; Lisanti, Michael P.; Sotgia, Federica] Univ Manchester, Breakthrough Breast Canc Res Unit, Paterson Inst Canc Res, Sch Cancer Enabling Sci & Technol,Manchester Acad, Manchester, Lancs, England.
C3 Jefferson University; Jefferson University; Jefferson University; Jefferson University; University of Manchester; University of Manchester
RP Sotgia, F (通讯作者)，Thomas Jefferson Univ, Jefferson Stem Cell Biol & Regenerat Med Ctr, Philadelphia, PA 19107 USA.
EM michael.lisanti@kimmelcancercenter.org; federica.sotgia@jefferson.edu
FU W.W. Smith Charitable Trust; Breast Cancer Alliance (BCA); American Cancer Society (ACS); NIH/NCI [R01-CA-080250, R01-CA-098779, R01-CA-120876, R01-AR-055660, R01-CA-70896, R01-CA-75503, R01-CA-86072, R01-CA-107382]; Susan G. Komen Breast Cancer Foundation; Breast Cancer Alliance, Inc.; Susan G. Komen Career Catalyst Grant; Dr. Ralph and Marian C. Falk Medical Research Trust; NIH/NCI Cancer Center [P30-CA-56036]; Margaret Q. Landenberger Research Foundation; Pennsylvania Department of Health; Breakthrough Breast Cancer in the UK; European Research Council
CR Ahn JK, 2008, RHEUMATOLOGY, V47, P834, DOI 10.1093/rheumatology/ken086
   Ando Masaru, 2010, JOURNAL OF NIPPON MEDICAL SCHOOL, V77, P97
   Bowen RS, 2005, J SOC GYNECOL INVEST, V12, P428, DOI 10.1016/j.jsgi.2005.04.001
   Bulua AC, 2011, J EXP MED, V208, P519, DOI 10.1084/jem.20102049
   Cane G, 2010, CELL MICROBIOL, V12, P640, DOI 10.1111/j.1462-5822.2009.01422.x
   Chiavarina B, 2010, CELL CYCLE, V9, P3534, DOI 10.4161/cc.9.17.12908
   Cowell RM, 2002, STROKE, V33, P795, DOI 10.1161/hs0302.103740
   Di Vizio D, 2009, CELL CYCLE, V8, P2420, DOI 10.4161/cc.8.15.9116
   Iliopoulos D, 2011, P NATL ACAD SCI USA, V108, P1397, DOI 10.1073/pnas.1018898108
   Lin Elaine Y, 2004, NOVARTIS FOUND SYMP, V256, P158
   Lin EY, 2007, CANCER RES, V67, P5064, DOI 10.1158/0008-5472.CAN-07-0912
   Lin EY, 2006, CANCER RES, V66, P11238, DOI 10.1158/0008-5472.CAN-06-1278
   Lin EY, 2001, J EXP MED, V193, P727, DOI 10.1084/jem.193.6.727
   Lin EY, 2002, J MAMMARY GLAND BIOL, V7, P147, DOI 10.1023/A:1020399802795
   Lisanti MP, 2010, CANCER BIOL THER, V10, P537, DOI 10.4161/cbt.10.6.13370
   Liu SL, 2011, CANCER RES, V71, P614, DOI 10.1158/0008-5472.CAN-10-0538
   Martinez-Outschoorn UE, 2010, CELL CYCLE, V9, P4297, DOI 10.4161/cc.9.21.13817
   Martinez-Outschoorn UE, 2010, CELL CYCLE, V9, P3515, DOI 10.4161/cc.9.17.12928
   Martinez-Outschoorn UE, 2010, CELL CYCLE, V9, P3256, DOI 10.4161/cc.9.16.12553
   Martinez-Outschoorn UE, 2010, CELL CYCLE, V9, P2423, DOI 10.4161/cc.9.12.12048
   MARTINEZOUTSCHOUE, 2011, INT J BIOCH IN PRESS, V0, P0
   Naik E, 2011, J EXP MED, V208, P417, DOI 10.1084/jem.20110367
   Natarajan R, 2007, MICROVASC RES, V73, P163, DOI 10.1016/j.mvr.2007.01.002
   Ojalvo LS, 2009, AM J PATHOL, V174, P1048, DOI 10.2353/ajpath.2009.080676
   Pavlides S, 2010, CELL CYCLE, V9, P3485, DOI 10.4161/cc.9.17.12721
   Pavlides S, 2010, CELL CYCLE, V9, P2201, DOI 10.4161/cc.9.11.11848
   Pavlides S, 2010, AGING-US, V2, P185, DOI 10.18632/aging.100134
   Pavlides S, 2009, CELL CYCLE, V8, P3984, DOI 10.4161/cc.8.23.10238
   Pollard JW, 2008, J LEUKOCYTE BIOL, V84, P623, DOI 10.1189/jlb.1107762
   Qian BZ, 2009, PLOS ONE, V4, P0, DOI 10.1371/journal.pone.0006562
   Sloan EK, 2009, AM J PATHOL, V174, P2035, DOI 10.2353/ajpath.2009.080924
   Sotgia F, 2009, AM J PATHOL, V174, P746, DOI 10.2353/ajpath.2009.080658
   Trimmer C, 2011, CANCER BIOL THER, V11, P383, DOI 10.4161/cbt.11.4.14101
   Wang JY, 2000, GLIA, V32, P155
   Williams TM, 2006, AM J PATHOL, V169, P1784, DOI 10.2353/ajpath.2006.060590
   Williams TM, 2004, J BIOL CHEM, V279, P51630, DOI 10.1074/jbc.M409214200
   Witkiewicz AK, 2010, CANCER BIOL THER, V10, P135, DOI 10.4161/cbt.10.2.11983
   Witkiewicz AK, 2009, CANCER BIOL THER, V8, P1071, DOI 10.4161/cbt.8.11.8874
   Witkiewicz AK, 2009, CELL CYCLE, V8, P1654, DOI 10.4161/cc.8.11.8544
   Witkiewicz AK, 2009, AM J PATHOL, V174, P2023, DOI 10.2353/ajpath.2009.080873
   Wyckoff J, 2004, CANCER RES, V64, P7022, DOI 10.1158/0008-5472.CAN-04-1449
   Yoon S, 2010, AUTOPHAGY, V6, P1125, DOI 10.4161/auto.6.8.13547
   Zhang Tao, 2005, SICHUAN DA XUE XUE BAO YI XUE BAN, V36, P240
NR 43
TC 106
Z9 113
U1 0
U2 19
PU TAYLOR & FRANCIS INC
PI PHILADELPHIA
PA 530 WALNUT STREET, STE 850, PHILADELPHIA, PA 19106 USA
SN 1538-4101
EI 1551-4005
J9 CELL CYCLE
JI Cell Cycle
PD JUN 1
PY 2011
VL 10
IS 11
BP 1784
EP 1793
DI 10.4161/cc.10.11.15674
PG 10
WC Cell Biology
SC Cell Biology
GA 771JU
UT WOS:000291153800019
PM 21566463
DA 2023-09-23
ER

PT J
AU Kim, EJ
   Simeone, DM
AF Kim, Edward J.
   Simeone, Diane M.
TI Advances in pancreatic cancer
SO CURRENT OPINION IN GASTROENTEROLOGY
LA English
DT Article
DE cancer stem cells; cancer-associated fibroblasts; pancreatic cancer; stroma
ID stellate cells; stem-cells; prospective identification; adjuvant chemotherapy; mouse model; gemcitabine; expression; resection; stroma; metastasis
AB Purpose of review This review intends to describe recent studies on the interaction between pancreatic cancer cells and tumor stroma, and potential opportunities and limitations to therapeutically targeting the stroma. Recent findings Pancreatic cancer is characterized by densely desmoplastic stroma. It is becoming increasingly clear that there are complex and mutually supportive interactions between cancer cells and the stroma. Specific signaling pathways exist between cancer cells and cancer-associated fibroblasts that contribute to hypoxic desmoplasia. Recent developments in therapeutic approaches to targeting the stroma have demonstrated potential for enhancing efficacy of cytotoxic therapies. However, the heterogeneity and genomic complexity between tumors has also become more evident based on recent findings. There is increasing evidence for hierarchy of cancer cells with identification of a subpopulation of cancer stem cells that are inherently resistant to traditional therapies. Summary Targeting pancreatic cancer stroma is a novel therapeutic strategy that appears justified based on recent studies; however, continued focus is needed to develop more effective therapies against cells resistant to standard chemotherapy.
C1 [Simeone, Diane M.] Univ Michigan, Med Ctr, Dept Surg, Ann Arbor, MI 48109 USA.
   [Kim, Edward J.] Univ Michigan, Med Ctr, Dept Internal Med, Ann Arbor, MI 48109 USA.
   [Simeone, Diane M.] Univ Michigan, Med Ctr, Dept Mol & Integrat Physiol, Ann Arbor, MI 48109 USA.
C3 University of Michigan System; University of Michigan; University of Michigan System; University of Michigan; University of Michigan System; University of Michigan
RP Simeone, DM (通讯作者)，Univ Michigan, Med Ctr, Dept Surg, TC 2210B,Box 5343,1500 E Med Ctr Dr, Ann Arbor, MI 48109 USA.
EM simeone@umich.edu
CR Al-Hajj M, 2003, P NATL ACAD SCI USA, V100, P3983, DOI 10.1073/pnas.0530291100
   Bailey JM, 2009, ONCOGENE, V28, P3513, DOI 10.1038/onc.2009.220
   Beatty GL, 2011, SCIENCE, V331, P1612, DOI 10.1126/science.1198443
   Burris HA, 1997, J CLIN ONCOL, V15, P2403, DOI 10.1200/JCO.1997.15.6.2403
   Campbell PJ, 2010, NATURE, V467, P1109, DOI 10.1038/nature09460
   Chang Q, 2011, CANCER RES, V71, P3110, DOI 10.1158/0008-5472.CAN-10-4049
   Cheng BQ, 2010, EUR SURG RES, V45, P134, DOI 10.1159/000319876
   Clark CE, 2007, CANCER RES, V67, P9518, DOI 10.1158/0008-5472.CAN-07-0175
   Collins AT, 2005, CANCER RES, V65, P10946, DOI 10.1158/0008-5472.CAN-05-2018
   Conroy T, 2010, J CLIN ONCOL, V28, P0, DOI 10.1200/jco.2010.28.15_suppl.4010
   Couvelard A, 2005, HISTOPATHOLOGY, V46, P668, DOI 10.1111/j.1365-2559.2005.02160.x
   Dosch JS, 2010, PANCREATOLOGY, V10, P151, DOI 10.1159/000225923
   Dylla SJ, 2008, PLOS ONE, V3, P0, DOI 10.1371/journal.pone.0002428
   Egeblad M, 2010, DEV CELL, V18, P884, DOI 10.1016/j.devcel.2010.05.012
   Erez N, 2010, CANCER CELL, V17, P135, DOI 10.1016/j.ccr.2009.12.041
   Erkan MM, 2009, NEOPLASIA, V11, P497, DOI 10.1593/neo.81618
   Farrow B, 2009, J SURG RES, V157, P96, DOI 10.1016/j.jss.2009.03.064
   Fujita H, 2010, PANCREAS, V39, P1254, DOI 10.1097/MPA.0b013e3181dbf647
   Gao ZJ, 2010, PANCREATOLOGY, V10, P186, DOI 10.1159/000236012
   Hanahan D, 2000, CELL, V100, P57, DOI 10.1016/S0092-8674(00)81683-9
   Hanahan D, 2011, CELL, V144, P646, DOI 10.1016/j.cell.2011.02.013
   Hermann PC, 2007, CELL STEM CELL, V1, P313, DOI 10.1016/j.stem.2007.06.002
   Hwang RF, 2008, CANCER RES, V68, P918, DOI 10.1158/0008-5472.CAN-07-5714
   Ikenaga N, 2010, GASTROENTEROLOGY, V139, P1041, DOI 10.1053/j.gastro.2010.05.084
   Jones S, 2008, SCIENCE, V321, P1801, DOI 10.1126/science.1164368
   Kern SE, 2011, J PATHOL, V223, P295, DOI 10.1002/path.2813
   Kikuta K, 2010, BIOCHEM BIOPH RES CO, V403, P380, DOI 10.1016/j.bbrc.2010.11.040
   Komar G, 2009, CLIN CANCER RES, V15, P5511, DOI 10.1158/1078-0432.CCR-09-0414
   Korc M, 2007, AM J SURG, V194, PS84, DOI 10.1016/j.amjsurg.2007.05.004
   Kraman M, 2010, SCIENCE, V330, P827, DOI 10.1126/science.1195300
   Lauth M, 2010, NAT STRUCT MOL BIOL, V17, P718, DOI 10.1038/nsmb.1833
   Li CW, 2007, CANCER RES, V67, P1030, DOI 10.1158/0008-5472.CAN-06-2030
   Li XX, 2008, JNCI-J NATL CANCER I, V100, P672, DOI 10.1093/jnci/djn123
   Marechal R, 2009, BRIT J CANCER, V100, P1444, DOI 10.1038/sj.bjc.6605020
   Masamune A, 2009, J GASTROENTEROL, V44, P249, DOI 10.1007/s00535-009-0013-2
   Moore MJ, 2007, J CLIN ONCOL, V25, P1960, DOI 10.1200/JCO.2006.07.9525
   Neoptolemos JP, 2010, JAMA-J AM MED ASSOC, V304, P1073, DOI 10.1001/jama.2010.1275
   Neoptolemos JP, 2004, NEW ENGL J MED, V350, P1200, DOI 10.1056/NEJMoa032295
   OBrien CA, 2007, NATURE, V445, P106, DOI 10.1038/nature05372
   Oettle H, 2007, JAMA-J AM MED ASSOC, V297, P267, DOI 10.1001/jama.297.3.267
   Olive KP, 2009, SCIENCE, V324, P1457, DOI 10.1126/science.1171362
   Onishi H, 2011, CANCER SCI, V102, P1144, DOI 10.1111/j.1349-7006.2011.01912.x
   Onozuka H, 2011, CANCER SCI, V102, P975, DOI 10.1111/j.1349-7006.2011.01880.x
   Pandol S, 2009, CLIN GASTROENTEROL H, V7, PS44, DOI 10.1016/j.cgh.2009.07.039
   Prince ME, 2007, P NATL ACAD SCI USA, V104, P973, DOI 10.1073/pnas.0610117104
   Quante M, 2011, CANCER CELL, V19, P257, DOI 10.1016/j.ccr.2011.01.020
   Regine WF, 2008, JAMA-J AM MED ASSOC, V299, P1019, DOI 10.1001/jama.299.9.1019
   Rohatgi R, 2007, SCIENCE, V317, P372, DOI 10.1126/science.1139740
   Saur D, 2005, GASTROENTEROLOGY, V129, P1237, DOI 10.1053/j.gastro.2005.06.056
   Seeley ES, 2009, CANCER RES, V69, P422, DOI 10.1158/0008-5472.CAN-08-1290
   Shimoda M, 2010, SEMIN CELL DEV BIOL, V21, P19, DOI 10.1016/j.semcdb.2009.10.002
   Siegel RL, 2017, CA-CANCER J CLIN, V67, P7, DOI 10.3322/caac.21387
   Singh S, 2010, BRIT J CANCER, V103, P1671, DOI 10.1038/sj.bjc.6605968
   Tian H, 2009, P NATL ACAD SCI USA, V106, P4254, DOI 10.1073/pnas.0813203106
   Xu ZH, 2010, AM J PATHOL, V177, P2585, DOI 10.2353/ajpath.2010.090899
   Yachida S, 2010, NATURE, V467, P1114, DOI 10.1038/nature09515
   Yang ZF, 2008, CANCER CELL, V13, P153, DOI 10.1016/j.ccr.2008.01.013
   Yauch RL, 2008, NATURE, V455, P406, DOI 10.1038/nature07275
   Zhang JJ, 2010, WORLD J GASTROENTERO, V16, P2881, DOI 10.3748/wjg.v16.i23.2881
NR 59
TC 22
Z9 24
U1 0
U2 13
PU LIPPINCOTT WILLIAMS & WILKINS
PI PHILADELPHIA
PA TWO COMMERCE SQ, 2001 MARKET ST, PHILADELPHIA, PA 19103 USA
SN 0267-1379
EI 1531-7056
J9 CURR OPIN GASTROEN
JI Curr. Opin. Gastroenterol.
PD SEP 15
PY 2011
VL 27
IS 5
BP 460
EP 466
DI 10.1097/MOG.0b013e328349e31f
PG 7
WC Gastroenterology & Hepatology
SC Gastroenterology & Hepatology
GA 806CQ
UT WOS:000293782200009
PM 21778878
DA 2023-09-23
ER

PT J
AU Hutchinson, L
   Stenstrom, B
   Chen, DA
   Piperdi, B
   Levey, S
   Lyle, S
   Wang, TC
   Houghton, J
AF Hutchinson, Lloyd
   Stenstrom, Bjorn
   Chen, Duan
   Piperdi, Bilal
   Levey, Sara
   Lyle, Stephen
   Wang, Timothy C.
   Houghton, JeanMarie
TI Human Barrett's Adenocarcinoma of the Esophagus, Associated Myofibroblasts, and Endothelium Can Arise from Bone Marrow-Derived Cells After Allogeneic Stem Cell Transplant
SO STEM CELLS AND DEVELOPMENT
LA English
DT Article
ID experimental colitis; contribute; transdifferentiation; regeneration; carcinoma; cancers
AB This study characterizes the contribution of bone marrow-derived cells (BMDCs) to Barrett's adenocarcinoma of the esophagus using a mouse surgical model of disease and human specimens. Transplantation of bone marrow expressing beta galactosidase into a wild-type mouse, followed by surgical esophagojejunostomy, allowed tracking of BMDCs into the surgical anastomosis and resulting Barrett's metaplasia. Human tissue from a male patient who had been transplanted with female bone marrow and later developed esophageal adenocarcinoma allowed us to tract donor-derived cells into the tumor. Using a combination of antibodies directed against beta-galactosidase (animal studies) and X/Y fluorescent in situ hybridization (FISH) (human studies), combined with specific lineage staining directed against epithelial, fibroblast, endothelial, and leukocyte markers, we show that bone marrow cells contribute to both the epithelial and stromal component of esophageal adenocarcinoma. These findings demonstrate that BMDCs can generate cancer-associated fibroblasts as well as contribute directly to epithelial cells in cancer of the esophagus.
C1 [Levey, Sara; Houghton, JeanMarie] Univ Massachusetts, Sch Med, Div Gastroenterol, Dept Med, Worcester, MA 01635 USA.
   [Lyle, Stephen; Houghton, JeanMarie] Univ Massachusetts, Sch Med, Dept Canc Biol, Worcester, MA 01635 USA.
   [Piperdi, Bilal] Univ Massachusetts, Sch Med, Div Oncol, Worcester, MA 01635 USA.
   [Hutchinson, Lloyd] UMassMem Hlth Care, Div Anat Pathol, Dept Pathol, Worcester, MA USA.
   [Stenstrom, Bjorn] Malmo Univ Hosp, Dept Ophthalmol, Malmo, Sweden.
   [Chen, Duan] Norwegian Univ Sci & Technol, Dept Canc Res & Mol Med, N-7034 Trondheim, Norway.
   [Wang, Timothy C.] Columbia Univ, Sch Med, Div Digest Dis, Dept Med, New York, NY USA.
C3 University of Massachusetts System; University of Massachusetts Worcester; University of Massachusetts System; University of Massachusetts Worcester; University of Massachusetts System; University of Massachusetts Worcester; University of Massachusetts System; University of Massachusetts Worcester; University Massachusetts Worcester Hospital; Lund University; Skane University Hospital; Norwegian University of Science & Technology (NTNU); Columbia University
RP Houghton, J (通讯作者)，Univ Massachusetts, Sch Med, Div Gastroenterol, Dept Med, LRB 209,364 Plantat St, Worcester, MA 01635 USA.
EM jeanmarie.houghton@umassmed.edu
FU [R01CA119061]
CR [Anonymous], 2008, SAS 9 2 VERS 9 2, V0, P0
   Avital I, 2007, STEM CELLS, V25, P2903, DOI 10.1634/stemcells.2007-0409
   Boix R, 2009, TRANSPLANTATION, V87, P1057, DOI 10.1097/TP.0b013e31819d1e5f
   Brittan M, 2005, GASTROENTEROLOGY, V128, P1984, DOI 10.1053/j.gastro.2005.03.028
   Brittan M, 2002, GUT, V50, P752, DOI 10.1136/gut.50.6.752
   Chakraborty A, 2004, BONE MARROW TRANSPL, V34, P183, DOI 10.1038/sj.bmt.1704547
   Cogle CR, 2007, STEM CELLS, V25, P1881, DOI 10.1634/stemcells.2007-0163
   Golfinopouloss V, 2009, BREAST CANCER RES TR, V113, P211, DOI 10.1007/s10549-008-9922-7
   Hayashi Y, 2007, PHARMACOLOGY, V80, P193, DOI 10.1159/000104148
   Hosmer DW, 1989, APPL LOGISTIC REGRES, V0, P0
   Houghton J, 2004, SCIENCE, V306, P1568, DOI 10.1126/science.1099513
   Houghton J, 2010, STEM CELLS DEV, V0, P0
   Janin A, 2009, BLOOD, V113, P1834, DOI 10.1182/blood-2008-07-171702
   Jiang YH, 2002, NATURE, V418, P41, DOI 10.1038/nature00870
   Komori M, 2005, WOUND REPAIR REGEN, V13, P109, DOI 10.1111/j.1067-1927.2005.130114.x
   Krause DS, 2001, CELL, V105, P369, DOI 10.1016/S0092-8674(01)00328-2
   Li HC, 2007, J CELL BIOCHEM, V101, P805, DOI 10.1002/jcb.21159
   LIANG KY, 1986, BIOMETRIKA, V73, P13, DOI 10.2307/2336267
   NELDER JA, 1972, J R STAT SOC SER A-G, V135, P370, DOI 10.2307/2344614
   Nestor O, 2009, MUTAT RES-REV MUTAT, V682, P21
   Nicholson AM, 2010, GASTROENTEROLOGY, V138, P0
   Okamoto R, 2002, NAT MED, V8, P1011, DOI 10.1038/nm755
   Sarosi G, 2008, DIS ESOPHAGUS, V21, P43, DOI 10.1111/j.1442-2050.2007.00744.x
   Sasaki M, 2008, J IMMUNOL, V180, P2581, DOI 10.4049/jimmunol.180.4.2581
   Stenstrom B, 2006, J GASTROINTEST SURG, V10, P1384, DOI 10.1016/j.gassur.2006.07.005
   Taketo MM, 2009, J GASTROENTEROL, V44, P93, DOI 10.1007/s00535-008-2321-3
   Wagers AJ, 2002, SCIENCE, V297, P2256, DOI 10.1126/science.1074807
   WOLFINGER R, 1993, J STAT COMPUT SIM, V48, P233, DOI 10.1080/00949659308811554
   Worthley DL, 2009, STEM CELLS, V27, P1463, DOI 10.1002/stem.63
NR 30
TC 57
Z9 59
U1 0
U2 2
PU MARY ANN LIEBERT, INC
PI NEW ROCHELLE
PA 140 HUGUENOT STREET, 3RD FL, NEW ROCHELLE, NY 10801 USA
SN 1547-3287
EI 1557-8534
J9 STEM CELLS DEV
JI Stem Cells Dev.
PD JAN 15
PY 2011
VL 20
IS 1
BP 11
EP 17
DI 10.1089/scd.2010.0139
PG 7
WC Cell & Tissue Engineering; Hematology; Medicine, Research & Experimental; Transplantation
SC Cell Biology; Hematology; Research & Experimental Medicine; Transplantation
GA 702BY
UT WOS:000285870800002
PM 20677919
DA 2023-09-23
ER

PT J
AU Whitaker-Menezes, D
   Martinez-Outschoorn, UE
   Lin, Z
   Ertel, A
   Flomenberg, N
   Witkiewicz, AK
   Birbe, RC
   Howell, A
   Pavlides, S
   Gandara, R
   Pestell, RG
   Sotgia, F
   Philp, NJ
   Lisanti, MP
AF Whitaker-Menezes, Diana
   Martinez-Outschoorn, Ubaldo E.
   Lin, Zhao
   Ertel, Adam
   Flomenberg, Neal
   Witkiewicz, Agnieszka K.
   Birbe, Ruth C.
   Howell, Anthony
   Pavlides, Stephanos
   Gandara, Ricardo
   Pestell, Richard G.
   Sotgia, Federica
   Philp, Nancy J.
   Lisanti, Michael P.
TI Evidence for a stromal-epithelial "lactate shuttle" in human tumors MCT4 is a marker of oxidative stress in cancer-associated fibroblasts
SO CELL CYCLE
LA English
DT Article
DE caveolin-1; oxidative stress; pseudohypoxia; lactate shuttle; MCT1; MCT4; metabolic coupling; tumor stroma; predictive biomarker; SLC16A1; SLC16A3; monocarboxylic acid transporter
ID metastatic breast-cancer; lactic-acidosis; gene-expression; monocarboxylate transporters; plasma-membrane; caveolin-1; hypoxia; recurrence; autophagy; survival
AB Recently, we proposed a new mechanism for understanding the Warburg effect in cancer metabolism. In this new paradigm, cancer-associated fibroblasts undergo aerobic glycolysis, and extrude lactate to "feed" adjacent cancer cells, which then drives mitochondrial biogenesis and oxidative mitochondrial metabolism in cancer cells. Thus, there is vectorial transport of energy-rich substrates from the fibroblastic tumor stroma to anabolic cancer cells. A prediction of this hypothesis is that cancer-associated fibroblasts should express MCT4, a mono-carboxylate transporter that has been implicated in lactate efflux from glycolytic muscle fibers and astrocytes in the brain. To address this issue, we co-cultured MCF7 breast cancer cells with normal fibroblasts. Interestingly, our results directly show that breast cancer cells specifically induce the expression of MCT4 in cancer-associated fibroblasts; MCF7 cells alone and fibroblasts alone, both failed to express MCT4. We also show that the expression of MCT4 in cancer-associated fibroblasts is due to oxidative stress, and can be prevented by pre-treatment with the anti-oxidant N-acetyl-cysteine. In contrast to our results with MCT4, we see that MCT1, a transporter involved in lactate uptake, is specifically upregulated in MCF7 breast cancer cells when co-cultured with fibroblasts. Virtually identical results were also obtained with primary human breast cancer samples. In human breast cancers, MCT4 selectively labels the tumor stroma, e. g., the cancer-associated fibroblast compartment. Conversely, MCT1 was selectively expressed in the epithelial cancer cells within the same tumors. Functionally, we show that overexpression of MCT4 in fibroblasts protects both MCF7 cancer cells and fibroblasts against cell death, under co-culture conditions. Thus, we provide the first evidence for the existence of a stromal-epithelial lactate shuttle in human tumors, analogous to the lactate shuttles that are essential for the normal physiological function of muscle tissue and brain. These data are consistent with the "reverse Warburg effect," which states that cancer-associated fibroblasts undergo aerobic glycolysis, thereby producing lactate, which is utilized as a metabolic substrate by adjacent cancer cells. In this model, " energy transfer" or "metabolic-coupling" between the tumor stroma and epithelial cancer cells "fuels" tumor growth and metastasis, via oxidative mitochondrial metabolism in anabolic cancer cells. Most importantly, our current findings provide a new rationale and novel strategy for anti-cancer therapies, by employing MCT inhibitors.
[truncated: 645,506 more chars]
