# Supplementary material for: A bibliometric and visual analysis of cancer-associated fibroblasts
Source: Front Immunol. 2023 Dec 19;14:1323115. doi: 10.3389/fimmu.2023.1323115 (PMC10762783; doi:10.3389/fimmu.2023.1323115)
Supplement: Supplementary file 1 [file DataSheet_1.zip › download2012u167.txt]

PT J
AU Kakarla, S
   Song, XT
   Gottschalk, S
AF Kakarla, Sunitha
   Song, Xiao-Tong
   Gottschalk, Stephen
TI Cancer-associated fibroblasts as targets for immunotherapy
SO IMMUNOTHERAPY
LA English
DT Review
DE cancer-associated fibroblasts; FAP-directed therapies; fibroblast activation protein; immunotherapy; tumor microenvironment
ID tumor-associated fibroblasts; epithelial-mesenchymal transition; monoclonal-antibody f-19; activation protein; tgf-beta; extracellular-matrix; stromal cells; solid tumors; oxidative stress; serine-protease
AB Immunotherapy for solid tumors has shown promise in preclinical as well as early clinical studies. However, its efficacy remains limited. The hindrance to achieving objective, long-lasting therapeutic responses in solid tumors is, in part, mediated by the dynamic nature of the tumor and its complex microenvironment. Tumor-directed therapies fail to eliminate components of the microenvironment, which can reinstate a tumorigenic milieu and contribute to recurrence. Cancer-associated fibroblasts (CAFs) form the most preponderant cell type in the solid tumor microenvironment. Given their pervasive role in facilitating tumor growth and metastatic dissemination, CAFs have emerged as attractive therapeutic targets in the tumor microenvironment. In this article, we highlight the cross-talk between CAFs and cancer cells, and discuss how targeting CAFs has the potential to improve current immunotherapy approaches for cancer.
C1 [Kakarla, Sunitha; Song, Xiao-Tong; Gottschalk, Stephen] Texas Childrens Hosp, Baylor Coll Med, Ctr Cell & Gene Therapy, Methodist Hosp, Houston, TX 77030 USA.
   [Kakarla, Sunitha; Song, Xiao-Tong; Gottschalk, Stephen] Texas Childrens Hosp, Baylor Coll Med, Texas Childrens Canc Ctr, Houston, TX 77030 USA.
   [Kakarla, Sunitha; Gottschalk, Stephen] Baylor Coll Med, Interdept Program Translat Biol & Mol Med, Houston, TX 77030 USA.
   [Gottschalk, Stephen] Baylor Coll Med, Dept Pediat, Houston, TX 77030 USA.
C3 The Methodist Hospital System; The Methodist Hospital - Houston; Baylor College of Medicine; Texas Children's Cancer Center; Baylor College of Medicine; Baylor College of Medicine; Baylor College of Medicine
RP Gottschalk, S (通讯作者)，Texas Childrens Hosp, Baylor Coll Med, Ctr Cell & Gene Therapy, Methodist Hosp, 1102 Bates St,Suite 1770, Houston, TX 77030 USA.
EM smgottsc@txch.org
FU Department of Defense [DAMD W81XWH-10-1-0281]; NIH [1R01CA148748-01A1]
CR Akhurst RJ, 2004, NAT GENET, V36, P790, DOI 10.1038/ng0804-790
   Akhurst RJ, 2002, J CLIN INVEST, V109, P1533, DOI 10.1172/JCI200215970
   Balsamo M, 2009, P NATL ACAD SCI USA, V106, P20847, DOI 10.1073/pnas.0906481106
   Barnas JL, 2010, CANCER MICROENVIRON, V3, P29, DOI 10.1007/s12307-010-0044-5
   Bollard CM, 2002, BLOOD, V99, P3179, DOI 10.1182/blood.V99.9.3179
   Boyd NF, 2007, NEW ENGL J MED, V356, P227, DOI 10.1056/NEJMoa062790
   Brennen WN, 2012, MOL CANCER THER, V11, P257, DOI 10.1158/1535-7163.MCT-11-0340
   Brown JM, 1998, CANCER RES, V58, P1408
   Burckhart T, 2010, J IMMUNOTHER, V33, P925, DOI 10.1097/CJI.0b013e3181f3cc87
   Cannito S, 2008, CARCINOGENESIS, V29, P2267, DOI 10.1093/carcin/bgn216
   Chang HY, 2002, P NATL ACAD SCI USA, V99, P12877, DOI 10.1073/pnas.162488599
   Chen CH, 2003, J EXP MED, V197, P1689, DOI 10.1084/jem.20021170
   Chen MM, 2000, J MOL CELL CARDIOL, V32, P1805, DOI 10.1006/jmcc.2000.1215
   Chen WT, 2003, CANCER METAST REV, V22, P259, DOI 10.1023/A:1023055600919
   Cheng JD, 2005, MOL CANCER THER, V4, P351
   Chomarat P, 2000, NAT IMMUNOL, V1, P510, DOI 10.1038/82763
   Cohen SJ, 2008, PANCREAS, V37, P154, DOI 10.1097/MPA.0b013e31816618ce
   Crawford Y, 2009, CANCER CELL, V15, P21, DOI 10.1016/j.ccr.2008.12.004
   De Wever O, 2008, INT J CANCER, V123, P2229, DOI 10.1002/ijc.23925
   Direkze NC, 2004, CANCER RES, V64, P8492, DOI 10.1158/0008-5472.CAN-04-1708
   Egeblad M, 2002, NAT REV CANCER, V2, P161, DOI 10.1038/nrc745
   Erez N, 2010, CANCER CELL, V17, P135, DOI 10.1016/j.ccr.2009.12.041
   Escudier B, 2007, NEW ENGL J MED, V356, P125, DOI 10.1056/NEJMoa060655
   Fakhrai H, 1996, P NATL ACAD SCI USA, V93, P2909, DOI 10.1073/pnas.93.7.2909
   Faouzi S, 1999, J HEPATOL, V30, P275, DOI 10.1016/S0168-8278(99)80074-9
   Fassnacht M, 2005, CLIN CANCER RES, V11, P5566, DOI 10.1158/1078-0432.CCR-05-0699
   Flechsig P, 2012, CLIN CANCER RES, V18, P3616, DOI 10.1158/1078-0432.CCR-11-2855
   Franco OE, 2011, CANCER RES, V71, P1272, DOI 10.1158/0008-5472.CAN-10-3142
   Fujita H, 2010, PANCREAS, V39, P1254, DOI 10.1097/MPA.0b013e3181dbf647
   Fukumura D, 1998, CELL, V94, P715, DOI 10.1016/S0092-8674(00)81731-6
   Gaggioli C, 2007, NAT CELL BIOL, V9, P1392, DOI 10.1038/ncb1658
   GARINCHESA P, 1990, P NATL ACAD SCI USA, V87, P7235, DOI 10.1073/pnas.87.18.7235
   Gonda TA, 2009, CELL CYCLE, V8, P2005, DOI 10.4161/cc.8.13.8985
   Grugan KD, 2010, P NATL ACAD SCI USA, V107, P11026, DOI 10.1073/pnas.0914295107
   Heldin CH, 2004, NAT REV CANCER, V4, P806, DOI 10.1038/nrc1456
   Hidalgo M, 2001, JNCI-J NATL CANCER I, V93, P178, DOI 10.1093/jnci/93.3.178
   Hill R, 2005, CELL, V123, P1001, DOI 10.1016/j.cell.2005.09.030
   Hu M, 2005, NAT GENET, V37, P899, DOI 10.1038/ng1596
   Hugo HJ, 2012, CANCER MICROENVIRON, V5, P83, DOI 10.1007/s12307-012-0098-7
   Hynes RO, 2009, SCIENCE, V326, P1216, DOI 10.1126/science.1176009
   Iwano M, 2002, J CLIN INVEST, V110, P341, DOI 10.1172/JCI200215518
   Kakarla S, 2011, BIOL BLOOD MARROW TR, V17, PS270, DOI 10.1016/j.bbmt.2010.12.351
   Kanayama S, 2008, ONCOL REP, V19, P117
   Kelly T, 2005, DRUG RESIST UPDATE, V8, P51, DOI 10.1016/j.drup.2005.03.002
   Kobayashi T, 2005, BIOCHEM BIOPH RES CO, V327, P393, DOI 10.1016/j.bbrc.2004.12.032
   Kraman M, 2010, SCIENCE, V330, P827, DOI 10.1126/science.1195300
   Krtolica A, 2001, P NATL ACAD SCI USA, V98, P12072, DOI 10.1073/pnas.211053698
   Kurose K, 2002, NAT GENET, V32, P355, DOI 10.1038/ng1013
   Lacuesta K, 2006, J IMMUNOTHER, V29, P250, DOI 10.1097/01.cji.0000192104.24583.ca
   Leask A, 2004, FASEB J, V18, P816, DOI 10.1096/fj.03-1273rev
   LeBeau AM, 2009, MOL CANCER THER, V8, P1378, DOI 10.1158/1535-7163.MCT-08-1170
   Lee J, 2005, CANCER RES, V65, P11156, DOI 10.1158/0008-5472.CAN-05-2805
   Li G, 2001, CANCER RES, V61, P3819
   Liang DM, 2012, BMC CANCER, V12, P0, DOI 10.1186/1471-2407-12-201
   Liao D, 2009, PLOS ONE, V4, P0, DOI 10.1371/journal.pone.0007965
   Loeffler M, 2006, J CLIN INVEST, V116, P1955, DOI 10.1172/JCI26532
   Mani SA, 2008, CELL, V133, P704, DOI 10.1016/j.cell.2008.03.027
   Marastoni S, 2008, CONNECT TISSUE RES, V49, P203, DOI 10.1080/03008200802143190
   Messerschmidt SKE, 2009, J CONTROL RELEASE, V137, P69, DOI 10.1016/j.jconrel.2009.03.010
   Mueller MM, 2004, NAT REV CANCER, V4, P839, DOI 10.1038/nrc1477
   Munn DH, 2007, J CLIN INVEST, V117, P1147, DOI 10.1172/JCI31178
   Nazareth MR, 2007, J IMMUNOL, V178, P5552, DOI 10.4049/jimmunol.178.9.5552
   Nemunaitis J, 2006, J CLIN ONCOL, V24, P4721, DOI 10.1200/JCO.2005.05.5335
   Nizar S, 2010, BBA-REV CANCER, V1806, P7, DOI 10.1016/j.bbcan.2010.02.001
   Ostman A, 2009, CURR OPIN GENET DEV, V19, P67, DOI 10.1016/j.gde.2009.01.003
   Orimo A, 2005, CELL, V121, P335, DOI 10.1016/j.cell.2005.02.034
   Ostermann E, 2008, CLIN CANCER RES, V14, P4584, DOI 10.1158/1078-0432.CCR-07-5211
   Ostman A, 2007, ADV CANCER RES, V97, P247, DOI 10.1016/S0065-230X(06)97011-0
   Paget S, 1889, LANCET, V133, P571, DOI 10.1016/S0140-6736(00)49915-0
   Park JE, 1999, J BIOL CHEM, V274, P36505, DOI 10.1074/jbc.274.51.36505
   Pavlides S, 2010, CELL CYCLE, V9, P3485, DOI 10.4161/cc.9.17.12721
   Pinchuk IV, 2008, GASTROENTEROLOGY, V135, P1228, DOI 10.1053/j.gastro.2008.07.016
   Powathil G, 2012, COMPUT MATH METHOD M, V2012, P0, DOI 10.1155/2012/410602
   Powell DW, 2005, AM J PHYSIOL-GASTR L, V289, PG2, DOI 10.1152/ajpgi.00075.2005
   Protti MP, 2012, ONCOIMMUNOLOGY, V1, P89, DOI 10.4161/onci.1.1.17939
   Radisky DC, 2007, J CELL BIOCHEM, V101, P830, DOI 10.1002/jcb.21186
   RETTIG WJ, 1994, INT J CANCER, V58, P385, DOI 10.1002/ijc.2910580314
   RETTIG WJ, 1988, P NATL ACAD SCI USA, V85, P3110, DOI 10.1073/pnas.85.9.3110
   Rudnick JA, 2011, PLOS ONE, V6, P0, DOI 10.1371/journal.pone.0024605
   Sadelain M, 2003, NAT REV CANCER, V3, P35, DOI 10.1038/nrc971
   Samel D, 2003, J BIOL CHEM, V278, P32077, DOI 10.1074/jbc.M304866200
   Santos AM, 2009, J CLIN INVEST, V119, P3613, DOI 10.1172/JCI38988
   Schoppmann SF, 2012, BREAST CANCER RES TR, V134, P237, DOI 10.1007/s10549-012-1984-x
   Scott AM, 2003, CLIN CANCER RES, V9, P1639
   Serini G, 1998, J CELL BIOL, V142, P873, DOI 10.1083/jcb.142.3.873
   Sethi T, 1999, NAT MED, V5, P662, DOI 10.1038/9511
   Shi M, 2012, WORLD J GASTROENTERO, V18, P840, DOI 10.3748/wjg.v18.i8.840
   Shojaei F, 2008, TRENDS CELL BIOL, V18, P372, DOI 10.1016/j.tcb.2008.06.003
   Shrimali RK, 2010, CANCER RES, V70, P6171, DOI 10.1158/0008-5472.CAN-10-0153
   Skobe M, 1998, P NATL ACAD SCI USA, V95, P1050, DOI 10.1073/pnas.95.3.1050
   Spaeth EL, 2009, PLOS ONE, V4, P0, DOI 10.1371/journal.pone.0004992
   Spiotto MT, 2004, NAT MED, V10, P294, DOI 10.1038/nm999
   Steeghs N, 2007, ANN SURG ONCOL, V14, P942, DOI 10.1245/s10434-006-9227-1
   Stuelten CH, 2010, PLOS ONE, V5, P0, DOI 10.1371/journal.pone.0009832
   Sturm A, 2004, J IMMUNOL, V173, P3889, DOI 10.4049/jimmunol.173.6.3889
   Tanswell P, 2001, BRIT J CLIN PHARMACO, V51, P177
   Taub DD, 1996, J IMMUNOL, V156, P2095
   Tjomsland V, 2011, NEOPLASIA, V13, P664, DOI 10.1593/neo.11332
   Toullec A, 2010, EMBO MOL MED, V2, P211, DOI 10.1002/emmm.201000073
   Vanneman M, 2012, NAT REV CANCER, V12, P237, DOI 10.1038/nrc3237
   WELT S, 1994, J CLIN ONCOL, V12, P1193, DOI 10.1200/JCO.1994.12.6.1193
   Wen YA, 2010, CANCER SCI, V101, P2325, DOI 10.1111/j.1349-7006.2010.01695.x
   Wipff PJ, 2007, J CELL BIOL, V179, P1311, DOI 10.1083/jcb.200704042
   Wuest T, 2002, ONCOGENE, V21, P4257, DOI 10.1038/sj.onc.1205193
   Yingling JM, 2004, NAT REV DRUG DISCOV, V3, P1011, DOI 10.1038/nrd1580
   Yu Q, 2000, GENE DEV, V14, P163
   Zeisberg EM, 2007, CANCER RES, V67, P10123, DOI 10.1158/0008-5472.CAN-07-3127
   Zhang B, 2007, J EXP MED, V204, P49, DOI 10.1084/jem.20062056
NR 108
TC 76
Z9 79
U1 0
U2 35
PU FUTURE MEDICINE LTD
PI LONDON
PA UNITEC HOUSE, 3RD FLOOR, 2 ALBERT PLACE, FINCHLEY CENTRAL, LONDON, N3 1QB, ENGLAND
SN 1750-743X
EI 1750-7448
J9 IMMUNOTHERAPY-UK
JI Immunotherapy
PD NOV 15
PY 2012
VL 4
IS 11
BP 1129
EP 1138
DI 10.2217/IMT.12.112
PG 10
WC Immunology
SC Immunology
GA 039SM
UT WOS:000311266800011
PM 23194363
DA 2023-09-23
ER

PT J
AU Nishimura, K
   Semba, S
   Aoyagi, K
   Sasaki, H
   Yokozaki, H
AF Nishimura, Kanako
   Semba, Shuho
   Aoyagi, Kazuhiko
   Sasaki, Hiroki
   Yokozaki, Hiroshi
TI Mesenchymal Stem Cells Provide an Advantageous Tumor Microenvironment for the Restoration of Cancer Stem Cells
SO PATHOBIOLOGY
LA English
DT Article
DE Bone-marrow-derived mesenchymal stem cells; Cancer stem cell; Gastric carcinoma; Tumor microenvironment
ID tgf-beta; gastric-cancer; breast-cancer; self-renewal; differentiation; identification; fibroblasts; metastasis; expression; stroma
AB Objective: Accumulating evidences suggest that cancer-associated fibroblasts are provided from bone-marrow-derived mesenchymal stem cells (BM-MSCs); however, little is known about the mechanism(s) by which BM-MSCs accelerate cancer aggressiveness. Methods: Gastric carcinoma (GC)-derived MKN-7 cells were cocultured with UE6E7T-12 BM-MSCs. The gene expression profile in MKN-7 cells was investigated by microarray analysis. Between two major types of GCs (intestinal- and diffuse-type), the expression of genes was detected by immunohistochemistry. Results: We found that direct attachment to UE6E7T-12 induced proliferation and cluster formation of MKN-7 cells. Coculture with UE6E7T-12 increased the population of CD133+ MKN-7 cells in vitro and coimplantation of these in mice resulted in subcutaneous tumors in vivo. The wingless-type MMTV integration site (WNT) family member 5A (WNT5A) and transforming growth factor-beta (TGF-beta)-induced (TGFBI) genes were found to be upregulated in MKN-7 cells directly attached to UE6E7T-12. Recruitment of CD271+ BM-MSC was detected preferentially in the stroma of the diffuse-type GC and this type of GC cell also showed frequent expression of WNT5A, TGF-beta type I receptor and CD133. Conclusion: BM-MSC-mediated activations of the WNT and TGF-beta signaling pathways were thought to provide advantageous microenvironments for cancer progression by supporting the reacquisition and maintenance of cancer stem cells. Copyright (c) 2012 S. Karger AG, Basel
C1 [Semba, Shuho] Kobe Univ, Grad Sch Med, Div Pathol, Dept Pathol,Chuo Ku, Kobe, Hyogo 6500017, Japan.
   [Aoyagi, Kazuhiko; Sasaki, Hiroki] Natl Canc Ctr, Res Inst, Div Integrat Omics & Bioinformat, Innovat Pathophysiol Res Grp, Tokyo 104, Japan.
C3 Kobe University; National Cancer Center - Japan
RP Semba, S (通讯作者)，Kobe Univ, Grad Sch Med, Div Pathol, Dept Pathol,Chuo Ku, 7-5-1 Kusunoki Cho, Kobe, Hyogo 6500017, Japan.
EM semba@med.kobe-u.ac.jp
FU Japan Society for the Promotion of Science [C-19590347, C-21590370]; Grants-in-Aid for Scientific Research [23590397] Funding Source: KAKEN
CR Azab AK, 2009, BLOOD, V114, P619, DOI 10.1182/blood-2009-01-199281
   Barth PJ, 2002, VIRCHOWS ARCH, V440, P128, DOI 10.1007/s00428-001-0551-3
   Bidlingmaier S, 2008, J MOL MED, V86, P1025, DOI 10.1007/s00109-008-0357-8
   Bieback K, 2009, STEM CELLS, V27, P2331, DOI 10.1002/stem.139
   Campbell LL, 2007, CELL CYCLE, V6, P2332, DOI 10.4161/cc.6.19.4914
   CAPLAN AI, 1991, J ORTHOP RES, V9, P641, DOI 10.1002/jor.1100090504
   Caplan AI, 2005, TISSUE ENG, V11, P1198, DOI 10.1089/ten.2005.11.1198
   Caplan AI, 2007, J CELL PHYSIOL, V213, P341, DOI 10.1002/jcp.21200
   Chen RH, 2010, CANCER CELL, V17, P362, DOI 10.1016/j.ccr.2009.12.049
   Clarke MF, 2006, CELL, V124, P1111, DOI 10.1016/j.cell.2006.03.011
   Dalerba P, 2007, P NATL ACAD SCI USA, V104, P10158, DOI 10.1073/pnas.0703478104
   De Wever O, 2003, J PATHOL, V200, P429, DOI 10.1002/path.1398
   Dimeo TA, 2009, CANCER RES, V69, P5364, DOI 10.1158/0008-5472.CAN-08-4135
   Dissanayake SK, 2007, J BIOL CHEM, V282, P17259, DOI 10.1074/jbc.M700075200
   Griend DJV, 2008, CANCER RES, V68, P9703, DOI 10.1158/0008-5472.CAN-08-3084
   H Hojo, 1977, J NIIGATA EXPTL MED, V91, P737
   HEPPNER GH, 1983, CANCER METAST REV, V2, P5, DOI 10.1007/BF00046903
   Hwang RF, 2008, CANCER RES, V68, P918, DOI 10.1158/0008-5472.CAN-07-5714
   Ikushima H, 2009, CELL STEM CELL, V5, P504, DOI 10.1016/j.stem.2009.08.018
   Ishikawa F, 2007, NAT BIOTECHNOL, V25, P1315, DOI 10.1038/nbt1350
   Japanese Gastric Cancer Association, 1999, JAP CLASS GASTR CARC, V0, P0
   Karnoub AE, 2007, NATURE, V449, P557, DOI 10.1038/nature06188
   Komuro A, 2009, JNCI-J NATL CANCER I, V101, P592, DOI 10.1093/jnci/djp058
   Kurayoshi M, 2006, CANCER RES, V66, P10439, DOI 10.1158/0008-5472.CAN-06-2359
   Liao CP, 2010, CANCER RES, V70, P7294, DOI 10.1158/0008-5472.CAN-09-3982
   Ma S, 2007, GASTROENTEROLOGY, V132, P2542, DOI 10.1053/j.gastro.2007.04.025
   Mani SA, 2008, CELL, V133, P704, DOI 10.1016/j.cell.2008.03.027
   Massague J, 2008, CELL, V134, P215, DOI 10.1016/j.cell.2008.07.001
   Meads MB, 2009, NAT REV CANCER, V9, P665, DOI 10.1038/nrc2714
   Menon LG, 2007, STEM CELLS, V25, P520, DOI 10.1634/stemcells.2006-0257
   Mishra PJ, 2008, CANCER RES, V68, P4331, DOI 10.1158/0008-5472.CAN-08-0943
   Nakayama H, 2006, J CLIN PATHOL, V53, P626
   NOWELL PC, 1976, SCIENCE, V194, P23, DOI 10.1126/science.959840
   OBrien CA, 2007, NATURE, V445, P106, DOI 10.1038/nature05372
   Oft M, 2002, NAT CELL BIOL, V4, P487, DOI 10.1038/ncb807
   Olempska M, 2007, HEPATOB PANCREAT DIS, V6, P92
   Park CC, 2006, CANCER RES, V66, P1526, DOI 10.1158/0008-5472.CAN-05-3071
   Penuelas S, 2009, CANCER CELL, V15, P315, DOI 10.1016/j.ccr.2009.02.011
   Polyak K, 2006, NAT MED, V12, P296, DOI 10.1038/nm1379
   Quintana E, 2008, NATURE, V456, P593, DOI 10.1038/nature07567
   RONNOVJESSEN L, 1995, J CLIN INVEST, V95, P859, DOI 10.1172/JCI117736
   Sanz-Rodriguez F, 2001, BLOOD, V97, P346, DOI 10.1182/blood.V97.2.346
   Sato T, 2009, NATURE, V459, P262, DOI 10.1038/nature07935
   Schatton T, 2008, NATURE, V451, P345, DOI 10.1038/nature06489
   Semba S, 2009, BRIT J CANCER, V101, P1365, DOI 10.1038/sj.bjc.6605309
   Shinto O, 2010, BRIT J CANCER, V102, P844, DOI 10.1038/sj.bjc.6605561
   Singh SK, 2004, NATURE, V432, P396, DOI 10.1038/nature03128
   Takeuchi M, 2009, IN VITRO CELL DEV-AN, V45, P290, DOI 10.1007/s11626-008-9174-1
   Tetsu O, 1999, NATURE, V398, P422, DOI 10.1038/18884
   Tsai KS, 2011, GASTROENTEROLOGY, V141, P1046, DOI 10.1053/j.gastro.2011.05.045
   Vermeulen L, 2008, P NATL ACAD SCI USA, V105, P13427, DOI 10.1073/pnas.0805706105
   Vermeulen L, 2010, NAT CELL BIOL, V12, P468, DOI 10.1038/ncb2048
   Vincent T, 2009, NAT CELL BIOL, V11, P943, DOI 10.1038/ncb1905
   Wu YJ, 2007, STEM CELLS, V25, P2648, DOI 10.1634/stemcells.2007-0226
   Yamamoto H, 2009, GASTROENTEROLOGY, V137, P242, DOI 10.1053/j.gastro.2009.02.003
   Yin AH, 1997, BLOOD, V90, P5002, DOI 10.1182/blood.V90.12.5002.5002_5002_5012
   Yokozaki H, 2000, PATHOL INT, V50, P767, DOI 10.1046/j.1440-1827.2000.01117.x
NR 57
TC 65
Z9 71
U1 1
U2 14
PU KARGER
PI BASEL
PA ALLSCHWILERSTRASSE 10, CH-4009 BASEL, SWITZERLAND
SN 1015-2008
EI 1423-0291
J9 PATHOBIOLOGY
JI Pathobiology
PD JUN 15
PY 2012
VL 79
IS 6
BP 290
EP 306
DI 10.1159/000337296
PG 17
WC Cell Biology; Pathology
SC Cell Biology; Pathology
GA 957VG
UT WOS:000305192800002
PM 22688186
DA 2023-09-23
ER

PT J
AU Miki, Y
   Ono, K
   Hata, S
   Suzuki, T
   Kumamoto, H
   Sasano, H
AF Miki, Yasuhiro
   Ono, Katsuhiko
   Hata, Shuko
   Suzuki, Takashi
   Kumamoto, Hiroyuki
   Sasano, Hironobu
TI The advantages of co-culture over mono cell culture in simulating in vivo environment
SO JOURNAL OF STEROID BIOCHEMISTRY AND MOLECULAR BIOLOGY
LA English
DT Review
DE Breast carcinoma; Co-culture; Aromatase; Cancer microenvironment
ID invasive ductal carcinoma; cancer-associated fibroblasts; breast-cancer; fibrotic focus; aromatase localization; stromal fibroblasts; epithelial-cells; tumor-growth; expression; estrogen
AB Breast cancer tissue consists of both carcinoma cells and stromal cells, and intratumoral stroma is composed of various cell types such as fibroblasts, adipocytes, inflammatory including lymphocytes and macrophage and lymphatic and blood capillaries including pericytes and endothelial cells. Recently, cell-cell communications or interactions among these cells have been considered to play an important role to cancer initiation, promotion, and progression. In particular, intratumoral fibroblasts are well known as cancer-associated fibroblast (CAF). CAF is considered to be different from normal fibroblasts in terms of promoting cancer progression through the cytokine signals. Carcinoma cell lines have contributed to the advancement of our understanding of cancer cell biology. Numerous researches have employed these carcinoma cell lines as a single- or mono-culture. However, it is also true that this mono-culture system cannot evaluate interactions between carcinoma and intratumoral stromal cells. Co-culture compositions of two different cell type of cancer tissues i.e., carcinoma cell lines and fibroblasts, were established in order to evaluate cell-cell interactions in these cancer microenvironment. This co-culture condition has the advantage of evaluating cell-cell interactions of cancer microenvironment. Therefore, in this review, we focused upon co-culture system and its application to understanding of various biological phenomenon as an ex vivo evaluation method of cancer microenvironment in breast cancer. This article is part of a Special Issue entitled 'Steroids and cancer'. (C) 2011 Elsevier Ltd. All rights reserved.
C1 [Miki, Yasuhiro] Tohoku Univ, Grad Sch Med, Dept Pathol, Div Oral Pathol,Aoba Ku, Sendai, Miyagi 9808575, Japan.
   [Miki, Yasuhiro; Ono, Katsuhiko; Hata, Shuko; Sasano, Hironobu] Tohoku Univ, Grad Sch Med, Div Anat Pathol, Sendai, Miyagi 9808575, Japan.
   [Suzuki, Takashi] Tohoku Univ, Grad Sch Med, Div Pathol & Histotechnol, Sendai, Miyagi 9808575, Japan.
C3 Tohoku University; Tohoku University; Tohoku University
RP Miki, Y (通讯作者)，Tohoku Univ, Grad Sch Med, Dept Pathol, Div Oral Pathol,Aoba Ku, 2-1 Seiryo Machi, Sendai, Miyagi 9808575, Japan.
EM miki@patholo2.med.tohoku.ac.jp
FU Grants-in-Aid for Scientific Research [24592826, 22790337] Funding Source: KAKEN
CR Ackerstaff E, 2007, NEOPLASIA, V9, P222, DOI 10.1593/neo.06673
   Anderson DM, 1997, NATURE, V390, P175, DOI 10.1038/36593
   [Anonymous], 2003, WHO CLASSIFICATION T, V0, P0
   BARNARD NJ, 1987, J PATHOL, V152, P287, DOI 10.1002/path.1711520407
   Bhargava R, 2005, MODERN PATHOL, V18, P1027, DOI 10.1038/modpathol.3800438
   Bhowmick NA, 2004, NATURE, V432, P332, DOI 10.1038/nature03096
   BLOOM HJG, 1957, BRIT J CANCER, V11, P359, DOI 10.1038/bjc.1957.43
   Burdall SE, 2003, BREAST CANCER RES, V5, P89, DOI 10.1186/bcr577
   Carmeliet P, 2000, NATURE, V408, P43, DOI 10.1038/35040684
   Colpaert C, 2001, AM J SURG PATHOL, V25, P1557, DOI 10.1097/00000478-200112000-00016
   Cruickshank SM, 2004, GUT, V53, P678, DOI 10.1136/gut.2003.029967
   De Wever O, 2003, J PATHOL, V200, P429, DOI 10.1002/path.1398
   Dougall WC, 1999, GENE DEV, V13, P2412, DOI 10.1101/gad.13.18.2412
   ELSTON CW, 1991, HISTOPATHOLOGY, V19, P403, DOI 10.1111/j.1365-2559.1991.tb00229.x
   Finak G, 2008, NAT MED, V14, P518, DOI 10.1038/nm1764
   Ghayad SE, 2010, INT J CANCER, V126, P545, DOI 10.1002/ijc.24750
   Gumuskaya B, 2010, CANCER GENET CYTOGEN, V203, P222, DOI 10.1016/j.cancergencyto.2010.07.118
   Harada N, 1998, BREAST CANCER RES TR, V49, PS15, DOI 10.1023/A:1006076101178
   Hasebe T, 2002, MODERN PATHOL, V15, P502, DOI 10.1038/modpathol.3880555
   Hasebe T, 1997, JPN J CANCER RES, V88, P590, DOI 10.1111/j.1349-7006.1997.tb00423.x
   Hayashi S, 2008, J STEROID BIOCHEM, V109, P201, DOI 10.1016/j.jsbmb.2008.03.013
   HSU SH, 1976, SCIENCE, V191, P392, DOI 10.1126/science.1246620
   Kalluri R, 2006, NAT REV CANCER, V6, P392, DOI 10.1038/nrc1877
   Langdon SP, 2003, CANC CELL CULTURE ME, V0, P0
   LeCluyse EL, 2001, EUR J PHARM SCI, V13, P343, DOI 10.1016/S0928-0987(01)00135-X
   LEONARDI E, 1992, J CLIN PATHOL, V45, P416, DOI 10.1136/jcp.45.5.416
   Liu J, 2007, J CELL BIOCHEM, V102, P1180, DOI 10.1002/jcb.21345
   Mamidi MK, 2011, J CELL BIOCHEM, V112, P1353, DOI 10.1002/jcb.23052
   Martinez-Outschoorn UE, 2010, CELL CYCLE, V9, P3515, DOI 10.4161/cc.9.17.12928
   Masri S, 2010, J STEROID BIOCHEM, V118, P277, DOI 10.1016/j.jsbmb.2009.10.011
   Massarweh S, 2006, ENDOCR-RELAT CANCER, V13, PS15, DOI 10.1677/erc.1.01273
   McCallum HM, 1996, BREAST CANCER RES TR, V39, P247, DOI 10.1007/BF01806153
   MCLESKEY SW, 1993, CANCER RES, V53, P2168
   Miki Y, 2007, J STEROID BIOCHEM, V106, P97, DOI 10.1016/j.jsbmb.2007.05.007
   Miki Y, 2007, CANCER RES, V67, P3945, DOI 10.1158/0008-5472.CAN-06-3105
   Miki Y, 2010, CANCER RES, V70, P6659, DOI 10.1158/0008-5472.CAN-09-4653
   Miki Y, 2009, J STEROID BIOCHEM, V114, P68, DOI 10.1016/j.jsbmb.2008.12.021
   Nishimura M, 2010, DRUG METAB PHARMACOK, V25, P236, DOI 10.2133/dmpk.25.236
   Ostman A, 2009, CURR OPIN GENET DEV, V19, P67, DOI 10.1016/j.gde.2009.01.003
   Oh HS, 2004, CANCER RES, V64, P6327, DOI 10.1158/0008-5472.CAN-03-3122
   Orimo A, 2005, CELL, V121, P335, DOI 10.1016/j.cell.2005.02.034
   Owen Jennifer L, 2004, BREAST DIS, V20, P145
   Paget S, 1889, LANCET, V133, P571, DOI 10.1016/S0140-6736(00)49915-0
   Phan TCA, 2004, HISTOL HISTOPATHOL, V19, P1325, DOI 10.14670/HH-19.1325
   Quiros RM, 2008, GYNECOL ONCOL, V110, P99, DOI 10.1016/j.ygyno.2008.03.006
   Ree AH, 1997, CLIN CANCER RES, V3, P1623
   Sadlonova A, 2005, BREAST CANCER RES, V7, PR46, DOI 10.1186/bcr949
   Sadlonova A, 2009, CANCER MICROENVIRON, V2, P9, DOI 10.1007/s12307-008-0017-0
   Sanderson JT, 2001, ENVIRON HEALTH PERSP, V109, P1027, DOI 10.2307/3454957
   Sasano H, 1998, ENDOCR REV, V19, P593, DOI 10.1210/er.19.5.593
   SASANO H, 1994, HUM PATHOL, V25, P530, DOI 10.1016/0046-8177(94)90127-9
   Sharma N, 2004, TOXICOLOGY, V203, P239, DOI 10.1016/j.tox.2004.06.017
   Shields-Botella J, 2005, J STEROID BIOCHEM, V93, P1, DOI 10.1016/j.jsbmb.2004.11.004
   Shih J-Y, 2006, J CANC MOL, V2, P101
   Siemann D, 2010, TUMOR MICROENVIRONME, V0, P0
   SOULE HD, 1973, J NATL CANCER I, V51, P1409, DOI 10.1093/jnci/51.5.1409
   Sun XZ, 1997, J STEROID BIOCHEM, V63, P29, DOI 10.1016/S0960-0760(97)00068-X
   Suzuki S, 2004, EXP CELL RES, V293, P259, DOI 10.1016/j.yexcr.2003.10.010
   Takahashi-Shiga N, 2009, CLIN CANCER RES, V15, P6028, DOI 10.1158/1078-0432.CCR-09-1013
   Taube ME, 2006, ONCOGENE, V25, P3041, DOI 10.1038/sj.onc.1209336
   Tavassoli FA, 2009, TUMORS MAMMARY GLAND, V0, P0
   Tortelli F, 2009, TISSUE ENG PT A, V15, P2373, DOI 10.1089/ten.tea.2008.0501
   Van den Eynden GG, 2007, HISTOPATHOLOGY, V51, P440, DOI 10.1111/j.1365-2559.2007.02761.x
   Van den Eynden GG, 2007, CLIN EXP METASTAS, V24, P13, DOI 10.1007/s10585-006-9049-3
   Verjans E, 2009, BMC CANCER, V9, P0, DOI 10.1186/1471-2407-9-230
   Wenger SL, 2004, BIOSCIENCE REP, V24, P631, DOI 10.1007/s10540-005-2797-5
   Yamaguchi Y, 2005, CANCER RES, V65, P4653, DOI 10.1158/0008-5472.CAN-04-3236
   Zhong B, 2011, J STEROID BIOCHEM, V126, P10, DOI 10.1016/j.jsbmb.2011.03.018
NR 68
TC 121
Z9 125
U1 2
U2 53
PU PERGAMON-ELSEVIER SCIENCE LTD
PI OXFORD
PA THE BOULEVARD, LANGFORD LANE, KIDLINGTON, OXFORD OX5 1GB, ENGLAND
SN 0960-0760
EI 
J9 J STEROID BIOCHEM
JI J. Steroid Biochem. Mol. Biol.
PD SEP 15
PY 2012
VL 131
IS 3-5
BP 68
EP 75
DI 10.1016/j.jsbmb.2011.12.004
PG 8
WC Biochemistry & Molecular Biology; Endocrinology & Metabolism
SC Biochemistry & Molecular Biology; Endocrinology & Metabolism
GA 977AD
UT WOS:000306627600002
PM 22265957
DA 2023-09-23
ER

PT J
AU Schoppmann, SF
   Berghoff, A
   Dinhof, C
   Jakesz, R
   Gnant, M
   Dubsky, P
   Jesch, B
   Heinzl, H
   Birner, P
AF Schoppmann, Sebastian F.
   Berghoff, Anna
   Dinhof, Carina
   Jakesz, Raimund
   Gnant, Michael
   Dubsky, Peter
   Jesch, Bettina
   Heinzl, Harald
   Birner, Peter
TI Podoplanin-expressing cancer-associated fibroblasts are associated with poor prognosis in invasive breast cancer
SO BREAST CANCER RESEARCH AND TREATMENT
LA English
DT Article
DE Cancer-associated fibroblasts; Breast cancer; Metastasis; Prognosis
ID mesenchymal transition; monoclonal-antibody; lymph-node; phase-ii; stroma; activation; carcinoma; marker; growth; tumors
AB While cancer research has been focused on tumor cells for many years, evidence is growing that the tumor stroma and in particular cancer-associated fibroblasts (CAFs) in particular play essential roles in the progression of human malignant disease. In human lung cancer, CAFs expressing the transmembrane protein podoplanin were shown to have significant influence on the patients' prognosis. In this study, we investigated the presence and prognostic role of podoplanin-expressing CAFs in a large series of patients with invasive breast cancer. Podoplanin expression was evaluated immunohistochemically in 367 breast cancers. Tumors with a parts per thousand yen10% distinct podoplanin staining were considered as positive (CAF+). Cytoplasmic podoplanin expression of tumor cells was considered as positive when a parts per thousand yen5% of tumor cells showed a distinct podoplanin expression. In normal breast tissue, no podoplanin-expressing fibrocytes were found. Thirty-three patients (9%) with breast cancer showed podoplanin expression in CAFs. In 28 patients (8%), a podoplanin expression in tumor cells was observed. A strong negative correlation of CAF+ with estrogen receptor status (p < 0.001), and a significant association with higher histological grading (p < 0.001) was seen. In multivariable analysis, CAFs+ was an independent prognostic factor for disease free (1.78 Hazard ratio; p = 0.026) and overall survival (2.304 Hazard ratio; p = 0.002) in patients with breast cancer. Podoplanin-expressing CAFs contribute to the prognosis of invasive breast cancer, indicating a highly aggressive subgroup. CAFs may present a highly selective target for anti-cancer therapies in patients with invasive breast cancer.
C1 [Schoppmann, Sebastian F.; Jakesz, Raimund; Gnant, Michael; Dubsky, Peter; Jesch, Bettina] Med Univ Vienna, Dept Surg, Gen Hosp, A-1090 Vienna, Austria.
   [Berghoff, Anna] Med Univ Vienna, Inst Neurol, A-1090 Vienna, Austria.
   [Dinhof, Carina] Univ Appl Sci, Krems, Austria.
   [Heinzl, Harald] Med Univ Vienna, Sect Clin Biometr, A-1090 Vienna, Austria.
   [Birner, Peter] Med Univ Vienna, Clin Inst Pathol, A-1090 Vienna, Austria.
C3 Medical University of Vienna; Medical University of Vienna; Medical University of Vienna; Medical University of Vienna
RP Schoppmann, SF (通讯作者)，Med Univ Vienna, Dept Surg, Gen Hosp, Waehringer Guertel 18-20, A-1090 Vienna, Austria.
EM sebastian.schoppmann@meduniwien.ac.at
CR Birner P, 2001, CLIN CANCER RES, V7, P1669
   Birner P, 2001, CLIN CANCER RES, V7, P93
   Breiteneder-Geleff S, 1999, VERH DTSCH GES PATHOL, V83, P270
   Elston C W, 2002, HISTOPATHOLOGY, V41, P154
   Hammond MEH, 2010, J CLIN ONCOL, V28, P2784, DOI 10.1200/JCO.2009.25.6529
   Hasebe T, 2000, AM J PATHOL, V156, P1701, DOI 10.1016/S0002-9440(10)65041-9
   HAY ED, 1995, AM J KIDNEY DIS, V26, P678, DOI 10.1016/0272-6386(95)90610-X
   Hofheinz RD, 2003, ONKOLOGIE, V26, P44, DOI 10.1159/000069863
   Hoshino A, 2011, CANCER RES, V71, P4769, DOI 10.1158/0008-5472.CAN-10-3228
   Jakesz R, 1999, J CLIN ONCOL, V17, P1701, DOI 10.1200/JCO.1999.17.6.1701
   Jakesz R, 1998, ZBL CHIR, V123, P28
   Kalluri R, 2006, NAT REV CANCER, V6, P392, DOI 10.1038/nrc1877
   Kawase A, 2008, INT J CANCER, V123, P1053, DOI 10.1002/ijc.23611
   Kiely BE, 2011, J CLIN ONCOL, V29, P456, DOI 10.1200/JCO.2010.30.2174
   Kim JB, 2005, TUMOR BIOL, V26, P173, DOI 10.1159/000086950
   Kimura N, 2005, PATHOL INT, V55, P83, DOI 10.1111/j.1440-1827.2005.01791.x
   Kitano H, 2010, ARCH PATHOL LAB MED, V134, P1520, DOI 10.1043/2009-0114-OA.1
   Kreppel M, 2010, VIRCHOWS ARCH, V456, P473, DOI 10.1007/s00428-010-0915-7
   Olsen CJ, 2010, BMC CANCER, V10, P0, DOI 10.1186/1471-2407-10-444
   Potenta S, 2008, BRIT J CANCER, V99, P1375, DOI 10.1038/sj.bjc.6604662
   Reardon DA, 2006, J CLIN ONCOL, V24, P115, DOI 10.1200/JCO.2005.03.4082
   Schemper M, 1996, CONTROL CLIN TRIALS, V17, P343, DOI 10.1016/0197-2456(96)00075-X
   Schoppmann SF, 2001, ANTICANCER RES, V21, P2351
   Scott AM, 2003, CLIN CANCER RES, V9, P1639
   Shekhar MPV, 2001, CANCER RES, V61, P1320
   Shibahara J, 2006, VIRCHOWS ARCH, V448, P493, DOI 10.1007/s00428-005-0133-x
   Suzuki-Inoue K, 2007, J BIOL CHEM, V282, P25993, DOI 10.1074/jbc.M702327200
   Thiery JP, 2002, NAT REV CANCER, V2, P442, DOI 10.1038/nrc822
   Wolff AC, 2007, J CLIN ONCOL, V25, P118, DOI 10.1200/JCO.2006.09.2775
   Yamanashi T, 2009, ONCOLOGY-BASEL, V77, P53, DOI 10.1159/000226112
   Zeisberg EM, 2007, CANCER RES, V67, P10123, DOI 10.1158/0008-5472.CAN-07-3127
NR 31
TC 85
Z9 92
U1 0
U2 16
PU SPRINGER
PI NEW YORK
PA ONE NEW YORK PLAZA, SUITE 4600, NEW YORK, NY, UNITED STATES
SN 0167-6806
EI 1573-7217
J9 BREAST CANCER RES TR
JI Breast Cancer Res. Treat.
PD JUL 15
PY 2012
VL 134
IS 1
BP 237
EP 244
DI 10.1007/s10549-012-1984-x
PG 8
WC Oncology
SC Oncology
GA 974LS
UT WOS:000306437500022
PM 22350732
DA 2023-09-23
ER

PT J
AU Calon, A
   Espinet, E
   Palomo-Ponce, S
   Tauriello, DVF
   Iglesias, M
   Cespedes, MV
   Sevillano, M
   Nadal, C
   Jung, P
   Zhang, XHF
   Byrom, D
   Riera, A
   Rossell, D
   Mangues, R
   Massague, J
   Sancho, E
   Batlle, E
AF Calon, Alexandre
   Espinet, Elisa
   Palomo-Ponce, Sergio
   Tauriello, Daniele V. F.
   Iglesias, Mar
   Virtudes Cespedes, Maria
   Sevillano, Marta
   Nadal, Cristina
   Jung, Peter
   Zhang, Xiang H. -F.
   Byrom, Daniel
   Riera, Antoni
   Rossell, David
   Mangues, Ramon
   Massague, Joan
   Sancho, Elena
   Batlle, Eduard
TI Dependency of Colorectal Cancer on a TGF-beta-Driven Program in Stromal Cells for Metastasis Initiation
SO CANCER CELL
LA English
DT Article
ID growth-factor; colon-cancer; tumor-suppressor; poor-prognosis; t-cells; receptor; interleukin-11; carcinoma; smad4; tumorigenesis
AB A large proportion of colorectal cancers (CRCs) display mutational inactivation of the TGF-beta pathway, yet, paradoxically, they are characterized by elevated TGF-beta production. Here, we unveil a prometastatic program induced by TGF-beta in the microenvironment that associates with a high risk of CRC relapse upon treatment. The activity of TGF-beta on stromal cells increases the efficiency of organ colonization by CRC cells, whereas mice treated with a pharmacological inhibitor of TGFBR1 are resilient to metastasis formation. Secretion of IL11 by TGF-beta-stimulated cancer-associated fibroblasts (CAFs) triggers GP130/STAT3 signaling in tumor cells. This crosstalk confers a survival advantage to metastatic cells. The dependency on the TGF-beta stromal program for metastasis initiation could be exploited to improve the diagnosis and treatment of CRC.
C1 [Calon, Alexandre; Espinet, Elisa; Palomo-Ponce, Sergio; Tauriello, Daniele V. F.; Sevillano, Marta; Jung, Peter; Sancho, Elena; Batlle, Eduard] Inst Res Biomed, Oncol Programme, Barcelona 08028, Spain.
   [Byrom, Daniel; Riera, Antoni] Inst Res Biomed, Chem & Mol Pharmacol Programme, Barcelona 08028, Spain.
   [Rossell, David] Inst Res Biomed, Biostat & Bioinformat Unit, Barcelona 08028, Spain.
   [Iglesias, Mar] Hosp Mar, Dept Pathol, Inst Hosp Mar Invest Med, Barcelona 08004, Spain.
   [Iglesias, Mar] Autonomous Univ Barcelona, Barcelona 08004, Spain.
   [Virtudes Cespedes, Maria; Mangues, Ramon] Hosp Santa Creu & Sant Pau, Biomed Res Inst St Pau, Barcelona 08025, Spain.
   [Virtudes Cespedes, Maria; Mangues, Ramon] CIBER Bioingn Biomat & Nanomed, Barcelona 08025, Spain.
   [Nadal, Cristina] Hosp Clin CIBERehd, Inst Malalties Hematooncol, Barcelona 08036, Spain.
   [Zhang, Xiang H. -F.; Massague, Joan] Mem Sloan Kettering Canc Ctr, Canc Biol & Genet Program, New York, NY 10021 USA.
   [Riera, Antoni] Univ Barcelona, Dept Quim Organ, E-08028 Barcelona, Spain.
   [Massague, Joan] Howard Hughes Med Inst, Chevy Chase, MD 20185 USA.
   [Batlle, Eduard] ICREA, Barcelona 08010, Spain.
C3 Barcelona Institute of Science & Technology; Institute for Research in Biomedicine - IRB Barcelona; Barcelona Institute of Science & Technology; Institute for Research in Biomedicine - IRB Barcelona; Barcelona Institute of Science & Technology; Institute for Research in Biomedicine - IRB Barcelona; Institut Hospital del Mar d'Investigacions Mediques (IMIM); Hospital del Mar; Autonomous University of Barcelona; Hospital of Santa Creu i Sant Pau; CIBER - Centro de Investigacion Biomedica en Red; CIBERBBN; CIBER - Centro de Investigacion Biomedica en Red; CIBEREHD; Memorial Sloan Kettering Cancer Center; University of Barcelona; Howard Hughes Medical Institute; ICREA
RP Sancho, E (通讯作者)，Inst Res Biomed, Oncol Programme, Barcelona 08028, Spain.
EM elena.sancho@irbbarcelona.org; eduard.batlle@irbbarcelona.org
FU Instituto de Salud Carlos III FEDER [RD09/0076/00036]; Xarxa de Bancs de tumors; Pla Director d'Oncologia de Catalunya (XBTC); European Research Council [208488]; Consolider programmes (MICINN); Spanish Ministry of Science and Innovation [SAF2006-02170, SAF2009-11757]; National Institutes of Health [CA34610]; Fundacion BBVA; MICINN [Grants PS09/00965]; NanoCoMets (CIBERBBN); ICREA Funding Source: Custom; European Research Council (ERC) [208488] Funding Source: European Research Council (ERC)
CR Alarcon C, 2009, CELL, V139, P757, DOI 10.1016/j.cell.2009.09.035
   Becker C, 2004, IMMUNITY, V21, P491, DOI 10.1016/j.immuni.2004.07.020
   Bhatia M, 2007, LEUKEMIA LYMPHOMA, V48, P9, DOI 10.1080/10428190600909115
   Bos PD, 2009, NATURE, V459, P1005, DOI 10.1038/nature08021
   Bueno L, 2008, EUR J CANCER, V44, P142, DOI 10.1016/j.ejca.2007.10.008
   Flavell RA, 2010, NAT REV IMMUNOL, V10, P554, DOI 10.1038/nri2808
   Gay LJ, 2011, NAT REV CANCER, V11, P123, DOI 10.1038/nrc3004
   Grady WM, 2002, ANNU REV GENOM HUM G, V3, P101, DOI 10.1146/annurev.genom.3.022502.103043
   Hahn JN, 2011, J CLIN INVEST, V121, P4030, DOI 10.1172/JCI45114
   Ikeda M, 2002, ANN SURG ONCOL, V9, P287, DOI 10.1007/BF02573067
   Jones S, 2008, P NATL ACAD SCI USA, V105, P4283, DOI 10.1073/pnas.0712345105
   Jorissen RN, 2009, CLIN CANCER RES, V15, P7642, DOI 10.1158/1078-0432.CCR-09-1431
   Kang YB, 2005, P NATL ACAD SCI USA, V102, P13909, DOI 10.1073/pnas.0506517102
   Kang YB, 2003, CANCER CELL, V3, P537, DOI 10.1016/S1535-6108(03)00132-6
   Kim BG, 2006, NATURE, V441, P1015, DOI 10.1038/nature04846
   Kitamura T, 2009, LAB INVEST, V89, P98, DOI 10.1038/labinvest.2008.107
   Kusaba T, 2006, ONCOL REP, V15, P1445
   Labelle M, 2011, CANCER CELL, V20, P576, DOI 10.1016/j.ccr.2011.09.009
   Liu F, 1997, GENE DEV, V11, P3157, DOI 10.1101/gad.11.23.3157
   Luzzi KJ, 1998, AM J PATHOL, V153, P865, DOI 10.1016/S0002-9440(10)65628-3
   MARKOWITZ S, 1995, SCIENCE, V268, P1336, DOI 10.1126/science.7761852
   Markowitz SD, 2009, NEW ENGL J MED, V361, P2449, DOI 10.1056/NEJMra0804588
   Massague J, 2008, CELL, V134, P215, DOI 10.1016/j.cell.2008.07.001
   Merlos-Suarez A, 2011, CELL STEM CELL, V8, P511, DOI 10.1016/j.stem.2011.02.020
   MORIKAWA K, 1988, CANCER RES, V48, P6863
   Morikawa T, 2011, CLIN CANCER RES, V17, P1452, DOI 10.1158/1078-0432.CCR-10-2694
   Munoz NM, 2006, CANCER RES, V66, P9837, DOI 10.1158/0008-5472.CAN-06-0890
   MUSASHI M, 1991, P NATL ACAD SCI USA, V88, P765, DOI 10.1073/pnas.88.3.765
   Nouso K, 2008, BRIT J CANCER, V98, P1161, DOI 10.1038/sj.bjc.6604282
   Oskarsson T, 2011, NAT MED, V17, P867, DOI 10.1038/nm.2379
   Padua D, 2008, CELL, V133, P66, DOI 10.1016/j.cell.2008.01.046
   Sabates-Beliver J, 2007, MOL CANCER RES, V5, P1263, DOI 10.1158/1541-7786.MCR-07-0267
   Sato T, 2011, GASTROENTEROLOGY, V141, P1762, DOI 10.1053/j.gastro.2011.07.050
   Sethi N, 2011, CANCER CELL, V19, P192, DOI 10.1016/j.ccr.2010.12.022
   Shultz LD, 2007, NAT REV IMMUNOL, V7, P118, DOI 10.1038/nri2017
   Smith JJ, 2010, GASTROENTEROLOGY, V138, P958, DOI 10.1053/j.gastro.2009.11.005
   Sonoshita M, 2011, CANCER CELL, V19, P125, DOI 10.1016/j.ccr.2010.11.008
   Subramanian A, 2005, P NATL ACAD SCI USA, V102, P15545, DOI 10.1073/pnas.0506580102
   Takaku K, 1998, CELL, V92, P645, DOI 10.1016/S0092-8674(00)81132-0
   Tan AR, 2009, BREAST CANCER RES TR, V115, P453, DOI 10.1007/s10549-008-0184-1
   TERAMURA M, 1992, BLOOD, V79, P327
   Tsushima H, 2001, CLIN CANCER RES, V7, P1258
   Valastyan S, 2011, CELL, V147, P275, DOI 10.1016/j.cell.2011.09.024
   Van Der Flier LG, 2007, GASTROENTEROLOGY, V132, P628, DOI 10.1053/j.gastro.2006.08.039
   Cespedes MV, 2007, AM J PATHOL, V170, P1077, DOI 10.2353/ajpath.2007.060773
   Walther A, 2009, NAT REV CANCER, V9, P489, DOI 10.1038/nrc2645
   WANG J, 1995, J BIOL CHEM, V270, P22044, DOI 10.1074/jbc.270.37.22044
   WARREN RS, 1995, J CLIN INVEST, V95, P1789, DOI 10.1172/JCI117857
   Yin JJ, 1999, J CLIN INVEST, V103, P197, DOI 10.1172/JCI3523
   Yingling JM, 2004, NAT REV DRUG DISCOV, V3, P1011, DOI 10.1038/nrd1580
NR 50
TC 775
Z9 797
U1 1
U2 110
PU CELL PRESS
PI CAMBRIDGE
PA 50 HAMPSHIRE ST, FLOOR 5, CAMBRIDGE, MA 02139 USA
SN 1535-6108
EI 1878-3686
J9 CANCER CELL
JI Cancer Cell
PD NOV 13
PY 2012
VL 22
IS 5
BP 571
EP 584
DI 10.1016/j.ccr.2012.08.013
PG 14
WC Oncology; Cell Biology
SC Oncology; Cell Biology
GA 038NK
UT WOS:000311181200005
PM 23153532
DA 2023-09-23
ER

PT J
AU Jones, ML
   Ewing, CM
   Isaacsa, WB
   Getzenberg, RH
AF Jones, Michelle L.
   Ewing, Charles M.
   Isaacsa, William B.
   Getzenberg, Robert H.
TI Prostate cancer-derived angiogenin stimulates the invasion of prostate fibroblasts
SO JOURNAL OF CELLULAR AND MOLECULAR MEDICINE
LA English
DT Article
DE prostate; cancer; fibroblasts; invasion; angiogenin
ID tumor-growth; stromal invasion; epithelial-cells; binding-protein; acceleration; progression; induction; collagen; lines; mice
AB Prostate fibroblasts promote prostate cancer progression by secreting factors that enhance tumour growth and induce the migration and invasion of prostate cancer cells. Considering the role of fibroblasts in cancer progression, we hypothesized that prostate cancer cells recruit these cells to their vicinity, where they are most directly available to influence cancer cell behaviour. To test this hypothesis, we performed modified Boyden chamber assays assessing the migration and collagen I invasion of normal primary prostate fibroblasts (PrSCs) and prostate cancer-associated fibroblasts (PCAFs) in response to media conditioned by the metastatic prostate cancer cell lines PC-3, LNCaP and DU145. During 4-hr incubations, PrSCs and PCAFs migrated and invaded in response to the conditioned media. To identify candidate proteins in the conditioned media that produced these effects, we performed cytokine antibody arrays and detected angiogenin in all three media. Angiogenin-blocked PC-3-conditioned medium, obtained using an anti-angiogenin polyclonal antibody or angiogenin siRNA, significantly reduced PC-3-induced PrSC and PCAF collagen I invasion. Furthermore, angiogenin alone at 1, 2 and 5 ng/ml significantly stimulated PCAF collagen I invasion. These results suggest that PC-3-derived angiogenin stimulates the invasion of normal prostate fibroblasts and PCAFs and is sufficient for invasion of the latter. Because prostate fibroblasts play key roles in prostate cancer progression, targeting their invasion using an anti-angiogenin-based therapy may be a strategy for preventing or treating advanced prostate cancer.
C1 [Jones, Michelle L.; Ewing, Charles M.; Isaacsa, William B.; Getzenberg, Robert H.] Johns Hopkins Univ, Sch Med, Brady Urol Inst, Baltimore, MD USA.
   [Jones, Michelle L.; Ewing, Charles M.; Isaacsa, William B.; Getzenberg, Robert H.] Johns Hopkins Univ, Sch Med, Dept Urol, Baltimore, MD USA.
   [Isaacsa, William B.; Getzenberg, Robert H.] Johns Hopkins Univ, Sch Med, Dept Oncol, Baltimore, MD USA.
   [Getzenberg, Robert H.] Johns Hopkins Univ, Sch Med, Dept Pharmacol & Mol Therapeut, Baltimore, MD USA.
C3 Johns Hopkins University; Johns Hopkins University; Johns Hopkins University; Johns Hopkins University
RP Getzenberg, RH (通讯作者)，600 N Wolfe St,Marburg 121, Baltimore, MD 21287 USA.
EM rgetzen1@jhmi.edu
CR Alberts B, 2002, MOL BIOL CELL, V0, P0
   CAMPS JL, 1990, P NATL ACAD SCI USA, V87, P75, DOI 10.1073/pnas.87.1.75
   Chung LWK, 2005, J UROLOGY, V173, P10, DOI 10.1097/01.ju.0000141582.15218.10
   De Wever O, 2010, INT J DEV BIOL, V54, P887, DOI 10.1387/ijdb.092948ow
   DJAKIEW D, 1993, CANCER RES, V53, P1416
   Donat SM, 2001, J UROLOGY, V165, P1117, DOI 10.1016/S0022-5347(05)66441-5
   Dow JK, 2000, UROLOGY, V55, P800, DOI 10.1016/S0090-4295(00)00457-X
   Fujita K, 2008, PROSTATE, V68, P872, DOI 10.1002/pros.20755
   Fukumura D, 1998, CELL, V94, P715, DOI 10.1016/S0092-8674(00)81731-6
   GLEAVE M, 1991, CANCER RES, V51, P3753
   Gmyrek GA, 2001, AM J PATHOL, V159, P579, DOI 10.1016/S0002-9440(10)61729-4
   Hara I, 2004, INT J UROL, V11, P250, DOI 10.1111/j.1442-2042.2003.00774.x
   HU GF, 1994, P NATL ACAD SCI USA, V91, P12096, DOI 10.1073/pnas.91.25.12096
   HU GF, 1993, P NATL ACAD SCI USA, V90, P1217, DOI 10.1073/pnas.90.4.1217
   HU GF, 1991, P NATL ACAD SCI USA, V88, P2227, DOI 10.1073/pnas.88.6.2227
   Jackson RS, 2008, DIFFERENTIATION, V76, P606, DOI 10.1111/j.1432-0436.2008.00273.x
   Karaca B, 2008, EUR CYTOKINE NETW, V19, P176, DOI 10.1684/ecn.2008.0139
   Katona TM, 2005, CLIN CANCER RES, V11, P8358, DOI 10.1158/1078-0432.CCR-05-0962
   Kawada M, 2007, CANCER SCI, V98, P350, DOI 10.1111/j.1349-7006.2007.00407.x
   Kirschenbaum A, 1997, UROL ONCOL, V3, P3, DOI 10.1016/S1078-1439(97)00001-X
   Li WY, 2003, WOUND REPAIR REGEN, V11, P239, DOI 10.1046/j.1524-475X.2003.11402.x
   Majumder PK, 2003, P NATL ACAD SCI USA, V100, P7841, DOI 10.1073/pnas.1232229100
   Nakashiro K, 2000, AM J PATHOL, V157, P795, DOI 10.1016/S0002-9440(10)64593-2
   Nishimura K, 1999, PROSTATE, V41, P145
   OLSON KA, 1994, CANCER RES, V54, P4576
   OLSON KA, 1995, P NATL ACAD SCI USA, V92, P442, DOI 10.1073/pnas.92.2.442
   Olson KA, 2002, INT J CANCER, V98, P923, DOI 10.1002/ijc.10282
   Olson KA, 2001, CLIN CANCER RES, V7, P3598
   Olumi AF, 1999, CANCER RES, V59, P5002
   Paland N, 2009, MOL CANCER RES, V7, P1212, DOI 10.1158/1541-7786.MCR-09-0073
   Schoenstadt A, 2006, PROSTATE CANC SURVIV, V0, P0
   Suzuki Y, 1999, J BIOCHEM, V126, P54, DOI 10.1093/oxfordjournals.jbchem.a022436
   Tuxhorn JA, 2002, CLIN CANCER RES, V8, P2912
   Walsh PC, 2007, GUIDE SURVIVING PROS, V0, P0
   Yoshioka N, 2006, P NATL ACAD SCI USA, V103, P14519, DOI 10.1073/pnas.0606708103
NR 35
TC 10
Z9 10
U1 0
U2 2
PU WILEY
PI HOBOKEN
PA 111 RIVER ST, HOBOKEN 07030-5774, NJ USA
SN 1582-1838
EI 1582-4934
J9 J CELL MOL MED
JI J. Cell. Mol. Med.
PD JAN 15
PY 2012
VL 16
IS 1
BP 193
EP 201
DI 10.1111/j.1582-4934.2011.01283.x
PG 9
WC Cell Biology; Medicine, Research & Experimental
SC Cell Biology; Research & Experimental Medicine
GA 869GT
UT WOS:000298586600018
PM 21352472
DA 2023-09-23
ER

PT J
AU El-Nikhely, N
   Larzabal, L
   Seeger, W
   Calvo, A
   Savai, R
AF El-Nikhely, Nefertiti
   Larzabal, Leyre
   Seeger, Werner
   Calvo, Alfonso
   Savai, Rajkumar
TI Tumor-stromal interactions in lung cancer: novel candidate targets for therapeutic intervention
SO EXPERT OPINION ON INVESTIGATIONAL DRUGS
LA English
DT Review
DE immunotherapy; lung cancer; lymphoid cells; myeloid cells; NSCLC; tumor stroma
ID mesenchymal stem-cells; fibroblast activation protein; carcinoma-associated-fibroblasts; marrow-derived cells; growth-factor-beta; cd8(+) t-cells; bone-marrow; dendritic cells; phase-i; prognostic-factor
AB Introduction: Lung cancer is the leading cause of cancer deaths worldwide. Although standard treatment regimens have produced promising results with neoadjuvant and adjuvant strategies, outcomes for patients with lung cancer are still considered disappointing. Recent data provide evidence that the tumor-stromal environment is a leading player in carcinogenesis, not just a supporting tumor compartment. Areas covered: This article reviews the current understanding of the lung cancer microenvironment and the complex bidirectional interplay between the tumor and lung microenvironment in non-small cell lung cancer (NSCLC). In particular, this review emphasizes the role of fibroblasts, mesenchymal stem cells and myeloid cells as well as mediators and molecular pathways regulated by these cells within the tumor microenvironment (TME) that contribute to lung tumor initiation, progression and metastasis. In addition, this review also summarizes the therapeutic strategies currently being applied in preclinical and clinical trials. Expert opinion: Considering the recent advances in understanding lung tumor stroma, lung cancer progression could be effectively hampered by combining cytotoxic strategies with therapies that target the TME. However, more preclinical and clinical research is needed to prove the efficacy of this strategy for treating NSCLC.
C1 [El-Nikhely, Nefertiti; Larzabal, Leyre; Seeger, Werner; Calvo, Alfonso; Savai, Rajkumar] Max Planck Inst Heart & Lung Res, Dept Lung Dev & Remodeling, Bad Nauheim, Germany.
   [Larzabal, Leyre; Calvo, Alfonso] Univ Navarra, Ctr Appl Med Res CIMA, Div Oncol, Lab Novel Therapeut Targets, E-31080 Pamplona, Spain.
C3 Max Planck Society; University of Navarra
RP Savai, R (通讯作者)，Max Planck Inst Heart & Lung Res, Dept Lung Dev & Remodeling, Bad Nauheim, Germany.
EM rajkumar.savai@mpi-bn.mpg.de
FU LOEWE Centre Universities of Giessen and Marburg Lung Centre (UGMLC); German Centre for Lung Research (DZL); UTE project CIMA; ISCiii-RTICC [RD06/0020/0066]; Gobierno Vasco fellowship
CR Al-Shibli KI, 2008, CLIN CANCER RES, V14, P5220, DOI 10.1158/1078-0432.CCR-08-0133
   Almokadem S, 2012, EXPERT OPIN BIOL TH, V12, P251, DOI 10.1517/14712598.2012.646985
   Arteaga CL, 2006, CURR OPIN GENET DEV, V16, P30, DOI 10.1016/j.gde.2005.12.009
   Barnas JL, 2010, CANCER MICROENVIRON, V3, P29, DOI 10.1007/s12307-010-0044-5
   Bennaceur K, 2006, INT IMMUNOL, V18, P879, DOI 10.1093/intimm/dxl024
   Bennaceur K, 2009, BBA-REV CANCER, V1795, P16, DOI 10.1016/j.bbcan.2008.07.001
   Bergfeld SA, 2010, CANCER METAST REV, V29, P249, DOI 10.1007/s10555-010-9222-7
   Bhowmick NA, 2004, NATURE, V432, P332, DOI 10.1038/nature03096
   Bingle L, 2002, J PATHOL, V196, P254, DOI 10.1002/path.1027
   Bremnes RM, 2011, J THORAC ONCOL, V6, P209, DOI 10.1097/JTO.0b013e3181f8a1bd
   Burger JA, 2009, LEUKEMIA, V23, P43, DOI 10.1038/leu.2008.299
   Burger JA, 2011, EXPERT REV ANTICANC, V11, P621, DOI 10.1586/era.11.11
   Casanovas O, 2005, CANCER CELL, V8, P299, DOI 10.1016/j.ccr.2005.09.005
   Chen JJW, 2003, CLIN CANCER RES, V9, P729
   Chen X, 2008, MOL THER, V16, P749, DOI 10.1038/mt.2008.3
   Cheng JD, 2002, CANCER RES, V62, P4767
   Chiappori AA, 2010, EXPERT OPIN BIOL TH, V10, P983, DOI 10.1517/14712598.2010.484801
   Coggins CRE, 2010, INHAL TOXICOL, V22, P974, DOI 10.3109/08958378.2010.501831
   Daley JM, 2008, J LEUKOCYTE BIOL, V83, P64, DOI 10.1189/jlb.0407247
   Desgrosellier JS, 2010, NAT REV CANCER, V10, P9, DOI 10.1038/nrc2748
   Donnem T, 2008, J THORAC ONCOL, V3, P963, DOI 10.1097/JTO.0b013e3181834f52
   Donnem T, 2009, J THORAC ONCOL, V4, P578, DOI 10.1097/JTO.0b013e31819f2e38
   Fridlender ZG, 2011, AM J RESP CELL MOL, V44, P230, DOI 10.1165/rcmb.2010-0080OC
   Fridlender ZG, 2010, CANCER RES, V70, P109, DOI 10.1158/0008-5472.CAN-09-2326
   Fridlender ZG, 2009, CANCER CELL, V16, P183, DOI 10.1016/j.ccr.2009.06.017
   Fulciniti M, 2009, CLIN CANCER RES, V15, P7144, DOI 10.1158/1078-0432.CCR-09-1483
   Gabrilovich DI, 2009, NAT REV IMMUNOL, V9, P162, DOI 10.1038/nri2506
   Galli SJ, 2005, NAT IMMUNOL, V6, P135, DOI 10.1038/ni1158
   Gamez-Pozo A, 2012, PLOS ONE, V7, P0, DOI 10.1371/journal.pone.0033752
   Gangadhar Tara, 2010, CANCER BIOL THER, V9, P409, DOI 10.4161/cbt.9.6.11233
   Hallam S, 2009, J PATHOL, V219, P143, DOI 10.1002/path.2602
   HARDING FA, 1992, NATURE, V356, P607, DOI 10.1038/356607a0
   Hengesbach LM, 2004, J NUTR, V134, P2653, DOI 10.1093/jn/134.10.2653
   Hiraoka K, 2006, BRIT J CANCER, V94, P275, DOI 10.1038/sj.bjc.6602934
   Hiratsuka S, 2006, NAT CELL BIOL, V8, P1369, DOI 10.1038/ncb1507
   Ho CC, 2008, AM J RESP CRIT CARE, V177, P763, DOI 10.1164/rccm.200704-641OC
   Hofheinz RD, 2003, ONKOLOGIE, V26, P44, DOI 10.1159/000069863
   Hua H, 2011, CELL MOL LIFE SCI, V68, P3853, DOI 10.1007/s00018-011-0763-x
   Huysentruyt LC, 2008, INT J CANCER, V123, P73, DOI 10.1002/ijc.23492
   Ibaraki T, 2005, EUR J CARDIO-THORAC, V28, P617, DOI 10.1016/j.ejcts.2005.06.020
   Ishikawa S, 2004, CLIN CANCER RES, V10, P6579, DOI 10.1158/1078-0432.CCR-04-0272
   Ito M, 2012, CHEST, V0, P0
   Jin H, 2004, BRIT J CANCER, V90, P561, DOI 10.1038/sj.bjc.6601576
   Carlini MJ, 2010, HUM PATHOL, V41, P697, DOI 10.1016/j.humpath.2009.04.029
   Joyce JA, 2009, NAT REV CANCER, V9, P239, DOI 10.1038/nrc2618
   Kanehira M, 2007, CANCER GENE THER, V14, P894, DOI 10.1038/sj.cgt.7701079
   Kaplan RN, 2005, NATURE, V438, P820, DOI 10.1038/nature04186
   Karnoub AE, 2007, NATURE, V449, P557, DOI 10.1038/nature06188
   Khakoo AY, 2006, J EXP MED, V203, P1235, DOI 10.1084/jem.20051921
   Kidd S, 2010, CYTOTHERAPY, V12, P615, DOI 10.3109/14653241003631815
   Kim SM, 2008, CANCER RES, V68, P9614, DOI 10.1158/0008-5472.CAN-08-0451
   Ko JS, 2009, CLIN CANCER RES, V15, P2148, DOI 10.1158/1078-0432.CCR-08-1332
   Konishi J, 2004, HUM IMMUNOL, V65, P1377, DOI 10.1016/j.humimm.2004.09.003
   Kryczek I, 2007, AM J PHYSIOL-CELL PH, V292, PC987, DOI 10.1152/ajpcell.00406.2006
   Kusmartsev S, 2005, J IMMUNOL, V174, P4880, DOI 10.4049/jimmunol.174.8.4880
   Ladanyi A, 2007, CANCER IMMUNOL IMMUN, V56, P1459, DOI 10.1007/s00262-007-0286-3
   Langer CJ, 2010, J CLIN ONCOL, V28, P5311, DOI 10.1200/JCO.2010.28.8126
   Langley RR, 2011, INT J CANCER, V128, P2527, DOI 10.1002/ijc.26031
   Lathers DMR, 2004, CANCER IMMUNOL IMMUN, V53, P422, DOI 10.1007/s00262-003-0459-7
   Lee G, 2009, CURR OPIN PULM MED, V15, P303, DOI 10.1097/MCP.0b013e32832c975a
   Liu CY, 2010, J CANCER RES CLIN, V136, P35, DOI 10.1007/s00432-009-0634-0
   Loebinger MR, 2009, CANCER RES, V69, P4134, DOI 10.1158/0008-5472.CAN-08-4698
   Ma JL, 2010, BMC CANCER, V10, P0, DOI 10.1186/1471-2407-10-112
   MacGregor JN, 2006, CANCER RES, V66, P4913, DOI 10.1158/0008-5472.CAN-05-3507
   Mantovani A, 2007, EUR J IMMUNOL, V37, P14, DOI 10.1002/eji.200636910
   Martin FT, 2010, BREAST CANCER RES TR, V124, P317, DOI 10.1007/s10549-010-0734-1
   Massague J, 2008, CELL, V134, P215, DOI 10.1016/j.cell.2008.07.001
   Mazzocca A, 2010, HEPATOLOGY, V51, P523, DOI 10.1002/hep.23285
   Morse MA, 2005, CLIN CANCER RES, V11, P3017, DOI 10.1158/1078-0432.CCR-04-2172
   Motohashi S, 2011, CLIN IMMUNOL, V140, P167, DOI 10.1016/j.clim.2011.01.009
   Motohashi S, 2009, J IMMUNOL, V182, P2492, DOI 10.4049/jimmunol.0800126
   Mueller MM, 2004, NAT REV CANCER, V4, P839, DOI 10.1038/nrc1477
   Nakao M, 2009, CANCER-AM CANCER SOC, V115, P2732, DOI 10.1002/cncr.24303
   Navab R, 2011, P NATL ACAD SCI USA, V108, P7160, DOI 10.1073/pnas.1014506108
   Nefedova Y, 2005, CANCER RES, V65, P9525, DOI 10.1158/0008-5472.CAN-05-0529
   Nefedova Y, 2007, CANCER RES, V67, P11021, DOI 10.1158/0008-5472.CAN-07-2593
   Noel D, 2007, LEUKEMIA LYMPHOMA, V48, P1283, DOI 10.1080/10428190701361869
   Norrby K, 2002, APMIS, V110, P355, DOI 10.1034/j.1600-0463.2002.100501.x
   OMahony D, 2005, J CLIN ONCOL, V23, P9022, DOI 10.1200/JCO.2005.02.3101
   Ostman A, 2009, CURR OPIN GENET DEV, V19, P67, DOI 10.1016/j.gde.2009.01.003
   OKAHARA H, 1994, CANCER RES, V54, P3233
   Otsuka S, 2008, J THORAC ONCOL, V3, P1379, DOI 10.1097/JTO.0b013e31818dda9d
   Pages F, 2010, ONCOGENE, V29, P1093, DOI 10.1038/onc.2009.416
   Perrot I, 2007, J IMMUNOL, V178, P2763, DOI 10.4049/jimmunol.178.5.2763
   Perroud MW, 2011, J EXP CLIN CANC RES, V30, P0, DOI 10.1186/1756-9966-30-65
   Petersen RP, 2006, CANCER-AM CANCER SOC, V107, P2866, DOI 10.1002/cncr.22282
   Piccard H, 2012, CRIT REV ONCOL HEMAT, V82, P296, DOI 10.1016/j.critrevonc.2011.06.004
   Pietras K, 2010, EXP CELL RES, V316, P1324, DOI 10.1016/j.yexcr.2010.02.045
   Pittenger MF, 1999, SCIENCE, V284, P143, DOI 10.1126/science.284.5411.143
   Pollard JW, 2004, NAT REV CANCER, V4, P71, DOI 10.1038/nrc1256
   Qiao L, 2008, CANCER LETT, V269, P67, DOI 10.1016/j.canlet.2008.04.032
   Rajantie I, 2004, BLOOD, V104, P2084, DOI 10.1182/blood-2004-01-0336
   Rasanen K, 2010, EXP CELL RES, V316, P2713, DOI 10.1016/j.yexcr.2010.04.032
   Ray P, 2011, IMMUNOL RES, V50, P153, DOI 10.1007/s12026-011-8230-1
   Ren CC, 2008, STEM CELLS, V26, P2332, DOI 10.1634/stemcells.2008-0084
   RETTIG WJ, 1993, CANCER RES, V53, P3327
   Rijavec M, 2011, RESP MED, V105, PS20, DOI 10.1016/S0954-6111(11)70006-3
   Rosen PJ, 2010, CLIN CANCER RES, V16, P2677, DOI 10.1158/1078-0432.CCR-09-2862
   Ruffini E, 2009, ANN THORAC SURG, V87, P365, DOI 10.1016/j.athoracsur.2008.10.067
   SAFFIOTTI U, 1994, ENVIRON HEALTH PERSP, V102, P159, DOI 10.2307/3432233
   Sanchez-Martin L, 2011, BLOOD, V117, P88, DOI 10.1182/blood-2009-12-258186
   Sandler A, 2006, NEW ENGL J MED, V355, P2542, DOI 10.1056/NEJMoa061884
   Sautes-Fridman C, 2011, CANCER METAST REV, V30, P13, DOI 10.1007/s10555-011-9279-y
   Schmidt T, 2012, CELL MOL LIFE SCI, V69, P1391, DOI 10.1007/s00018-011-0863-7
   Scott AM, 2003, CLIN CANCER RES, V9, P1639
   Shaked Y, 2009, BBA-REV CANCER, V1796, P1, DOI 10.1016/j.bbcan.2009.07.002
   Shimizu K, 2010, J THORAC ONCOL, V5, P585, DOI 10.1097/JTO.0b013e3181d60fd7
   Sinha P, 2007, J IMMUNOL, V179, P977, DOI 10.4049/jimmunol.179.2.977
   Smyth MJ, 2000, NAT IMMUNOL, V1, P459, DOI 10.1038/82698
   Socinski MA, 2011, CANCER TREAT REV, V37, P611, DOI 10.1016/j.ctrv.2011.04.003
   Son BR, 2006, STEM CELLS, V24, P1254, DOI 10.1634/stemcells.2005-0271
   Sugiyama Y, 2001, J IMMUNOTHER, V24, P37, DOI 10.1097/00002371-200101000-00005
   Suzuki K, 2011, CLIN CANCER RES, V17, P5247, DOI 10.1158/1078-0432.CCR-10-2805
   Takahashi Y, 2011, J THORAC ONCOL, V6, P1460, DOI 10.1097/JTO.0b013e318229189d
   Taniguchi M, 2010, INT IMMUNOL, V22, P1, DOI 10.1093/intimm/dxp104
   Taylor A, 2006, IMMUNOLOGY, V117, P433, DOI 10.1111/j.1365-2567.2006.02321.x
   Ugel S, 2009, CURR OPIN PHARMACOL, V9, P470, DOI 10.1016/j.coph.2009.06.014
   Valtieri M, 2008, J CELL PHYSIOL, V217, P296, DOI 10.1002/jcp.21521
   Wakabayashi O, 2003, CANCER SCI, V94, P1003, DOI 10.1111/j.1349-7006.2003.tb01392.x
   Wang W, 2009, CLIN CANCER RES, V15, P6630, DOI 10.1158/1078-0432.CCR-09-1001
   Welsh TJ, 2005, J CLIN ONCOL, V23, P8959, DOI 10.1200/JCO.2005.01.4910
   Wesa AK, 2008, CELL DEATH DIFFER, V15, P51, DOI 10.1038/sj.cdd.4402243
   WILMANNS C, 1992, INT J CANCER, V52, P98, DOI 10.1002/ijc.2910520118
   Winner M, 2008, CANCER RES, V68, P7253, DOI 10.1158/0008-5472.CAN-07-6227
   Ye XZ, 2010, J GENET GENOMICS, V37, P423, DOI 10.1016/S1673-8527(09)60061-8
   Yoshii M, 2005, J PHARMACOL SCI, V98, P450, DOI 10.1254/jphs.FPJ05002X
   ZOU JP, 1995, INT IMMUNOL, V7, P1135, DOI 10.1093/intimm/7.7.1135
   Zou WP, 2005, NAT REV CANCER, V5, P263, DOI 10.1038/nrc1586
NR 128
TC 28
Z9 29
U1 0
U2 37
PU TAYLOR & FRANCIS LTD
PI ABINGDON
PA 2-4 PARK SQUARE, MILTON PARK, ABINGDON OR14 4RN, OXON, ENGLAND
SN 1354-3784
EI 1744-7658
J9 EXPERT OPIN INV DRUG
JI Expert Opin. Investig. Drugs
PD AUG 15
PY 2012
VL 21
IS 8
BP 1107
EP 1122
DI 10.1517/13543784.2012.693478
PG 16
WC Pharmacology & Pharmacy
SC Pharmacology & Pharmacy
GA 973BA
UT WOS:000306324800004
PM 22667993
DA 2023-09-23
ER

PT J
AU Leonardi, GC
   Candido, S
   Cervello, M
   Nicolosi, D
   Raiti, F
   Travali, S
   Spandidos, DA
   Libra, M
AF Leonardi, Giulia Costanza
   Candido, Saverio
   Cervello, Melchiorre
   Nicolosi, Daria
   Raiti, Fabio
   Travali, Salvatore
   Spandidos, Demetrios A.
   Libra, Massimo
TI The tumor microenvironment in hepatocellular carcinoma
SO INTERNATIONAL JOURNAL OF ONCOLOGY
LA English
DT Review
DE tumor microenvironment; hepatocellular carcinoma; liver; hepatitis; virus infections; cytokines; matrix metalloproteinases
ID hepatitis-b-virus; endothelial growth-factor; regulatory t-cells; non-hodgkins-lymphoma; epithelial-mesenchymal transition; gelatinase-associated lipocalin; cancer-associated fibroblasts; cytokine gene polymorphisms; signal-transduction pathway; activated protein-kinases
AB The tumor microenvironment has been largely studied as a dynamic system orchestrated by inflammatory cells, including cancer cells, stroma as well as the extracellular matrix. It is useful to describe and predict the phenotypic characteristics of cancer. Furthermore, a better understanding of its interplay with the various aspects of the tumor cells may be utilized for the discovery of novel molecular targets. Liver cancer is considered a model of the relation occurring between the tumor microenvironment and tumor development. The chronic inflammatory status of the liver, sustained by the infection of hepatitis viruses, as well as the production of cytokines and growth factors within the parenchyma, lead to an intricate microenvironment. The identification of novel molecular therapeutic targets may improve the outcome of patients with liver cancer as it remains the third leading cause of cancer death worldwide. In the present study, the tumor microenvironment in hepatocellular carcinoma (HCC) was explored by a review of the literature. Studies on hepatitis virus infections and the consequent chronic inflammatory status were examined. In this context, immune-mediated and/or virus-related molecular mechanisms have been hypothesized as being responsible for liver cancer development. The interlink among HCC microenvironment components, comprising cellular elements, cytokines, growth factors and several proteins is also described together with the role of matrix metalloproteinases in HCC development. Finally, the rationale for targeting tumor-stromal interface is summarized in the context of new therapeutic opportunities.
C1 [Libra, Massimo] Univ Catania, Dept Biomed Sci, Pathol & Oncol Sect, Lab Translat Oncol & Funct Genom, I-95124 Catania, Italy.
   [Nicolosi, Daria] Univ Catania, Dept Biomed Sci, Microbiol Sect, I-95124 Catania, Italy.
   [Cervello, Melchiorre] CNR, Inst Biomed & Mol Immunol Alberto Monroy, Palermo, Italy.
   [Spandidos, Demetrios A.] Univ Crete, Sch Med, Dept Virol, Iraklion, Greece.
C3 University of Catania; University of Catania; Consiglio Nazionale delle Ricerche (CNR); Istituto di Biomedicina e di Immunologia Molecolare "Alberto Monroy" (IBIM-CNR); University of Crete
RP Libra, M (通讯作者)，Univ Catania, Dept Biomed Sci, Pathol & Oncol Sect, Lab Translat Oncol & Funct Genom, Via Androne 83, I-95124 Catania, Italy.
EM mlibra@unict.it
FU MIUR
CR Akira S, 2006, CELL, V124, P783, DOI 10.1016/j.cell.2006.02.015
   Alexia C, 2004, BIOCHEM PHARMACOL, V68, P1003, DOI 10.1016/j.bcp.2004.05.029
   Amann T, 2010, AM J PATHOL, V176, P1433, DOI 10.2353/ajpath.2010.090356
   Amann T, 2009, CANCER SCI, V100, P646, DOI 10.1111/j.1349-7006.2009.01087.x
   Amin DN, 2006, CANCER RES, V66, P2173, DOI 10.1158/0008-5472.CAN-05-3387
   Anzola M, 2004, J VIRAL HEPATITIS, V11, P383, DOI 10.1111/j.1365-2893.2004.00521.x
   Arii S, 1996, HEPATOLOGY, V24, P316
   Avila MA, 2006, ONCOGENE, V25, P3866, DOI 10.1038/sj.onc.1209550
   Balkwill F, 2005, CANCER CELL, V7, P211, DOI 10.1016/j.ccr.2005.02.013
   Balkwill F, 2001, LANCET, V357, P539, DOI 10.1016/S0140-6736(00)04046-0
   Bangoura G, 2007, WORLD J GASTROENTERO, V13, P3176, DOI 10.3748/wjg.v13.i23.3176
   Barajas M, 2001, HEPATOLOGY, V33, P52, DOI 10.1053/jhep.2001.20796
   Bataller R, 2005, J CLIN INVEST, V115, P209, DOI 10.1172/JCI200524282
   Beckebaum S, 2004, CLIN CANCER RES, V10, P7260, DOI 10.1158/1078-0432.CCR-04-0872
   BEDOSSA P, 1995, HEPATOLOGY, V21, P760, DOI 10.1016/0270-9139(95)90530-8
   Ben-Ari Z, 2003, AM J GASTROENTEROL, V98, P144, DOI 10.1111/j.1572-0241.2003.07179.x
   Benetti A, 2008, CANCER RES, V68, P8626, DOI 10.1158/0008-5472.CAN-08-1218
   Bergamini C, 2007, HEPATOLOGY, V46, P1801, DOI 10.1002/hep.21936
   BERTOLETTI A, 1994, NATURE, V369, P407, DOI 10.1038/369407a0
   Bhowmick NA, 2004, NATURE, V432, P332, DOI 10.1038/nature03096
   Biswas SK, 2010, NAT IMMUNOL, V11, P889, DOI 10.1038/ni.1937
   BOIX L, 1994, HEPATOLOGY, V19, P88, DOI 10.1002/hep.1840190115
   Bortolami M, 2002, DIGEST LIVER DIS, V34, P794, DOI 10.1016/S1590-8658(02)80073-1
   Bourboulia D, 2010, SEMIN CANCER BIOL, V20, P161, DOI 10.1016/j.semcancer.2010.05.002
   Brechot C, 1998, J HEPATOL, V29, P173, DOI 10.1016/S0168-8278(98)80001-9
   Bronte V, 2008, BLOOD, V112, P214, DOI 10.1182/blood-2008-04-149260
   Bruix J, 2004, CANCER CELL, V5, P215, DOI 10.1016/S1535-6108(04)00058-3
   Budhu A, 2006, CANCER CELL, V10, P99, DOI 10.1016/j.ccr.2006.06.016
   Bui JD, 2007, CURR OPIN IMMUNOL, V19, P203, DOI 10.1016/j.coi.2007.02.001
   Bunt SK, 2007, CANCER RES, V67, P10019, DOI 10.1158/0008-5472.CAN-07-2354
   Campbell JS, 2005, P NATL ACAD SCI USA, V102, P3389, DOI 10.1073/pnas.0409722102
   Carretero M, 2002, VIROLOGY, V299, P288, DOI 10.1006/viro.2002.1526
   CARTER WG, 1990, J CELL BIOL, V111, P3141, DOI 10.1083/jcb.111.6.3141
   Castellano G, 2008, CLIN CANCER RES, V14, P7470, DOI 10.1158/1078-0432.CCR-08-0870
   Chan-Fook C, 2000, VIROLOGY, V273, P60, DOI 10.1006/viro.2000.0407
   Chao Y, 2003, ANN SURG ONCOL, V10, P355, DOI 10.1245/ASO.2003.10.002
   Chau GY, 2000, ANN SURG, V231, P552, DOI 10.1097/00000658-200004000-00015
   Chen JS, 2009, HEPATOL RES, V39, P177, DOI 10.1111/j.1872-034X.2008.00449.x
   Chen WX, 2008, MED ONCOL, V25, P88, DOI 10.1007/s12032-007-0050-8
   Chen WJ, 2003, J EXP MED, V198, P1875, DOI 10.1084/jem.20030152
   Chen X, 2002, MOL BIOL CELL, V13, P1929, DOI 10.1091/mbc.02-02-0023
   Cheng AL, 2009, LANCET ONCOL, V10, P25, DOI 10.1016/S1470-2045(08)70285-7
   Cheng JCH, 2006, ONCOGENE, V25, P7009, DOI 10.1038/sj.onc.1209706
   Chia CS, 2002, IMMUNOL LETT, V84, P163, DOI 10.1016/S0165-2478(02)00176-1
   Coskun U, 2004, NEOPLASMA, V51, P209
   Coussens LM, 2000, CELL, V103, P481, DOI 10.1016/S0092-8674(00)00139-2
   Cressman DE, 1996, SCIENCE, V274, P1379, DOI 10.1126/science.274.5291.1379
   de La Coste A, 1998, P NATL ACAD SCI USA, V95, P8847
   De Re V, 2010, TISSUE ANTIGENS, V75, P127, DOI 10.1111/j.1399-0039.2009.01414.x
   De Re V, 2007, DIGEST LIVER DIS, V39, P65
   de Re V, 2007, ANN NY ACAD SCI, V1107, P308, DOI 10.1196/annals.1381.033
   De Wever O, 2008, INT J CANCER, V123, P2229, DOI 10.1002/ijc.23925
   Desbois-Mouthon C, 2001, ONCOGENE, V20, P252, DOI 10.1038/sj.onc.1204064
   Dhar DK, 2002, ANTICANCER RES, V22, P379
   Di Bisceglie AM, 1998, LANCET, V351, P351, DOI 10.1016/S0140-6736(97)07361-3
   Donato F, 1998, INT J CANCER, V75, P347, DOI 10.1002/(SICI)1097-0215(19980130)75:3&lt;347::AID-IJC4&gt;3.0.CO;2-2
   Dubuisson L, 2001, J HEPATOL, V34, P514, DOI 10.1016/S0168-8278(00)00048-9
   EghbaliFatourechi G, 1996, ENDOCRINOLOGY, V137, P1894, DOI 10.1210/en.137.5.1894
   Faouzi S, 1999, J HEPATOL, V30, P275, DOI 10.1016/S0168-8278(99)80074-9
   Farren MR, 2010, IMMUNOL RES, V46, P165, DOI 10.1007/s12026-009-8118-5
   Fausto N, 2006, HEPATOLOGY, V43, PS45, DOI 10.1002/hep.20969
   Feng DY, 2001, WORLD J GASTROENTERO, V7, P33
   Fernandez CA, 2005, CLIN CANCER RES, V11, P5390, DOI 10.1158/1078-0432.CCR-04-2391
   Finch CE, 2004, SCIENCE, V305, P1736, DOI 10.1126/science.1092556
   Flossmann E, 2007, LANCET, V369, P1603, DOI 10.1016/S0140-6736(07)60747-8
   Forgues M, 2003, MOL CELL BIOL, V23, P5282, DOI 10.1128/MCB.23.15.5282-5292.2003
   Fransvea E, 2008, HEPATOLOGY, V47, P1557, DOI 10.1002/hep.22201
   Fransvea E, 2009, HEPATOLOGY, V49, P839, DOI 10.1002/hep.22731
   Freeman AJ, 2001, IMMUNOL CELL BIOL, V79, P515, DOI 10.1046/j.1440-1711.2001.01036.x
   Friedman SL, 2008, PHYSIOL REV, V88, P125, DOI 10.1152/physrev.00013.2007
   FRIEDMAN SL, 1985, P NATL ACAD SCI USA, V82, P8681, DOI 10.1073/pnas.82.24.8681
   Fu JL, 2007, GASTROENTEROLOGY, V132, P2328, DOI 10.1053/j.gastro.2007.03.102
   Fu Y, 2007, J CELL BIOCHEM, V102, P704, DOI 10.1002/jcb.21323
   Gabrilovich DI, 2009, NAT REV IMMUNOL, V9, P162, DOI 10.1038/nri2506
   Gaggioli C, 2007, NAT CELL BIOL, V9, P1392, DOI 10.1038/ncb1658
   Gao Q, 2007, J CLIN ONCOL, V25, P2586, DOI 10.1200/JCO.2006.09.4565
   Giannelli G, 2003, CLIN CANCER RES, V9, P3684
   Giannelli G, 2005, GASTROENTEROLOGY, V129, P1375, DOI 10.1053/j.gastro.2005.09.055
   Giannelli G, 2002, AM J PATHOL, V161, P183, DOI 10.1016/S0002-9440(10)64170-3
   Giannelli G, 2001, LAB INVEST, V81, P613, DOI 10.1038/labinvest.3780270
   Giannitrapani L, 2011, OMICS, V15, P183, DOI 10.1089/omi.2010.0093
   Giles RH, 2003, BBA-REV CANCER, V1653, P1, DOI 10.1016/S0304-419X(03)00005-2
   Gollob JA, 2006, SEMIN ONCOL, V33, P392, DOI 10.1053/j.seminoncol.2006.04.002
   Gomez J, 1999, J VIRAL HEPATITIS, V6, P3, DOI 10.1046/j.1365-2893.1999.t01-1-6120131.x
   Gomis RR, 2006, CANCER CELL, V10, P203, DOI 10.1016/j.ccr.2006.07.019
   Grivennikov SI, 2010, CELL, V140, P883, DOI 10.1016/j.cell.2010.01.025
   Gu FM, 2011, MOL CANCER, V10, P0, DOI 10.1186/1476-4598-10-150
   Guidotti LG, 1999, SCIENCE, V284, P825, DOI 10.1126/science.284.5415.825
   Gurtner GC, 2008, NATURE, V453, P314, DOI 10.1038/nature07039
   HAGEN TM, 1994, P NATL ACAD SCI USA, V91, P12808, DOI 10.1073/pnas.91.26.12808
   Hamaguchi T, 2008, INT J ONCOL, V33, P725, DOI 10.3892/ijo_00000058
   Han YP, 2004, J BIOL CHEM, V279, P4820, DOI 10.1074/jbc.M310999200
   Heneghan Michael A, 2003, INT J GASTROINTEST CANCER, V34, P19
   Hirankarn N, 2006, WORLD J GASTROENTERO, V12, P776, DOI 10.3748/wjg.v12.i5.776
   Hirschi K K, 1997, EXS, V79, P419
   Ho HK, 2009, J HEPATOL, V50, P118, DOI 10.1016/j.jhep.2008.08.015
   Hofseth LJ, 2003, P NATL ACAD SCI USA, V100, P143, DOI 10.1073/pnas.0237083100
   Hol SY, 2004, CANCER CAUSE CONTROL, V15, P657, DOI 10.1023/B:CACO.0000036173.99930.75
   Hoshida Y, 2009, CANCER RES, V69, P7385, DOI 10.1158/0008-5472.CAN-09-1089
   Hossain MM, 2010, GLYCOBIOLOGY, V20, P175, DOI 10.1093/glycob/cwp159
   Hu TH, 2003, CANCER, V97, P1929, DOI 10.1002/cncr.11266
   Huang SL, 2008, INT J CANCER, V123, P972, DOI 10.1002/ijc.23580
   Huang Y S, 1999, ZHONGHUA YI XUE ZA ZHI (TAIPEI), V62, P327
   Hussain SP, 2003, NAT REV CANCER, V3, P276, DOI 10.1038/nrc1046
   Huynh H, 2007, MOL CANCER THER, V6, P2468, DOI 10.1158/1535-7163.MCT-07-0162
   Hwang YH, 2004, HEPATOL RES, V29, P113, DOI 10.1016/j.hepres.2004.02.009
   Infante JR, 2007, J CLIN ONCOL, V25, P319, DOI 10.1200/JCO.2006.07.8824
   Ito Y, 1998, HEPATOLOGY, V27, P951, DOI 10.1002/hep.510270409
   Ji JF, 2010, J HEPATOL, V52, P690, DOI 10.1016/j.jhep.2009.12.025
   Kakimi K, 2001, J EXP MED, V194, P1755, DOI 10.1084/jem.194.12.1755
   Kakumu S, 1997, CLIN EXP IMMUNOL, V109, P458, DOI 10.1046/j.1365-2249.1997.4861382.x
   Kalluri R, 2006, NAT REV CANCER, V6, P392, DOI 10.1038/nrc1877
   Kaposi-Novak P, 2006, J CLIN INVEST, V116, P1582, DOI 10.1172/JCI27236
   Karin M, 2006, CELL, V124, P823, DOI 10.1016/j.cell.2006.02.016
   Karin M, 2006, NATURE, V441, P431, DOI 10.1038/nature04870
   Kaspar M, 2006, INT J CANCER, V118, P1331, DOI 10.1002/IJC.21677
   Katabami K, 2005, CLIN EXP METASTAS, V22, P539, DOI 10.1007/s10585-005-5260-x
   Kessenbrock K, 2010, CELL, V141, P52, DOI 10.1016/j.cell.2010.03.015
   Kim JR, 2004, INT J BIOCHEM CELL B, V36, P2293, DOI 10.1016/j.biocel.2004.04.022
   Kim YJ, 2010, J VIRAL HEPATITIS, V17, P518, DOI 10.1111/j.1365-2893.2009.01205.x
   Kim YC, 2001, ONCOGENE, V20, P16, DOI 10.1038/sj.onc.1203840
   Kim YJ, 2003, EXP MOL MED, V35, P196, DOI 10.1038/emm.2003.27
   Kiss A, 1997, CLIN CANCER RES, V3, P1059
   Kitaoka S, 2003, HEPATO-GASTROENTEROL, V50, P1569
   Kluwe J, 2010, GASTROENTEROLOGY, V138, P347, DOI 10.1053/j.gastro.2009.09.015
   Koehne CH, 2004, SEMIN ONCOL, V31, P12, DOI 10.1053/j.seminoncol.2004.03.041
   Kohga K, 2010, J HEPATOL, V52, P872, DOI 10.1016/j.jhep.2009.12.030
   Koike K, 2002, J GASTROENTEROL, V37, P55, DOI 10.1007/BF02990101
   Krawczynski K, 1996, J INFECT DIS, V173, P822, DOI 10.1093/infdis/173.4.822
   Kryczek I, 2009, BLOOD, V114, P1141, DOI 10.1182/blood-2009-03-208249
   Kubben FJGM, 2007, EUR J CANCER, V43, P1869, DOI 10.1016/j.ejca.2007.05.013
   Lai JP, 2008, HEPATOLOGY, V47, P1211, DOI 10.1002/hep.22202
   Lai JP, 2004, GASTROENTEROLOGY, V126, P231, DOI 10.1053/j.gastro.2003.09.043
   Lanzavecchia A, 1997, J EXP MED, V185, P1717, DOI 10.1084/jem.185.10.1717
   Lara-Pezzi E, 2002, J CLIN INVEST, V110, P1831, DOI 10.1172/JCI200215887
   Large MK, 1999, J IMMUNOL, V162, P931
   Lee CH, 2001, VIROLOGY, V279, P271, DOI 10.1006/viro.2000.0694
   Lee JS, 2006, NAT MED, V12, P410, DOI 10.1038/nm1377
   Lee Y, 1998, CLIN CANCER RES, V4, P1711
   Leicht DT, 2007, BBA-MOL CELL RES, V1773, P1196, DOI 10.1016/j.bbamcr.2007.05.001
   Leonard JP, 1997, BLOOD, V90, P2541
   Li L, 2007, IMMUNOL LETT, V114, P38, DOI 10.1016/j.imlet.2007.09.003
   Li XM, 1998, J EXP CLIN CANC RES, V17, P13
   Lian ZR, 2007, HEPATOLOGY, V45, P1390, DOI 10.1002/hep.21610
   Libra M, 2006, ONCOL REP, V15, P1305
   Libra M, 2005, CANCER BIOL THER, V4, P1192, DOI 10.4161/cbt.4.11.2087
   Libra M, 2005, J PATHOL, V206, P87, DOI 10.1002/path.1754
   Libra M, 2005, INT J ONCOL, V26, P945
   Libra M, 2004, HAEMATOLOGICA, V89, P873
   Libra M, 2003, LEUKEMIA, V17, P1433, DOI 10.1038/sj.leu.2402968
   Libra M, 2008, J HEPATOL, V49, P170, DOI 10.1016/j.jhep.2008.03.031
   Libra M, 2010, INT J ONCOL, V36, P1331, DOI 10.3892/ijo_00000618
   Libra M, 2009, INT J ONCOL, V34, P897, DOI 10.3892/ijo_00000215
   Lin WW, 2007, J CLIN INVEST, V117, P1175, DOI 10.1172/JCI31537
   Littlepage LE, 2010, CANCER RES, V70, P2224, DOI 10.1158/0008-5472.CAN-09-3515
   Littman DR, 2010, CELL, V140, P845, DOI 10.1016/j.cell.2010.02.021
   Liu CJ, 2009, J HEPATOL, V50, P958, DOI 10.1016/j.jhep.2008.12.023
   Liu FJ, 2008, CANCER SCI, V99, P2055, DOI 10.1111/j.1349-7006.2008.00905.x
   Liu LP, 2010, CANCER INVEST, V28, P443, DOI 10.3109/07357900903405959
   Liu LA, 2010, CLIN CANCER RES, V16, P2740, DOI 10.1158/1078-0432.CCR-09-2610
   Manicone AM, 2008, SEMIN CELL DEV BIOL, V19, P34, DOI 10.1016/j.semcdb.2007.07.003
   MANTOVANI A, 1992, IMMUNOL TODAY, V13, P265, DOI 10.1016/0167-5699(92)90008-U
   Mantovani A, 2002, TRENDS IMMUNOL, V23, P549, DOI 10.1016/S1471-4906(02)02302-5
   Mantovani A, 2008, NATURE, V454, P436, DOI 10.1038/nature07205
   Mantovani A, 2009, HUM IMMUNOL, V70, P325, DOI 10.1016/j.humimm.2009.02.008
   Martin-Vilchez S, 2008, HEPATOLOGY, V47, P1872, DOI 10.1002/hep.22265
   Massague J, 2008, CELL, V134, P215, DOI 10.1016/j.cell.2008.07.001
   Matsuzaki K, 2007, HEPATOLOGY, V46, P48, DOI 10.1002/hep.21672
   Mazzocca A, 2010, HEPATOLOGY, V51, P523, DOI 10.1002/hep.23285
   Mazzocca A, 2009, HEPATOLOGY, V50, P1140, DOI 10.1002/hep.23118
   Mbeunkui F, 2009, CANCER CHEMOTH PHARM, V63, P571, DOI 10.1007/s00280-008-0881-9
   McKillop IH, 1997, HEPATOLOGY, V26, P1484
   Migita K, 2005, J HEPATOL, V42, P505, DOI 10.1016/j.jhep.2004.11.026
   Miner JH, 2008, MICROSC RES TECHNIQ, V71, P349, DOI 10.1002/jemt.20563
   Mitsiades N, 2001, CANCER RES, V61, P577
   Mizuno H, 2008, BBA-GEN SUBJECTS, V1780, P564, DOI 10.1016/j.bbagen.2007.09.007
   Mohla S, 2010, CANCER MICROENVIRON, V3, P1, DOI 10.1007/s12307-010-0039-2
   Moles A, 2009, HEPATOLOGY, V49, P1297, DOI 10.1002/hep.22753
   Movahedi K, 2010, CANCER RES, V70, P5728, DOI 10.1158/0008-5472.CAN-09-4672
   Mueller L, 2007, AM J PATHOL, V171, P1608, DOI 10.2353/ajpath.2007.060661
   Murata M, 2009, HEPATOLOGY, V49, P1203, DOI 10.1002/hep.22765
   Murata T, 2005, VIROLOGY, V331, P407, DOI 10.1016/j.virol.2004.10.036
   Murugaiyan G, 2009, J IMMUNOL, V183, P4169, DOI 10.4049/jimmunol.0901017
   Nakagawa H, 2009, INT J CANCER, V125, P2264, DOI 10.1002/ijc.24720
   Nakamoto Y, 1998, J EXP MED, V188, P341, DOI 10.1084/jem.188.2.341
   Nakamura I, 2000, J GASTROENTEROL, V35, P881, DOI 10.1007/s005350070001
   NAKAZAKI H, 1992, CANCER, V70, P709, DOI 10.1002/1097-0142(19920801)70:3<709::AID-CNCR2820700328>3.0.CO;2-O
   Naugler WE, 2007, SCIENCE, V317, P121, DOI 10.1126/science.1140485
   Neaud V, 1997, HEPATOLOGY, V26, P1458, DOI 10.1002/hep.510260612
   Ng IOL, 2001, AM J CLIN PATHOL, V116, P838
   Ngui SL, 1999, REV MED VIROL, V9, P183, DOI 10.1002/(SICI)1099-1654(199907/09)9:3&lt;183::AID-RMV248&gt;3.0.CO;2-P
   Nieters A, 2005, CANCER, V103, P740, DOI 10.1002/cncr.20842
   Nitta T, 2008, HEPATOLOGY, V48, P909, DOI 10.1002/hep.22397
   Ostman A, 2009, CURR OPIN GENET DEV, V19, P67, DOI 10.1016/j.gde.2009.01.003
   Ogasawara S, 1996, HEPATOLOGY, V24, P198, DOI 10.1002/hep.510240132
   Ohno H, 1999, J MED VIROL, V58, P11, DOI 10.1002/(SICI)1096-9071(199905)58:1<11::AID-JMV2>3.0.CO;2-H
   Okumoto K, 2004, LIVER INT, V24, P21, DOI 10.1111/j.1478-3231.2004.00882.x
   Ooi LPJ, 1997, J HEPATOL, V26, P798, DOI 10.1016/S0168-8278(97)80245-0
   Orimo A, 2005, CELL, V121, P335, DOI 10.1016/j.cell.2005.02.034
   Ou DP, 2007, INT J CANCER, V120, P1208, DOI 10.1002/ijc.22452
   Park BL, 2003, EXP MOL MED, V35, P76, DOI 10.1038/emm.2003.11
   Park EJ, 2010, CELL, V140, P197, DOI 10.1016/j.cell.2009.12.052
   Parks WC, 2004, NAT REV IMMUNOL, V4, P617, DOI 10.1038/nri1418
   Peinado H, 2003, J BIOL CHEM, V278, P21113, DOI 10.1074/jbc.M211304200
   Pietras K, 2008, PLOS MED, V5, P123, DOI 10.1371/journal.pmed.0050019
   Pietras K, 2010, EXP CELL RES, V316, P1324, DOI 10.1016/j.yexcr.2010.02.045
   Poon RTP, 2004, BRIT J SURG, V91, P1354, DOI 10.1002/bjs.4594
   Poon RTP, 2004, ONCOL REP, V11, P1077
   Presta M, 2005, CYTOKINE GROWTH F R, V16, P159, DOI 10.1016/j.cytogfr.2005.01.004
   Qi JH, 2003, NAT MED, V9, P407, DOI 10.1038/nm846
   Ramaiah SK, 2008, TOXICOL SCI, V103, P4, DOI 10.1093/toxsci/kfm246
   Rapicetta M, 2002, J MED VIROL, V67, P454, DOI 10.1002/jmv.10096
   Rehermann B, 2000, J EXP MED, V191, P1263, DOI 10.1084/jem.191.8.1263
   Reichner JS, 1998, ANN SURG ONCOL, V5, P279, DOI 10.1007/BF02303786
   Reyes GR, 2002, J BIOMED SCI, V9, P187, DOI 10.1007/BF02256065
   Roberts LR, 2005, SEMIN LIVER DIS, V25, P212, DOI 10.1055/s-2005-871200
   Roderfeld M, 2006, FASEB J, V20, P444, DOI 10.1096/fj.05-4828com
   Rolny C, 2006, BLOOD, V108, P1877, DOI 10.1182/blood-2006-04-014894
   Ryschich E, 2006, CANCER RES, V66, P198, DOI 10.1158/0008-5472.CAN-05-1636
   Sancho-Bru P, 2010, LIVER INT, V30, P31, DOI 10.1111/j.1478-3231.2009.02161.x
   Sangro B, 2004, J CLIN ONCOL, V22, P1389, DOI 10.1200/JCO.2004.04.059
   Schmitz KJ, 2008, J HEPATOL, V48, P83, DOI 10.1016/j.jhep.2007.08.018
   Schuierer MM, 2006, ONCOL REP, V16, P451
   Schulze-Krebs A, 2005, GASTROENTEROLOGY, V129, P246, DOI 10.1053/j.gastro.2005.03.089
   Semela D, 2004, J HEPATOL, V41, P864, DOI 10.1016/j.jhep.2004.09.006
   Shen XH, 2010, J CANCER RES CLIN, V136, P1745, DOI 10.1007/s00432-010-0833-8
   Shimamura T, 2000, J GASTROEN HEPATOL, V15, P640, DOI 10.1046/j.1440-1746.2000.02201.x
   Shin HD, 2003, HUM MOL GENET, V12, P901, DOI 10.1093/hmg/ddg104
   Shiraki K, 2005, INT J ONCOL, V26, P1273
   Siegel RL, 2017, CA-CANCER J CLIN, V67, P7, DOI 10.3322/caac.21387
   Silva R, 2008, ARTERIOSCL THROM VAS, V28, P1703, DOI 10.1161/ATVBAHA.108.172015
   SLOANLANCASTER J, 1993, NATURE, V363, P156, DOI 10.1038/363156a0
   Smith ER, 2008, CLIN CANCER RES, V14, P2378, DOI 10.1158/1078-0432.CCR-07-1253
   Sohn BH, 2010, GASTROENTEROLOGY, V138, P1898, DOI 10.1053/j.gastro.2009.12.044
   Sokolovic A, 2010, FIBROGENESIS TISSUE, V3, P0, DOI 10.1186/1755-1536-3-3
   Song LH, 2003, J CLIN VIROL, V28, P93, DOI 10.1016/S1386-6532(02)00271-8
   Sun CA, 1996, CANCER EPIDEM BIOMAR, V5, P173
   Takafuji V, 2007, ONCOGENE, V26, P6361, DOI 10.1038/sj.onc.1210463
   Takai H, 2009, LIVER INT, V29, P1056, DOI 10.1111/j.1478-3231.2008.01968.x
   Talaat RM, 2012, CHIN J CANCER, V31, P29, DOI 10.5732/cjc.011.10258
   Tanaka Y, 2003, J INFECT DIS, V187, P1822, DOI 10.1086/375248
   Tavian D, 2000, INT J CANCER, V87, P644, DOI 10.1002/1097-0215(20000901)87:5<644::AID-IJC4>3.3.CO;2-N
   TILG H, 1992, GASTROENTEROLOGY, V103, P264, DOI 10.1016/0016-5085(92)91122-K
   Trinchieri G, 2003, NAT REV IMMUNOL, V3, P133, DOI 10.1038/nri1001
   Tsai JF, 2003, BRIT J CANCER, V76, P968
   Uchimura Kenji, 2006, BMC BIOCHEMISTRY, V7, P0, DOI 10.1186/1471-2091-7-2
   Ueki T, 1997, HEPATOLOGY, V25, P619, DOI 10.1002/hep.510250321
   van Zijl F, 2009, ONCOGENE, V28, P4022, DOI 10.1038/onc.2009.253
   Villanueva A, 2008, GASTROENTEROLOGY, V135, P1972, DOI 10.1053/j.gastro.2008.08.008
   Wang B, 2010, ONCOGENE, V29, P1787, DOI 10.1038/onc.2009.468
   Wang L, 2009, J EXP MED, V206, P1457, DOI 10.1084/jem.20090207
   Wang SW, 2004, P NATL ACAD SCI USA, V101, P4833, DOI 10.1073/pnas.0401028101
   Wang W, 2005, NAT CELL BIOL, V7, P823, DOI 10.1038/ncb1282
   Wang Y, 2003, HEPATOLOGY, V37, P65, DOI 10.1053/jhep.2003.50017
   Wheelhouse NM, 2003, INT J MOL MED, V12, P889
   Witz IP, 2006, CANCER LETT, V242, P1, DOI 10.1016/j.canlet.2005.12.005
   Wong VWS, 2009, INT J CANCER, V124, P2766, DOI 10.1002/ijc.24281
   Wu CG, 2006, MOL MED, V12, P47, DOI 10.2119/2006-00020.Wu
   Wu K, 2009, CANCER RES, V69, P8067, DOI 10.1158/0008-5472.CAN-09-0901
   Wu XZ, 2007, J GASTROEN HEPATOL, V22, P1178, DOI 10.1111/j.1440-1746.2007.04997.x
   Wynn TA, 2008, J PATHOL, V214, P199, DOI 10.1002/path.2277
   Xia Dong, 2006, HEPATOBILIARY PANCREAT DIS INT, V5, P409
   Xia YH, 2010, J CANCER RES CLIN, V136, P309, DOI 10.1007/s00432-009-0666-5
   Xiang TX, 2012, HEPATOL RES, V42, P583, DOI 10.1111/j.1872-034X.2011.00958.x
   Xing F, 2010, FRONT BIOSCI-LANDMRK, V15, P166, DOI 10.2741/3613
   Xiong YQ, 2009, CLIN CANCER RES, V15, P4838, DOI 10.1158/1078-0432.CCR-08-2780
   Yamaguchi R, 1998, HEPATOLOGY, V28, P68, DOI 10.1002/hep.510280111
   Yamashita Y, 2001, CANCER RES, V61, P1005
   Yamazaki K, 2011, DIGEST DIS, V29, P284, DOI 10.1159/000327560
   Yang JC, 2009, HEPATOLOGY, V49, P1962, DOI 10.1002/hep.22889
   Yoshida T, 2006, ONCOGENE, V25, P6056, DOI 10.1038/sj.onc.1209635
   Yoshida T, 2002, J EXP MED, V196, P641, DOI 10.1084/jem.20012127
   You LR, 1999, J VIROL, V73, P1672, DOI 10.1128/JVI.73.2.1672-1681.1999
   Yu FL, 2005, J HEPATOL, V42, P520, DOI 10.1016/j.jhep.2004.11.031
   Yu H, 2009, NAT REV CANCER, V9, P798, DOI 10.1038/nrc2734
   Yu Q, 1999, GENE DEV, V13, P35, DOI 10.1101/gad.13.1.35
   Yu Qin, 2005, FUTURE ONCOL, V1, P475, DOI 10.2217/14796694.1.4.475
   Zekri ARN, 2005, WORLD J GASTROENTERO, V11, P6624, DOI 10.3748/wjg.v11.i42.6624
   Zhang HH, 2007, J CLIN PATHOL, V60, P555, DOI 10.1136/jcp.2006.039297
   Zhang H, 2007, HEPATOB PANCREAT DIS, V6, P487
   Zhang JP, 2009, J HEPATOL, V50, P980, DOI 10.1016/j.jhep.2008.12.033
   Zhang JY, 1998, INT J EPIDEMIOL, V27, P574, DOI 10.1093/ije/27.4.574
   Zhao XL, 2011, J CELL MOL MED, V15, P691, DOI 10.1111/j.1582-4934.2010.01052.x
   Zhou J, 2000, J CANCER RES CLIN, V126, P57, DOI 10.1007/s004320050009
   Zhu XD, 2008, J CLIN ONCOL, V26, P2707, DOI 10.1200/JCO.2007.15.6521
NR 285
TC 152
Z9 170
U1 3
U2 53
PU SPANDIDOS PUBL LTD
PI ATHENS
PA POB 18179, ATHENS, 116 10, GREECE
SN 1019-6439
EI 1791-2423
J9 INT J ONCOL
JI Int. J. Oncol.
PD JUN 15
PY 2012
VL 40
IS 6
BP 1733
EP 1747
DI 10.3892/ijo.2012.1408
PG 15
WC Oncology
SC Oncology
GA 937YK
UT WOS:000303699900001
PM 22447316
DA 2023-09-23
ER

PT J
AU Rudnick, JA
   Kuperwasser, C
AF Rudnick, Jenny A.
   Kuperwasser, Charlotte
TI Stromal biomarkers in breast cancer development and progression
SO CLINICAL & EXPERIMENTAL METASTASIS
LA English
DT Article
DE Breast; Stroma; Biomarkers; Cancer
ID fibroblast activation protein; tumor-associated macrophages; tenascin-c; gene-expression; tgf-beta; serine-protease; lysyl oxidase; in-situ; mammary carcinomas; invasive-carcinoma
AB Breast cancer is a heterogeneous, multi-factorial disease of aberrant breast development whose etiology relies upon several microenvironmental changes within the tissue. Within the last decade, it has become widely accepted that tumor cells frequently rely on signals from an activated microenvironment in order to proliferate and survive within a tissue. This activated tissue microenvironment involves the appearance of alpha SMA + fibroblasts (referred to as "cancer associated fibroblasts"), the recruitment of various immune cells (macrophages, T cells, B cells, T regulatory cells), enhanced collagen I deposition, and epigenetic modifications of stromal cells. These stromal changes can predict patient survival and correlate with distinct breast tumor subtypes. Characterizing these stromal changes will facilitate their use as clinical biomarkers in breast cancer, and may facilitate their use as potential drug targets for adjuvant breast cancer therapy.
C1 [Rudnick, Jenny A.; Kuperwasser, Charlotte] Tufts Univ, Sch Med, Sackler Sch Grad Biomed Sci, Dept Anat & Cellular Biol, Boston, MA 02111 USA.
   [Kuperwasser, Charlotte] Tufts Med Ctr, Mol Oncol Res Inst, Boston, MA 02111 USA.
C3 Tufts University; Tufts Medical Center
RP Kuperwasser, C (通讯作者)，Tufts Univ, Sch Med, Sackler Sch Grad Biomed Sci, Dept Anat & Cellular Biol, 136 Harrison Ave, Boston, MA 02111 USA.
EM charlotte.kuperwasser@tufts.edu
FU Department of Defense Breast Cancer Research Program Pre-doctoral Traineeship Award; Breast Cancer Research Foundation; Silvian Foundation; NIH/NCI [CA125554, CA092644]
CR Allinen M, 2004, CANCER CELL, V6, P17, DOI 10.1016/j.ccr.2004.06.010
   Baglole CJ, 2006, IMMUNOL INVEST, V35, P297, DOI 10.1080/08820130600754960
   Barry-Hamilton V, 2010, NAT MED, V16, P1009, DOI 10.1038/nm.2208
   Bechtel W, 2010, NAT MED, V16, P544, DOI 10.1038/nm.2135
   Bhowmick NA, 2004, SCIENCE, V303, P848, DOI 10.1126/science.1090922
   Bissell MJ, 2001, NAT REV CANCER, V1, P46, DOI 10.1038/35094059
   Bissell MJ, 2002, DIFFERENTIATION, V70, P537, DOI 10.1046/j.1432-0436.2002.700907.x
   Boland GP, 2004, BRIT J CANCER, V90, P423, DOI 10.1038/sj.bjc.6601534
   Bolat F, 2006, J EXP CLIN CANC RES, V25, P365
   Butcher DT, 2009, NAT REV CANCER, V9, P108, DOI 10.1038/nrc2544
   Calabro A, 2009, BREAST CANCER RES TR, V116, P69, DOI 10.1007/s10549-008-0105-3
   Campbell I, 2009, CANCER RES, V69, P6765, DOI 10.1158/0008-5472.CAN-08-4253
   Campbell MJ, 2011, BREAST CANCER RES TR, V128, P703, DOI 10.1007/s10549-010-1154-y
   Casey T, 2009, BREAST CANCER RES TR, V114, P47, DOI 10.1007/s10549-008-9982-8
   Cheng N, 2007, CANCER RES, V67, P4869, DOI 10.1158/0008-5472.CAN-06-3381
   Dandachi N, 2001, J PATHOL, V193, P181, DOI 10.1002/1096-9896(2000)9999:9999<::AID-PATH752>3.0.CO;2-V
   Davis BN, 2008, NATURE, V454, P56, DOI 10.1038/nature07086
   Davis-Dusenbery Brandi N, 2010, GENES CANCER, V1, P1100, DOI 10.1177/1947601910396213
   de Visser KE, 2005, CANCER CELL, V7, P411, DOI 10.1016/j.ccr.2005.04.014
   Decitre M, 1998, LAB INVEST, V78, P143
   DeNardo DG, 2011, CANCER DISCOV, V1, P54, DOI 10.1158/2159-8274.CD-10-0028
   DeNardo DG, 2009, CANCER CELL, V16, P91, DOI 10.1016/j.ccr.2009.06.018
   Denkert C, 2003, CANCER-AM CANCER SOC, V97, P2978, DOI 10.1002/cncr.11437
   Denkert Carsten, 2004, CLIN BREAST CANCER, V4, P428, DOI 10.3816/CBC.2004.n.006
   Desmouliere A, 2005, WOUND REPAIR REGEN, V13, P7, DOI 10.1111/j.1067-1927.2005.130102.x
   Doedens AL, 2010, CANCER RES, V70, P7465, DOI 10.1158/0008-5472.CAN-10-1439
   DuFort CC, 2011, NAT REV MOL CELL BIO, V12, P308, DOI 10.1038/nrm3112
   DVORAK HF, 1986, NEW ENGL J MED, V315, P1650
   Enkelmann A, 2011, J CANCER RES CLIN, V137, P751, DOI 10.1007/s00432-010-0932-6
   Erez N, 2010, CANCER CELL, V17, P135, DOI 10.1016/j.ccr.2009.12.041
   Erler JT, 2006, NATURE, V440, P1222, DOI 10.1038/nature04695
   Farazi TA, 2011, CANCER RES, V71, P4443, DOI 10.1158/0008-5472.CAN-11-0608
   Farmer P, 2009, NAT MED, V15, P68, DOI 10.1038/nm.1908
   Fazi F, 2008, CARDIOVASC RES, V79, P553, DOI 10.1093/cvr/cvn151
   Fiegl H, 2006, CANCER RES, V66, P29, DOI 10.1158/0008-5472.CAN-05-2508
   Finak G, 2008, NAT MED, V14, P518, DOI 10.1038/nm1764
   Fujimoto H, 2009, INT J CANCER, V125, P1276, DOI 10.1002/ijc.24378
   Gangaraju VK, 2009, NAT REV MOL CELL BIO, V10, P116, DOI 10.1038/nrm2621
   Goetz JG, 2011, CELL, V146, P148, DOI 10.1016/j.cell.2011.05.040
   Gottfried E, 2008, SCAND J IMMUNOL, V67, P453, DOI 10.1111/j.1365-3083.2008.02091.x
   Greten FR, 2004, CELL, V118, P285, DOI 10.1016/j.cell.2004.07.013
   Grivennikov S, 2009, CANCER CELL, V15, P103, DOI 10.1016/j.ccr.2009.01.001
   Guttery DS, 2010, CANCER METAST REV, V29, P595, DOI 10.1007/s10555-010-9249-9
   Hancox RA, 2009, BREAST CANCER RES, V11, P0, DOI 10.1186/bcr2251
   Houghton J, 2005, GASTROENTEROLOGY, V128, P1567, DOI 10.1053/j.gastro.2005.03.037
   Howe LR, 2005, CANCER RES, V65, P10113, DOI 10.1158/0008-5472.CAN-05-1524
   HOWEEDY AA, 1990, LAB INVEST, V63, P798
   Hu M, 2005, NAT GENET, V37, P899, DOI 10.1038/ng1596
   Hu M, 2008, CANCER CELL, V13, P394, DOI 10.1016/j.ccr.2008.03.007
   Hua M, 2009, P NATL ACAD SCI USA, V106, P3372, DOI 10.1073/pnas.0813306106
   Huang S, 2005, CANCER CELL, V8, P175, DOI 10.1016/j.ccr.2005.08.009
   Huang Y, 2011, CLIN EXP METASTAS, V28, P567, DOI 10.1007/s10585-011-9392-x
   Hwang RF, 2008, CANCER RES, V68, P918, DOI 10.1158/0008-5472.CAN-07-5714
   Iliopoulos D, 2010, MOL CELL, V39, P493, DOI 10.1016/j.molcel.2010.07.023
   Iliopoulos D, 2009, CELL, V139, P693, DOI 10.1016/j.cell.2009.10.014
   Iorio MV, 2005, CANCER RES, V65, P7065, DOI 10.1158/0008-5472.CAN-05-1783
   Jahkola T, 1996, INT J CANCER, V69, P445, DOI 10.1002/(SICI)1097-0215(19961220)69:6<445::AID-IJC4>3.3.CO;2-G
   Jahkola T, 1998, BRIT J CANCER, V78, P1507, DOI 10.1038/bjc.1998.714
   Jahkola T, 1998, EUR J CANCER, V34, P1687, DOI 10.1016/S0959-8049(98)00215-9
   Jazbutyte V, 2010, CURR DRUG TARGETS, V11, P926, DOI 10.2174/138945010791591403
   Jiang L, 2008, CANCER RES, V68, P9900, DOI 10.1158/0008-5472.CAN-08-1319
   Kalluri R, 2006, NAT REV CANCER, V6, P392, DOI 10.1038/nrc1877
   KAWAKATSU H, 1992, JPN J CANCER RES, V83, P1073, DOI 10.1111/j.1349-7006.1992.tb02724.x
   Kerlikowske K, 2010, JNCI-J NATL CANCER I, V102, P627, DOI 10.1093/jnci/djq101
   Kirschmann DA, 1999, BREAST CANCER RES TR, V55, P127
   Kojima Y, 2010, P NATL ACAD SCI USA, V107, P20009, DOI 10.1073/pnas.1013805107
   Koo JS, 2011, TUMOR BIOL, V32, P787, DOI 10.1007/s13277-011-0181-6
   Krenning G, 2010, J CELL PHYSIOL, V225, P631, DOI 10.1002/jcp.22322
   Kuperwasser C, 2004, P NATL ACAD SCI USA, V101, P4966, DOI 10.1073/pnas.0401064101
   LeBeau AM, 2009, MOL CANCER THER, V8, P1378, DOI 10.1158/1535-7163.MCT-08-1170
   Lee AHS, 1997, J CLIN PATHOL, V50, P669, DOI 10.1136/jcp.50.8.669
   Lee J, 2005, CANCER RES, V65, P11156, DOI 10.1158/0008-5472.CAN-05-2805
   Leek RD, 1996, CANCER RES, V56, P4625
   Leung AKL, 2006, COLD SPRING HARB SYM, V71, P29, DOI 10.1101/sqb.2006.71.049
   Levental KR, 2009, CELL, V139, P891, DOI 10.1016/j.cell.2009.10.027
   LIGHTNER VA, 1994, EXP CELL RES, V210, P177, DOI 10.1006/excr.1994.1027
   Lin EY, 2006, CANCER RES, V66, P11238, DOI 10.1158/0008-5472.CAN-06-1278
   Liu G, 2010, J EXP MED, V207, P1589, DOI 10.1084/jem.20100035
   Liu R, 2012, CANCER BIOL THER, V13, P123, DOI 10.4161/cbt.13.3.18696
   Loeffler M, 2006, J CLIN INVEST, V116, P1955, DOI 10.1172/JCI26532
   Lu Z, 2008, ONCOGENE, V27, P4373, DOI 10.1038/onc.2008.72
   Ma XJ, 2009, BREAST CANCER RES, V11, P0, DOI 10.1186/bcr2222
   Mahmoud SMA, 2012, BREAST CANCER RES TR, V132, P545, DOI 10.1007/s10549-011-1620-1
   Mahmoud SMA, 2012, J CLIN PATHOL, V65, P159, DOI 10.1136/jclinpath-2011-200355
   Mahmoud SMA, 2011, J CLIN ONCOL, V29, P1949, DOI 10.1200/JCO.2010.30.5037
   Menard S, 1997, CLIN CANCER RES, V3, P817
   Meric JB, 2006, CRIT REV ONCOL HEMAT, V59, P51, DOI 10.1016/j.critrevonc.2006.01.003
   Midwood K, 2009, NAT MED, V15, P774, DOI 10.1038/nm.1987
   Minn AJ, 2005, NATURE, V436, P518, DOI 10.1038/nature03799
   Minn AJ, 2007, P NATL ACAD SCI USA, V104, P6740, DOI 10.1073/pnas.0701138104
   MINTZ B, 1975, P NATL ACAD SCI USA, V72, P3585, DOI 10.1073/pnas.72.9.3585
   Mori L, 2005, EXP CELL RES, V304, P81, DOI 10.1016/j.yexcr.2004.11.011
   Mukhtar RA, 2011, EXPERT REV MOL DIAGN, V11, P91, DOI 10.1586/erm.10.97
   Nakahara H, 2006, EUR J IMMUNOL, V36, P3334, DOI 10.1002/eji.200636271
   OConnell JT, 2011, P NATL ACAD SCI USA, V108, P16002, DOI 10.1073/pnas.1109493108
   Okayasu I, 1996, GUT, V39, P87, DOI 10.1136/gut.39.1.87
   Olumi AF, 1999, CANCER RES, V59, P5002
   Orimo A, 2005, CELL, V121, P335, DOI 10.1016/j.cell.2005.02.034
   Orimo A, 2006, CELL CYCLE, V5, P1597, DOI 10.4161/cc.5.15.3112
   Oskarsson T, 2011, NAT MED, V17, P867, DOI 10.1038/nm.2379
   Ostermann E, 2008, CLIN CANCER RES, V14, P4584, DOI 10.1158/1078-0432.CCR-07-5211
   Park EJ, 2010, CELL, V140, P197, DOI 10.1016/j.cell.2009.12.052
   Park JE, 1999, J BIOL CHEM, V274, P36505, DOI 10.1074/jbc.274.51.36505
   Paszek MJ, 2005, CANCER CELL, V8, P241, DOI 10.1016/j.ccr.2005.08.010
   Perrone G, 2005, HISTOPATHOLOGY, V46, P561, DOI 10.1111/j.1365-2559.2005.02132.x
   Peyrol S, 1997, AM J PATHOL, V150, P497
   Provenzano PP, 2008, BMC MED, V6, P0, DOI 10.1186/1741-7015-6-11
   Qian BY, 2009, BREAST CANCER RES TR, V117, P131, DOI 10.1007/s10549-008-0219-7
   Radisky DC, 2011, CANCER PREV RES, V4, P1953, DOI 10.1158/1940-6207.CAPR-11-0282
   Ricciotti E, 2011, ARTERIOSCL THROM VAS, V31, P986, DOI 10.1161/ATVBAHA.110.207449
   RONNOVJESSEN L, 1995, J CLIN INVEST, V95, P859, DOI 10.1172/JCI117736
   RONNOVJESSEN L, 1993, LAB INVEST, V68, P696
   Rudnick JA, 2011, PLOS ONE, V6, P0, DOI 10.1371/journal.pone.0024605
   Ruffell B, 2012, P NATL ACAD SCI USA, V109, P2796, DOI 10.1073/pnas.1104303108
   SCANLAN MJ, 1994, P NATL ACAD SCI USA, V91, P5657, DOI 10.1073/pnas.91.12.5657
   Song B, 2010, J EXP CLIN CANC RES, V29, P0, DOI 10.1186/1756-9966-29-29
   Sotgia F, 2012, ANNU REV PATHOL-MECH, V7, P423, DOI 10.1146/annurev-pathol-011811-120856
   STOKER AW, 1990, J CELL BIOL, V111, P217, DOI 10.1083/jcb.111.1.217
   Studebaker AW, 2008, CANCER RES, V68, P9087, DOI 10.1158/0008-5472.CAN-08-0400
   Suwiwat S, 2004, CLIN CANCER RES, V10, P2491, DOI 10.1158/1078-0432.CCR-03-0146
   Tahtis K, 2003, MOL CANCER THER, V2, P729
   Tan W, 2011, NATURE, V470, P548, DOI 10.1038/nature09707
   Thum T, 2008, NATURE, V456, P980, DOI 10.1038/nature07511
   Tiscornia G, 2010, GENE DEV, V24, P2732, DOI 10.1101/gad.1982910
   Tlsty TD, 2006, ANNU REV PATHOL-MECH, V1, P119, DOI 10.1146/annurev.pathol.1.110304.100224
   Trimboli AJ, 2009, NATURE, V461, P1084, DOI 10.1038/nature08486
   Tsutsui S, 2005, ONCOL REP, V14, P425
   Ulrich CM, 2006, NAT REV CANCER, V6, P130, DOI 10.1038/nrc1801
   Weaver VM, 1997, J CELL BIOL, V137, P231, DOI 10.1083/jcb.137.1.231
   Witkiewicz AK, 2011, CELL CYCLE, V10, P1794, DOI 10.4161/cc.10.11.15675
   Witkiewicz AK, 2010, CANCER BIOL THER, V10, P135, DOI 10.4161/cbt.10.2.11983
   Witkiewicz AK, 2009, AM J PATHOL, V174, P2023, DOI 10.2353/ajpath.2009.080873
   Wixler V, 2007, J CELL BIOL, V177, P163, DOI 10.1083/jcb.200606043
   Wolf BB, 2008, MINI-REV MED CHEM, V8, P719, DOI 10.2174/138955708784567449
   Wulfing P, 2003, J CANCER RES CLIN, V129, P375, DOI 10.1007/s00432-003-0459-1
   Yang L, 2008, CANCER CELL, V13, P23, DOI 10.1016/j.ccr.2007.12.004
   Yang WT, 2010, BREAST CANCER RES TR, V119, P305, DOI 10.1007/s10549-009-0350-0
   Yao Q, 2011, INT J CANCER, V128, P1783, DOI 10.1002/ijc.25506
   Zhu SM, 2008, CELL RES, V18, P350, DOI 10.1038/cr.2008.24
NR 139
TC 26
Z9 30
U1 1
U2 13
PU SPRINGER
PI DORDRECHT
PA VAN GODEWIJCKSTRAAT 30, 3311 GZ DORDRECHT, NETHERLANDS
SN 0262-0898
EI 1573-7276
J9 CLIN EXP METASTAS
JI Clin. Exp. Metastasis
PD OCT 15
PY 2012
VL 29
IS 7
BP 663
EP 672
DI 10.1007/s10585-012-9499-8
PG 10
WC Oncology
SC Oncology
GA 028ZO
UT WOS:000310464700006
PM 22684404
DA 2023-09-23
ER

PT J
AU Capparelli, C
   Chiavarina, B
   Whitaker-Menezes, D
   Pestell, TG
   Pestell, RG
   Hulit, J
   Ando, S
   Howell, A
   Martinez-Outschoorn, UE
   Sotgia, F
   Lisanti, MP
AF Capparelli, Claudia
   Chiavarina, Barbara
   Whitaker-Menezes, Diana
   Pestell, Timothy G.
   Pestell, Richard G.
   Hulit, James
   Ando, Sebastiano
   Howell, Anthony
   Martinez-Outschoorn, Ubaldo E.
   Sotgia, Federica
   Lisanti, Michael P.
TI CDK inhibitors (p16/p19/p21) induce senescence and autophagy in cancer-associated fibroblasts, "fueling" tumor growth via paracrine interactions, without an increase in neo-angiogenesis
SO CELL CYCLE
LA English
DT Article
DE aging; CDK inhibitors; cell cycle arrest; senescence; tumor stroma; cancer-associated fibroblast; glycolysis; autophagy; mitophagy; cancer metabolism; tumor initiation; PD0332991
ID primary biliary-cirrhosis; independent cell-death; human breast-cancer; oxidative stress; mitochondrial metabolism; premature senescence; aerobic glycolysis; stromal caveolin-1; hydrogen-peroxide; ketone production
AB Here, we investigated the compartment-specific role of cell cycle arrest and senescence in breast cancer tumor growth. For this purpose, we generated a number of hTE RT-immortalized senescent fibroblast cell lines overexpressing CDK inhibitors, such as p16(INK4A), p19(ARF) or p21(WAF1/CIP1). Interestingly, all these senescent fibroblast cell lines showed evidence of increased susceptibility toward the induction of autophagy (either at baseline or after starvation), as well as significant mitochondrial dysfunction. Most importantly, these senescent fibroblasts also dramatically promoted tumor growth (up to similar to 2-fold), without any comparable increases in tumor angiogenesis. Conversely, we generated human breast cancer cells (MDA-MB-231 cells) overexpressing CDK inhibitors, namely p16(INK4A) or p21(WAF1/CIP1). Senescent MDA-MB-231 cells also showed increased expression of markers of cell cycle arrest and autophagy, including beta-galactosidase, as predicted. Senescent MDA-MB-231 cells had retarded tumor growth, with up to a near 2-fold reduction in tumor volume. Thus, the effects of CDK inhibitors are compartment-specific and are related to their metabolic effects, which results in the induction of autophagy and mitochondrial dysfunction. Finally, induction of cell cycle arrest with specific inhibitors (PD0332991) or cellular stressors [hydrogen peroxide (H2O2) or starvation] indicated that the onset of autophagy and senescence are inextricably linked biological processes. The compartment-specific induction of senescence (and hence autophagy) may be a new therapeutic target that could be exploited for the successful treatment of human breast cancer patients.
C1 [Capparelli, Claudia; Chiavarina, Barbara; Whitaker-Menezes, Diana; Pestell, Timothy G.; Pestell, Richard G.; Martinez-Outschoorn, Ubaldo E.; Sotgia, Federica; Lisanti, Michael P.] Thomas Jefferson Univ, Jefferson Stem Cell Biol & Regenerat Med Ctr, Kimmel Canc Ctr, Philadelphia, PA 19107 USA.
   [Capparelli, Claudia; Chiavarina, Barbara; Whitaker-Menezes, Diana; Pestell, Timothy G.; Pestell, Richard G.; Martinez-Outschoorn, Ubaldo E.; Sotgia, Federica; Lisanti, Michael P.] Thomas Jefferson Univ, Dept Stem Cell Biol & Regenerat Med Ctr, Kimmel Canc Ctr, Philadelphia, PA 19107 USA.
   [Capparelli, Claudia; Chiavarina, Barbara; Whitaker-Menezes, Diana; Pestell, Timothy G.; Pestell, Richard G.; Martinez-Outschoorn, Ubaldo E.; Sotgia, Federica; Lisanti, Michael P.] Thomas Jefferson Univ, Dept Canc Biol, Kimmel Canc Ctr, Philadelphia, PA 19107 USA.
   [Capparelli, Claudia; Ando, Sebastiano] Univ Calabria, Fac Pharm, I-87036 Cosenza, Italy.
   [Capparelli, Claudia; Ando, Sebastiano] Univ Calabria, Dept Pharmacobiol, I-87036 Cosenza, Italy.
   [Hulit, James; Howell, Anthony; Sotgia, Federica; Lisanti, Michael P.] Univ Manchester, Manchester Breast Ctr, Manchester, Lancs, England.
   [Hulit, James; Howell, Anthony; Sotgia, Federica; Lisanti, Michael P.] Univ Manchester, Breakthrough Breast Canc Res Unit, Paterson Inst Canc Res, Sch Canc Enabling Sci & Technol,Manchester Acad H, Manchester, Lancs, England.
   [Pestell, Richard G.; Martinez-Outschoorn, Ubaldo E.; Lisanti, Michael P.] Thomas Jefferson Univ, Dept Med Oncol, Kimmel Canc Ctr, Philadelphia, PA 19107 USA.
C3 Jefferson University; Jefferson University; Jefferson University; University of Calabria; University of Calabria; University of Manchester; University of Manchester; Jefferson University
RP Sotgia, F (通讯作者)，Thomas Jefferson Univ, Jefferson Stem Cell Biol & Regenerat Med Ctr, Kimmel Canc Ctr, Philadelphia, PA 19107 USA.
EM fsotgia@gmail.com; michaelp.lisanti@gmail.com
FU Breast Cancer Alliance (BCA); American Cancer Society (ACS); Margaret Q. Landenberger Research Foundation; NIH/NCI [R01-CA-080250, R01-CA-098779, R01-CA-120876, R01-AR-055660, R01-CA-70896, R01-CA-75503, R01-CA-86072, R01-CA-107382]; Susan G. Komen Breast Cancer Foundation; Dr. Ralph and Marian C. Falk Medical Research Trust; NIH/NCI Cancer Center Core grant [P30-CA-56036]; Pennsylvania Department of Health; Breakthrough Breast Cancer in the UK; European Research Council
CR Abida WM, 2008, CANCER RES, V68, P352, DOI 10.1158/0008-5472.CAN-07-2069
   Blagosklonny MV, 2010, CELL DEATH DIS, V1, P0, DOI 10.1038/cddis.2009.17
   Blagosklonny MV, 2008, CANCER BIOL THER, V7, P1520, DOI 10.4161/cbt.7.10.6663
   Blagosklonny MV, 2008, REJUV RES, V11, P801, DOI 10.1089/rej.2008.0722
   Blagosklonny MV, 2010, CELL CYCLE, V9, P3151, DOI 10.4161/cc.9.16.13120
   Blagosklonny MV, 2010, CELL CYCLE, V9, P1859, DOI 10.4161/cc.9.10.11872
   Blagosklonny MV, 2009, AGING-US, V1, P1
   Blagosklonny MV, 2010, CELL CYCLE, V9, P683, DOI 10.4161/cc.9.4.10766
   Blagosklonny MV, 2009, AGING-US, V1, P511, DOI 10.18632/aging.100059
   Blagosklonny MV, 2009, CELL CYCLE, V8, P4055, DOI 10.4161/cc.8.24.10310
   Capparelli C, 2012, CELL CYCLE, V11, P2272, DOI 10.4161/cc.20717
   Capparelli C, 2012, CELL CYCLE, V11, P2285, DOI 10.4161/cc.20718
   Chen J, 2006, AM J PHYSIOL-HEART C, V290, PH1729, DOI 10.1152/ajpheart.01103.2005
   Chen J, 2012, AM J PATHOL, V180, P973, DOI 10.1016/j.ajpath.2011.11.033
   Chiavarina B, 2011, CANCER BIOL THER, V12, P1101, DOI 10.4161/cbt.12.12.18703
   Chiavarina B, 2010, CELL CYCLE, V9, P3534, DOI 10.4161/cc.9.17.12908
   Chinnadurai G, 2008, ONCOGENE, V27, PS114, DOI 10.1038/onc.2009.49
   Codogno P, 2006, DEV CELL, V10, P688, DOI 10.1016/j.devcel.2006.05.003
   Coppe JP, 2011, J BIOL CHEM, V286, P36396, DOI 10.1074/jbc.M111.257071
   Fry DW, 2004, MOL CANCER THER, V3, P1427
   Gerland LM, 2003, EXP GERONTOL, V38, P887, DOI 10.1016/S0531-5565(03)00132-3
   Krtolica A, 2002, INT J BIOCHEM CELL B, V34, P1401, DOI 10.1016/S1357-2725(02)00053-5
   Krtolica A, 2001, P NATL ACAD SCI USA, V98, P12072, DOI 10.1073/pnas.211053698
   Lisanti MP, 2011, CELL CYCLE, V10, P2440, DOI 10.4161/cc.10.15.16870
   Lisanti MP, 2011, CELL CYCLE, V10, P2059, DOI 10.4161/cc.10.13.16233
   Lisanti MP, 2010, CANCER BIOL THER, V10, P537, DOI 10.4161/cbt.10.6.13370
   Luo Y, 2011, EXP GERONTOL, V46, P860, DOI 10.1016/j.exger.2011.07.005
   Martinez-Outschoorn UE, 2012, CELL METAB, V15, P4, DOI 10.1016/j.cmet.2011.12.011
   Martinez-Outschoorn UE, 2011, CELL CYCLE, V10, P4208, DOI 10.4161/cc.10.24.18487
   Martinez-Outschoorn UE, 2011, CANCER BIOL THER, V12, P924, DOI 10.4161/cbt.12.10.17780
   Martinez-Outschoorn UE, 2011, CELL CYCLE, V10, P2504, DOI 10.4161/cc.10.15.16585
   Martinez-Outschoorn UE, 2011, CELL CYCLE, V10, P2521, DOI 10.4161/cc.10.15.16584
   Martinez-Outschoorn UE, 2011, INT J BIOCHEM CELL B, V43, P1045, DOI 10.1016/j.biocel.2011.01.023
   Martinez-Outschoorn UE, 2011, CELL CYCLE, V10, P1784, DOI 10.4161/cc.10.11.15674
   Martinez-Outschoorn UE, 2011, AM J PATHOL, V178, P1949, DOI 10.1016/j.ajpath.2011.03.002
   Martinez-Outschoorn UE, 2011, CELL CYCLE, V10, P1271, DOI 10.4161/cc.10.8.15330
   Martinez-Outschoorn UE, 2010, CELL CYCLE, V9, P4297, DOI 10.4161/cc.9.21.13817
   Martinez-Outschoorn UE, 2010, CELL CYCLE, V9, P3515, DOI 10.4161/cc.9.17.12928
   Martinez-Outschoorn UE, 2010, CELL CYCLE, V9, P3256, DOI 10.4161/cc.9.16.12553
   Martinez-Outschoorn UE, 2010, CELL CYCLE, V9, P2423, DOI 10.4161/cc.9.12.12048
   Mazure NM, 2009, AUTOPHAGY, V5, P868, DOI 10.4161/auto.9042
   Narita M, 2011, SCIENCE, V332, P966, DOI 10.1126/science.1205407
   Narita M, 2009, AUTOPHAGY, V5, P1046, DOI 10.4161/auto.5.7.9444
   Pavlides S, 2012, ANTIOXID REDOX SIGN, V16, P1264, DOI 10.1089/ars.2011.4243
   Pavlides S, 2010, CELL CYCLE, V9, P3485, DOI 10.4161/cc.9.17.12721
   Pavlides S, 2010, CELL CYCLE, V9, P2201, DOI 10.4161/cc.9.11.11848
   Pavlides S, 2010, AGING-US, V2, P185, DOI 10.18632/aging.100134
   Pavlides S, 2009, CELL CYCLE, V8, P3984, DOI 10.4161/cc.8.23.10238
   Reef S, 2007, ONCOGENE, V26, P6677, DOI 10.1038/sj.onc.1210485
   Reef S, 2008, AUTOPHAGY, V4, P866, DOI 10.4161/auto.6691
   Reef S, 2006, AUTOPHAGY, V2, P328, DOI 10.4161/auto.3107
   Reef S, 2006, MOL CELL, V22, P463, DOI 10.1016/j.molcel.2006.04.014
   Sasaki M, 2012, DIGEST DIS SCI, V57, P660, DOI 10.1007/s10620-011-1929-y
   Sasaki M, 2012, LIVER INT, V32, P487, DOI 10.1111/j.1478-3231.2011.02656.x
   Sasaki M, 2010, LAB INVEST, V90, P835, DOI 10.1038/labinvest.2010.56
   Sotgia F, 2012, CELL CYCLE, V11, P1445, DOI 10.4161/cc.19841
   Sotgia F, 2012, ANNU REV PATHOL-MECH, V7, P423, DOI 10.1146/annurev-pathol-011811-120856
   Sotgia F, 2011, BREAST CANCER RES, V13, P0, DOI 10.1186/bcr2892
   Tan EY, 2007, CLIN CANCER RES, V13, P467, DOI 10.1158/1078-0432.CCR-06-1466
   Toogood PL, 2005, J MED CHEM, V48, P2388, DOI 10.1021/jm049354h
   Ueda Y, 2008, FEBS LETT, V582, P1459, DOI 10.1016/j.febslet.2008.03.032
   Whitaker-Menezes D, 2011, CELL CYCLE, V10, P4047, DOI 10.4161/cc.10.23.18151
   Whitaker-Menezes D, 2011, CELL CYCLE, V10, P1772, DOI 10.4161/cc.10.11.15659
   White E, 2009, GENE DEV, V23, P784, DOI 10.1101/gad.1795309
   Witkiewicz AK, 2012, CELL CYCLE, V11, P1108, DOI 10.4161/cc.11.6.19530
   Witkiewicz AK, 2011, AM J PATHOL, V179, P1171, DOI 10.1016/j.ajpath.2011.05.043
   Young ARJ, 2010, CURR OPIN CELL BIOL, V22, P234, DOI 10.1016/j.ceb.2009.12.005
   Young ARJ, 2009, GENE DEV, V23, P798, DOI 10.1101/gad.519709
   Zhang HF, 2008, J BIOL CHEM, V283, P10892, DOI 10.1074/jbc.M800102200
   Zoncu R, 2011, SCIENCE, V332, P923, DOI 10.1126/science.1207552
NR 70
TC 160
Z9 169
U1 0
U2 19
PU LANDES BIOSCIENCE
PI AUSTIN
PA 1806 RIO GRANDE ST, AUSTIN, TX 78702 USA
SN 1538-4101
EI 
J9 CELL CYCLE
JI Cell Cycle
PD OCT 1
PY 2012
VL 11
IS 19
BP 3599
EP 3610
DI 10.4161/cc.21884
PG 12
WC Cell Biology
SC Cell Biology
GA 016JE
UT WOS:000309513300019
PM 22935696
DA 2023-09-23
ER

PT J
AU Subramanian, A
   Gan, SU
   Kae-Siang, N
   Gauthaman, K
   Biswas, A
   Choolani, M
   Bongso, A
   Fong, CY
AF Subramanian, Arjunan
   Gan Shu-Uin
   Kae-Siang, Ngo
   Gauthaman, Kalamegam
   Biswas, Arijit
   Choolani, Mahesh
   Bongso, Ariff
   Fong Chui-Yee
TI Human umbilical cord wharton's jelly mesenchymal stem cells do not transform to tumor-associated fibroblasts in the presence of breast and ovarian cancer cells unlike bone marrow mesenchymal stem cells
SO JOURNAL OF CELLULAR BIOCHEMISTRY
LA English
DT Article
DE cancer cells; human Wharton's jelly stem cells; tumor-associated fibroblasts
ID in-vitro; growth; stroma; differentiation; metastasis; carcinomas
AB Human bone marrow mesenchymal stem cells (hBMMSCs) were shown to transform into tumor-associated fibroblasts (TAFs) when in the vicinity of breast cancer tumors and played an important role in tumor enhancement and metastasis. In early human development MSCs migrating from the yolk sac and aorta-gonad-mesonephros (AGM) via the umbilical cord to the placenta and back to the fetal bone marrow were shown to get trapped in the gelatinous Wharton's jelly of the umbilical cord. The common origin of the Wharton's jelly MSCs and the finally homed hBMMSCs prompted us to evaluate whether hWJSCs are also involved in TAF transformation. hWJSCs and hBMMSCs were grown in the presence of breast and ovarian cancer cell conditioned medium (MDA-TCM, TOV-TCM) for 30 days. No changes were observed in the hWJSCs but the hBMMSCs transformed from short to thin long fibroblasts, their proliferation rates increased and CD marker expression decreased. The transformed hBMMSCs showed positive staining for the tumor-associated markers FSP, VEGF, EGF, and Tn-C. Real-time PCR and multiplex luminex bead analysis showed upregulation of TAF-related genes (FSP, FAP, Tn-C, Tsp-1, EGF, bFGF, IL-6, a-SMA, VEGF, and TGF-beta) for hBMMSCs with low expression for hWJSCs. The luciferase assay showed that hWJSCs previously exposed to MDA-TCM or TOV-TCM had no stimulatory growth effect on luciferase-tagged MDA or TOV cells unlike hBMMSCs. The results confirmed that hWJSCs do not transform to the TAF phenotype and may therefore not be associated with enhanced growth of solid tumors making them a safe MSC for cell based therapies. J. Cell. Biochem. 113: 18861895, 2012. (C) 2012 Wiley Periodicals, Inc.
C1 [Subramanian, Arjunan; Gauthaman, Kalamegam; Biswas, Arijit; Choolani, Mahesh; Bongso, Ariff; Fong Chui-Yee] Natl Univ Singapore, Yong Loo Lin Sch Med, Dept Obstet & Gynaecol, Kent Ridge 119074, Singapore.
   [Gan Shu-Uin; Kae-Siang, Ngo] Natl Univ Singapore, Yong Loo Lin Sch Med, Dept Surg, Kent Ridge 119074, Singapore.
C3 National University of Singapore; National University of Singapore
RP Bongso, A (通讯作者)，Natl Univ Singapore, Yong Loo Lin Sch Med, Dept Obstet & Gynaecol, Kent Ridge 119074, Singapore.
EM obgbongs@nus.edu.sg
FU National University of Singapore [R-174-000-129-112]
CR Amariglio N, 2009, PLOS MED, V6, P221, DOI 10.1371/journal.pmed.1000029
   Ayuzawa R, 2009, CANCER LETT, V280, P31, DOI 10.1016/j.canlet.2009.02.011
   Bissell MJ, 2001, NAT REV CANCER, V1, P46, DOI 10.1038/35094059
   Blankenstein T, 2005, CURR OPIN IMMUNOL, V17, P180, DOI 10.1016/j.coi.2005.01.008
   Cardone A, 1997, PANMINERVA MED, V39, P174
   Fan CG, 2011, STEM CELL REV REP, V7, P195, DOI 10.1007/s12015-010-9168-8
   Fong CY, 2007, REPROD BIOMED ONLINE, V15, P708, DOI 10.1016/S1472-6483(10)60539-1
   Fong CY, 2012, STEM CELL REV REP, V8, P195, DOI 10.1007/s12015-011-9289-8
   Fong CY, 2011, STEM CELL REV REP, V7, P1, DOI 10.1007/s12015-010-9166-x
   Fong CY, 2010, REPROD BIOMED ONLINE, V21, P391, DOI 10.1016/j.rbmo.2010.04.010
   Ganta C, 2009, CANCER RES, V69, P1815, DOI 10.1158/0008-5472.CAN-08-2750
   Gauthaman K, 2011, TISSUE ENG PT A, V17, P71, DOI 10.1089/ten.TEA.2010.0224
   Gauthaman K, 2012, REPROD BIOMED ONLINE, V24, P235, DOI 10.1016/j.rbmo.2011.10.007
   Hu YX, 2012, STEM CELLS DEV, V21, P177, DOI 10.1089/scd.2011.0308
   Ilancheran S, 2007, BIOL REPROD, V77, P577, DOI 10.1095/biolreprod.106.055244
   Ishii G, 2003, BIOCHEM BIOPH RES CO, V309, P232, DOI 10.1016/S0006-291X(03)01544-4
   Jodele S, 2005, CANCER RES, V65, P3200, DOI 10.1158/0008-5472.CAN-04-3770
   Karahuseyinoglu S, 2007, STEM CELLS, V25, P319, DOI 10.1634/stemcells.2006-0286
   Kita K, 2010, STEM CELLS DEV, V19, P491, DOI 10.1089/scd.2009.0192
   La Rocca G, 2009, HISTOCHEM CELL BIOL, V131, P267, DOI 10.1007/s00418-008-0519-3
   LaRue AC, 2006, EXP HEMATOL, V34, P208, DOI 10.1016/j.exphem.2005.10.009
   Liao D, 2009, PLOS ONE, V4, P0, DOI 10.1371/journal.pone.0007965
   Mishra P, 2011, J LEUKOCYTE BIOL, V89, P31, DOI 10.1189/jlb.0310182
   Mishra PJ, 2008, CANCER RES, V68, P4331, DOI 10.1158/0008-5472.CAN-08-0943
   Mohseny AB, 2009, J PATHOL, V219, P294, DOI 10.1002/path.2603
   Musina RA, 2007, B EXP BIOL MED+, V143, P127, DOI 10.1007/s10517-007-0032-z
   Orimo A, 2005, CELL, V121, P335, DOI 10.1016/j.cell.2005.02.034
   Sarugaser R, 2005, STEM CELLS, V23, P220, DOI 10.1634/stemcells.2004-0166
   Spaeth EL, 2009, PLOS ONE, V4, P0, DOI 10.1371/journal.pone.0004992
   Studeny M, 2004, JNCI-J NATL CANCER I, V96, P1593, DOI 10.1093/jnci/djh299
   Taghizadeh RR, 2011, PLACENTA, V32, PS311, DOI 10.1016/j.placenta.2011.06.010
   Troyer DL, 2008, STEM CELLS, V26, P591, DOI 10.1634/stemcells.2007-0439
   Wang XY, 2008, BLOOD, V111, P2436, DOI 10.1182/blood-2007-07-099333
   Weiss ML, 2008, STEM CELLS, V26, P2865, DOI 10.1634/stemcells.2007-1028
   Wels J, 2008, GENE DEV, V22, P559, DOI 10.1101/gad.1636908
NR 35
TC 71
Z9 77
U1 0
U2 20
PU WILEY
PI HOBOKEN
PA 111 RIVER ST, HOBOKEN 07030-5774, NJ USA
SN 0730-2312
EI 1097-4644
J9 J CELL BIOCHEM
JI J. Cell. Biochem.
PD JUN 15
PY 2012
VL 113
IS 6
BP 1886
EP 1895
DI 10.1002/jcb.24057
PG 10
WC Biochemistry & Molecular Biology; Cell Biology
SC Biochemistry & Molecular Biology; Cell Biology
GA 923IN
UT WOS:000302613100008
PM 22234854
DA 2023-09-23
ER

PT J
AU Kolar, M
   Szabo, P
   Dvorankova, B
   Lacina, L
   Gabius, HJ
   Strnad, H
   Sachova, J
   Vlcek, C
   Plzak, J
   Chovanec, M
   Cada, Z
   Betka, J
   Fik, Z
   Paces, J
   Kovarova, H
   Motlik, J
   Jarkovska, K
   Smetana, K
AF Kolar, Michal
   Szabo, Pavol
   Dvorankova, Barbora
   Lacina, Lukas
   Gabius, Hans-Joachim
   Strnad, Hynek
   Sachova, Jana
   Vlcek, Cestmir
   Plzak, Jan
   Chovanec, Martin
   Cada, Zdenek
   Betka, Jan
   Fik, Zdenek
   Paces, Jan
   Kovarova, Hana
   Motlik, Jan
   Jarkovska, Karla
   Smetana, Karel, Jr.
TI Upregulation of IL-6, IL-8 and CXCL-1 production in dermal fibroblasts by normal/malignant epithelial cells in vitro: Immunohistochemical and transcriptomic analyses
SO BIOLOGY OF THE CELL
LA English
DT Article
DE CXCL-1; IL-6; IL-8; squamous cell carcinoma; wound healing
ID stromal fibroblasts; growth-factors; gene-expression; poor-prognosis; oral-cavity; cancer; carcinoma; head; chemokines; galectin-1
AB Background information Considering an analogy between wound healing and tumour progression, we studied chemokine and cytokine transcription and expression in normal fibroblasts by co-culture and in situ. Results Whole-genome transcriptome profiling revealed strong upregulation for the interleukin (IL)-6, IL-8 and the chemokine CXCL-1 in in vitro co-cultures of normal fibroblasts with either normal or malignant epithelial cells compared to fibroblast cultures. The same ILs/chemokines were distinctly upregulated in clinical samples of squamous cell carcinoma when compared with paired normal mucosae. Analysis of culture supernatants showed that during the course of co-culture of the fibroblasts with the epithelial cells, IL-6, IL-8 and CXCL-1 were secreted to the culture medium. Experiments with addition of any of the proteins to the culture medium supported the notion that these ILs/chemokines strongly contributed to maintenance of a low-differentiation phenotype of epithelial cells, evaluated by the detection of keratin-8. Simultaneous addition of all factors increased the extent of the effect. These studies were extended by experiments with epithelial cells, either cultured in medium conditioned by preceding use for malignant keratinocytes without and in the presence of normal or cancer-associated fibroblasts or medium containing antibodies against IL-6, IL-8 and CXCL-1. Conclusions Our results indicate an analogy between wound healing and tumour growth, support the importance of epithelialmesenchymal interaction in this model system and establish a potential bio-inspired anticancer therapy.
C1 [Szabo, Pavol; Dvorankova, Barbora; Lacina, Lukas; Smetana, Karel, Jr.] Charles Univ Prague, Inst Anat, Fac Med 1, Prague, Czech Republic.
   [Kolar, Michal; Szabo, Pavol; Dvorankova, Barbora; Strnad, Hynek; Sachova, Jana; Vlcek, Cestmir; Paces, Jan] Acad Sci Czech Republ, Inst Mol Genet, Lab Genom & Bioinformat, Prague, Czech Republic.
   [Lacina, Lukas] ASTAR, Inst Med Biol, Singapore, Singapore.
   [Gabius, Hans-Joachim] Univ Munich, Inst Physiol Chem, Fac Vet Med, D-8000 Munich, Germany.
   [Plzak, Jan; Chovanec, Martin; Cada, Zdenek; Betka, Jan; Fik, Zdenek] Charles Univ Prague, Dept Otorhinolaryngol Head & Neck Surg, Fac Med 1, Prague, Czech Republic.
   [Kovarova, Hana; Motlik, Jan; Jarkovska, Karla] Acad Sci Czech Republ, Inst Anim Physiol & Genet, Libechov, Czech Republic.
C3 Charles University Prague; Czech Academy of Sciences; Institute of Molecular Genetics of the Czech Academy of Sciences; Agency for Science Technology & Research (A*STAR); A*STAR - Institute of Medical Biology (IMB); University of Munich; Charles University Prague; Czech Academy of Sciences; Institute of Animal Physiology & Genetics of the Czech Academy of Sciences
RP Smetana, K (通讯作者)，Charles Univ Prague, Inst Anat, Fac Med 1, Prague, Czech Republic.
EM karel.smetana@lf1.cuni.cz
FU Charles University in Prague under a Specific University Research Project [264510]; project UNCE [204013]; PRVOUK [27-1]; Ministry of Health of the Czech Republic [NT13488]; Academy of Sciences of the Czech Republic [AV0Z50520514]
CR Andre S, 1999, J CANCER RES CLIN, V125, P461, DOI 10.1007/s004320050303
   Andre S, 2007, FEBS J, V274, P3233, DOI 10.1111/j.1742-4658.2007.05851.x
   Araki S, 2007, CANCER RES, V67, P6854, DOI 10.1158/0008-5472.CAN-07-1162
   Baier PK, 2005, ANTICANCER RES, V25, P3581
   Behm B, 2012, J EUR ACAD DERMATOL, V26, P812, DOI 10.1111/j.1468-3083.2011.04415.x
   Box C, 2010, SEMIN CANCER BIOL, V20, P128, DOI 10.1016/j.semcancer.2010.06.004
   CHEDID M, 1994, J BIOL CHEM, V269, P10753
   De Wever O, 2008, INT J CANCER, V123, P2229, DOI 10.1002/ijc.23925
   Devalaraja RM, 2000, J INVEST DERMATOL, V115, P234, DOI 10.1046/j.1523-1747.2000.00034.x
   DVORAK HF, 1986, NEW ENGL J MED, V315, P1650
   Dvorankova B, 2011, CELLS TISSUES ORGANS, V194, P469, DOI 10.1159/000324864
   Efron PA, 2004, J BURN CARE REHABIL, V25, P149, DOI 10.1097/01.BCR.0000111766.97335.34
   EL Ghalbzouri A, 2004, WOUND REPAIR REGEN, V12, P359, DOI 10.1111/j.1067-1927.2004.012306.x
   Fillies T, 2006, BMC CANCER, V6, P0, DOI 10.1186/1471-2407-6-10
   Gabius HJ, 2011, TRENDS BIOCHEM SCI, V36, P298, DOI 10.1016/j.tibs.2011.01.005
   Gallucci RM, 2000, FASEB J, V14, P2525, DOI 10.1096/fj.00-0073com
   Gentleman RC, 2004, GENOME BIOL, V5, P0, DOI 10.1186/gb-2004-5-10-r80
   Gilbert SF, 2000, DEV BIOL, V6th ed., P749
   Gillitzer R, 2001, J LEUKOCYTE BIOL, V69, P513
   Gires O, 2006, BIOCHEM BIOPH RES CO, V343, P252, DOI 10.1016/j.bbrc.2006.02.139
   GROSSMAN RM, 1989, P NATL ACAD SCI USA, V86, P6367, DOI 10.1073/pnas.86.16.6367
   Hembruff Stacey L, 2009, CANCER THER, V7, P254
   Hsu CP, 2006, ANTICANCER RES, V26, P4607
   Huang SY, 2002, AM J PATHOL, V161, P125, DOI 10.1016/S0002-9440(10)64164-8
   Kaltner H, 2012, HISTOL HISTOPATHOL, V27, P397, DOI 10.14670/HH-27.397
   Kanazawa T, 2007, EUR ARCH OTO-RHINO-L, V264, P815, DOI 10.1007/s00405-007-0264-6
   Klima J, 2009, PHYSIOL RES, V58, P873, DOI 10.33549/physiolres.931624
   Kroeze KL, 2012, J INVEST DERMATOL, V132, P216, DOI 10.1038/jid.2011.245
   Kuwada Y, 2003, INT J ONCOL, V22, P765
   Lacina L, 2007, INT J RADIAT BIOL, V83, P837, DOI 10.1080/09553000701694343
   Mishra PJ, 2009, CANCER RES, V69, P1255, DOI 10.1158/0008-5472.CAN-08-3562
   Mueller L, 2007, AM J PATHOL, V171, P1608, DOI 10.2353/ajpath.2007.060661
   Petersen OW, 2003, AM J PATHOL, V162, P391, DOI 10.1016/S0002-9440(10)63834-5
   Plzak J, 2010, ANTICANCER RES, V30, P455
   Polyak K, 2009, TRENDS GENET, V25, P30, DOI 10.1016/j.tig.2008.10.012
   Pries R, 2006, CYTOKINE GROWTH F R, V17, P141, DOI 10.1016/j.cytogfr.2006.02.001
   R Core Team, 2021, R LANG ENV STAT COMP, V0, P0, DOI DOI 10.1890/0012-9658(2002)083[0703:USITET]2.0.CO;2
   Rabinovich A, 2007, ANTICANCER RES, V27, P267
   Raman D, 2011, EXP CELL RES, V317, P575, DOI 10.1016/j.yexcr.2011.01.005
   Reiland J, 1999, PROSTATE, V41, P78
   Rennekampff HO, 1997, ARCH DERMATOL RES, V289, P204, DOI 10.1007/s004030050181
   Roda O, 2009, GASTROENTEROLOGY, V136, P1379, DOI 10.1053/j.gastro.2008.12.039
   Sanchez-Ruderisch H, 2011, CELL DEATH DIFFER, V18, P806, DOI 10.1038/cdd.2010.148
   Saussez S, 2009, ANTICANCER RES, V29, P59
   Sjogren F, 2009, ACTA DERM-VENEREOL, V89, P459, DOI 10.2340/00015555-0683
   Sjogren S, 2002, BRIT J DERMATOL, V146, P375, DOI 10.1046/j.1365-2133.2002.04621.x
   Smetana K, 2008, ONCOL REP, V20, P75
   Smiley AK, 2005, J INVEST DERMATOL, V125, P1286, DOI 10.1111/j.0022-202X.2005.23971.x
   Smyth GK, 2005, STAT BIOL HEALTH, V0, PP397, DOI 10.1007/0-387-29362-0_23
   Spiekstra SW, 2007, WOUND REPAIR REGEN, V15, P708, DOI 10.1111/j.1524-475X.2007.00280.x
   Storey JD, 2003, ANN STAT, V31, P2013, DOI 10.1214/aos/1074290335
   Strnad H, 2010, HISTOCHEM CELL BIOL, V133, P201, DOI 10.1007/s00418-009-0661-6
   Szabo P, 2011, BIOL CELL, V103, P233, DOI 10.1042/BC20100113
   Takahashi Hidetoshi, 2009, INDIAN J DERMATOL, V54, P237, DOI 10.4103/0019-5154.55631
   Trikha M, 2003, CLIN CANCER RES, V9, P4653
   Valach J, 2012, INT J CANCER, V131, P2499, DOI 10.1002/ijc.27550
   Werner S, 2003, PHYSIOL REV, V83, P835, DOI 10.1152/physrev.2003.83.3.835
   Werner S, 2007, J INVEST DERMATOL, V127, P998, DOI 10.1038/sj.jid.5700786
NR 58
TC 74
Z9 74
U1 0
U2 82
PU WILEY
PI HOBOKEN
PA 111 RIVER ST, HOBOKEN 07030-5774, NJ USA
SN 0248-4900
EI 1768-322X
J9 BIOL CELL
JI Biol. Cell
PD DEC 15
PY 2012
VL 104
IS 12
BP 738
EP 751
DI 10.1111/boc.201200018
PG 14
WC Cell Biology
SC Cell Biology
GA 048KQ
UT WOS:000311910700006
PM 23043537
DA 2023-09-23
ER

PT J
AU Li, XH
   Sterling, JA
   Fan, KH
   Vessella, RL
   Shyr, Y
   Hayward, SW
   Matrisian, LM
   Bhowmick, NA
AF Li, Xiaohong
   Sterling, Julie A.
   Fan, Kang-Hsien
   Vessella, Robert L.
   Shyr, Yu
   Hayward, Simon W.
   Matrisian, Lynn M.
   Bhowmick, Neil A.
TI Loss of TGF-beta Responsiveness in Prostate Stromal Cells Alters Chemokine Levels and Facilitates the Development of Mixed Osteoblastic/Osteolytic Bone Lesions
SO MOLECULAR CANCER RESEARCH
LA English
DT Article
ID androgen-independence; cancer progression; interleukin-8; fibroblasts; expression; growth; metastasis; lncap; proliferation; mechanisms
AB Loss of TGF-beta type II receptor (T beta RII, encoded by Tgfbr2) expression in the prostate stroma contributes to prostate cancer initiation, progression, and invasion. We evaluated whether TbRII loss also affected prostate cancer bone metastatic growth. Immunohistologic analysis revealed that TbRII expression was lost in cancer-associated fibroblasts in human prostate cancer bone metastatic tissues. We recapitulated the human situation with a conditional stromal Tgfbr2 knockout (Tgfbr2-KO) mouse model. Conditioned media from primary cultured Tgfbr2-KO or control Tgfbr2-flox prostatic fibroblasts (koPFCM or wtPFCM, respectively) were applied to C4-2B prostate cancer cells before grafting the cells tibially. We found that koPFCM promoted prostate cancer cell growth in the bone and development of early mixed osteoblastic/osteolytic bone lesions. Furthermore, the koPFCM promoted greater C4-2B adhesion to type-I collagen, the major component of bone matrix, compared to wtPFCM-treated C4-2B. Cytokine antibody array analysis revealed that koPFCM had more than two-fold elevation in granulocyte colony-stimulating factor and CXCL1, CXCL16, and CXCL5 expression relative to wtPFCM. Interestingly, neutralizing antibodies of CXCL16 or CXCL1 were able to reduce koPFCM-associated C4-2B type-I collagen adhesion to that comparable with wtPFCM-mediated adhesion. Collectively, our data indicate that loss of TGF-beta responsiveness in prostatic fibroblasts results in upregulation of CXCL16 and CXCL1 and that these paracrine signals increase prostate cancer cell adhesion in the bone matrix. These microenvironment changes at the primary tumor site can mediate early establishment of prostate cancer cells in the bone and support subsequent tumor development at the metastatic site. Mol Cancer Res; 10(4); 494-503. (C)2012 AACR.
C1 [Li, Xiaohong; Sterling, Julie A.; Hayward, Simon W.; Matrisian, Lynn M.] Vanderbilt Ingram Canc Ctr, Dept Canc Biol, Nashville, TN 37203 USA.
   [Fan, Kang-Hsien; Shyr, Yu] Vanderbilt Ingram Canc Ctr, Dept Biostat, Nashville, TN 37203 USA.
   [Sterling, Julie A.] Vanderbilt Ingram Canc Ctr, Ctr Bone Biol, Nashville, TN 37203 USA.
   [Hayward, Simon W.; Bhowmick, Neil A.] Vanderbilt Univ, Med Ctr, Dept Urol Surg, Nashville, TN USA.
   [Sterling, Julie A.] Tennessee Valley Healthcare Syst VISN 9, Dept Vet Affairs, Nashville, TN USA.
   [Vessella, Robert L.] Univ Washington, Sch Med, Dept Urol & Microbiol, Seattle, WA USA.
C3 Vanderbilt University; Vanderbilt University; Vanderbilt University; Vanderbilt University; US Department of Veterans Affairs; Veterans Health Administration (VHA); VA Tennessee Valley Healthcare System; University of Washington; University of Washington Seattle
RP Li, XH (通讯作者)，Vanderbilt Ingram Canc Ctr, Dept Canc Biol, 715B Preston Res Bldg,2220 Pierce Ave, Nashville, TN 37203 USA.
EM xiaohong.li@vanderbilt.edu
FU NIH [U54 CA126505, U01 CA143057, PO1 CA085859, P50 CA097186]; Richard M. Lucas Foundation
CR [Anonymous], 2010, R LANG ENV STAT COMP, V0, P0
   Araki S, 2007, CANCER RES, V67, P6854, DOI 10.1158/0008-5472.CAN-07-1162
   Bandyopadhyay A, 2006, CANCER RES, V66, P6714, DOI 10.1158/0008-5472.CAN-05-3565
   Begley LA, 2008, CYTOKINE, V43, P194, DOI 10.1016/j.cyto.2008.05.012
   Begley LA, 2008, NEOPLASIA, V10, P244, DOI 10.1593/neo.07976
   Bhowmick NA, 2004, SCIENCE, V303, P848, DOI 10.1126/science.1090922
   Bierie B, 2006, NAT REV CANCER, V6, P506, DOI 10.1038/nrc1926
   Bubendorf L, 2000, HUM PATHOL, V31, P578, DOI 10.1053/hp.2000.6698
   Chung LWK, 2005, J UROLOGY, V173, P10, DOI 10.1097/01.ju.0000141582.15218.10
   Chung LWK, 2003, CANCER-AM CANCER SOC, V97, P772, DOI 10.1002/cncr.11140
   Chung LWK, 1996, MOL BIOL REP, V23, P13, DOI 10.1007/BF00357069
   Cirri P, 2011, AM J CANCER RES, V1, P482
   Cunha GR, 1996, PROSTATE, V0, P22
   Darash-Yahana M, 2009, PLOS ONE, V4, P0, DOI 10.1371/journal.pone.0006695
   Deng L, 2010, BBA-REV CANCER, V1806, P42, DOI 10.1016/j.bbcan.2010.01.004
   Derynck R, 2001, NAT GENET, V29, P117, DOI 10.1038/ng1001-117
   Finak G, 2008, NAT MED, V14, P518, DOI 10.1038/nm1764
   Franco OE, 2010, SEMIN CELL DEV BIOL, V21, P33, DOI 10.1016/j.semcdb.2009.10.010
   GLEAVE M, 1991, CANCER RES, V51, P3753
   Hayward SW, 1998, DIFFERENTIATION, V63, P131, DOI 10.1046/j.1432-0436.1998.6330131.x
   Huang JT, 2005, AM J PATHOL, V166, P1807, DOI 10.1016/S0002-9440(10)62490-X
   Hwang RF, 2008, CANCER RES, V68, P918, DOI 10.1158/0008-5472.CAN-07-5714
   Juarez P, 2011, BONE, V48, P23, DOI 10.1016/j.bone.2010.08.004
   Kalluri R, 2006, NAT REV CANCER, V6, P392, DOI 10.1038/nrc1877
   Kiefer JA, 2001, MATRIX BIOL, V20, P429, DOI 10.1016/S0945-053X(01)00159-7
   Kim SJ, 2001, NEOPLASIA, V3, P33, DOI 10.1038/sj.neo.7900124
   KLEIN CE, 1991, J CELL BIOL, V115, P1427, DOI 10.1083/jcb.115.5.1427
   Kogan-Sakin I, 2009, CARCINOGENESIS, V30, P698, DOI 10.1093/carcin/bgp043
   Kostenuik PJ, 1997, CLIN EXP METASTAS, V15, P41
   Lehrer S, 2004, TECHNOL CANCER RES T, V3, P411, DOI 10.1177/153303460400300501
   Li X, 2011, ONCOGENE, V30, P167, DOI 10.1038/onc.2010.400
   Li X, 2008, ONCOGENE, V27, P7118, DOI 10.1038/onc.2008.293
   Li XH, 2009, DIFFERENTIATION, V77, P95, DOI 10.1016/j.diff.2008.09.012
   Mohammad KS, 2011, CANCER RES, V71, P175, DOI 10.1158/0008-5472.CAN-10-2651
   Mundy GR, 1997, CANCER-AM CANCER SOC, V80, P1546, DOI 10.1002/(SICI)1097-0142(19971015)80:8+<1546::AID-CNCR4>3.3.CO;2-R
   Murphy C, 2005, CLIN CANCER RES, V11, P4117, DOI 10.1158/1078-0432.CCR-04-1518
   Placencio VR, 2008, CANCER RES, V68, P4709, DOI 10.1158/0008-5472.CAN-07-6289
   Pu H, 2009, CANCER RES, V69, P7366, DOI 10.1158/0008-5472.CAN-09-0758
   Roudier MP, 2008, J UROLOGY, V180, P1154, DOI 10.1016/j.juro.2008.04.140
   Sathiakumar N, 2011, PROSTATE CANCER P D, V14, P177, DOI 10.1038/pcan.2011.7
   Siegel RL, 2017, CA-CANCER J CLIN, V67, P7, DOI 10.3322/caac.21387
   Sung SY, 2002, DIFFERENTIATION, V70, P506, DOI 10.1046/j.1432-0436.2002.700905.x
   Thalmann GN, 2010, EUR UROL, V58, P162, DOI 10.1016/j.eururo.2009.08.026
   THALMANN GN, 1994, CANCER RES, V54, P2577
   Thalmann GN, 2000, PROSTATE, V44, P91
   Uehara H, 2005, PROSTATE, V64, P40, DOI 10.1002/pros.20223
   Waugh DJJ, 2008, FRONT BIOSCI, V13, P4595, DOI 10.2741/3025
   WU HC, 1994, INT J CANCER, V57, P406, DOI 10.1002/ijc.2910570319
   Wu TT, 1998, INT J CANCER, V77, P887, DOI 10.1002/(SICI)1097-0215(19980911)77:6<887::AID-IJC15>3.0.CO;2-Z
NR 51
TC 54
Z9 54
U1 0
U2 6
PU AMER ASSOC CANCER RESEARCH
PI PHILADELPHIA
PA 615 CHESTNUT ST, 17TH FLOOR, PHILADELPHIA, PA 19106-4404 USA
SN 1541-7786
EI 1557-3125
J9 MOL CANCER RES
JI Mol. Cancer Res.
PD APR 15
PY 2012
VL 10
IS 4
BP 494
EP 503
DI 10.1158/1541-7786.MCR-11-0506
PG 10
WC Oncology; Cell Biology
SC Oncology; Cell Biology
GA 925WL
UT WOS:000302792600002
PM 22290877
DA 2023-09-23
ER

PT J
AU McCubrey, JA
   Steelman, LS
   Chappell, WH
   Abrams, SL
   Montalto, G
   Cervello, M
   Nicoletti, F
   Fagone, P
   Malaponte, G
   Mazzarino, MC
   Candido, S
   Libra, M
   Basecke, J
   Mijatovic, S
   Maksimovic-Ivanic, D
   Milella, M
   Tafuri, A
   Cocco, L
   Evangelisti, C
   Chiarini, F
   Martelli, AM
AF McCubrey, James A.
   Steelman, Linda S.
   Chappell, William H.
   Abrams, Stephen L.
   Montalto, Giuseppe
   Cervello, Melchiorre
   Nicoletti, Ferdinando
   Fagone, Paolo
   Malaponte, Grazia
   Mazzarino, Maria C.
   Candido, Saverio
   Libra, Massimo
   Baesecke, Joerg
   Mijatovic, Sanja
   Maksimovic-Ivanic, Danijela
   Milella, Michele
   Tafuri, Agostino
   Cocco, Lucio
   Evangelisti, Camilla
   Chiarini, Francesca
   Martelli, Alberto M.
TI Mutations and Deregulation of Ras/Raf/MEK/ERK and PI3K/PTEN/Akt/mTOR Cascades Which Alter Therapy Response.
SO ONCOTARGET
LA English
DT Article
DE Targeted Therapy; Therapy Resistance; Mutations; Raf; Akt; PI3K; mTOR
ID nf-kappa-b; activated protein-kinase; acute myeloid-leukemia; extends life-span; growth-factor-i; cell-cycle arrest; epithelial-mesenchymal transition; cancer-associated fibroblasts; suppressor gene pten/mmac1; pleckstrin homology domain
AB The Ras/Raf/MEK/ERK and PI3K/PTEN/Akt/mTOR cascades are often activated by genetic alterations in upstream signaling molecules such as receptor tyrosine kinases (RTK). Certain components of these pathways, RAS, NF1, BRAF, MEK1, DUSP5, PP2A, PIK3CA, PIK3R1, PIK3R4, PIK3R5, IRS4, AKT, NFKB1, MTOR, PTEN, TSC1, and TSC2 may also be activated/inactivated by mutations or epigenetic silencing. Upstream mutations in one signaling pathway or even in downstream components of the same pathway can alter the sensitivity of the cells to certain small molecule inhibitors. These pathways have profound effects on proliferative, apoptotic and differentiation pathways. Dysregulation of components of these cascades can contribute to: resistance to other pathway inhibitors, chemotherapeutic drug resistance, premature aging as well as other diseases. This review will first describe these pathways and discuss how genetic mutations and epigenetic alterations can result in resistance to various inhibitors.
C1 [McCubrey, James A.; Steelman, Linda S.; Chappell, William H.; Abrams, Stephen L.] E Carolina Univ, Dept Microbiol & Immunol, Brody Sch Med, Greenville, NC 27858 USA.
   [Montalto, Giuseppe] Univ Palermo, Dept Internal Med & Specialties, Palermo, Italy.
   [Cervello, Melchiorre] Ist Biomed & Immunol Mol Alberto Monroy, Consiglio Nazl Ric, Palermo, Italy.
   [Nicoletti, Ferdinando; Fagone, Paolo; Malaponte, Grazia; Mazzarino, Maria C.; Candido, Saverio; Libra, Massimo] Univ Catania, Dept Biomed Sci, Catania, Italy.
   [Baesecke, Joerg] Univ Gottingen, Dept Med, Gottingen, Germany.
   [Mijatovic, Sanja; Maksimovic-Ivanic, Danijela] Univ Belgrade, Dept Immunol, Inst Biol Res Sinisa Stankov, Belgrade, Serbia.
   [Milella, Michele] Regina Elena Inst Canc Res, Rome, Italy.
   [Tafuri, Agostino] Univ Roma La Sapienza, Dept Cellular Biotechnol & Hematol, Rome, Italy.
   [Cocco, Lucio; Martelli, Alberto M.] Univ Bologna, Dept Biomed & Neuromotor Sci, Bologna, Italy.
   [Evangelisti, Camilla; Chiarini, Francesca; Martelli, Alberto M.] Rizzoli Orthoped Inst, Inst Mol Genet, Natl Res Council, Bologna, Italy.
C3 University of North Carolina; East Carolina University; University of Palermo; Consiglio Nazionale delle Ricerche (CNR); Istituto di Biomedicina e di Immunologia Molecolare "Alberto Monroy" (IBIM-CNR); University of Catania; University of Gottingen; University of Belgrade; IRCCS Istituti Fisioterapici Ospitalieri (IFO); IRCCS Regina Elena; Sapienza University Rome; University of Bologna; IRCCS Istituto Ortopedico Rizzoli; Consiglio Nazionale delle Ricerche (CNR); Istituto di Genetica Molecolare (IGM-CNR)
RP McCubrey, JA (通讯作者)，E Carolina Univ, Dept Microbiol & Immunol, Brody Sch Med, Greenville, NC 27858 USA.
EM mccubreyj@ecu.edu
FU Italian "Ministero dell'Istruzione, dell'Universita e della Ricerca (Ministry for Education, Universities and Research) - MIUR" [n. RBNE08YYBM]; CNR from Italian Ministry of Economy and Finance for the Project FaReBio di Qualita; MIUR [RBAP10447J-003, RBAP11ZJFA_001]; Italian Ministry of Health, Ricerca Finalizzata Stemness; Health, Ricerca Finalizzata Stemness; MinSan; Italian Association for Cancer Research (AIRC); Cariplo Foundation; "Sapienza", University of Rome; Italian Ministry of Health
CR Abraham D, 2000, J BIOL CHEM, V275, P22300, DOI 10.1074/jbc.M003259200
   Abrams SL, 2010, CELL CYCLE, V9, P1839, DOI 10.4161/cc.9.9.11544
   Abrams SL, 2010, CELL CYCLE, V9, P1781, DOI 10.4161/cc.9.9.11483
   Adams JR, 2011, ONCOTARGET, V2, P435
   Adhikari D, 2010, CELL CYCLE, V9, P1673, DOI 10.4161/cc.9.9.11626
   Alessi DR, 1997, CURR BIOL, V7, P261, DOI 10.1016/S0960-9822(06)00122-9
   Amato S, 2011, CELL CYCLE, V10, P3452, DOI 10.4161/cc.10.20.17953
   Ambs S, 2011, CELL CYCLE, V10, P619, DOI 10.4161/cc.10.4.14864
   Anderson DH, 2010, CELL CYCLE, V9, P2055, DOI 10.4161/cc.9.11.11926
   Anisimov VN, 2010, CELL CYCLE, V9, P188, DOI 10.4161/cc.9.1.10407
   Arthur JSC, 2008, FRONT BIOSCI-LANDMRK, V13, P5866, DOI 10.2741/3122
   Badalian-Very G, 2010, BLOOD, V116, P1919, DOI 10.1182/blood-2010-04-279083
   Balan V, 2006, MOL BIOL CELL, V17, P1141, DOI 10.1091/mbc.E04-12-1123
   Balsara BR, 2004, CARCINOGENESIS, V25, P2053, DOI 10.1093/carcin/bgh226
   Bansal R, 2010, CELL CYCLE, V9, P2782, DOI 10.4161/cc.9.14.12251
   Baritaki S, 2010, CELL CYCLE, V9, P4931, DOI 10.4161/cc.9.24.14229
   Barlund M, 2000, J NATL CANCER I, V92, P1252, DOI 10.1093/jnci/92.15.1252
   Barre B, 2010, CELL CYCLE, V9, P4795, DOI 10.4161/cc.9.24.14245
   Barre B, 2010, CELL CYCLE, V9, P4774, DOI 10.4161/cc.9.24.14246
   Basu A, 2011, CELL CYCLE, V10, P378, DOI 10.4161/cc.10.3.14739
   Bauzon F, 2010, CELL CYCLE, V9, P2118, DOI 10.4161/cc.9.11.11726
   BELLACOSA A, 1995, INT J CANCER, V64, P280, DOI 10.1002/ijc.2910640412
   Benavides F, 2011, CELL CYCLE, V10, P268, DOI 10.4161/cc.10.2.14469
   Benjamin D, 2011, NAT REV DRUG DISCOV, V10, P868, DOI 10.1038/nrd3531
   Bhaskar PT, 2007, DEV CELL, V12, P487, DOI 10.1016/j.devcel.2007.03.020
   Bhatia B, 2010, CELL CYCLE, V9, P456, DOI 10.4161/cc.9.3.10532
   Blagosklonny MV, 2011, AGING-US, V3, P685, DOI 10.18632/aging.100352
   Blagosklonny MV, 2011, CELL CYCLE, V10, P2295, DOI 10.4161/cc.10.14.16819
   Blagosklonny MV, 2010, AGING-US, V2, P884, DOI 10.18632/aging.100253
   Blagosklonny MV, 2010, CELL CYCLE, V9, P4788, DOI 10.4161/cc.9.24.14360
   Blagosklonny MV, 2010, AGING-US, V2, P265, DOI 10.18632/aging.100149
   Blagosklonny MV, 2010, AGING-US, V2, P177, DOI 10.18632/aging.100139
   Blagosklonny MV, 2010, CELL CYCLE, V9, P1859, DOI 10.4161/cc.9.10.11872
   Blagosklonny MV, 2010, CELL CYCLE, V9, P683, DOI 10.4161/cc.9.4.10766
   Boehrer S, 2011, CELL CYCLE, V10, P2832, DOI 10.4161/cc.10.17.16575
   Borras C, 2011, AGING-US, V3, P262, DOI 10.18632/aging.100279
   Brazil DP, 2004, TRENDS BIOCHEM SCI, V29, P233, DOI 10.1016/j.tibs.2004.03.006
   Brennan DF, 2011, NATURE, V472, P366, DOI 10.1038/nature09860
   Brennan P, 1997, IMMUNITY, V7, P679, DOI 10.1016/S1074-7613(00)80388-X
   Brognard J, 2008, TRENDS ENDOCRIN MET, V19, P223, DOI 10.1016/j.tem.2008.04.001
   Brose MS, 2002, CANCER RES, V62, P6997
   Browne G, 2010, CELL CYCLE, V9, P886, DOI 10.4161/cc.9.5.10839
   BUDAY L, 1995, ONCOGENE, V11, P1327
   Buitenhuis M, 2009, CELL CYCLE, V8, P560, DOI 10.4161/cc.8.4.7654
   Butler MP, 1999, GENE CHROMOSOME CANC, V24, P322, DOI 10.1002/(SICI)1098-2264(199904)24:4<322::AID-GCC5>3.3.CO;2-0
   Calvisi DF, 2007, J CLIN INVEST, V117, P2713, DOI 10.1172/JCI31457
   Campaner S, 2010, CELL CYCLE, V9, P3655, DOI 10.4161/cc.9.18.13049
   Caponigro G, 2011, NAT REV DRUG DISCOV, V10, P179, DOI 10.1038/nrd3385
   Carew JS, 2011, TARGET ONCOL, V6, P17, DOI 10.1007/s11523-011-0167-8
   Carpten JD, 2007, NATURE, V448, P439, DOI 10.1038/nature05933
   Carracedo A, 2008, J CLIN INVEST, V118, P3065, DOI 10.1172/jCI34739
   Casar B, 2007, EMBO J, V26, P635, DOI 10.1038/sj.emboj.7601523
   Casar B, 2012, BIOCHEM J, V441, P571, DOI 10.1042/BJ20110870
   Case M, 2008, CANCER RES, V68, P6803, DOI 10.1158/0008-5472.CAN-08-0101
   Castello-Cros R, 2011, CELL CYCLE, V10, P2021, DOI 10.4161/cc.10.12.16002
   Catalanotti F, 2009, NAT STRUCT MOL BIOL, V16, P294, DOI 10.1038/nsmb.1564
   Cervello M, 2012, ONCOTARGET, V3, P236, DOI 10.18632/oncotarget.466
   Chaft JE, 2012, MOL CANCER THER, V11, P485, DOI 10.1158/1535-7163.MCT-11-0692
   Chalhoub N, 2009, ANNU REV PATHOL-MECH, V4, P127, DOI 10.1146/annurev.pathol.4.110807.092311
   Chan DA, 2011, NAT REV DRUG DISCOV, V10, P351, DOI 10.1038/nrd3374
   Chang F, 2003, LEUKEMIA, V17, P1263, DOI 10.1038/sj.leu.2402945
   Chapman MA, 2011, NATURE, V471, P467, DOI 10.1038/nature09837
   Chappell WH, 2011, ONCOTARGET, V2, P135, DOI 10.18632/oncotarget.240
   Chen HM, 2009, CANCER RES, V69, P9228, DOI 10.1158/0008-5472.CAN-09-1950
   Chen V, 2010, CELL CYCLE, V9, P4941, DOI 10.4161/cc.9.24.14230
   Cheng JW, 2007, ENDOCRINOLOGY, V148, P4634, DOI 10.1210/en.2007-0148
   CHENG JQ, 1992, P NATL ACAD SCI USA, V89, P9267, DOI 10.1073/pnas.89.19.9267
   Chiacchiera F, 2010, CELL CYCLE, V9, P1091, DOI 10.4161/cc.9.6.11035
   Chiavarina B, 2010, CELL CYCLE, V9, P3534, DOI 10.4161/cc.9.17.12908
   Chow S, 2006, EXP HEMATOL, V34, P1183, DOI 10.1016/j.exphem.2006.05.002
   Chung J, 2002, J CELL BIOL, V158, P165, DOI 10.1083/jcb.200112015
   Chung TW, 2003, CANCER RES, V63, P3453
   Ciavarra G, 2011, CELL CYCLE, V10, P1533, DOI 10.4161/cc.10.10.15520
   Cluzeau T, 2011, CELL CYCLE, V10, P2339, DOI 10.4161/cc.10.14.16308
   COFFER PJ, 1991, EUR J BIOCHEM, V201, P475, DOI 10.1111/j.1432-1033.1991.tb16305.x
   Conn CS, 2011, CELL CYCLE, V10, P1940, DOI 10.4161/cc.10.12.15858
   Costello P, 2010, J IMMUNOL, V185, P1082, DOI 10.4049/jimmunol.1000472
   Costello PS, 2004, NAT IMMUNOL, V5, P289, DOI 10.1038/ni1038
   Cristobal I, 2011, LEUKEMIA, V25, P606, DOI 10.1038/leu.2010.294
   CROSS DAE, 1995, NATURE, V378, P785, DOI 10.1038/378785a0
   Cuevas BD, 2003, EMBO J, V22, P3346, DOI 10.1093/emboj/cdg322
   Cufi S, 2010, CELL CYCLE, V9, P4461, DOI 10.4161/cc.9.22.14048
   DArcangelo Gabriella, 2010, CELL CYCLE, V9, P2487
   da Silva EF, 2011, CELL CYCLE, V10, P3129, DOI 10.4161/cc.10.18.17296
   Dalvai M, 2010, CELL CYCLE, V9, P3933, DOI 10.4161/cc.9.19.13154
   Damen JE, 1996, P NATL ACAD SCI USA, V93, P1689, DOI 10.1073/pnas.93.4.1689
   Dankort D, 2009, NAT GENET, V41, P544, DOI 10.1038/ng.356
   Darzynkiewicz Z, 2010, AGING-US, V2, P329, DOI 10.18632/aging.100165
   Davidsson J, 2008, LEUKEMIA, V22, P1619, DOI 10.1038/leu.2008.14
   Davies H, 2002, NATURE, V417, P949, DOI 10.1038/nature00766
   Davies MA, 2008, BRIT J CANCER, V99, P1265, DOI 10.1038/sj.bjc.6604637
   Dbouk HA, 2010, ONCOTARGET, V1, P729
   de Magalhaes JP, 2011, AGING-US, V3, P336, DOI 10.18632/aging.100309
   delPeso L, 1997, SCIENCE, V278, P687
   Demidenko ZN, 2011, CELL CYCLE, V10, P1557, DOI 10.4161/cc.10.10.15789
   Dhomen N, 2009, CANCER CELL, V15, P294, DOI 10.1016/j.ccr.2009.02.022
   Diaz-Meco MT, 2009, CELL CYCLE, V8, P2518, DOI 10.4161/cc.8.16.9384
   Dibble CC, 2009, MOL CELL BIOL, V29, P5657, DOI 10.1128/MCB.00735-09
   Dienstmann R, 2011, ONCOTARGET, V2, P165
   Do HD, 2010, CELL CYCLE, V9, P4411, DOI 10.4161/cc.9.21.13654
   Dougherty MK, 2005, MOL CELL, V17, P215, DOI 10.1016/j.molcel.2004.11.055
   Drobnjak M, 2000, CLIN CANCER RES, V6, P1891
   Du KY, 1998, J BIOL CHEM, V273, P32377, DOI 10.1074/jbc.273.49.32377
   Dulic V, 2011, AGING-US, V3, P3, DOI 10.18632/aging.100257
   Duncan CD, 2010, ADVANCED CRIME SCENE PHOTOGRAPHY, V0, P1
   Dunsmuir WD, 2000, BJU INT, V86, P869, DOI 10.1046/j.1464-410x.2000.00916.x
   Eblen ST, 2002, MOL CELL BIOL, V22, P6023, DOI 10.1128/MCB.22.17.6023-6033.2002
   Eckert MA, 2011, ONCOTARGET, V2, P562
   Ekerot M, 2008, BIOCHEM J, V412, P287, DOI 10.1042/BJ20071512
   Engelman JA, 2007, SCIENCE, V316, P1039, DOI 10.1126/science.1141478
   Erol A, 2011, CELL CYCLE, V10, P3239, DOI 10.4161/cc.10.19.17460
   Estep AL, 2007, PLOS ONE, V2, P0, DOI 10.1371/journal.pone.0001279
   Evans JMM, 2005, BMJ-BRIT MED J, V330, P1304, DOI 10.1136/bmj.38415.708634.F7
   Faber AC, 2010, CELL CYCLE, V9, P851, DOI 10.4161/cc.9.5.11096
   Fischer A, 2009, J BIOL CHEM, V284, P3183, DOI 10.1074/jbc.M804795200
   Foster DA, 2010, CELL CYCLE, V9, P1291, DOI 10.4161/cc.9.7.11145
   Fraser M, 2011, CELL CYCLE, V10, P2218, DOI 10.4161/cc.10.13.16305
   Fuchs C, 2012, HUM MOL GENET, V21, P1049, DOI 10.1093/hmg/ddr535
   Fujiwara Y, 2000, JPN J CANCER RES, V91, P287, DOI 10.1111/j.1349-7006.2000.tb00943.x
   Furukawa T, 2003, AM J PATHOL, V162, P1807, DOI 10.1016/S0002-9440(10)64315-5
   Fuxe J, 2010, CELL CYCLE, V9, P2363, DOI 10.4161/cc.9.12.12050
   Gallant P, 2009, CELL CYCLE, V8, P3848, DOI 10.4161/cc.8.23.10088
   Galluzzi L, 2010, AGING-US, V2, P535, DOI 10.18632/aging.100202
   Galluzzi L, 2010, CELL CYCLE, V9, P250, DOI 10.4161/cc.9.2.10493
   Galmozzi E, 2004, J CELL PHYSIOL, V200, P82, DOI 10.1002/jcp.20012
   Gan B, 2009, CELL CYCLE, V8, P1003, DOI 10.4161/cc.8.7.8045
   Gao TY, 2005, MOL CELL, V18, P13, DOI 10.1016/j.molcel.2005.03.008
   Garcia JM, 2004, GENE CHROMOSOME CANC, V41, P117, DOI 10.1002/gcc.20062
   Garcia-Martinez JM, 2008, BIOCHEM J, V416, P375, DOI 10.1042/BJ20081668
   GASPAROTTO D, 1900, P1165, V0, P0
   Gasparotto D, 2011, ONCOTARGET, V2, P1165
   Gera JF, 2004, J BIOL CHEM, V279, P2737, DOI 10.1074/jbc.M309999200
   Godlewski J, 2010, CELL CYCLE, V9, P2742, DOI 10.4161/cc.9.14.12248
   Goettel JA, 2011, EXP CELL RES, V317, P452, DOI 10.1016/j.yexcr.2010.11.018
   Gomez-Baldo L, 2010, CELL CYCLE, V9, P1143, DOI 10.4161/cc.9.6.11018
   Gonzalez E, 2009, CELL CYCLE, V8, P2502, DOI 10.4161/cc.8.16.9335
   Graff JR, 2003, CLIN EXP METASTAS, V20, P265, DOI 10.1023/A:1022943419011
   Graham TR, 2008, CANCER RES, V68, P2479, DOI 10.1158/0008-5472.CAN-07-2559
   Grammatikakis N, 1999, MOL CELL BIOL, V19, P1661
   Grandage VL, 2005, LEUKEMIA, V19, P586, DOI 10.1038/sj.leu.2403653
   GRANDAGE VL, 2005, LEUKEMIA, V19, P1543, DOI 10.1016/J.EXPHEM.2006.05.002
   Green AS, 2011, CELL CYCLE, V10, P2115, DOI 10.4161/cc.10.13.16244
   Greenman C, 2007, NATURE, V446, P153, DOI 10.1038/nature05610
   Gruppuso PA, 2011, CELL CYCLE, V10, P1050, DOI 10.4161/cc.10.7.15230
   Gubin MM, 2010, CELL CYCLE, V9, P3337, DOI 10.4161/cc.9.16.12711
   Guo DL, 2010, CELL CYCLE, V9, P211, DOI 10.4161/cc.9.2.10540
   Gupta A, 2009, CELL CYCLE, V8, P2198, DOI 10.4161/cc.8.14.8947
   Gupta P, 2002, J BIOL CHEM, V277, P50550, DOI 10.1074/jbc.M209799200
   Gustafsson B, 2005, LEUKEMIA, V19, P310, DOI 10.1038/sj.leu.2403589
   Habib SL, 2011, CELL CYCLE, V10, P2237, DOI 10.4161/cc.10.14.15849
   Hafsi S, 2012, INT J ONCOL, V40, P639, DOI 10.3892/ijo.2011.1312
   Harrison DE, 2009, NATURE, V460, P392, DOI 10.1038/nature08221
   Hart LS, 2011, CELL CYCLE, V10, P2331, DOI 10.4161/cc.10.14.16418
   Hayashi K, 2004, J BIOL CHEM, V279, P40807, DOI 10.1074/jbc.M405100200
   Hayashi M, 2011, CELL CYCLE, V10, P2364, DOI 10.4161/cc.10.14.16313
   Hirano I, 2009, J BIOL CHEM, V284, P22155, DOI 10.1074/jbc.M808182200
   Hofseth LJ, 2010, AGING-US, V2, P183, DOI 10.18632/aging.100143
   Hong J, 2011, CANCER RES, V71, P3980, DOI 10.1158/0008-5472.CAN-10-2914
   Hresko RC, 2005, J BIOL CHEM, V280, P40406, DOI 10.1074/jbc.M508361200
   Hu TH, 2007, ONCOL REP, V18, P1417
   Huang CH, 2008, CELL CYCLE, V7, P1151, DOI 10.4161/cc.7.9.5817
   Hydbring P, 2010, AGING-US, V2, P244, DOI 10.18632/aging.100140
   Ikenoue T, 2008, EMBO J, V27, P1919, DOI 10.1038/emboj.2008.119
   Iwai K, 2011, CELL CYCLE, V10, P3095, DOI 10.4161/cc.10.18.17437
   Janes KA, 2011, CELL CYCLE, V10, P3461, DOI 10.4161/cc.10.20.18029
   Jansen M, 2009, PHYSIOL REV, V89, P777, DOI 10.1152/physrev.00026.2008
   Rodriguez-Jimenez FJ, 2010, CELL CYCLE, V9, P2803, DOI 10.4161/cc.9.14.12250
   Jiang Y, 2010, CELL CYCLE, V9, P868
   Jin JL, 2009, AGING-US, V1, P582, DOI 10.18632/aging.100060
   Jordan NV, 2011, CELL CYCLE, V10, P2865, DOI 10.4161/cc.10.17.17188
   Kalesnikoff J, 2004, REV PHYSIOL BIOCH P, V149, P87, DOI 10.1007/s10254-003-0016-y
   Kandouz M, 2010, CELL CYCLE, V9, P398, DOI 10.4161/cc.9.2.10505
   Kane LP, 1999, CURR BIOL, V9, P601, DOI 10.1016/S0960-9822(99)80265-6
   Kang-Park S, 2006, VIRUS RES, V122, P53, DOI 10.1016/j.virusres.2006.06.010
   Kantidakis T, 2010, CELL CYCLE, V9, P2934, DOI 10.4161/cc.9.15.12737
   Kappes H, 2001, PATHOBIOLOGY, V69, P136, DOI 10.1159/000048768
   Karst AM, 2006, CANCER RES, V66, P9221, DOI 10.1158/0008-5472.CAN-05-3633
   Kawamura N, 1999, JPN J CANCER RES, V90, P413, DOI 10.1111/j.1349-7006.1999.tb00763.x
   Keniry M, 2008, ONCOGENE, V27, P5477, DOI 10.1038/onc.2008.248
   Khalil A, 2011, CELL CYCLE, V10, P481, DOI 10.4161/cc.10.3.14713
   Knowles MA, 2009, CANCER METAST REV, V28, P305, DOI 10.1007/s10555-009-9198-3
   Knudsen KE, 2011, CELL CYCLE, V10, P379, DOI 10.4161/cc.10.3.14740
   Kofman AE, 2012, AGING-US, V4, P279, DOI 10.18632/aging.100451
   Kolesnichenko M, 2011, CELL CYCLE, V10, P771, DOI 10.4161/cc.10.5.14829
   Korkaya H, 2011, CELL CYCLE, V10, P2623, DOI 10.4161/cc.10.16.16414
   Kosar M, 2011, CELL CYCLE, V10, P457, DOI 10.4161/cc.10.3.14707
   Krymskaya VP, 2009, CELL CYCLE, V8, P403, DOI 10.4161/cc.8.3.7555
   Kuo YC, 2008, J BIOL CHEM, V283, P1882, DOI 10.1074/jbc.M709585200
   Kyriakis JM, 2001, PHYSIOL REV, V81, P807, DOI 10.1152/physrev.2001.81.2.807
   Lamprecht B, 2010, CELL CYCLE, V9, P4276, DOI 10.4161/cc.9.21.13682
   Lang SA, 2010, BBA-MOL CELL RES, V1803, P435, DOI 10.1016/j.bbamcr.2010.01.009
   Lee HJ, 2010, CELL CYCLE, V9, P2389, DOI 10.4161/cc.9.12.11904
   Lee JT, 2010, CELL CYCLE, V9, P857, DOI 10.4161/cc.9.5.11175
   Lee JW, 2005, ONCOGENE, V24, P1477, DOI 10.1038/sj.onc.1208304
   Lee JW, 2003, BRIT J CANCER, V89, P1958, DOI 10.1038/sj.bjc.6601371
   Lee YI, 2001, J BIOL CHEM, V276, P16969, DOI 10.1074/jbc.M011263200
   Leontieva OV, 2010, AGING-US, V2, P924, DOI 10.18632/aging.100265
   Li X, 2008, CELL SIGNAL, V20, P2145, DOI 10.1016/j.cellsig.2008.08.006
   Lioubin MN, 1996, GENE DEV, V10, P1084, DOI 10.1101/gad.10.9.1084
   Lisse TS, 2011, CELL CYCLE, V10, P1888, DOI 10.4161/cc.10.12.15620
   Little AS, 2013, ONCOGENE, V32, P1207, DOI 10.1038/onc.2012.160
   Liu BL, 2011, CELL CYCLE, V10, P2959, DOI 10.4161/cc.10.17.16359
   Liu YQ, 2010, CELL CYCLE, V9, P897, DOI 10.4161/cc.9.5.10933
   Lluis F, 2009, CELL CYCLE, V8, P1138, DOI 10.4161/cc.8.8.8206
   Lohr JG, 2012, P NATL ACAD SCI USA, V109, P3879, DOI 10.1073/pnas.1121343109
   Loi S, 2010, P NATL ACAD SCI USA, V107, P10208, DOI 10.1073/pnas.0907011107
   Luo J, 2009, CELL, V136, P823, DOI 10.1016/j.cell.2009.02.024
   Luo JM, 2003, LEUKEMIA, V17, P1, DOI 10.1038/sj.leu.2402725
   Mack NA, 2011, CELL CYCLE, V10, P1571, DOI 10.4161/cc.10.10.15612
   Madge LA, 2011, CELL CYCLE, V10, P6, DOI 10.4161/cc.10.1.14291
   Mahimainathan L, 2004, J BIOL CHEM, V279, P15258, DOI 10.1074/jbc.M314328200
   Maki CG, 2010, AGING-US, V2, P324, DOI 10.18632/aging.100166
   Malik SA, 2011, CELL CYCLE, V10, P2917, DOI 10.4161/cc.10.17.17067
   Mamane Y, 2006, ONCOGENE, V25, P6416, DOI 10.1038/sj.onc.1209888
   Mannova P, 2005, J VIROL, V79, P8742, DOI 10.1128/JVI.79.14.8742-8749.2005
   Martelli AM, 2011, LEUKEMIA, V25, P1064, DOI 10.1038/leu.2011.46
   Martelli AM, 2012, EXPERT OPIN THER TAR, V16, P729, DOI 10.1517/14728222.2012.694869
   Martelli AM, 2012, ONCOTARGET, V3, P371, DOI 10.18632/oncotarget.477
   Martelli AM, 2011, ADV ENZYME IN PRESS, V0, P0
   Martin AG, 2010, CELL CYCLE, V9, P3131, DOI 10.4161/cc.9.16.12780
   Martin-Castillo B, 2010, CELL CYCLE, V9, P1057, DOI 10.4161/cc.9.6.10994
   Martinez-Outschoorn UE, 2010, CELL CYCLE, V9, P4297, DOI 10.4161/cc.9.21.13817
   Martinez-Outschoorn UE, 2010, CELL CYCLE, V9, P3515, DOI 10.4161/cc.9.17.12928
   Martinez-Outschoorn UE, 2010, CELL CYCLE, V9, P2423, DOI 10.4161/cc.9.12.12048
   Martins I, 2011, AGING-US, V3, P821, DOI 10.18632/aging.100380
   Mashhedi H, 2011, CELL CYCLE, V10, P2770, DOI 10.4161/cc.10.16.16219
   Mavrakis KJ, 2011, CELL CYCLE, V10, P2845, DOI 10.4161/cc.10.17.16959
   McCubrey JA, 2012, ONCOTARGET IN PRESS, V0, P0
   McCubrey JA, 2008, CURR OPIN INVEST DR, V9, P614
   McCubrey JA, 2011, J CELL PHYSIOL, V226, P2762, DOI 10.1002/jcp.22647
   McKay Melissa M, 2011, SMALL GTPASES, V2, P276
   McKay MM, 2011, CURR BIOL, V21, P563, DOI 10.1016/j.cub.2011.02.033
   Melvin A, 2011, CELL CYCLE, V10, P879, DOI 10.4161/cc.10.6.14910
   Memmott RM, 2009, CELL SIGNAL, V21, P656, DOI 10.1016/j.cellsig.2009.01.004
   Meng Q, 2006, CELL SIGNAL, V18, P2262, DOI 10.1016/j.cellsig.2006.05.019
   Metzner A, 2007, GENE THER, V14, P699, DOI 10.1038/sj.gt.3302912
   Miller KR, 2010, CELL CYCLE, V9, P3376, DOI 10.4161/cc.9.16.12779
   Miller RA, 2011, J GERONTOL A-BIOL, V66, P191, DOI 10.1093/gerona/glq178
   Mirisola MG, 2011, AGING-US, V3, P340, DOI 10.18632/aging.100320
   Mischak H, 1996, MOL CELL BIOL, V16, P5409
   Mobasheri A, 2005, HISTOL HISTOPATHOL, V20, P1327, DOI 10.14670/HH-20.1327
   Mollapour M, 2010, CELL CYCLE, V9, P2310, DOI 10.4161/cc.9.12.12054
   Moskalev A, 2011, AGING-US, V3, P391, DOI 10.18632/aging.100314
   Mounier R, 2011, CELL CYCLE, V10, P2640, DOI 10.4161/cc.10.16.17102
   Muller FL, 2012, NATURE, V488, P337, DOI 10.1038/nature11331
   Muraille E, 1999, BIOCHEM J, V342, P697, DOI 10.1042/0264-6021:3420697
   Mylona A, 2010, MOL CELL BIOL, V31, P267
   Nagarajan D, 2012, FREE RADICAL BIO MED, V52, P983, DOI 10.1016/j.freeradbiomed.2011.11.024
   Narita M, 2010, AGING-US, V2, P311, DOI 10.18632/aging.100145
   Negrini S, 2010, NAT REV MOL CELL BIO, V11, P220, DOI 10.1038/nrm2858
   Neshat MS, 2001, P NATL ACAD SCI USA, V98, P10314, DOI 10.1073/pnas.171076798
   Nolt JK, 2011, CELL CYCLE, V10, P1420, DOI 10.4161/cc.10.9.15485
   Novosyadlyy R, 2010, CELL CYCLE, V9, P1449, DOI 10.4161/cc.9.8.11512
   Nowicki TS, 2011, CELL CYCLE, V10, P100, DOI 10.4161/cc.10.1.14362
   Nucera C, 2010, ONCOTARGET, V1, P751
   OPrey J, 2010, CELL CYCLE, V9, P947, DOI 10.4161/cc.9.5.10872
   Oh WJ, 2011, CELL CYCLE, V10, P2305, DOI 10.4161/cc.10.14.16586
   Oh WJ, 2010, EMBO J, V29, P3939, DOI 10.1038/emboj.2010.271
   Oliveras-Ferraros C, 2011, CELL CYCLE, V10, P1144, DOI 10.4161/cc.10.7.15210
   Oren M, 2010, CELL CYCLE, V9, P1027, DOI 10.4161/cc.9.6.11099
   Ousset M, 2010, CELL CYCLE, V9, P2814, DOI 10.4161/cc.9.14.12253
   Palomero T, 2008, CELL CYCLE, V7, P965, DOI 10.4161/cc.7.8.5753
   Palomero T, 2007, NAT MED, V13, P1203, DOI 10.1038/nm1636
   Pani G, 2011, CELL CYCLE, V10, P2450, DOI 10.4161/cc.10.15.16886
   Panieri E, 2010, AGING-US, V2, P487, DOI 10.18632/aging.100183
   Pao W, 2011, LANCET ONCOL, V12, P175, DOI 10.1016/S1470-2045(10)70087-5
   Perez-Losada J, 2010, CELL CYCLE, V9, P2706
   Perrotti D, 2008, CANCER METAST REV, V27, P159, DOI 10.1007/s10555-008-9119-x
   Peterson TR, 2009, CELL, V137, P873, DOI 10.1016/j.cell.2009.03.046
   Podar K, 2010, CELL CYCLE, V9, P1722, DOI 10.4161/cc.9.9.11358
   Polak P, 2008, CELL METAB, V8, P399, DOI 10.1016/j.cmet.2008.09.003
   Poon JS, 2010, CELL CYCLE, V9, P4450, DOI 10.4161/cc.9.22.13936
   Pratilas CA, 2008, CANCER RES, V68, P9375, DOI 10.1158/0008-5472.CAN-08-2223
   Puissant A, 2010, CELL CYCLE, V9, P3470, DOI 10.4161/cc.9.17.13048
   Puxeddu E, 2004, J CLIN ENDOCR METAB, V89, P2414, DOI 10.1210/jc.2003-031425
   Qiu WL, 2011, ONCOTARGET, V2, P862
   Rahman MA, 2002, INT J CANCER, V100, P152, DOI 10.1002/ijc.10458
   Rajalingam K, 2005, NAT CELL BIOL, V7, P837, DOI 10.1038/ncb1283
   Rambold AS, 2010, CELL CYCLE, V9, P3633, DOI 10.4161/cc.9.18.13170
   Rao RR, 2010, CELL CYCLE, V9, P2996, DOI 10.4161/cc.9.15.12359
   Ratajczak MZ, 2011, AGING-US, V3, P692, DOI 10.18632/aging.100354
   Rehn M, 2011, CELL CYCLE, V10, P3419, DOI 10.4161/cc.10.20.17690
   Rhei E, 1997, CANCER RES, V57, P3657
   Ricciardi MR, 2005, LEUKEMIA, V19, P1543, DOI 10.1038/sj.leu.2403859
   Richardson AD, 2011, CELL CYCLE, V10, P2830, DOI 10.4161/cc.10.17.16576
   Ritt DA, 2006, METHOD ENZYMOL, V407, P224, DOI 10.1016/S0076-6879(05)07019-9
   Rodriguez A, 2011, CELL CYCLE, V10, P1548, DOI 10.4161/cc.10.10.15672
   Romanov VS, 2010, CELL CYCLE, V9, P3945, DOI 10.4161/cc.9.19.13160
   Rongo C, 2011, AGING-US, V3, P896, DOI 10.18632/aging.100384
   Rosner M, 2011, CELL CYCLE, V10, P3608, DOI 10.4161/cc.10.20.17855
   Roux PP, 2004, MICROBIOL MOL BIOL R, V68, P320, DOI 10.1128/MMBR.68.2.320-344.2004
   Ruvolo PP, 2011, LEUKEMIA, V25, P1711, DOI 10.1038/leu.2011.146
   Saha AK, 2011, CELL CYCLE, V10, P3447, DOI 10.4161/cc.10.20.17886
   Sahin M, 2010, CELL CYCLE, V9, P2053, DOI 10.4161/cc.9.11.11925
   Sakai A, 1998, BLOOD, V92, P3410, DOI 10.1182/blood.V92.9.3410.421a06_3410_3415
   Salmond RJ, 2010, CELL CYCLE, V9, P2952, DOI 10.4161/cc.9.15.12358
   Salzano M, 2012, CELL CYCLE, V11, P2100, DOI 10.4161/cc.20543
   Samuels Y, 2004, SCIENCE, V304, P554, DOI 10.1126/science.1096502
   Santini E, 2010, CELL CYCLE, V9, P2713, DOI 10.4161/cc.9.14.12180
   Sanz-Moreno V, 2003, MOL CELL BIOL, V23, P3079, DOI 10.1128/MCB.23.9.3079-3090.2003
   Sarbassov DD, 2004, CURR BIOL, V14, P1296, DOI 10.1016/j.cub.2004.06.054
   Sato T, 2009, J BIOL CHEM, V284, P12783, DOI 10.1074/jbc.M809207200
   Sayed D, 2010, CELL CYCLE, V9, P3213, DOI 10.4161/cc.9.16.12634
   Schaeffer HJ, 1998, SCIENCE, V281, P1668, DOI 10.1126/science.281.5383.1668
   Schug TT, 2010, AGING-US, V2, P327, DOI 10.18632/aging.100164
   Searle JS, 2010, ONCOTARGET, V1, P228
   Serrano M, 2010, CELL CYCLE, V9, P4256, DOI 10.4161/cc.9.21.13785
   Shackelford DB, 2009, NAT REV CANCER, V9, P563, DOI 10.1038/nrc2676
   Shah OJ, 2004, CURR BIOL, V14, P1650, DOI 10.1016/j.cub.2004.08.026
   Shahbazian D, 2010, CELL CYCLE, V9, P4106, DOI 10.4161/cc.9.20.13630
   Sharma SV, 2010, BIOCHEM PHARMACOL, V80, P666, DOI 10.1016/j.bcp.2010.03.001
   Shaw RJ, 2005, SCIENCE, V310, P1642, DOI 10.1126/science.1120781
   Shaw RJ, 2004, CANCER CELL, V6, P91, DOI 10.1016/j.ccr.2004.06.007
   Shayesteh L, 1999, NAT GENET, V21, P99, DOI 10.1038/5042
   Shen S, 2010, CELL CYCLE, V9, P377, DOI 10.4161/cc.9.2.10468
   Shin S, 2010, CELL CYCLE, V9, P2483, DOI 10.4161/cc.9.13.12270
   Shin S, 2010, MOL CELL, V38, P114, DOI 10.1016/j.molcel.2010.02.020
   Shull AY, 2012, PLOS ONE, V7, P0, DOI 10.1371/journal.pone.0043369
   Silva A, 2008, J CLIN INVEST, V118, P3762, DOI 10.1172/JCI34616
   Simioni C, 2012, LEUKEMIA, V26, P2336, DOI 10.1038/leu.2012.136
   Simmons GW, 2011, J NEUROPATH EXP NEUR, V70, P51, DOI 10.1097/NEN.0b013e3182032d37
   Singh B, 1998, GENE CHROMOSOME CANC, V21, P166, DOI 10.1002/(SICI)1098-2264(199802)21:2<166::AID-GCC13>3.3.CO;2-V
   Slipicevic A, 2005, AM J CLIN PATHOL, V124, P528, DOI 10.1309/YT58WWMTA6YR1PRV
   Smit MA, 2010, AGING-US, V2, P735, DOI 10.18632/aging.100209
   Smith FD, 2011, CELL CYCLE, V10, P731, DOI 10.4161/cc.10.5.14902
   Sokolosky ML, 2011, ONCOTARGET, V2, P538, DOI 10.18632/oncotarget.302
   Sos ML, 2009, J CLIN INVEST, V119, P1727, DOI 10.1172/JCI37127
   Sriburi R, 2004, J CELL BIOL, V167, P35, DOI 10.1083/jcb.200406136
   St-Germain ME, 2004, MOL CANCER, V3, P0, DOI 10.1186/1476-4598-3-7
   Steelman LS, 2011, CELL CYCLE, V10, P3003, DOI 10.4161/cc.10.17.17119
   Steelman LS, 2011, AGING-US, V3, P192, DOI 10.18632/aging.100296
   Steelman LS, 2010, CELL CYCLE, V9, P1629, DOI 10.4161/cc.9.8.11487
   Steelman LS, 2004, EXPERT OPIN THER TAR, V8, P537, DOI 10.1517/14728222.8.6.537
   Stemke-Hale K, 2008, CANCER RES, V68, P6084, DOI 10.1158/0008-5472.CAN-07-6854
   Stiles BL, 2009, INT J BIOCHEM CELL B, V41, P757, DOI 10.1016/j.biocel.2008.09.022
   Sturm OE, 2010, SCI SIGNAL, V3, P0, DOI 10.1126/scisignal.2001212
   Suzuki A, 2008, CANCER SCI, V99, P209, DOI 10.1111/j.1349-7006.2007.00670.x
   Tamburini J, 2009, CELL CYCLE, V8, P3893, DOI 10.4161/cc.8.23.10091
   Tanno S, 2001, CANCER RES, V61, P589
   Tao YJ, 2011, ONCOTARGET, V2, P104
   Taricani L, 2010, CELL CYCLE, V9, P4876, DOI 10.4161/cc.9.24.14155
   Taylor JR, 2011, ONCOTARGET, V2, P610
   Taylor V, 2000, MOL CELL BIOL, V20, P6860, DOI 10.1128/MCB.20.18.6860-6871.2000
   Thangarajah H, 2010, CELL CYCLE, V9, P75, DOI 10.4161/cc.9.1.10371
   Tiacci E, 2011, NEW ENGL J MED, V364, P2305, DOI 10.1056/NEJMoa1014209
   Tol J, 2009, NEW ENGL J MED, V361, P98, DOI 10.1056/NEJMc0904160
   Torkamani A, 2009, GENOME RES, V19, P1570, DOI 10.1101/gr.092833.109
   Trepel J, 2010, NAT REV CANCER, V10, P537, DOI 10.1038/nrc2887
   Trotman LC, 2007, CELL, V128, P141, DOI 10.1016/j.cell.2006.11.040
   Tsang CK, 2010, CELL CYCLE, V9, P953, DOI 10.4161/cc.9.5.10876
   Tsutsui S, 2005, ONCOLOGY-BASEL, V68, P398, DOI 10.1159/000086981
   Turner FE, 2006, J BIOL CHEM, V281, P21321, DOI 10.1074/jbc.M509731200
   Uddin S, 2004, BIOCHEM BIOPH RES CO, V320, P932, DOI 10.1016/j.bbrc.2004.06.038
   van der Velden YU, 2011, AGING-US, V3, P363, DOI 10.18632/aging.100319
   Vaughan S, 2011, AGING-US, V3, P913, DOI 10.18632/aging.100390
   Vazquez-Martin A, 2011, CELL CYCLE, V10, P3140, DOI 10.4161/cc.10.18.17376
   Vazquez-Martin A, 2011, CELL CYCLE, V10, P1499, DOI 10.4161/cc.10.9.15423
   Vazquez-Martin A, 2011, CELL CYCLE, V10, P1295, DOI 10.4161/cc.10.8.15342
   Vazquez-Martin A, 2009, CELL CYCLE, V8, P3679, DOI 10.4161/cc.8.22.9905
   Velpula KK, 2011, ONCOTARGET, V2, P1028
   Villanueva J, 2010, CANCER CELL, V18, P683, DOI 10.1016/j.ccr.2010.11.023
   Wang CG, 2011, CELL CYCLE, V10, P57, DOI 10.4161/cc.10.1.14449
   Wang CF, 2010, AGING-US, V2, P555, DOI 10.18632/aging.100196
   Wang JY, 2011, CELL CYCLE, V10, P2836, DOI 10.4161/cc.10.17.17195
   Wang L, 2007, HEPATOL RES, V37, P389, DOI 10.1111/j.1872-034X.2007.00042.x
   Wang ZQ, 2006, J CELL PHYSIOL, V208, P133, DOI 10.1002/jcp.20649
   Wani R, 2011, CELL CYCLE, V10, P3263, DOI 10.4161/cc.10.19.17738
   Watson AS, 2011, CELL CYCLE, V10, P1719, DOI 10.4161/cc.10.11.15673
   Webb DJ, 2004, NAT CELL BIOL, V6, P154, DOI 10.1038/ncb1094
   Webb JD, 2010, CELL CYCLE, V9, P4098, DOI 10.4161/cc.9.20.13588
   Weidle UH, 2011, CANCER GENOM PROTEOM, V8, P159
   Weinstein IB, 2008, CANCER RES, V68, P3077, DOI 10.1158/0008-5472.CAN-07-3293
   Wellbrock C, 2008, PLOS ONE, V3, P0, DOI 10.1371/journal.pone.0002734
   Wesierska-Gadek J, 2010, AGING-US, V2, P892
   Whittaker S, 2010, SCI TRANSL MED, V2, P0, DOI 10.1126/scitranslmed.3000758
   Woods TC, 2010, CELL CYCLE, V9, P2057, DOI 10.4161/cc.9.11.11927
   Wu GJ, 2000, CANCER RES, V60, P5371
   Wu JJ, 2010, CELL CYCLE, V9, P4780, DOI 10.4161/cc.9.24.14273
   Xiang L, 2011, AGING-US, V3, P1098, DOI 10.18632/aging.100396
   Xing J, 1996, SCIENCE, V273, P959, DOI 10.1126/science.273.5277.959
   Xu XS, 2008, MOL CELL, V30, P403, DOI 10.1016/j.molcel.2008.03.009
   Yang DJ, 2010, CELL CYCLE, V9, P2789, DOI 10.4161/cc.9.14.12247
   Yang H, 2008, CANCER RES, V68, P425, DOI 10.1158/0008-5472.CAN-07-2488
   Yang WL, 2010, CELL CYCLE, V9, P486, DOI 10.4161/cc.9.3.10508
   Yao YJ, 1999, ONCOGENE, V18, P3181, DOI 10.1038/sj.onc.1202659
   Yeh KT, 2000, CANCER INVEST, V18, P123, DOI 10.3109/07357900009038243
   Yeung K, 2000, MOL CELL BIOL, V20, P3079, DOI 10.1128/MCB.20.9.3079-3085.2000
   Yun C, 2004, MOL CANCER RES, V2, P159
   Zeng LH, 2010, CELL CYCLE, V9, P2281, DOI 10.4161/cc.9.12.11866
   Zhao C, 2011, AGING-US, V3, P346, DOI 10.18632/aging.100303
   Zhao L, 2010, CELL CYCLE, V9, P596, DOI 10.4161/cc.9.3.10599
   Zheng YH, 2011, MOL CELL BIOL, V31, P4258, DOI 10.1128/MCB.05547-11
   Zheng YH, 2009, MOL CELL, V35, P11, DOI 10.1016/j.molcel.2009.06.013
   Zhou HY, 2011, CURR PROTEIN PEPT SC, V12, P30
   Zimmer SG, 2000, ANTICANCER RES, V20, P1343
   Zinzalla V, 2011, CELL, V144, P757, DOI 10.1016/j.cell.2011.02.014
NR 396
TC 213
Z9 231
U1 0
U2 61
PU IMPACT JOURNALS LLC
PI ORCHARD PARK
PA 6666 E QUAKER ST, STE 1, ORCHARD PARK, NY 14127 USA
SN 
EI 1949-2553
J9 ONCOTARGET
JI Oncotarget
PD SEP 15
PY 2012
VL 3
IS 9
BP 954
EP 987
DI 10.18632/oncotarget.652
PG 34
WC Oncology; Cell Biology
SC Oncology; Cell Biology
GA 020MR
UT WOS:000309815300010
PM 23006971
DA 2023-09-23
ER

PT J
AU Liao, R
   Sun, TW
   Yi, Y
   Wu, H
   Li, YW
   Wang, JX
   Zhou, J
   Shi, YH
   Cheng, YF
   Qiu, SJ
   Fan, J
AF Liao, Rui
   Sun, Tai-Wei
   Yi, Yong
   Wu, Han
   Li, Yi-Wei
   Wang, Jia-Xing
   Zhou, Jian
   Shi, Ying-Hong
   Cheng, Yun-Feng
   Qiu, Shuang-Jian
   Fan, Jia
TI Expression of TREM-1 in hepatic stellate cells and prognostic value in hepatitis B-related hepatocellular carcinoma
SO CANCER SCIENCE
LA English
DT Article
ID tumor progression; innate immunity; inflammation; macrophages; growth; activation; mediator; genes
AB Hepatocellular carcinoma (HCC) is a typical inflammation-related malignancy characterized by high postoperative recurrence and metastasis. Although several inflammatory cells and inflammatory signatures have been linked to poor prognosis, the inflammation-associated molecular mechanisms of HCC development and progression are largely unknown. Here we show that triggering receptor expressed in myeloid cells (TREM)-1, a transmembrane receptor expressing in myeloid cells, was also expressed in tumor-activated hepatic stellate cells (HSCs) and associated with the aggressive behavior of HCC cells. Enzyme-linked immunosorbent assay was used to measure the expression levels of soluble TREM-1 (sTREM-1) in activated hepatic stellate cells supernatant and 92 preoperative and postoperative plasmas of patients with malignancy and/or benign liver tumor/disease, respectively. Expression levels of TREM-1 were assessed by immunohistochemistry in tissue microarray from 240 patients with HCC. As a result, increased secretion of sTREM-1 from activated HSCs was observed after co-culture with HCC cell lines (P < 0.001), and conditioned medium collected from activated HSCs/cancer associated myofibroblasts (CAMFs) with or without agonist/inhibitor of TREM-1 significantly changed the migratory ability of HCC cells. The levels of sTREM-1 were significantly higher in patients with HCC than those with benign liver tumors (P < 0.005). Peritumoral density of TREM-1 was shown to be an independent prognosis predictor according to univariate (P < 0.001 for both overall survival and time to recurrence) and multivariate analysis (P = 0.008 for overall survival; P = 0.005 for time to recurrence). Thus, these observations suggest that TREM-1 is related to the aggressive tumor behavior and has potential value as a prognostic factor for HCC. (Cancer Sci 2012; 103: 984992)
C1 [Liao, Rui; Sun, Tai-Wei; Yi, Yong; Wu, Han; Li, Yi-Wei; Wang, Jia-Xing; Zhou, Jian; Shi, Ying-Hong; Qiu, Shuang-Jian; Fan, Jia] Fudan Univ, Zhongshan Hosp, Liver Canc Inst, Shanghai 200433, Peoples R China.
   [Cheng, Yun-Feng] Fudan Univ, Zhongshan Hosp, Biomed Res Ctr, Shanghai 200433, Peoples R China.
   [Qiu, Shuang-Jian] Shanghai Canc Inst, State Key Lab Oncogenes & Related Genes, Shanghai, Peoples R China.
C3 Fudan University; Fudan University; Shanghai Jiao Tong University
RP Qiu, SJ (通讯作者)，Fudan Univ, Zhongshan Hosp, Liver Canc Inst, Shanghai 200433, Peoples R China.
EM qiu.shuangjian@zs-hospital.sh.cn; jiafan99@yahoo.com
FU National Key Sci-Tech Special Project of China [2008ZX10002-018, 2008ZX10002-019]; National Natural Science Foundation of China [81071707, 81071995, 81030038]; Ministry of Education of China [200802460019]; State Key Laboratory [90-09-03]
CR Amann T, 2009, CANCER SCI, V100, P646, DOI 10.1111/j.1349-7006.2009.01087.x
   Bosco MC, 2011, BLOOD, V117, P2625, DOI 10.1182/blood-2010-06-292136
   Bouchon A, 2001, NATURE, V410, P1103, DOI 10.1038/35074114
   Brun P, 2005, AM J PHYSIOL-GASTR L, V289, PG571, DOI 10.1152/ajpgi.00537.2004
   Budhu A, 2006, CANCER CELL, V10, P99, DOI 10.1016/j.ccr.2006.06.016
   Chen LC, 2008, EXP MOL PATHOL, V84, P145, DOI 10.1016/j.yexmp.2007.11.004
   Colonna M, 2003, NAT REV IMMUNOL, V3, P445, DOI 10.1038/nri1106
   Coussens LM, 2002, NATURE, V420, P860, DOI 10.1038/nature01322
   Dower K, 2008, J IMMUNOL, V180, P3520, DOI 10.4049/jimmunol.180.5.3520
   Erez N, 2010, CANCER CELL, V17, P135, DOI 10.1016/j.ccr.2009.12.041
   Farazi PA, 2006, NAT REV CANCER, V6, P674, DOI 10.1038/nrc1934
   Ford JW, 2009, CURR OPIN IMMUNOL, V21, P38, DOI 10.1016/j.coi.2009.01.009
   Friedman SL, 2008, PHYSIOL REV, V88, P125, DOI 10.1152/physrev.00013.2007
   Giamarellos-Bourboulis EJ, 2006, INTENS CARE MED, V32, P237, DOI 10.1007/s00134-005-0017-1
   Gibot S, 2004, J EXP MED, V200, P1419, DOI 10.1084/jem.20040708
   Gibot S, 2009, SHOCK, V32, P633, DOI 10.1097/SHK.0b013e3181a53842
   Grivennikov SI, 2010, CELL, V140, P883, DOI 10.1016/j.cell.2010.01.025
   Haabeth OAW, 2011, NAT COMMUN, V2, P0, DOI 10.1038/ncomms1239
   Ho CC, 2008, AM J RESP CRIT CARE, V177, P763, DOI 10.1164/rccm.200704-641OC
   Isayama F, 2006, AM J PHYSIOL-GASTR L, V290, PG1318, DOI 10.1152/ajpgi.00405.2005
   Ju MJ, 2009, CANCER SCI, V100, P1267, DOI 10.1111/j.1349-7006.2009.01182.x
   Ju MJ, 2009, AM J CLIN PATHOL, V131, P498, DOI 10.1309/AJCP86PPBNGOHNNL
   Kalluri R, 2006, NAT REV CANCER, V6, P392, DOI 10.1038/nrc1877
   Kang NL, 2011, HEPATOLOGY, V54, P707, DOI 10.1002/hep.24384
   Li YW, 2011, J HEPATOL, V54, P497, DOI 10.1016/j.jhep.2010.07.044
   Lin WW, 2007, J CLIN INVEST, V117, P1175, DOI 10.1172/JCI31537
   Liu XD, 2010, MOL BIOL REP, V37, P2235, DOI 10.1007/s11033-009-9710-4
   Mabuchi A, 2004, J HEPATOL, V40, P910, DOI 10.1016/j.jhep.2004.02.005
   Mantovani A, 2009, NATURE, V457, P36, DOI 10.1038/457036b
   Matsusue R, 2009, ANN SURG ONCOL, V16, P2645, DOI 10.1245/s10434-009-0599-x
   Mikula M, 2006, J CELL PHYSIOL, V209, P560, DOI 10.1002/jcp.20772
   Nakagawa H, 2009, INT J CANCER, V125, P2264, DOI 10.1002/ijc.24720
   Neaud V, 1997, HEPATOLOGY, V26, P1458, DOI 10.1002/hep.510260612
   Ninomiya K, 2006, HYPERTENS RES, V29, P269, DOI 10.1291/hypres.29.269
   Olaso E, 2003, HEPATOLOGY, V37, P674, DOI 10.1053/jhep.2003.50068
   Paik YH, 2003, HEPATOLOGY, V37, P1043, DOI 10.1053/jhep.2003.50182
   Pollard JW, 2004, NAT REV CANCER, V4, P71, DOI 10.1038/nrc1256
   Qian BZ, 2010, CELL, V141, P39, DOI 10.1016/j.cell.2010.03.014
   Sancho-Bru P, 2005, J HEPATOL, V43, P272, DOI 10.1016/j.jhep.2005.02.035
   Sancho-Bru P, 2010, LIVER INT, V30, P31, DOI 10.1111/j.1478-3231.2009.02161.x
   Schenk M, 2007, J CLIN INVEST, V117, P3097, DOI 10.1172/JCI30602
   Sharif O, 2008, IMMUNOBIOLOGY, V213, P701, DOI 10.1016/j.imbio.2008.07.008
   Steeg PS, 2006, NAT MED, V12, P895, DOI 10.1038/nm1469
   Tessarz AAS, 2008, IMMUNOL LETT, V116, P111, DOI 10.1016/j.imlet.2007.11.021
   Xu YF, 2010, J HEPATOL, V53, P872, DOI 10.1016/j.jhep.2010.05.019
   Zhou HJ, 2010, GUT, V59, P1699, DOI 10.1136/gut.2010.218404
   Zhu XD, 2008, J CLIN ONCOL, V26, P2707, DOI 10.1200/JCO.2007.15.6521
NR 47
TC 63
Z9 71
U1 1
U2 16
PU WILEY
PI HOBOKEN
PA 111 RIVER ST, HOBOKEN 07030-5774, NJ USA
SN 1347-9032
EI 1349-7006
J9 CANCER SCI
JI Cancer Sci.
PD JUN 15
PY 2012
VL 103
IS 6
BP 984
EP 992
DI 10.1111/j.1349-7006.2012.02273.x
PG 9
WC Oncology
SC Oncology
GA 951ZA
UT WOS:000304758200003
PM 22417086
DA 2023-09-23
ER

PT J
AU Vicent, S
   Sayles, LC
   Vaka, D
   Khatri, P
   Gevaert, O
   Chen, R
   Zheng, YY
   Gillespie, AK
   Clarke, N
   Xu, Y
   Shrager, J
   Hoang, CD
   Plevritis, S
   Butte, AJ
   Sweet-Cordero, EA
AF Vicent, Silvestre
   Sayles, Leanne C.
   Vaka, Dedeepya
   Khatri, Purvesh
   Gevaert, Olivier
   Chen, Ron
   Zheng, Yanyan
   Gillespie, Anna K.
   Clarke, Nicole
   Xu, Yue
   Shrager, Joseph
   Hoang, Chuong D.
   Plevritis, Sylvia
   Butte, Atul J.
   Sweet-Cordero, E. Alejandro
TI Cross-Species Functional Analysis of Cancer-Associated Fibroblasts Identifies a Critical Role for CLCF1 and IL-6 in Non-Small Cell Lung Cancer In Vivo
SO CANCER RESEARCH
LA English
DT Article
ID epithelial-mesenchymal transition; gene-expression; stromal fibroblasts; tumor-stroma; growth; activation; adenocarcinoma; myofibroblasts; initiation; carcinomas
AB Cancer-associated fibroblasts (CAF) have been reported to support tumor progression by a variety of mechanisms. However, their role in the progression of non-small cell lung cancer (NSCLC) remains poorly defined. In addition, the extent to which specific proteins secreted by CAFs contribute directly to tumor growth is unclear. To study the role of CAFs in NSCLCs, a cross-species functional characterization of mouse and human lung CAFs was conducted. CAFs supported the growth of lung cancer cells in vivo by secretion of soluble factors that directly stimulate the growth of tumor cells. Gene expression analysis comparing normal mouse lung fibroblasts and mouse lung CAFs identified multiple genes that correlate with the CAF phenotype. A gene signature of secreted genes upregulated in CAFs was an independent marker of poor survival in patients with NSCLC. This secreted gene signature was upregulated in normal lung fibroblasts after long-term exposure to tumor cells, showing that lung fibroblasts are "educated" by tumor cells to acquire a CAF-like phenotype. Functional studies identified important roles for CLCF1-CNTFR and interleukin (IL)-6-IL-6R signaling in promoting growth of NSCLCs. This study identifies novel soluble factors contributing to the CAF protumorigenic phenotype in NSCLCs and suggests new avenues for the development of therapeutic strategies. Cancer Res; 72(22); 5744-56. (C) 2012 AACR.
C1 [Vicent, Silvestre; Sayles, Leanne C.; Vaka, Dedeepya; Chen, Ron; Zheng, Yanyan; Gillespie, Anna K.; Clarke, Nicole; Sweet-Cordero, E. Alejandro] Stanford Univ, Sch Med, Canc Biol Program, Div Hematol Oncol,Dept Pediat, Stanford, CA 94305 USA.
   [Khatri, Purvesh; Butte, Atul J.] Stanford Univ, Sch Med, Dept Pediat, Div Syst Med, Stanford, CA 94305 USA.
   [Gevaert, Olivier; Plevritis, Sylvia] Stanford Univ, Sch Med, Dept Cardiothorac Surg, Div Thorac Surg, Stanford, CA 94305 USA.
   [Xu, Yue; Shrager, Joseph; Hoang, Chuong D.] Stanford Univ, Sch Med, Dept Radiol, Stanford, CA 94305 USA.
C3 Stanford University; Stanford University; Stanford University; Stanford University
RP Sweet-Cordero, EA (通讯作者)，Stanford Univ, Sch Med, Canc Biol Program, Div Hematol Oncol,Dept Pediat, LLSCRB G2078B,265 Campus Dr, Stanford, CA 94305 USA.
EM ascor@stanford.edu
FU Alfonso Martin Escudero Foundation; Tobacco-Related Disease Research Program (TRDRP) of California (UCAEF SPO) [44443]; National Cancer Institute [1R01CA138256-01, U54 CA149145]; Fund for Scientific Research Flanders; American Cancer Society Research Scholar Award [RSG-08-132-01-CDD]
CR Allinen M, 2004, CANCER CELL, V6, P17, DOI 10.1016/j.ccr.2004.06.010
   Anderson IC, 2000, CANCER RES, V60, P269
   Augsten M, 2009, P NATL ACAD SCI USA, V106, P3414, DOI 10.1073/pnas.0813144106
   Bhattacharjee A, 2001, P NATL ACAD SCI USA, V98, P13790, DOI 10.1073/pnas.191502998
   Bhowmick NA, 2004, NATURE, V432, P332, DOI 10.1038/nature03096
   Bhowmick NA, 2005, CURR OPIN GENET DEV, V15, P97, DOI 10.1016/j.gde.2004.12.003
   Bhowmick NA, 2004, SCIENCE, V303, P848, DOI 10.1126/science.1090922
   Burger R, 2003, BRIT J HAEMATOL, V123, P869, DOI 10.1046/j.1365-2141.2003.04686.x
   Calvano SE, 2005, NATURE, V437, P1032, DOI 10.1038/nature03985
   Cirri P, 2011, AM J CANCER RES, V1, P482
   Draghici S, 2003, GENOMICS, V81, P98, DOI 10.1016/S0888-7543(02)00021-6
   Erez N, 2010, CANCER CELL, V17, P135, DOI 10.1016/j.ccr.2009.12.041
   Fiegl H, 2006, CANCER RES, V66, P29, DOI 10.1158/0008-5472.CAN-05-2508
   Gao SP, 2007, J CLIN INVEST, V117, P3846, DOI 10.1172/JCI31871
   Giannoni E, 2010, CANCER RES, V70, P6945, DOI 10.1158/0008-5472.CAN-10-0785
   Hanahan D, 2011, CELL, V144, P646, DOI 10.1016/j.cell.2011.02.013
   Haviv I, 2009, CELL CYCLE, V8, P589, DOI 10.4161/cc.8.4.7669
   Hedges LV, 1985, STAT METHODS METAANA, V0, P0
   Heinrich PC, 2003, BIOCHEM J, V374, P1, DOI 10.1042/BJ20030407
   Herbst RS, 2008, NEW ENGL J MED, V359, P1367, DOI 10.1056/NEJMra0802714
   Hu M, 2005, NAT GENET, V37, P899, DOI 10.1038/ng1596
   Irizarry RA, 2003, BIOSTATISTICS, V4, P249, DOI 10.1093/biostatistics/4.2.249
   Ishii G, 2003, BIOCHEM BIOPH RES CO, V309, P232, DOI 10.1016/S0006-291X(03)01544-4
   Ito M, 2012, CHEST, V142, P151, DOI 10.1378/chest.11-2458
   Jackson EL, 2001, GENE DEV, V15, P3243, DOI 10.1101/gad.943001
   Johnson L, 2001, NATURE, V410, P1111, DOI 10.1038/35074129
   Jones SA, 2011, J CLIN INVEST, V121, P3375, DOI 10.1172/JCI57158
   Kalluri R, 2003, J CLIN INVEST, V112, P1776, DOI 10.1172/JCI200320530
   Kalluri R, 2006, NAT REV CANCER, V6, P392, DOI 10.1038/nrc1877
   Khatri P, 2002, GENOMICS, V79, P266, DOI 10.1006/geno.2002.6698
   Kim CFB, 2005, COLD SH Q B, V70, P241, DOI 10.1101/sqb.2005.70.037
   KUMAR RK, 1991, EXP CELL RES, V193, P398, DOI 10.1016/0014-4827(91)90112-8
   Landi MT, 2008, BMC PUBLIC HEALTH, V8, P0, DOI 10.1186/1471-2458-8-203
   Liao CP, 2010, CANCER RES, V70, P7294, DOI 10.1158/0008-5472.CAN-09-3982
   Maeshima AM, 2002, CANCER, V95, P2546, DOI 10.1002/cncr.11006
   Mishra PJ, 2008, CANCER RES, V68, P4331, DOI 10.1158/0008-5472.CAN-08-0943
   Navab R, 2011, P NATL ACAD SCI USA, V108, P7160, DOI 10.1073/pnas.1014506108
   Nazareth MR, 2007, J IMMUNOL, V178, P5552, DOI 10.4049/jimmunol.178.9.5552
   Orimo A, 2005, CELL, V121, P335, DOI 10.1016/j.cell.2005.02.034
   Orimo A, 2006, CELL CYCLE, V5, P1597, DOI 10.4161/cc.5.15.3112
   Ponomarev V, 2004, EUR J NUCL MED MOL I, V31, P740, DOI 10.1007/s00259-003-1441-5
   Roybal JD, 2011, MOL CANCER RES, V9, P25, DOI 10.1158/1541-7786.MCR-10-0497
   Rubinson DA, 2003, NAT GENET, V33, P401, DOI 10.1038/ng1117
   Sage J, 2000, GENE DEV, V14, P3037, DOI 10.1101/gad.843200
   Sangai T, 2005, INT J CANCER, V115, P885, DOI 10.1002/ijc.20969
   Shedden K, 2008, NAT MED, V14, P822, DOI 10.1038/nm.1790
   SHIMOSATO Y, 1980, AM J SURG PATHOL, V4, P365, DOI 10.1097/00000478-198008000-00005
   Smyth GK, 2004, STAT APPL GENET MOL, V3, P0, DOI 10.2202/1544-6115.1027
   Stearman RS, 2005, AM J PATHOL, V167, P1763, DOI 10.1016/S0002-9440(10)61257-6
   Su LJ, 2007, BMC GENOMICS, V8, P0, DOI 10.1186/1471-2164-8-140
   Sweet-Cordero A, 2005, NAT GENET, V37, P48, DOI 10.1038/ng1490
   Tlsty TD, 2006, ANNU REV PATHOL-MECH, V1, P119, DOI 10.1146/annurev.pathol.1.110304.100224
   Trimboli AJ, 2009, NATURE, V461, P1084, DOI 10.1038/nature08486
   WIKENHEISER KA, 1993, P NATL ACAD SCI USA, V90, P11029, DOI 10.1073/pnas.90.23.11029
   Zhong L, 2008, CANCER RES, V68, P7237, DOI 10.1158/0008-5472.CAN-08-1529
NR 55
TC 86
Z9 88
U1 2
U2 24
PU AMER ASSOC CANCER RESEARCH
PI PHILADELPHIA
PA 615 CHESTNUT ST, 17TH FLOOR, PHILADELPHIA, PA 19106-4404 USA
SN 0008-5472
EI 1538-7445
J9 CANCER RES
JI Cancer Res.
PD NOV 15
PY 2012
VL 72
IS 22
BP 5744
EP 5756
DI 10.1158/0008-5472.CAN-12-1097
PG 13
WC Oncology
SC Oncology
GA 037YB
UT WOS:000311141300012
PM 22962265
DA 2023-09-23
ER

PT J
AU Fuyuhiro, Y
   Yashiro, M
   Noda, S
   Matsuoka, J
   Hasegawa, T
   Kato, Y
   Sawada, T
   Hirakawa, K
AF Fuyuhiro, Yuhiko
   Yashiro, Masakazu
   Noda, Satoru
   Matsuoka, Junko
   Hasegawa, Tsuyoshi
   Kato, Yukihiro
   Sawada, Tetsuji
   Hirakawa, Kosei
TI Cancer-associated orthotopic myofibroblasts stimulates the motility of gastric carcinoma cells
SO CANCER SCIENCE
LA English
DT Article
ID growth-factor-beta; tgf-beta; breast-cancer; vimentin; fibroblasts; progression; metastasis; invasion
AB Tumor progression has been recognized as the product of evolving crosstalk between cancer cells and the surrounding stromal cells. Cancer-associated orthotopic myofibroblasts may be linked to the progression of gastric carcinomas. To understand the significance of orthotopic myofibroblasts, we examined the effects of cancer-associated orthotopic myofibroblasts on the malignant phenotype of gastric cancer cells. Three human gastric cancer cell lines (OCUM-2MD3, OCUM-12, MKN-45) and four human gastric fibroblast cell lines (cancer-associated orthotopic fibroblast [CaF]-29, CaF-33, normal orthotopic fibroblast [NF]-29, NF-33) were used. The cancer-associated orthotopic fibroblast cell lines CaF-29 and CaF-33 were established from a tumoral gastric wall, and normal orthotopic fibroblast NF-29 and NF-33 were established from a non-tumoral gastric wall. Fibroblasts that were a-smooth muscle actin-positive were defined as myofibroblasts. We examined the effects of cancer-associated orthotopic myofibroblasts on the aggressiveness of gastric cancer cells by wound-healing assay, invasion assay, and RT-PCR. The ratios of myofibroblasts in CaF-29 (33%) and CaF-33 (46%) were significantly (P similar to<similar to 0.001) greater than those in NF-29 (11%) or NF-33 (13%). Although all four orthotopic fibroblast lines increased the motility of gastric cancer cells, including migration and invasion ability, the motility-stimulating activity of cancer-associated fibroblasts (CaF-29 and CaF-33) was significantly higher than that of normal fibroblasts (NF-29 and NF-33). These motility-stimulating activities of cancer-associated orthotopic fibroblasts were downregulated by Smad2 siRNA treatment and anti-transforming growth factor-beta neutralizing antibody. These findings suggest that cancer-associated orthotopic myofibroblasts may play an important role in the progression of gastric cancers and that transforming growth factor-beta produced by myofibroblasts may be one of the factors associated with the aggressiveness of gastric carcinoma cells. (Cancer Sci 2012; 103: 797805)
C1 [Fuyuhiro, Yuhiko; Yashiro, Masakazu; Noda, Satoru; Matsuoka, Junko; Hasegawa, Tsuyoshi; Kato, Yukihiro; Sawada, Tetsuji; Hirakawa, Kosei] Osaka City Univ, Grad Sch Med, Dept Surg Oncol, Osaka 558, Japan.
   [Yashiro, Masakazu] Osaka City Univ, Grad Sch Med, Oncol Inst Geriatr & Med Sci, Osaka 558, Japan.
C3 Osaka Metropolitan University; Osaka Metropolitan University
RP Yashiro, M (通讯作者)，Osaka City Univ, Grad Sch Med, Dept Surg Oncol, Osaka 558, Japan.
EM m9312510@med.osaka-cu.ac.jp
FU Japan's Ministry of Education, Science, Sports, Culture and Technology; Foundation for Promotion of Cancer Research [20591573, 22390262, 23390329]; Grants-in-Aid for Scientific Research [23390329] Funding Source: KAKEN
CR Cat B, 2006, J CELL SCI, V119, P2727, DOI 10.1242/jcs.03011
   De Wever O, 2003, J PATHOL, V200, P429, DOI 10.1002/path.1398
   De Wever O, 2008, INT J CANCER, V123, P2229, DOI 10.1002/ijc.23925
   Fuyuhiro Y, 2011, BRIT J CANCER, V105, P996, DOI 10.1038/bjc.2011.330
   Fuyuhiro Y, 2010, EXP THER MED, V1, P547, DOI 10.3892/etm_00000086
   Fuyuhiro Y, 2010, ANTICANCER RES, V30, P5239
   Gilles C, 2003, CANCER RES, V63, P2658
   Heldin CH, 1997, NATURE, V390, P465, DOI 10.1038/37284
   Inoue T, 1997, JPN J CANCER RES, V88, P152, DOI 10.1111/j.1349-7006.1997.tb00360.x
   Iwatsuki H, 1999, ACTA HISTOCHEM, V101, P369, DOI 10.1016/S0065-1281(99)80038-5
   Joyce JA, 2009, NAT REV CANCER, V9, P239, DOI 10.1038/nrc2618
   Kalluri R, 2006, NAT REV CANCER, V6, P392, DOI 10.1038/nrc1877
   Kato Y, 2010, BRIT J CANCER, V102, P898, DOI 10.1038/sj.bjc.6605543
   Kawajiri H, 2008, CLIN CANCER RES, V14, P2850, DOI 10.1158/1078-0432.CCR-07-1634
   Korsching E, 2005, J PATHOL, V206, P451, DOI 10.1002/path.1797
   Massague J, 2008, CELL, V134, P215, DOI 10.1016/j.cell.2008.07.001
   MOTOYAMA T, 1986, ACTA PATHOL JAPON, V36, P65
   Nishimura S, 1996, BRIT J CANCER, V74, P1406, DOI 10.1038/bjc.1996.556
   Pfaffl MW, 2001, NUCLEIC ACIDS RES, V29, P0, DOI 10.1093/nar/29.9.e45
   Saito H, 2000, ANTICANCER RES, V20, P4489
   Semba S, 2009, BRIT J CANCER, V101, P1365, DOI 10.1038/sj.bjc.6605309
   Thiery JP, 2002, NAT REV CANCER, V2, P442, DOI 10.1038/nrc822
   Yang L, 2008, CANCER RES, V68, P9107, DOI 10.1158/0008-5472.CAN-08-2556
   Yashiro M, 2010, CANCER MICROENVIRON, V3, P127, DOI 10.1007/s12307-010-0036-5
NR 24
TC 55
Z9 57
U1 0
U2 8
PU WILEY-BLACKWELL
PI MALDEN
PA COMMERCE PLACE, 350 MAIN ST, MALDEN 02148, MA USA
SN 1347-9032
EI 
J9 CANCER SCI
JI Cancer Sci.
PD APR 15
PY 2012
VL 103
IS 4
BP 797
EP 805
DI 10.1111/j.1349-7006.2012.02209.x
PG 9
WC Oncology
SC Oncology
GA 915HO
UT WOS:000302015100027
PM 22320235
DA 2023-09-23
ER

PT J
AU Zhao, LY
   Sun, Y
   Hou, YX
   Peng, QL
   Wang, LY
   Luo, HJ
   Tang, X
   Zeng, ZY
   Liu, MR
AF Zhao, Liuyang
   Sun, Yan
   Hou, Yixuan
   Peng, Qiongle
   Wang, Liyang
   Luo, Haojun
   Tang, Xi
   Zeng, Zongyue
   Liu, Manran
TI MiRNA expression analysis of cancer-associated fibroblasts and normal fibroblasts in breast cancer
SO INTERNATIONAL JOURNAL OF BIOCHEMISTRY & CELL BIOLOGY
LA English
DT Article
DE CAFs; miRNA; Breast cancer; Tumor microenvironment
ID gene-expression; mesenchymal transition; stromal fibroblasts; microrna targets; messenger-rnas; tumor stroma; growth; beta; microenvironment; differentiation
AB Cancer-associated fibroblasts (CAFs) promote tumorigenesis, growth, invasion and metastasis of cancer, whereas normal fibroblasts (NFs) are thought to suppress tumor progression. Little is known about miRNAs expression differences between CAFs and NFs or the patient-to-patient variability in miRNAs expression in breast cancer. We established primary cultures of CAFs and paired NFs from six resected breast tumor tissues that had not previously received radiotherapy or chemotherapy treatment and analyzed with miRNAs microarrays. The array data were analyzed using paired SAM t-test and filtered according to alpha and q values. Pathway analysis was conducted using DAVID v6.7. We identified 11 dysregulated miRNAs in CAFs: three were up-regulated (miR-221-5p, miR-31-3p, miR-221-3p), while eight were down-regulated (miR-205, miR-200b, miR-200c, miR-141, miR-101, miR-342-3p, let-7g, miR-26b). Their target genes are known to affect cell differentiation, adhesion, migration, proliferation, secretion and cell-cell interaction. By our knowledge it is firstly identify the expression profiles of miRNAs between CAFs and NFs and revealed their regulation on the associated signaling pathways. (C) 2012 Elsevier Ltd. All rights reserved.
C1 [Zhao, Liuyang; Sun, Yan; Peng, Qiongle; Wang, Liyang; Luo, Haojun; Tang, Xi; Zeng, Zongyue; Liu, Manran] Chongqing Med Univ, Chinese Minist Educ, Key Lab Lab Med Diagnost, Chongqing 400016, Peoples R China.
   [Hou, Yixuan] Chongqing Med Univ, Expt Teaching Ctr Basic Med Sci, Chongqing 400016, Peoples R China.
   [Luo, Haojun] Chongqing Med Univ, Affiliated Hosp 1, Dept Gen Surg, Chongqing 400016, Peoples R China.
C3 Chongqing Medical University; Chongqing Medical University; Chongqing Medical University
RP Liu, MR (通讯作者)，Chongqing Med Univ, Chinese Minist Educ, Key Lab Lab Med Diagnost, 1 Yi Xue Yuan Rd, Chongqing 400016, Peoples R China.
EM mliu-hncq@hotmail.com
FU National Natural Science Foundation of China [NSFC 81072147, NSFC 30940096]; Natural Science Foundation of Chongqing Science & Technology Commission, China [CSTC2010BB5099]; Major Program of Chongqing Medical University [XBZD201006]; Doctoral Fund of Ministry of Education, China [20105503110001]; Scientific Research Foundation for the Returned Overseas Scholars of Chongqing Medical University
CR Albini A, 2007, NAT REV CANCER, V7, P139, DOI 10.1038/nrc2067
   Aprelikova O, 2010, CELL CYCLE GEORGETOW, V0, P9
   Baek D, 2008, NATURE, V455, P64, DOI 10.1038/nature07242
   Bartel DP, 2009, CELL, V136, P215, DOI 10.1016/j.cell.2009.01.002
   Bauer M, 2010, ONCOGENE, V29, P1732, DOI 10.1038/onc.2009.463
   Betel D, 2010, GENOME BIOL, V11, P0, DOI 10.1186/gb-2010-11-8-r90
   Campbell I, 2009, CANCER RES, V69, P6765, DOI 10.1158/0008-5472.CAN-08-4253
   Coulson-Thomas VJ, 2010, EXP CELL RES, V316, P3207, DOI 10.1016/j.yexcr.2010.08.005
   Crawford Y, 2009, CANCER CELL, V15, P21, DOI 10.1016/j.ccr.2008.12.004
   Enkelmann A, 2011, J CANCER RES CLIN, V137, P751, DOI 10.1007/s00432-010-0932-6
   Farmer P, 2009, NAT MED, V15, P68, DOI 10.1038/nm.1908
   Finak G, 2008, NAT MED, V14, P518, DOI 10.1038/nm1764
   Friedman RC, 2009, GENOME RES, V19, P92, DOI 10.1101/gr.082701.108
   Furey TS, 2000, BIOINFORMATICS, V16, P906, DOI 10.1093/bioinformatics/16.10.906
   Gregory PA, 2008, NAT CELL BIOL, V10, P593, DOI 10.1038/ncb1722
   Hsu CP, 2011, EUR J CLIN INVEST, V41, P277, DOI 10.1111/j.1365-2362.2010.02405.x
   Iliopoulos D, 2010, MOL CELL, V39, P761, DOI 10.1016/j.molcel.2010.08.013
   Karnoub AE, 2007, NATURE, V449, P557, DOI 10.1038/nature06188
   Kim Y, 2011, PROGR BIOPHYSICS MOL, V0, P0
   Kossakowska AE, 1999, BLOOD, V94, P2080, DOI 10.1182/blood.V94.6.2080.418k30_2080_2089
   Krol J, 2010, NAT REV GENET, V11, P597, DOI 10.1038/nrg2843
   Lee I, 2009, GENOME RES, V19, P1175, DOI 10.1101/gr.089367.108
   Lee YS, 2006, CURR OPIN INVEST DR, V7, P560
   Li YW, 2009, CANCER RES, V69, P6704, DOI 10.1158/0008-5472.CAN-09-1298
   Liotta LA, 2001, NATURE, V411, P375, DOI 10.1038/35077241
   Liu CG, 2004, P NATL ACAD SCI USA, V101, P9740, DOI 10.1073/pnas.0403293101
   Liu M, 2010, CANCER RES, V70, P1064
   Liu MR, 2009, P NATL ACAD SCI USA, V106, P19035, DOI 10.1073/pnas.0910009106
   Livak KJ, 2001, METHODS, V25, P402, DOI 10.1006/meth.2001.1262
   Maragkakis M, 2009, NUCLEIC ACIDS RES, V37, PW273, DOI 10.1093/nar/gkp292
   Micke P, 2007, J INVEST DERMATOL, V127, P1516, DOI 10.1038/sj.jid.5700714
   Mishra PJ, 2008, CANCER RES, V68, P4331, DOI 10.1158/0008-5472.CAN-08-0943
   Mueller MM, 2004, NAT REV CANCER, V4, P839, DOI 10.1038/nrc1477
   Orimo A, 2005, CELL, V121, P335, DOI 10.1016/j.cell.2005.02.034
   Orom UA, 2008, MOL CELL, V30, P460, DOI 10.1016/j.molcel.2008.05.001
   Qiu W, 2008, NAT GENET, V40, P650, DOI 10.1038/ng.117
   Selbach M, 2008, NATURE, V455, P58, DOI 10.1038/nature07228
   Shimoda M, 2010, SEMIN CELL DEV BIOL, V21, P19, DOI 10.1016/j.semcdb.2009.10.002
   Singer CF, 2008, BREAST CANCER RES TR, V110, P273, DOI 10.1007/s10549-007-9725-2
   Studebaker AW, 2008, CANCER RES, V68, P9087, DOI 10.1158/0008-5472.CAN-08-0400
   Tibshirani R, 2002, P NATL ACAD SCI USA, V99, P6567, DOI 10.1073/pnas.082099299
   Tusher VG, 2001, P NATL ACAD SCI USA, V98, P5116, DOI 10.1073/pnas.091062498
   Tuxhorn JA, 2002, CANCER RES, V62, P6021
   Utispan K, 2010, MOL CANCER, V9, P0, DOI 10.1186/1476-4598-9-13
   Verona EV, 2007, CANCER RES, V67, P5737, DOI 10.1158/0008-5472.CAN-07-0444
   Vuga LJ, 2009, AM J RESP CELL MOL, V41, P583, DOI 10.1165/rcmb.2008-0201OC
   Wu S, 2010, ONCOGENE, V29, P2302, DOI 10.1038/onc.2010.34
   Wu ZJ, 2004, NAT BIOTECHNOL, V22, P656, DOI 10.1038/nbt0604-656b
   Zhang BH, 2007, DEV BIOL, V302, P1, DOI 10.1016/j.ydbio.2006.08.028
   Zidar N, 2011, HUMAN PATHOLOGY, V0, P0
NR 50
TC 100
Z9 103
U1 1
U2 37
PU PERGAMON-ELSEVIER SCIENCE LTD
PI OXFORD
PA THE BOULEVARD, LANGFORD LANE, KIDLINGTON, OXFORD OX5 1GB, ENGLAND
SN 1357-2725
EI 1878-5875
J9 INT J BIOCHEM CELL B
JI Int. J. Biochem. Cell Biol.
PD NOV 15
PY 2012
VL 44
IS 11
BP 2051
EP 2059
DI 10.1016/j.biocel.2012.08.005
PG 9
WC Biochemistry & Molecular Biology; Cell Biology
SC Biochemistry & Molecular Biology; Cell Biology
GA 020DF
UT WOS:000309788200039
PM 22964023
DA 2023-09-23
ER

PT J
AU Koh, BI
   Kang, YB
AF Koh, Bong Ihn
   Kang, Yibin
TI The pro-metastatic role of bone marrow-derived cells: a focus on MSCs and regulatory T cells
SO EMBO REPORTS
LA English
DT Review
DE bone marrow-derived cells; cancer metastasis; mesenchymal stem cells; regulatory T cells
ID mesenchymal stem-cells; breast-cancer metastasis; human adipose-tissue; carcinoma-associated fibroblasts; mediated antitumor immunity; facilitate lung metastasis; dedifferentiated fat-cells; promote tumor-growth; stromal cells; progenitor cells
AB Several bone marrow-derived cells have been shown to promote tumour growth and progression. These cells can home to the primary tumour and become active components of the tumour microenvironment. Recent studies have also identified bone marrow-derived cells-such as mesenchymal stem cells and regulatory T cells-as contributors to cancer metastasis. The innate versatility of these cells provides diverse functional aid to promote malignancy, ranging from structural support to signal-mediated suppression of the host immune response. Here, we review the role of mesenchymal stem cells and regulatory T cells in cancer metastasis. A better understanding of the bipolar nature of these bone marrow-derived cells in physiological and malignant contexts could pave the way for new therapeutics against metastatic disease.
C1 [Koh, Bong Ihn; Kang, Yibin] Princeton Univ, Dept Mol Biol, Princeton, NJ 08544 USA.
   [Kang, Yibin] Canc Inst New Jersey, Genom Instabil & Tumour Progress Program, New Brunswick, NJ 08903 USA.
C3 Princeton University; Rutgers State University New Brunswick; Rutgers State University Medical Center; Rutgers Cancer Institute of New Jersey
RP Kang, YB (通讯作者)，Princeton Univ, Dept Mol Biol, Princeton, NJ 08544 USA.
EM ykang@princeton.edu
FU Brewster Foundation; Champalimaud Foundation; American Cancer Society; Komen for the Cure; New Jersey Commission on Cancer Research; US Department of Defense; National Institutes of Health [R01CA134519, R01CA141062]
CR Adams GB, 2006, NAT IMMUNOL, V7, P333, DOI 10.1038/ni1331
   Aggarwal S, 2005, BLOOD, V105, P1815, DOI 10.1182/blood-2004-04-1559
   Ashkenazi A, 1999, J CLIN INVEST, V104, P155, DOI 10.1172/JCI6926
   Awad HA, 2004, BIOMATERIALS, V25, P3211, DOI 10.1016/j.biomaterials.2003.10.045
   Baggiolini M, 1998, NATURE, V392, P565, DOI 10.1038/33340
   Barnett JC, 2010, GYNECOL ONCOL, V116, P556, DOI 10.1016/j.ygyno.2009.11.020
   Bates GJ, 2006, J CLIN ONCOL, V24, P5373, DOI 10.1200/JCO.2006.05.9584
   Beckermann BM, 2008, BRIT J CANCER, V99, P622, DOI 10.1038/sj.bjc.6604508
   Bellini A, 2007, LAB INVEST, V87, P858, DOI 10.1038/labinvest.3700654
   Benatar T, 2010, CANCER IMMUNOL IMMUN, V59, P805, DOI 10.1007/s00262-009-0802-8
   Bennett CL, 2001, NAT GENET, V27, P20, DOI 10.1038/83713
   Bergfeld SA, 2010, CANCER METAST REV, V29, P249, DOI 10.1007/s10555-010-9222-7
   Bianco P, 2008, CELL STEM CELL, V2, P313, DOI 10.1016/j.stem.2008.03.002
   Boire A, 2005, CELL, V120, P303, DOI 10.1016/j.cell.2004.12.018
   Bonyadi M, 2003, P NATL ACAD SCI USA, V100, P5840, DOI 10.1073/pnas.1036475100
   Bos PD, 2009, NATURE, V459, P1005, DOI 10.1038/nature08021
   Calvi LM, 2003, NATURE, V425, P841, DOI 10.1038/nature02040
   Campbell DJ, 2011, NAT REV IMMUNOL, V11, P119, DOI 10.1038/nri2916
   Chae WJ, 2010, P NATL ACAD SCI USA, V107, P5540, DOI 10.1073/pnas.0912675107
   Chatila TA, 2000, J CLIN INVEST, V106, PR75, DOI 10.1172/JCI11679
   Chen LW, 2008, PLOS ONE, V3, P0, DOI 10.1371/journal.pone.0001886
   Chen X, 2008, MOL THER, V16, P749, DOI 10.1038/mt.2008.3
   Corcione A, 2006, BLOOD, V107, P367, DOI 10.1182/blood-2005-07-2657
   Covas DT, 2008, EXP HEMATOL, V36, P642, DOI 10.1016/j.exphem.2007.12.015
   Cowan CM, 2004, NAT BIOTECHNOL, V22, P560, DOI 10.1038/nbt958
   Curiel TJ, 2004, NAT MED, V10, P942, DOI 10.1038/nm1093
   Curiel TJ, 2008, CURR OPIN IMMUNOL, V20, P241, DOI 10.1016/j.coi.2008.04.008
   da Silva Meirelles L, 2006, J CELL SCI, V119, P2204, DOI 10.1242/JCS.02932
   Dannull J, 2005, J CLIN INVEST, V115, P3623, DOI 10.1172/JCI25947
   Dawson MR, 2009, PLOS ONE, V4, P0, DOI 10.1371/journal.pone.0006525
   de Visser KE, 2005, CANCER CELL, V7, P411, DOI 10.1016/j.ccr.2005.04.014
   DeNardo DG, 2008, CANCER METAST REV, V27, P11, DOI 10.1007/s10555-007-9100-0
   DeNardo DG, 2009, CANCER CELL, V16, P91, DOI 10.1016/j.ccr.2009.06.018
   Di Lanni M, 2008, EXP HEMATOL, V36, P309, DOI 10.1016/j.exphem.2007.11.007
   Di Nicola M, 2002, BLOOD, V99, P3838, DOI 10.1182/blood.V99.10.3838
   DIGHE AS, 1994, IMMUNITY, V1, P447, DOI 10.1016/1074-7613(94)90087-6
   Djouad F, 2003, BLOOD, V102, P3837, DOI 10.1182/blood-2003-04-1193
   Djouad F, 2006, TRANSPLANTATION, V82, P1060, DOI 10.1097/01.tp.0000236098.13804.0b
   Dominici M, 2006, CYTOTHERAPY, V8, P315, DOI 10.1080/14653240600855905
   Dubois Severine G, 2008, V449, V0, PP69, DOI 10.1007/978-1-60327-169-1_5
   Duda DG, 2010, P NATL ACAD SCI USA, V107, P21677, DOI 10.1073/pnas.1016234107
   Dunn L, 2009, MOL DIAGN THER, V13, P73, DOI 10.2165/01250444-200913020-00002
   DVORAK HF, 1986, NEW ENGL J MED, V315, P1650
   Eck SM, 2009, MOL CANCER RES, V7, P1033, DOI 10.1158/1541-7786.MCR-09-0015
   Ehrenstein MR, 2004, J EXP MED, V200, P277, DOI 10.1084/jem.20040165
   Erez N, 2011, INT J CANCER, V128, P2536, DOI 10.1002/ijc.26032
   Erguen S, 2008, STEM CELL REV, V4, P169, DOI 10.1007/s12015-008-9028-y
   Erickson GR, 2002, BIOCHEM BIOPH RES CO, V290, P763, DOI 10.1006/bbrc.2001.6270
   Feuerer M, 2009, NAT IMMUNOL, V10, P689, DOI 10.1038/ni.1760
   Fontenot JD, 2003, NAT IMMUNOL, V4, P330, DOI 10.1038/ni904
   French JD, 2010, J CLIN ENDOCR METAB, V95, P2325, DOI 10.1210/jc.2009-2564
   Gao DC, 2008, SCIENCE, V319, P195, DOI 10.1126/science.1150224
   Gay LJ, 2011, NAT REV CANCER, V11, P123, DOI 10.1038/nrc3004
   Gilbert LA, 2010, CELL, V143, P355, DOI 10.1016/j.cell.2010.09.043
   Gocheva V, 2010, GENE DEV, V24, P241, DOI 10.1101/gad.1874010
   Goldstein RH, 2010, CANCER RES, V70, P10044, DOI 10.1158/0008-5472.CAN-10-1254
   Granville CA, 2009, PLOS ONE, V4, P0, DOI 10.1371/journal.pone.0005061
   Grivennikov SI, 2010, CELL, V140, P883, DOI 10.1016/j.cell.2010.01.025
   Gupta GP, 2006, CELL, V127, P679, DOI 10.1016/j.cell.2006.11.001
   Hanahan D, 2011, CELL, V144, P646, DOI 10.1016/j.cell.2011.02.013
   Hiratsuka S, 2002, CANCER CELL, V2, P289, DOI 10.1016/S1535-6108(02)00153-8
   Hiratsuka S, 2006, NAT CELL BIOL, V8, P1369, DOI 10.1038/ncb1507
   Hirota K, 2012, EMBO REP, V13, P113, DOI 10.1038/embor.2011.248
   Hong H, 2010, CLIN EXP IMMUNOL, V159, P93, DOI 10.1111/j.1365-2249.2009.04018.x
   Hori S, 2003, SCIENCE, V299, P1057, DOI 10.1126/science.1079490
   Horwitz DA, 2008, ARTHRITIS RES THER, V10, P0, DOI 10.1186/ar2511
   Huang B, 2006, CANCER RES, V66, P1123, DOI 10.1158/0008-5472.CAN-05-1299
   Huh SJ, 2010, CANCER RES, V70, P6071, DOI 10.1158/0008-5472.CAN-09-4442
   Iida T, 2011, ONCOL REP, V25, P1271, DOI 10.3892/or.2011.1201
   Iwakura Y, 2011, IMMUNITY, V34, P149, DOI 10.1016/j.immuni.2011.02.012
   Jacobs JFM, 2010, CLIN CANCER RES, V16, P5067, DOI 10.1158/1078-0432.CCR-10-1757
   Jiang XX, 2005, BLOOD, V105, P4120, DOI 10.1182/blood-2004-02-0586
   Jiang YH, 2002, NATURE, V418, P41, DOI 10.1038/nature00870
   Josefowicz SZ, 2009, IMMUNITY, V30, P616, DOI 10.1016/j.immuni.2009.04.009
   Joyce JA, 2009, NAT REV CANCER, V9, P239, DOI 10.1038/nrc2618
   Jung MY, 2009, ONCOL REP, V22, P1141, DOI 10.3892/or_00000547
   Kalluri R, 2006, NAT REV CANCER, V6, P392, DOI 10.1038/nrc1877
   Kaltz N, 2010, EXP CELL RES, V316, P2609, DOI 10.1016/j.yexcr.2010.06.002
   Kang YB, 2003, CANCER CELL, V3, P537, DOI 10.1016/S1535-6108(03)00132-6
   Kaplan DH, 1998, P NATL ACAD SCI USA, V95, P7556, DOI 10.1073/pnas.95.13.7556
   Kaplan RN, 2005, NATURE, V438, P820, DOI 10.1038/nature04186
   Karnoub AE, 2007, NATURE, V449, P557, DOI 10.1038/nature06188
   Karussis D, 2010, ARCH NEUROL-CHICAGO, V67, P1187, DOI 10.1001/archneurol.2010.248
   Kerbel Robert S, 2008, PROC NATL ACAD SCI U S A, V105, PE55, DOI 10.1073/pnas.0804876105
   Khalkhali-Ellis Z, 2006, CLIN CANCER RES, V12, P7279, DOI 10.1158/1078-0432.CCR-06-1589
   Kidd S, 2009, STEM CELLS, V27, P2614, DOI 10.1002/stem.187
   Kiel MJ, 2005, CELL, V121, P1109, DOI 10.1016/j.cell.2005.05.026
   Kitamura T, 2007, NAT GENET, V39, P467, DOI 10.1038/ng1997
   Klages K, 2010, CANCER RES, V70, P7788, DOI 10.1158/0008-5472.CAN-10-1736
   Klopp AH, 2011, STEM CELLS, V29, P11, DOI 10.1002/stem.559
   Koebel CM, 2007, NATURE, V450, P903, DOI 10.1038/nature06309
   Kolls JK, 2004, IMMUNITY, V21, P467, DOI 10.1016/j.immuni.2004.08.018
   Komarova S, 2006, MOL CANCER THER, V5, P755, DOI 10.1158/1535-7163.MCT-05-0334
   Kopen GC, 1999, P NATL ACAD SCI USA, V96, P10711, DOI 10.1073/pnas.96.19.10711
   Labelle M, 2011, CANCER CELL, V20, P576, DOI 10.1016/j.ccr.2011.09.009
   Lee CH, 2010, J CLIN INVEST, V120, P3340, DOI 10.1172/JCI43230
   Lee JS, 2010, STEM CELLS, V28, P1099, DOI 10.1002/stem.430
   Letuve S, 2006, J ALLERGY CLIN IMMUN, V117, P590, DOI 10.1016/j.jaci.2005.10.025
   Li GC, 2010, CANCER SCI, V101, P2546, DOI 10.1111/j.1349-7006.2010.01738.x
   Liao D, 2009, PLOS ONE, V4, P0, DOI 10.1371/journal.pone.0007965
   Lindley S, 2005, DIABETES, V54, P92, DOI 10.2337/diabetes.54.1.92
   Liu F, 2011, BREAST CANC RES TREA, V0, P0, DOI DOI 10.1007/s10549-011-1647-3
   Liu J, 2011, CANCER METAST REV, V30, P177, DOI 10.1007/s10555-011-9276-1
   Loebinger MR, 2009, CANCER RES, V69, P4134, DOI 10.1158/0008-5472.CAN-08-4698
   MacMillan ML, 2009, BONE MARROW TRANSPL, V43, P447, DOI 10.1038/bmt.2008.348
   Malanchi I, 2012, NATURE, V481, P85, DOI 10.1038/nature10694
   Manjili MH, 2011, J PATHOL, V224, P5, DOI 10.1002/path.2865
   Marcacci M, 2007, TISSUE ENG, V13, P947, DOI 10.1089/ten.2006.0271
   Matsumoto T, 2008, J CELL PHYSIOL, V215, P210, DOI 10.1002/jcp.21304
   Mempel TR, 2006, IMMUNITY, V25, P129, DOI 10.1016/j.immuni.2006.04.015
   Merlo A, 2009, J CLIN ONCOL, V27, P1746, DOI 10.1200/JCO.2008.17.9036
   Mi ZY, 2011, CARCINOGENESIS, V32, P477, DOI 10.1093/carcin/bgr009
   Micke P, 2005, EXPERT OPIN THER TAR, V9, P1217, DOI 10.1517/14728222.9.6.1217
   Minn AJ, 2005, NATURE, V436, P518, DOI 10.1038/nature03799
   Miranville A, 2004, CIRCULATION, V110, P349, DOI 10.1161/01.CIR.0000135466.16823.D0
   Mishra PJ, 2008, CANCER RES, V68, P4331, DOI 10.1158/0008-5472.CAN-08-0943
   Mishra PJ, 2009, CANCER RES, V69, P1255, DOI 10.1158/0008-5472.CAN-08-3562
   Mohr A, 2010, STEM CELLS, V28, P2109, DOI 10.1002/stem.533
   Morigi M, 2008, STEM CELLS, V26, P2075, DOI 10.1634/stemcells.2007-0795
   Morikawa S, 2009, J EXP MED, V206, P2483, DOI 10.1084/jem.20091046
   Nakamizo A, 2005, CANCER RES, V65, P3307, DOI 10.1158/0008-5472.CAN-04-1874
   Nakamura R, 2009, EUR J CANCER, V45, P2123, DOI 10.1016/j.ejca.2009.03.024
   Nauta AJ, 2006, J IMMUNOL, V177, P2080, DOI 10.4049/jimmunol.177.4.2080
   Nguyen DX, 2009, NAT REV CANCER, V9, P274, DOI 10.1038/nrc2622
   Numasaki M, 2003, BLOOD, V101, P2620, DOI 10.1182/blood-2002-05-1461
   Oh JY, 2008, STEM CELLS, V26, P1047, DOI 10.1634/stemcells.2007-0737
   Oki Y, 2008, CELL STRUCT FUNCT, V33, P211, DOI 10.1247/csf.08038
   Olkhanud PB, 2011, CANCER RES, V71, P3505, DOI 10.1158/0008-5472.CAN-10-4316
   Olkhanud PB, 2009, CANCER RES, V69, P5996, DOI 10.1158/0008-5472.CAN-08-4619
   Olumi AF, 1998, CANCER RES, V58, P4525
   Olumi AF, 1999, CANCER RES, V59, P5002
   Onizuka S, 1999, CANCER RES, V59, P3128
   Oskarsson T, 2011, NAT MED, V17, P867, DOI 10.1038/nm.2379
   Ostrand-Rosenberg S, 2002, J IMMUNOL, V169, P5796, DOI 10.4049/jimmunol.169.10.5796
   Paget S, 1889, LANCET, V133, P571, DOI 10.1016/S0140-6736(00)49915-0
   Panepucci RA, 2004, STEM CELLS, V22, P1263, DOI 10.1634/stemcells.2004-0024
   Paquet-Fifield S, 2009, J CLIN INVEST, V119, P2795, DOI 10.1172/JCI38535
   Patel SA, 2010, J IMMUNOL, V184, P5885, DOI 10.4049/jimmunol.0903143
   Pelletier M, 2010, BLOOD, V115, P335, DOI 10.1182/blood-2009-04-216085
   Perrone G, 2008, EUR J CANCER, V44, P1875, DOI 10.1016/j.ejca.2008.05.017
   Pevsner-Fischer M, 2011, STEM CELL REV REP, V7, P560, DOI 10.1007/s12015-011-9229-7
   Piccirillo CA, 2001, J IMMUNOL, V167, P1137, DOI 10.4049/jimmunol.167.3.1137
   Pittenger MF, 1999, SCIENCE, V284, P143, DOI 10.1126/science.284.5411.143
   Planat-Benard V, 2004, CIRCULATION, V109, P656, DOI 10.1161/01.CIR.0000114522.38265.61
   Plumas J, 2005, LEUKEMIA, V19, P1597, DOI 10.1038/sj.leu.2403871
   Psaila B, 2009, NAT REV CANCER, V9, P285, DOI 10.1038/nrc2621
   Qian BZ, 2011, NATURE, V475, P222, DOI 10.1038/nature10138
   Qian BZ, 2010, CELL, V141, P39, DOI 10.1016/j.cell.2010.03.014
   Qin ZH, 2004, NAT IMMUNOL, V5, P3, DOI 10.1038/ni0104-3
   Quante M, 2011, CANCER CELL, V19, P257, DOI 10.1016/j.ccr.2011.01.020
   Quarto R, 2001, NEW ENGL J MED, V344, P385, DOI 10.1056/NEJM200102013440516
   Rada T, 2011, STEM CELL REV REP, V7, P64, DOI 10.1007/s12015-010-9147-0
   Ren CC, 2008, STEM CELLS, V26, P2332, DOI 10.1634/stemcells.2008-0084
   Rodriguez AM, 2005, J EXP MED, V201, P1397, DOI 10.1084/jem.20042224
   Romanov YA, 2003, STEM CELLS, V21, P105, DOI 10.1634/stemcells.21-1-105
   Rutella S, 2006, BLOOD, V108, P1435, DOI 10.1182/blood-2006-03-006403
   Sacchetti B, 2007, CELL, V131, P324, DOI 10.1016/j.cell.2007.08.025
   Sakaguchi S, 2008, CELL, V133, P775, DOI 10.1016/j.cell.2008.05.009
   Sasportas LS, 2009, P NATL ACAD SCI USA, V106, P4822, DOI 10.1073/pnas.0806647106
   Sather BD, 2007, J EXP MED, V204, P1335, DOI 10.1084/jem.20070081
   Sato Y, 2005, BLOOD, V106, P756, DOI 10.1182/blood-2005-02-0572
   Schnyder B, 2005, CYTOKINE, V31, P191, DOI 10.1016/j.cyto.2005.02.012
   Schreiber RD, 2011, SCIENCE, V331, P1565, DOI 10.1126/science.1203486
   Selmani Z, 2008, STEM CELLS, V26, P212, DOI 10.1634/stemcells.2007-0554
   Shankaran V, 2001, NATURE, V410, P1107, DOI 10.1038/35074122
   Shi HY, 2001, CANCER RES, V61, P6945
   Shimizu J, 2002, NAT IMMUNOL, V3, P135, DOI 10.1038/ni759
   Shinagawa K, 2010, INT J CANCER, V127, P2323, DOI 10.1002/ijc.25440
   Spaeth EL, 2009, PLOS ONE, V4, P0, DOI 10.1371/journal.pone.0004992
   Stagg J, 2011, CANCER RES, V71, P2892, DOI 10.1158/0008-5472.CAN-10-4246
   Stappenbeck TS, 2009, SCIENCE, V324, P1666, DOI 10.1126/science.1172687
   Stewart TJ, 2011, CANCER METAST REV, V30, P125, DOI 10.1007/s10555-011-9280-5
   Strouch MJ, 2010, CLIN CANCER RES, V16, P2257, DOI 10.1158/1078-0432.CCR-09-1230
   Studeny M, 2004, JNCI-J NATL CANCER I, V96, P1593, DOI 10.1093/jnci/djh299
   Studeny M, 2002, CANCER RES, V62, P3603
   Sudo K, 2007, STEM CELLS, V25, P1610, DOI 10.1634/stemcells.2006-0504
   Sung SY, 2008, CANCER RES, V68, P9996, DOI 10.1158/0008-5472.CAN-08-2492
   Talmadge JE, 2011, SEMIN CANCER BIOL, V21, P131, DOI 10.1016/j.semcancer.2010.12.002
   Tan W, 2011, NATURE, V470, P548, DOI 10.1038/nature09707
   Tartour E, 1999, CANCER RES, V59, P3698
   Teng MWL, 2010, CANCER RES, V70, P7800, DOI 10.1158/0008-5472.CAN-10-1681
   Terabe M, 2005, J EXP MED, V202, P1627, DOI 10.1084/jem.20051381
   Tokoyoda K, 2004, IMMUNITY, V20, P707, DOI 10.1016/j.immuni.2004.05.001
   Tokoyoda K, 2010, NAT REV IMMUNOL, V10, P193, DOI 10.1038/nri2727
   Tokoyoda K, 2009, IMMUNITY, V30, P721, DOI 10.1016/j.immuni.2009.03.015
   Uccelli A, 2006, EUR J IMMUNOL, V36, P2566, DOI 10.1002/eji.200636416
   Valastyan S, 2011, CELL, V147, P275, DOI 10.1016/j.cell.2011.09.024
   WAKITANI S, 1995, MUSCLE NERVE, V18, P1417, DOI 10.1002/mus.880181212
   Walczak H, 1999, NAT MED, V5, P157, DOI 10.1038/5517
   Wang HS, 2004, STEM CELLS, V22, P1330, DOI 10.1634/stemcells.2004-0013
   Wang L, 2009, J EXP MED, V206, P1457, DOI 10.1084/jem.20090207
   Weaver CT, 2007, ANNU REV IMMUNOL, V25, P821, DOI 10.1146/annurev.immunol.25.022106.141557
   Wiley SR, 1995, IMMUNITY, V3, P673, DOI 10.1016/1074-7613(95)90057-8
   Willimsky G, 2005, NATURE, V437, P141, DOI 10.1038/nature03954
   Winter A, 2003, ARTHRITIS RHEUM-US, V48, P418, DOI 10.1002/art.10767
   Xu L, 2011, PLOS ONE, V6, P0, DOI 10.1371/journal.pone.0020282
   Yagi K, 2004, BIOCHEM BIOPH RES CO, V321, P967, DOI 10.1016/j.bbrc.2004.07.055
   Yang RC, 2006, CANCER RES, V66, P6807, DOI 10.1158/0008-5472.CAN-05-3755
   Yang ZQ, 2010, HUM IMMUNOL, V71, P1180, DOI 10.1016/j.humimm.2010.09.011
   Zhang P, 2011, J IMMUNOL, V186, P242, DOI 10.4049/jimmunol.1000494
   Zhang W, 2004, STEM CELLS DEV, V13, P263, DOI 10.1089/154732804323099190
   Zhu W, 2006, EXP MOL PATHOL, V80, P267, DOI 10.1016/j.yexmp.2005.07.004
   ZOU ZQ, 1994, SCIENCE, V263, P526, DOI 10.1126/science.8290962
   Zuk PA, 2001, TISSUE ENG, V7, P211, DOI 10.1089/107632701300062859
NR 204
TC 35
Z9 39
U1 0
U2 30
PU WILEY
PI HOBOKEN
PA 111 RIVER ST, HOBOKEN 07030-5774, NJ USA
SN 1469-221X
EI 1469-3178
J9 EMBO REP
JI EMBO Rep.
PD MAY 15
PY 2012
VL 13
IS 5
BP 412
EP 422
DI 10.1038/embor.2012.41
PG 11
WC Biochemistry & Molecular Biology; Cell Biology
SC Biochemistry & Molecular Biology; Cell Biology
GA 935PI
UT WOS:000303531300008
PM 22473297
DA 2023-09-23
ER

PT J
AU Brellier, F
   Chiquet-Ehrismann, R
AF Brellier, Florence
   Chiquet-Ehrismann, Ruth
TI How do tenascins influence the birth and life of a malignant cell?
SO JOURNAL OF CELLULAR AND MOLECULAR MEDICINE
LA English
DT Review
DE tenascin; genomic instability; stem cells; primary tumour; EMT; angiogenesis; extracellular matrix; metastasis; mechanical forces; cancer therapy; microenvironment; stroma
ID carcinoma-associated fibroblasts; extracellular-matrix proteins; human breast-cancer; c expression; gene-expression; stem-cells; in-vitro; pancreatic-cancer; tumor progression; transgenic mice
C1 [Brellier, Florence; Chiquet-Ehrismann, Ruth] Novartis Res Fdn, Friedrich Miescher Inst Biomed Res, Basel, Switzerland.
C3 Friedrich Miescher Institute for Biomedical Research; Novartis
RP Chiquet-Ehrismann, R (通讯作者)，Inst Biomed Res, Maulbeerstr 66, CH-4058 Basel, Switzerland.
EM Ruth.Chiquet@fmi.ch
FU Swiss National Science Foundation SNF [31003A-120235]; Swiss National Science Foundation (SNF) [31003A-120235] Funding Source: Swiss National Science Foundation (SNF)
CR Allen M, 2011, J PATHOL, V223, P162, DOI 10.1002/path.2803
   Ballard VLT, 2006, FASEB J, V20, P717, DOI 10.1096/fj.05-5131fje
   Blaauboer ME, 2011, BIOCHEM BIOPH RES CO, V404, P23, DOI 10.1016/j.bbrc.2010.11.033
   BOURDON MA, 1983, CANCER RES, V43, P2796
   Brellier F, 2009, SCAND J MED SCI SPOR, V19, P511, DOI 10.1111/j.1600-0838.2009.00916.x
   Brellier F, 2011, MATRIX BIO, V0, P225
   Brosig M, 2010, INT J BIOCHEM CELL B, V42, P1717, DOI 10.1016/j.biocel.2010.07.001
   Calvo A, 2008, ONCOGENE, V27, P5373, DOI 10.1038/onc.2008.155
   CANFIELD AE, 1995, J CELL SCI, V108, P797
   Caruso Gerardo, 2010, RECENT PAT CNS DRUG DISCOV, V5, P53
   Chen J, 2009, INT J ONCOL, V34, P1029, DOI 10.3892/ijo_00000228
   Chiquet-Ehrismann R, 2004, INT J BIOCHEM CELL B, V36, P986, DOI 10.1016/j.biocel.2003.12.002
   Chiquet-Ehrismann R, 2011, CSH PERSPECT BIOL, V3, P0, DOI 10.1101/cshperspect.a004960
   CHIQUETEHRISMANN R, 1994, J CELL BIOL, V127, P2093, DOI 10.1083/jcb.127.6.2093
   CHIQUETEHRISMANN R, 1986, CELL, V47, P131, DOI 10.1016/0092-8674(86)90374-0
   CHIQUETEHRISMANN R, 1988, CELL, V53, P383, DOI 10.1016/0092-8674(88)90158-4
   CHIQUETEHRISMANN R, 1989, CANCER RES, V49, P4322
   CHUNG CY, 1995, J BIOL CHEM, V270, P29012, DOI 10.1074/jbc.270.48.29012
   Chung CY, 1997, J CELL SCI, V110, P1413
   Chung CY, 1996, MOL BIOL CELL, V7, P883, DOI 10.1091/mbc.7.6.883
   Clasper S, 2008, CANCER RES, V68, P7293, DOI 10.1158/0008-5472.CAN-07-6506
   Crisp M, 2006, J CELL BIOL, V172, P41, DOI 10.1083/jcb.200509124
   Cueni LN, 2010, AM J PATHOL, V177, P1004, DOI 10.2353/ajpath.2010.090703
   Czopka T, 2010, J NEUROSCI, V30, P12310, DOI 10.1523/JNEUROSCI.4957-09.2010
   Dandachi N, 2001, J PATHOL, V193, P181, DOI 10.1002/1096-9896(2000)9999:9999<::AID-PATH752>3.0.CO;2-V
   Day JM, 2004, J BIOL CHEM, V279, P12511, DOI 10.1074/jbc.M400242200
   De Wever O, 2004, FASEB J, V18, P1016, DOI 10.1096/fj.03-1110fje
   Degen M, 2008, INT J CANCER, V122, P2454, DOI 10.1002/ijc.23417
   Degen M, 2007, CANCER RES, V67, P9169, DOI 10.1158/0008-5472.CAN-07-0666
   Deryugina EI, 1996, J CELL SCI, V109, P643
   FISCHER D, 1995, J BIOL CHEM, V270, P3378, DOI 10.1074/jbc.270.7.3378
   Fukunaga-Kalabis M, 2010, ONCOGENE, V29, P6115, DOI 10.1038/onc.2010.350
   Fukunaga-Kalabis M, 2008, CANCER MICROENVIRON, V1, P93, DOI 10.1007/s12307-008-0009-0
   Garcion E, 2004, DEVELOPMENT, V131, P3423, DOI 10.1242/dev.01202
   Gong XG, 2010, BIOL PHARM BULL, V33, P1261, DOI 10.1248/bpb.33.1261
   Hancox RA, 2009, BREAST CANCER RES, V11, P0, DOI 10.1186/bcr2251
   He JT, 2010, J PROTEOME RES, V9, P2565, DOI 10.1021/pr100012p
   Helleman J, 2008, CLIN CANCER RES, V14, P5555, DOI 10.1158/1078-0432.CCR-08-0555
   Hirata E, 2009, CANCER SCI, V100, P1451, DOI 10.1111/j.1349-7006.2009.01189.x
   Huang WT, 2001, CANCER RES, V61, P8586
   Ireson CR, 2006, MOL CANCER THER, V5, P2957, DOI 10.1158/1535-7163.MCT-06-0172
   Iyer AKV, 2008, J CELL PHYSIOL, V214, P504, DOI 10.1002/jcp.21232
   Jahkola T, 1998, BRIT J CANCER, V78, P1507, DOI 10.1038/bjc.1998.714
   Jones PL, 2000, MATRIX BIOL, V19, P581, DOI 10.1016/S0945-053X(00)00106-2
   Jotzu C, 2010, ANAL CELL PATHOL, V33, P61, DOI 10.1155/2010/695162
   KLEIN G, 1993, J CELL BIOL, V123, P1027, DOI 10.1083/jcb.123.4.1027
   Kloepper JE, 2008, EXP DERMATOL, V17, P592, DOI 10.1111/j.1600-0625.2008.00720.x
   Lal A, 2001, JNCI-J NATL CANCER I, V93, P1337, DOI 10.1093/jnci/93.17.1337
   Levental KR, 2009, CELL, V139, P891, DOI 10.1016/j.cell.2009.10.027
   Maier S, 2008, BBA-MOL CELL RES, V1783, P1150, DOI 10.1016/j.bbamcr.2008.01.013
   Martin D, 2003, J CELL BIOL, V160, P171, DOI 10.1083/jcb.200206109
   Martina E, 2010, INT J BIOCHEM CELL B, V42, P1412, DOI 10.1016/j.biocel.2010.06.004
   Martina E, 2010, FASEB J, V24, P778, DOI 10.1096/fj.09-140491
   Maschler S, 2004, ONCOGENE, V23, P3622, DOI 10.1038/sj.onc.1207403
   Mendoza M, 2009, INT J BIOCHEM CELL B, V41, P1452, DOI 10.1016/j.biocel.2009.01.015
   Midwood K, 2009, NAT MED, V15, P774, DOI 10.1038/nm.1987
   MILAS L, 1988, CANCER RES, V48, P2116
   Murphy-Ullrich JE, 2001, J CLIN INVEST, V107, P785, DOI 10.1172/JCI12609
   MURPHYULLRICH JE, 1991, J CELL BIOL, V115, P1127, DOI 10.1083/jcb.115.4.1127
   Nishio T, 2005, NEUROSCIENCE, V132, P87, DOI 10.1016/j.neuroscience.2004.12.028
   Ohta M, 1998, BLOOD, V91, P4074
   Olumi AF, 1999, CANCER RES, V59, P5002
   Orend G, 2005, INT J BIOCHEM CELL B, V37, P1066, DOI 10.1016/j.biocel.2004.12.002
   Palecek SP, 1997, NATURE, V385, P537, DOI 10.1038/385537a0
   Paszek MJ, 2005, CANCER CELL, V8, P241, DOI 10.1016/j.ccr.2005.08.010
   Pazzaglia L, 2010, HISTOPATHOLOGY, V57, P59, DOI 10.1111/j.1365-2559.2010.03597.x
   Qiu TH, 2004, CANCER RES, V64, P5973, DOI 10.1158/0008-5472.CAN-04-0242
   Ramos DM, 1997, INT J CANCER, V72, P369, DOI 10.1002/(SICI)1097-0215(19970717)72:2<369::AID-IJC28>3.0.CO;2-9
   Reya T, 2001, NATURE, V414, P105, DOI 10.1038/35102167
   Ruiz C, 2004, CANCER RES, V64, P7377, DOI 10.1158/0008-5472.CAN-04-1234
   Sarasa-Renedo A, 2006, EXP CELL RES, V312, P1361, DOI 10.1016/j.yexcr.2005.12.025
   SCHENK S, 1995, INT J CANCER, V61, P443, DOI 10.1002/ijc.2910610402
   Scherberich A, 2005, ONCOGENE, V24, P1525, DOI 10.1038/sj.onc.1208342
   Scherberich A, 2004, J CELL SCI, V117, P571, DOI 10.1242/jcs.00867
   Schliemann C, 2010, RECENT RESULTS CANC, V180, P201, DOI 10.1007/978-3-540-78281-0_12
   Shekhar MPV, 2001, CANCER RES, V61, P1320
   SRIRAMARAO P, 1993, J CELL SCI, V105, P1001
   Swindle CS, 2001, J CELL BIOL, V154, P459, DOI 10.1083/jcb.200103103
   Tanaka K, 2004, INT J CANCER, V108, P31, DOI 10.1002/ijc.11509
   Tanaka S, 2010, MOL VIS, V16, P1194
   Taraseviciute A, 2010, AM J PATHOL, V176, P827, DOI 10.2353/ajpath.2010.090006
   Tavazoie SF, 2008, NATURE, V451, P147, DOI 10.1038/nature06487
   Thomasset N, 1998, AM J PATHOL, V153, P457, DOI 10.1016/S0002-9440(10)65589-7
   Tlsty TD, 1998, CURR OPIN CELL BIOL, V10, P647, DOI 10.1016/S0955-0674(98)80041-0
   Tucker RP, 2009, BBA-MOL CELL RES, V1793, P888, DOI 10.1016/j.bbamcr.2008.12.012
   TUCKER RP, 1991, DEVELOPMENT, V112, P1031
   Tucker RP, 2001, DEV DYNAM, V222, P115, DOI 10.1002/dvdy.1171
   Valin A, 2009, PLOS ONE, V4, P0, DOI 10.1371/journal.pone.0004818
   VARNUMFINNEY B, 1995, NEURON, V14, P1213, DOI 10.1016/0896-6273(95)90268-6
   von Holst A, 2008, CELLS TISSUES ORGANS, V188, P170, DOI 10.1159/000112848
   Wang B, 2010, MOL CELL BIOL, V30, P1508, DOI 10.1128/MCB.01335-09
   Wenk MB, 2000, J CELL BIOL, V150, P913, DOI 10.1083/jcb.150.4.913
   Yagi H, 2010, J BIOL CHEM, V285, P37293, DOI 10.1074/jbc.M110.157081
   Yang R, 2008, PHYSIOL GENOMICS, V36, P1, DOI 10.1152/physiolgenomics.90291.2008
   YOKOSAKI Y, 1994, J BIOL CHEM, V269, P26691
   Yokosaki Y, 1996, J BIOL CHEM, V271, P24144, DOI 10.1074/jbc.271.39.24144
   Zacharias U, 1999, J BIOL CHEM, V274, P24357, DOI 10.1074/jbc.274.34.24357
NR 97
TC 31
Z9 33
U1 0
U2 4
PU WILEY
PI HOBOKEN
PA 111 RIVER ST, HOBOKEN 07030-5774, NJ USA
SN 
EI 1582-4934
J9 J CELL MOL MED
JI J. Cell. Mol. Med.
PD JAN 15
PY 2012
VL 16
IS 1
BP 32
EP 40
DI 10.1111/j.1582-4934.2011.01360.x
PG 9
WC Cell Biology; Medicine, Research & Experimental
SC Cell Biology; Research & Experimental Medicine
GA 869GT
UT WOS:000298586600004
PM 21692981
DA 2023-09-23
ER

PT J
AU Jacob, M
   Chang, L
   Pure, E
AF Jacob, M.
   Chang, L.
   Pure, E.
TI Fibroblast Activation Protein in Remodeling Tissues
SO CURRENT MOLECULAR MEDICINE
LA English
DT Review
DE Cancer; development; dipeptidyl peptidase; endopeptidase; extracellular matrix; fibroblast activation protein; fibrosis; inflammation; matrix remodeling; tumor microenvironment; wound healing
ID dipeptidyl-peptidase-iv; membrane-bound protease; cancer-associated fibroblasts; different expression patterns; reactive stromal fibroblasts; tumor-associated fibroblasts; invasive ductal carcinoma; hepatic stellate cells; phase-ii trial; serine-protease
AB Tissue remodeling is critical during development and wound healing. It also characterizes a number of pathologic conditions, including chronic inflammation, fibrosis and cancer. It is well appreciated that reactive stromal cells play critical roles in these settings. However, understanding of the mechanisms involved in the differentiation of reactive stromal cells and their biologic activities has been hampered by the fact that they are generated from diverse progenitors, and by their phenotypic and function heterogeneity. Furthermore, molecular markers that are expressed by all reactive stromal cells and that distinguish them from all other cell types have been lacking. Fibroblast activation protein (FAP) is a serine protease that was originally discovered as a cell surface protein expressed on astrocytomas and sarcomas. Over the last two decades, FAP has attracted increasing attention as a selective marker of carcinoma-associated fibroblasts (CAFs) and more broadly, of activated fibroblasts in tissues undergoing remodeling of their extracellular matrix (ECM) due to chronic inflammation, fibrosis or wound healing. Herein we review the evidence that FAP is indeed a robust and selective marker for reactive mesenchymal stromal cells associated with pathophysiologic tissue remodeling. We also review recent insights obtained using FAP as a tool to define the relationship between subpopulations of reactive stromal cells in various settings of tissue remodeling. Furthermore, we review recent genetic and pharmacologic data indicating that FAP and FAP-expressing cells play important roles in such conditions. Finally, we discuss the potential risks and therapeutic benefits of targeting FAP and FAP-expressing cells, as well as approaches to do so.
C1 [Jacob, M.; Chang, L.; Pure, E.] Wistar Inst Anat & Biol, Philadelphia, PA 19104 USA.
C3 The Wistar Institute
RP Pure, E (通讯作者)，Wistar Inst Anat & Biol, 3601 Spruce St, Philadelphia, PA 19104 USA.
EM pure@Wistar.org
CR Abbas O, 2010, MODERN PATHOL, V23, P1535, DOI 10.1038/modpathol.2010.142
   Abbott CA, 2000, EUR J BIOCHEM, V267, P6140, DOI 10.1046/j.1432-1327.2000.01617.x
   Abu El-Asrar AM, 2008, BRIT J OPHTHALMOL, V92, P699, DOI 10.1136/bjo.2007.134346
   Acharya PS, 2006, HUM PATHOL, V37, P352, DOI 10.1016/j.humpath.2005.11.020
   Adams S, 2004, CANCER RES, V64, P5471, DOI 10.1158/0008-5472.CAN-04-0447
   Aertgeerts K, 2005, J BIOL CHEM, V280, P19441, DOI 10.1074/jbc.C500092200
   Aggarwal S, 2008, BIOCHEMISTRY-US, V47, P1076, DOI 10.1021/bi701921b
   Ajami K, 2004, BBA-GENE STRUCT EXPR, V1679, P18, DOI 10.1016/j.bbaexp.2004.03.010
   [Anonymous], 2022, ESSENT GLYCOBIOL, V0, P0, DOI DOI 10.1101/GLYCOBIOLOGY.4E.47
   AOYAMA A, 1990, P NATL ACAD SCI USA, V87, P8296, DOI 10.1073/pnas.87.21.8296
   Ariga N, 2001, INT J CANCER, V95, P67, DOI 10.1002/1097-0215(20010120)95:1<67::AID-IJC1012>3.3.CO;2-L
   Artym VV, 2002, CARCINOGENESIS, V23, P1593, DOI 10.1093/carcin/23.10.1593
   Augustyns K, 2005, CURR MED CHEM, V12, P971, DOI 10.2174/0929867053507298
   Bae S, 2008, BRIT J HAEMATOL, V142, P827, DOI 10.1111/j.1365-2141.2008.07241.x
   Barrett DM, 2011, HUM GENE THER, V22, P1575, DOI 10.1089/hum.2011.070
   Bauer S, 2006, ARTHRITIS RES THER, V8, P0, DOI 10.1186/ar2080
   Bauer Stefan, 2009, CANCER IMMUN, V9, P2
   Bhati R, 2008, AM J PATHOL, V172, P1381, DOI 10.2353/ajpath.2008.070988
   Blaschke F, 2004, CIRCULATION, V110, P579, DOI 10.1161/01.CIR.0000136999.77584.A2
   Blasi F, 2010, FEBS LETT, V584, P1923, DOI 10.1016/j.febslet.2009.12.039
   Blouse GE, 2009, J BIOL CHEM, V284, P4647, DOI 10.1074/jbc.M804922200
   Brandt I, 2005, BIOCHEM PHARMACOL, V70, P134, DOI 10.1016/j.bcp.2005.04.009
   Brokopp CE, 2011, EUR HEART J, V32, P2713, DOI 10.1093/eurheartj/ehq519
   Campbell I, 2009, CANCER RES, V69, P6765, DOI 10.1158/0008-5472.CAN-08-4253
   Chen DH, 2006, CANCER RES, V66, P9977, DOI 10.1158/0008-5472.CAN-06-1499
   Chen H, 2009, EXP MOL PATHOL, V87, P189, DOI 10.1016/j.yexmp.2009.09.001
   Chen WT, 2003, CURR TOP DEV BIOL, V54, P207, DOI 10.1016/S0070-2153(03)54010-8
   Chen WT, 2003, CANCER METAST REV, V22, P259, DOI 10.1023/A:1023055600919
   Cheng JD, 2005, MOL CANCER THER, V4, P351
   Cheng JD, 2002, CANCER RES, V62, P4767
   Christiansen VJ, 2007, ARCH BIOCHEM BIOPHYS, V457, P177, DOI 10.1016/j.abb.2006.11.006
   Clague MJ, 2001, J CELL SCI, V114, P3075
   Cocucci E, 2009, TRENDS CELL BIOL, V19, P43, DOI 10.1016/j.tcb.2008.11.003
   Cohen SJ, 2008, PANCREAS, V37, P154, DOI 10.1097/MPA.0b013e31816618ce
   Collins PJ, 2004, INT J BIOCHEM CELL B, V36, P2320, DOI 10.1016/j.biocel.2004.05.006
   Coutts SJ, 1996, J MED CHEM, V39, P2087, DOI 10.1021/jm950732f
   DECLERCK YA, 1994, EUR J CANCER, V30A, P2170, DOI 10.1016/0959-8049(94)00460-M
   Denys H, 2008, CANCER LETT, V266, P263, DOI 10.1016/j.canlet.2008.02.068
   Deschaseaux F, 2003, BRIT J HAEMATOL, V122, P506, DOI 10.1046/j.1365-2141.2003.04469.x
   DESMOULIERE A, 1994, CELL MOTIL CYTOSKEL, V29, P195, DOI 10.1002/cm.970290302
   Dienus K, 2010, ARCH DERMATOL RES, V302, P725, DOI 10.1007/s00403-010-1084-x
   Dohi O, 2009, HISTOPATHOLOGY, V55, P432, DOI 10.1111/j.1365-2559.2009.03399.x
   Dolznig H, 2005, CANC IMMUN, V5, P1
   Edosada CY, 2006, J BIOL CHEM, V281, P7437, DOI 10.1074/jbc.M511112200
   Edosada CY, 2006, FEBS LETT, V580, P1581, DOI 10.1016/j.febslet.2006.01.087
   El-Karef A, 2007, J HEPATOL, V46, P664, DOI 10.1016/j.jhep.2006.10.011
   Ellison G, 2002, J CLIN PATHOL-MOL PA, V55, P294, DOI 10.1136/mp.55.5.294
   Gao MQ, 2010, J CELL SCI, V123, P3507, DOI 10.1242/jcs.072900
   GARINCHESA P, 1990, P NATL ACAD SCI USA, V87, P7235, DOI 10.1073/pnas.87.18.7235
   Ge Y, 2006, BRIT J HAEMATOL, V133, P83, DOI 10.1111/j.1365-2141.2006.05976.x
   Ghersi G, 2002, J BIOL CHEM, V277, P29231, DOI 10.1074/jbc.M202770200
   Ghersi G, 2006, CANCER RES, V66, P4652, DOI 10.1158/0008-5472.CAN-05-1245
   Gilmore BF, 2006, BIOCHEM BIOPH RES CO, V346, P436, DOI 10.1016/j.bbrc.2006.05.175
   Goldstein LA, 1997, BBA-MOL BASIS DIS, V1361, P11, DOI 10.1016/S0925-4439(97)00032-X
   Goldstein LA, 2000, J BIOL CHEM, V275, P2554, DOI 10.1074/jbc.275.4.2554
   Goodman JD, 2003, CLIN EXP METASTAS, V20, P459, DOI 10.1023/A:1025493605850
   Goscinski MA, 2008, ONCOLOGY-BASEL, V75, P49, DOI 10.1159/000151741
   Goscinski MA, 2008, ULTRASTRUCT PATHOL, V32, P89, DOI 10.1080/01913120802034934
   Haslam SZ, 2003, BREAST CANCER RES, V5, P208, DOI 10.1186/bcr615
   Haudek SB, 2010, J MOL CELL CARDIOL, V49, P499, DOI 10.1016/j.yjmcc.2010.05.005
   Henriksson ML, 2011, AM J PATHOL, V178, P1387, DOI 10.1016/j.ajpath.2010.12.008
   Henry LR, 2007, CLIN CANCER RES, V13, P1736, DOI 10.1158/1078-0432.CCR-06-1746
   Hildenbrand R, 2010, EXPERT OPIN INV DRUG, V19, P641, DOI 10.1517/13543781003767400
   Hill R, 2005, CELL, V123, P1001, DOI 10.1016/j.cell.2005.09.030
   Hofheinz RD, 2003, ONKOLOGIE, V26, P44, DOI 10.1159/000069863
   Holler D, 2004, BIOCHEM PHARMACOL, V67, P1013, DOI 10.1016/j.bcp.2004.01.003
   Hosein AN, 2010, CANCER RES, V70, P5770, DOI 10.1158/0008-5472.CAN-10-0673
   Huang CH, 2011, J BIOCHEM, V149, P685, DOI 10.1093/jb/mvr017
   Huang SC, 2011, J DRUG TARGET, V19, P487, DOI 10.3109/1061186X.2010.511225
   Huang Y, 2004, CANCER RES, V64, P2712, DOI 10.1158/0008-5472.CAN-03-3184
   Huang Y, 2011, CLIN EXP METASTAS, V28, P567, DOI 10.1007/s10585-011-9392-x
   Huber MA, 2006, J CUTAN PATHOL, V33, P145, DOI 10.1111/j.0303-6987.2006.00446.x
   Huber MA, 2003, J INVEST DERMATOL, V120, P182, DOI 10.1046/j.1523-1747.2003.12035.x
   Ibrahim SM, 2002, J AUTOIMMUN, V18, P159, DOI 10.1006/jaut.2001.0580
   Ikesue M, 2011, ARTERIOSCL THROM VAS, V31, P1066, DOI 10.1161/ATVBAHA.110.217703
   IOZZO RV, 1995, LAB INVEST, V73, P157
   Iwasa S, 2003, CANCER LETT, V199, P91, DOI 10.1016/S0304-3835(03)00315-X
   Jacob M, 2010, CANCER GENOME AND TUMOR MICROENVIRONMENT, V0, PP315, DOI 10.1007/978-1-4419-0711-0_14
   Jin X, 2003, ANTICANCER RES, V23, P3195
   Jones B, 2003, P AM SOC CLIN ONCOL, V0, P0
   Ju MJ, 2009, AM J CLIN PATHOL, V131, P498, DOI 10.1309/AJCP86PPBNGOHNNL
   Kalos M, 2011, SCI TRANSL MED, V3, P0, DOI 10.1126/scitranslmed.3002842
   Kashyap MK, 2009, CANCER BIOL THER, V8, P154
   Keane FM, 2011, FEBS J, V278, P1316, DOI 10.1111/j.1742-4658.2011.08051.x
   Kelly T, 2005, DRUG RESIST UPDATE, V8, P51, DOI 10.1016/j.drup.2005.03.002
   Kelly T, 1998, MODERN PATHOL, V11, P855
   Kennedy A, 2009, INT J CANCER, V124, P27, DOI 10.1002/ijc.23871
   Kloft C, 2004, INVEST NEW DRUG, V22, P39, DOI 10.1023/B:DRUG.0000006173.72210.1c
   Kopantzev EP, 2010, BRIT J CANCER, V102, P1533, DOI 10.1038/sj.bjc.6605652
   Koperek O, 2007, INT J ONCOL, V31, P59
   Kraman M, 2010, SCIENCE, V330, P827, DOI 10.1126/science.1195300
   Lai KS, 2007, BIOCONJUGATE CHEM, V18, P1246, DOI 10.1021/bc0603586
   LeBeau AM, 2009, MOL CANCER THER, V8, P1378, DOI 10.1158/1535-7163.MCT-08-1170
   Lee J, 2005, CANCER RES, V65, P11156, DOI 10.1158/0008-5472.CAN-05-2805
   Lee KN, 2006, BLOOD, V107, P1397, DOI 10.1182/blood-2005-08-3452
   Lee KN, 2004, BLOOD, V103, P3783, DOI 10.1182/blood-2003-12-4240
   Leitinger B, 2011, ANNU REV CELL DEV BI, V27, P265, DOI 10.1146/annurev-cellbio-092910-154013
   Levy MT, 2002, LIVER, V22, P93, DOI 10.1034/j.1600-0676.2002.01503.x
   Levy MT, 1999, HEPATOLOGY, V29, P1768, DOI 10.1002/hep.510290631
   Liao D, 2009, PLOS ONE, V4, P0, DOI 10.1371/journal.pone.0007965
   Loeffler M, 2006, J CLIN INVEST, V116, P1955, DOI 10.1172/JCI26532
   Martinez-Pomares L, 2006, EUR J IMMUNOL, V36, P1074, DOI 10.1002/eji.200535685
   MATHEW S, 1995, GENOMICS, V25, P335, DOI 10.1016/0888-7543(95)80157-H
   McCaughan GW, 2000, IMMUNOL REV, V174, P172, DOI 10.1034/j.1600-0528.2002.017420.x
   McIndoe RA, 1999, P NATL ACAD SCI USA, V96, P2210, DOI 10.1073/pnas.96.5.2210
   McNeilage J, 2007, INT J GYNECOL CANCER, V17, P398, DOI 10.1111/j.1525-1438.2006.00865.x
   Meadows SA, 2007, BIOCHEMISTRY-US, V46, P4598, DOI 10.1021/bi062227y
   Mentlein R, 1999, REGUL PEPTIDES, V85, P9, DOI 10.1016/S0167-0115(99)00089-0
   Messerschmidt SKE, 2008, BIOCONJUGATE CHEM, V19, P362, DOI 10.1021/bc700349k
   Milner JM, 2006, ARTHRITIS RES THER, V8, P0, DOI 10.1186/ar1877
   Milone MC, 2009, MOL THER, V17, P1453, DOI 10.1038/mt.2009.83
   MONSKY WL, 1994, CANCER RES, V54, P5702
   Mori Y, 2004, ONCOLOGY-BASEL, V67, P411, DOI 10.1159/000082926
   Mueller SC, 1999, J BIOL CHEM, V274, P24947, DOI 10.1074/jbc.274.35.24947
   Muralidharan-Chari V, 2010, J CELL SCI, V123, P1603, DOI 10.1242/jcs.064386
   Nakahara H, 1996, J BIOL CHEM, V271, P27221, DOI 10.1074/jbc.271.44.27221
   Nakatani K, 2002, VIRCHOWS ARCH, V441, P466, DOI 10.1007/s00428-002-0631-z
   Narra K, 2006, P AM ASS CANC RES, V47, P0
   Narra K, 2007, CANCER BIOL THER, V6, P1691, DOI 10.4161/cbt.6.11.4874
   Nazareth MR, 2007, J IMMUNOL, V178, P5552, DOI 10.4049/jimmunol.178.9.5552
   Nemunaitis J, 2006, CANCER INVEST, V24, P553, DOI 10.1080/07357900600894732
   Niedermeyer J, 1998, EUR J BIOCHEM, V254, P650, DOI 10.1046/j.1432-1327.1998.2540650.x
   Niedermeyer J, 2000, MOL CELL BIOL, V20, P1089, DOI 10.1128/MCB.20.3.1089-1094.2000
   Niedermeyer J, 1997, INT J CANCER, V71, P383, DOI 10.1002/(SICI)1097-0215(19970502)71:3<383::AID-IJC14>3.0.CO;2-H
   Niedermeyer J, 2001, INT J DEV BIOL, V45, P445
   Nikolova PN, 2007, CANCER IMMUNOL IMMUN, V56, P371, DOI 10.1007/s00262-006-0193-z
   OBrien P, 2008, BBA-PROTEINS PROTEOM, V1784, P1130, DOI 10.1016/j.bbapap.2008.01.006
   Okada K, 2003, ONCOLOGY-BASEL, V65, P363, DOI 10.1159/000074650
   Ospelt C, 2010, ARTHRITIS RHEUM-US, V62, P1224, DOI 10.1002/art.27395
   Park JE, 1999, J BIOL CHEM, V274, P36505, DOI 10.1074/jbc.274.51.36505
   PineiroSanchez ML, 1997, J BIOL CHEM, V272, P7595, DOI 10.1074/jbc.272.12.7595
   Rak J, 2010, SEMIN THROMB HEMOST, V36, P888, DOI 10.1055/s-0030-1267043
   Ramirez-Montagut T, 2004, ONCOGENE, V23, P5435, DOI 10.1038/sj.onc.1207730
   RETTIG WJ, 1993, CANCER RES, V53, P3327
   RETTIG WJ, 1994, INT J CANCER, V58, P385, DOI 10.1002/ijc.2910580314
   RETTIG WJ, 1988, P NATL ACAD SCI USA, V85, P3110, DOI 10.1073/pnas.85.9.3110
   RETTIG WJ, 1986, CANCER RES, V46, P6406
   Rock K, 2011, J BIOL CHEM, V286, P18268, DOI 10.1074/jbc.M110.201665
   Ross DT, 2000, NAT GENET, V24, P227, DOI 10.1038/73432
   Rovedatti L, 2011, INFLAMM BOWEL DIS, V17, P1251, DOI 10.1002/ibd.21446
   Rupp C, 2006, DIAGN MOL PATHOL, V15, P35, DOI 10.1097/00019606-200603000-00006
   Sadallah S, 2011, CLIN EXP IMMUNOL, V163, P26, DOI 10.1111/j.1365-2249.2010.04271.x
   Santos AM, 2009, J CLIN INVEST, V119, P3613, DOI 10.1172/JCI38988
   SCANLAN MJ, 1994, P NATL ACAD SCI USA, V91, P5657, DOI 10.1073/pnas.91.12.5657
   Scott AM, 2003, CLIN CANCER RES, V9, P1639
   Shi WY, 2010, CURR EYE RES, V35, P967, DOI 10.3109/02713683.2010.502294
   Skubitz KM, 2004, J LAB CLIN MED, V143, P89, DOI 10.1016/j.lab.2003.10.002
   Smith HW, 2010, NAT REV MOL CELL BIO, V11, P23, DOI 10.1038/nrm2821
   Song DG, 2011, CANCER RES, V71, P4617, DOI 10.1158/0008-5472.CAN-11-0422
   Stremenova J, 2010, INT J ONCOL, V36, P351, DOI 10.3892/ijo_00000506
   Sun SX, 2002, PROTEIN EXPRES PURIF, V24, P274, DOI 10.1006/prep.2001.1572
   Szabo E, 2010, NATURE, V468, P521, DOI 10.1038/nature09591
   Teis D, 2003, CELL MOL LIFE SCI, V60, P2020, DOI 10.1007/s00018-003-3010-2
   Tothova Z, 2007, CELL, V128, P325, DOI 10.1016/j.cell.2007.01.003
   Toukap AN, 2007, ARTHRITIS RHEUM-US, V56, P1579, DOI 10.1002/art.22578
   Tran T, 2007, BIOORG MED CHEM LETT, V17, P1438, DOI 10.1016/j.bmcl.2006.11.072
   Tsai TY, 2010, J MED CHEM, V53, P6572, DOI 10.1021/jm1002556
   Tuxhorn JA, 2002, CLIN CANCER RES, V8, P2912
   Underwood R, 1999, J BIOL CHEM, V274, P34053, DOI 10.1074/jbc.274.48.34053
   Vivinus-Nebot M, 2004, J IMMUNOL, V172, P1397, DOI 10.4049/jimmunol.172.3.1397
   Wallrapp C, 2000, CANCER RES, V60, P2602
   Wang T, 2009, CURR EYE RES, V34, P112, DOI 10.1080/02713680802607732
   Wang XM, 2008, FRONT BIOSCI-LANDMRK, V13, P3168, DOI 10.2741/2918
   Wang XM, 2005, HEPATOLOGY, V42, P935, DOI 10.1002/hep.20853
   WELT S, 1994, J CLIN ONCOL, V12, P1193, DOI 10.1200/JCO.1994.12.6.1193
   Wen YA, 2010, CANCER SCI, V101, P2325, DOI 10.1111/j.1349-7006.2010.01695.x
   Wernert N, 2001, ANTICANCER RES, V21, P2259
   Wesley UV, 1999, J EXP MED, V190, P311, DOI 10.1084/jem.190.3.311
   Wild N, 2010, CLIN CANCER RES, V16, P6111, DOI 10.1158/1078-0432.CCR-10-0119
   Yu DMT, 2010, FEBS J, V277, P1126, DOI 10.1111/j.1742-4658.2009.07526.x
   Zhang Jiping, 2010, FRONT BIOSCI (ELITE ED), V2, P1154
   Zhang YA, 2011, CANCER LETT, V303, P47, DOI 10.1016/j.canlet.2011.01.011
NR 172
TC 104
Z9 110
U1 0
U2 59
PU BENTHAM SCIENCE PUBL LTD
PI SHARJAH
PA EXECUTIVE STE Y-2, PO BOX 7917, SAIF ZONE, 1200 BR SHARJAH, U ARAB EMIRATES
SN 1566-5240
EI 1875-5666
J9 CURR MOL MED
JI Curr. Mol. Med.
PD DEC 15
PY 2012
VL 12
IS 10
BP 1220
EP 1243
DI 10.2174/156652412803833607
PG 24
WC Medicine, Research & Experimental
SC Research & Experimental Medicine
GA 033GH
UT WOS:000310781700002
PM 22834826
DA 2023-09-23
ER

PT J
AU Salem, AF
   Whitaker-Menezes, D
   Lin, Z
   Martinez-Outschoorn, UE
   Tanowitz, HB
   Al-Zoubi, MS
   Howell, A
   Pestell, RG
   Sotgia, F
   Lisanti, MP
AF Salem, Ahmed F.
   Whitaker-Menezes, Diana
   Lin, Zhao
   Martinez-Outschoorn, Ubaldo E.
   Tanowitz, Herbert B.
   Al-Zoubi, Mazhar Salim
   Howell, Anthony
   Pestell, Richard G.
   Sotgia, Federica
   Lisanti, Michael P.
TI Two-compartment tumor metabolism Autophagy in the tumor microenvironment, and oxidative mitochondrial metabolism (OXPHOS) in cancer cells
SO CELL CYCLE
LA English
DT Article
DE tumor stroma; cancer-associated fibroblasts; glycolysis; autophagy; cancer metabolism; DRAM; LKB1; AMP kinase (AMPK); GOLPH3; oxidative mitochondrial metabolism (OXPHOS); DNA damage response
ID activated protein-kinase; breast-cancer; stromal caveolin-1; skeletal-muscle; fibroblasts; growth; expression; induction; rapamycin; warburg
AB Previously, we proposed a new paradigm to explain the compartment-specific role of autophagy in tumor metabolism. In this model, autophagy and mitochondrial dysfunction in the tumor stroma promotes cellular catabolism, which results in the production of recycled nutrients. These chemical building blocks and high-energy "fuels" would then drive the anabolic growth of tumors, via autophagy resistance and oxidative mitochondrial metabolism in cancer cells. We have termed this new form of stromal-epithelial metabolic coupling: "two-compartment tumor metabolism." Here, we stringently tested this energy-transfer hypothesis, by genetically creating (1) constitutively autophagic fibroblasts, with mitochondrial dysfunction or (2) autophagy-resistant cancer cells, with increased mitochondrial function. Autophagic fibroblasts were generated by stably overexpressing key target genes that lead to AMP-kinase activation, such as DRAM and LKB1. Autophagy-resistant cancer cells were derived by overexpressing GOLPH3, which functionally promotes mitochondrial biogenesis. As predicted, DRAM and LKB1 overexpressing fibroblasts were constitutively autophagic and effectively promoted tumor growth. We validated that autophagic fibroblasts showed mitochondrial dysfunction, with increased production of mitochondrial fuels (L-lactate and ketone body accumulation). Conversely, GOLPH3 overexpressing breast cancer cells were autophagy-resistant, and showed signs of increased mitochondrial biogenesis and function, which resulted in increased tumor growth. Thus, autophagy in the tumor stroma and oxidative mitochondrial metabolism (OXPHOS) in cancer cells can both dramatically promote tumor growth, independently of tumor angiogenesis. For the first time, our current studies also link the DNA damage response in the tumor microenvironment with "Warburg-like" cancer metabolism, as DRAM is a DNA damage/repair target gene.
C1 [Salem, Ahmed F.; Whitaker-Menezes, Diana; Lin, Zhao; Martinez-Outschoorn, Ubaldo E.; Al-Zoubi, Mazhar Salim; Pestell, Richard G.; Sotgia, Federica; Lisanti, Michael P.] Thomas Jefferson Univ, Kimmel Canc Ctr, Jefferson Stem Cell Biol & Regenerat Med Ctr, Philadelphia, PA 19107 USA.
   [Salem, Ahmed F.; Whitaker-Menezes, Diana; Lin, Zhao; Martinez-Outschoorn, Ubaldo E.; Al-Zoubi, Mazhar Salim; Pestell, Richard G.; Sotgia, Federica; Lisanti, Michael P.] Thomas Jefferson Univ, Kimmel Canc Ctr, Dept Stem Cell Biol & Regenerat Med, Philadelphia, PA 19107 USA.
   [Salem, Ahmed F.; Whitaker-Menezes, Diana; Lin, Zhao; Martinez-Outschoorn, Ubaldo E.; Al-Zoubi, Mazhar Salim; Pestell, Richard G.; Sotgia, Federica; Lisanti, Michael P.] Thomas Jefferson Univ, Kimmel Canc Ctr, Dept Canc Biol, Philadelphia, PA 19107 USA.
   [Salem, Ahmed F.] Natl Org Drug Control & Res, Div Biochem, Dept Mol Drug Evaluat, Giza, Egypt.
   [Martinez-Outschoorn, Ubaldo E.; Pestell, Richard G.; Lisanti, Michael P.] Thomas Jefferson Univ, Kimmel Canc Ctr, Dept Med Oncol, Philadelphia, PA 19107 USA.
   [Tanowitz, Herbert B.] Albert Einstein Coll Med, Dept Pathol, Bronx, NY 10467 USA.
   [Tanowitz, Herbert B.] Albert Einstein Coll Med, Dept Med, Bronx, NY 10467 USA.
   [Howell, Anthony; Sotgia, Federica; Lisanti, Michael P.] Univ Manchester, Manchester Breast Ctr, Manchester M13 9PL, Lancs, England.
   [Howell, Anthony; Sotgia, Federica; Lisanti, Michael P.] Univ Manchester, Manchester Acad Hlth Sci Ctr, Breakthrough Breast Canc Res Unit, Paterson Inst Canc Res,Sch Canc Enabling Sci & Te, Manchester M13 9PL, Lancs, England.
C3 Jefferson University; Jefferson University; Jefferson University; National Organization for Drug Control & Research (NODCAR); Jefferson University; Yeshiva University; Albert Einstein College of Medicine; Yeshiva University; Albert Einstein College of Medicine; University of Manchester; University of Manchester
RP Sotgia, F (通讯作者)，Thomas Jefferson Univ, Kimmel Canc Ctr, Jefferson Stem Cell Biol & Regenerat Med Ctr, Philadelphia, PA 19107 USA.
EM federica.sotgia@jefferson.edu; michael.lisanti@kimmelcancercenter.org
FU Breast Cancer Alliance (BCA); American Cancer Society (ACS); Margaret Q. Landenberger Research Foundation; NIH/NCI [R01-CA-080250, R01-CA-098779, R01-CA-120876, R01-AR-055660, R01-CA-70896, R01-CA-75503, R01-CA-86072, R01-CA-107382]; Susan G. Komen Breast Cancer Foundation; Dr. Ralph and Marian C. Falk Medical Research Trust; Pennsylvania Department of Health; Centre grant in Manchester from Breakthrough Breast Cancer in the UK; European Research Council; NIH/NCI Cancer Center Core grant [P30-CA-56036]
CR Alexander A, 2011, FEBS LETT, V585, P952, DOI 10.1016/j.febslet.2011.03.010
   Amaravadi RK, 2011, CLIN CANCER RES, V17, P654, DOI 10.1158/1078-0432.CCR-10-2634
   Babcock JT, 2011, CURR DRUG TARGETS, V12, P1223
   Baehrecke EH, 2005, NAT REV MOL CELL BIO, V6, P505, DOI 10.1038/nrm1666
   Chiavarina B, 2011, CANCER BIOL THER, V12, P1101, DOI 10.4161/cbt.12.12.18703
   Chiavarina B, 2010, CELL CYCLE, V9, P3534, DOI 10.4161/cc.9.17.12908
   Ciuffreda L, 2010, CURR CANCER DRUG TAR, V10, P484, DOI 10.2174/156800910791517172
   Crighton D, 2007, CELL DEATH DIFFER, V14, P1071, DOI 10.1038/sj.cdd.4402108
   Crighton D, 2006, CELL, V126, P121, DOI 10.1016/j.cell.2006.05.034
   Degenhardt K, 2006, CANCER CELL, V10, P51, DOI 10.1016/j.ccr.2006.06.001
   Di Vizio D, 2009, CELL CYCLE, V8, P2420, DOI 10.4161/cc.8.15.9116
   Emerling BM, 2009, FREE RADICAL BIO MED, V46, P1386, DOI 10.1016/j.freeradbiomed.2009.02.019
   Ertel A, 2012, CELL CYCLE, V11, P253, DOI 10.4161/cc.11.2.19006
   Gorzalczany Y, 2011, CANCER LETT, V310, P207, DOI 10.1016/j.canlet.2011.07.002
   Hardie DG, 2011, GENE DEV, V25, P1895, DOI 10.1101/gad.17420111
   Hawley SA, 2010, CELL METAB, V11, P554, DOI 10.1016/j.cmet.2010.04.001
   Hemminki A, 1998, NATURE, V391, P184, DOI 10.1038/34432
   Kleer CG, 2008, CLIN CANCER RES, V14, P5357, DOI 10.1158/1078-0432.CCR-08-0732
   KUNZ J, 1993, CELL, V73, P585, DOI 10.1016/0092-8674(93)90144-F
   Liang XH, 1999, NATURE, V402, P672, DOI 10.1038/45257
   Loewith R, 2002, MOL CELL, V10, P457, DOI 10.1016/S1097-2765(02)00636-6
   Lorin S, 2009, CANCER RES, V69, P6924, DOI 10.1158/0008-5472.CAN-09-1270
   Maiuri MC, 2009, CELL DEATH DIFFER, V16, P87, DOI 10.1038/cdd.2008.131
   Maiuri MC, 2007, NAT REV MOL CELL BIO, V8, P741, DOI 10.1038/nrm2239
   Maiuri MC, 2010, CURR OPIN CELL BIOL, V22, P181, DOI 10.1016/j.ceb.2009.12.001
   Martinez-Outschoorn UE, 2012, CELL METAB, V15, P4, DOI 10.1016/j.cmet.2011.12.011
   Martinez-Outschoorn UE, 2011, CELL CYCLE, V10, P2504, DOI 10.4161/cc.10.15.16585
   Martinez-Outschoorn UE, 2011, CELL CYCLE, V10, P2521, DOI 10.4161/cc.10.15.16584
   Martinez-Outschoorn UE, 2010, CELL CYCLE, V9, P4297, DOI 10.4161/cc.9.21.13817
   Martinez-Outschoorn UE, 2010, CELL CYCLE, V9, P3515, DOI 10.4161/cc.9.17.12928
   Morselli E, 2009, BBA-MOL CELL RES, V1793, P1524, DOI 10.1016/j.bbamcr.2009.01.006
   Mu J, 2001, MOL CELL, V7, P1085, DOI 10.1016/S1097-2765(01)00251-9
   Nadji M, 1996, HUM PATHOL, V27, P890, DOI 10.1016/S0046-8177(96)90214-2
   Nakashima-Kamimura N, 2005, J CELL SCI, V118, P5357, DOI 10.1242/jcs.02645
   Nomura H, 2009, HUM PATHOL, V40, P83, DOI 10.1016/j.humpath.2008.06.018
   Pavlides S, 2012, ANTIOXID REDOX SIGN, V16, P1264, DOI 10.1089/ars.2011.4243
   Polager S, 2008, ONCOGENE, V27, P4860, DOI 10.1038/onc.2008.117
   Qu XP, 2003, J CLIN INVEST, V112, P1809, DOI 10.1172/JCI200320039
   Ramanathan A, 2009, P NATL ACAD SCI USA, V106, P22229, DOI 10.1073/pnas.0912074106
   Sanchez AMJ, 2012, J CELL BIOCHEM, V113, P695, DOI 10.1002/jcb.23399
   Scott KL, 2009, NATURE, V459, P1085, DOI 10.1038/nature08109
   Sloan EK, 2009, AM J PATHOL, V174, P2035, DOI 10.2353/ajpath.2009.080924
   Sotgia F, 2012, ANNU REV PATHOL-MECH, V7, P423, DOI 10.1146/annurev-pathol-011811-120856
   Whitaker-Menezes D, 2011, CELL CYCLE, V10, P4047, DOI 10.4161/cc.10.23.18151
   Whitaker-Menezes D, 2011, CELL CYCLE, V10, P1772, DOI 10.4161/cc.10.11.15659
   Witkiewicz AK, 2012, CELL CYCLE, V11, P1108, DOI 10.4161/cc.11.6.19530
   Witkiewicz AK, 2011, CELL CYCLE, V10, P1794, DOI 10.4161/cc.10.11.15675
   Witkiewicz AK, 2009, CANCER BIOL THER, V8, P1071, DOI 10.4161/cbt.8.11.8874
   Witkiewicz AK, 2009, CELL CYCLE, V8, P1654, DOI 10.4161/cc.8.11.8544
   Wu KN, 2011, CELL CYCLE, V10, P4250, DOI 10.4161/cc.10.24.18551
   Yang SH, 2011, GENE DEV, V25, P717, DOI 10.1101/gad.2016111
NR 51
TC 91
Z9 96
U1 0
U2 17
PU LANDES BIOSCIENCE
PI AUSTIN
PA 1806 RIO GRANDE ST, AUSTIN, TX 78702 USA
SN 1538-4101
EI 
J9 CELL CYCLE
JI Cell Cycle
PD JUL 1
PY 2012
VL 11
IS 13
BP 2545
EP 2556
DI 10.4161/cc.20920
PG 12
WC Cell Biology
SC Cell Biology
GA 969VX
UT WOS:000306088600023
PM 22722266
DA 2023-09-23
ER

PT J
AU Comito, G
   Giannoni, E
   Di Gennaro, P
   Segura, CP
   Gerlini, G
   Chiarugi, P
AF Comito, Giuseppina
   Giannoni, Elisa
   Di Gennaro, Paola
   Segura, Coral Pons
   Gerlini, Gianni
   Chiarugi, Paola
TI Stromal fibroblasts synergize with hypoxic oxidative stress to enhance melanoma aggressiveness
SO CANCER LETTERS
LA English
DT Article
DE Melanoma; Stromal fibroblast; Hypoxia; IL-6; VEGF
ID epithelial-mesenchymal transition; carcinoma-associated fibroblasts; tumor microenvironment; stem-cells; molecular characterization; in-vivo; cancer; progression; growth; myofibroblast
AB On the basis of recent advances indicating a key role of microenvironment for tumor progression, we investigated the role of fibroblasts, macrophages and hypoxia, for primary melanoma aggressiveness. Our data indicate a key role of hypoxia in stromal reactivity, acting on both myofibroblasts and machrophages differentiation. Hypoxic myofibroblasts are more active than macrophages in inducing melanoma invasiveness and exploit their oxidative stress due to hypoxia to secrete soluble factors favouring melanoma invasion and chemotaxis. We underscore the key role of microenviroment on melanoma malignancy, highlighting reactive fibroblasts, intratumoral hypoxia and oxidative stress as promising targets for melanoma antimetastatic strategies. (C) 2012 Elsevier Ireland Ltd. All rights reserved.
C1 [Chiarugi, Paola] Univ Florence, Dept Biochem Sci, Tuscany Tumor Inst, I-50134 Florence, Italy.
   Ctr Res Transfer & High Educ DenoTHE, I-50134 Florence, Italy.
C3 University of Florence
RP Chiarugi, P (通讯作者)，Univ Florence, Dept Biochem Sci, Tuscany Tumor Inst, Viale Morgagni 50, I-50134 Florence, Italy.
EM paola.chiarugi@unifi.it
FU Associazione Italiana Ricerca sul Cancro (AIRC); Istituto Toscano Tumori; Regione Toscana (TUMAR Project); MIUR
CR Allinen M, 2004, CANCER CELL, V6, P17, DOI 10.1016/j.ccr.2004.06.010
   Bedogni B, 2005, CANCER CELL, V8, P443, DOI 10.1016/j.ccr.2005.11.005
   Bhowmick NA, 2004, NATURE, V432, P332, DOI 10.1038/nature03096
   Blick T, 2010, J MAMMARY GLAND BIOL, V15, P235, DOI 10.1007/s10911-010-9175-z
   Braeuer RR, 2011, SEMIN CANCER BIOL, V21, P83, DOI 10.1016/j.semcancer.2010.12.007
   Cat B, 2006, J CELL SCI, V119, P2727, DOI 10.1242/jcs.03011
   Chng S, 2009, FRONT BIOSCI-LANDMRK, V14, P918, DOI 10.2741/3286
   Chiarugi P, 2003, J CELL BIOL, V161, P933, DOI 10.1083/jcb.200211118
   Cirri P, 2011, CANC METASTASIS REV, V0, P0
   Comito G, 2011, FREE RADICAL BIO MED, V51, P893, DOI 10.1016/j.freeradbiomed.2011.05.042
   Crawford Y, 2009, CANCER CELL, V15, P21, DOI 10.1016/j.ccr.2008.12.004
   Desmouliere A, 2004, INT J DEV BIOL, V48, P509, DOI 10.1387/ijdb.041802ad
   Erez N, 2010, CANCER CELL, V17, P135, DOI 10.1016/j.ccr.2009.12.041
   Gabbiani G, 2003, J PATHOL, V200, P500, DOI 10.1002/path.1427
   Gao P, 2007, CANCER CELL, V12, P230, DOI 10.1016/j.ccr.2007.08.004
   Giaccia AJ, 2010, CURR TOP MICROBIOL, V345, P31, DOI 10.1007/82_2010_73
   Giannoni E, 2011, ANTIOXID REDOX SIGNA, V0, P0
   Giannoni E, 2011, ANTIOXID REDOX SIGN, V14, P2361, DOI 10.1089/ars.2010.3727
   Giannoni E, 2010, CANCER RES, V70, P6945, DOI 10.1158/0008-5472.CAN-10-0785
   Hayward SW, 2001, CANCER RES, V61, P8135
   Javelaud D, 2011, CANCER RES, V71, P5606, DOI 10.1158/0008-5472.CAN-11-1194
   Joyce JA, 2009, NAT REV CANCER, V9, P239, DOI 10.1038/nrc2618
   Kalluri R, 2006, NAT REV CANCER, V6, P392, DOI 10.1038/nrc1877
   Kalluri R, 2009, J CLIN INVEST, V119, P1417, DOI 10.1172/JCI39675
   Klimova T, 2008, CELL DEATH DIFFER, V15, P660, DOI 10.1038/sj.cdd.4402307
   Lazar-Molnar E, 2000, CYTOKINE, V12, P547, DOI 10.1006/cyto.1999.0614
   Lee JT, 2007, J CELL BIOCHEM, V101, P862, DOI 10.1002/jcb.21204
   Leiter U, 2004, J SURG ONCOL, V86, P172, DOI 10.1002/jso.20079
   Li G, 2003, ONCOGENE, V22, P3162, DOI 10.1038/sj.onc.1206455
   Li L, 2009, INT J CANCER, V125, P1796, DOI 10.1002/ijc.24463
   Lohr M, 2001, CANCER RES, V61, P550
   Lu HS, 2005, J BIOL CHEM, V280, P41928, DOI 10.1074/jbc.M508718200
   Lynch CC, 2002, DIFFERENTIATION, V70, P561, DOI 10.1046/j.1432-0436.2002.700909.x
   Ma DR, 2004, ANN ACAD MED SINGAP, V33, P784
   Mani SA, 2008, CELL, V133, P704, DOI 10.1016/j.cell.2008.03.027
   Mantovani A, 2011, EUR J IMMUNOL, V41, P2522, DOI 10.1002/eji.201141894
   Melillo G, 2007, CANCER METAST REV, V26, P341, DOI 10.1007/s10555-007-9059-x
   Midwood KS, 2004, INT J BIOCHEM CELL B, V36, P1031, DOI 10.1016/j.biocel.2003.12.003
   Olumi AF, 1999, CANCER RES, V59, P5002
   Orimo A, 2005, CELL, V121, P335, DOI 10.1016/j.cell.2005.02.034
   Orimo A, 2006, CELL CYCLE, V5, P1597, DOI 10.4161/cc.5.15.3112
   Payne SJL, 2011, FUTURE ONCOL, V7, P395, DOI 10.2217/FON.11.13
   Pietras K, 2010, EXP CELL RES, V316, P1324, DOI 10.1016/j.yexcr.2010.02.045
   Qian BZ, 2010, CELL, V141, P39, DOI 10.1016/j.cell.2010.03.014
   Satyamoorthy K, 2001, CANCER RES, V61, P7318
   Semenza GL, 2010, WIRES SYST BIOL MED, V2, P336, DOI 10.1002/wsbm.69
   STEWART FA, 1982, BRIT J CANCER, V45, P869, DOI 10.1038/bjc.1982.139
   Toullec A, 2010, EMBO MOL MED, V2, P211, DOI 10.1002/emmm.201000073
   van Kempen LCL, 2007, EUR J CELL BIOL, V86, P65, DOI 10.1016/j.ejcb.2006.12.001
   Villanueva J, 2008, CURR ONCOL REP, V10, P439, DOI 10.1007/s11912-008-0067-y
   Visvader JE, 2008, NAT REV CANCER, V8, P755, DOI 10.1038/nrc2499
   Youn SW, 2011, BLOOD, V117, P4376, DOI 10.1182/blood-2010-07-295964
NR 52
TC 39
Z9 40
U1 2
U2 18
PU ELSEVIER IRELAND LTD
PI CLARE
PA ELSEVIER HOUSE, BROOKVALE PLAZA, EAST PARK SHANNON, CO, CLARE, 00000, IRELAND
SN 0304-3835
EI 
J9 CANCER LETT
JI Cancer Lett.
PD NOV 1
PY 2012
VL 324
IS 1
BP 31
EP 41
DI 10.1016/j.canlet.2012.04.025
PG 11
WC Oncology
SC Oncology
GA 987MC
UT WOS:000307420200003
PM 22659468
DA 2023-09-23
ER

PT J
AU Kharaziha, P
   Rodriguez, P
   Li, Q
   Rundqvist, H
   Bjorklund, AC
   Augsten, M
   Ullen, A
   Egevad, L
   Wiklund, P
   Nilsson, S
   Kroemer, G
   Grander, D
   Panaretakis, T
AF Kharaziha, P.
   Rodriguez, P.
   Li, Q.
   Rundqvist, H.
   Bjoerklund, A-C
   Augsten, M.
   Ullen, A.
   Egevad, L.
   Wiklund, P.
   Nilsson, S.
   Kroemer, G.
   Grander, D.
   Panaretakis, T.
TI Targeting of distinct signaling cascades and cancer-associated fibroblasts define the efficacy of Sorafenib against prostate cancer cells
SO CELL DEATH & DISEASE
LA English
DT Article
DE prostate cancer; tyrosine kinase inhibitor; sorafenib; apoptosis; autophagy; ABT737
ID receptor tyrosine kinases; raf/mek/erk pathway; phase-ii; prognostic-significance; fish analysis; apoptosis; activation; bcl-2; transformation; expression
AB Sorafenib, a multi-tyrosine kinase inhibitor, kills more effectively the non-metastatic prostate cancer cell line 22Rv1 than the highly metastatic prostate cancer cell line PC3. In 22Rv1 cells, constitutively active STAT3 and ERK are targeted by sorafenib, contrasting with PC3 cells, in which these kinases are not active. Notably, overexpression of a constitutively active MEK construct in 22Rv1 cells stimulates the sustained phosphorylation of Bad and protects from sorafenib-induced cell death. In PC3 cells, Src and AKT are constitutively activated and targeted by sorafenib, leading to an increase in Bim protein levels. Overexpression of constitutively active AKT or knockdown of Bim protects PC3 cells from sorafenib-induced killing. In both PC3 and 22Rv1 cells, Mcl-1 depletion is required for the induction of cell death by sorafenib as transient overexpression of Mcl-1 is protective. Interestingly, co-culturing of primary cancer-associated fibroblasts (CAFs) with 22Rv1 or PC3 cells protected the cancer cells from sorafenib-induced cell death, and this protection was largely overcome by co-administration of the Bcl-2 antagonist, ABT737. In summary, the differential tyrosine kinase profile of prostate cancer cells defines the cytotoxic efficacy of sorafenib and this profile is modulated by CAFs to promote resistance. The combination of sorafenib with Bcl-2 antagonists, such as ABT737, may constitute a promising therapeutic strategy against prostate cancer. Cell Death and Disease (2012) 3, e262; doi:10.1038/cddis.2012.1; published online 26 January 2012
C1 [Kharaziha, P.; Rodriguez, P.; Li, Q.; Rundqvist, H.; Bjoerklund, A-C; Augsten, M.; Ullen, A.; Egevad, L.; Wiklund, P.; Nilsson, S.; Grander, D.; Panaretakis, T.] Karolinska Inst, Canc Ctr Karolinska, Dept Oncol Pathol, S-17176 Stockholm, Sweden.
   [Kroemer, G.] INSERM, U848, Villejuif, France.
   [Kroemer, G.] Inst Gustave Roussy, Villejuif, France.
   [Kroemer, G.] Ctr Rech Cordeliers, Paris, France.
   [Kroemer, G.] Hop Europeen Georges Pompidou, Paris, France.
   [Kroemer, G.] Univ Paris 05, Fac Med, Paris, France.
C3 Karolinska Institutet; Institut National de la Sante et de la Recherche Medicale (Inserm); UNICANCER; Gustave Roussy; Institut National de la Sante et de la Recherche Medicale (Inserm); UDICE-French Research Universities; Universite Paris Cite; Sorbonne Universite; UDICE-French Research Universities; Universite Paris Cite; Assistance Publique Hopitaux Paris (APHP); Hopital Universitaire Europeen Georges-Pompidou - APHP; UDICE-French Research Universities; Universite Paris Cite
RP Panaretakis, T (通讯作者)，Karolinska Inst, Canc Ctr Karolinska, Dept Oncol Pathol, R8 03, S-17176 Stockholm, Sweden.
EM theoharis.panaretakis@ki.se
FU Cancerfonden, Cancerforeningen, Ake Wiberg stiftelse, Socialstyrelsens fonder, Vetenskapsradet; Karolinska Institutet; Ligue contre le Cancer (equipe labellisee)
CR Balmanno K, 2009, CELL DEATH DIFFER, V16, P368, DOI 10.1038/cdd.2008.148
   Bubendorf L, 1996, AM J PATHOL, V148, P1557
   Castedo M, 2002, J IMMUNOL METHODS, V265, P39, DOI 10.1016/S0022-1759(02)00069-8
   Chang YM, 2007, NEOPLASIA, V9, P90, DOI 10.1593/neo.06694
   Chi KN, 2008, ANN ONCOL, V19, P746, DOI 10.1093/annonc/mdm554
   Dahut WL, 2008, CLIN CANCER RES, V14, P209, DOI 10.1158/1078-0432.CCR-07-1355
   Datta SR, 2000, MOL CELL, V6, P41, DOI 10.1016/S1097-2765(00)00006-X
   Ding QQ, 2008, CANCER RES, V68, P6109, DOI 10.1158/0008-5472.CAN-08-0579
   Farmer P, 2009, NAT MED, V15, P68, DOI 10.1038/nm.1908
   George DJ, 2002, UROLOGY, V60, P115, DOI 10.1016/S0090-4295(02)01589-3
   Gioeli D, 2005, CLIN SCI, V108, P293, DOI 10.1042/CS20040329
   Grander D, 2010, FUTURE MED CHEM, V2, P285, DOI 10.4155/fmc.09.155
   Herrant M, 2004, ONCOGENE, V23, P7863, DOI 10.1038/sj.onc.1208069
   Kabeya Y, 2000, EMBO J, V19, P5720, DOI 10.1093/emboj/19.21.5720
   Karlou M, 2010, NAT REV UROL, V7, P494, DOI 10.1038/nrurol.2010.134
   Kim LC, 2009, NAT REV CLIN ONCOL, V6, P587, DOI 10.1038/nrclinonc.2009.129
   Liu L, 2006, CANCER RES, V66, P11851, DOI 10.1158/0008-5472.CAN-06-1377
   Masuda M, 1998, PATHOL INT, V48, P41, DOI 10.1111/j.1440-1827.1998.tb03826.x
   McCubrey JA, 2007, BBA-MOL CELL RES, V1773, P1263, DOI 10.1016/j.bbamcr.2006.10.001
   Morselli E, 2009, BBA-MOL CELL RES, V1793, P1524, DOI 10.1016/j.bbamcr.2009.01.006
   Pan J, 2007, LEUKEMIA, V21, P1395, DOI 10.1038/sj.leu.2404714
   Panaretakis T, 2003, ONCOGENE, V22, P4543, DOI 10.1038/sj.onc.1206503
   Panaretakis T, 2002, J BIOL CHEM, V277, P44317, DOI 10.1074/jbc.M205273200
   Papatsoris AG, 2007, MOL CANCER THER, V6, P811, DOI 10.1158/1535-7163.MCT-06-0610
   Pietras K, 2010, EXP CELL RES, V316, P1324, DOI 10.1016/j.yexcr.2010.02.045
   Robinson D, 1996, P NATL ACAD SCI USA, V93, P5958, DOI 10.1073/pnas.93.12.5958
   Samuels Y, 2004, SCIENCE, V304, P554, DOI 10.1126/science.1096502
   Sartor O, 2002, UROLOGY, V60, P122
   Steinbild S, 2007, BRIT J CANCER, V97, P1480, DOI 10.1038/sj.bjc.6604064
   Sun M, 2001, AM J PATHOL, V159, P431, DOI 10.1016/S0002-9440(10)61714-2
   Tannock IF, 2004, NEW ENGL J MED, V351, P1502, DOI 10.1056/NEJMoa040720
   Tuxhorn JA, 2002, CLIN CANCER RES, V8, P2912
   Ullen A, 2010, INT J ONCOL, V37, P15, DOI 10.3892/ijo_00000648
   Urbich C, 2005, FASEB J, V19, P974, DOI 10.1096/fj.04-2727fje
   Wilhelm SM, 2004, CANCER RES, V64, P7099, DOI 10.1158/0008-5472.CAN-04-1443
   Yoshimoto M, 2007, BRIT J CANCER, V97, P678, DOI 10.1038/sj.bjc.6603924
   Yoshimoto M, 2006, CANCER GENET CYTOGEN, V169, P128, DOI 10.1016/j.cancergencyto.2006.04.003
   Zimmermann S, 1999, SCIENCE, V286, P1741, DOI 10.1126/science.286.5445.1741
NR 38
TC 45
Z9 48
U1 0
U2 17
PU SPRINGERNATURE
PI LONDON
PA CAMPUS, 4 CRINAN ST, LONDON, N1 9XW, ENGLAND
SN 2041-4889
EI 
J9 CELL DEATH DIS
JI Cell Death Dis.
PD JAN 15
PY 2012
VL 3
IS 
BP 
EP 
DI 10.1038/cddis.2012.1
PG 10
WC Cell Biology
SC Cell Biology
GA 892YW
UT WOS:000300322700016
PM 22278289
DA 2023-09-23
ER

PT J
AU Fujii, N
   Shomori, K
   Shiomi, T
   Nakabayashi, M
   Takeda, C
   Ryoke, K
   Ito, H
AF Fujii, Nobuyuki
   Shomori, Kohei
   Shiomi, Tatsushi
   Nakabayashi, Motoki
   Takeda, Chikako
   Ryoke, Kazuo
   Ito, Hisao
TI Cancer-associated fibroblasts and CD163-positive macrophages in oral squamous cell carcinoma: their clinicopathological and prognostic significance
SO JOURNAL OF ORAL PATHOLOGY & MEDICINE
LA English
DT Article
DE cancer-associated fibroblast; CD163; macrophage; oral squamous cell carcinoma; a-smooth muscle actin
ID tumor-associated macrophages; stromal myofibroblasts; progression; inflammation; growth; targets; tissue; risk
AB J Oral Pathol Med (2012) 41: 444451 Background: Stromal cells are believed to affect cancer invasion and metastasis. The purpose of this study was to evaluate the distribution of cancer-associated fibroblasts (CAFs) and the incidence of tumor-associated macrophages (TAMs) in oral squamous cell carcinoma (OSCC), focusing on clinicopathological factors and patient prognosis, as well as cancer invasion. Methods: The study included 108 patients with OSCC. Anti-a-smooth muscle actin, CD68, and CD163 antibodies were used to identify CAFs and TAMs. CAFs were divided into 4 grades on the basis of staining intensity: negative (0), scanty (1), focal (2), and abundant (3). The most intensive areas of macrophage concentration in each tumor invasive stroma were also evaluated. Results: The cancer specimens were divided into Grade 0/1, Grade 2, and Grade 3 on the basis of CAF grade. In addition, they were divided into low- and high-grade groups on the basis of the number of CD68-positive and CD163-positive macrophages. The latter were significantly increased in the Grade 2 CAF group compared to the Grade 0/1 group (P = 0.009). KaplanMeier and multivariate survival analyses revealed that Grade 2 CAFs (P = 0.003) and high CD163-positive macrophage levels (P = 0.007) significantly correlated with a poor outcome in patients with OSCC, and that a high CD163-positive macrophage level was a significant and an independent prognostic factor (P = 0.045). Conclusions: Cancer-associated fibroblasts and CD163-positive macrophages may be potential prognostic predictors of OSCC.
C1 [Fujii, Nobuyuki; Shomori, Kohei; Shiomi, Tatsushi; Nakabayashi, Motoki; Takeda, Chikako; Ito, Hisao] Tottori Univ, Div Organ Pathol, Dept Pathol & Microbiol, Fac Med, Yonago, Tottori 6838503, Japan.
   [Fujii, Nobuyuki; Nakabayashi, Motoki; Ryoke, Kazuo] Tottori Univ, Div Oral & Maxillofacial Biopathol Surg, Dept Med Sensory & Motor Organs, Fac Med, Yonago, Tottori 6838503, Japan.
C3 Tottori University; Tottori University
RP Shomori, K (通讯作者)，Tottori Univ, Div Organ Pathol, Dept Pathol & Microbiol, Fac Med, 86 Nishi Cho, Yonago, Tottori 6838503, Japan.
EM shomori@med.tottori-u.ac.jp
CR Balkwill F, 2001, LANCET, V357, P539, DOI 10.1016/S0140-6736(00)04046-0
   Barnes L, 2005, TUMOURS ORAL CAVITY, V0, P168
   Barth PJ, 2004, VIRCHOWS ARCH, V444, P231, DOI 10.1007/s00428-003-0965-1
   Bello IO, 2011, ORAL ONCOL, V47, P33, DOI 10.1016/j.oraloncology.2010.10.013
   Coffelt SB, 2009, BBA-REV CANCER, V1796, P11, DOI 10.1016/j.bbcan.2009.02.004
   Coussens LM, 2002, NATURE, V420, P860, DOI 10.1038/nature01322
   De Wever O, 2008, INT J CANCER, V123, P2229, DOI 10.1002/ijc.23925
   El-Rouby DH, 2010, J ORAL PATHOL MED, V39, P559, DOI 10.1111/j.1600-0714.2010.00879.x
   Elenbaas B, 2001, EXP CELL RES, V264, P169, DOI 10.1006/excr.2000.5133
   Etemad-Moghadam S, 2009, J ORAL PATHOL MED, V38, P639, DOI 10.1111/j.1600-0714.2009.00768.x
   Franco OE, 2010, SEMIN CELL DEV BIOL, V21, P33, DOI 10.1016/j.semcdb.2009.10.010
   GABBIANI G, 1971, EXPERIENTIA, V27, P549, DOI 10.1007/BF02147594
   Gonda TA, 2010, SEMIN CELL DEV BIOL, V21, P2, DOI 10.1016/j.semcdb.2009.10.001
   Hammes LS, 2007, GYNECOL ONCOL, V105, P157, DOI 10.1016/j.ygyno.2006.11.023
   Japan Society for Oral Tumors, 2010, GEN RUL CLIN PATH ST, V0, P86
   Kawashiri S, 2009, HEAD NECK-J SCI SPEC, V31, P1346, DOI 10.1002/hed.21097
   Kellermann MG, 2007, HISTOPATHOLOGY, V51, P849, DOI 10.1111/j.1365-2559.2007.02873.x
   Kellermann MG, 2008, ORAL ONCOL, V44, P509, DOI 10.1016/j.oraloncology.2007.07.001
   Komohara Y, 2008, J PATHOL, V216, P15, DOI 10.1002/path.2370
   Kurahara H, 2011, J SURG RES, V167, PE211, DOI 10.1016/j.jss.2009.05.026
   Lau SK, 2004, AM J CLIN PATHOL, V122, P794, DOI 10.1309/QHD6YFN81KQXUUH6
   Li CN, 2002, ONCOL REP, V9, P1219
   Liu SY, 2008, ORAL ONCOL, V44, P277, DOI 10.1016/j.oraloncology.2007.02.007
   Lu CF, 2010, HEAD NECK-J SCI SPEC, V32, P18, DOI 10.1002/hed.21138
   Mantovani A, 2004, TRENDS IMMUNOL, V25, P677, DOI 10.1016/j.it.2004.09.015
   Mantovani A, 2002, TRENDS IMMUNOL, V23, P549, DOI 10.1016/S1471-4906(02)02302-5
   Marsh D, 2011, J PATHOL, V223, P470, DOI 10.1002/path.2830
   Micke P, 2004, LUNG CANCER, V45, PS163, DOI 10.1016/j.lungcan.2004.07.977
   Mishra PJ, 2008, CANCER RES, V68, P4331, DOI 10.1158/0008-5472.CAN-08-0943
   Mosser DM, 2003, J LEUKOCYTE BIOL, V73, P209, DOI 10.1189/jlb.0602325
   Mueller MM, 2004, NAT REV CANCER, V4, P839, DOI 10.1038/nrc1477
   Nakayama H, 1998, JPN J CLIN ONCOL, V28, P615, DOI 10.1093/jjco/28.10.615
   Ostman A, 2009, CURR OPIN GENET DEV, V19, P67, DOI 10.1016/j.gde.2009.01.003
   Pollard JW, 2004, NAT REV CANCER, V4, P71, DOI 10.1038/nrc1256
   Radisky DC, 2007, J CELL BIOCHEM, V101, P830, DOI 10.1002/jcb.21186
   Schurch W, 1998, AM J SURG PATHOL, V22, P141, DOI 10.1097/00000478-199802000-00001
   Shieh YS, 2009, ANN SURG ONCOL, V16, P751, DOI 10.1245/s10434-008-0259-6
   Shimoda M, 2010, SEMIN CELL DEV BIOL, V21, P19, DOI 10.1016/j.semcdb.2009.10.002
   Sica A, 2006, EUR J CANCER, V42, P717, DOI 10.1016/j.ejca.2006.01.003
   Sobin LH, 2009, TNM CLASSIFICATION M, V7th, P22
   Sobral LM, 2011, ORAL ONCOL, V47, P840, DOI 10.1016/j.oraloncology.2011.06.011
   Taniwaki K, 2007, CANCER RES, V67, P4311, DOI 10.1158/0008-5472.CAN-06-4761
   Thode C, 2011, J ORAL PATHOL MED, V40, P201, DOI 10.1111/j.1600-0714.2010.00999.x
   Vered M, 2010, INT J CANCER, V127, P1356, DOI 10.1002/ijc.25358
   Vered M, 2010, CANCER SCI, V101, P274, DOI 10.1111/j.1349-7006.2009.01357.x
   Wyckoff J, 2004, CANCER RES, V64, P7022, DOI 10.1158/0008-5472.CAN-04-1449
   YAMAMOTO E, 1983, CANCER, V51, P2175, DOI 10.1002/1097-0142(19830615)51:12<2175::AID-CNCR2820511205>3.0.CO;2-M
NR 47
TC 134
Z9 136
U1 0
U2 19
PU WILEY
PI HOBOKEN
PA 111 RIVER ST, HOBOKEN 07030-5774, NJ USA
SN 0904-2512
EI 1600-0714
J9 J ORAL PATHOL MED
JI J. Oral Pathol. Med.
PD JUL 15
PY 2012
VL 41
IS 6
BP 444
EP 451
DI 10.1111/j.1600-0714.2012.01127.x
PG 8
WC Dentistry, Oral Surgery & Medicine; Pathology
SC Dentistry, Oral Surgery & Medicine; Pathology
GA 968EX
UT WOS:000305961100002
PM 22296275
DA 2023-09-23
ER

PT J
AU Tsuyada, A
   Chow, A
   Wu, J
   Somlo, G
   Chu, PG
   Loera, S
   Luu, TH
   Li, AXJ
   Wu, XW
   Ye, W
   Chen, SA
   Zhou, WY
   Yu, Y
   Wang, YZ
   Ren, XB
   Li, H
   Scherle, P
   Kuroki, Y
   Wang, SE
AF Tsuyada, Akihiro
   Chow, Amy
   Wu, Jun
   Somlo, George
   Chu, Peiguo
   Loera, Sofia
   Luu, Thehang
   Li, Arthur Xuejun
   Wu, Xiwei
   Ye, Wei
   Chen, Shiuan
   Zhou, Weiying
   Yu, Yang
   Wang, Yuan-Zhong
   Ren, Xiubao
   Li, Hui
   Scherle, Peggy
   Kuroki, Yukio
   Wang, Shizhen Emily
TI CCL2 Mediates Cross-talk between Cancer Cells and Stromal Fibroblasts That Regulates Breast Cancer Stem Cells
SO CANCER RESEARCH
LA English
DT Article
ID monocyte chemoattractant protein-1; mammary stem/progenitor cells; gene-expression signature; solid tumors; survival; chemokines; paracrine
AB Cancer stem cells (CSC) play critical roles in cancer initiation, progression, and therapeutic refractoriness. Although many studies have focused on the genes and pathways involved in stemness, characterization of the factors in the tumor microenvironment that regulate CSCs is lacking. In this study, we investigated the effects of stromal fibroblasts on breast cancer stem cells. We found that compared with normal fibroblasts, primary cancer-associated fibroblasts (CAF) and fibroblasts activated by cocultured breast cancer cells produce higher levels of chemokine (C-C motif) ligand 2 (CCL2), which stimulates the stem cell-specific, sphere-forming phenotype in breast cancer cells and CSC self-renewal. Increased CCL2 expression in activated fibroblasts required STAT3 activation by diverse breast cancer-secreted cytokines, and in turn, induced NOTCH1 expression and the CSC features in breast cancer cells, constituting a cancer-stroma-cancer signaling circuit. In a xenograft model of paired fibroblasts and breast cancer tumor cells, loss of CCL2 significantly inhibited tumorigenesis and NOTCH1 expression. In addition, upregulation of both NOTCH1 and CCL2 was associated with poor differentiation in primary breast cancers, further supporting the observation that NOTCH1 is regulated by CCL2. Our findings therefore suggest that CCL2 represents a potential therapeutic target that can block the cancer-host communication that prompts CSC-mediated disease progression. Cancer Res; 72(11); 2768-79. (C)2012 AACR.
C1 [Tsuyada, Akihiro; Chow, Amy; Chen, Shiuan; Zhou, Weiying; Yu, Yang; Wang, Yuan-Zhong; Wang, Shizhen Emily] Beckman Res Inst City Hope, Div Tumor Cell Biol, Duarte, CA 91010 USA.
   [Wu, Jun] City Hope Beckman Res Inst, Div Comparat Med, Duarte, CA USA.
   [Somlo, George; Luu, Thehang] City Hope Beckman Res Inst, Dept Med Oncol, Duarte, CA USA.
   [Chu, Peiguo; Loera, Sofia] City Hope Beckman Res Inst, Dept Pathol, Duarte, CA USA.
   [Li, Arthur Xuejun; Ye, Wei] City Hope Beckman Res Inst, Dept Informat Sci, Duarte, CA USA.
   [Wu, Xiwei] City Hope Beckman Res Inst, Bioinformat Core Facil, Duarte, CA USA.
   [Wu, Xiwei] Med Ctr, Duarte, CA USA.
   [Tsuyada, Akihiro; Kuroki, Yukio] Sapporo Med Univ, Dept Biol Mol, Sapporo, Hokkaido, Japan.
   [Tsuyada, Akihiro] Sapporo Med Univ, Grad Sch Med, Sapporo, Hokkaido, Japan.
   [Yu, Yang; Ren, Xiubao; Li, Hui] Tianjin Canc Hosp, Dept Immunol & Biotherapy, Tianjin, Peoples R China.
   [Scherle, Peggy] Incyte Corp, Wilmington, DE USA.
C3 City of Hope; Beckman Research Institute of City of Hope; City of Hope; Beckman Research Institute of City of Hope; City of Hope; Beckman Research Institute of City of Hope; City of Hope; Beckman Research Institute of City of Hope; City of Hope; Beckman Research Institute of City of Hope; City of Hope; Beckman Research Institute of City of Hope; Sapporo Medical University; Sapporo Medical University; Tianjin Medical University; Incyte
RP Wang, SE (通讯作者)，Beckman Res Inst City Hope, Div Tumor Cell Biol, 1500 E Duarte Rd,KCRB Room 2007, Duarte, CA 91010 USA.
EM ewang@coh.org
FU National Cancer Institute (NCI) [R00 CA125892, P30 CA033572]; National Natural Science Foundation of China [30872986, 81171983]
CR Aagaard L, 2007, MOL THER, V15, P938, DOI 10.1038/sj.mt.6300118
   Ailles LE, 2007, CURR OPIN BIOTECH, V18, P460, DOI 10.1016/j.copbio.2007.10.007
   Chang HY, 2005, P NATL ACAD SCI USA, V102, P3738, DOI 10.1073/pnas.0409462102
   Cicalese A, 2009, CELL, V138, P1083, DOI 10.1016/j.cell.2009.06.048
   de Vasconcellos JF, 2011, PEDIATR BLOOD CANCER, V56, P568, DOI 10.1002/pbc.22941
   Dontu G, 2004, BREAST CANCER RES, V6, PR605, DOI 10.1186/bcr920
   Dontu G, 2003, GENE DEV, V17, P1253, DOI 10.1101/gad.1061803
   Ghebeh H, 2007, INT J CANCER, V121, P751, DOI 10.1002/ijc.22703
   Gu L, 2009, CLIN CANCER RES, V15, P7196, DOI 10.1158/1078-0432.CCR-09-0585
   Kadesch T, 2000, EXP CELL RES, V260, P1, DOI 10.1006/excr.2000.4921
   Kalluri R, 2006, NAT REV CANCER, V6, P392, DOI 10.1038/nrc1877
   Kellermann MG, 2008, ORAL ONCOL, V44, P509, DOI 10.1016/j.oraloncology.2007.07.001
   Kojima Y, 2010, P NATL ACAD SCI USA, V107, P20009, DOI 10.1073/pnas.1013805107
   Kuperwasser C, 2004, P NATL ACAD SCI USA, V101, P4966, DOI 10.1073/pnas.0401064101
   Lazennec G, 2010, TRENDS MOL MED, V16, P133, DOI 10.1016/j.molmed.2010.01.003
   Liu Y, 2009, CELL STEM CELL, V4, P37, DOI 10.1016/j.stem.2008.11.006
   Lobo NA, 2007, ANNU REV CELL DEV BI, V23, P675, DOI 10.1146/annurev.cellbio.22.010305.104154
   Lu X, 2009, J BIOL CHEM, V284, P29087, DOI 10.1074/jbc.M109.035899
   Melgarejo E, 2009, INT J BIOCHEM CELL B, V41, P998, DOI 10.1016/j.biocel.2008.07.018
   Meng WY, 2002, J BIOL CHEM, V277, P37401, DOI 10.1074/jbc.C200418200
   Molloy AP, 2009, INT J CANCER, V124, P326, DOI 10.1002/ijc.23939
   Page JL, 2004, J BIOL CHEM, V279, P30966, DOI 10.1074/jbc.M402224200
   Peacock CD, 2007, P NATL ACAD SCI USA, V104, P4048, DOI 10.1073/pnas.0611682104
   Potula HSK, 2009, J BIOL CHEM, V284, P31142, DOI 10.1074/jbc.M109.012526
   Qian BZ, 2011, NATURE, V475, P222, DOI 10.1038/nature10138
   Qian DZ, 2010, PROSTATE, V70, P433, DOI 10.1002/pros.21077
   Ranganathan P, 2011, NAT REV CANCER, V11, P338, DOI 10.1038/nrc3035
   Saji H, 2001, CANCER, V92, P1085, DOI 10.1002/1097-0142(20010901)92:5<1085::AID-CNCR1424>3.0.CO;2-K
   Scheel C, 2011, CELL, V145, P926, DOI 10.1016/j.cell.2011.04.029
   Song L, 2007, J CLIN INVEST, V117, P2702, DOI 10.1172/JCI30751
   Soria G, 2008, CANCER LETT, V267, P271, DOI 10.1016/j.canlet.2008.03.018
   STRIETER RM, 1989, BIOCHEM BIOPH RES CO, V162, P694, DOI 10.1016/0006-291X(89)92366-8
   Takebe N, 2011, NAT REV CLIN ONCOL, V8, P97, DOI 10.1038/nrclinonc.2010.196
   Ueno T, 2000, CLIN CANCER RES, V6, P3282
   van de Vijver MJ, 2002, NEW ENGL J MED, V347, P1999, DOI 10.1056/NEJMoa021967
   Visvader JE, 2008, NAT REV CANCER, V8, P755, DOI 10.1038/nrc2499
   Wang Y, 2011, ONCOGENE, V30, P1470, DOI 10.1038/onc.2010.531
   Yashiro-Ohtani Y, 2009, GENE DEV, V23, P1665, DOI 10.1101/gad.1793709
   Yu H, 2007, NAT REV IMMUNOL, V7, P41, DOI 10.1038/nri1995
NR 39
TC 293
Z9 302
U1 1
U2 52
PU AMER ASSOC CANCER RESEARCH
PI PHILADELPHIA
PA 615 CHESTNUT ST, 17TH FLOOR, PHILADELPHIA, PA 19106-4404 USA
SN 0008-5472
EI 
J9 CANCER RES
JI Cancer Res.
PD JUN 1
PY 2012
VL 72
IS 11
BP 2768
EP 2779
DI 10.1158/0008-5472.CAN-11-3567
PG 12
WC Oncology
SC Oncology
GA 986NJ
UT WOS:000307348000010
PM 22472119
DA 2023-09-23
ER

PT J
AU Rattigan, YL
   Patel, BB
   Ackerstaff, E
   Sukenick, G
   Koutcher, JA
   Glod, JW
   Banerjee, D
AF Rattigan, Yanique L.
   Patel, Brijesh B.
   Ackerstaff, Ellen
   Sukenick, George
   Koutcher, Jason A.
   Glod, John W.
   Banerjee, Debabrata
TI Lactate is a mediator of metabolic cooperation between stromal carcinoma associated fibroblasts and glycolytic tumor cells in the tumor microenvironment
SO EXPERIMENTAL CELL RESEARCH
LA English
DT Article
DE Lactate metabolism; Glycolytic tumor cells; Stromal carcinoma-associated fibroblasts (CAFs)
ID mesenchymal stem-cells; monocarboxylate transporters; oxidative-metabolism; cancer-cells; lung-cancer; lactic-acid; expression; transcription; hyaluronan; activation
AB Human mesenchymal stem cells (hMSCs) are bone marrow-derived stromal cells, which play a role in tumor progression. We have shown earlier that breast cancer cells secrete higher levels of interleukin-6 (IL-6) under hypoxia, leading to the recruitment of hMSCs towards hypoxic tumor cells. We found that (i) MDA-MB-231 cells secrete significantly higher levels of lactate (3-fold more) under hypoxia (1% O-2) than under 20% O-2 and (ii) lactate recruits hMSCs towards tumor cells by activating signaling pathways to enhance migration. The mRNA and protein expression of functional MCT1 in hMSCs is increased in response to lactate exposure. Thus, we hypothesized that hMSCs and stromal carcinoma associated fibroblasts (CAFs) in the tumor microenvironment have the capacity to take up lactate expelled from tumor cells and use it as a source of energy. Our C-13 NMR spectroscopic measurements indicate that C-13-lactate is converted to C-13-alpha ketoglutarate in hMSCs and CAFs supporting this hypothesis. To our knowledge this is the first in vitro model system demonstrating that hMSCs and CAFs can utilize lactate produced by tumor cells. (C) 2011 Elsevier Inc. All rights reserved.
C1 [Banerjee, Debabrata] Univ Med & Dent New Jersey, Canc Inst New Jersey, Dept Med, Robert Wood Johnson Med Sch, New Brunswick, NJ 08901 USA.
   [Rattigan, Yanique L.; Patel, Brijesh B.; Glod, John W.; Banerjee, Debabrata] Univ Med & Dent New Jersey, Canc Inst New Jersey, Grad Sch Biomed Sci, Robert Wood Johnson Med Sch, New Brunswick, NJ 08901 USA.
   [Rattigan, Yanique L.; Patel, Brijesh B.; Glod, John W.; Banerjee, Debabrata] Univ Med & Dent New Jersey, Canc Inst New Jersey, Dept Pharmacol, Robert Wood Johnson Med Sch, New Brunswick, NJ 08901 USA.
   [Glod, John W.] Univ Med & Dent New Jersey, Canc Inst New Jersey, Dept Pediat Oncol, Robert Wood Johnson Med Sch, New Brunswick, NJ 08901 USA.
   [Ackerstaff, Ellen; Koutcher, Jason A.] Mem Sloan Kettering Canc Ctr, Dept Med Phys, New York, NY 10065 USA.
   [Sukenick, George] Sloan Kettering Inst, Mol Pharmacol & Chem Res Program, New York, NY 10065 USA.
C3 Rutgers State University New Brunswick; Rutgers State University Medical Center; Rutgers Cancer Institute of New Jersey; Rutgers State University New Brunswick; Rutgers State University Medical Center; Rutgers Cancer Institute of New Jersey; Rutgers State University New Brunswick; Rutgers State University Medical Center; Rutgers Cancer Institute of New Jersey; Rutgers State University New Brunswick; Rutgers State University Medical Center; Rutgers Cancer Institute of New Jersey; Memorial Sloan Kettering Cancer Center; Memorial Sloan Kettering Cancer Center
RP Banerjee, D (通讯作者)，Univ Med & Dent New Jersey, Canc Inst New Jersey, Dept Med, Robert Wood Johnson Med Sch, 195 Little Albany St, New Brunswick, NJ 08901 USA.
EM banerjed@umdnj.edu
FU NIH [P01 CA94060, CA83084, NJCCR-10-1964-CCR-EO]
CR Ackerstaff E, 2001, CANCER RES, V61, P3599
   Boussouar F, 2004, TRENDS ENDOCRIN MET, V15, P345, DOI 10.1016/j.tem.2004.07.003
   Brooks GA, 2002, BIOCHEM SOC T, V30, P258, DOI 10.1042/bst0300258
   Dang CV, 1999, TRENDS BIOCHEM SCI, V24, P68, DOI 10.1016/S0968-0004(98)01344-9
   DeBerardinis RJ, 2008, CURR OPIN GENET DEV, V18, P54, DOI 10.1016/j.gde.2008.02.003
   DelaRosa O, 2010, MEDIAT INFLAMM, V2010, P0, DOI 10.1155/2010/865601
   Dietl K, 2010, J IMMUNOL, V184, P1200, DOI 10.4049/jimmunol.0902584
   Fang J, 2006, MOL PHARMACOL, V70, P2108, DOI 10.1124/mol.106.026245
   Fantin VR, 2006, CANCER CELL, V9, P425, DOI 10.1016/j.ccr.2006.04.023
   Feron O, 2009, RADIOTHER ONCOL, V92, P329, DOI 10.1016/j.radonc.2009.06.025
   Fischer K, 2007, BLOOD, V109, P3812, DOI 10.1182/blood-2006-07-035972
   Gao H, 2009, STEM CELLS, V27, P857, DOI 10.1002/stem.23
   Gatenby RA, 2004, NAT REV CANCER, V4, P891, DOI 10.1038/nrc1478
   Gillies RJ, 2007, J BIOENERG BIOMEMBR, V39, P251, DOI 10.1007/s10863-007-9085-y
   Gladden LB, 2004, J PHYSIOL-LONDON, V558, P5, DOI 10.1113/jphysiol.2003.058701
   Halestrap AP, 1999, BIOCHEM J, V343, P281, DOI 10.1042/0264-6021:3430281
   Halestrap AP, 2004, PFLUG ARCH EUR J PHY, V447, P619, DOI 10.1007/s00424-003-1067-2
   Hashimoto T, 2007, FASEB J, V21, P2602, DOI 10.1096/fj.07-8174com
   Helmlinger G, 1997, NAT MED, V3, P177, DOI 10.1038/nm0297-177
   Hsu PP, 2008, CELL, V134, P703, DOI 10.1016/j.cell.2008.08.021
   Koukourakis MI, 2006, CANCER RES, V66, P632, DOI 10.1158/0008-5472.CAN-05-3260
   Koukourakis MI, 2005, NEOPLASIA, V7, P1, DOI 10.1593/neo.04373
   Koukourakis MI, 2007, CANCER BIOL THER, V6, P1476, DOI 10.4161/cbt.6.9.4635
   Kroemer G, 2008, CANCER CELL, V13, P472, DOI 10.1016/j.ccr.2008.05.005
   Mangia S, 2009, J NEUROCHEM, V109, P55, DOI 10.1111/j.1471-4159.2009.06003.x
   MARTIN G, 1994, J BIOL CHEM, V269, P26034
   Mathupala SP, 2004, NEUROSURGERY, V55, P1410, DOI 10.1227/01.NEU.0000143034.62913.59
   Mishra PJ, 2008, CANCER RES, V68, P4331, DOI 10.1158/0008-5472.CAN-08-0943
   Pavlides S, 2009, CELL CYCLE, V8, P3984, DOI 10.4161/cc.8.23.10238
   Rattigan Y, 2010, EXP CELL RES, V316, P3417, DOI 10.1016/j.yexcr.2010.07.002
   Ristow M, 2006, CURR OPIN CLIN NUTR, V9, P339, DOI 10.1097/01.mco.0000232892.43921.98
   Rudrabhatla SR, 2006, J INVEST DERMATOL, V126, P1378, DOI 10.1038/sj.jid.5700255
   Samudio I, 2008, CANCER RES, V68, P5198, DOI 10.1158/0008-5472.CAN-08-0555
   Samudio I, 2009, CANCER RES, V69, P2163, DOI 10.1158/0008-5472.CAN-08-3722
   Samuvel DJ, 2009, J IMMUNOL, V182, P2476, DOI 10.4049/jimmunol.0802059
   Schulz TJ, 2006, J BIOL CHEM, V281, P977, DOI 10.1074/jbc.M511064200
   Slomiany MG, 2009, CANCER RES, V69, P1293, DOI 10.1158/0008-5472.CAN-08-2491
   Sonveaux P, 2008, J CLIN INVEST, V118, P3930, DOI 10.1172/JCI36843
   Street JC, 1996, J BIOL CHEM, V271, P4113
   TANNOCK IF, 1989, CANCER RES, V49, P4373
   Tomchuck SL, 2008, STEM CELLS, V26, P99, DOI 10.1634/stemcells.2007-0563
   VISWANATHAN TS, 1982, BIOCHEMISTRY-US, V21, P339, DOI 10.1021/bi00531a022
   WARBURG O, 1956, SCIENCE, V124, P269
   WARBURG O, 1956, SCIENCE, V123, P309, DOI 10.1126/science.123.3191.309
   Yeluri S, 2009, J CANCER RES CLIN, V135, P867, DOI 10.1007/s00432-009-0590-8
NR 45
TC 124
Z9 126
U1 0
U2 31
PU ELSEVIER INC
PI SAN DIEGO
PA 525 B STREET, STE 1900, SAN DIEGO, CA 92101-4495 USA
SN 0014-4827
EI 1090-2422
J9 EXP CELL RES
JI Exp. Cell Res.
PD FEB 15
PY 2012
VL 318
IS 4
BP 326
EP 335
DI 10.1016/j.yexcr.2011.11.014
PG 10
WC Oncology; Cell Biology
SC Oncology; Cell Biology
GA 893CP
UT WOS:000300333500003
PM 22178238
DA 2023-09-23
ER

PT J
AU Yin, M
   Soikkeli, J
   Jahkola, T
   Virolainen, S
   Saksela, O
   Holtta, E
AF Yin, Miao
   Soikkeli, Johanna
   Jahkola, Tiina
   Virolainen, Susanna
   Saksela, Olli
   Holtta, Erkki
TI TGF-beta Signaling, Activated Stromal Fibroblasts, and Cysteine Cathepsins B and L Drive the Invasive Growth of Human Melanoma Cells
SO AMERICAN JOURNAL OF PATHOLOGY
LA English
DT Article
ID cutaneous malignant-melanoma; matrix metalloproteinases; in-vitro; plasminogen-activator; expression profiles; tumor stroma; cancer; gene; protein; inhibition
AB Accumulating evidence indicates that interactions between cancer cells and stromal cells are important for the development/progression of many cancers. Herein, we found that the invasive growth of melanoma cells in three-dimensional-Matrigel/collagen-I matrices is dramatically increased on their co-culture with embryonic or adult skin fibroblasts. Studies with fluorescent-labeled cells revealed that the melanoma cells first activate the fibroblasts, which then take the lead in invasion. To identify the physiologically relevant invasion-related proteases involved, we performed genome-wide microarray analyses of invasive human melanomas and benign nevi; we found up-regulation of cysteine cathepsins B and L, matrix metalloproteinase (MMP)-1 and -9, and urokinase- and tissue-type plasminogen activators. The mRNA levels of cathepsins B/L and plasminogen activators, but not MMPs, correlated with metastasis. The invasiveness/growth of the melanoma cells with fibroblasts was inhibited by cell membrane-permeable inhibitors of cathepsins B/L, but not by wide-spectrum inhibitors of MMPs. The IHC analysis of primary melanomas and benign nevi revealed cathepsin B to be predominantly expressed by melanoma cells and cathepsin L to be predominantly expressed by the tumor-associated fibroblasts surrounding the invading melanoma cells. Finally, cathepsin B regulated TGF-beta production/signaling, which was required for the activation of fibroblasts and their promotion of the invasive growth of melanoma cells. These data provide a basis for testing inhibitors of TGF-beta signaling and cathepsins B/L in the therapy of invasive/metastatic melanomas. (Am J Pathol 2012, 181:2202-2216. http://dx.doi.org/10.1016/j.ajpath.2012.08.027)
C1 [Yin, Miao; Soikkeli, Johanna; Virolainen, Susanna; Holtta, Erkki] Univ Helsinki, Dept Pathol, Haartman Inst, FI-00014 Helsinki, Finland.
   [Jahkola, Tiina] Univ Helsinki, Cent Hosp, Dept Plast Surg, FI-00014 Helsinki, Finland.
   [Saksela, Olli] Univ Helsinki, Cent Hosp, Dept Dermatol, FI-00014 Helsinki, Finland.
C3 University of Helsinki; University of Helsinki; Helsinki University Central Hospital; University of Helsinki; Helsinki University Central Hospital
RP Holtta, E (通讯作者)，Univ Helsinki, Dept Pathol, Haartman Inst, POB 21,Haartmaninkatu 3, FI-00014 Helsinki, Finland.
EM erkki.holtta@helsinki.fi
FU Academy of Finland; Finnish Cancer Organizations; Helsinki University Central Hospital Research Funds (Departments of Dermatology and HUSLAB); Helsinki Graduate Program in Biotechnology and Molecular Biology
CR Alcala AM, 2012, CLIN CANCER RES, V18, P33, DOI 10.1158/1078-0432.CCR-11-0997
   Alonso SR, 2004, AM J PATHOL, V164, P193, DOI 10.1016/S0002-9440(10)63110-0
   Andl CD, 2010, NEOPLASIA, V12, P485, DOI 10.1593/neo.10216
   Annes JP, 2003, J CELL SCI, V116, P217, DOI 10.1242/jcs.00229
   Balch CM, 2009, J CLIN ONCOL, V27, P6199, DOI 10.1200/JCO.2009.23.4799
   BASSET P, 1990, NATURE, V348, P699, DOI 10.1038/348699a0
   Bell-McGuinn KM, 2007, CANCER RES, V67, P7378, DOI 10.1158/0008-5472.CAN-07-0602
   Berger MF, 2010, GENOME RES, V20, P413, DOI 10.1101/gr.103697.109
   Berking C, 2001, CANCER RES, V61, P8306
   Bhowmick NA, 2004, NATURE, V432, P332, DOI 10.1038/nature03096
   Bilalovic N, 2004, MODERN PATHOL, V17, P1251, DOI 10.1038/modpathol.3800174
   Bissell MJ, 2001, NAT REV CANCER, V1, P46, DOI 10.1038/35094059
   BRESLOW A, 1970, ANN SURG, V172, P902, DOI 10.1097/00000658-197011000-00017
   BUTTLE DJ, 1992, ARCH BIOCHEM BIOPHYS, V299, P377, DOI 10.1016/0003-9861(92)90290-D
   Connolly EC, 2012, INT J BIOL SCI, V8, P964, DOI 10.7150/ijbs.4564
   CORNIL I, 1991, P NATL ACAD SCI USA, V88, P6028, DOI 10.1073/pnas.88.14.6028
   Coussens LM, 2002, SCIENCE, V295, P2387, DOI 10.1126/science.1067100
   Davies H, 2002, NATURE, V417, P949, DOI 10.1038/nature00766
   De Wever O, 2003, J PATHOL, V200, P429, DOI 10.1002/path.1398
   Dennemarker J, 2010, ONCOGENE, V29, P1611, DOI 10.1038/onc.2009.466
   Dennhofer R, 2003, INT J CANCER, V106, P316, DOI 10.1002/ijc.11255
   DEVRIES TJ, 1994, AM J PATHOL, V144, P70
   Elie BT, 2010, BIOCHIMIE, V92, P1618, DOI 10.1016/j.biochi.2010.04.023
   Eves P, 2003, CLIN EXP METASTAS, V20, P685, DOI 10.1023/B:CLIN.0000006824.41376.b0
   Fernandez Y, 2005, CANCER RES, V65, P6294, DOI 10.1158/0008-5472.CAN-05-0686
   Fisher JF, 2006, CANCER METAST REV, V25, P115, DOI 10.1007/s10555-006-7894-9
   Frohlich E, 2010, CELL MOL LIFE SCI, V67, P3947, DOI 10.1007/s00018-010-0469-5
   Frohlich E, 2001, CANCER-AM CANCER SOC, V91, P972
   Gaggioli C, 2007, NAT CELL BIOL, V9, P1392, DOI 10.1038/ncb1658
   Gocheva V, 2006, GENE DEV, V20, P543, DOI 10.1101/gad.1407406
   Gopinathan A, 2012, GUT, V61, P877, DOI 10.1136/gutjnl-2011-300850
   Gorden A, 2003, CANCER RES, V63, P3955
   Guo M, 2002, J BIOL CHEM, V277, P14829, DOI 10.1074/jbc.M108180200
   Hsu MY, 1999, HUMAN CELL CULTURE, V1, P259
   Javelaud D, 2008, PIGM CELL MELANOMA R, V21, P123, DOI 10.1111/j.1755-148X.2008.00450.x
   Jenkins G, 2008, INT J BIOCHEM CELL B, V40, P1068, DOI 10.1016/j.biocel.2007.11.026
   Jodele S, 2006, CANCER METAST REV, V25, P35, DOI 10.1007/s10555-006-7887-8
   Kaarianen E, 2006, J PATHOL, V210, P181, DOI 10.1002/path.2045
   Kalluri R, 2006, NAT REV CANCER, V6, P392, DOI 10.1038/nrc1877
   KANZAKI T, 1990, CELL, V61, P1051, DOI 10.1016/0092-8674(90)90069-Q
   Kessenbrock K, 2010, CELL, V141, P52, DOI 10.1016/j.cell.2010.03.015
   Kielosto M, 2004, CANCER RES, V64, P3772, DOI 10.1158/0008-5472.CAN-3188-2
   KOBAYASHI H, 1992, CANCER RES, V52, P3610
   Kojima Y, 2010, P NATL ACAD SCI USA, V107, P20009, DOI 10.1073/pnas.1013805107
   Lankelma JM, 2010, LIFE SCI, V86, P225, DOI 10.1016/j.lfs.2009.11.016
   Li L, 2009, INT J CANCER, V125, P1796, DOI 10.1002/ijc.24463
   Lulevich V, 2009, J PHYS CHEM B, V113, P6511, DOI 10.1021/jp8103358
   MASON RW, 1987, BIOCHEM J, V248, P449, DOI 10.1042/bj2480449
   Mason SD, 2011, TRENDS CELL BIOL, V21, P228, DOI 10.1016/j.tcb.2010.12.002
   Matarrese P, 2010, MOL CANCER, V9, P0, DOI 10.1186/1476-4598-9-207
   MIYAZONO K, 1991, EMBO J, V10, P1091, DOI 10.1002/j.1460-2075.1991.tb08049.x
   Mohamed MM, 2006, NAT REV CANCER, V6, P764, DOI 10.1038/nrc1949
   Mueller MM, 2004, NAT REV CANCER, V4, P839, DOI 10.1038/nrc1477
   Murphy G, 1992, MATRIX SUPPL, V1, P224
   Nummela P, 2012, AM J PATHOL, V180, P1663, DOI 10.1016/j.ajpath.2011.12.035
   Orimo A, 2006, CELL CYCLE, V5, P1597, DOI 10.4161/cc.5.15.3112
   Overall CM, 2006, NAT REV CANCER, V6, P227, DOI 10.1038/nrc1821
   Paasinen-Sohns A, 2011, INT J BIOCHEM CELL B, V43, P441, DOI 10.1016/j.biocel.2010.11.018
   Palavalli LH, 2009, NAT GENET, V41, P518, DOI 10.1038/ng.340
   Polyak K, 2009, TRENDS GENET, V25, P30, DOI 10.1016/j.tig.2008.10.012
   Ravanko K, 2004, CANCER RES, V64, P8831, DOI 10.1158/0008-5472.CAN-03-2993
   Rawlings ND, 2014, NUCLEIC ACIDS RES, V42, PD503, DOI 10.1093/nar/gkt953
   Reiser J, 2010, J CLIN INVEST, V120, P3421, DOI 10.1172/JCI42918
   Rodeck U, 1999, CANCER RES, V59, P547
   Roshy S, 2003, CANCER METAST REV, V22, P271, DOI 10.1023/A:1023007717757
   Rothberg BEG, 2009, JNCI-J NATL CANCER I, V101, P452, DOI 10.1093/jnci/djp038
   Saghatelian A, 2004, P NATL ACAD SCI USA, V101, P10000, DOI 10.1073/pnas.0402784101
   Scott KL, 2011, CANCER CELL, V20, P92, DOI 10.1016/j.ccr.2011.05.025
   Seton-Rogers SE, 2004, P NATL ACAD SCI USA, V101, P1257, DOI 10.1073/pnas.0308090100
   Shi LM, 2006, NAT BIOTECHNOL, V24, P1151, DOI 10.1038/nbt1239
   Shi ZG, 2007, BIOCHEM J, V407, P153, DOI 10.1042/BJ20071037
   Singer CF, 2008, BREAST CANCER RES TR, V110, P273, DOI 10.1007/s10549-007-9725-2
   SINHA AA, 1995, PROSTATE, V26, P171, DOI 10.1002/pros.2990260402
   Soikkeli J, 2007, J PATHOL, V213, P180, DOI 10.1002/path.2229
   Soikkeli J, 2010, AM J PATHOL, V177, P387, DOI 10.2353/ajpath.2010.090748
   Spatz A, 2010, DISCOV MED, V10, P87
   Stamenkovic I, 2000, SEMIN CANCER BIOL, V10, P415, DOI 10.1006/scbi.2000.0379
   Szpaderska AM, 2001, CANCER RES, V61, P3493
   Thompson JF, 2005, LANCET, V365, P687, DOI 10.1016/S0140-6736(05)17951-3
   Tlsty TD, 2006, ANNU REV PATHOL-MECH, V1, P119, DOI 10.1146/annurev.pathol.1.110304.100224
   Turk V, 2004, CANCER CELL, V5, P409, DOI 10.1016/S1535-6108(04)00117-5
   Turk V, 2012, BBA-PROTEINS PROTEOM, V1824, P68, DOI 10.1016/j.bbapap.2011.10.002
   Tusher VG, 2001, P NATL ACAD SCI USA, V98, P5116, DOI 10.1073/pnas.091062498
   Tuxhorn JA, 2002, CLIN CANCER RES, V8, P2912
   Vaisanen A, 2011, HUM PATHOL, V42, P1103, DOI 10.1016/j.humpath.2010.11.013
   Villanueva J, 2009, ENCY LIFE SCI ELS, V0, P0
   Wandel E, 2002, ARCH DERMATOL RES, V293, P601, DOI 10.1007/s00403-001-0289-4
   Wang SZE, 2006, CANCER RES, V66, P9591, DOI 10.1158/0008-5472.CAN-06-2071
   Widmer DS, 2012, PIGM CELL MELANOMA R, V25, P343, DOI 10.1111/j.1755-148X.2012.00986.x
   Witkiewicz AK, 2010, CANCER BIOL THER, V10, P391, DOI 10.4161/cbt.10.4.12449
   Yasuda Y, 2004, J BIOL CHEM, V279, P36761, DOI 10.1074/jbc.M403986200
   Zajchowski DA, 2001, CANCER RES, V61, P5168
NR 92
TC 60
Z9 62
U1 0
U2 13
PU ELSEVIER SCIENCE INC
PI NEW YORK
PA STE 800, 230 PARK AVE, NEW YORK, NY 10169 USA
SN 0002-9440
EI 1525-2191
J9 AM J PATHOL
JI Am. J. Pathol.
PD DEC 15
PY 2012
VL 181
IS 6
BP 2202
EP 2216
DI 10.1016/j.ajpath.2012.08.027
PG 15
WC Pathology
SC Pathology
GA 048NI
UT WOS:000311918800031
PM 23063511
DA 2023-09-23
ER

PT J
AU Capparelli, C
   Whitaker-Menezes, D
   Guido, C
   Balliet, R
   Pestell, TG
   Howell, A
   Sneddon, S
   Pestell, RG
   Martinez-Outschoorn, U
   Lisanti, MP
   Sotgia, F
AF Capparelli, Claudia
   Whitaker-Menezes, Diana
   Guido, Carmela
   Balliet, Renee
   Pestell, Timothy G.
   Howell, Anthony
   Sneddon, Sharon
   Pestell, Richard G.
   Martinez-Outschoorn, Ubaldo
   Lisanti, Michael P.
   Sotgia, Federica
TI CTGF drives autophagy, glycolysis and senescence in cancer-associated fibroblasts via HIF1 activation, metabolically promoting tumor growth
SO CELL CYCLE
LA English
DT Article
DE caveolin-1; CTGF; tumor stroma; cancer-associated fibroblasts; aerobic glycolysis; autophagy; senescence; extracellular matrix; cancer metabolism
ID breast-cancer; oxidative stress; stromal caveolin-1; replicative senescence; gene-expression; cell survival; up-regulation; factor-beta; tgf-beta; tissue
AB Previous studies have demonstrated that loss of caveolin-1 (Cav-1) in stromal cells drives the activation of the TGF beta signaling, with increased transcription of TGF beta target genes, such as connective tissue growth factor (CTGF). In addition, loss of stromal Cav-1 results in the metabolic reprogramming of cancer-associated fibroblasts, with the induction of autophagy and glycolysis. However, it remains unknown if activation of the TGF beta/CTGF pathway regulates the metabolism of cancer-associated fibroblasts. Therefore, we investigated whether CTGF modulates metabolism in the tumor microenvironment. For this purpose, CTGF was overexpressed in normal human fibroblasts or MDA-MB-231 breast cancer cells. Overexpression of CTGF induces HIF-1 alpha-dependent metabolic alterations, with the induction of autophagy/mitophagy, senescence and glycolysis. Here, we show that CTGF exerts compartment-specific effects on tumorigenesis, depending on the cell-type. In a xenograft model, CTGF overexpressing fibroblasts promote the growth of co-injected MDA-MB-231 cells, without any increases in angiogenesis. Conversely, CTGF overexpression in MDA-MB-231 cells dramatically inhibits tumor growth in mice. Intriguingly, increased extracellular matrix deposition was seen in tumors with either fibroblast or MDA-MB-231 overexpression of CTGF. Thus, the effects of CTGF expression on tumor formation are independent of its extracellular matrix function, but rather depend on its ability to activate catabolic metabolism. As such, CTGF-mediated induction of autophagy in fibroblasts supports tumor growth via the generation of recycled nutrients, whereas CTGF-mediated autophagy in breast cancer cells suppresses tumor growth, via tumor cell self-digestion. Our studies shed new light on the compartment-specific role of CTGF in mammary tumorigenesis, and provide novel insights into the mechanism(s) generating a lethal tumor microenvironment in patients lacking stromal Cav-1. As loss of Cav-1 is a stromal marker of poor clinical outcome in women with primary breast cancer, dissecting the downstream signaling effects of Cav-1 are important for understanding disease pathogenesis, and identifying novel therapeutic targets.
C1 [Capparelli, Claudia; Whitaker-Menezes, Diana; Guido, Carmela; Balliet, Renee; Pestell, Timothy G.; Pestell, Richard G.; Martinez-Outschoorn, Ubaldo; Lisanti, Michael P.; Sotgia, Federica] Thomas Jefferson Univ, Kimmel Canc Ctr, Jefferson Stem Cell Biol & Regenerat Med Ctr, Philadelphia, PA 19107 USA.
   [Capparelli, Claudia; Whitaker-Menezes, Diana; Guido, Carmela; Balliet, Renee; Pestell, Timothy G.; Pestell, Richard G.; Martinez-Outschoorn, Ubaldo; Lisanti, Michael P.; Sotgia, Federica] Thomas Jefferson Univ, Kimmel Canc Ctr, Dept Stem Cell Biol & Regenerat Med, Philadelphia, PA 19107 USA.
   [Capparelli, Claudia; Whitaker-Menezes, Diana; Guido, Carmela; Balliet, Renee; Pestell, Timothy G.; Pestell, Richard G.; Martinez-Outschoorn, Ubaldo; Lisanti, Michael P.; Sotgia, Federica] Thomas Jefferson Univ, Kimmel Canc Ctr, Dept Canc Biol, Philadelphia, PA 19107 USA.
   [Capparelli, Claudia; Guido, Carmela] Univ Calabria, Dept Cellular Biol, I-87036 Cosenza, Italy.
   [Pestell, Richard G.; Martinez-Outschoorn, Ubaldo; Lisanti, Michael P.] Thomas Jefferson Univ, Kimmel Canc Ctr, Dept Med Oncol, Philadelphia, PA 19107 USA.
   [Howell, Anthony; Sneddon, Sharon; Lisanti, Michael P.; Sotgia, Federica] Univ Manchester, Manchester Acad Hlth Sci Ctr, Manchester Breast Ctr, Sch Canc,Paterson Inst Canc Res, Manchester M13 9PL, Lancs, England.
   [Howell, Anthony; Sneddon, Sharon; Lisanti, Michael P.; Sotgia, Federica] Univ Manchester, Manchester Acad Hlth Sci Ctr, Paterson Inst Canc Res,Sch Canc, Breakthrough Breast Canc Res Unit, Manchester M13 9PL, Lancs, England.
C3 Jefferson University; Jefferson University; Jefferson University; University of Calabria; Jefferson University; University of Manchester; University of Manchester
RP Lisanti, MP (通讯作者)，Thomas Jefferson Univ, Kimmel Canc Ctr, Jefferson Stem Cell Biol & Regenerat Med Ctr, Philadelphia, PA 19107 USA.
EM michael.lisanti@kimmelcancercenter.org; federica.sotgia@jefferson.edu
FU Breast Cancer Alliance (BCA); American Cancer Society (ACS); Margaret Q. Landenberger Research Foundation; NIH/NCI [R01-CA-080250, R01-CA-098779, R01-CA-120876, R01-AR-055660, R01-CA-70896, R01-CA-75503, R01-CA-86072, R01-CA-107382]; Susan G. Komen Breast Cancer Foundation; Dr. Ralph and Marian C. Falk Medical Research Trust; NIH/NCI Cancer Center [P30-CA-56036]; Pennsylvania Department of Health; Breakthrough Breast Cancer in the UK; Advanced ERC Grant from the European Research Council
CR Babic AM, 1999, MOL CELL BIOL, V19, P2958
   Barbolina MV, 2009, INT J CANCER, V125, P816, DOI 10.1002/ijc.24347
   Bonuccelli G, 2010, CELL CYCLE, V9, P3506, DOI 10.4161/cc.9.17.12731
   BORK P, 1993, FEBS LETT, V327, P125, DOI 10.1016/0014-5793(93)80155-N
   Brigstock DR, 1999, ENDOCR REV, V20, P189, DOI 10.1210/er.20.2.189
   Campisi J, 2000, IN VIVO, V14, P183
   Campisi J, 1997, J AM GERIATR SOC, V45, P482, DOI 10.1111/j.1532-5415.1997.tb05175.x
   Campisi J, 1996, CELL, V84, P497, DOI 10.1016/S0092-8674(00)81023-5
   Chandel NS, 2000, J BIOL CHEM, V275, P25130, DOI 10.1074/jbc.M001914200
   Chen J, 2012, AM J PATHOL, V180, P973, DOI 10.1016/j.ajpath.2011.11.033
   Chiavarina B, 2010, CELL CYCLE, V9, P3534, DOI 10.4161/cc.9.17.12908
   Chien WW, 2011, INT J ONCOL, V38, P1741, DOI 10.3892/ijo.2011.985
   Del Gaido F, 2008, ARTHRITIS RHEUM-US, V58, P2854, DOI 10.1002/art.23791
   Del Galdo F, 2008, CURR OPIN RHEUMATOL, V20, P713, DOI 10.1097/BOR.0b013e3283103d27
   Frazier K, 1996, J INVEST DERMATOL, V107, P404, DOI 10.1111/1523-1747.ep12363389
   Frazier KS, 1997, INT J BIOCHEM CELL B, V29, P153, DOI 10.1016/S1357-2725(96)00127-6
   Friedrichsen S, 2003, CELL TISSUE RES, V312, P175, DOI 10.1007/s00441-003-0712-6
   Hishikawa K, 1999, J BIOL CHEM, V274, P37461, DOI 10.1074/jbc.274.52.37461
   IGARASHI A, 1993, MOL BIOL CELL, V4, P637, DOI 10.1091/mbc.4.6.637
   Jiang WG, 2004, ENDOCR-RELAT CANCER, V11, P781, DOI 10.1677/erc.1.00825
   Kubo M, 1998, BRIT J DERMATOL, V139, P192
   Lai D, 2011, CANCER RES, V71, P2728, DOI 10.1158/0008-5472.CAN-10-2711
   Leask A, 2004, J INVEST DERMATOL, V122, P1, DOI 10.1046/j.0022-202X.2003.22133.x
   LEVINE JH, 1993, AM J PATHOL, V143, P368
   Lin BR, 2011, CLIN CANCER RES, V17, P3077, DOI 10.1158/1078-0432.CCR-09-3256
   Lu T, 2008, EXP CELL RES, V314, P1918, DOI 10.1016/j.yexcr.2008.01.011
   Martinez-Outschoorn UE, 2011, CELL CYCLE, V10, P1784, DOI 10.4161/cc.10.11.15674
   Martinez-Outschoorn UE, 2011, CELL CYCLE, V10, P1271, DOI 10.4161/cc.10.8.15330
   Martinez-Outschoorn UE, 2010, CELL CYCLE, V9, P3515, DOI 10.4161/cc.9.17.12928
   Martinez-Outschoorn UE, 2010, CELL CYCLE, V9, P3256, DOI 10.4161/cc.9.16.12553
   Martinez-Outschoorn UE, 2010, CELL CYCLE, V9, P2423, DOI 10.4161/cc.9.12.12048
   Nishida T, 2009, BONE, V44, P24, DOI 10.1016/j.bone.2008.08.125
   Pavlides S, 2012, ANTIOXID REDOX SIGN, V16, P1264, DOI 10.1089/ars.2011.4243
   Pavlides S, 2010, CELL CYCLE, V9, P2201, DOI 10.4161/cc.9.11.11848
   Pavlides S, 2010, AGING-US, V2, P185, DOI 10.18632/aging.100134
   Pavlides S, 2009, CELL CYCLE, V8, P3984, DOI 10.4161/cc.8.23.10238
   PELTONEN J, 1990, J INVEST DERMATOL, V94, P365, DOI 10.1111/1523-1747.ep12874491
   Phanish MK, 2010, NEPHRON EXP NEPHROL, V114, PE83, DOI 10.1159/000262316
   Razani B, 2001, J BIOL CHEM, V276, P6727, DOI 10.1074/jbc.M008340200
   Rinehart CA, 1997, MOL CARCINOGEN, V18, P187, DOI 10.1002/(SICI)1098-2744(199704)18:4<187::AID-MC1>3.3.CO;2-4
   Safadi FF, 2003, J CELL PHYSIOL, V196, P51, DOI 10.1002/jcp.10319
   Semenza GL, 1996, J BIOL CHEM, V271, P32529, DOI 10.1074/jbc.271.51.32529
   Semenza GL, 2011, BBA-MOL CELL RES, V1813, P1263, DOI 10.1016/j.bbamcr.2010.08.006
   Sloan EK, 2009, AM J PATHOL, V174, P2035, DOI 10.2353/ajpath.2009.080924
   SMITH EA, 1990, J INVEST DERMATOL, V95, PS125, DOI 10.1111/1523-1747.ep12874998
   Smith JR, 1996, SCIENCE, V273, P63, DOI 10.1126/science.273.5271.63
   Sotgia F, 2009, AM J PATHOL, V174, P746, DOI 10.2353/ajpath.2009.080658
   Steffen CL, 1998, GROWTH FACTORS, V15, P199, DOI 10.3109/08977199809002117
   Surmann-Schmitt C, 2012, J CELL PHYSIOL, V227, P2207, DOI 10.1002/jcp.22957
   Vorwerk P, 2000, BRIT J CANCER, V83, P756, DOI 10.1054/bjoc.2000.1364
   Wang MY, 2009, CANCER RES, V69, P3482, DOI 10.1158/0008-5472.CAN-08-2524
   Wenger C, 1999, ONCOGENE, V18, P1073, DOI 10.1038/sj.onc.1202395
   Witkiewicz AK, 2009, AM J PATHOL, V174, P2023, DOI 10.2353/ajpath.2009.080873
   Xie D, 2001, CANCER RES, V61, P8917
   Yang DH, 1998, J CLIN ENDOCR METAB, V83, P2593, DOI 10.1210/jc.83.7.2593
   Yang MH, 2012, ONCOGENE, V31, P2401, DOI 10.1038/onc.2011.423
   Young ARJ, 2009, GENE DEV, V23, P798, DOI 10.1101/gad.519709
   Zhang HF, 2008, J BIOL CHEM, V283, P10892, DOI 10.1074/jbc.M800102200
NR 58
TC 110
Z9 112
U1 0
U2 14
PU TAYLOR & FRANCIS INC
PI PHILADELPHIA
PA 530 WALNUT STREET, STE 850, PHILADELPHIA, PA 19106 USA
SN 1538-4101
EI 1551-4005
J9 CELL CYCLE
JI Cell Cycle
PD JUN 15
PY 2012
VL 11
IS 12
BP 2272
EP 2284
DI 10.4161/cc.20717
PG 13
WC Cell Biology
SC Cell Biology
GA 959YB
UT WOS:000305353000017
PM 22684333
DA 2023-09-23
ER

PT J
AU Li, TJ
   Yang, Y
   Hua, XF
   Wang, GY
   Liu, W
   Jia, CC
   Tai, Y
   Zhang, Q
   Chen, GH
AF Li, Tuanjie
   Yang, Yang
   Hua, Xuefeng
   Wang, Guoying
   Liu, Wei
   Jia, Changchang
   Tai, Yan
   Zhang, Qi
   Chen, Guihua
TI Hepatocellular carcinoma-associated fibroblasts trigger NK cell dysfunction via PGE2 and IDO
SO CANCER LETTERS
LA English
DT Article
DE Hepatocellular carcinoma; Cancer-associated fibroblasts; Natural killer cells; Prostaglandin E2; Indoleamine 2,3-dioxygenase
ID dendritic cells; human breast; granzyme-b; stroma; differentiation; progression; activation; modulate; target; tumors
AB Defects in natural killer (NK) cell function are necessary for tumor immune escape, but the underlying regulatory mechanisms in human cancers remain largely unknown. Here we show that fibroblasts derived from hepatocellular carcinoma (HCC) were significantly superior to foreskin-derived fibroblasts at inducing NK cell dysfunction, which is characterized by low expression of cytotoxic molecules and surface markers for cell activation, impaired production of cytokines, and decreased cytotoxicity against K562 cells in vitro. Our results also indicate that PGE2 and IDO, derived from activated fibroblasts, suppress the activation of NK cells and thereby create favorable conditions for tumor progression. (C) 2011 Elsevier Ireland Ltd. All rights reserved.
C1 [Li, Tuanjie; Hua, Xuefeng; Liu, Wei; Tai, Yan; Zhang, Qi; Chen, Guihua] Guangdong Prov Key Lab Liver Dis Res, Guangzhou, Guangdong, Peoples R China.
   [Li, Tuanjie; Yang, Yang; Hua, Xuefeng; Wang, Guoying; Jia, Changchang; Tai, Yan; Chen, Guihua] Sun Yat Sen Univ, Affiliated Hosp 3, Dept Hepat Surg, Guangzhou 510275, Guangdong, Peoples R China.
   [Zhang, Qi] Sun Yat Sen Univ, Affiliated Hosp 3, Cellgene Therapy Translat Med Res Ctr, Guangzhou 510275, Guangdong, Peoples R China.
C3 Sun Yat Sen University; Sun Yat Sen University
RP Zhang, Q (通讯作者)，Guangdong Prov Key Lab Liver Dis Res, Guangzhou, Guangdong, Peoples R China.
EM keekee77@126.com; chgh1955@263.net
FU State 973 National Basic Research Program of China [2009CB522404]; Program for New Century Excellent Talents in University [NCET-08-0583]; National Natural Science Foundation of China [NSFC-30972914]; State Key Projects on Infection Diseases of China [2008ZX10002-025, 026]; Training Program Foundation for Innovative Talents by Sun Yat-sen University [82000-3126202]; SYSU [10YKJC03]
CR Balsamo M, 2009, P NATL ACAD SCI USA, V106, P20847, DOI 10.1073/pnas.0906481106
   Barnas JL, 2010, J IMMUNOL, V185, P2681, DOI 10.4049/jimmunol.1000896
   Bissell MJ, 2001, NAT REV CANCER, V1, P46, DOI 10.1038/35094059
   Brown JR, 2005, J CLIN ONCOL, V23, P2840, DOI 10.1200/JCO.2005.09.051
   Budhu A, 2006, CANCER CELL, V10, P99, DOI 10.1016/j.ccr.2006.06.016
   Cerwenka A, 2001, NAT REV IMMUNOL, V1, P41, DOI 10.1038/35095564
   CHUANG WL, 1990, CANCER, V65, P926, DOI 10.1002/1097-0142(19900215)65:4<926::AID-CNCR2820650418>3.0.CO;2-U
   Chung DJ, 2009, BLOOD, V114, P555, DOI 10.1182/blood-2008-11-191197
   Crawford Y, 2009, CANCER CELL, V15, P21, DOI 10.1016/j.ccr.2008.12.004
   Haviv I, 2009, CELL CYCLE, V8, P589, DOI 10.4161/cc.8.4.7669
   Kojima Y, 2010, P NATL ACAD SCI USA, V107, P20009, DOI 10.1073/pnas.1013805107
   Kuang DM, 2011, J HEPATOL, V54, P948, DOI 10.1016/j.jhep.2010.08.041
   Kuang DM, 2010, HEPATOLOGY, V51, P154, DOI 10.1002/hep.23291
   Kuang DM, 2009, J EXP MED, V206, P1327, DOI 10.1084/jem.20082173
   Kurschus FC, 2005, BLOOD, V105, P2049, DOI 10.1182/blood-2004-06-2180
   Kurschus FC, 2004, FEBS LETT, V562, P87, DOI 10.1016/S0014-5793(04)00187-5
   Levental KR, 2009, CELL, V139, P891, DOI 10.1016/j.cell.2009.10.027
   Liotta LA, 2001, NATURE, V411, P375, DOI 10.1038/35077241
   Marx J, 2008, SCIENCE, V320, P38, DOI 10.1126/science.320.5872.38
   Mazzocca A, 2011, HEPATOLOGY, V54, P920, DOI 10.1002/hep.24485
   Mellor AL, 2004, NAT REV IMMUNOL, V4, P762, DOI 10.1038/nri1457
   Mishra PJ, 2008, CANCER RES, V68, P4331, DOI 10.1158/0008-5472.CAN-08-0943
   Muhanna N, 2011, GUT, V60, P90, DOI 10.1136/gut.2010.211136
   Nazareth MR, 2007, J IMMUNOL, V178, P5552, DOI 10.4049/jimmunol.178.9.5552
   Notas G, 2009, CLIN IMMUNOL, V130, P16, DOI 10.1016/j.clim.2008.08.008
   Orimo A, 2005, CELL, V121, P335, DOI 10.1016/j.cell.2005.02.034
   Pradier A, 2011, CELL TRANSPLANT, V20, P681, DOI 10.3727/096368910X536545
   Puccetti P, 2007, NAT REV IMMUNOL, V7, P817, DOI 10.1038/nri2163
   Qiu W, 2008, NAT GENET, V40, P650, DOI 10.1038/ng.117
   Quante M, 2011, CANCER CELL, V19, P257, DOI 10.1016/j.ccr.2011.01.020
   Spaggiari GM, 2008, BLOOD, V111, P1327, DOI 10.1182/blood-2007-02-074997
   Su XM, 2010, J IMMUNOL, V184, P1630, DOI 10.4049/jimmunol.0902813
   Takeda K, 2001, NAT MED, V7, P94, DOI 10.1038/83416
   van Zijl F, 2009, ONCOGENE, V28, P4022, DOI 10.1038/onc.2009.253
   Vivier E, 2011, SCIENCE, V331, P0, DOI 10.1126/science.1198687
NR 35
TC 212
Z9 225
U1 0
U2 28
PU ELSEVIER IRELAND LTD
PI CLARE
PA ELSEVIER HOUSE, BROOKVALE PLAZA, EAST PARK SHANNON, CO, CLARE, 00000, IRELAND
SN 0304-3835
EI 1872-7980
J9 CANCER LETT
JI Cancer Lett.
PD MAY 28
PY 2012
VL 318
IS 2
BP 154
EP 161
DI 10.1016/j.canlet.2011.12.020
PG 8
WC Oncology
SC Oncology
GA 920TG
UT WOS:000302430000005
PM 22182446
DA 2023-09-23
ER

PT J
AU Pickard, A
   Cichon, AC
   Barry, A
   Kieran, D
   Patel, D
   Hamilton, P
   Salto-Tellez, M
   James, J
   McCance, DJ
AF Pickard, Adam
   Cichon, Ann-Christin
   Barry, Anna
   Kieran, Declan
   Patel, Daksha
   Hamilton, Peter
   Salto-Tellez, Manuel
   James, Jacqueline
   McCance, Dennis J.
TI Inactivation of Rb in stromal fibroblasts promotes epithelial cell invasion
SO EMBO JOURNAL
LA English
DT Article
DE invasion; keratinocyte growth factor; MMP1; retinoblastoma; stroma
ID keratinocyte growth-factor; cancer-associated fibroblasts; tumor-suppressor protein; factor gene-expression; breast-cancer; retinoblastoma protein; plasminogen-activator; ets-2 phosphorylation; deficient cells; chimeric mice
AB Stromal-derived growth factors are required for normal epithelial growth but are also implicated in tumour progression. We have observed inactivation of the retinoblastoma protein (Rb), through phosphorylation, in cancer-associated fibroblasts in oro-pharyngeal cancer specimens. Rb is well known for its cell-autonomous effects on cancer initiation and progression; however, cell non-autonomous functions of Rb are not well described. We have identified a cell non-autonomous role of Rb, using three-dimensional cultures, where depletion of Rb in stromal fibroblasts enhances invasive potential of transformed epithelia. In part, this is mediated by upregulation of keratinocyte growth factor (KGF), which is produced by the depleted fibroblasts. KGF drives invasion of epithelial cells through induction of MMP1 expression in an AKT- and Ets2-dependent manner. Our data identify that stromal fibroblasts can alter the invasive behaviour of the epithelium, and we show that altered expression of KGF can mediate these functions. The EMBO Journal (2012) 31, 3092-3103. doi:10.1038/emboj.2012.153; Published online 29 May 2012
C1 [Pickard, Adam; Cichon, Ann-Christin; Barry, Anna; Kieran, Declan; Patel, Daksha; Hamilton, Peter; Salto-Tellez, Manuel; James, Jacqueline; McCance, Dennis J.] Queens Univ Belfast, Belfast City Hosp, Ctr Canc Res & Cell Biol, Belfast BT9 7BL, Antrim, North Ireland.
C3 Belfast City Hospital; Queens University Belfast
RP McCance, DJ (通讯作者)，Queens Univ Belfast, Belfast City Hosp, Ctr Canc Res & Cell Biol, Belfast BT9 7BL, Antrim, North Ireland.
EM d.mccance@qub.ac.uk
FU NIDCR [ROI 15935]; Wellcome Trust [082840/Z/07/Z]; Experimental Cancer Medicine Centre; Wellcome Trust [082840/Z/07/Z] Funding Source: Wellcome Trust
CR Bergamaschi A, 2008, J PATHOL, V214, P357, DOI 10.1002/path.2278
   Bhowmick NA, 2004, NATURE, V432, P332, DOI 10.1038/nature03096
   Borsig L, 2010, PROG MOL BIOL TRANSL, V93, P335, DOI 10.1016/S1877-1173(10)93014-7
   BRAUCHLE M, 1994, ONCOGENE, V9, P3199
   Buttice G, 1996, ONCOGENE, V13, P2297
   CHEDID M, 1994, J BIOL CHEM, V269, P10753
   Cully M, 2006, NAT REV CANCER, V6, P184, DOI 10.1038/nrc1819
   De Bellis A, 1998, J CLIN ENDOCR METAB, V83, P2186, DOI 10.1210/jc.83.6.2186
   de Bruin A, 2003, P NATL ACAD SCI USA, V100, P6546, DOI 10.1073/pnas.1031853100
   Dutt A, 2008, P NATL ACAD SCI USA, V105, P8713, DOI 10.1073/pnas.0803379105
   Eng C, 2009, CANCER RES, V69, P6759, DOI 10.1158/0008-5472.CAN-09-0985
   Finak G, 2008, NAT MED, V14, P518, DOI 10.1038/nm1764
   Finch PW, 2006, JNCI-J NATL CANCER I, V98, P812, DOI 10.1093/jnci/djj228
   Fowles LF, 1998, MOL CELL BIOL, V18, P5148, DOI 10.1128/MCB.18.9.5148
   Friedl P, 2008, CANCER RES, V68, P7247, DOI 10.1158/0008-5472.CAN-08-0784
   Incassati A, 2006, ONCOGENE, V25, P2444, DOI 10.1038/sj.onc.1209276
   Iwano M, 2002, J CLIN INVEST, V110, P341, DOI 10.1172/JCI200215518
   Jameson JM, 2005, J EXP MED, V201, P1269, DOI 10.1084/jem.20042057
   Jiao W, 2008, ONCOGENE, V27, P3156, DOI 10.1038/sj.onc.1210970
   Kalluri R, 2006, NAT REV CANCER, V6, P392, DOI 10.1038/nrc1877
   Kessenbrock K, 2010, CELL, V141, P52, DOI 10.1016/j.cell.2010.03.015
   Knerer B, 1998, ACTA OTO-LARYNGOL, V118, P438
   Kunii K, 2008, CANCER RES, V68, P2340, DOI 10.1158/0008-5472.CAN-07-5229
   Leung HY, 1997, ONCOGENE, V15, P1115, DOI 10.1038/sj.onc.1201256
   Lipinski MM, 2001, EMBO J, V20, P3402, DOI 10.1093/emboj/20.13.3402
   Littlepage LE, 2005, CANCER CELL, V7, P499, DOI 10.1016/j.ccr.2005.05.019
   Liu HP, 2009, MOL CANCER RES, V7, P1099, DOI 10.1158/1541-7786.MCR-08-0439
   Liu Y, 2006, ORAL DIS, V12, P375, DOI 10.1111/j.1601-0825.2005.01207.x
   MAANDAG ECR, 1994, EMBO J, V13, P4260, DOI 10.1002/j.1460-2075.1994.tb06746.x
   Maas-Szabowski N, 1999, J CELL SCI, V112, P1843
   Manavi M, 2007, GYNECOL ONCOL, V105, P418, DOI 10.1016/j.ygyno.2006.12.032
   MCCANCE DJ, 1988, P NATL ACAD SCI USA, V85, P7169, DOI 10.1073/pnas.85.19.7169
   MCCANCE DJ, 2005, SCI STKE, V0, PPE29
   Menges CW, 2006, CANCER RES, V66, P5555, DOI 10.1158/0008-5472.CAN-06-0499
   Mercier I, 2008, CANCER BIOL THER, V7, P1212, DOI 10.4161/cbt.7.8.6220
   MITTNACHT S, 1991, CELL, V65, P381, DOI 10.1016/0092-8674(91)90456-9
   Narayan G, 2007, GENE CHROMOSOME CANC, V46, P373, DOI 10.1002/gcc.20418
   Niu JG, 2007, J BIOL CHEM, V282, P6001, DOI 10.1074/jbc.M606878200
   Ostman A, 2009, CURR OPIN GENET DEV, V19, P67, DOI 10.1016/j.gde.2009.01.003
   Orimo A, 2006, CELL CYCLE, V5, P1597, DOI 10.4161/cc.5.15.3112
   Pickard A, 2010, J CELL SCI, V123, P3718, DOI 10.1242/jcs.068924
   RON D, 1993, J BIOL CHEM, V268, P2984
   Ropiquet F, 1999, INT J CANCER, V82, P237, DOI 10.1002/(SICI)1097-0215(19990719)82:2<237::AID-IJC14>3.0.CO;2-Q
   Shin EY, 2002, J CANCER RES CLIN, V128, P596, DOI 10.1007/s00432-002-0388-4
   SIDDIQI I, 1995, BIOCHEM BIOPH RES CO, V215, P309, DOI 10.1006/bbrc.1995.2467
   Smith JL, 2000, MOL CELL BIOL, V20, P8026, DOI 10.1128/MCB.20.21.8026-8034.2000
   Sugimoto H, 2006, CANCER BIOL THER, V5, P1640, DOI 10.4161/cbt.5.12.3354
   Takeda M, 2007, CLIN CANCER RES, V13, P3051, DOI 10.1158/1078-0432.CCR-06-2743
   Tang AM, 1996, J DERMATOL SCI, V11, P41, DOI 10.1016/0923-1811(95)00418-1
   Trimboli AJ, 2009, NATURE, V461, P1084, DOI 10.1038/nature08486
   Turner N, 2010, NAT REV CANCER, V10, P116, DOI 10.1038/nrc2780
   Watanabe M, 2000, PATHOL INT, V50, P363, DOI 10.1046/j.1440-1827.2000.01054.x
   Weng LP, 2002, HUM MOL GENET, V11, P1687, DOI 10.1093/hmg/11.15.1687
   Westbrook TF, 2002, MOL CELL BIOL, V22, P7041, DOI 10.1128/MCB.22.20.7041-7052.2002
   Whyatt D, 2002, EMBO REP, V3, P130, DOI 10.1093/embo-reports/kvf033
   WILLIAMS BO, 1994, EMBO J, V13, P4251, DOI 10.1002/j.1460-2075.1994.tb06745.x
   Wu LZ, 2003, NATURE, V421, P942, DOI 10.1038/nature01417
   Yamashita K, 2001, BRIT J CANCER, V84, P276, DOI 10.1054/bjoc.2000.1568
   Zhang JH, 2011, AM J PATHOL, V178, P382, DOI 10.1016/j.ajpath.2010.11.017
   Zheng J, 1996, EUR J CELL BIOL, V69, P128
   Zimmermann S, 1999, SCIENCE, V286, P1741, DOI 10.1126/science.286.5445.1741
NR 61
TC 25
Z9 25
U1 0
U2 9
PU NATURE PUBLISHING GROUP
PI NEW YORK
PA 75 VARICK ST, 9TH FLR, NEW YORK, NY 10013-1917 USA
SN 0261-4189
EI 
J9 EMBO J
JI Embo J.
PD JUL 18
PY 2012
VL 31
IS 14
BP 3092
EP 3103
DI 10.1038/emboj.2012.153
PG 12
WC Biochemistry & Molecular Biology; Cell Biology
SC Biochemistry & Molecular Biology; Cell Biology
GA 975QC
UT WOS:000306524900006
PM 22643222
DA 2023-09-23
ER

PT J
AU Fullar, A
   Kovalszky, I
   Bitsche, M
   Romani, A
   Schartinger, VH
   Sprinzl, GM
   Riechelmann, H
   Dudas, J
AF Fullar, Alexandra
   Kovalszky, Ilona
   Bitsche, Mario
   Romani, Angela
   Schartinger, Volker Hans
   Sprinzl, Georg Mathias
   Riechelmann, Herbert
   Dudas, Jozsef
TI Tumor cell and carcinoma-associated fibroblast interaction regulates matrix metalloproteinases and their inhibitors in oral squamous cell carcinoma
SO EXPERIMENTAL CELL RESEARCH
LA English
DT Article
DE HNSCC; Co-culture insert; Metastasis; Matrix remodeling
ID gene-expression; clinical-significance; mesenchymal transition; synovial fibroblasts; stromal fibroblasts; ovarian-cancer; lung-cancer; head; activation; transcription
AB Co-culture of periodontal ligament (PDL) fibroblasts and SCC-25 oral squamous carcinoma cells (OSCC), results in conversion of PDLs into carcinoma-associated fibroblasts (CAFs). Paracrin circuits between CAFs and OSCC cells were hypothesized to regulate the gene expression of matrix remodeling enzymes in their co-culture, which was performed for 7 days, followed by analysis of the mRNA/protein expression and activity of metalloproteinases (MMPs), their tissue inhibitors (TIMPs) and other relevant genes. Interleukin1-beta, transforming growth factor-beta 1, fibronectin and alpha v beta 6 integrin have shown to be involved in the regulation of the MMP and TIMP gene expression in co-culture of CAFs and tumor cells. In addition, these cells also cooperated in activation of MMP pro-enzymes. It is particularly interesting that the fibroblast-produced inactive MMP-2 has been activated by the tumor-cell-produced membrane-type 1 matrix metalloproteinase (MT1-MMP). The crosstalk between cancer- and the surrounding fibroblast stromal-cells is essential for the fine tuning of cancer cells invasivity. (C) 2012 Elsevier Inc. All rights reserved.
C1 [Fullar, Alexandra; Bitsche, Mario; Romani, Angela; Schartinger, Volker Hans; Sprinzl, Georg Mathias; Riechelmann, Herbert; Dudas, Jozsef] Med Univ Innsbruck, Dept Otorhinolaryngol, A-6020 Innsbruck, Austria.
   [Fullar, Alexandra; Kovalszky, Ilona] Semmelweis Univ, Dept Pathol & Expt Canc Res 1, H-1085 Budapest, Hungary.
C3 Medical University of Innsbruck; Semmelweis University
RP Dudas, J (通讯作者)，Med Univ Innsbruck, Dept Otorhinolaryngol, Anichstr 35, A-6020 Innsbruck, Austria.
EM fullarsz@gmail.com; koval@korb1.sote.hu; mario.bitsche@i-med.ac.at; angela.romani@i-med.ac.at; volker.schartinger@i-med.ac.at; georg.sprinzl@i-med.ac.at; herbert.riechelmann@i-med.ac.at; volker.schartinger@i-med.ac.at
FU Austrian Science Fund [FWF P 22287-B13]; Hungarian National Scientific Research Foundation [OTKA 100904]; Austrian-Hungarian Action Foundation [78ou1]; Austrian Science Fund (FWF) [P 22287] Funding Source: researchfish
CR Baghy K, 2011, LAB INVEST, V91, P439, DOI 10.1038/labinvest.2010.172
   Baker AH, 2002, J CELL SCI, V115, P3719, DOI 10.1242/jcs.00063
   Casarsa C, 2011, CANCER LETT, V302, P136, DOI 10.1016/j.canlet.2011.01.009
   de Vicente JC, 2005, ORAL ONCOL, V41, P283, DOI 10.1016/j.oraloncology.2004.08.013
   Deryugina EI, 2006, CANCER METAST REV, V25, P9, DOI 10.1007/s10555-006-7886-9
   Desai B, 2007, MOL CANCER, V6, P0, DOI 10.1186/1476-4598-6-18
   Docheva D, 2010, EUR CELLS MATER, V19, P228, DOI 10.22203/eCM.v019a22
   Dudas J, 2000, BIOCHEM J, V350, P245, DOI 10.1042/0264-6021:3500245
   Dudas J, 2011, EXP CELL RES, V317, P2222, DOI 10.1016/j.yexcr.2011.05.023
   Dudas J, 2011, ORAL ONCOL, V47, P98, DOI 10.1016/j.oraloncology.2010.11.002
   Dudas J, 2008, BMC CANCER, V8, P0, DOI 10.1186/1471-2407-8-92
   El Badry Amr Ahmed, 2007, MEDGENMED, V9, P3
   Elliott SF, 2002, ARTHRITIS RHEUM-US, V46, P3230, DOI 10.1002/art.10675
   Ge GX, 2006, J CELL BIOL, V175, P111, DOI 10.1083/jcb.200606058
   Haller F, 2004, ANAL BIOCHEM, V335, P1, DOI 10.1016/j.ab.2004.08.024
   Hayashido Y, 2003, INT J ONCOL, V22, P657
   Hensen EF, 2008, BMC CANCER, V8, P0, DOI 10.1186/1471-2407-8-168
   Higashikawa K, 2008, CANCER LETT, V264, P256, DOI 10.1016/j.canlet.2008.01.045
   Hoot KE, 2008, J CLIN INVEST, V118, P2722, DOI 10.1172/JCI33713
   Hough CD, 2001, CANCER RES, V61, P3869
   Imanishi Y, 2000, HUM PATHOL, V31, P895, DOI 10.1053/hupa.2000.9756
   Ishikawa S, 2004, CLIN CANCER RES, V10, P6579, DOI 10.1158/1078-0432.CCR-04-0272
   KUSUKAWA J, 1993, AM J CLIN PATHOL, V99, P18, DOI 10.1093/ajcp/99.1.18
   LAEMMLI UK, 1970, NATURE, V227, P680, DOI 10.1038/227680a0
   Lin SC, 2004, J ORAL PATHOL MED, V33, P405, DOI 10.1111/j.1600-0714.2004.00231.x
   Lin SW, 2007, EXP CELL RES, V313, P602, DOI 10.1016/j.yexcr.2006.11.003
   MAMELLE G, 1994, AM J SURG, V168, P494, DOI 10.1016/S0002-9610(05)80109-6
   Miyazawa K, 1998, J BIOCHEM, V124, P1130, DOI 10.1093/oxfordjournals.jbchem.a022231
   Moran A, 2002, CANCER RES, V62, P3855
   Nagase H, 1998, CELL RES, V8, P179
   Orimo A, 2006, CELL CYCLE, V5, P1597, DOI 10.4161/cc.5.15.3112
   Paterlini-Brechot P, 2007, CANCER LETT, V253, P180, DOI 10.1016/j.canlet.2006.12.014
   Rogojina A, 2003, MOL VIS, V9, P482
   Ruokolainen H, 2005, CLIN CANCER RES, V11, P3257, DOI 10.1158/1078-0432.CCR-04-2277
   Sasaki H, 2001, J SURG RES, V101, P242, DOI 10.1006/jsre.2001.6279
   Sasaki K, 2001, J BIOMED MATER RES, V58, P605, DOI 10.1002/jbm.1059
   Thomas GT, 1999, ORAL ONCOL, V35, P227, DOI 10.1016/S1368-8375(99)00004-4
   Tokumaru Y, 2000, CANCER LETT, V150, P15, DOI 10.1016/S0304-3835(99)00371-7
   Tse WKF, 2006, BIOCHEM BIOPH RES CO, V346, P1181, DOI 10.1016/j.bbrc.2006.06.028
   Ueda M, 2002, GYNECOL ENDOCRINOL, V16, P391, DOI 10.1080/713603125
   Villaret DB, 2000, LARYNGOSCOPE, V110, P374, DOI 10.1097/00005537-200003000-00008
   Visse R, 2003, CIRC RES, V92, P827, DOI 10.1161/01.RES.0000070112.80711.3D
   Wenghoefer M, 2010, ORAL SURG ORAL MED O, V110, P351, DOI 10.1016/j.tripleo.2009.08.013
   Winter S, 2005, CELL TISSUE RES, V319, P467, DOI 10.1007/s00441-004-1026-z
   Yanai Y, 2003, ANTICANCER RES, V23, P2339
   Yang CM, 2010, J CELL PHYSIOL, V224, P516, DOI 10.1002/jcp.22153
   Yang YJ, 2003, BIOCHEM BIOPH RES CO, V308, P814, DOI 10.1016/S0006-291X(03)01477-3
NR 47
TC 60
Z9 63
U1 0
U2 24
PU ELSEVIER INC
PI SAN DIEGO
PA 525 B STREET, STE 1900, SAN DIEGO, CA 92101-4495 USA
SN 0014-4827
EI 
J9 EXP CELL RES
JI Exp. Cell Res.
PD AUG 1
PY 2012
VL 318
IS 13
BP 1517
EP 1527
DI 10.1016/j.yexcr.2012.03.023
PG 11
WC Oncology; Cell Biology
SC Oncology; Cell Biology
GA 963AF
UT WOS:000305591800006
PM 22516051
DA 2023-09-23
ER

PT J
AU Pavlides, S
   Vera, I
   Gandara, R
   Sneddon, S
   Pestell, RG
   Mercier, I
   Martinez-Outschoorn, UE
   Whitaker-Menezes, D
   Howell, A
   Sotgia, F
   Lisanti, MP
AF Pavlides, Stephanos
   Vera, Iset
   Gandara, Ricardo
   Sneddon, Sharon
   Pestell, Richard G.
   Mercier, Isabelle
   Martinez-Outschoorn, Ubaldo E.
   Whitaker-Menezes, Diana
   Howell, Anthony
   Sotgia, Federica
   Lisanti, Michael P.
TI Warburg Meets Autophagy: Cancer-Associated Fibroblasts Accelerate Tumor Growth and Metastasis via Oxidative Stress, Mitophagy, and Aerobic Glycolysis
SO ANTIOXIDANTS & REDOX SIGNALING
LA English
DT Review
ID epithelial-mesenchymal transition; mitochondrial respiratory-chain; oncogenically transformed-cells; anchorage-independent growth; nitric-oxide synthase; breast-cancer; stromal caveolin-1; basal-like; pulmonary metastasis; targeted delivery
AB Significance: Here, we review certain recent advances in oxidative stress and tumor metabolism, which are related to understanding the contributions of the microenvironment in promoting tumor growth and metastasis. In the early 1920s, Otto Warburg, a Nobel Laureate, formulated a hypothesis to explain the "fundamental basis" of cancer, based on his observations that tumors displayed a metabolic shift toward glycolysis. In 1963, Christian de Duve, another Nobel Laureate, first coined the phrase auto-phagy, derived from the Greek words "auto" and "phagy," meaning "self" and "eating." Recent Advances: Now, we see that these two ideas (autophagy and aerobic glycolysis) physically converge in the tumor stroma. First, cancer cells secrete hydrogen peroxide. Then, as a consequence, oxidative stress in cancer-associated fibroblasts drives autophagy, mitophagy, and aerobic glycolysis. Critical Issues: This "parasitic" metabolic coupling converts the stroma into a "factory" for the local production of recycled and high-energy nutrients (such as L-lactate)-to fuel oxidative mitochondrial metabolism in cancer cells. We believe that Warburg and de Duve would be pleased with this new two-compartment model for understanding tumor metabolism. It adds a novel stromal twist to two very well-established cancer paradigms: aerobic glycolysis and autophagy. Future Directions: Undoubtedly, these new metabolic models will foster the development of novel biomarkers, and corresponding therapies, to achieve the goal of personalized cancer medicine. Given the central role that oxidative stress plays in this process, new powerful antioxidants should be developed in the fight against cancer. Antioxid. Redox Signal. 16, 1264-1284.
C1 [Pavlides, Stephanos; Pestell, Richard G.; Mercier, Isabelle; Martinez-Outschoorn, Ubaldo E.; Whitaker-Menezes, Diana; Sotgia, Federica; Lisanti, Michael P.] Thomas Jefferson Univ, Kimmel Canc Ctr, Dept Canc Biol, Philadelphia, PA 19107 USA.
   [Pavlides, Stephanos; Pestell, Richard G.; Mercier, Isabelle; Martinez-Outschoorn, Ubaldo E.; Whitaker-Menezes, Diana; Sotgia, Federica; Lisanti, Michael P.] Thomas Jefferson Univ, Kimmel Canc Ctr, Dept Stem Cell Biol & Regenerat Med, Philadelphia, PA 19107 USA.
   [Pavlides, Stephanos; Pestell, Richard G.; Mercier, Isabelle; Martinez-Outschoorn, Ubaldo E.; Whitaker-Menezes, Diana; Sotgia, Federica; Lisanti, Michael P.] Thomas Jefferson Univ, Kimmel Canc Ctr, Jefferson Stem Cell Biol & Regenerat Med Ctr, Philadelphia, PA 19107 USA.
   [Pavlides, Stephanos; Gandara, Ricardo; Sneddon, Sharon; Howell, Anthony; Sotgia, Federica; Lisanti, Michael P.] Univ Manchester, Paterson Inst Canc Res, Manchester Breast Ctr, Manchester, Lancs, England.
   [Pavlides, Stephanos; Gandara, Ricardo; Sneddon, Sharon; Howell, Anthony; Sotgia, Federica; Lisanti, Michael P.] Univ Manchester, Paterson Inst Canc Res, Breakthrough Breast Canc Res Unit, Manchester, Lancs, England.
   [Pavlides, Stephanos; Gandara, Ricardo; Sneddon, Sharon; Howell, Anthony; Sotgia, Federica; Lisanti, Michael P.] Univ Manchester, Manchester Acad Hlth Sci Ctr, Sch Canc Enabling Sci & Technol, Manchester, Lancs, England.
   [Vera, Iset] Albert Einstein Coll Med, Dept Microbiol & Immunol, New York, NY USA.
   [Pestell, Richard G.; Martinez-Outschoorn, Ubaldo E.; Lisanti, Michael P.] Thomas Jefferson Univ, Kimmel Canc Ctr, Dept Med Oncol, Philadelphia, PA 19107 USA.
C3 Jefferson University; Jefferson University; Jefferson University; University of Manchester; University of Manchester; University of Manchester; Yeshiva University; Jefferson University
RP Sotgia, F (通讯作者)，Thomas Jefferson Univ, Kimmel Canc Ctr, Dept Canc Biol, 233 S 10th St, Philadelphia, PA 19107 USA.
EM federica.sotgia@jefferson.edu; michael.lisanti@kimmelcancercenter.org
FU W.W. Smith Charitable Trust; Breast Cancer Alliance (BCA); American Cancer Society (ACS); NIH/NCI [R01-CA-080250, R01-CA-098779, R01-CA-120876, R01-AR-055660, R01-CA-70896, R01-CA-75503, R01-CA-86072, R01-CA-107382]; Susan G. Komen Breast Cancer Foundation; Dr. Ralph and Marian C. Falk Medical Research Trust; NIH/NCI Cancer Center [P30-CA-56036]; Margaret Q. Landenberger Research Foundation; Pennsylvania Department of Health; Centre in Manchester from Breakthrough Breast Cancer in the United Kingdom; European Research Council
CR Amatangelo MD, 2005, AM J PATHOL, V167, P475, DOI 10.1016/S0002-9440(10)62991-4
   Andre F, 2010, CURR OPIN ONCOL, V22, P547, DOI 10.1097/CCO.0b013e32833fb384
   [Anonymous], 2009, BREAST CANC SOURCEBO, V0, P0
   [Anonymous], 1861, EXPERIENCES VUES NOU, V0, P0
   Apel A, 2008, CANCER RES, V68, P1485, DOI 10.1158/0008-5472.CAN-07-0562
   Baehrecke EH, 2005, NAT REV MOL CELL BIO, V6, P505, DOI 10.1038/nrm1666
   Bagley RG, 2009, INT J ONCOL, V34, P619, DOI 10.3892/ijo_00000187
   Bellot G, 2009, MOL CELL BIOL, V29, P2570, DOI 10.1128/MCB.00166-09
   Berges A, 2003, ACTA CARDIOL, V58, P119, DOI 10.2143/AC.58.2.2005264
   Bergfeld SA, 2010, CANCER METAST REV, V29, P249, DOI 10.1007/s10555-010-9222-7
   BOLANOS JP, 1994, J NEUROCHEM, V63, P910
   Bonuccelli G, 2010, CELL CYCLE, V9, P3506, DOI 10.4161/cc.9.17.12731
   Bonuccelli G, 2010, CELL CYCLE, V9, P1960, DOI 10.4161/cc.9.10.11601
   Bosch M, 2011, CURR BIOL, V21, P681, DOI 10.1016/j.cub.2011.03.030
   Bouras T, 2004, CANCER BIOL THER, V3, P931, DOI 10.4161/cbt.3.10.1147
   Castro L, 2011, FREE RADICAL RES, V45, P37, DOI 10.3109/10715762.2010.516254
   Cirino Giuseppe, 2006, INFLAMMATION & ALLERGY DRUG TARGETS, V5, P115, DOI 10.2174/187152806776383143
   Codogno P, 2005, CELL DEATH DIFFER, V12, P1509, DOI 10.1038/sj.cdd.4401751
   Cohen AW, 2004, PHYSIOL REV, V84, P1341, DOI 10.1152/physrev.00046.2003
   Cohen AW, 2005, DIABETES, V54, P679, DOI 10.2337/diabetes.54.3.679
   Cohen AW, 2004, DIABETES, V53, P1261, DOI 10.2337/diabetes.53.5.1261
   Dang CV, 2009, CELL CYCLE, V8, P3243, DOI 10.4161/cc.8.20.9522
   DeBerardinis RJ, 2008, CELL METAB, V7, P11, DOI 10.1016/j.cmet.2007.10.002
   DECOSSE JJ, 1975, J NATL CANCER I, V54, P913
   DECOSSE JJ, 1973, SCIENCE, V181, P1057, DOI 10.1126/science.181.4104.1057
   Degenhardt K, 2006, CANCER CELL, V10, P51, DOI 10.1016/j.ccr.2006.06.001
   DeYoung MP, 2008, GENE DEV, V22, P239, DOI 10.1101/gad.1617608
   Di Vizio D, 2009, CELL CYCLE, V8, P2420, DOI 10.4161/cc.8.15.9116
   Dolled-Filhart Marisa P, 2005, PER MED, V2, P291, DOI 10.2217/17410541.2.4.291
   DVORAK HF, 1986, NEW ENGL J MED, V315, P1650
   EAKIN RT, 1972, FEBS LETT, V28, P259, DOI 10.1016/0014-5793(72)80726-9
   Eisenberg-Lerner A, 2009, APOPTOSIS, V14, P376, DOI 10.1007/s10495-008-0307-5
   Eng CH, 2010, AUTOPHAGY, V6, P968, DOI 10.4161/auto.6.7.13082
   Eng CH, 2010, SCI SIGNAL, V3, P0, DOI 10.1126/scisignal.2000911
   Engelman JA, 1997, J BIOL CHEM, V272, P16374, DOI 10.1074/jbc.272.26.16374
   Fantin VR, 2006, ONCOGENE, V25, P4787, DOI 10.1038/sj.onc.1209599
   Fernandez MA, 2006, SCIENCE, V313, P1628, DOI 10.1126/science.1130773
   Feron O, 2009, RADIOTHER ONCOL, V92, P329, DOI 10.1016/j.radonc.2009.06.025
   Finak G, 2008, NAT MED, V14, P518, DOI 10.1038/nm1764
   Fiucci G, 2002, ONCOGENE, V21, P2365, DOI 10.1038/sj.onc.1205300
   Galbiati F, 1998, EMBO J, V17, P6633, DOI 10.1093/emboj/17.22.6633
   GarciaCardena G, 1997, J BIOL CHEM, V272, P25437, DOI 10.1074/jbc.272.41.25437
   Giannoni E, 2010, CANCER RES, V70, P6945, DOI 10.1158/0008-5472.CAN-10-0785
   Goetz JG, 2008, CANCER METAST REV, V27, P715, DOI 10.1007/s10555-008-9160-9
   Haviv I, 2009, CELL CYCLE, V8, P589, DOI 10.4161/cc.8.4.7669
   Heales SJR, 1999, BBA-BIOENERGETICS, V1410, P215, DOI 10.1016/S0005-2728(98)00168-6
   Heiden MGV, 2009, SCIENCE, V324, P1029, DOI 10.1126/science.1160809
   Henning T, 2004, ANTI-CANCER DRUG, V15, P7, DOI 10.1097/00001813-200401000-00002
   Holmes FL, 1991, H KREBS FORMATION SC, V0, P0
   Hyoudou K, 2006, FREE RADICAL BIO MED, V41, P1449, DOI 10.1016/j.freeradbiomed.2006.08.004
   Hyoudou K, 2009, J CONTROL RELEASE, V137, P110, DOI 10.1016/j.jconrel.2009.04.005
   Iwatsuki M, 2010, CANCER SCI, V101, P293, DOI 10.1111/j.1349-7006.2009.01419.x
   Izumi H, 2011, CANCER SCI, V102, P1007, DOI 10.1111/j.1349-7006.2011.01908.x
   Ju H, 1997, J BIOL CHEM, V272, P18522, DOI 10.1074/jbc.272.30.18522
   Kai WC, 2001, AM J PATHOL, V159, P1635, DOI 10.1016/S0002-9440(10)63010-6
   Kalluri R, 2006, NAT REV CANCER, V6, P392, DOI 10.1038/nrc1877
   Kim HK, 2003, EUR J CANCER, V39, P184, DOI 10.1016/S0959-8049(02)00596-8
   Knott AB, 2010, DIABETES OBES METAB, V12, P126, DOI 10.1111/j.1463-1326.2010.01267.x
   KOLESKE AJ, 1995, P NATL ACAD SCI USA, V92, P1381, DOI 10.1073/pnas.92.5.1381
   Koo JS, 2011, TUMOR BIOL, V32, P787, DOI 10.1007/s13277-011-0181-6
   Kroemer G, 2008, CANCER CELL, V13, P472, DOI 10.1016/j.ccr.2008.05.005
   Le Quesne J, 2010, MOL ONCOL, V4, P230, DOI 10.1016/j.molonc.2010.04.009
   Lee SW, 1998, ONCOGENE, V16, P1391, DOI 10.1038/sj.onc.1201661
   Lisanti MP, 2011, CELL CYCLE, V10, P2440, DOI 10.4161/cc.10.15.16870
   Magistretti PJ, 2011, EXP PHYSIOL, V96, P407, DOI 10.1113/expphysiol.2010.053157
   Magistretti PJ, 2009, AM J CLIN NUTR, V90, P875S, DOI 10.3945/ajcn.2009.27462CC
   Magistretti PJ, 1996, MOL PSYCHIATR, V1, P445
   Marino G, 2010, SCI SIGNAL, V3, P0, DOI 10.1126/scisignal.3124pe19
   Martinez-Outschoorn UE, 2010, CELL CYCLE, V9, P3515, DOI 10.4161/cc.9.17.12928
   Martinez-Outschoorn UE, 2010, CELL CYCLE, V9, P3256, DOI 10.4161/cc.9.16.12553
   Martinez-Outschoorn UE, 2010, CELL CYCLE, V9, P2423, DOI 10.4161/cc.9.12.12048
   Mazure NM, 2010, CURR OPIN CELL BIOL, V22, P177, DOI 10.1016/j.ceb.2009.11.015
   Mercier I, 2008, CANCER BIOL THER, V7, P1212, DOI 10.4161/cbt.7.8.6220
   Migneco G, 2010, CELL CYCLE, V9, P2412, DOI 10.4161/cc.9.12.11989
   Mishra PJ, 2008, CANCER RES, V68, P4331, DOI 10.1158/0008-5472.CAN-08-0943
   Mizushima N, 2008, NATURE, V451, P1069, DOI 10.1038/nature06639
   Mizushima N, 2007, GENE DEV, V21, P2861, DOI 10.1101/gad.1599207
   Moreno-Sanchez R, 2007, FEBS J, V274, P1393, DOI 10.1111/j.1742-4658.2007.05686.x
   Nechuta S, 2011, CANCER EPIDEM BIOMAR, V20, P262, DOI 10.1158/1055-9965.EPI-10-1072
   Nishikawa M, 2004, CLIN EXP METASTAS, V21, P213, DOI 10.1023/B:CLIN.0000037706.13747.5e
   Nishikawa M, 2002, INT J CANCER, V99, P474, DOI 10.1002/ijc.10387
   Nishikawa M, 2008, CANCER LETT, V266, P53, DOI 10.1016/j.canlet.2008.02.031
   Nishikawa M, 2006, EXPERT OPIN DRUG DEL, V3, P355, DOI 10.1517/17425247.3.3.355
   Nishikawa M, 2009, ADV DRUG DELIVER REV, V61, P319, DOI 10.1016/j.addr.2009.01.001
   Nomura H, 2009, HUM PATHOL, V40, P83, DOI 10.1016/j.humpath.2008.06.018
   Orimo A, 2006, CELL CYCLE, V5, P1597, DOI 10.4161/cc.5.15.3112
   Ozzello L, 1971, PATHOL ANNU, V6, P1
   Pavlides S, 2010, CELL CYCLE, V9, P3485, DOI 10.4161/cc.9.17.12721
   Pavlides S, 2010, CELL CYCLE, V9, P2201, DOI 10.4161/cc.9.11.11848
   Pavlides S, 2010, AGING-US, V2, P185, DOI 10.18632/aging.100134
   Pavlides S, 2009, CELL CYCLE, V8, P3984, DOI 10.4161/cc.8.23.10238
   PELLERIN L, 1994, P NATL ACAD SCI USA, V91, P10625, DOI 10.1073/pnas.91.22.10625
   Pietras K, 2010, EXP CELL RES, V316, P1324, DOI 10.1016/j.yexcr.2010.02.045
   Pinheiro C, 2008, INT J GYNECOL PATHOL, V27, P568, DOI 10.1097/PGP.0b013e31817b5b40
   Pinheiro C, 2008, VIRCHOWS ARCH, V452, P139, DOI 10.1007/s00428-007-0558-5
   Pinheiro C, 2010, HISTOPATHOLOGY, V56, P860, DOI 10.1111/j.1365-2559.2010.03560.x
   Powell DW, 1999, AM J PHYSIOL-CELL PH, V277, PC183, DOI 10.1152/ajpcell.1999.277.2.C183
   Powell DW, 1999, AM J PHYSIOL-CELL PH, V277, PC1, DOI 10.1152/ajpcell.1999.277.1.C1
   Qian N, 2011, CANCER SCI, V102, P1590, DOI 10.1111/j.1349-7006.2011.01985.x
   RADI R, 1994, ARCH BIOCHEM BIOPHYS, V308, P89, DOI 10.1006/abbi.1994.1013
   Razani B, 2001, J BIOL CHEM, V276, P38121
   Pinilla SMR, 2006, BREAST CANCER RES TR, V99, P85, DOI 10.1007/s10549-006-9184-1
   Rodriguez-Enriquez S, 1998, ARCH MED RES, V29, P1
   Rofstad EK, 2006, CANCER RES, V66, P6699, DOI 10.1158/0008-5472.CAN-06-0983
   Savage K, 2007, CLIN CANCER RES, V13, P90, DOI 10.1158/1078-0432.CCR-06-1371
   Schafer M, 2008, NAT REV MOL CELL BIO, V9, P628, DOI 10.1038/nrm2455
   Simonnet H, 2002, CARCINOGENESIS, V23, P759, DOI 10.1093/carcin/23.5.759
   Sloan EK, 2004, ONCOGENE, V23, P7893, DOI 10.1038/sj.onc.1208062
   Sloan EK, 2009, AM J PATHOL, V174, P2035, DOI 10.2353/ajpath.2009.080924
   Sotgia F, 2009, AM J PATHOL, V174, P746, DOI 10.2353/ajpath.2009.080658
   Tsacopoulos M, 1996, J NEUROSCI, V16, P877
   Vaupel P, 1989, ADV EXP MED BIOL, V248, P835
   Vered M, 2007, ORAL ONCOL, V43, P999, DOI 10.1016/j.oraloncology.2006.11.007
   Vered M, 2009, CANCER MICROENVIRON, V2, P49, DOI 10.1007/s12307-009-0020-0
   Virchow R, 1863, CELLULAR PATHOLOGY B, V0, P0
   Wang M, 1996, ONCOL RES, V8, P303
   WARBURG O, 1956, SCIENCE, V123, P309, DOI 10.1126/science.123.3191.309
   Whitaker-Menezes D, 2011, CELL CYCLE, V10, P1772, DOI 10.4161/cc.10.11.15659
   Williams TM, 2006, AM J PATHOL, V169, P1784, DOI 10.2353/ajpath.2006.060590
   Williams TM, 2005, AM J PHYSIOL-CELL PH, V288, PC494, DOI 10.1152/ajpcell.00458.2004
   Williams TM, 2003, MOL BIOL CELL, V14, P1027, DOI 10.1091/mbc.E02-08-0503
   Williams TM, 2004, J BIOL CHEM, V279, P51630, DOI 10.1074/jbc.M409214200
   Witkiewicz AK, 2011, CELL CYCLE, V10, P1794, DOI 10.4161/cc.10.11.15675
   Witkiewicz AK, 2010, CANCER BIOL THER, V10, P135, DOI 10.4161/cbt.10.2.11983
   Witkiewicz AK, 2009, CANCER BIOL THER, V8, P1071, DOI 10.4161/cbt.8.11.8874
   Witkiewicz AK, 2009, AM J PATHOL, V174, P2023, DOI 10.2353/ajpath.2009.080873
   Zeisberg M, 2009, J CLIN INVEST, V119, P1429, DOI 10.1172/JCI36183
   Zhang HF, 2008, J BIOL CHEM, V283, P10892, DOI 10.1074/jbc.M800102200
   Zhang ZB, 2009, PATHOL ONCOL RES, V15, P495, DOI 10.1007/s12253-008-9144-7
NR 129
TC 206
Z9 216
U1 1
U2 73
PU MARY ANN LIEBERT, INC
PI NEW ROCHELLE
PA 140 HUGUENOT STREET, 3RD FL, NEW ROCHELLE, NY 10801 USA
SN 1523-0864
EI 1557-7716
J9 ANTIOXID REDOX SIGN
JI Antioxid. Redox Signal.
PD JUN 15
PY 2012
VL 16
IS 11
BP 1264
EP 1284
DI 10.1089/ars.2011.4243
PG 21
WC Biochemistry & Molecular Biology; Endocrinology & Metabolism
SC Biochemistry & Molecular Biology; Endocrinology & Metabolism
GA 928AF
UT WOS:000302951200008
PM 21883043
DA 2023-09-23
ER

PT J
AU Dayan, D
   Salo, T
   Salo, S
   Nyberg, P
   Nurmenniemi, S
   Costea, DE
   Vered, M
AF Dayan, Dan
   Salo, Tuula
   Salo, Sirpa
   Nyberg, Pia
   Nurmenniemi, Sini
   Costea, Daniela Elena
   Vered, Marilena
TI Molecular crosstalk between cancer cells and tumor microenvironment components suggests potential targets for new therapeutic approaches in mobile tongue cancer
SO CANCER MEDICINE
LA English
DT Article
DE Cancer-associated fibroblasts; mobile tongue cancer; molecular crosstalk; myoma model; protumorigenic inflammatory cells
ID head; myofibroblasts; inflammation; fibroblasts; expression; carcinoma; invasion; biology
AB We characterized tumor microenvironment (TME) components of mobile tongue (MT) cancer patients in terms of overall inflammatory infiltrate, focusing on the protumorigenic/anti-inflammatory phenotypes and on cancer-associated fibroblasts (CAFs) in order to determine their interrelations and associations with clinical outcomes. In addition, by culturing tongue carcinoma cells (HSC-3) on a three-dimensional myoma organotypic model that mimics TME, we attempted to investigate the possible existence of a molecular crosstalk between cancer cells and TME components. Analysis of 64 cases of MT cancer patients revealed that the overall density of the inflammatory infiltrate was inversely correlated to the density of CAFs (P = 0.01), but that the cumulative density of the protumorigenic/anti-inflammatory phenotypes, including regulatory T cells (Tregs, Foxp3+), tumor-associated macrophages (TAM2, CD163+), and potentially Tregs-inducing immune cells (CD80+), was directly correlated with the density of CAFs (P = 0.01). The hazard ratio (HR) for recurrence in a TME rich in CD163+ Foxp3+ CD80+ was 2.9 (95% CI 1.03-8.6, P = 0.043 compared with low in CD163+ Foxp3+ CD80+). The HR for recurrence in a TME rich in CAFs was 4.1 (95% confidence interval [ CI] 1.3-12.8, P = 0.012 compared with low in CAFs). In vitro studies showed cancer-derived exosomes, epithelial -mesenchymal transition process, fibroblast-to-CAF-like cell transdifferentiation, and reciprocal interrelations between different cytokines suggesting the presence of molecular crosstalk between cancer cells and TME components. Collectively, these results highlighted the emerging need of new therapies targeting this crosstalk between the cancer cells and TME components in MT cancer.
C1 [Dayan, Dan; Vered, Marilena] Tel Aviv Univ, Maurice & Gabriela Goldschleger Sch Dent Med, IL-69978 Tel Aviv, Israel.
   [Salo, Tuula; Salo, Sirpa; Nyberg, Pia; Nurmenniemi, Sini] Univ Oulu, Inst Dent, Dept Diagnost & Oral Med, Oulu, Finland.
   [Salo, Tuula] Oulu Univ Hosp, Oulu, Finland.
   [Salo, Tuula] Univ Helsinki, Inst Dent, Helsinki, Finland.
   [Costea, Daniela Elena] Univ Bergen, Haukeland Hosp, Gade Inst, Sect Pathol, N-5021 Bergen, Norway.
   [Vered, Marilena] Chaim Sheba Med Ctr, Inst Pathol, IL-52621 Tel Hashomer, Israel.
C3 Tel Aviv University; University of Oulu; University of Oulu; University of Helsinki; University of Bergen; Haukeland University Hospital; Chaim Sheba Medical Center
RP Vered, M (通讯作者)，Tel Aviv Univ, Sch Dent Med, Dept Oral Pathol & Oral Med, IL-69978 Tel Aviv, Israel.
EM mvered@post.tau.ac.il
FU David and Sarah Babish Fund, Tel Aviv University, Israel; Bircher Research Fund (Sackler Faculty of Medicine), Tel Aviv University, Israel; Ernest and Tova Turnheim Clinical Research Fund in Dentistry, Tel Aviv University, Israel; Academy of Finland; Finnish Cancer Society; Oulu University Hospital, Oulu, Finland
CR Aggarwal BB, 2006, BIOCHEM PHARMACOL, V72, P1605, DOI 10.1016/j.bcp.2006.06.029
   Al-Qahtani D, 2011, J ORAL PATHOL MED, V40, P636, DOI 10.1111/j.1600-0714.2011.01020.x
   Badoual C, 2006, CLIN CANCER RES, V12, P465, DOI 10.1158/1078-0432.CCR-05-1886
   Balkwill FR, 2012, SEMIN CANCER BIOL, V22, P33, DOI 10.1016/j.semcancer.2011.12.005
   Balkwill FR, 2012, J PATHOL, V226, P148, DOI 10.1002/path.3029
   Bello IO, 2011, ORAL ONCOL, V47, P33, DOI 10.1016/j.oraloncology.2010.10.013
   Brandwein-Gensler A, 2005, AM J SURG PATHOL, V29, P167
   Cirri P, 2012, CANCER METAST REV, V31, P195, DOI 10.1007/s10555-011-9340-x
   De Wever O, 2002, BIOL CHEM, V383, P55
   Erez N, 2010, CANCER CELL, V17, P135, DOI 10.1016/j.ccr.2009.12.041
   Fujii N, 2012, J ORAL PATHOL MED, V41, P444, DOI 10.1111/j.1600-0714.2012.01127.x
   Ganly I, 2012, CANCER-AM CANCER SOC, V118, P101, DOI 10.1002/cncr.26229
   Ghosh S, 2002, CELL, V109, PS81, DOI 10.1016/S0092-8674(02)00703-1
   Hanahan D, 2011, CELL, V144, P646, DOI 10.1016/j.cell.2011.02.013
   Jung DW, 2010, INT J CANCER, V127, P332, DOI 10.1002/ijc.25060
   Kylmaniemi M, 1996, J DENT RES, V75, P919, DOI 10.1177/00220345960750030901
   Leemans CR, 2011, NAT REV CANCER, V11, P9, DOI 10.1038/nrc2982
   Lewis AM, 2006, J TRANSL MED, V4, P0, DOI 10.1186/1479-5876-4-48
   Liu M, 2011, INT J CANCER, V129, P1795, DOI 10.1002/ijc.26116
   Mantovani A, 2008, NATURE, V454, P436, DOI 10.1038/nature07205
   Nurmenniemi S, 2009, AM J PATHOL, V175, P1281, DOI 10.2353/ajpath.2009.081110
   Raposo RAS, 2011, PLOS ONE, V6, P0, DOI 10.1371/journal.pone.0018690
   Rethman MP, 2010, J AM DENT ASSOC, V141, P509, DOI 10.14219/jada.archive.2010.0223
   Tjomsland V, 2011, NEOPLASIA, V13, P664, DOI 10.1593/neo.11332
   Tung JW, 2006, P NATL ACAD SCI USA, V103, P6293, DOI 10.1073/pnas.0511305103
   Vered M, 2011, NAT REV CANCER, V11, P382, DOI 10.1038/nrc2982-c1
   Vered M, 2010, INT J CANCER, V127, P1356, DOI 10.1002/ijc.25358
   Vered M, 2010, CANCER SCI, V101, P274, DOI 10.1111/j.1349-7006.2009.01357.x
   Warnakulasuriya S, 2009, ORAL ONCOL, V45, P309, DOI 10.1016/j.oraloncology.2008.06.002
   Waugh DJJ, 2008, CLIN CANCER RES, V14, P6735, DOI 10.1158/1078-0432.CCR-07-4843
   Webber J, 2010, CANCER RES, V70, P9621, DOI 10.1158/0008-5472.CAN-10-1722
   Willis BC, 2007, AM J PHYSIOL-LUNG C, V293, PL525, DOI 10.1152/ajplung.00163.2007
   Woolgar JA, 2006, ORAL ONCOL, V42, P229, DOI 10.1016/j.oraloncology.2005.05.008
   Zhang HG, 2011, CLIN CANCER RES, V17, P959, DOI 10.1158/1078-0432.CCR-10-1489
NR 34
TC 57
Z9 60
U1 1
U2 9
PU WILEY
PI HOBOKEN
PA 111 RIVER ST, HOBOKEN 07030-5774, NJ USA
SN 2045-7634
EI 
J9 CANCER MED-US
JI Cancer Med.
PD OCT 15
PY 2012
VL 1
IS 2
BP 128
EP 140
DI 10.1002/cam4.24
PG 13
WC Oncology
SC Oncology
GA V36KF
UT WOS:000209210300003
PM 23342263
DA 2023-09-23
ER

PT J
AU Niemiec, J
   Adamczyk, A
   Ambicka, A
   Mucha-Malecka, A
   Wysocki, W
   Mitus, J
   Rys, J
AF Niemiec, Joanna
   Adamczyk, Agnieszka
   Ambicka, Aleksandra
   Mucha-Malecka, Anna
   Wysocki, Wojciech
   Mitus, Jerzy
   Rys, Janusz
TI LYMPHANGIOGENESIS ASSESSMENT AND ITS RELATION TO TUMOUR GRADE, BREAST CANCER SUBTYPE AND EXPRESSION OF BASAL MARKERS
SO POLISH JOURNAL OF PATHOLOGY
LA English
DT Article
DE breast cancer; podoplanin; basal subtype; basal markers
ID solid human tumors; epithelial-mesenchymal transition; lymphovascular invasion; international consensus; podoplanin expression; microvessel density; poor-prognosis; d2-40; quantification; fibroblasts
AB Lymphangiogeneis is a potential indicator of cancer patients' survival. However, there is no standardisation of methodologies applied to the assessment of lymphatic vessel density. In 156 invasive ductal breast cancers (T >= 1/N +/MO), lymphatic and blood vessels were visualised using podoplanin and CD34, respectively. Based on these markers expression, four parameters were assessed: (i) distribution of podoplanin-stained vessels (DPV) - the percentage of fields with at least one lymphatic vessel (a simple method proposed by us), (ii) lymphatic vessel density (LVD), (iii) LVD to microvessel density ratio (LVD/MVD) and (iv) the expression of podoplanin in cancer-associated fibroblasts. Next, we estimated relations between the above-mentioned parameters and: (i) breast cancer subtype, (ii) tumour grade, and (iii) basal markers expression. We found that intensive lymphangiogenesis, assessed using all studied methods, is positively related to high tumour grade, triple negative or HER2 subtype and expression of basal markers. Whereas, the absence of podoplanin expression in fibroblasts of cancer stroma is related to luminal A subtype, low tumour grade or lack of basal markers expression. Distribution of podoplanin-stained vessels, assessed by a simple method proposed by us (indicating the percentage of fields with at least one lymphatic vessel), might be used instead of the "hot-spot" method.
C1 [Niemiec, Joanna; Adamczyk, Agnieszka] Maria Sklodowska Curie Mem Inst Oncol, Ctr Oncol, Dept Appl Radiobiol, Cracow Branch, PL-31115 Krakow, Poland.
   [Ambicka, Aleksandra; Rys, Janusz] Maria Sklodowska Curie Mem Inst Oncol, Ctr Oncol, Dept Tumour Pathol, Cracow Branch, PL-31115 Krakow, Poland.
   [Mucha-Malecka, Anna] Maria Sklodowska Curie Mem Inst Oncol, Ctr Oncol, Dept Head & Neck Canc, Cracow Branch, PL-31115 Krakow, Poland.
   [Wysocki, Wojciech; Mitus, Jerzy] Maria Sklodowska Curie Mem Inst Oncol, Ctr Oncol, Dept Surg Oncol, Cracow Branch, PL-31115 Krakow, Poland.
C3 Maria Sklodowska-Curie National Research Institute of Oncology; Maria Sklodowska-Curie National Research Institute of Oncology; Maria Sklodowska-Curie National Research Institute of Oncology; Maria Sklodowska-Curie National Research Institute of Oncology
RP Niemiec, J (通讯作者)，Maria Sklodowska Curie Mem Inst Oncol, Ctr Oncol, Dept Appl Radiobiol, Cracow Branch, Ul Garncarska 11, PL-31115 Krakow, Poland.
EM joanna@eikon.pl
FU Polish Ministry of Science and Higher Education [NN 401 096 137]
CR Arnaout-Alkarain A, 2007, MODERN PATHOL, V20, P183, DOI 10.1038/modpathol.3800728
   Biesaga B, 2012, PATHOL ONCOL RES, V18, P949, DOI 10.1007/s12253-012-9525-9
   Braun M, 2008, BREAST CANCER RES TR, V112, P503, DOI 10.1007/s10549-007-9875-2
   Britto AV, 2009, BMC CANCER, V9, P0, DOI 10.1186/1471-2407-9-109
   El-Gendi Saba, 2009, J EGYPT NATL CANC INST, V21, P139
   Fernandez-Munoz B, 2011, INT J BIOCHEM CELL B, V43, P886, DOI 10.1016/j.biocel.2011.02.010
   Ito Masahiro, 2007, BREAST CANCER, V14, P381, DOI 10.2325/jbcs.14.381
   Kanner WA, 2010, APPL IMMUNOHISTO M M, V18, P226, DOI 10.1097/PAI.0b013e3181c65141
   Kawase A, 2008, INT J CANCER, V123, P1053, DOI 10.1002/ijc.23611
   Marinho VFZ, 2008, BMC CANCER, V8, P0, DOI 10.1186/1471-2407-8-64
   Martin-Villar E, 2006, J CELL SCI, V119, P4541, DOI 10.1242/jcs.03218
   Martin-Villar E, 2010, MOL BIOL CELL, V21, P4387, DOI 10.1091/mbc.E10-06-0489
   Mohammed RAA, 2011, MODERN PATHOL, V24, P774, DOI 10.1038/modpathol.2011.4
   Nielsen TO, 2004, CLIN CANCER RES, V10, P5367, DOI 10.1158/1078-0432.CCR-04-0220
   Niemiec J, 2005, NOWOTWORY, V1, P54
   Pula B, 2011, HISTOPATHOLOGY, V59, P1249, DOI 10.1111/j.1365-2559.2011.04060.x
   Raica M, 2008, ANTICANCER RES, V28, P2997
   Rakha EA, 2006, J PATHOL, V208, P495, DOI 10.1002/path.1916
   Rakha EA, 2007, CANCER-AM CANCER SOC, V109, P25, DOI 10.1002/cncr.22381
   Sauter B, 1998, J HISTOCHEM CYTOCHEM, V46, P165, DOI 10.1177/002215549804600205
   Schoppmann SF, 2012, BREAST CANCER RES TR, V134, P237, DOI 10.1007/s10549-012-1984-x
   Schoppmann SF, 2001, ANTICANCER RES, V21, P2351
   Schoppmann SF, 2004, ANN SURG, V240, P306, DOI 10.1097/01.sla.0000133355.48672.22
   Van der Auwera I, 2006, BRIT J CANCER, V95, P1611, DOI 10.1038/sj.bjc.6603445
   Vermeulen PB, 1996, EUR J CANCER, V32A, P2474, DOI 10.1016/S0959-8049(96)00379-6
   Vermeulen PB, 2002, EUR J CANCER, V38, P1564, DOI 10.1016/S0959-8049(02)00094-1
   WEIDNER N, 1995, BREAST CANCER RES TR, V36, P169, DOI 10.1007/BF00666038
   Wicki A, 2006, CANCER CELL, V9, P261, DOI 10.1016/j.ccr.2006.03.010
   Wicki A, 2007, BRIT J CANCER, V96, P1, DOI 10.1038/sj.bjc.6603518
NR 29
TC 8
Z9 8
U1 0
U2 4
PU VESALIUS UNIV MEDICAL PUBL
PI CRACOW
PA WISLISKO 1, CRACOW, 00000, POLAND
SN 1233-9687
EI 
J9 POL J PATHOL
JI Pol. J. Pathol.
PD NOV 15
PY 2012
VL 63
IS 3
BP 165
EP 171
DI 10.5114/PJP.2012.31500
PG 7
WC Pathology
SC Pathology
GA 044UU
UT WOS:000311650000003
PM 23161232
DA 2023-09-23
ER

PT J
AU Schmid, JO
   Dong, M
   Haubeiss, S
   Friedel, G
   Bode, S
   Grabner, A
   Ott, G
   Murdter, TE
   Oren, M
   Aulitzky, WE
   van der Kuip, H
AF Schmid, Jens O.
   Dong, Meng
   Haubeiss, Silke
   Friedel, Godehard
   Bode, Sabine
   Grabner, Andreas
   Ott, German
   Muerdter, Thomas E.
   Oren, Moshe
   Aulitzky, Walter E.
   van der Kuip, Heiko
TI Cancer Cells Cue the p53 Response of Cancer-Associated Fibroblasts to Cisplatin
SO CANCER RESEARCH
LA English
DT Article
ID mutant p53; genetic alterations; breast-cancer; lung-cancer; tumor-suppressor; stromal cells; mdm2; mutations; growth; tumorigenesis
AB Current understanding of the p53 response is based mainly upon in vitro studies of homogeneous cell populations. However, there is little information on whether the same principles operate within heterogeneous tumor tissues that are comprised of cancer cells and other cell types, including cancer-associated fibroblasts (CAF). Using ex-vivo tissue cultures, we investigated p53 status and responses to cisplatin in tumor cells and CAFs from tissue specimens isolated from 32 lung cancer patients. By comparing cultivated tissue slices with the corresponding tumor tissues fixed immediately after surgery, we found that morphology, proliferation, and p53 staining pattern were preserved during cultivation. Unexpectedly, when CAFs were analyzed, p53 accumulation and induction of p21 was observed only in tumors with constitutively low p53 protein and accumulation upon cisplatin treatment. In contrast, in tumors with no p53 accumulation in cancer cells there was also no p53 accumulation or p21 induction in adjacent CAFs. Furthermore, induction of cisplatin-induced apoptosis in CAFs was selectively observed in tumors characterized by a parallel induction of cancer cell death. Our findings reveal an interdependence of the p53 response in cancer cells and adjacent CAFs within tumor tissues, arguing that cancer cells control the response of their microenvironment to DNA damage. Cancer Res; 72(22); 5824-32. (C) 2012 AACR.
C1 [Schmid, Jens O.; Dong, Meng; Haubeiss, Silke; Muerdter, Thomas E.; van der Kuip, Heiko] Dr Margarete Fischer Bosch Inst Clin Pharmacol, D-70376 Stuttgart, Germany.
   [Schmid, Jens O.; Dong, Meng; Haubeiss, Silke; Muerdter, Thomas E.; van der Kuip, Heiko] Univ Tubingen, D-72074 Tubingen, Germany.
   [Bode, Sabine; Grabner, Andreas; Ott, German] Robert Bosch Krankenhaus, Dept Clin Pathol, Stuttgart, Germany.
   [Aulitzky, Walter E.] Robert Bosch Krankenhaus, Dept Internal Med Oncol & Hematol 2, Stuttgart, Germany.
   [Friedel, Godehard] Klin Schillerhohe, Dept Thorac Surg, Gerlingen, Germany.
   [Oren, Moshe] Weizmann Inst Sci, Dept Mol Cell Biol, IL-76100 Rehovot, Israel.
C3 Eberhard Karls University of Tubingen; Eberhard Karls University Hospital; Eberhard Karls University of Tubingen; Bosch; Robert Bosch Krankenhaus; Bosch; Robert Bosch Krankenhaus; Weizmann Institute of Science
RP van der Kuip, H (通讯作者)，Dr Margarete Fischer Bosch Inst Clin Pharmacol, Auerbachstr 112, D-70376 Stuttgart, Germany.
EM heiko.van-der-kuip@ikp-stuttgart.de
FU Robert Bosch Foundation [11.5.8000.0094.0, O2B]; Innovative Medicines Initiative Joint Undertaking [115188]; European Union; German Federal Ministry of Research and Education [0315280C]; Center of Excellence grant from the Flight Attendant Medical Research Institute (FAMRI)
CR Addadi Y, 2010, CANCER RES, V70, P9650, DOI 10.1158/0008-5472.CAN-10-1146
   Allinen M, 2004, CANCER CELL, V6, P17, DOI 10.1016/j.ccr.2004.06.010
   Bar J, 2009, ONCOGENE, V28, P933, DOI 10.1038/onc.2008.445
   Buschmann T, 2000, J MOL BIOL, V295, P1009, DOI 10.1006/jmbi.1999.3387
   CARBONE DP, 1994, CHEST, V106, PS377, DOI 10.1378/chest.106.6.377S
   Dudley AC, 2008, BRIT J CANCER, V99, P118, DOI 10.1038/sj.bjc.6604465
   Ebina M, 2001, ONCOGENE, V20, P2579, DOI 10.1038/sj.onc.1204351
   Hashimoto T, 1999, CANCER RES, V59, P5572
   Haupt Y, 1997, NATURE, V387, P296, DOI 10.1038/387296a0
   Hill R, 2005, CELL, V123, P1001, DOI 10.1016/j.cell.2005.09.030
   Kandioler-Eckersberger D, 1999, J THORAC CARDIOV SUR, V117, P744, DOI 10.1016/S0022-5223(99)70295-3
   Kiaris H, 2005, CANCER RES, V65, P1627, DOI 10.1158/0008-5472.CAN-04-3791
   Komarova EA, 1998, ONCOGENE, V17, P1089, DOI 10.1038/sj.onc.1202303
   Lang GA, 2004, CELL, V119, P861, DOI 10.1016/j.cell.2004.11.006
   Levine AJ, 2009, NAT REV CANCER, V9, P749, DOI 10.1038/nrc2723
   Marine JC, 2006, CELL DEATH DIFFER, V13, P927, DOI 10.1038/sj.cdd.4401912
   Olivier M, 2010, CSH PERSPECT BIOL, V2, P0, DOI 10.1101/cshperspect.a001008
   Patocs A, 2007, NEW ENGL J MED, V357, P2543, DOI 10.1056/NEJMoa071825
   Pietras K, 2010, EXP CELL RES, V316, P1324, DOI 10.1016/j.yexcr.2010.02.045
   Qiu W, 2008, NAT GENET, V40, P650, DOI 10.1038/ng.117
   Serrano M, 2000, CARCINOGENESIS, V21, P865, DOI 10.1093/carcin/21.5.865
   Sonnenberg M, 2008, BMC CANCER, V8, P0, DOI 10.1186/1471-2407-8-364
   Soussi T, 2007, CANCER CELL, V12, P303, DOI 10.1016/j.ccr.2007.10.001
   Stewart DJ, 2010, CRIT REV ONCOL HEMAT, V75, P173, DOI 10.1016/j.critrevonc.2009.11.006
   Suh YA, 2011, CANCER RES, V71, P7168, DOI 10.1158/0008-5472.CAN-11-0459
   Sullivan KD, 2012, BBA-REV CANCER, V1825, P229, DOI 10.1016/j.bbcan.2012.01.004
   Tan MJ, 2000, P NATL ACAD SCI USA, V97, P109, DOI 10.1073/pnas.97.1.109
   Terzian T, 2008, GENE DEV, V22, P1337, DOI 10.1101/gad.1662908
   Vaira V, 2010, P NATL ACAD SCI USA, V107, P8352, DOI 10.1073/pnas.0907676107
   van der Kuip H, 2006, BMC CANCER, V6, P0, DOI 10.1186/1471-2407-6-86
   Vesselle H, 2008, J THORAC ONCOL, V3, P971, DOI 10.1097/JTO.0b013e31818307a7
   Vogelstein B, 2000, NATURE, V408, P307, DOI 10.1038/35042675
   Vousden KH, 2009, CELL, V137, P413, DOI 10.1016/j.cell.2009.04.037
   Wang Jin-liang, 2008, NAN FANG YI KE DA XUE XUE BAO, V28, P770
   Wernert N, 2000, J MOL MED-JMM, V78, P0
NR 35
TC 24
Z9 25
U1 0
U2 15
PU AMER ASSOC CANCER RESEARCH
PI PHILADELPHIA
PA 615 CHESTNUT ST, 17TH FLOOR, PHILADELPHIA, PA 19106-4404 USA
SN 0008-5472
EI 1538-7445
J9 CANCER RES
JI Cancer Res.
PD NOV 15
PY 2012
VL 72
IS 22
BP 5824
EP 5832
DI 10.1158/0008-5472.CAN-12-1201
PG 9
WC Oncology
SC Oncology
GA 037YB
UT WOS:000311141300019
PM 22962266
DA 2023-09-23
ER

PT J
AU Busch, S
   Ryden, L
   Stal, O
   Jirstrom, K
   Landberg, G
AF Busch, Susann
   Ryden, Lisa
   Stal, Olle
   Jirstrom, Karin
   Landberg, Goran
TI Low ERK Phosphorylation in Cancer-Associated Fibroblasts Is Associated with Tamoxifen Resistance in Pre-Menopausal Breast Cancer
SO PLOS ONE
LA English
DT Article
ID activated protein-kinase; endothelial growth-factor; tumor microenvironment; knockout mice; lung-cancer; expression; signature; estrogen; cells; pathway
AB Purpose: The aim of this study was to evaluate ERK phosphorylation as a stromal biomarker for breast cancer prognosis and tamoxifen treatment prediction within a randomized tamoxifen trial. Patients and Methods: Tissue microarrays of two breast cancer cohorts including in total 743 invasive breast cancer samples were analyzed for ERK phosphorylation (pERK) and smooth muscle actin-alpha expression (SMA alpha) in cancer-associated fibroblasts (CAFs) and links to clinico-pathological data and treatment-predictive values were delineated. Results: By analyzing a unique randomized tamoxifen trial including breast cancer patients receiving no adjuvant treatment we show for the first time that patients low in ERK phosphorylation in CAFs did not respond to tamoxifen treatment despite having estrogen-receptor alpha (ER alpha-positive tumors compared to patients with high pERK levels in CAFs (P = 0.015, multivariate Cox regression interaction analysis). In both clinical materials we further show a significant association between pERK and SMA alpha, a characteristic marker for activated fibroblasts. SMA alpha expression however was not linked to treatment-predictive information but instead had prognostic qualities. Conclusion: The data suggests that the presence of a subpopulation of CAFs, defined by minimal activated ERK signaling, is linked to an impaired tamoxifen response. Thus, this report illustrates the importance of the stroma for monitoring treatment effects in pre-menopausal breast cancer.
C1 [Busch, Susann; Landberg, Goran] Univ Manchester, Breakthrough Breast Canc Res Unit, Sch Canc Enabling Sci & Technol,Christie NHS Fdn, Manchester Acad Hlth Sci Ctr,Paterson Inst Canc R, Manchester, Lancs, England.
   [Ryden, Lisa] Univ Lund Hosp, Dept Surg, Inst Clin Sci, S-22185 Lund, Sweden.
   [Stal, Olle] Linkoping Univ, Dept Clin & Expt Med, Div Oncol, Linkoping, Sweden.
   [Jirstrom, Karin; Landberg, Goran] Lund Univ, Skane Univ Hosp Malmo, Dept Lab Med, Ctr Mol Pathol, Malmo, Sweden.
   [Landberg, Goran] Gothenburg Univ, Sahlgrenska Canc Ctr, Gothenburg, Sweden.
C3 Christie NHS Foundation Trust; University of Manchester; Lund University; Skane University Hospital; Linkoping University; Lund University; Skane University Hospital; University of Gothenburg
RP Landberg, G (通讯作者)，Univ Manchester, Breakthrough Breast Canc Res Unit, Sch Canc Enabling Sci & Technol,Christie NHS Fdn, Manchester Acad Hlth Sci Ctr,Paterson Inst Canc R, Manchester, Lancs, England.
EM glandberg@picr.man.ac.uk
FU Swedish Cancer Society and Breakthrough Breast Cancer UK; Breast Cancer Now [MAN-Q1] Funding Source: researchfish
CR Adeyinka A, 2002, CLIN CANCER RES, V8, P1747
   Arendt LM, 2009, SEMIN CELL DEV BIOL, V0, P0
   Baker AF, 2005, CLIN CANCER RES, V11, P4338, DOI 10.1158/1078-0432.CCR-05-0422
   Beck AH, 2009, CLIN CANCER RES, V15, P778, DOI 10.1158/1078-0432.CCR-08-1283
   Boersma BJ, 2008, INT J CANCER, V122, P1324, DOI 10.1002/ijc.23237
   Bogin L, 2002, CANCER RES, V62, P1948
   Caraci F, 2008, PHARMACOL RES, V57, P274, DOI 10.1016/j.phrs.2008.02.001
   De Wever O, 2008, INT J CANCER, V123, P2229, DOI 10.1002/ijc.23925
   Desmouliere A, 2004, INT J DEV BIOL, V48, P509, DOI 10.1387/ijdb.041802ad
   Farmer P, 2009, NAT MED, V15, P68, DOI 10.1038/nm.1908
   Garvin S, 2003, CANCER RES, V63, P8742
   Gasparini G, 2000, ONCOLOGIST, V5 Suppl 1, P37
   Gee JMW, 2001, INT J CANCER, V95, P247, DOI 10.1002/1097-0215(20010720)95:4<247::AID-IJC1042>3.0.CO;2-S
   Han SW, 2005, INT J CANCER, V113, P109, DOI 10.1002/ijc.20550
   Hattar R, 2009, BREAST CANCER RES, V11, P0, DOI 10.1186/bcr2220
   Helczynska K, 2008, CANCER RES, V68, P9212, DOI 10.1158/0008-5472.CAN-08-1135
   Holm C, 2006, JNCI-J NATL CANCER I, V98, P671, DOI 10.1093/jnci/djj185
   Ihn H, 2000, J IMMUNOL, V165, P2149, DOI 10.4049/jimmunol.165.4.2149
   Lloyd Alison C, 2006, J BIOL, V5, P13, DOI 10.1186/jbiol46
   Lorusso G, 2008, HISTOCHEM CELL BIOL, V130, P1091, DOI 10.1007/s00418-008-0530-8
   Madeo A, 2010, CANCER RES, V70, P6036, DOI 10.1158/0008-5472.CAN-10-0408
   Mandell JW, 2008, HISTOCHEM CELL BIOL, V130, P465, DOI 10.1007/s00418-008-0474-z
   McShane LM, 2005, EUR J CANCER, V41, P1690, DOI 10.1016/j.ejca.2005.03.032
   Milde-Langosch K, 2005, BRIT J CANCER, V92, P2206, DOI 10.1038/sj.bjc.6602655
   Montagut C, 2009, CANCER LETT, V283, P125, DOI 10.1016/j.canlet.2009.01.022
   Pages G, 1999, SCIENCE, V286, P1374, DOI 10.1126/science.286.5443.1374
   Pages Gilles, 2004, METHODS MOL BIOL, V250, P155
   Petricoin EF, 2004, TRENDS MOL MED, V10, P59, DOI 10.1016/j.molmed.2003.12.006
   Pinto MP, 2010, CANCER RES, V70, P2655, DOI 10.1158/0008-5472.CAN-09-4373
   Ponten F, 2008, J PATHOL, V216, P387, DOI 10.1002/path.2440
   Rajski M, 2010, BMC MED, V8, P0, DOI 10.1186/1741-7015-8-1
   Rexhepaj E, 2008, BREAST CANCER RES, V10, P0, DOI 10.1186/bcr2187
   Roberts PJ, 2007, ONCOGENE, V26, P3291, DOI 10.1038/sj.onc.1210422
   Rudnick JA, 2012, CLIN EXP METASTASIS, V0, P0
   Ruohola JK, 1999, MOL CELL ENDOCRINOL, V149, P29, DOI 10.1016/S0303-7207(99)00003-9
   Ryden L, 2005, EUR J CANCER, V41, P256, DOI 10.1016/j.ejca.2004.06.030
   SAPPINO AP, 1988, INT J CANCER, V41, P707, DOI 10.1002/ijc.2910410512
   Sargent DJ, 2005, J CLIN ONCOL, V23, P2020, DOI 10.1200/JCO.2005.01.112
   Shekhar MPV, 2007, AM J PATHOL, V170, P1546, DOI 10.2353/ajpath.2007.061004
   Sund M, 2009, CANCER METAST REV, V28, P177, DOI 10.1007/s10555-008-9175-2
   Suzuki K, 2007, CANCER RES, V67, P3673, DOI 10.1158/0008-5472.CAN-06-3211
   Svensson S, 2005, ONCOGENE, V24, P4370, DOI 10.1038/sj.onc.1208626
   Vantaggiato Chiara, 2006, J BIOL, V5, P14, DOI 10.1186/jbiol38
   Wennmalm K, 2009, NAT MED, V15, P237, DOI 10.1038/nm0309-237
   Xing F, 2010, FRONT BIOSCI-LANDMRK, V15, P166, DOI 10.2741/3613
   Zheng AP, 2007, ENDOCRINOLOGY, V148, P2764, DOI 10.1210/en.2006-1269
NR 46
TC 21
Z9 25
U1 0
U2 3
PU PUBLIC LIBRARY SCIENCE
PI SAN FRANCISCO
PA 1160 BATTERY STREET, STE 100, SAN FRANCISCO, CA 94111 USA
SN 1932-6203
EI 
J9 PLOS ONE
JI PLoS One
PD SEP 24
PY 2012
VL 7
IS 9
BP 
EP 
DI 10.1371/journal.pone.0045669
PG 8
WC Multidisciplinary Sciences
SC Science & Technology - Other Topics
GA 016YB
UT WOS:000309554700056
PM 23029174
DA 2023-09-23
ER

PT J
AU Ko, SY
   Barengo, N
   Ladanyi, A
   Lee, JS
   Marini, F
   Lengyel, E
   Naora, H
AF Ko, Song Yi
   Barengo, Nicolas
   Ladanyi, Andras
   Lee, Ju-Seog
   Marini, Frank
   Lengyel, Ernst
   Naora, Honami
TI HOXA9 promotes ovarian cancer growth by stimulating cancer-associated fibroblasts
SO JOURNAL OF CLINICAL INVESTIGATION
LA English
DT Article
ID homeobox gene-expression; bone-marrow-cells; tgf-beta; stem-cells; mesenchymal transition; human endometrium; breast-cancer; stromal cells; sex steroids; tumor-growth
AB Epithelial ovarian cancers (EOCs) often exhibit morphologic features of embryonic Mullerian duct-derived tissue lineages and colonize peritoneal surfaces that overlie connective and adipose tissues. However, the mechanisms that enable EOC cells to readily adapt to the peritoneal environment are poorly understood. In this study, we show that expression of HOXA9, a Mullerian-patterning gene, is strongly associated with poor outcomes in patients with EOC and in mouse xenograft models of EOC. Whereas HOXA9 promoted EOC growth in vivo, HOXA9 did not stimulate autonomous tumor cell growth in vitro. On the other hand, expression of HOXA9 in EOC cells induced normal peritoneal fibroblasts to express markers of cancer-associated fibroblasts (CAFs) and to stimulate growth of EOC and endothelial cells. Similarly, expression of HOXA9 in EOC cells induced normal adipose- and bone marrow-derived mesenchymal stem cells (MSCs) to acquire features of CAFs. These effects of HOXA9 were due in substantial part to its transcriptional activation of the gene encoding TGF-beta 2 that acted in a paracrine manner on peritoneal fibroblasts and MSCs to induce CXCL12, IL-6, and VEGF-A expression. These results indicate that HOXA9 expression in EOC cells promotes a microenvironrnent that is permissive for tumor growth.
C1 [Naora, Honami] Univ Texas MD Anderson Canc Ctr, Dept Syst Biol, Unit 950, Houston, TX 77054 USA.
   [Ladanyi, Andras; Lengyel, Ernst] Univ Chicago, Dept Obstet & Gynecol, Gynecol Oncol Sect, Chicago, IL 60637 USA.
   [Marini, Frank] Wake Forest Univ, Inst Regenerat Med, Winston Salem, NC 27109 USA.
C3 University of Texas System; UTMD Anderson Cancer Center; University of Chicago; Wake Forest University
RP Naora, H (通讯作者)，Univ Texas MD Anderson Canc Ctr, Dept Syst Biol, Unit 950, 7435 Fannin St, Houston, TX 77054 USA.
EM hnaora@mdanderson.org
FU Cancer and Prevention Research Institute of Texas [RP120390]; US NIH [CA101826, CA141078]; MD Anderson Cancer Center Institutional Research Grant
CR Abate-Shen C, 2002, NAT REV CANCER, V2, P777, DOI 10.1038/nrc907
   Abendstein B, 2000, CYTOKINE, V12, P1115, DOI 10.1006/cyto.1999.0632
   Bahrani-Mostafavi Z, 2008, CANCER INVEST, V26, P990, DOI 10.1080/07357900802074349
   Bartlett JM, 1997, EUR J CANCER, V33, P2397, DOI 10.1016/S0959-8049(97)00304-3
   BASCOM CC, 1989, MOL CELL BIOL, V9, P5508, DOI 10.1128/MCB.9.12.5508
   Benson GV, 1996, DEVELOPMENT, V122, P2687
   Carson DD, 2002, MOL HUM REPROD, V8, P871, DOI 10.1093/molehr/8.9.871
   Cheng WJ, 2005, NAT MED, V11, P531, DOI 10.1038/nm1230
   Clements PB, 2000, ATLAS GYNECOLOGIC SU, V0, P0
   Coletta RD, 2004, P NATL ACAD SCI USA, V101, P6478, DOI 10.1073/pnas.0401139101
   Meirelles LDS, 2006, J CELL SCI, V119, P2204, DOI 10.1242/jcs.02932
   Daftary GS, 2002, MOL ENDOCRINOL, V16, P571, DOI 10.1210/me.16.3.571
   Direkze NC, 2004, CANCER RES, V64, P8492, DOI 10.1158/0008-5472.CAN-04-1708
   Gilbert PM, 2010, J CLIN INVEST, V120, P1535, DOI 10.1172/JCI39534
   Golub TR, 1999, SCIENCE, V286, P531, DOI 10.1126/science.286.5439.531
   Hara F, 2007, AM J PATHOL, V170, P1594, DOI 10.2353/ajpath.2007.061025
   Hempel N, 2007, CANCER RES, V67, P5231, DOI 10.1158/0008-5472.CAN-07-0035
   HSIEHLI HM, 1995, DEVELOPMENT, V121, P1373
   Kalluri R, 2006, NAT REV CANCER, V6, P392, DOI 10.1038/nrc1877
   Kaur S, 2009, AM J PATHOL, V175, P2184, DOI 10.2353/ajpath.2009.090028
   Kenny HA, 2007, INT J CANCER, V121, P1463, DOI 10.1002/ijc.22874
   Ko SY, 2010, MOL CELL ENDOCRINOL, V317, P112, DOI 10.1016/j.mce.2009.12.025
   Kojima Y, 2010, P NATL ACAD SCI USA, V107, P20009, DOI 10.1073/pnas.1013805107
   Kroon E, 1998, EMBO J, V17, P3714, DOI 10.1093/emboj/17.13.3714
   Langer JC, 2004, J EXP MED, V199, P5, DOI 10.1084/jem.20030980
   Langley RR, 2003, CANCER RES, V63, P2971
   Langyel E, 2010, AM J PATHOL, V177, P1053, DOI 10.2353/ajpath.2010.100105
   LOPEZCASILLAS F, 1993, CELL, V73, P1435, DOI 10.1016/0092-8674(93)90368-Z
   Mace KA, 2009, STEM CELLS, V27, P1654, DOI 10.1002/stem.90
   McLean K, 2011, J CLIN INVEST, V121, P3206, DOI 10.1172/JCI45273
   Montavon C, 2012, GYNECOL ONCOL, V124, P582, DOI 10.1016/j.ygyno.2011.11.026
   Muratovska A, 2003, ONCOGENE, V22, P7989, DOI 10.1038/sj.onc.1206766
   Naora H, 2005, NAT REV CANCER, V5, P355, DOI 10.1038/nrc1611
   Nemunaitis J, 2006, J CLIN ONCOL, V24, P4721, DOI 10.1200/JCO.2005.05.5335
   Orimo A, 2005, CELL, V121, P335, DOI 10.1016/j.cell.2005.02.034
   Pearson JC, 2005, NAT REV GENET, V6, P893, DOI 10.1038/nrg1726
   PELTON RW, 1991, J CELL BIOL, V115, P1091, DOI 10.1083/jcb.115.4.1091
   Petersen OW, 2003, AM J PATHOL, V162, P391, DOI 10.1016/S0002-9440(10)63834-5
   Quante M, 2011, CANCER CELL, V19, P257, DOI 10.1016/j.ccr.2011.01.020
   Robson EJD, 2006, NAT REV CANCER, V6, P52, DOI 10.1038/nrc1778
   Samuel S, 2005, EUR J CANCER, V41, P2428, DOI 10.1016/j.ejca.2005.08.014
   Sanford LP, 1997, DEVELOPMENT, V124, P2659
   Son JW, 2011, CANCER LETT, V311, P29, DOI 10.1016/j.canlet.2011.06.021
   Spaeth EL, 2009, PLOS ONE, V4, P0, DOI 10.1371/journal.pone.0004992
   Stenderup K, 2003, BONE, V33, P919, DOI 10.1016/j.bone.2003.07.005
   Taylor HS, 1998, J CLIN INVEST, V101, P1379, DOI 10.1172/JCI1057
   Taylor HS, 1999, J CLIN ENDOCR METAB, V84, P1129, DOI 10.1210/jc.84.3.1129
   Taylor HS, 1997, BIOL REPROD, V57, P1338, DOI 10.1095/biolreprod57.6.1338
   Thiery JP, 2009, CELL, V139, P871, DOI 10.1016/j.cell.2009.11.007
   Thorsteinsdottir U, 2002, BLOOD, V99, P121, DOI 10.1182/blood.V99.1.121
   Tlsty TD, 2006, ANNU REV PATHOL-MECH, V1, P119, DOI 10.1146/annurev.pathol.1.110304.100224
   Tothill RW, 2008, CLIN CANCER RES, V14, P5198, DOI 10.1158/1078-0432.CCR-08-0196
   Trinh BQ, 2011, ONCOGENE, V30, P2718, DOI 10.1038/onc.2011.4
   Wu Q, 2007, MOL CANCER, V6, P0, DOI 10.1186/1476-4598-6-45
   Yoshida HY, 2006, CANCER RES, V66, P889, DOI 10.1158/0008-5472.CAN-05-2828
   Zhang YA, 2011, CANCER LETT, V303, P47, DOI 10.1016/j.canlet.2011.01.011
   Zhao M, 2010, MOL CARCINOGEN, V49, P923, DOI 10.1002/mc.20675
   Zuk PA, 2002, MOL BIOL CELL, V13, P4279, DOI 10.1091/mbc.E02-02-0105
NR 58
TC 101
Z9 108
U1 0
U2 24
PU AMER SOC CLINICAL INVESTIGATION INC
PI ANN ARBOR
PA 2015 MANCHESTER RD, ANN ARBOR, MI 48104 USA
SN 0021-9738
EI 1558-8238
J9 J CLIN INVEST
JI J. Clin. Invest.
PD OCT 15
PY 2012
VL 122
IS 10
BP 3603
EP 3617
DI 10.1172/JCI62229
PG 15
WC Medicine, Research & Experimental
SC Research & Experimental Medicine
GA 013VK
UT WOS:000309333800030
PM 22945634
DA 2023-09-23
ER

PT J
AU Hwang, RF
   Moore, TT
   Hattersley, MM
   Scarpitti, M
   Yang, B
   Devereaux, E
   Ramachandran, V
   Arumugam, T
   Ji, B
   Logsdon, CD
   Brown, JL
   Godin, R
AF Hwang, Rosa F.
   Moore, Todd T.
   Hattersley, Maureen Mertens
   Scarpitti, Meghan
   Yang, Bin
   Devereaux, Erik
   Ramachandran, Vijaya
   Arumugam, Thiruvengadam
   Ji, Baoan
   Logsdon, Craig D.
   Brown, Jeffrey L.
   Godin, Robert
TI Inhibition of the Hedgehog Pathway Targets the Tumor-Associated Stroma in Pancreatic Cancer
SO MOLECULAR CANCER RESEARCH
LA English
DT Article
ID basal-cell carcinoma; drug-resistance; sonic-hedgehog; self-renewal; mouse model; stem-cells; growth; medulloblastoma; requirement; activation
AB Purpose: The Hedgehog (Hh) pathway has emerged as an important pathway in multiple tumor types and is thought to be dependent on a paracrine signaling mechanism. The purpose of this study was to determine the role of pancreatic cancer-associated fibroblasts (human pancreatic stellate cells, HPSCs) in Hh signaling. In addition, we evaluated the efficacy of a novel Hh antagonist, AZD8542, on tumor progression with an emphasis on the role of the stroma compartment. Experimental Design: Expression of Hh pathway members and activation of the Hh pathway were analyzed in both HPSCs and pancreatic cancer cells. We tested the effects of Smoothened (SMO) inhibition with AZD8542 on tumor growth in vivo using an orthotopic model of pancreatic cancer containing varying amounts of stroma. Results: HPSCs expressed high levels of SMO receptor and low levels of Hh ligands, whereas cancer cells showed the converse expression pattern. HPSC proliferation was stimulated by Sonic Hedgehog with upregulation of downstream GLI1 mRNA. These effects were abrogated by AZD8542 treatment. In an orthotopic model of pancreatic cancer, AZD8542 inhibited tumor growth only when HPSCs were present, implicating a paracrine signaling mechanism dependent on stroma. Further evidence of paracrine signaling of the Hh pathway in prostate and colon cancer models is provided, demonstrating the broader applicability of our findings. Conclusion: Based on the use of our novel human-derived pancreatic cancer stellate cells, our results suggest that Hh-targeted therapies primarily affect the tumor-associated stroma, rather than the epithelial compartment. Mol Cancer Res; 10(9); 1147-57. (C) 2012 AACR.
C1 [Hwang, Rosa F.; Moore, Todd T.] Univ Texas MD Anderson Canc Ctr, Dept Surg Oncol, Houston, TX 77230 USA.
   [Scarpitti, Meghan; Ramachandran, Vijaya; Arumugam, Thiruvengadam; Ji, Baoan; Logsdon, Craig D.] Univ Texas MD Anderson Canc Ctr, Dept Canc Biol, Houston, TX 77230 USA.
   [Hattersley, Maureen Mertens; Yang, Bin; Devereaux, Erik; Brown, Jeffrey L.; Godin, Robert] AstraZeneca, Waltham, MA USA.
C3 University of Texas System; UTMD Anderson Cancer Center; University of Texas System; UTMD Anderson Cancer Center; AstraZeneca
RP Hwang, RF (通讯作者)，Univ Texas MD Anderson Canc Ctr, Dept Surg Oncol, POB 301402,Unit 444, Houston, TX 77230 USA.
EM rhwang@mdanderson.org
FU National Institutes of Health [1K08CA138912-01A1]; MD Anderson's Cancer Center [5P30CA016672]
CR Bar EE, 2007, STEM CELLS, V25, P2524, DOI 10.1634/stemcells.2007-0166
   Berman DM, 2002, SCIENCE, V297, P1559, DOI 10.1126/science.1073733
   Berman DM, 2003, NATURE, V425, P846, DOI 10.1038/nature01972
   Bruns Christiane J, 1999, NEOPLASIA (NEW YORK), V1, P50, DOI 10.1038/sj.neo.7900005
   Chen WW, 2011, P NATL ACAD SCI USA, V108, P9589, DOI 10.1073/pnas.1017945108
   Chen YJ, 1900, V80, V0, P851
   Chi SM, 2006, CANCER LETT, V244, P53, DOI 10.1016/j.canlet.2005.11.036
   Clement V, 2007, CURR BIOL, V17, P165, DOI 10.1016/j.cub.2006.11.033
   Dierks C, 2008, CANCER CELL, V14, P238, DOI 10.1016/j.ccr.2008.08.003
   Fan L, 2004, ENDOCRINOLOGY, V145, P3961, DOI 10.1210/en.2004-0079
   Feldmann G, 2008, GUT, V57, P1420, DOI 10.1136/gut.2007.148189
   Feldmann G, 2007, CANCER RES, V67, P2187, DOI 10.1158/0008-5472.CAN-06-3281
   Green J, 1998, BRIT J DERMATOL, V139, P911
   Hidalgo M, 2009, NEW ENGL J MED, V361, P2094, DOI 10.1056/NEJMcibr0905857
   Hwang RF, 2008, CANCER RES, V68, P918, DOI 10.1158/0008-5472.CAN-07-5714
   Ingham PW, 2001, GENE DEV, V15, P3059, DOI 10.1101/gad.938601
   Karhadkar SS, 2004, NATURE, V431, P707, DOI 10.1038/nature02962
   Kikuta K, 2010, BIOCHEM BIOPH RES CO, V403, P380, DOI 10.1016/j.bbrc.2010.11.040
   Liu SL, 2006, CANCER RES, V66, P6063, DOI 10.1158/0008-5472.CAN-06-0054
   Nolan-Stevaux O, 2009, GENE DEV, V23, P24, DOI 10.1101/gad.1753809
   Olive KP, 2009, SCIENCE, V324, P1457, DOI 10.1126/science.1171362
   Oro AE, 1997, SCIENCE, V276, P817, DOI 10.1126/science.276.5313.817
   Queiroz KC, 1900, V29, V0, P6314
   Rubin JB, 2002, CANCER CELL, V2, P7, DOI 10.1016/S1535-6108(02)00090-9
   Sanchez P, 2004, P NATL ACAD SCI USA, V101, P12561, DOI 10.1073/pnas.0404956101
   Sasai K, 2006, CANCER RES, V66, P4215, DOI 10.1158/0008-5472.CAN-05-4505
   Sasaki H, 1997, DEVELOPMENT, V124, P1313
   Sims-Mourtada J, 2007, ONCOGENE, V26, P5674, DOI 10.1038/sj.onc.1210356
   Thayer SP, 2003, NATURE, V425, P851, DOI 10.1038/nature02009
   Tian H, 2009, P NATL ACAD SCI USA, V106, P4254, DOI 10.1073/pnas.0813203106
   Tredan O, 2007, J NATL CANCER I, V99, P1441, DOI 10.1093/jnci/djm135
   Watkins DN, 2003, NATURE, V422, P313, DOI 10.1038/nature01493
   Xie JW, 1998, NATURE, V391, P90, DOI 10.1038/34201
   Yang B, 2012, BIOORG MED CHEM LETT, V22, P4907, DOI 10.1016/j.bmcl.2012.04.104
   Yauch RL, 2008, NATURE, V455, P406, DOI 10.1038/nature07275
   Yuan Z, 2007, ONCOGENE, V26, P1046, DOI 10.1038/sj.onc.1209860
NR 36
TC 82
Z9 84
U1 2
U2 20
PU AMER ASSOC CANCER RESEARCH
PI PHILADELPHIA
PA 615 CHESTNUT ST, 17TH FLOOR, PHILADELPHIA, PA 19106-4404 USA
SN 1541-7786
EI 
J9 MOL CANCER RES
JI Mol. Cancer Res.
PD SEP 15
PY 2012
VL 10
IS 9
BP 1147
EP 1157
DI 10.1158/1541-7786.MCR-12-0022
PG 11
WC Oncology; Cell Biology
SC Oncology; Cell Biology
GA 031NI
UT WOS:000310648300002
PM 22859707
DA 2023-09-23
ER

PT J
AU Bhattacharya, SD
   Mi, ZY
   Talbot, LJ
   Guo, HT
   Kuo, PC
AF Bhattacharya, Syamal D.
   Mi, Zhiyong
   Talbot, Lindsay J.
   Guo, Hongtao
   Kuo, Paul C.
TI Human mesenchymal stem cell and epithelial hepatic carcinoma cell lines in admixture: Concurrent stimulation of cancer-associated fibroblasts and epithelial-to-mesenchymal transition markers
SO SURGERY
LA English
DT Article
ID osteopontin; overexpression; metastasis
AB Background. The microenviranments of neoplasms influence both mesenchymal stem cell differentiation into cancer-associated fibroblasts (CAF) and tumor cell line differentiation to mesenchymal phenotypes via epithelial-to-mesenchymal transition (EMT). Using direct cell-cell contact approximating the microenvironment of a neoplasm, we investigated the role of this interaction in human mesenchymal stem cells (hMSCs) and epithelial hepatic carcinoma SK-Hep1 cells by evaluating CAF differentiation and EMT. Methods. hMSCs and SK-Hep1 cells were homogenausly cultured for 12 hours with media only, OPN-R3 aptamer blockade of OPN, or RGD peptide blockade of integrin receptor, negative control mutant OPN-R3 aptamer, and RGE peptide blockade. mRNA was isolated from each subpopulation, and real-time-polymerase chain reaction was performed for CAF markers and EMT transcription factors and structural proteins. Results. SK-Hep1 cells in admixture with hMSCs showed increased EMT marker vimentin expression that was ablated with OPN-R3 aptamer or RGD blockade. SK-Hep1 cells when cultured with hMSC admixture increased Snail and Slug expression that was hindered with OPN-R3 aptamer hMSCs acquired CAF markers tenascin-c and SDF-1 in admixture that was ablated with either OPN-R3 aptamer or RGD blockade. All SK-Hepl and hMSC negative control subpopulations were statistically equivalent to media-only groups. Fluorescence photography exhibited the critical cell-cell interfaces and acquired EMT traits of SK-Hep1. Conclusion. We conclude that direct interaction of cell lines closely replicates the native neoplasm microenvironment. Our experiments reveal soluble OPN or integrin receptor blockade independently prevents progression to metastatic phenotype by acquisition of CAF and EMT markers. (Surgery 2012; 152:449-54.)
C1 [Mi, Zhiyong; Kuo, Paul C.] Loyola Univ, Med Ctr, Dept Surg, Maywood, IL 60153 USA.
   [Bhattacharya, Syamal D.; Talbot, Lindsay J.; Guo, Hongtao] Duke Univ, Med Ctr, Dept Surg, Durham, NC 27710 USA.
C3 Loyola University Chicago; Duke University
RP Kuo, PC (通讯作者)，Loyola Univ, Med Ctr, Dept Surg, 2160 S 1st Ave,EMS Bldg,Room 3244, Maywood, IL 60153 USA.
EM pkuo@lumc.edu
FU NIH [R01 GM065113-A2, UL1 RR024128, T32 CA093245-09, T32 GM069331]
CR Aktas B, 2009, BREAST CANCER RES, V11, P0, DOI 10.1186/bcr2333
   Allen M, 2011, J PATHOL, V223, P162, DOI 10.1002/path.2803
   Chen Hong-Chen, 2004, V294, V0, P15
   Chen Jie, 2010, GENES CANCER, V1, P822, DOI 10.1177/1947601910383564
   Dai J, 2009, ONCOGENE, V28, P3412, DOI 10.1038/onc.2009.189
   Duda DG, 2010, P NATL ACAD SCI USA, V107, P21677, DOI 10.1073/pnas.1016234107
   Gotoh M, 2002, PATHOL INT, V52, P19, DOI 10.1046/j.1440-1827.2002.01316.x
   Hiscox S, 2006, INT J CANCER, V118, P290, DOI 10.1002/ijc.21355
   Mi ZY, 2011, CARCINOGENESIS, V32, P477, DOI 10.1093/carcin/bgr009
   Mishra PJ, 2008, CANCER RES, V68, P4331, DOI 10.1158/0008-5472.CAN-08-0943
   Oates AJ, 1997, INVAS METAST, V17, P1
   Pan HW, 2003, CANCER-AM CANCER SOC, V98, P119, DOI 10.1002/cncr.11487
   Sansone P, 2007, J CLIN INVEST, V117, P3988, DOI 10.1172/JCI32533
   Tavazoie SF, 2008, NATURE, V451, P147, DOI 10.1038/nature06487
   Thiery JP, 2006, NAT REV MOL CELL BIO, V7, P131, DOI 10.1038/nrm1835
   Tsan MF, 2006, SEMIN CANCER BIOL, V16, P32, DOI 10.1016/j.semcancer.2005.07.004
   van Zijl F, 2010, WORLD J HEPATOL, V2, P1, DOI 10.4254/wjh.v2.i1.1
NR 17
TC 24
Z9 27
U1 0
U2 24
PU MOSBY-ELSEVIER
PI NEW YORK
PA 360 PARK AVENUE SOUTH, NEW YORK, NY 10010-1710 USA
SN 0039-6060
EI 
J9 SURGERY
JI Surgery
PD SEP 15
PY 2012
VL 152
IS 3
BP 449
EP 454
DI 10.1016/j.surg.2012.06.011
PG 6
WC Surgery
SC Surgery
GA 003PJ
UT WOS:000308623500020
PM 22938903
DA 2023-09-23
ER

PT J
AU Spector, I
   Zilberstein, Y
   Lavy, A
   Nagler, A
   Genin, O
   Pines, M
AF Spector, Itai
   Zilberstein, Yael
   Lavy, Adi
   Nagler, Arnon
   Genin, Olga
   Pines, Mark
TI Involvement of Host Stroma Cells and Tissue Fibrosis in Pancreatic Tumor Development in Transgenic Mice
SO PLOS ONE
LA English
DT Article
ID cancer-associated fibroblasts; induced liver fibrosis; collagen type-i; stellate cells; epithelial-cells; prostate-cancer; gene-expression; hepatocellular-carcinoma; mesenchymal transition; ductal adenocarcinoma
AB Introduction: Stroma cells and extracellular matrix (ECM) components provide the pivotal microenvironment for tumor development. The study aimed to evaluate the importance of the pancreatic stroma for tumor development. Methods: Pancreatic tumor cells were implanted subcutaneously into green fluorescent protein transgenic mice, and stroma cells invading the tumors were identified through immunohistochemistry. Inhibition of tumor invasion by stroma cells was achieved with halofuginone, an inhibitor of TGF beta/Smad3 signaling, alone or in combination with chemotherapy. The origin of tumor ECM was evaluated with species-specific collagen I antibodies and in situ hybridization of collagen alpha 1(I) gene. Pancreatic fibrosis was induced by cerulean injection and tumors by spleen injection of pancreatic tumor cells. Results: Inhibition of stroma cell infiltration and reduction of tumor ECM levels by halofuginone inhibited development of tumors derived from mouse and human pancreatic cancer cells. Halofuginone reduced the number only of stroma myofibroblasts expressing both contractile and collagen biosynthesis markers. Both stroma myofibroblasts and tumor cells generated ECM that contributes to tumor growth. Combination of treatments that inhibit stroma cell infiltration, cause apoptosis of myofibroblasts and inhibit Smad3 phosphorylation, with chemotherapy that increases tumor-cell apoptosis without affecting Smad3 phosphorylation was more efficacious than either treatment alone. More tumors developed in fibrotic than in normal pancreas, and prevention of tissue fibrosis greatly reduced tumor development. Conclusions: The utmost importance of tissue fibrosis and of stroma cells for tumor development presents potential new therapy targets, suggesting combination therapy against stroma and neoplastic cells as a treatment of choice.
C1 [Spector, Itai; Lavy, Adi; Genin, Olga; Pines, Mark] Agr Res Org, Volcani Ctr, Inst Anim Sci, IL-50250 Bet Dagan, Israel.
   [Spector, Itai; Lavy, Adi] Hebrew Univ Jerusalem, Dept Anim Sci, IL-76100 Rehovot, Israel.
   [Zilberstein, Yael] Tel Aviv Univ, SCMIC, IL-69978 Tel Aviv, Israel.
   [Nagler, Arnon] Chaim Sheba Med Ctr, Dept Hematol & Bone Marrow Transplantat, IL-52621 Tel Hashomer, Israel.
C3 VOLCANI INSTITUTE OF AGRICULTURAL RESEARCH; Hebrew University of Jerusalem; Tel Aviv University; Chaim Sheba Medical Center
RP Spector, I (通讯作者)，Agr Res Org, Volcani Ctr, Inst Anim Sci, IL-50250 Bet Dagan, Israel.
EM pines@agri.huji.ac.il
FU Israel Science Foundation [ISF 1315/10]
CR Abramovitch Rinat, 1999, NEOPLASIA (NEW YORK), V1, P321, DOI 10.1038/sj.neo.7900043
   Adegboyega PA, 2010, HUM PATHOL, V41, P1128, DOI 10.1016/j.humpath.2009.12.014
   Alphonso A, 2009, NEOPLASIA, V11, P1264, DOI 10.1593/neo.91302
   Amann T, 2009, CANCER SCI, V100, P646, DOI 10.1111/j.1349-7006.2009.01087.x
   Apte MV, 2004, PANCREAS, V29, P179, DOI 10.1097/00006676-200410000-00002
   Armstrong T, 2004, CLIN CANCER RES, V10, P7427, DOI 10.1158/1078-0432.CCR-03-0825
   Bachem MG, 2005, GASTROENTEROLOGY, V128, P907, DOI 10.1053/j.gastro.2004.12.036
   Badea L, 2008, HEPATO-GASTROENTEROL, V55, P2016
   Bruck R, 2001, HEPATOLOGY, V33, P379, DOI 10.1053/jhep.2001.21408
   Cheng JC, 2011, CANCER LETT, V304, P107, DOI 10.1016/j.canlet.2011.02.008
   Chu GC, 2007, J CELL BIOCHEM, V101, P887, DOI 10.1002/jcb.21209
   De Wever O, 2002, BIOL CHEM, V383, P55
   Desmouliere A, 2004, INT J DEV BIOL, V48, P509, DOI 10.1387/ijdb.041802ad
   Erkan M, 2010, EXPERIMENTAL ONCOLOGY, V32, P128
   Franco OE, 2011, CANCER RES, V71, P1272, DOI 10.1158/0008-5472.CAN-10-3142
   Friedman SL, 2004, HEPATOLOGY, V40, P1041, DOI 10.1002/hep.20476
   Gavish Z, 2002, PROSTATE, V51, P73, DOI 10.1002/pros.10059
   Genin O, 2008, NEOPLASIA, V10, P940, DOI 10.1593/neo.08456
   Gnainsky Y, 2007, CELL TISSUE RES, V328, P153, DOI 10.1007/s00441-006-0330-1
   Huebner KD, 2008, AM J PHYSIOL-HEART C, V294, PH1550, DOI 10.1152/ajpheart.01253.2007
   Hwang RF, 2008, CANCER RES, V68, P918, DOI 10.1158/0008-5472.CAN-07-5714
   Ikenaga N, 2010, GASTROENTEROLOGY, V139, P1041, DOI 10.1053/j.gastro.2010.05.084
   Imamichi Y, 2007, CELLS TISSUES ORGANS, V185, P180, DOI 10.1159/000101319
   Kalluri R, 2006, NAT REV CANCER, V6, P392, DOI 10.1038/nrc1877
   Keller TL, 2012, NAT CHEM BIOL, V8, P311, DOI 10.1038/NCHEMBIO.790
   Liu M, 2011, INT J CANCER, V129, P1795, DOI 10.1002/ijc.26116
   Longerich T, 2011, PATHOL RES PRACT, V207, P8, DOI 10.1016/j.prp.2010.09.007
   Masamune A, 2009, CLIN GASTROENTEROL H, V7, PS48, DOI 10.1016/j.cgh.2009.07.038
   McGaha TL, 2002, J INVEST DERMATOL, V118, P461, DOI 10.1046/j.0022-202x.2001.01690.x
   Medici D, 2010, MATRIX BIOL, V29, P161, DOI 10.1016/j.matbio.2009.12.003
   Micke P, 2004, LUNG CANCER, V45, PS163, DOI 10.1016/j.lungcan.2004.07.977
   Mikula M, 2006, J CELL PHYSIOL, V209, P560, DOI 10.1002/jcp.20772
   Miyamoto H, 2004, PANCREAS, V28, P38, DOI 10.1097/00006676-200401000-00006
   Muerkoster S, 2004, CANCER RES, V64, P1331, DOI 10.1158/0008-5472.CAN-03-1860
   Nagler A, 1999, TRANSPLANTATION, V68, P1806, DOI 10.1097/00007890-199912150-00027
   Olive KP, 2009, SCIENCE, V324, P1457, DOI 10.1126/science.1171362
   Orimo A, 2005, CELL, V121, P335, DOI 10.1016/j.cell.2005.02.034
   Perez-Mancera PA, 2012, GASTROENTEROLOGY, V142, P1079, DOI 10.1053/j.gastro.2012.03.002
   Pines M, 2001, BIOCHEM PHARMACOL, V62, P1221, DOI 10.1016/S0006-2952(01)00753-5
   Pinthus JH, 2005, J UROLOGY, V174, P1527, DOI 10.1097/01.ju.0000179218.16587.d2
   Radisky DC, 2007, J CELL BIOCHEM, V101, P830, DOI 10.1002/jcb.21186
   Rosenthal E, 2004, MOL CARCINOGEN, V40, P116, DOI 10.1002/mc.20024
   Sheffer Y, 2007, MOL CANCER THER, V6, P570, DOI 10.1158/1535-7163.MCT-06-0468
   Shekhar MPV, 2003, BREAST CANCER RES, V5, P130, DOI 10.1186/bcr580
   Shekhar MPV, 2001, CANCER RES, V61, P1320
   Shields MA, 2012, BIOCHEM J, V441, P541, DOI 10.1042/BJ20111240
   Solinas G, 2009, J LEUKOCYTE BIOL, V86, P1065, DOI 10.1189/jlb.0609385
   Spector I, 2010, PANCREAS, V39, P1008, DOI 10.1097/MPA.0b013e3181da8aa3
   Sugimoto H, 2006, CANCER BIOL THER, V5, P1640, DOI 10.4161/cbt.5.12.3354
   Sundrud MS, 2009, SCIENCE, V324, P1334, DOI 10.1126/science.1172638
   Tuxhorn JA, 2002, CLIN CANCER RES, V8, P2912
   Untergasser G, 2005, MECH AGEING DEV, V126, P59, DOI 10.1016/j.mad.2004.09.023
   Van Hoorde L, 2000, PROG MOL SUBCELL BIOL, V25, P105
   van Kempen LCLT, 2003, EUR J CELL BIOL, V82, P539, DOI 10.1078/0171-9335-00346
   van Zijl F, 2009, ONCOGENE, V28, P4022, DOI 10.1038/onc.2009.253
   Webber J, 2010, CANCER RES, V70, P9621, DOI 10.1158/0008-5472.CAN-10-1722
   Whiteside TL, 2008, ONCOGENE, V27, P5904, DOI 10.1038/onc.2008.271
   Wu SD, 2012, CANCER TREAT REV, V38, P218, DOI 10.1016/j.ctrv.2011.06.010
   Xavier S, 2004, J BIOL CHEM, V279, P15167, DOI 10.1074/jbc.M309798200
   Xia YH, 2010, J CANCER RES CLIN, V136, P309, DOI 10.1007/s00432-009-0666-5
   Yang JD, 2011, SEMIN CANCER BIOL, V21, P35, DOI 10.1016/j.semcancer.2010.10.007
   Zhao HJ, 2009, PROSTATE, V69, P991, DOI 10.1002/pros.20946
   Zhou JF, 2001, CANCER RES, V61, P2328
   Zidar N, 2002, ONCOLOGY-BASEL, V62, P381, DOI 10.1159/000065071
   Zion O, 2009, PANCREAS, V38, P427, DOI 10.1097/MPA.0b013e3181967670
NR 66
TC 27
Z9 28
U1 0
U2 8
PU PUBLIC LIBRARY SCIENCE
PI SAN FRANCISCO
PA 1160 BATTERY STREET, STE 100, SAN FRANCISCO, CA 94111 USA
SN 1932-6203
EI 
J9 PLOS ONE
JI PLoS One
PD JUL 25
PY 2012
VL 7
IS 7
BP 
EP 
DI 10.1371/journal.pone.0041833
PG 10
WC Multidisciplinary Sciences
SC Science & Technology - Other Topics
GA 979GX
UT WOS:000306806600131
PM 22848627
DA 2023-09-23
ER

PT J
AU Carito, V
   Bonuccelli, G
   Martinez-Outschoorn, UE
   Whitaker-Menezes, D
   Caroleo, MC
   Cione, E
   Howell, A
   Pestell, RG
   Lisanti, MP
   Sotgia, F
AF Carito, Valentina
   Bonuccelli, Gloria
   Martinez-Outschoorn, Ubaldo E.
   Whitaker-Menezes, Diana
   Caroleo, Maria Cristina
   Cione, Erika
   Howell, Anthony
   Pestell, Richard G.
   Lisanti, Michael P.
   Sotgia, Federica
TI Metabolic remodeling of the tumor microenvironment Migration stimulating factor (MSF) reprograms myofibroblasts toward lactate production, fueling anabolic tumor growth
SO CELL CYCLE
LA English
DT Article
DE migration stimulating factor (MSF); myofibroblast; metabolic coupling; tumor stroma; cancer-associated fibroblasts; aerobic glycolysis; TGF-beta signaling
ID cancer-associated fibroblasts; hyaluronic-acid synthesis; smooth muscle actin; breast-cancer; tgf-beta; transforming growth-factor-beta-1; stromal myofibroblasts; patient fibroblasts; oxidative stress; phenotypic characteristics
AB Migration stimulating factor (MSF) is a genetically truncated N-terminal isoform of fibronectin that is highly expressed during mammalian development in fetal fibroblasts, and during tumor formation in human cancer-associated myofibroblasts. However, its potential functional role in regulating tumor metabolism remains unexplored. Here, we generated an immortalized fibroblast cell line that recombinantly overexpresses MSF and studied their properties relative to vector-alone control fibroblasts. Our results indicate that overexpression of MSF is sufficient to confer myofibroblastic differentiation, likely via increased TGF-beta signaling. In addition, MSF activates the inflammation-associated transcription factor NF kappa B, resulting in the onset of autophagy/mitophagy, thereby driving glycolytic metabolism (L-lactate production) in the tumor microenvironment. Consistent with the idea that glycolytic fibroblasts fuel tumor growth (via L-lactate, a high-energy mitochondrial fuel), MSF fibroblasts significantly increased tumor growth, by up to 4-fold. Mechanistic dissection of the MSF signaling pathway indicated that Cdc42 lies downstream of MSF and fibroblast activation. In accordance with this notion, Cdc42 overexpression in immortalized fibroblasts was sufficient to drive myofibroblast differentiation, to provoke a shift towards glycolytic metabolism and to promote tumor growth by up to 2-fold. In conclusion, the MSF/Cdc42/NF kappa B signaling cascade may be a critical druggable target in preventing "Warburg-like" cancer metabolism in tumor-associated fibroblasts. Thus, MSF functions in the metabolic remodeling of the tumor microenvironment by metabolically reprogramming cancer-associated fibroblasts toward glycolytic metabolism.
C1 [Carito, Valentina; Bonuccelli, Gloria; Martinez-Outschoorn, Ubaldo E.; Whitaker-Menezes, Diana; Pestell, Richard G.; Lisanti, Michael P.; Sotgia, Federica] Thomas Jefferson Univ, Jefferson Stem Cell Biol & Regenerat Med Ctr, Kimmel Canc Ctr, Philadelphia, PA 19107 USA.
   [Carito, Valentina; Bonuccelli, Gloria; Martinez-Outschoorn, Ubaldo E.; Whitaker-Menezes, Diana; Pestell, Richard G.; Lisanti, Michael P.; Sotgia, Federica] Thomas Jefferson Univ, Dept Stem Cell Biol & Regenerat Med, Kimmel Canc Ctr, Philadelphia, PA 19107 USA.
   [Carito, Valentina; Bonuccelli, Gloria; Martinez-Outschoorn, Ubaldo E.; Whitaker-Menezes, Diana; Pestell, Richard G.; Lisanti, Michael P.; Sotgia, Federica] Thomas Jefferson Univ, Dept Canc Biol, Kimmel Canc Ctr, Philadelphia, PA 19107 USA.
   [Carito, Valentina; Caroleo, Maria Cristina; Cione, Erika] Univ Calabria, Dept Pharmacobiol, I-87036 Cosenza, Italy.
   [Martinez-Outschoorn, Ubaldo E.; Pestell, Richard G.; Lisanti, Michael P.] Thomas Jefferson Univ, Dept Med Oncol, Kimmel Canc Ctr, Philadelphia, PA 19107 USA.
   [Howell, Anthony; Lisanti, Michael P.; Sotgia, Federica] Univ Manchester, Manchester Breast Ctr, Manchester M13 9PL, Lancs, England.
   [Howell, Anthony; Lisanti, Michael P.; Sotgia, Federica] Univ Manchester, Breakthrough Breast Canc Res Unit, Paterson Inst Canc Res, Sch Canc Enabling Sci & Technol,Manchester Acad H, Manchester M13 9PL, Lancs, England.
C3 Jefferson University; Jefferson University; Jefferson University; University of Calabria; Jefferson University; University of Manchester; University of Manchester
RP Lisanti, MP (通讯作者)，Thomas Jefferson Univ, Jefferson Stem Cell Biol & Regenerat Med Ctr, Kimmel Canc Ctr, Philadelphia, PA 19107 USA.
EM michaelp.lisanti@gmail.com; fsotgia@gmail.com
FU Breast Cancer Alliance (BCA); American Cancer Society (ACS); NIH/NCI [R01-CA-080250, R01-CA-098779, R01-CA-120876, R01-AR-055660, R01-CA-70896, R01-CA-75503, R01-CA-86072, R01-CA-107382]; Susan G. Komen Breast Cancer Foundation; Dr. Ralph and Marian C. Falk Medical Research Trust; NIH/NCI Cancer Center Core grant [P30-CA-56036]; Margaret Q. Landenberger Research Foundation; Pennsylvania Department of Health; Centre grant in Manchester from Breakthrough Breast Cancer in the UK; European Research Council; Breast Cancer Now [MAN-Q1] Funding Source: researchfish
CR Cammarano MS, 2001, J BIOL CHEM, V276, P25876, DOI 10.1074/jbc.M011345200
   Casey TM, 2008, BREAST CANCER RES TR, V110, P39, DOI 10.1007/s10549-007-9684-7
   COLLETTA AA, 1990, BRIT J CANCER, V62, P405, DOI 10.1038/bjc.1990.307
   DESMOULIERE A, 1993, J CELL BIOL, V122, P103, DOI 10.1083/jcb.122.1.103
   Direkze NC, 2004, CANCER RES, V64, P8492, DOI 10.1158/0008-5472.CAN-04-1708
   ELLIS I, 1992, J CELL SCI, V102, P447
   GREY AM, 1989, P NATL ACAD SCI USA, V86, P2438, DOI 10.1073/pnas.86.7.2438
   HAGGIE JA, 1987, LANCET, V1, P1455
   Heasman SJ, 2008, NAT REV MOL CELL BIO, V9, P690, DOI 10.1038/nrm2476
   Kay RA, 2005, CANCER RES, V65, P10742, DOI 10.1158/0008-5472.CAN-05-2038
   Kojima Y, 2010, P NATL ACAD SCI USA, V107, P20009, DOI 10.1073/pnas.1013805107
   Levy L, 2006, CYTOKINE GROWTH F R, V17, P41, DOI 10.1016/j.cytogfr.2005.09.009
   Lohr M, 2001, CANCER RES, V61, P550
   Martinez-Outschoorn UE, 2012, CELL METAB, V15, P4, DOI 10.1016/j.cmet.2011.12.011
   Martinez-Outschoorn UE, 2011, INT J BIOCHEM CELL B, V43, P1045, DOI 10.1016/j.biocel.2011.01.023
   Martinez-Outschoorn UE, 2011, AM J PATHOL, V178, P1949, DOI 10.1016/j.ajpath.2011.03.002
   Martinez-Outschoorn UE, 2010, CELL CYCLE, V9, P2423, DOI 10.4161/cc.9.12.12048
   Massague J, 2008, CELL, V134, P215, DOI 10.1016/j.cell.2008.07.001
   Massague J, 2012, FEBS LETT, V586, P1833, DOI 10.1016/j.febslet.2012.05.030
   Mishra PJ, 2008, CANCER RES, V68, P4331, DOI 10.1158/0008-5472.CAN-08-0943
   Monypenny J, 2009, MOL CELL BIOL, V29, P2730, DOI 10.1128/MCB.01285-08
   Nowak G, 1996, AM J PHYSIOL-RENAL, V271, PF689, DOI 10.1152/ajprenal.1996.271.3.F689
   Pavlides S, 2012, ANTIOXID REDOX SIGN, V16, P1264, DOI 10.1089/ars.2011.4243
   Pavlides S, 2009, CELL CYCLE, V8, P3984, DOI 10.4161/cc.8.23.10238
   Perona R, 1997, GENE DEV, V11, P463, DOI 10.1101/gad.11.4.463
   Petersen OW, 2003, AM J PATHOL, V162, P391, DOI 10.1016/S0002-9440(10)63834-5
   PICARDO M, 1991, LANCET, V337, P130, DOI 10.1016/0140-6736(91)90798-T
   RACKER E, 1985, P NATL ACAD SCI USA, V82, P3535, DOI 10.1073/pnas.82.11.3535
   RONNOVJESSEN L, 1993, LAB INVEST, V68, P696
   RonnovJessen L, 1996, PHYSIOL REV, V76, P69, DOI 10.1152/physrev.1996.76.1.69
   Santos AM, 2009, J CLIN INVEST, V119, P3613, DOI 10.1172/JCI38988
   SCHOR AM, 1994, INT J CANCER, V59, P25, DOI 10.1002/ijc.2910590107
   Schor S L, 1995, EXS, V74, P273
   Schor S L, 1994, CANCER TREAT RES, V71, P277
   SCHOR SL, 1990, CANCER INVEST, V8, P665, DOI 10.3109/07357909009018941
   Schor SL, 2003, CANCER RES, V63, P8827
   SCHOR SL, 1988, J CELL SCI, V90, P391
   SCHOR SL, 1989, IN VITRO CELL DEV B, V25, P737
   SCHOR SL, 1993, SYM SOC EXP BIOL, V47, P235
   Schor SL, 2001, BREAST CANCER RES, V3, P373, DOI 10.1186/bcr325
   SCHOR SL, 1991, EXP SUPPL, V59, P127
   SCHOR SL, 1987, J CELL SCI, V0, P165
   SCHOR SL, 1987, EXP CELL BIOL, V55, P11
   SCHOR SL, 1988, J CELL SCI, V90, P401
   SCHOR SL, 1986, INT J CANCER, V37, P831, DOI 10.1002/ijc.2910370606
   SIEWEKE MH, 1990, SCIENCE, V248, P1656, DOI 10.1126/science.2163544
   SIEWEKE MH, 1994, CRIT REV ONCOGENESIS, V5, P297, DOI 10.1615/CritRevOncog.v5.i2-3.90
   Sotgia F, 2012, ANNU REV PATHOL-MECH, V7, P423, DOI 10.1146/annurev-pathol-011811-120856
   Surowiak P, 2007, ANTICANCER RES, V27, P2917
   Toullec A, 2010, EMBO MOL MED, V2, P211, DOI 10.1002/emmm.201000073
   Tsujino T, 2007, CLIN CANCER RES, V13, P2082, DOI 10.1158/1078-0432.CCR-06-2191
   Vozenin-Brotons MC, 2001, FREE RADICAL BIO MED, V30, P30, DOI 10.1016/S0891-5849(00)00431-7
   Waghray M, 2005, FASEB J, V19, P854, DOI 10.1096/fj.04-2882fje
   Whitaker-Menezes D, 2011, CELL CYCLE, V10, P4047, DOI 10.4161/cc.10.23.18151
   Whitaker-Menezes D, 2011, CELL CYCLE, V10, P1772, DOI 10.4161/cc.10.11.15659
   Zeisberg EM, 2007, CANCER RES, V67, P10123, DOI 10.1158/0008-5472.CAN-07-3127
NR 56
TC 38
Z9 42
U1 0
U2 9
PU LANDES BIOSCIENCE
PI AUSTIN
PA 1806 RIO GRANDE ST, AUSTIN, TX 78702 USA
SN 1538-4101
EI 
J9 CELL CYCLE
JI Cell Cycle
PD SEP 15
PY 2012
VL 11
IS 18
BP 3403
EP 3414
DI 10.4161/cc.21701
PG 12
WC Cell Biology
SC Cell Biology
GA 007SE
UT WOS:000308907600020
PM 22918248
DA 2023-09-23
ER

PT J
AU Khalili, JS
   Liu, SJ
   Rodriguez-Cruz, TG
   Whittington, M
   Wardell, S
   Liu, CW
   Zhang, MY
   Cooper, ZA
   Frederick, DT
   Li, YF
   Zhang, M
   Joseph, RW
   Bernatchez, C
   Ekmekcioglu, S
   Grimm, E
   Radvanyi, LG
   Davis, RE
   Davies, MA
   Wargo, JA
   Hwu, P
   Lizee, G
AF Khalili, Jahan S.
   Liu, Shujuan
   Rodriguez-Cruz, Tania G.
   Whittington, Mayra
   Wardell, Seth
   Liu, Chengwen
   Zhang, Minying
   Cooper, Zachary A.
   Frederick, Dennie T.
   Li, Yufeng
   Zhang, Min
   Joseph, Richard W.
   Bernatchez, Chantale
   Ekmekcioglu, Suhendan
   Grimm, Elizabeth
   Radvanyi, Laszlo G.
   Davis, Richard E.
   Davies, Michael A.
   Wargo, Jennifer A.
   Hwu, Patrick
   Lizee, Gregory
TI Oncogenic BRAF(V600E) Promotes Stromal Cell-Mediated Immunosuppression Via Induction of Interleukin-1 in Melanoma
SO CLINICAL CANCER RESEARCH
LA English
DT Article
ID suppressor-cells; immune; fibroblasts; responses; microenvironment; identification; infiltration; inflammation; chemotherapy; activation
AB Purpose: In this study, we assessed the specific role of BRAF(V600E) signaling in modulating the expression of immune regulatory genes in melanoma, in addition to analyzing downstream induction of immune suppression by primary human melanoma tumor-associated fibroblasts (TAF). Experimental Design: Primary human melanocytes and melanoma cell lines were transduced to express WT or V600E forms of BRAF, followed by gene expression analysis. The BRAF(V600E) inhibitor vemurafenib was used to confirm targets in BRAF(V600E)-positive melanoma cell lines and in tumors from melanoma patients undergoing inhibitor treatment. TAF lines generated from melanoma patient biopsies were tested for their ability to inhibit the function of tumor antigen-specific T cells, before and following treatment with BRAF(V600E)-upregulated immune modulators. Transcriptional analysis of treated TAFs was conducted to identify potential mediators of T-cell suppression. Results: Expression of BRAF(V600E) induced transcription of interleukin 1 alpha (IL-1 alpha) and IL-1 beta in melanocytes and melanoma cell lines. Further, vemurafenib reduced the expression of IL-1 protein in melanoma cell lines and most notably in human tumor biopsies from 11 of 12 melanoma patients undergoing inhibitor treatment. Treatment of melanoma-patient-derived TAFs with IL-1 alpha/beta significantly enhanced their ability to suppress the proliferation and function of melanoma-specific cytotoxic T cells, and this inhibition was partially attributable to upregulation by IL-1 of COX-2 and the PD-1 ligands PD-L1 and PD-L2 in TAFs. Conclusions: This study reveals a novel mechanism of immune suppression sensitive to BRAF(V600E) inhibition, and indicates that clinical blockade of IL-1 may benefit patients with BRAF wild-type tumors and potentially synergize with immunotherapeutic interventions. Clin Cancer Res; 18(19); 5329-40. (C)2012 AACR.
C1 [Khalili, Jahan S.; Liu, Shujuan; Rodriguez-Cruz, Tania G.; Whittington, Mayra; Wardell, Seth; Liu, Chengwen; Zhang, Minying; Li, Yufeng; Joseph, Richard W.; Bernatchez, Chantale; Ekmekcioglu, Suhendan; Grimm, Elizabeth; Radvanyi, Laszlo G.; Davies, Michael A.; Hwu, Patrick; Lizee, Gregory] Univ Texas MD Anderson Canc Ctr, Dept Melanoma Med Oncol, Ctr Canc Immunol Res, Houston, TX 77054 USA.
   [Zhang, Min; Davis, Richard E.] Univ Texas MD Anderson Canc Ctr, Dept Lymphoma & Myeloma, Houston, TX 77054 USA.
   [Davies, Michael A.] Univ Texas MD Anderson Canc Ctr, Dept Syst Biol, Div Canc Med, Houston, TX 77054 USA.
   [Cooper, Zachary A.; Frederick, Dennie T.; Wargo, Jennifer A.] Massachusetts Gen Hosp, Div Surg Oncol, Boston, MA 02114 USA.
C3 University of Texas System; UTMD Anderson Cancer Center; University of Texas System; UTMD Anderson Cancer Center; University of Texas System; UTMD Anderson Cancer Center; Harvard University; Massachusetts General Hospital
RP Lizee, G (通讯作者)，Univ Texas MD Anderson Canc Ctr, Dept Melanoma Med Oncol, Ctr Canc Immunol Res, 7455 Fannin,1SCR2-3030, Houston, TX 77054 USA.
EM glizee@mdanderson.org
FU Roche-Genentech; GlaxoSmithKline; CPRIT [RP110248]; SPORE [CA093459]; CCSG [P30CA16672]; Transocean
CR Adjei AA, 2008, J CLIN ONCOL, V26, P2139, DOI 10.1200/JCO.2007.14.4956
   Ancrile B, 2007, GENE DEV, V21, P1714, DOI 10.1101/gad.1549407
   Apte RN, 2008, IMMUNOL REV, V222, P222, DOI 10.1111/j.1600-065X.2008.00615.x
   Balsamo M, 2009, P NATL ACAD SCI USA, V106, P20847, DOI 10.1073/pnas.0906481106
   Beaupre DM, 1999, CANCER RES, V59, P2971
   Bendall SC, 2011, SCIENCE, V332, P687, DOI 10.1126/science.1198704
   Besser MJ, 2010, CLIN CANCER RES, V16, P2646, DOI 10.1158/1078-0432.CCR-10-0041
   Bhowmick NA, 2004, NATURE, V432, P332, DOI 10.1038/nature03096
   Boni A, 2010, CANCER RES, V70, P5213, DOI 10.1158/0008-5472.CAN-10-0118
   Bunt SK, 2006, J IMMUNOL, V176, P284, DOI 10.4049/jimmunol.176.1.284
   Bunt SK, 2007, CANCER RES, V67, P10019, DOI 10.1158/0008-5472.CAN-07-2354
   Chen CJ, 2007, NAT MED, V13, P851, DOI 10.1038/nm1603
   Cohen I, 2010, P NATL ACAD SCI USA, V107, P2574, DOI 10.1073/pnas.0915018107
   Crawford Y, 2009, CANCER CELL, V15, P21, DOI 10.1016/j.ccr.2008.12.004
   Dong C, 2002, ANNU REV IMMUNOL, V20, P55, DOI 10.1146/annurev.immunol.20.091301.131133
   Dudley ME, 2005, J CLIN ONCOL, V23, P2346, DOI 10.1200/JCO.2005.00.240
   Dummer R, 2008, J CLIN ONCOL, V26, P0, DOI 10.1200/jco.2008.26.15_suppl.9033
   Erez N, 2010, CANCER CELL, V17, P135, DOI 10.1016/j.ccr.2009.12.041
   Green DR, 2009, NAT REV IMMUNOL, V9, P353, DOI 10.1038/nri2545
   Kepp O, 2009, CURR OPIN ONCOL, V21, P71, DOI 10.1097/CCO.0b013e32831bc375
   Kholmanskikh O, 2010, INT J CANCER, V127, P1625, DOI 10.1002/ijc.25182
   Kraman M, 2010, SCIENCE, V330, P827, DOI 10.1126/science.1195300
   Kulke MH, 1997, CLIN INFECT DIS, V25, P215, DOI 10.1086/514542
   Lazar-Molnar E, 2000, CYTOKINE, V12, P547, DOI 10.1006/cyto.1999.0614
   Li YF, 2010, J IMMUNOL, V184, P452, DOI 10.4049/jimmunol.0901101
   Liao D, 2009, PLOS ONE, V4, P0, DOI 10.1371/journal.pone.0007965
   Lizee G, 2006, CLIN CANCER RES, V12, P2359S, DOI 10.1158/1078-0432.CCR-05-2537
   Lizee G, 2007, CLIN CANCER RES, V13, P5250, DOI 10.1158/1078-0432.CCR-07-1722
   Lizee G, 2006, CLIN CANCER RES, V12, P4794, DOI 10.1158/1078-0432.CCR-06-0944
   Lukens JR, 2008, J IMMUNOL, V180, P4875, DOI 10.4049/jimmunol.180.7.4875
   Muerkoster S, 2004, CANCER RES, V64, P1331, DOI 10.1158/0008-5472.CAN-03-1860
   Nazareth MR, 2007, J IMMUNOL, V178, P5552, DOI 10.4049/jimmunol.178.9.5552
   Okano M, 2006, IMMUNOLOGY, V118, P343, DOI 10.1111/j.1365-2567.2006.02376.x
   Okazaki M, 2005, BRIT J DERMATOL, V153, P23, DOI 10.1111/j.1365-2133.2005.06966.x
   Ostrand-Rosenberg S, 2010, CANCER IMMUNOL IMMUN, V59, P1593, DOI 10.1007/s00262-010-0855-8
   Ott PA, 2011, IMMUNOTHERAPY-UK, V3, P213, DOI 10.2217/IMT.10.99
   Packer LM, 2009, PIGM CELL MELANOMA R, V22, P785, DOI 10.1111/j.1755-148X.2009.00618.x
   Pietras K, 2010, EXP CELL RES, V316, P1324, DOI 10.1016/j.yexcr.2010.02.045
   Poschke I, 2011, CANCER IMMUNOL IMMUN, V60, P1161, DOI 10.1007/s00262-011-1012-8
   Poschke I, 2010, CANCER RES, V70, P4335, DOI 10.1158/0008-5472.CAN-09-3767
   Pounds S, 2003, BIOINFORMATICS, V19, P1236, DOI 10.1093/bioinformatics/btg148
   Rohon P, 2010, EUR J HAEMATOL, V85, P387, DOI 10.1111/j.1600-0609.2010.01501.x
   Schutz FAB, 2011, CRIT REV ONCOL HEMAT, V80, P291, DOI 10.1016/j.critrevonc.2010.11.007
   Sumimoto H, 2006, J EXP MED, V203, P1651, DOI 10.1084/jem.20051848
   TYLER DS, 1995, J INTERF CYTOK RES, V15, P331, DOI 10.1089/jir.1995.15.331
   Wang W, 2009, CLIN CANCER RES, V15, P6630, DOI 10.1158/1078-0432.CCR-09-1001
   Weichsel R, 2008, CLIN CANCER RES, V14, P2484, DOI 10.1158/1078-0432.CCR-07-4393
   Wellbrock C, 2004, CANCER RES, V64, P2338, DOI 10.1158/0008-5472.CAN-03-3433
   Wilmott JS, 2012, CLIN CANCER RES, V18, P1386, DOI 10.1158/1078-0432.CCR-11-2479
   Zitvogel L, 2008, J CLIN INVEST, V118, P1991, DOI 10.1172/JCI35180
NR 50
TC 227
Z9 234
U1 1
U2 18
PU AMER ASSOC CANCER RESEARCH
PI PHILADELPHIA
PA 615 CHESTNUT ST, 17TH FLOOR, PHILADELPHIA, PA 19106-4404 USA
SN 1078-0432
EI 1557-3265
J9 CLIN CANCER RES
JI Clin. Cancer Res.
PD OCT 1
PY 2012
VL 18
IS 19
BP 5329
EP 5340
DI 10.1158/1078-0432.CCR-12-1632
PG 12
WC Oncology
SC Oncology
GA 048JF
UT WOS:000311906600019
PM 22850568
DA 2023-09-23
ER

PT J
AU Kim, JW
   Evans, C
   Weidemann, A
   Takeda, N
   Lee, YS
   Stockmann, C
   Branco-Price, C
   Brandberg, F
   Leone, G
   Ostrowski, MC
   Johnson, RS
AF Kim, Jung-whan
   Evans, Colin
   Weidemann, Alexander
   Takeda, Norihiko
   Lee, Yun Sok
   Stockmann, Christian
   Branco-Price, Cristina
   Brandberg, Filip
   Leone, Gustavo
   Ostrowski, Michael C.
   Johnson, Randall S.
TI Loss of Fibroblast HIF-1 alpha Accelerates Tumorigenesis
SO CANCER RESEARCH
LA English
DT Article
ID endothelial growth-factor; hypoxia-inducible factor-1-alpha; breast-cancer; stromal fibroblasts; vascular normalization; angiogenic switch; tumor-suppressor; mammary-tumors; mouse model; hif-alpha
AB Solid tumors consist of malignant cells and associated stromal components, including fibroblastic cells that contribute to tumor growth and progression. Although tumor fibrosis and aberrant vascularization contribute to the hypoxia often found in advanced tumors, the contribution of hypoxic signaling within tumor-associated fibroblasts to tumorigenesis remains unknown. In this study, we used a fibroblast-specific promoter to create mice in which key hypoxia regulatory genes, including VHL, HIF-1 alpha, HIF-2 alpha, and VEGF-A, were knocked out specifically in tumor stromal fibroblasts. We found that loss of HIF-1 alpha and its target gene VEGF-A accelerated tumor growth in murine model of mammary cancer. HIF-1 alpha and VEGF-A loss also led to a reduction in vascular density and myeloid cell infiltration, which correlated with improved tumor perfusion. Together, our findings indicate that the fibroblast HIF-1 alpha response is a critical component of tumor vascularization. Cancer Res; 72(13); 3187-95. (C) 2012 AACR.
C1 [Evans, Colin; Branco-Price, Cristina; Johnson, Randall S.] Univ Cambridge, Dept Physiol Dev & Neurosci, Cambridge CB2 3EG, England.
   [Kim, Jung-whan; Brandberg, Filip] Univ Calif San Diego, Div Biol Sci, Mol Biol Sect, La Jolla, CA 92093 USA.
   [Lee, Yun Sok] Univ Calif San Diego, Dept Med, Div Endocrinol & Metab, La Jolla, CA 92093 USA.
   [Weidemann, Alexander] Univ Erlangen Nurnberg, D-91054 Erlangen, Germany.
   [Takeda, Norihiko] Univ Tokyo, Grad Sch Med, Dept Cardiovasc Med, Tokyo, Japan.
   [Stockmann, Christian] Univ Duisburg Essen, Inst Physiol, Essen, Germany.
   [Leone, Gustavo] Ohio State Univ, Coll Biol Sci, Dept Mol Genet, Columbus, OH 43210 USA.
   [Ostrowski, Michael C.] Ohio State Univ, Coll Med, Dept Mol & Cellular Biochem, Columbus, OH 43210 USA.
C3 University of Cambridge; University of California System; University of California San Diego; University of California System; University of California San Diego; University of Erlangen Nuremberg; University of Tokyo; University of Duisburg Essen; University System of Ohio; Ohio State University; University System of Ohio; Ohio State University
RP Johnson, RS (通讯作者)，Univ Cambridge, Dept Physiol Dev & Neurosci, Downing St, Cambridge CB2 3EG, England.
EM rsj33@cam.ac.uk
FU NIH F32 NRSA postdoctoral fellowship [1F32CA157088-01]; NIH [CA082515, CA118165]; Susan G. Komen [K081021]; Wellcome Trust
CR Bhowmick NA, 2004, NATURE, V432, P332, DOI 10.1038/nature03096
   Bhowmick NA, 2004, SCIENCE, V303, P848, DOI 10.1126/science.1090922
   Bissell MJ, 2001, NAT REV CANCER, V1, P46, DOI 10.1038/35094059
   Bos R, 2001, JNCI-J NATL CANCER I, V93, P309, DOI 10.1093/jnci/93.4.309
   Coussens LM, 2002, NATURE, V420, P860, DOI 10.1038/nature01322
   De Bock K, 2011, CURR OPIN GENET DEV, V21, P73, DOI 10.1016/j.gde.2010.10.008
   Doedens AL, 2010, CANCER RES, V70, P7465, DOI 10.1158/0008-5472.CAN-10-1439
   Egeblad M, 2010, DEV CELL, V18, P884, DOI 10.1016/j.devcel.2010.05.012
   Erez N, 2010, CANCER CELL, V17, P135, DOI 10.1016/j.ccr.2009.12.041
   Gerber HP, 1999, DEVELOPMENT, V126, P1149
   Gruber M, 2007, P NATL ACAD SCI USA, V104, P2301, DOI 10.1073/pnas.0608382104
   GUY CT, 1992, MOL CELL BIOL, V12, P954, DOI 10.1128/MCB.12.3.954
   Haase VH, 2001, P NATL ACAD SCI USA, V98, P1583, DOI 10.1073/pnas.98.4.1583
   Ivan M, 2001, SCIENCE, V292, P464, DOI 10.1126/science.1059817
   Jaakkola P, 2001, SCIENCE, V292, P468, DOI 10.1126/science.1059796
   Kalluri R, 2006, NAT REV CANCER, V6, P392, DOI 10.1038/nrc1877
   Kerber M, 2008, CANCER RES, V68, P7342, DOI 10.1158/0008-5472.CAN-07-6241
   Kraman M, 2010, SCIENCE, V330, P827, DOI 10.1126/science.1195300
   Liao D, 2007, CANCER RES, V67, P563, DOI 10.1158/0008-5472.CAN-06-2701
   Lin EY, 2007, CANCER RES, V67, P5064, DOI 10.1158/0008-5472.CAN-07-0912
   Lin EY, 2006, CANCER RES, V66, P11238, DOI 10.1158/0008-5472.CAN-06-1278
   Lin EY, 2001, J EXP MED, V193, P727, DOI 10.1084/jem.193.6.727
   Lin EY, 2003, AM J PATHOL, V163, P2113, DOI 10.1016/S0002-9440(10)63568-7
   Maxwell PH, 1999, NATURE, V399, P271, DOI 10.1038/20459
   Ohh M, 2000, NAT CELL BIOL, V2, P423, DOI 10.1038/35017054
   Orimo A, 2005, CELL, V121, P335, DOI 10.1016/j.cell.2005.02.034
   Polyak K, 2009, TRENDS GENET, V25, P30, DOI 10.1016/j.tig.2008.10.012
   Ryan HE, 2000, CANCER RES, V60, P4010
   Sawano A, 2001, BLOOD, V97, P785, DOI 10.1182/blood.V97.3.785
   SEMENZA GL, 1992, MOL CELL BIOL, V12, P5447, DOI 10.1128/MCB.12.12.5447
   SEMENZA GL, 1994, J BIOL CHEM, V269, P23757
   Semenza GL, 2003, NAT REV CANCER, V3, P721, DOI 10.1038/nrc1187
   Stockmann C, 2010, P NATL ACAD SCI USA, V107, P4329, DOI 10.1073/pnas.0912766107
   Stockmann C, 2008, NATURE, V456, P814, DOI 10.1038/nature07445
   STRUTZ F, 1995, J CELL BIOL, V130, P393, DOI 10.1083/jcb.130.2.393
   Tang N, 2004, CANCER CELL, V6, P485, DOI 10.1016/j.ccr.2004.09.026
   Tong RT, 2004, CANCER RES, V64, P3731, DOI 10.1158/0008-5472.CAN-04-0074
   Trimboli AJ, 2008, CANCER RES, V68, P937, DOI 10.1158/0008-5472.CAN-07-2148
   Trimboli AJ, 2009, NATURE, V461, P1084, DOI 10.1038/nature08486
   Winkler F, 2004, CANCER CELL, V6, P553, DOI 10.1016/j.ccr.2004.10.011
   Zhong H, 1999, CANCER RES, V59, P5830
NR 41
TC 53
Z9 54
U1 0
U2 11
PU AMER ASSOC CANCER RESEARCH
PI PHILADELPHIA
PA 615 CHESTNUT ST, 17TH FLOOR, PHILADELPHIA, PA 19106-4404 USA
SN 0008-5472
EI 
J9 CANCER RES
JI Cancer Res.
PD JUL 1
PY 2012
VL 72
IS 13
BP 3187
EP 3195
DI 10.1158/0008-5472.CAN-12-0534
PG 9
WC Oncology
SC Oncology
GA 986OB
UT WOS:000307350700009
PM 22556263
DA 2023-09-23
ER

PT J
AU Giatromanolaki, A
   Koukourakis, MI
   Koutsopoulos, A
   Mendrinos, S
   Sivridis, E
AF Giatromanolaki, Alexandra
   Koukourakis, Michael I.
   Koutsopoulos, Anastasios
   Mendrinos, Savvas
   Sivridis, Efthimios
TI The metabolic interactions between tumor cells and tumor-associated stroma (TAS) in prostatic cancer
SO CANCER BIOLOGY & THERAPY
LA English
DT Article
[truncated: 933,878 more chars]
