# Supplementary material for: A bibliometric and visual analysis of cancer-associated fibroblasts
Source: Front Immunol. 2023 Dec 19;14:1323115. doi: 10.3389/fimmu.2023.1323115 (PMC10762783; doi:10.3389/fimmu.2023.1323115)
Supplement: Supplementary file 1 [file DataSheet_1.zip › download2013u213.txt]

PT J
AU Brennen, WN
   Denmeade, SR
   Isaacs, JT
AF Brennen, W. Nathaniel
   Denmeade, Samuel R.
   Isaacs, John T.
TI Mesenchymal stem cells as a vector for the inflammatory prostate microenvironment
SO ENDOCRINE-RELATED CANCER
LA English
DT Review
DE mesenchymal stem cell; MSC; inflammation; prostate cancer; multipotent stromal cell
ID human bone-marrow; versus-host-disease; inhibit lymphocyte-proliferation; carcinoma-associated fibroblasts; cancer-associated fibroblasts; expressing interferon-beta; human adipose-tissue; stromal cells; tumor stroma; in-vivo
AB Mesenchymal stem cells (MSCs) have an inherent tropism for sites of inflammation, which are frequently present in sites of cancer, including prostatic lesions. MSCs have been defined as CD73/CD90/CD105 triple-positive cells in the absence of hematopoietic lineage markers with the ability to differentiate into multiple mesodermal lineages, including osteoblasts, adipocytes, and chondrocytes. Our group has previously demonstrated that MSCs represent between 0.01 and 1.1% of the total cells present in human prostatectomy tissue. In addition to their multi-lineage differentiation potential, MSCs are immunoprivileged in nature and have a range of immunomodulatory effects on both the innate and adaptive arms of the immune system. MSCs have been detected in an increasing array of tissues, and evidence suggests that they are likely present in perivascular niches throughout the body. These observations suggest that MSCs represent critical mediators of the overall immune response during physiological homeostasis and likely contribute to pathophysiological conditions as well. Chronic inflammation has been suggested as an initiating event and progression factor in prostate carcinogenesis, a process in which the immunosuppressive properties of MSCs may play a role. MSCs have also been shown to influence malignant progression through a variety of other mechanisms, including effects on tumor proliferation, angiogenesis, survival, and metastasis. Additionally, human bone marrow-derived MSCs have been shown to traffic to human prostate cancer xenografts in immunocompromised murine hosts. The trafficking properties and immunoprivileged status of MSCs suggest that they can be exploited as an allogeneic cell-based vector to deliver cytotoxic or diagnostic agents for therapy.
C1 [Brennen, W. Nathaniel; Denmeade, Samuel R.; Isaacs, John T.] Sidney Kimmel Comprehens Canc Ctr Johns Hopkins, Chem Therapeut Program, Baltimore, MD 21287 USA.
C3 Johns Hopkins University; Johns Hopkins Medicine
RP Isaacs, JT (通讯作者)，Sidney Kimmel Comprehens Canc Ctr Johns Hopkins, Chem Therapeut Program, 1650 Orleans St,CRB I,Room 1M44, Baltimore, MD 21287 USA.
EM isaacjo@jhmi.edu
FU GenSpera, Inc.
CR Afizah H, 2007, TISSUE ENG, V13, P659, DOI 10.1089/ten.2006.0118
   Aggarwal S, 2005, BLOOD, V105, P1815, DOI 10.1182/blood-2004-04-1559
   Allers C, 2004, TRANSPLANTATION, V78, P503, DOI 10.1097/01.TP.0000128334.93343.B3
   Ankrum J, 2010, TRENDS MOL MED, V16, P203, DOI 10.1016/j.molmed.2010.02.005
   Augello A, 2005, EUR J IMMUNOL, V35, P1482, DOI 10.1002/eji.200425405
   Barry FP, 2005, STEM CELLS DEV, V14, P252, DOI 10.1089/scd.2005.14.252
   Bergfeld SA, 2010, CANCER METAST REV, V29, P249, DOI 10.1007/s10555-010-9222-7
   BERRY SJ, 1984, J UROLOGY, V132, P474, DOI 10.1016/S0022-5347(17)49698-4
   Bertani N, 2005, J CELL SCI, V118, P3925, DOI 10.1242/jcs.02511
   Beyth S, 2005, BLOOD, V105, P2214, DOI 10.1182/blood-2004-07-2921
   Bhowmick NA, 2004, SCIENCE, V303, P848, DOI 10.1126/science.1090922
   Bianchi G, 2011, HISTOL HISTOPATHOL, V26, P941, DOI 10.14670/HH-26.941
   Bianco P, 2008, CELL STEM CELL, V2, P313, DOI 10.1016/j.stem.2008.03.002
   Bissell MJ, 2011, NAT MED, V17, P320, DOI 10.1038/nm.2328
   Blasi A, 2011, VASC CELL, V3, P0, DOI 10.1186/2045-824X-3-5
   Bocelli-Tyndall C, 2009, ANN RHEUM DIS, V68, P1352, DOI 10.1136/ard.2008.094003
   Borghese C, 2013, J CELL BIOCHEM, V114, P1135, DOI 10.1002/jcb.24456
   Brennen WN, 2013, ONCOTARGET, V4, P106, DOI 10.18632/oncotarget.805
   Brennen WN, 2012, MOL CANCER THER, V11, P257, DOI 10.1158/1535-7163.MCT-11-0340
   Brohlin M, 2012, PLOS ONE, V7, P0, DOI 10.1371/journal.pone.0045052
   Brown JM, 2011, CLIN EXP ALLERGY, V41, P526, DOI 10.1111/j.1365-2222.2010.03685.x
   CAPLAN AI, 1991, J ORTHOP RES, V9, P641, DOI 10.1002/jor.1100090504
   Caplan A, 2009, J PATHOL, V217, P318, DOI 10.1002/path.2469
   Cavarretta IT, 2010, MOL THER, V18, P223, DOI 10.1038/mt.2009.237
   Chan JL, 2006, BLOOD, V107, P4817, DOI 10.1182/blood-2006-01-0057
   Chanda D, 2009, CLIN CANCER RES, V15, P7175, DOI 10.1158/1078-0432.CCR-09-1938
   Choi KS, 2011, ARCH PHARM RES, V34, P599, DOI 10.1007/s12272-011-0410-y
   Choi SA, 2012, EUR J CANCER, V48, P129, DOI 10.1016/j.ejca.2011.04.033
   CHUNG LWK, 1991, CANCER METAST REV, V10, P263, DOI 10.1007/BF00050797
   Ciavarella S, 2011, STEM CELLS DEV, V20, P1, DOI 10.1089/scd.2010.0223
   Clouston D, 2012, BJU INT, V109, P22, DOI 10.1111/j.1464-410X.2012.11040.x
   Coffelt SB, 2009, P NATL ACAD SCI USA, V106, P3806, DOI 10.1073/pnas.0900244106
   Corcione A, 2006, BLOOD, V107, P367, DOI 10.1182/blood-2005-07-2657
   Correia AL, 2012, DRUG RESIST UPDATE, V15, P39, DOI 10.1016/j.drup.2012.01.006
   Crisan M, 2008, CELL STEM CELL, V3, P301, DOI 10.1016/j.stem.2008.07.003
   Cunha GR, 2003, INT J CANCER, V107, P1, DOI 10.1002/ijc.11335
   Meirelles LDS, 2006, J CELL SCI, V119, P2204, DOI 10.1242/jcs.02932
   Davani B, 2007, STEM CELLS, V25, P3215, DOI 10.1634/stemcells.2007-0323
   Dayyani F, 2011, JNCI-J NATL CANCER I, V103, P1665, DOI 10.1093/jnci/djr362
   De Marzo AM, 1999, AM J PATHOL, V155, P1985, DOI 10.1016/S0002-9440(10)65517-4
   De Marzo AM, 2007, NAT REV CANCER, V7, P256, DOI 10.1038/nrc2090
   De Nunzio C, 2011, EUR UROL, V60, P106, DOI 10.1016/j.eururo.2011.03.055
   De Ugarte DA, 2003, CELLS TISSUES ORGANS, V174, P101, DOI 10.1159/000071150
   Delongchamps Nicolas B, 2006, CANCER CONTROL, V13, P158
   Dembinski JL, 2010, CANCER GENE THER, V17, P289, DOI 10.1038/cgt.2009.67
   Denmeade SR, 2003, J NATL CANCER I, V95, P990, DOI 10.1093/jnci/95.13.990
   Detante O, 2009, CELL TRANSPLANT, V18, P1369, DOI 10.3727/096368909X474230
   Devine SM, 2003, BLOOD, V101, P2999, DOI 10.1182/blood-2002-06-1830
   Djouad F, 2007, STEM CELLS, V25, P2025, DOI 10.1634/stemcells.2006-0548
   Dominici M, 2006, CYTOTHERAPY, V8, P315, DOI 10.1080/14653240600855905
   Duan XP, 2009, CANCER-AM CANCER SOC, V115, P13, DOI 10.1002/cncr.24013
   Elchin E, 2012, WORLDS 1 APPROVED ST, V0, P0
   Eliopoulos N, 2005, BLOOD, V106, P4057, DOI 10.1182/blood-2005-03-1004
   Elzaouk L, 2006, EXP DERMATOL, V15, P865, DOI 10.1111/j.1600-0625.2006.00479.x
   English K, 2007, IMMUNOL LETT, V110, P91, DOI 10.1016/j.imlet.2007.04.001
   English K, 2011, J CELL BIOCHEM, V112, P1963, DOI 10.1002/jcb.23119
   Franco OE, 2010, SEMIN CELL DEV BIOL, V21, P33, DOI 10.1016/j.semcdb.2009.10.010
   FRIEDENSTEIN AJ, 1970, CELL TISSUE KINET, V3, P393, DOI 10.1111/j.1365-2184.1970.tb00347.x
   FRIEDENSTEIN AJ, 1976, EXP HEMATOL, V4, P267
   Fritz V, 2011, J CELL BIOCHEM, V112, P3234, DOI 10.1002/jcb.23258
   Fritz V, 2008, STEM CELLS, V26, P2981, DOI 10.1634/stemcells.2008-0139
   Fujita K, 2010, PROSTATE, V70, P473, DOI 10.1002/pros.21081
   Gao JZ, 2001, CELLS TISSUES ORGANS, V169, P12, DOI 10.1159/000047856
   Gao P, 2010, CANCER LETT, V290, P157, DOI 10.1016/j.canlet.2009.08.031
   Garcia S, 2010, EXP CELL RES, V316, P1648, DOI 10.1016/j.yexcr.2010.02.016
   Garcia-Gomez I, 2010, EXPERT OPIN BIOL TH, V10, P1453, DOI 10.1517/14712598.2010.519333
   Giannoni E, 2010, CANCER RES, V70, P6945, DOI 10.1158/0008-5472.CAN-10-0785
   Grisendi G, 2010, CANCER RES, V70, P3718, DOI 10.1158/0008-5472.CAN-09-1865
   Gunnarsson S, 2010, J NEUROIMMUNOL, V218, P140, DOI 10.1016/j.jneuroim.2009.10.017
   Hanahan D, 2011, CELL, V144, P646, DOI 10.1016/j.cell.2011.02.013
   Hare JM, 2012, JAMA-J AM MED ASSOC, V308, P2369, DOI 10.1001/jama.2012.25321
   Hare JM, 2009, J AM COLL CARDIOL, V54, P2277, DOI 10.1016/j.jacc.2009.06.055
   Hermann A, 2010, CYTOTHERAPY, V12, P17, DOI 10.3109/14653240903313941
   Hirschi KK, 1996, CARDIOVASC RES, V32, P687, DOI 10.1016/S0008-6363(96)00063-6
   Ho AD, 2008, CYTOTHERAPY, V10, P320, DOI 10.1080/14653240802217011
   Hofstetter CP, 2002, P NATL ACAD SCI USA, V99, P2199, DOI 10.1073/pnas.042678299
   Horwitz EM, 2005, CYTOTHERAPY, V7, P393, DOI 10.1080/14653240500319234
   Huang JI, 2005, J ORTHOP RES, V23, P1383, DOI 10.1016/j.orthres.2005.03.018
   Huang XP, 2010, CIRCULATION, V122, P2419, DOI 10.1161/CIRCULATIONAHA.110.955971
   Huang YF, 2013, CANCER GENE THER, V20, P308, DOI 10.1038/cgt.2013.22
   Iso Y, 2007, BIOCHEM BIOPH RES CO, V354, P700, DOI 10.1016/j.bbrc.2007.01.045
   Jackson CM, 2012, PROSTATE, V73, P651, DOI 10.1002/pros.22606
   Jansen BJH, 2010, STEM CELLS DEV, V19, P481, DOI 10.1089/scd.2009.0288
   Jiang Ranhua, 2011, FRONT MED, V5, P94, DOI 10.1007/s11684-011-0116-z
   Jung YH, 2013, NAT COMMUN, V4, P0, DOI 10.1038/ncomms2766
   Kalluri R, 2006, NAT REV CANCER, V6, P392, DOI 10.1038/nrc1877
   Kanehira M, 2007, CANCER GENE THER, V14, P894, DOI 10.1038/sj.cgt.7701079
   Karnoub AE, 2007, NATURE, V449, P557, DOI 10.1038/nature06188
   Kassis I, 2006, BONE MARROW TRANSPL, V37, P967, DOI 10.1038/sj.bmt.1705358
   Khakoo AY, 2006, J EXP MED, V203, P1235, DOI 10.1084/jem.20051921
   Kidd S, 2012, PLOS ONE, V7, P0, DOI 10.1371/journal.pone.0030563
   Kidd S, 2010, CYTOTHERAPY, V12, P615, DOI 10.3109/14653241003631815
   Klopp AH, 2011, STEM CELLS, V29, P11, DOI 10.1002/stem.559
   Knoop K, 2011, MOL THER, V19, P1704, DOI 10.1038/mt.2011.93
   Komarova S, 2006, MOL CANCER THER, V5, P755, DOI 10.1158/1535-7163.MCT-05-0334
   Kramer G, 2007, EUR UROL, V51, P1202, DOI 10.1016/j.eururo.2006.12.011
   Krampera M, 2003, BLOOD, V101, P3722, DOI 10.1182/blood-2002-07-2104
   Krampera M, 2007, BONE, V40, P382, DOI 10.1016/j.bone.2006.09.006
   Krampera M, 2006, STEM CELLS, V24, P386, DOI 10.1634/stemcells.2005-0008
   Krasnodembskaya A, 2010, STEM CELLS, V28, P2229, DOI 10.1002/stem.544
   Kucerova L, 2008, J GENE MED, V10, P1071, DOI 10.1002/jgm.1239
   Kucerova L, 2007, CANCER RES, V67, P6304, DOI 10.1158/0008-5472.CAN-06-4024
   La Gruta NL, 2007, IMMUNOL CELL BIOL, V85, P85, DOI 10.1038/sj.icb.7100026
   Lalu MM, 2012, PLOS ONE, V7, P0, DOI 10.1371/journal.pone.0047559
   Lama VN, 2007, J CLIN INVEST, V117, P989, DOI 10.1172/JCI29713
   Lanzoni G, 2009, CYTOTHERAPY, V11, P1020, DOI 10.3109/14653240903253840
   Lazarus HM, 2005, BIOL BLOOD MARROW TR, V11, P389, DOI 10.1016/j.bbmt.2005.02.001
   Le Blanc K, 2003, EXP HEMATOL, V31, P890, DOI 10.1016/S0301-472X(03)00110-3
   Le Blanc K, 2004, LANCET, V363, P1439, DOI 10.1016/S0140-6736(04)16104-7
   Le Blanc K, 2003, SCAND J IMMUNOL, V57, P11, DOI 10.1046/j.1365-3083.2003.01176.x
   LeBlanc K, 2008, LANCET, V371, P1579, DOI 10.1016/S0140-6736(08)60690-X
   Lee CH, 2010, J CLIN INVEST, V120, P3340, DOI 10.1172/JCI43230
   Lee MJ, 2013, INT J BIOCHEM CELL B, V45, P1869, DOI 10.1016/j.biocel.2013.05.027
   Lee RH, 2009, CELL STEM CELL, V5, P54, DOI 10.1016/j.stem.2009.05.003
   Li X, 2013, BONE MARROW TRANSPL, V48, P544, DOI 10.1038/bmt.2012.184
   Li XH, 2012, MOL CANCER RES, V10, P494, DOI 10.1158/1541-7786.MCR-11-0506
   Li Y, 2012, BLOOD, V120, P3436, DOI 10.1182/blood-2012-03-420612
   Lin GT, 2010, PROSTATE, V70, P1066, DOI 10.1002/pros.21140
   Lin P, 2012, STEM CELL TRANSL MED, V1, P886, DOI 10.5966/sctm.2012-0086
   Lin VK, 2007, PROSTATE, V67, P1265, DOI 10.1002/pros.20599
   Liotta F, 2008, STEM CELLS, V26, P279, DOI 10.1634/stemcells.2007-0454
   Liu AY, 2004, AM J PATHOL, V165, P1543, DOI 10.1016/S0002-9440(10)63412-8
   Liu H, 2006, J IMMUNOL, V176, P2864, DOI 10.4049/jimmunol.176.5.2864
   Mader EK, 2009, CLIN CANCER RES, V15, P7246, DOI 10.1158/1078-0432.CCR-09-1292
   Mishra PJ, 2008, CANCER RES, V68, P4331, DOI 10.1158/0008-5472.CAN-08-0943
   Mishra PJ, 2009, CANCER RES, V69, P1255, DOI 10.1158/0008-5472.CAN-08-3562
   Morikawa S, 2009, BIOCHEM BIOPH RES CO, V379, P1114, DOI 10.1016/j.bbrc.2009.01.031
   Mougiakakos D, 2011, BLOOD, V117, P4826, DOI 10.1182/blood-2010-12-324038
   Musina RA, 2006, B EXP BIOL MED+, V141, P147, DOI 10.1007/s10517-006-0115-2
   Nakamura K, 2004, GENE THER, V11, P1155, DOI 10.1038/sj.gt.3302276
   Nakashima H, 2010, CYTOKINE GROWTH F R, V21, P119, DOI 10.1016/j.cytogfr.2010.02.004
   Nauta AJ, 2006, BLOOD, V108, P2114, DOI 10.1182/blood-2005-11-011650
   Nelson WG, 2003, NEW ENGL J MED, V349, P366, DOI 10.1056/NEJMra021562
   Newman Robert E, 2009, INFLAMMATION & ALLERGY DRUG TARGETS, V8, P110
   Nickel JC, 2008, EUR UROL, V54, P1379, DOI 10.1016/j.eururo.2007.11.026
   Niemeyer P, 2008, CYTOTHERAPY, V10, P784, DOI 10.1080/14653240802419302
   Niess H, 2011, ANN SURG, V254, P767, DOI 10.1097/SLA.0b013e3182368c4f
   Noel D, 2008, EXP CELL RES, V314, P1575, DOI 10.1016/j.yexcr.2007.12.022
   Nombela-Arrieta C, 2011, NAT REV MOL CELL BIO, V12, P126, DOI 10.1038/nrm3049
   Ohlsson LB, 2003, EXP MOL PATHOL, V75, P248, DOI 10.1016/j.yexmp.2003.06.001
   Olumi AF, 1999, CANCER RES, V59, P5002
   Orimo A, 2006, CELL CYCLE, V5, P1597, DOI 10.4161/cc.5.15.3112
   Osterholm MT, 2005, NEW ENGL J MED, V352, P1839, DOI 10.1056/NEJMp058068
   Pachon-Pena G, 2011, J CELL PHYSIOL, V226, P843, DOI 10.1002/jcp.22408
   Panepucci RA, 2004, STEM CELLS, V22, P1263, DOI 10.1634/stemcells.2004-0024
   Park HW, 2007, PROTEOMICS, V7, P2881, DOI 10.1002/pmic.200700089
   Paunescu V, 2011, J CELL MOL MED, V15, P635, DOI 10.1111/j.1582-4934.2010.01044.x
   Pessina A, 2011, PLOS ONE, V6, P0, DOI 10.1371/journal.pone.0028321
   Pevsner-Fischer M, 2007, BLOOD, V109, P1422, DOI 10.1182/blood-2006-06-028704
   Pevsner-Fischer M, 2011, STEM CELL REV REP, V7, P560, DOI 10.1007/s12015-011-9229-7
   Phinney DG, 2007, STEM CELLS, V25, P2896, DOI 10.1634/stemcells.2007-0637
   Pittenger MF, 1999, SCIENCE, V284, P143, DOI 10.1126/science.284.5411.143
   Placencio VR, 2010, PLOS ONE, V5, P0, DOI 10.1371/journal.pone.0012920
   Prantl L, 2010, PROSTATE, V70, P1709, DOI 10.1002/pros.21206
   Prasad VK, 2011, BIOL BLOOD MARROW TR, V17, P534, DOI 10.1016/j.bbmt.2010.04.014
   Prockop DJ, 2007, CLIN PHARMACOL THER, V82, P241, DOI 10.1038/sj.clpt.6100313
   Prockop DJ, 2013, STEM CELLS, V31, P2042, DOI 10.1002/stem.1400
   Prockop DJ, 2012, MOL THER, V20, P14, DOI 10.1038/mt.2011.211
   Qiao L, 2008, CELL RES, V18, P500, DOI 10.1038/cr.2008.40
   Rada T, 2011, STEM CELL REV REP, V7, P64, DOI 10.1007/s12015-010-9147-0
   Rasmusson I, 2005, EXP CELL RES, V305, P33, DOI 10.1016/j.yexcr.2004.12.013
   Ren C, 2008, GENE THER, V15, P1446, DOI 10.1038/gt.2008.101
   Ren GW, 2008, CELL STEM CELL, V2, P141, DOI 10.1016/j.stem.2007.11.014
   Sakaguchi Y, 2005, ARTHRITIS RHEUM-US, V52, P2521, DOI 10.1002/art.21212
   Santamaria-Martinez A, 2009, EXP CELL RES, V315, P3004, DOI 10.1016/j.yexcr.2009.05.007
   Sarkar D, 2011, BLOOD, V118, PE184, DOI 10.1182/blood-2010-10-311464
   Sfanos KS, 2012, HISTOPATHOLOGY, V60, P199, DOI 10.1111/j.1365-2559.2011.04033.x
   Shah K, 2012, ADV DRUG DELIVER REV, V64, P739, DOI 10.1016/j.addr.2011.06.010
   Shimoda M, 2010, SEMIN CELL DEV BIOL, V21, P19, DOI 10.1016/j.semcdb.2009.10.002
   Song C, 2011, HUM GENE THER, V22, P439, DOI 10.1089/hum.2010.116
   Spaeth E, 2008, GENE THER, V15, P730, DOI 10.1038/gt.2008.39
   Spaggiari GM, 2006, BLOOD, V107, P1484, DOI 10.1182/blood-2005-07-2775
   Stagg J, 2006, BLOOD, V107, P2570, DOI 10.1182/blood-2005-07-2793
   Stoff-Khalili MA, 2007, BREAST CANCER RES TR, V105, P157, DOI 10.1007/s10549-006-9449-8
   Strioga M, 2012, STEM CELLS DEV, V21, P2724, DOI 10.1089/scd.2011.0722
   Studeny M, 2004, JNCI-J NATL CANCER I, V96, P1593, DOI 10.1093/jnci/djh299
   Studeny M, 2002, CANCER RES, V62, P3603
   Sun Y, 2012, NAT MED, V18, P1359, DOI 10.1038/nm.2890
   Sun YX, 2003, J CELL BIOCHEM, V89, P462, DOI 10.1002/jcb.10522
   Sundin M, 2007, HAEMATOLOGICA, V92, P1208, DOI 10.3324/haematol.11446
   Takashima Y, 2007, CELL, V129, P1377, DOI 10.1016/j.cell.2007.04.028
   Technau A, 2011, CYTOTHERAPY, V13, P310, DOI 10.3109/14653249.2010.504769
   Torsvik A, 2010, CANCER RES, V70, P6393, DOI 10.1158/0008-5472.CAN-10-1305
   True LD, 2010, MODERN PATHOL, V23, P1346, DOI 10.1038/modpathol.2010.122
   Tse WT, 2003, TRANSPLANTATION, V75, P389, DOI 10.1097/01.TP.0000045055.63901.A9
   Tu ZD, 2010, STEM CELLS DEV, V19, P1803, DOI 10.1089/scd.2009.0418
   Vaday GG, 2006, PROSTATE, V66, P124, DOI 10.1002/pros.20306
   van Eekelen M, 2010, ONCOGENE, V29, P3185, DOI 10.1038/onc.2010.75
   Vodyanik MA, 2010, CELL STEM CELL, V7, P718, DOI 10.1016/j.stem.2010.11.011
   Vogel G, 2010, SCIENCE, V329, P1004, DOI 10.1126/science.329.5995.1004
   von Bahr L, 2012, STEM CELLS, V30, P1575, DOI 10.1002/stem.1118
   Wagner W, 2005, EXP HEMATOL, V33, P1402, DOI 10.1016/j.exphem.2005.07.003
   WAKITANI S, 1995, MUSCLE NERVE, V18, P1417, DOI 10.1002/mus.880181212
   Wang GX, 2012, J INT MED RES, V40, P317, DOI 10.1177/147323001204000132
   Weiss DJ, 2013, CHEST, V143, P1590, DOI 10.1378/chest.12-2094
   Williams SA, 2007, JNCI-J NATL CANCER I, V99, P376, DOI 10.1093/jnci/djk065
   Woodbury D, 2000, J NEUROSCI RES, V61, P364, DOI 10.1002/1097-4547(20000815)61:4<364::AID-JNR2>3.0.CO;2-C
   Ye HM, 2012, CANCER INVEST, V30, P513, DOI 10.3109/07357907.2012.692171
   Yin J, 2011, MOL THER, V19, P1161, DOI 10.1038/mt.2011.28
   Zhang WB, 2006, TISSUE ENG, V12, P2813, DOI 10.1089/ten.2006.12.2813
   Zhang X, 2011, J CELL MOL MED, V15, P433, DOI 10.1111/j.1582-4934.2009.00920.x
   Zhang Z, 2012, J GASTROEN HEPATOL, V27, P112, DOI 10.1111/j.1440-1746.2011.07024.x
   Zhao HJ, 2009, PROSTATE, V69, P991, DOI 10.1002/pros.20946
   Zhukareva V, 2010, CYTOKINE, V50, P317, DOI 10.1016/j.cyto.2010.01.004
   Zimmet JM, 2005, BASIC RES CARDIOL, V100, P471, DOI 10.1007/s00395-005-0553-4
   Zischek C, 2009, ANN SURG, V250, P747, DOI 10.1097/SLA.0b013e3181bd62d0
   Zolochevska O, 2012, STEM CELLS DEV, V21, P1112, DOI 10.1089/scd.2011.0247
   Zuk PA, 2002, MOL BIOL CELL, V13, P4279, DOI 10.1091/mbc.E02-02-0105
NR 208
TC 51
Z9 56
U1 0
U2 23
PU BIOSCIENTIFICA LTD
PI BRISTOL
PA EURO HOUSE, 22 APEX COURT WOODLANDS, BRADLEY STOKE, BRISTOL BS32 4JT, ENGLAND
SN 1351-0088
EI 1479-6821
J9 ENDOCR-RELAT CANCER
JI Endocr.-Relat. Cancer
PD OCT 15
PY 2013
VL 20
IS 5
BP R269
EP R290
DI 10.1530/ERC-13-0151
PG 22
WC Oncology; Endocrinology & Metabolism
SC Oncology; Endocrinology & Metabolism
GA 234HP
UT WOS:000325633800008
PM 23975882
DA 2023-09-23
ER

PT J
AU Dumont, N
   Liu, B
   DeFilippis, RA
   Chang, H
   Rabban, JT
   Karnezis, AN
   Tjoe, JA
   Marx, J
   Parvin, B
   Tlsty, TD
AF Dumont, Nancy
   Liu, Bob
   DeFilippis, Rosa Anna
   Chang, Hang
   Rabban, Joseph T.
   Karnezis, Anthony N.
   Tjoe, Judy A.
   Marx, James
   Parvin, Bahram
   Tlsty, Thea D.
TI Breast Fibroblasts Modulate Early Dissemination, Tumorigenesis, and Metastasis through Alteration of Extracellular Matrix Characteristics
SO NEOPLASIA
LA English
DT Article
ID mesenchymal transition; tgf-beta; collagen; expression; differentiation; methylation; progression; induction; signature; proteins
AB A wealth of evidence has now demonstrated that the microenvironment in which a tumorigenic cell evolves is as critical to its evolution as the genetic mutations it accrues. However, there is still relatively little known about how signals from the microenvironment contribute to the early events in the progression to malignancy. To address this question, we used a premalignant mammary model to examine how fibroblasts, and the extracellular matrix (ECM) proteins they secrete, influence progression to malignancy. Their effect on metastatic malignant cells was also assessed for comparison. We found that carcinoma-associated fibroblasts, and the distinct aligned ECM they deposit, can cause both premalignant and malignant mammary epithelial cells to assume a mesenchymal morphology that is associated with increased dissemination and metastasis, while benign reduction mammoplasty fibroblasts favor the maintenance of an epithelial morphology and constrain early dissemination, tumor growth, and metastasis. Our results suggest that normalizing the organization of the ECM could be effective in limiting systemic dissemination and tumor growth.
C1 [Dumont, Nancy; Liu, Bob; DeFilippis, Rosa Anna; Rabban, Joseph T.; Karnezis, Anthony N.; Tlsty, Thea D.] Univ Calif San Francisco, Dept Pathol, San Francisco, CA 94143 USA.
   [Dumont, Nancy; Liu, Bob; DeFilippis, Rosa Anna; Rabban, Joseph T.; Karnezis, Anthony N.; Tlsty, Thea D.] Univ Calif San Francisco, Ctr Comprehens Canc, San Francisco, CA 94143 USA.
   [Chang, Hang; Parvin, Bahram] Univ Calif Berkeley, Lawrence Berkeley Natl Lab, Dept Bioenergy GTL & Struct Biol, Berkeley, CA 94720 USA.
   [Tjoe, Judy A.; Marx, James] Aurora Hlth Care, Div Breast Oncol, Dept Patient Centered Res, Milwaukee, WI USA.
C3 University of California System; University of California San Francisco; University of California System; University of California San Francisco; UCSF Medical Center; UCSF Helen Diller Family Comprehensive Cancer Center; United States Department of Energy (DOE); Lawrence Berkeley National Laboratory; University of California System; University of California Berkeley
RP Tlsty, TD (通讯作者)，Univ Calif San Francisco, 513 Parnassus,HSW 513, San Francisco, CA 94143 USA.
EM Thea.Tlsty@ucsf.edu
FU Susan G. Komen Foundation [PDF124906]; National Institutes of Health/National Cancer Institute [PO1CA107584]; LBNL [DE-AC02-05CH11231]; NIH/NCI [R01 CA097214, U54 CA143803]
CR Alcorn JF, 2008, J CELL SCI, V121, P1036, DOI 10.1242/jcs.019455
   Allen M, 2011, J PATHOL, V223, P162, DOI 10.1002/path.2803
   Amatangelo MD, 2005, AM J PATHOL, V167, P475, DOI 10.1016/S0002-9440(10)62991-4
   Ameye L, 2002, FASEB J, V16, P0, DOI 10.1096/fj.01-0848com
   Arnold SA, 2012, PLOS ONE, V7, P0, DOI 10.1371/journal.pone.0031384
   Bergamaschi A, 2008, J PATHOL, V214, P357, DOI 10.1002/path.2278
   Berman HK, 2010, CANCER PREV RES, V3, P579, DOI 10.1158/1940-6207.CAPR-10-0073
   Brooke BS, 2008, NEW ENGL J MED, V358, P2787, DOI 10.1056/NEJMoa0706585
   Conklin MW, 2011, AM J PATHOL, V178, P1221, DOI 10.1016/j.ajpath.2010.11.076
   Damianova R, 2008, CELL BIOL INT, V32, P229, DOI 10.1016/j.cellbi.2007.08.029
   Davies M, 2005, J CELL BIOCHEM, V95, P918, DOI 10.1002/jcb.20458
   DeFilippis RA, 2012, CANCER DISCOV, V2, P826, DOI 10.1158/2159-8290.CD-12-0107
   Diop-Frimpong B, 2011, P NATL ACAD SCI USA, V108, P2909, DOI 10.1073/pnas.1018892108
   Dumont N, 2009, BREAST CANCER RES, V11, P0, DOI 10.1186/bcr2457
   Dumont N, 2008, P NATL ACAD SCI USA, V105, P14867, DOI 10.1073/pnas.0807146105
   Finak G, 2008, NAT MED, V14, P518, DOI 10.1038/nm1764
   Guo YP, 2001, CANCER EPIDEM BIOMAR, V10, P243
   Han J, 2010, IEEE ACM T COMPUT BI, V7, P80, DOI 10.1109/TCBB.2008.134
   Hanahan D, 2011, CELL, V144, P646, DOI 10.1016/j.cell.2011.02.013
   Haviv I, 2009, CELL CYCLE, V8, P589, DOI 10.4161/cc.8.4.7669
   Hocevar BA, 1999, EMBO J, V18, P1345, DOI 10.1093/emboj/18.5.1345
   Husemann Y, 2008, CANCER CELL, V13, P58, DOI 10.1016/j.ccr.2007.12.003
   Hynes RO, 2009, SCIENCE, V326, P1216, DOI 10.1126/science.1176009
   Kalluri R, 2008, DEV CELL, V15, P1, DOI 10.1016/j.devcel.2008.06.005
   Lane J, 2008, INT J ONCOL, V33, P585, DOI 10.3892/ijo_00000044
   Lever AF, 1998, LANCET, V352, P179, DOI 10.1016/S0140-6736(98)03228-0
   Liu SJ, 2009, CANCER RES, V69, P8742, DOI 10.1158/0008-5472.CAN-09-1541
   Lyons TR, 2011, NAT MED, V17, P1109, DOI 10.1038/nm.2416
   Mishra PJ, 2008, CANCER RES, V68, P4331, DOI 10.1158/0008-5472.CAN-08-0943
   Olive KP, 2009, SCIENCE, V324, P1457, DOI 10.1126/science.1171362
   Orimo A, 2005, CELL, V121, P335, DOI 10.1016/j.cell.2005.02.034
   OTSU N, 1979, IEEE T SYST MAN CYB, V9, P62, DOI 10.1109/TSMC.1979.4310076
   Pantel K, 2009, NAT REV CLIN ONCOL, V6, P339, DOI 10.1038/nrclinonc.2009.44
   Proia DA, 2006, NAT PROTOC, V1, P206, DOI 10.1038/nprot.2006.31
   Provenzano PP, 2006, BMC MED, V4, P0, DOI 10.1186/1741-7015-4-38
   Rodriguez-Barbero A, 2002, FEBS LETT, V513, P282, DOI 10.1016/S0014-5793(02)02337-2
   Schedin P, 2007, J MAMMARY GLAND BIOL, V12, P71, DOI 10.1007/s10911-007-9039-3
   Tlsty TD, 2006, ANNU REV PATHOL-MECH, V1, P119, DOI 10.1146/annurev.pathol.1.110304.100224
   Wang WG, 2002, CANCER RES, V62, P6278
   Xiao Q, 2012, CANCER MICROENVIRON, V5, P261, DOI 10.1007/s12307-012-0105-z
   Zeisberg EM, 2007, CANCER RES, V67, P10123, DOI 10.1158/0008-5472.CAN-07-3127
NR 41
TC 141
Z9 147
U1 0
U2 16
PU ELSEVIER SCIENCE INC
PI NEW YORK
PA 360 PARK AVE SOUTH, NEW YORK, NY 10010-1710 USA
SN 1476-5586
EI 
J9 NEOPLASIA
JI Neoplasia
PD MAR 15
PY 2013
VL 15
IS 3
BP 249
EP +
DI 10.1593/neo.121950
PG 21
WC Oncology
SC Oncology
GA 219DL
UT WOS:000324485700003
PM 23479504
DA 2023-09-23
ER

PT J
AU Bischof, AG
   Yuksel, D
   Mammoto, T
   Mammoto, A
   Krause, S
   Ingber, DE
AF Bischof, Ashley G.
   Yueksel, Deniz
   Mammoto, Tadanori
   Mammoto, Akiko
   Krause, Silva
   Ingber, Donald E.
TI Breast cancer normalization induced by embryonic mesenchyme is mediated by extracellular matrix biglycan
SO INTEGRATIVE BIOLOGY
LA English
DT Article
ID stroma inhibits proliferation; basement-membrane; tenascin-c; in-vitro; neoplastic disorganization; mammary adenocarcinoma; urogenital sinus; receptor-alpha; basal lamina; tumor-cells
AB Some epithelial cancers can be induced to revert to quiescent differentiated tissue when combined with embryonic mesenchyme; however, the mechanism of this induction is unknown. Here we combine tissue engineering, developmental biology, biochemistry and proteomics approaches to attack this problem. Using a synthetic reconstitution system, we show that co-culture of breast cancer cells with embryonic mesenchyme from early stage (E12.5-13.5) mammary glands decreases tumor cell proliferation while stimulating acinus differentiation, whereas cancer-associated fibroblasts (CAFs) fail to produce these normalizing effects. When insoluble extracellular matrices (ECMs) were isolated from cultured early stage (E12.5-13.5) embryonic mammary mesenchyme cells or E10 tooth mesenchyme and recombined with mammary tumor cells, they were found to be sufficient to induce breast cancer normalization including enhanced expression of estrogen receptor-alpha (ER-alpha). In contrast, ECM from later stage (E14.5) mammary mesenchyme and conditioned medium isolated from mesenchymal cell cultures were ineffective. Importantly, when the inductive ECMs produced by early stage embryonic mammary mesenchyme were scraped from dishes and injected into fast-growing breast tumors in mice, they significantly inhibited cancer expansion. Proteomics analysis of the detergent insoluble ECM material revealed several matrix components that were preferentially expressed in the embryonic ECMs. Analysis of two of these molecules previously implicated in cancer regulation - biglycan and tenascin C - revealed that addition of biglyan can mimic the tumor normalization response, and that siRNA knockdown of its expression in cultured embryonic mesenchyme results in loss of the ECM's inductive activity. These studies confirm that embryonic mesenchyme retains the ability to induce partial breast cancer reversion, and that its inductive capability resides at least in part in the ECM protein biglycan that it produces.
C1 [Bischof, Ashley G.; Mammoto, Tadanori; Mammoto, Akiko; Krause, Silva; Ingber, Donald E.] Boston Childrens Hosp, Vasc Biol Program, Boston, MA 02115 USA.
   [Bischof, Ashley G.; Mammoto, Tadanori; Mammoto, Akiko; Krause, Silva; Ingber, Donald E.] Harvard Univ, Sch Med, Boston, MA 02115 USA.
   [Bischof, Ashley G.] Harvard Univ, Grad Program Biophys, Cambridge, MA 02138 USA.
   [Yueksel, Deniz; Ingber, Donald E.] Wyss Inst Biol Inspired Engn, Boston, MA 02115 USA.
   [Yueksel, Deniz; Ingber, Donald E.] Harvard Univ, Boston, MA 02115 USA.
   [Ingber, Donald E.] Harvard Univ, Sch Engn & Appl Sci, Boston, MA 02138 USA.
C3 Harvard University; Boston Children's Hospital; Harvard University; Harvard Medical School; Harvard University; Harvard University; Harvard University
RP Ingber, DE (通讯作者)，Boston Childrens Hosp, Vasc Biol Program, Boston, MA 02115 USA.
EM don.ingber@wyss.harvard.edu
FU Department of Defense Breast Cancer Innovator Award [BC074986]
CR Ali S, 2000, J MAMMARY GLAND BIOL, V5, P271, DOI 10.1023/A:1009594727358
   BANERJEE SD, 1977, J CELL BIOL, V73, P445, DOI 10.1083/jcb.73.2.445
   Barcellos-Hoff MH, 2000, CANCER RES, V60, P1254
   BAUMANN KR, 1978, EXP CELL BIOL, V46, P325
   Bourhis XFDL, 1997, INT J CANCER, V71, P42, DOI 10.1002/(SICI)1097-0215(19970328)71:1<42::AID-IJC9>3.3.CO;2-X
   BRINSTER RL, 1974, J EXP MED, V140, P1049, DOI 10.1084/jem.140.4.1049
   Carvalho MA, 2000, BIOL CELL, V92, P605, DOI 10.1016/S0248-4900(01)01113-3
   Chen XD, 2004, FASEB J, V18, P948, DOI 10.1096/fj.03-0899com
   Coffelt SB, 2009, P NATL ACAD SCI USA, V106, P3806, DOI 10.1073/pnas.0900244106
   Corsi A, 2002, J BONE MINER RES, V17, P1180, DOI 10.1359/jbmr.2002.17.7.1180
   Cukierman Edna, 2004, V294, V0, P79
   CUNHA GR, 1983, J CELL BIOL, V96, P1662, DOI 10.1083/jcb.96.6.1662
   CUNHA GR, 1991, CANCER SURV, V11, P73
   DAWE CJ, 1971, SCIENCE, V171, P394, DOI 10.1126/science.171.3969.394
   DAWE CJ, 1966, INT J CANCER, V1, P419, DOI 10.1002/ijc.2910010504
   DECOSSE JJ, 1975, J NATL CANCER I, V54, P913
   DECOSSE JJ, 1973, SCIENCE, V181, P1057, DOI 10.1126/science.181.4104.1057
   Direkze NC, 2004, CANCER RES, V64, P8492, DOI 10.1158/0008-5472.CAN-04-1708
   DOLBERG DS, 1984, NATURE, V309, P552, DOI 10.1038/309552a0
   ELLISON ML, 1969, EXP CELL RES, V55, P198, DOI 10.1016/0014-4827(69)90481-9
   GLEAVE M, 1991, CANCER RES, V51, P3753
   Green JE, 2000, ONCOGENE, V19, P1020, DOI 10.1038/sj.onc.1203280
   Gu XH, 2012, CLIN EXP MED, V12, P195, DOI 10.1007/s10238-011-0155-4
   Hancox RA, 2009, BREAST CANCER RES, V11, P0, DOI 10.1186/bcr2251
   Holzer RG, 2003, BREAST CANCER RES TR, V77, P65, DOI 10.1023/A:1021175931177
   Huang S, 1999, NAT CELL BIOL, V1, PE131, DOI 10.1038/13043
   Ingber DE, 2002, DIFFERENTIATION, V70, P547, DOI 10.1046/j.1432-0436.2002.700908.x
   INGBER DE, 1985, AM J PATHOL, V121, P248
   INGBER DE, 1981, P NATL ACAD SCI-BIOL, V78, P3901, DOI 10.1073/pnas.78.6.3901
   INGBER DE, 1986, AM J PATHOL, V122, P129
   Ingber DE, 2008, SEMIN CANCER BIOL, V18, P356, DOI 10.1016/j.semcancer.2008.03.016
   Ishii G, 2003, BIOCHEM BIOPH RES CO, V309, P232, DOI 10.1016/S0006-291X(03)01544-4
   James AW, 2009, PLOS ONE, V4, P0, DOI 10.1371/journal.pone.0007120
   KARLAN BY, 1995, GYNECOL ONCOL, V59, P67, DOI 10.1006/gyno.1995.1269
   Karnoub AE, 2007, NATURE, V449, P557, DOI 10.1038/nature06188
   Kidd S, 2009, STEM CELLS, V27, P2614, DOI 10.1002/stem.187
   Krause S, 2008, TISSUE ENG PT C-METH, V14, P261, DOI 10.1089/ten.tec.2008.0030
   Kuc IM, 1997, CONNECT TISSUE RES, V36, P287, DOI 10.3109/03008209709160228
   Levental KR, 2009, CELL, V139, P891, DOI 10.1016/j.cell.2009.10.027
   LI ML, 1987, P NATL ACAD SCI USA, V84, P136, DOI 10.1073/pnas.84.1.136
   Maffini MV, 2004, J CELL SCI, V117, P1495, DOI 10.1242/jcs.01000
   Mammoto T, 2011, DEV CELL, V21, P758, DOI 10.1016/j.devcel.2011.07.006
   MAROULAKOU IG, 1994, P NATL ACAD SCI USA, V91, P11236, DOI 10.1073/pnas.91.23.11236
   Naba A, 2012, MOL CELL PROTEOMICS, V11, P0, DOI 10.1074/mcp.M111.014647
   Nash MA, 1999, CANCER RES, V59, P6192
   Orend G, 2006, CANCER LETT, V244, P143, DOI 10.1016/j.canlet.2006.02.017
   Oskarsson T, 2011, NAT MED, V17, P867, DOI 10.1038/nm.2379
   Paraguassu-Braga FH, 2003, CELL DEATH DIFFER, V10, P1101, DOI 10.1038/sj.cdd.4401279
   Paron I, 2011, PLOS ONE, V6, P0, DOI 10.1371/journal.pone.0021684
   Pinney Emmett, 2011, INT J STEM CELLS, V4, P70
   Rous P, 1911, J EXP MED, V13, P397, DOI 10.1084/jem.13.4.397
   ROUSSEAUMERCK MF, 1977, EUR J CANCER, V13, P163, DOI 10.1016/0014-2964(77)90195-5
   SAKAKURA T, 1976, SCIENCE, V194, P1439, DOI 10.1126/science.827022
   SCHONHERR E, 1995, J BIOL CHEM, V270, P2776, DOI 10.1074/jbc.270.6.2776
   Spaeth EL, 2009, PLOS ONE, V4, P0, DOI 10.1371/journal.pone.0004992
   SYMPSON CJ, 1994, J CELL BIOL, V125, P681, DOI 10.1083/jcb.125.3.681
   Veltmaat JM, 2003, DIFFERENTIATION, V71, P1, DOI 10.1046/j.1432-0436.2003.700601.x
   Verfaillie CM, 1996, LEUKEMIA, V10, P498
   VIGNY M, 1988, J CELL PHYSIOL, V137, P321, DOI 10.1002/jcp.1041370216
   VOGEL KG, 1987, COLLAGEN REL RES, V7, P105
   Wang B, 2011, EXP BIOL MED, V236, P1247, DOI 10.1258/ebm.2011.011124
   WATANABE TK, 1984, CANCER RES, V44, P5361
   Watson CJ, 2008, DEVELOPMENT, V135, P995, DOI 10.1242/dev.005439
   Weber CK, 2001, GASTROENTEROLOGY, V121, P657, DOI 10.1053/gast.2001.27222
   WONG YC, 1992, ACTA ANAT, V143, P139
   Yamamoto K, 2012, BRIT J CANCER, V106, P1214, DOI 10.1038/bjc.2012.59
NR 66
TC 32
Z9 32
U1 0
U2 10
PU OXFORD UNIV PRESS
PI OXFORD
PA GREAT CLARENDON ST, OXFORD OX2 6DP, ENGLAND
SN 1757-9694
EI 1757-9708
J9 INTEGR BIOL-UK
JI Integr. Biol.
PD JUN 15
PY 2013
VL 5
IS 8
BP 1045
EP 1056
DI 10.1039/c3ib40103k
PG 12
WC Cell Biology
SC Cell Biology
GA 186WN
UT WOS:000322076800004
PM 23817524
DA 2023-09-23
ER

PT J
AU Pena, C
   Cespedes, MV
   Lindh, MB
   Kiflemariam, S
   Mezheyeuski, A
   Edqvist, PH
   Hagglof, C
   Birgisson, H
   Bojmar, L
   Jirstrom, K
   Sandstrom, P
   Olsson, E
   Veerla, S
   Gallardo, A
   Sjoblom, T
   Chang, ACM
   Reddel, RR
   Mangues, R
   Augsten, M
   Ostman, A
AF Pena, Cristina
   Virtudes Cespedes, Maria
   Lindh, Maja Bradic
   Kiflemariam, Sara
   Mezheyeuski, Artur
   Edqvist, Per-Henrik
   Hagglof, Christina
   Birgisson, Helgi
   Bojmar, Linda
   Jirstrom, Karin
   Sandstrom, Per
   Olsson, Eleonor
   Veerla, Srinivas
   Gallardo, Alberto
   Sjoblom, Tobias
   Chang, Andy C. -M.
   Reddel, Roger R.
   Mangues, Ramon
   Augsten, Martin
   Ostman, Arne
TI STC1 Expression By Cancer-Associated Fibroblasts Drives Metastasis of Colorectal Cancer
SO CANCER RESEARCH
LA English
DT Article
ID growth-factor receptor; gene-expression; messenger-rna; tumor-growth; stanniocalcin-1; stroma; inhibition; pdgf; prostate; sti571
AB Platelet-derived growth factor (PDGF) receptor signaling is a major functional determinant of cancer-associated fibroblasts (CAF). Elevated expression of PDGF receptors on stromal CAFs is associated with metastasis and poor prognosis, but mechanism(s) that underlie these connections are not understood. Here, we report the identification of the secreted glycoprotein stanniocalcin-1 (STC1) as a mediator of metastasis by PDGF receptor function in the setting of colorectal cancer. PDGF-stimulated fibroblasts increased migration and invasion of cocultured colorectal cancer cells in an STC1-dependent manner. Analyses of human colorectal cancers revealed significant associations between stromal PDGF receptor and STC1 expression. In an orthotopic mouse model of colorectal cancer, tumors formed in the presence of STC1-deficient fibroblasts displayed reduced intravasation of tumor cells along with fewer and smaller distant metastases formed. Our results reveal a mechanistic basis for understanding the contribution of PDGF-activated CAFs to cancer metastasis. Cancer Res; 73(4); 1287-97. (C) 2012 AACR.
C1 [Pena, Cristina; Lindh, Maja Bradic; Mezheyeuski, Artur; Hagglof, Christina; Augsten, Martin; Ostman, Arne] Karolinska Inst, Dept Oncol Pathol, SE-17176 Stockholm, Sweden.
   [Virtudes Cespedes, Maria; Gallardo, Alberto; Mangues, Ramon] Ctr Bioengn Biomat & Nanomed CIBER BBN, Grp Oncogenesis Antitumorales, Inst Biomed Res IIB St Pau & Network Res, Barcelona, Spain.
   [Kiflemariam, Sara; Edqvist, Per-Henrik; Sjoblom, Tobias] Uppsala Univ, Dept Immunol Genet & Pathol, Uppsala, Sweden.
   [Birgisson, Helgi] Uppsala Univ, Dept Surg Sci, Uppsala, Sweden.
   [Bojmar, Linda; Sandstrom, Per] Linkoping Univ, Fac Hlth Sci, Dept Clin & Expt Med, Div Surg, Linkoping, Sweden.
   [Jirstrom, Karin] Lund Univ, Dept Clin Sci, Lund, Sweden.
   [Olsson, Eleonor; Veerla, Srinivas] Lund Univ, Dept Clin Genet, Lund, Sweden.
   [Chang, Andy C. -M.; Reddel, Roger R.] Univ Sydney, Childrens Med Res Inst, Sydney, NSW 2006, Australia.
   [Chang, Andy C. -M.; Reddel, Roger R.] Univ Sydney, Sydney Med Sch, Sydney, NSW 2006, Australia.
C3 Karolinska Institutet; CIBER - Centro de Investigacion Biomedica en Red; CIBERBBN; Uppsala University; Uppsala University; Linkoping University; Lund University; Lund University; University of Sydney; Children's Medical Research Institute - Australia; University of Sydney
RP Ostman, A (通讯作者)，Karolinska Inst, Canc Ctr Karolinska, Dept Oncol Pathol, R8 03, SE-17176 Stockholm, Sweden.
EM arne.ostman@ki.se
FU Swedish Research Council [60016002]; VINNOVA; Swedish Cancer Society [11 0371]; National Health and Medical Research Council of Australia project grant
CR Anderberg C, 2009, CANCER RES, V69, P369, DOI 10.1158/0008-5472.CAN-08-2724
   Andrae J, 2008, GENE DEV, V22, P1276, DOI 10.1101/gad.1653708
   [Anonymous], 2008, DEVITA HELLMAN ROSEN, V0, P0
   Augsten M, 2009, P NATL ACAD SCI USA, V106, P3414, DOI 10.1073/pnas.0813144106
   Baranowska-Kortylewicz J, 2005, CANCER RES, V65, P7824, DOI 10.1158/0008-5472.CAN-04-3991
   Carmeliet P, 2011, NATURE, V473, P298, DOI 10.1038/nature10144
   Chakraborty A, 2007, AM J PHYSIOL-RENAL, V292, PF895, DOI 10.1152/ajprenal.00219.2006
   Chang ACM, 2005, MOL CELL BIOL, V25, P10604, DOI 10.1128/MCB.25.23.10604-10610.2005
   Chang HY, 2004, PLOS BIOL, V2, P206, DOI 10.1371/journal.pbio.0020007
   Chen CY, 2008, ARTERIOSCL THROM VAS, V28, P906, DOI 10.1161/ATVBAHA.108.163667
   Du YZ, 2011, J SURG ONCOL, V104, P836, DOI 10.1002/jso.21948
   Falcon BL, 2011, AM J PATHOL, V178, P2920, DOI 10.1016/j.ajpath.2011.02.019
   Finak G, 2008, NAT MED, V14, P518, DOI 10.1038/nm1764
   FORSBERG K, 1993, P NATL ACAD SCI USA, V90, P393, DOI 10.1073/pnas.90.2.393
   Hagglof C, 2010, PLOS ONE, V5, P0, DOI 10.1371/journal.pone.0010747
   Hanahan D, 2011, CELL, V144, P646, DOI 10.1016/j.cell.2011.02.013
   Hawinkels LJAC, 2011, GROWTH FACTORS, V29, P140, DOI 10.3109/08977194.2011.595411
   Huang LP, 2009, AM J PATHOL, V174, P1368, DOI 10.2353/ajpath.2009.080476
   Joyce JA, 2009, NAT REV CANCER, V9, P239, DOI 10.1038/nrc2618
   Kalluri R, 2006, NAT REV CANCER, V6, P392, DOI 10.1038/nrc1877
   Kanellis J, 2004, AM J PHYSIOL-RENAL, V286, PF356, DOI 10.1152/ajprenal.00138.2003
   Karnoub AE, 2007, NATURE, V449, P557, DOI 10.1038/nature06188
   Kitadai Y, 2006, AM J PATHOL, V169, P2054, DOI 10.2353/ajpath.2006.060653
   KOVALENKO M, 1994, CANCER RES, V54, P6106
   Law AYS, 2010, MOL CELL ENDOCRINOL, V314, P118, DOI 10.1016/j.mce.2009.07.007
   Liu GZ, 2010, JNCI-J NATL CANCER I, V102, P812, DOI 10.1093/jnci/djq127
   Macartney-Coxson DP, 2008, BMC CANCER, V8, P0, DOI 10.1186/1471-2407-8-187
   McAllister SS, 2010, J CLIN ONCOL, V28, P4022, DOI 10.1200/JCO.2010.28.4257
   Navab R, 2011, P NATL ACAD SCI USA, V108, P7160, DOI 10.1073/pnas.1014506108
   Nguyen A, 2009, ONCOGENE, V28, P1982, DOI 10.1038/onc.2009.65
   Ostman A, 2009, CURR OPIN GENET DEV, V19, P67, DOI 10.1016/j.gde.2009.01.003
   Orr B, 2012, ONCOGENE, V31, P1130, DOI 10.1038/onc.2011.312
   Ostman A, 2007, ADV CANCER RES, V97, P247, DOI 10.1016/S0065-230X(06)97011-0
   Paulsson J, 2009, AM J PATHOL, V175, P334, DOI 10.2353/ajpath.2009.081030
   Pietras K, 2003, CLIN CANCER RES, V9, P3779
   Pietras K, 2002, CANCER RES, V62, P5476
   Pietras K, 2001, CANCER RES, V61, P2929
   Pietras K, 2008, PLOS MED, V5, P123, DOI 10.1371/journal.pmed.0050019
   Pietras K, 2010, EXP CELL RES, V316, P1324, DOI 10.1016/j.yexcr.2010.02.045
   Skobe M, 1998, P NATL ACAD SCI USA, V95, P1050, DOI 10.1073/pnas.95.3.1050
   Tamura S, 2011, ANTICANCER RES, V31, P325
   Theunissen JW, 2009, CANCER RES, V69, P6007, DOI 10.1158/0008-5472.CAN-09-0756
   Cespedes MV, 2007, AM J PATHOL, V170, P1077, DOI 10.2353/ajpath.2007.060773
   Wu Y, 2008, J IMMUNOL, V181, P6384, DOI 10.4049/jimmunol.181.9.6384
NR 44
TC 124
Z9 132
U1 2
U2 28
PU AMER ASSOC CANCER RESEARCH
PI PHILADELPHIA
PA 615 CHESTNUT ST, 17TH FLOOR, PHILADELPHIA, PA 19106-4404 USA
SN 0008-5472
EI 1538-7445
J9 CANCER RES
JI Cancer Res.
PD FEB 15
PY 2013
VL 73
IS 4
BP 1287
EP 1297
DI 10.1158/0008-5472.CAN-12-1875
PG 11
WC Oncology
SC Oncology
GA 091DR
UT WOS:000315029800004
PM 23243022
DA 2023-09-23
ER

PT J
AU Laing, N
   McDermott, B
   Wen, SH
   Yang, D
   Lawson, D
   Collins, M
   Reimer, C
   Hall, PA
   Andersen, H
   Snaith, M
   Wang, X
   Bedian, V
   Cao, ZA
   Blakey, D
AF Laing, Naomi
   McDermott, Brenda
   Wen, Shenghua
   Yang, David
   Lawson, Deborah
   Collins, Mike
   Reimer, Corinne
   Hall, Peter A.
   Andersen, Harriet
   Snaith, Michael
   Wang, Xin
   Bedian, Vahe
   Cao, Zhu A.
   Blakey, David
TI Inhibition of Platelet-Derived Growth Factor Receptor a by MEDI-575 Reduces Tumor Growth and Stromal Fibroblast Content in a Model of Non-Small Cell Lung Cancers
SO MOLECULAR PHARMACOLOGY
LA English
DT Article
ID pdgfr-alpha; therapeutic target; xenografts; recruitment; progression; activation; expression; carcinoma; promotes; antibody
AB Platelet-derived growth factor receptor a (PDGFR alpha) is a receptor tyrosine kinase that promotes cell survival and is expressed in both the tumor and the stromal components of human cancers. We have developed a fully human monoclonal antibody, MEDI-575, that selectively binds to human PDGFR alpha with high affinity, with no observable affinity for murine PDGFR alpha. To more fully characterize the role of PDGFR alpha in the regulation of tumor stroma, we evaluated the in vivo antitumor effects of MEDI-575 in tumor-bearing severe combined immunodeficient (SCID) mice and in genetically altered SCID mice expressing human PDGFR alpha in place of murine PDGFR alpha. We used the Calu-6 non-small cell lung cancer model because it lacks an in vitro proliferative response to PDGFRa activation. Antitumor activity was observed when the study was performed in mice expressing the human receptor, but no activity was observed in the mice expressing the murine receptor. Immunohistologic analysis of the tumors from mice expressing human PDGFR alpha showed a highly significant reduction in stromal fibroblast content and only minor changes in tumor proliferative index in tumors exposed to MEDI-575 compared with the results seen in vehicle-treated tumors or in tumors from mice expressing murine PDGFR alpha. Additional in vitro studies indicated that exposure of primary cancer-associated fibroblasts to MEDI-575 can directly affect proliferation and key signaling pathways in these cells. These results highlight the potential for observing antitumor activity with MEDI-575 through modulation of the stromal component of tumors and confirm that the PDGFR alpha pathway can play a role in maintaining a tumor microenvironment conducive to tumor growth.
C1 [Laing, Naomi; McDermott, Brenda; Wen, Shenghua; Yang, David; Lawson, Deborah; Collins, Mike; Reimer, Corinne; Wang, Xin; Bedian, Vahe; Cao, Zhu A.] AstraZeneca R&D Boston, Waltham, MA 02451 USA.
   [Hall, Peter A.; Blakey, David] AstraZeneca R&D Alderley Pk, Manchester, Lancs, England.
   [Andersen, Harriet; Snaith, Michael] AstraZeneca R&D, Molndal, Sweden.
C3 AstraZeneca; AstraZeneca; AstraZeneca
RP Laing, N (通讯作者)，AstraZeneca R&D Boston, 35 Gatehouse Dr, Waltham, MA 02451 USA.
EM Naomi.laing@astrazeneca.com
FU AstraZeneca, LLC.
CR Aalberse RC, 2002, IMMUNOLOGY, V105, P9, DOI 10.1046/j.0019-2805.2001.01341.x
   Anderberg C, 2009, CANCER RES, V69, P369, DOI 10.1158/0008-5472.CAN-08-2724
   Bhowmick NA, 2004, NATURE, V432, P332, DOI 10.1038/nature03096
   BKC Lo, 2004, ANTIBODY ENG METHODS, V0, P135
   Clarke ID, 2003, ONCOGENE, V22, P722, DOI 10.1038/sj.onc.1206160
   Crawford Y, 2009, CANCER CELL, V15, P21, DOI 10.1016/j.ccr.2008.12.004
   De Wever O, 2008, INT J CANCER, V123, P2229, DOI 10.1002/ijc.23925
   Furuhashi M, 2004, CANCER RES, V64, P2725, DOI 10.1158/0008-5472.CAN-03-1489
   Gerber DE, 2012, MOL CANCER THER, V11, P2473, DOI 10.1158/1535-7163.MCT-12-0431
   Hoch RV, 2003, DEVELOPMENT, V130, P4769, DOI 10.1242/dev.00721
   Joensuu H, 2005, J PATHOL, V207, P224, DOI 10.1002/path.1823
   Klinghoffer RA, 2002, DEV CELL, V2, P103, DOI 10.1016/S1534-5807(01)00103-4
   Lasota J, 2006, SEMIN DIAGN PATHOL, V23, P91, DOI 10.1053/j.semdp.2006.08.006
   Loizos N, 2005, MOL CANCER THER, V4, P369
   Marks JD, 2004, ANTIBODY ENG METHODS, V0, P0
   Matei D, 2006, ONCOGENE, V25, P2060, DOI 10.1038/sj.onc.1209232
   McDermott U, 2009, CANCER RES, V69, P3937, DOI 10.1158/0008-5472.CAN-08-4327
   Ostman A, 2004, CYTOKINE GROWTH F R, V15, P275, DOI 10.1016/j.cytogfr.2004.03.002
   Reinmuth N, 2009, INT J CANCER, V124, P1535, DOI 10.1002/ijc.24109
   Rikova K, 2007, CELL, V131, P1190, DOI 10.1016/j.cell.2007.11.025
   Shao ZM, 2000, ONCOGENE, V19, P4337, DOI 10.1038/sj.onc.1203785
   Shen JQ, 2009, NEOPLASIA, V11, P594, DOI 10.1593/neo.09278
   Shikada Y, 2005, CANCER RES, V65, P7241, DOI 10.1158/0008-5472.CAN-04-4171
   Tejada ML, 2006, CLIN CANCER RES, V12, P2676, DOI 10.1158/1078-0432.CCR-05-1770
NR 24
TC 15
Z9 15
U1 0
U2 8
PU AMER SOC PHARMACOLOGY EXPERIMENTAL THERAPEUTICS
PI BETHESDA
PA 9650 ROCKVILLE PIKE, BETHESDA, MD 20814-3995 USA
SN 0026-895X
EI 
J9 MOL PHARMACOL
JI Mol. Pharmacol.
PD JUN 15
PY 2013
VL 83
IS 6
BP 1247
EP 1256
DI 10.1124/mol.112.084079
PG 10
WC Pharmacology & Pharmacy
SC Pharmacology & Pharmacy
GA 146RY
UT WOS:000319109700010
PM 23558446
DA 2023-09-23
ER

PT J
AU Hu, CY
   Wang, ZC
   Zhai, LL
   Yang, ML
   Shan, LH
   Chai, CC
   Liu, M
   Wang, LF
AF Hu, Chengyi
   Wang, Zhengcai
   Zhai, Lili
   Yang, Miling
   Shan, Lihui
   Chai, Cuicui
   Liu, Ming
   Wang, Lifeng
TI Effects of cancer-associated fibroblasts on the migration and invasion abilities of SGC-7901 gastric cancer cells
SO ONCOLOGY LETTERS
LA English
DT Article
DE gastric cancer; cancer-associated fibroblasts; SGC-7901; gastric cancer cells
ID increased expression; stromal fibroblasts; activation protein; tumor-cells; carcinoma; breast; microenvironment
AB The aim of the current study was to investigate the correlation of cancer-associated fibroblasts (CAFs) with the migration and invasion abilities of gastric cancer cells. Gastric CAFs were grown in primary cultures. The in vitro model of interaction of SGC7901 gastric cancer cells with gastric CAFs was established by the use of Transwell co-culture cells to analyze the influence of CAFs on the migration and invasion abilities of SGC7901 cells. The results revealed that i) human gastric CAFs highly expressed vimentin, fibroblast-activated protein and smooth muscle actin in the in vitro passage culture process; ii) the migration and invasion ability of SGC-7901 cells in the CAF-conditioned medium group (98.67 +/- 13.49, 34.40 +/- 4.63) were significantly higher compared to those of the DMEM group without serum (78.47 +/- 10.59, 26.93 +/- 3.99; P<0.01). The interactions of CAFs and the extracellular matrix with SGC-7901 cells may significantly increase the migration and invasion abilities of SGC-7901 cells.
C1 [Hu, Chengyi; Wang, Zhengcai; Liu, Ming] Harbin Med Univ, Dept Pathol, Hosp 4, Harbin 150001, Peoples R China.
   [Zhai, Lili; Yang, Miling; Shan, Lihui; Chai, Cuicui; Wang, Lifeng] Shanghai Jiao Tong Univ, Dept Pathol, Xinhua Hosp, Sch Med, Shanghai 200092, Peoples R China.
C3 Harbin Medical University; Shanghai Jiao Tong University
RP Wang, LF (通讯作者)，Shanghai Jiao Tong Univ, Dept Pathol, Xinhua Hosp, Sch Med, 1665 Kongjiang Rd, Shanghai 200092, Peoples R China.
EM lifengwangcn@163.com
CR Allinen M, 2004, CANCER CELL, V6, P17, DOI 10.1016/j.ccr.2004.06.010
   Barth Peter J, 2007, CURR STEM CELL RES THER, V2, P221, DOI 10.2174/157488807781696249
   Bhowmick NA, 2004, NATURE, V432, P332, DOI 10.1038/nature03096
   Desmouliere A, 2004, INT J DEV BIOL, V48, P509, DOI 10.1387/ijdb.041802ad
   Dolznig Helmut, 2005, CANCER IMMUN, V5, P10
   Elenbaas B, 2001, EXP CELL RES, V264, P169, DOI 10.1006/excr.2000.5133
   Fassnacht M, 2005, CLIN CANCER RES, V11, P5566, DOI 10.1158/1078-0432.CCR-05-0699
   Geng Jing-shu, 2004, ZHONGHUA BING LI XUE ZA ZHI, V33, P53
   Guo XY, 2008, J BIOL CHEM, V283, P19864, DOI 10.1074/jbc.M800798200
   Kalluri R, 2006, NAT REV CANCER, V6, P392, DOI 10.1038/nrc1877
   Kuperwasser C, 2004, P NATL ACAD SCI USA, V101, P4966, DOI 10.1073/pnas.0401064101
   Lee J, 2005, CANCER RES, V65, P11156, DOI 10.1158/0008-5472.CAN-05-2805
   Liotta LA, 2001, NATURE, V411, P375, DOI 10.1038/35077241
   Liu FF, 2009, HISTOPATHOLOGY, V54, P741, DOI 10.1111/j.1365-2559.2009.03289.x
   Loeffler M, 2006, J CLIN INVEST, V116, P1955, DOI 10.1172/JCI26532
   Olumi AF, 1999, CANCER RES, V59, P5002
   Radisky Derek C, 2008, PROC AM THORAC SOC, V5, P316, DOI 10.1513/pats.200711-166DR
   Tahtis K, 2003, MOL CANCER THER, V2, P729
   Terry MB, 2002, SEMIN RADIAT ONCOL, V12, P111, DOI 10.1053/srao.30814
   Tlsty TD, 2001, SEMIN CANCER BIOL, V11, P97, DOI 10.1006/scbi.2000.0361
   Wang LF, 2007, WORLD CHIN J DIGESTO, V15, P2263
   Yang L, 2006, WORLD J GASTROENTERO, V12, P17, DOI 10.3748/wjg.v12.i1.17
   Zhang You-Wei, 2007, CHINESE JOURNAL OF PATHOLOGY, V36, P764
NR 23
TC 21
Z9 24
U1 0
U2 12
PU SPANDIDOS PUBL LTD
PI ATHENS
PA POB 18179, ATHENS, 116 10, GREECE
SN 1792-1074
EI 1792-1082
J9 ONCOL LETT
JI Oncol. Lett.
PD FEB 15
PY 2013
VL 5
IS 2
BP 609
EP 612
DI 10.3892/ol.2012.1023
PG 4
WC Oncology
SC Oncology
GA 073TC
UT WOS:000313764400039
PM 23420648
DA 2023-09-23
ER

PT J
AU Hendrayani, SF
   Al-Khalaf, HH
   Aboussekhra, A
AF Hendrayani, Siti-Fauziah
   Al-Khalaf, Huda H.
   Aboussekhra, Abdelilah
TI Curcumin Triggers p16-Dependent Senescence in Active Breast Cancer-Associated Fibroblasts and Suppresses Their Paracrine Procarcinogenic Effects
SO NEOPLASIA
LA English
DT Article
ID cellular senescence; tumor-suppressor; cells; phenotype; target; p53
AB Activated cancer-associated fibroblasts (CAFs) or myofibroblasts not only facilitate tumor growth and spread but also affect tumor response to therapeutic agents. Therefore, it became clear that efficient therapeutic regimens should also take into account the presence of these supportive cells and inhibit their paracrine effects. To this end, we tested the effect of low concentrations of curcumin, a pharmacologically safe natural product, on patient-derived primary breast CAF cells. We have shown that curcumin treatment upregulates p16(INK4A) and other tumor suppressor proteins while inactivates the JAK2/STAT3 pathway. This reduced the level of alpha-smooth muscle actin (alpha-SMA) and the migration/invasion abilities of these cells. Furthermore, curcumin suppressed the expression/secretion of stromal cell-derived factor-1 (SDF-1), interleukin-6 (IL-6), matrix metalloproteinase-2 (MMP-2), MMP-9, and transforming growth factor-beta, which impeded their paracrine procarcinogenic potential. Intriguingly, these effects were sustained even after curcumin withdrawal and cell splitting. Therefore, using different markers of senescence [senescence-associated beta-galactosidase (SA-beta-gal) activity, Ki-67 and Lamin B1 levels, and bromodeoxyuridine incorporation], we have shown that curcumin markedly suppresses Lamin B1 and triggers DNA damage-independent senescence in proliferating but not quiescent breast stromal fibroblasts. Importantly, this curcumin-related senescence was p16(INK4A)-dependent and occurred with no associated inflammatory secretory phenotype. These results indicate the possible inactivation of cancer-associated myofibroblasts and present the first indication that curcumin can trigger DNA damage-independent and safe senescence in stromal fibroblasts.
C1 [Hendrayani, Siti-Fauziah; Al-Khalaf, Huda H.; Aboussekhra, Abdelilah] King Faisal Specialist Hosp & Res Ctr, Dept Mol Oncol, Riyadh 11211, Saudi Arabia.
   [Al-Khalaf, Huda H.] King Abdulaziz City Sci & Technol, Joint Ctr Genom Res, Riyadh, Saudi Arabia.
C3 King Faisal Specialist Hospital & Research Center; King Abdulaziz City for Science & Technology
RP Aboussekhra, A (通讯作者)，King Faisal Specialist Hosp & Res Ctr, Dept Mol Oncol, MBC 03-03,POB 3354, Riyadh 11211, Saudi Arabia.
EM aboussekhra@kfshrc.edu.sa
CR Aboussekhra A, 2011, INT J DEV BIOL, V55, P841, DOI 10.1387/ijdb.113362aa
   Al-Ansari MM, 2013, ONCOGENE, V32, P2356, DOI 10.1038/onc.2012.270
   Al-Mohanna MA, 2007, NUCLEIC ACIDS RES, V35, P223, DOI 10.1093/nar/gkl1075
   Albini A, 2007, NAT REV CANCER, V7, P139, DOI 10.1038/nrc2067
   Alvarez JV, 2004, CANCER BIOL THER, V3, P1045, DOI 10.4161/cbt.3.11.1172
   Anand P, 2008, CANCER LETT, V267, P133, DOI 10.1016/j.canlet.2008.03.025
   Bayet-Robert M, 2010, CANCER BIOL THER, V9, P8, DOI 10.4161/cbt.9.1.10392
   Bond JA, 1999, MOL CELL BIOL, V19, P3103
   Campisi J, 1996, CELL, V84, P497, DOI 10.1016/S0092-8674(00)81023-5
   Campisi J, 2013, ANNU REV PHYSIOL, V75, P685, DOI 10.1146/annurev-physiol-030212-183653
   Chang BD, 1999, CANCER RES, V59, P3761
   Cho S, 2012, MOL CELLS, V33, P597, DOI 10.1007/s10059-012-0042-1
   Collado M, 2007, CELL, V130, P223, DOI 10.1016/j.cell.2007.07.003
   Collado M, 2010, NAT REV CANCER, V10, P51, DOI 10.1038/nrc2772
   Coppe JP, 2011, J BIOL CHEM, V286, P36396, DOI 10.1074/jbc.M111.257071
   Coppe JP, 2010, ANNU REV PATHOL-MECH, V5, P99, DOI 10.1146/annurev-pathol-121808-102144
   Coppe JP, 2008, PLOS BIOL, V6, P2853, DOI 10.1371/journal.pbio.0060301
   Franco OE, 2010, SEMIN CELL DEV BIOL, V21, P33, DOI 10.1016/j.semcdb.2009.10.010
   Freund A, 2012, MOL BIOL CELL, V23, P2066, DOI 10.1091/mbc.E11-10-0884
   Freund A, 2010, TRENDS MOL MED, V16, P238, DOI 10.1016/j.molmed.2010.03.003
   Gescher AJ, 2001, LANCET ONCOL, V2, P371, DOI 10.1016/S1470-2045(00)00392-2
   Goel A, 2007, BIOCHEM PHARMACOL, V19, P19
   Hawsawi NM, 2008, CANCER RES, V68, P2717, DOI 10.1158/0008-5472.CAN-08-0192
   HAYFLICK L, 1961, EXP CELL RES, V25, P585, DOI 10.1016/0014-4827(61)90192-6
   Kalluri R, 2006, NAT REV CANCER, V6, P392, DOI 10.1038/nrc1877
   Leontieva OV, 2010, AGING-US, V2, P924, DOI 10.18632/aging.100265
   Loeffler M, 2006, J CLIN INVEST, V116, P1955, DOI 10.1172/JCI26532
   Niu GL, 2005, MOL CELL BIOL, V25, P7432, DOI 10.1128/MCB.25.17.7432-7440.2005
   Parrinello S, 2005, J CELL SCI, V118, P485, DOI 10.1242/jcs.01635
   Plesca D, 2008, METHOD ENZYMOL, V446, P107, DOI 10.1016/S0076-6879(08)01606-6
   Rodier F, 2011, J CELL BIOL, V192, P547, DOI 10.1083/jcb.201009094
   Rodier F, 2009, NAT CELL BIOL, V11, P973, DOI 10.1038/ncb1909
   Roninson IB, 2003, CANCER RES, V63, P2705
   Severino J, 2000, EXP CELL RES, V257, P162, DOI 10.1006/excr.2000.4875
   Shimoda M, 2010, SEMIN CELL DEV BIOL, V21, P19, DOI 10.1016/j.semcdb.2009.10.002
   Siegel R, 2012, CA-CANCER J CLIN, V62, P10, DOI 10.3322/caac.20138
   Strimpakos AS, 2008, ANTIOXID REDOX SIGN, V10, P511, DOI 10.1089/ars.2007.1769
   Yegorov YE, 1997, BIOCHEMISTRY-MOSCOW+, V62, P1296
NR 38
TC 72
Z9 72
U1 0
U2 14
PU ELSEVIER SCIENCE INC
PI NEW YORK
PA STE 800, 230 PARK AVE, NEW YORK, NY 10169 USA
SN 1476-5586
EI 
J9 NEOPLASIA
JI Neoplasia
PD JUN 15
PY 2013
VL 15
IS 6
BP 631
EP +
DI 10.1593/neo.13478
PG 11
WC Oncology
SC Oncology
GA 219DW
UT WOS:000324486800006
PM 23730211
DA 2023-09-23
ER

PT J
AU Dutsch-Wicherek, M
   Lazar, A
   Tomaszewska, R
   Kazmierczak, W
   Wicherek, L
AF Dutsch-Wicherek, Magdalena
   Lazar, Agata
   Tomaszewska, Romana
   Kazmierczak, Wojciech
   Wicherek, Lukasz
TI Analysis of metallothionein and vimentin immunoreactivity in pharyngeal squamous cell carcinoma and its microenvironment
SO CELL AND TISSUE RESEARCH
LA English
DT Article
DE Metallothionein (MT); Vimentin; Cancer microenvironment; Cancer-associated fibroblasts; Human
ID t-cells; mesenchymal transition; cancer; apoptosis; metastasis; expression; tissue; stroma; adenocarcinoma; proliferation
AB Metallothionein (MT) has been shown to have pro-proliferative anti-apoptotic activity and to be involved in microenvironment remodeling. The aim of this study has been to determine whether the changes in MT and vimentin immunoreactivity observed in cancer and its microenvironment are related to the local spread of the disease. The immunoreactivity levels of both MT and vimentin were evaluated together with CD56 and CD57 antigens in 49 tissue samples taken from patients with squamous cell carcinoma originating from the palatine tonsils and in 20 tissue samples derived from patients with chronic tonsillitis (the reference group). MT immunoreactivity levels were statistically significantly higher in the tissue samples from squamous cell carcinoma than in those of the reference group and also higher in the squamous cell carcinoma samples compared with the stromal samples. Moreover, stromal fibroblasts exhibited high vimentin and MT immunoreactivity levels. Statistically significantly higher MT immunoreactivity levels within the tumor cells were identified in patients with the presence of lymph node metastases in contrast to those patients without such metastases. Vimentin was detected in both the tumor and the stromal tissue samples and presented an interesting pattern of staining strongly expressed within the stroma and the septal architecture of the tumor. The number of CD56- and CD57-positive lymphocytes identified in tissue samples both from squamous cell carcinoma and from the stroma was statistically significantly lower than that in the reference group. MT expression by tumor cells is thus associated with an aggressive phenotype of the tumor and the ability to create metastases.
C1 [Dutsch-Wicherek, Magdalena] Lukaszczyk Oncol Ctr, Outpatient Unit Otolaryngol, Bydgoszcz, Poland.
   [Lazar, Agata; Tomaszewska, Romana] Jagiellonian Univ, Dept Pathomorphol, Krakow, Poland.
   [Kazmierczak, Wojciech] Juraszs Univ Hosp, Dept Otolaryngol & Oncol Laryngol, Subdiv Audiol & Phoniatry, Bydgoszcz, Poland.
   [Kazmierczak, Wojciech] Nicolaus Copernicus Univ, Dept Pathophisiol Hearing & Balance Syst, Ludwik Rydygiers Coll Med, Bydgoszcz, Poland.
   [Wicherek, Lukasz] Nicolaus Copernicus Univ, Ludwik Rydygier Coll Med, Dept Gynecol & Oncol & Gynecol Nursing, Bydgoszcz, Poland.
C3 Jagiellonian University; Nicolaus Copernicus University; Nicolaus Copernicus University
RP Dutsch-Wicherek, M (通讯作者)，Lukaszczyk Oncol Ctr, Outpatient Unit Otolaryngol, Bydgoszcz, Poland.
EM mowicher@gmail.com
CR Acevedo VD, 2007, CANCER CELL, V12, P559, DOI 10.1016/j.ccr.2007.11.004
   Borghesi LA, 1996, TOXICOLOGY, V108, P129, DOI 10.1016/S0300-483X(95)03243-9
   Canpolat E, 2001, TOXICOL SCI, V62, P61, DOI 10.1093/toxsci/62.1.61
   Cherian MG, 2003, MUTAT RES-FUND MOL M, V533, P201, DOI 10.1016/j.mrfmmm.2003.07.013
   Cherian MG, 2000, CELL MOL BIOL, V46, P347
   De Wever O, 2003, J PATHOL, V200, P429, DOI 10.1002/path.1398
   DEARAUJO VC, 1993, EUR ARCH OTO-RHINO-L, V250, P105, DOI 10.1007/BF00179308
   Dutsch-Wicherek M, 2005, NEUROENDOCRINOL LETT, V26, P567
   Dutsch-Wicherek M, 2008, FRONT BIOSCI-LANDMRK, V13, P4029, DOI 10.2741/2991
   Dutsch-Wicherek M, 2011, CANCER MICROENVIRON, V4, P105, DOI 10.1007/s12307-010-0058-z
   DVORAK HF, 1986, NEW ENGL J MED, V315, P1650
   Grunert S, 2003, NAT REV MOL CELL BIO, V4, P657, DOI 10.1038/nrm1175
   Hayward SW, 2001, CANCER RES, V61, P8135
   Hellquist HB, 1997, ACTA OTO-LARYNGOL, V0, P25
   Hugo H, 2007, J CELL PHYSIOL, V213, P374, DOI 10.1002/jcp.21223
   Jayasurya A, 2000, BRIT J CANCER, V82, P1198
   Jozwicki W, 2011, CELL TISSUE RES, V345, P405, DOI 10.1007/s00441-011-1216-4
   Klaassen CD, 1999, ANNU REV PHARMACOL, V39, P267, DOI 10.1146/annurev.pharmtox.39.1.267
   Kuss I, 2004, CLIN CANCER RES, V10, P3755, DOI 10.1158/1078-0432.CCR-04-0054
   Lorusso G, 2008, HISTOCHEM CELL BIOL, V130, P1091, DOI 10.1007/s00418-008-0530-8
   OKADA T, 1995, CLIN EXP IMMUNOL, V102, P159
   Orimo A, 2005, CELL, V121, P335, DOI 10.1016/j.cell.2005.02.034
   Paccione RJ, 2008, MOL CANCER THER, V7, P2894, DOI 10.1158/1535-7163.MCT-08-0450
   Popiela TJ, 2006, NEUROENDOCRINOL LETT, V27, P786
   Powell DW, 1999, AM J PHYSIOL-CELL PH, V277, PC1, DOI 10.1152/ajpcell.1999.277.1.C1
   Sallusto F, 2004, ANNU REV IMMUNOL, V22, P745, DOI 10.1146/annurev.immunol.22.012703.104702
   Satelli A, 2011, CELL MOL LIFE SCI, V68, P3033, DOI 10.1007/s00018-011-0735-1
   Satoh M, 1996, J IMMUNOL, V157, P3886
   Shimoda R, 2003, TOXICOL SCI, V73, P294, DOI 10.1093/toxsci/kfg095
   Sundelin K, 1997, EUR J CANCER, V33, P1860, DOI 10.1016/S0959-8049(97)00216-5
   TAKII Y, 1994, CLIN EXP IMMUNOL, V97, P522
   Theocharis SE, 2004, HISTOPATHOLOGY, V45, P103, DOI 10.1111/j.1365-2559.2004.01922.x
   Vered M, 2009, CANCER MICROENVIRON, V2, P49, DOI 10.1007/s12307-009-0020-0
   Witz IP, 2009, CANCER MICROENVIRON, V2, PS9, DOI 10.1007/s12307-009-0025-8
   Xu JC, 2006, PROSTATE, V66, P1664, DOI 10.1002/pros.20488
   Yin XY, 2005, BMC IMMUNOL, V6, P0, DOI 10.1186/1471-2172-6-21
NR 36
TC 17
Z9 18
U1 0
U2 13
PU SPRINGER
PI NEW YORK
PA 233 SPRING ST, NEW YORK, NY 10013 USA
SN 0302-766X
EI 1432-0878
J9 CELL TISSUE RES
JI Cell Tissue Res.
PD MAY 15
PY 2013
VL 352
IS 2
BP 341
EP 349
DI 10.1007/s00441-013-1566-1
PG 9
WC Cell Biology
SC Cell Biology
GA 135TL
UT WOS:000318311300015
PM 23397427
DA 2023-09-23
ER

PT J
AU Neufert, C
   Becker, C
   Tureci, O
   Waldner, MJ
   Backert, I
   Floh, K
   Atreya, I
   Leppkes, M
   Jefremow, A
   Vieth, M
   Schneider-Stock, R
   Klinger, P
   Greten, FR
   Threadgill, DW
   Sahin, U
   Neurath, MF
AF Neufert, Clemens
   Becker, Christoph
   Tuereci, Oezlem
   Waldner, Maximilian J.
   Backert, Ingo
   Floh, Katharina
   Atreya, Imke
   Leppkes, Moritz
   Jefremow, Andre
   Vieth, Michael
   Schneider-Stock, Regine
   Klinger, Patricia
   Greten, Florian R.
   Threadgill, David W.
   Sahin, Ugur
   Neurath, Markus F.
TI Tumor fibroblast-derived epiregulin promotes growth of colitis-associated neoplasms through ERK
SO JOURNAL OF CLINICAL INVESTIGATION
LA English
DT Article
ID toll-like receptor-4; colon carcinogenesis; colorectal-cancer; mouse model; intestinal tumorigenesis; necrosis-factor; inflammation; mice; cells; progression
AB Molecular mechanisms specific to colitis-associated cancers have been poorly characterized. Using comparative whole-genome expression profiling, we observed differential expression of epiregulin (EREG) in mouse models of colitis-associated, but not sporadic, colorectal cancer. Similarly, EREG expression was significantly upregulated in cohorts of patients with colitis-associated cancer. Furthermore, tumor-associated fibroblasts were identified as a major source of EREG in colitis-associated neoplasms. Functional studies showed that Ereg-deficient mice, although more prone to colitis, were strongly protected from colitis-associated tumors. Serial endoscopic studies revealed that EREG promoted tumor growth rather than initiation. Additionally, we demonstrated that fibroblast-derived EREG requires ERK activation to induce proliferation of intestinal epithelial cells (IEC) and tumor development in vivo. To demonstrate the functional relevance of EREG-producing tumor-associated fibroblasts, we developed a novel system for adoptive transfer of these cells via mini-endoscopic local injection. It was found that transfer of EREG-producing, but not Ereg-deficient, fibroblasts from tumors significantly augmented growth of colitis-associated neoplasms in vivo. In conclusion, our data indicate that EREG and tumor-associated fibroblasts play a crucial role in controlling tumor growth in colitis-associated neoplasms.
C1 [Neufert, Clemens; Becker, Christoph; Waldner, Maximilian J.; Backert, Ingo; Floh, Katharina; Atreya, Imke; Leppkes, Moritz; Jefremow, Andre; Neurath, Markus F.] Univ Erlangen Nurnberg, Med Clin 1, D-91054 Erlangen, Germany.
   [Tuereci, Oezlem; Sahin, Ugur] Johannes Gutenberg Univ Mainz, Univ Med, Inst Translat Oncol TRON, D-55122 Mainz, Germany.
   [Vieth, Michael] Klinikum Bayreuth, Inst Pathol, Bayreuth, Germany.
   [Schneider-Stock, Regine; Klinger, Patricia] Univ Erlangen Nurnberg, Inst Pathol, D-91054 Erlangen, Germany.
   [Greten, Florian R.] Tech Univ Munich, Klinikum Rechts Isar, Inst Mol Immunol, Munich, Germany.
   [Threadgill, David W.] N Carolina State Univ, Dept Genet, Raleigh, NC 27695 USA.
C3 University of Erlangen Nuremberg; Johannes Gutenberg University of Mainz; Klinikum Bayreuth; University of Erlangen Nuremberg; Technical University of Munich; North Carolina State University
RP Neurath, MF (通讯作者)，Univ Erlangen Nurnberg, Med Clin 1, Ulmenweg 18, D-91054 Erlangen, Germany.
EM markus.neurath@uk-erlangen.de
FU United European Gastroenterology; ELAN-Fonds; IZKF-Fonds of Friedrich-Alexander-Universitat Erlangen-Nurnberg; DFG [GK1043/2, KFO257]
CR Abraham C, 2011, GASTROENTEROLOGY, V140, P1729, DOI 10.1053/j.gastro.2011.02.012
   Anderson IC, 2000, CANCER RES, V60, P269
   Becker C, 2004, IMMUNITY, V21, P491, DOI 10.1016/j.immuni.2004.07.020
   Becker C, 2005, GUT, V54, P950, DOI 10.1136/gut.2004.061283
   Bergers G, 2000, NAT CELL BIOL, V2, P737, DOI 10.1038/35036374
   Bollrath J, 2009, CANCER CELL, V15, P91, DOI 10.1016/j.ccr.2009.01.002
   Brandl K, 2010, P NATL ACAD SCI USA, V107, P19967, DOI 10.1073/pnas.1014669107
   BREESE EJ, 1994, GASTROENTEROLOGY, V106, P1455, DOI 10.1016/0016-5085(94)90398-0
   Danese S, 2011, NEW ENGL J MED, V365, P1713, DOI 10.1056/NEJMra1102942
   Dube PE, 2012, J CLIN INVEST, V122, P2780, DOI 10.1172/JCI62888
   Dupaul-Chicoine J, 2010, IMMUNITY, V32, P367, DOI 10.1016/j.immuni.2010.02.012
   Egger B, 2000, SCAND J GASTROENTERO, V35, P1181
   EKBOM A, 1990, NEW ENGL J MED, V323, P1228, DOI 10.1056/NEJM199011013231802
   Erez N, 2010, CANCER CELL, V17, P135, DOI 10.1016/j.ccr.2009.12.041
   Franco OE, 2010, SEMIN CELL DEV BIOL, V21, P33, DOI 10.1016/j.semcdb.2009.10.010
   Fukata M, 2005, AM J PHYSIOL-GASTR L, V288, PG1055, DOI 10.1152/ajpgi.00328.2004
   Fukata M, 2007, GASTROENTEROLOGY, V133, P1869, DOI 10.1053/j.gastro.2007.09.008
   Greten FR, 2004, CELL, V118, P285, DOI 10.1016/j.cell.2004.07.013
   Grivennikov S, 2009, CANCER CELL, V15, P103, DOI 10.1016/j.ccr.2009.01.001
   Hsu D, 2010, LAB INVEST, V90, P1295, DOI 10.1038/labinvest.2010.100
   Jess T, 2006, GASTROENTEROLOGY, V130, P1039, DOI 10.1053/j.gastro.2005.12.037
   Kalluri R, 2006, NAT REV CANCER, V6, P392, DOI 10.1038/nrc1877
   Khambata-Ford S, 2007, J CLIN ONCOL, V25, P3230, DOI 10.1200/JCO.2006.10.5437
   Leclerc D, 2004, J CELL BIOCHEM, V93, P1242, DOI 10.1002/jcb.20236
   Lee D, 2004, MOL CELL BIOL, V24, P8907, DOI 10.1128/MCB.24.20.8907-8916.2004
   Lee SH, 2010, NAT MED, V16, P665, DOI 10.1038/nm.2143
   MacDonald TT, 2011, GASTROENTEROLOGY, V140, P1768, DOI 10.1053/j.gastro.2011.02.047
   Meira LB, 2008, J CLIN INVEST, V118, P2516, DOI 10.1172/JCI35073
   Miyoshi H, 2012, SCIENCE, V338, P108, DOI 10.1126/science.1223821
   MOSER AR, 1990, SCIENCE, V247, P322, DOI 10.1126/science.2296722
   Nenci A, 2007, NATURE, V446, P557, DOI 10.1038/nature05698
   Neufert C, 2007, NAT PROTOC, V2, P1998, DOI 10.1038/nprot.2007.279
   Neurath MF, 2010, GASTROENTEROLOGY, V139, P1837, DOI 10.1053/j.gastro.2010.10.007
   Neurath MF, 1997, EUR J IMMUNOL, V27, P1743, DOI 10.1002/eji.1830270722
   Nissen LJ, 2007, J CLIN INVEST, V117, P2766, DOI 10.1172/JCI32479
   Oda K, 2005, MOL SYST BIOL, V1, P0, DOI 10.1038/msb4100014
   Orimo A, 2005, CELL, V121, P335, DOI 10.1016/j.cell.2005.02.034
   Popivanova BK, 2008, J CLIN INVEST, V118, P560, DOI 10.1172/JCI32453
   Quante M, 2011, CANCER CELL, V19, P257, DOI 10.1016/j.ccr.2011.01.020
   Rakoff-Nahoum S, 2007, SCIENCE, V317, P124, DOI 10.1126/science.1140488
   Roberts RB, 2002, P NATL ACAD SCI USA, V99, P1521, DOI 10.1073/pnas.032678499
   Shaw PHS, 2011, BRIT J CANCER, V105, P649, DOI 10.1038/bjc.2011.291
   Shelly M, 1998, J BIOL CHEM, V273, P10496, DOI 10.1074/jbc.273.17.10496
   Strober W, 2007, J CLIN INVEST, V117, P514, DOI 10.1172/JCI30587
   Sugimoto H, 2006, CANCER BIOL THER, V5, P1640, DOI 10.4161/cbt.5.12.3354
   Tanaka T, 2003, CANCER SCI, V94, P965, DOI 10.1111/j.1349-7006.2003.tb01386.x
   Terzic J, 2010, GASTROENTEROLOGY, V138, P2101, DOI 10.1053/j.gastro.2010.01.058
   Tlsty TD, 2006, ANNU REV PATHOL-MECH, V1, P119, DOI 10.1146/annurev.pathol.1.110304.100224
   Ullman TA, 2011, GASTROENTEROLOGY, V140, P1807, DOI 10.1053/j.gastro.2011.01.057
   Uronis JM, 2009, PLOS ONE, V4, P0, DOI 10.1371/journal.pone.0006026
   Waldner MJ, 2010, J EXP MED, V207, P2855, DOI 10.1084/jem.20100438
NR 51
TC 84
Z9 87
U1 2
U2 15
PU AMER SOC CLINICAL INVESTIGATION INC
PI ANN ARBOR
PA 2015 MANCHESTER RD, ANN ARBOR, MI 48104 USA
SN 0021-9738
EI 1558-8238
J9 J CLIN INVEST
JI J. Clin. Invest.
PD APR 15
PY 2013
VL 123
IS 4
BP 1428
EP 1443
DI 10.1172/JCI63748
PG 16
WC Medicine, Research & Experimental
SC Research & Experimental Medicine
GA 118JM
UT WOS:000317021800009
PM 23549083
DA 2023-09-23
ER

PT J
AU Jacobsen, HK
   Sleire, L
   Wang, J
   Netland, IA
   Mutlu, E
   Forde, H
   Pedersen, PH
   Gullberg, D
   Enger, PO
AF Jacobsen, Hege Karine
   Sleire, Linda
   Wang, Jian
   Netland, Inger Anne
   Mutlu, Ercan
   Forde, Hilde
   Pedersen, Paal-Henning
   Gullberg, Donald
   Enger, Per Oyvind
TI Establishment of a Novel dsRed NOD/Scid Mouse Strain to Investigate the Host and Tumor Cell Compartments
SO CANCER INVESTIGATION
LA English
DT Article
DE Breast cancers; Cutaneous melanoma; Tumor cell biology; Tumor biology
ID cancer-associated fibroblasts; fluorescent protein expression; nude-mouse; transgenic mouse; mice; red; models; growth
AB Here we describe a NOD/Scid mouse strain expressing the dsRed transgene. The strain is maintained by inbreeding of homozygous dsRed NOD/Scid siblings, and expresses red fluorescence from various organs. The model allows engraftment of human tumor tissue, and engrafted tumors were separated into stromal and malignant cell compartments. Furthermore, we compared tumor-associated and normal fibroblast for expression of fibroblast-associated markers, and identified a marker panel that was upregulated in the tumor-associated fibroblasts. In conclusion, we propose that this model may be used in a variety of studies of tumor progression and to elucidate the role of the tumor microenvironment.
C1 [Jacobsen, Hege Karine; Sleire, Linda; Wang, Jian; Netland, Inger Anne; Mutlu, Ercan; Forde, Hilde; Enger, Per Oyvind] Univ Bergen, Oncomatrix Res Lab, Dept Biomed, N-5020 Bergen, Norway.
   [Forde, Hilde] Univ Bergen, Vivarium, Bergen, Norway.
   [Pedersen, Paal-Henning; Enger, Per Oyvind] Haukeland Hosp, Dept Neurosurg, N-5021 Bergen, Norway.
   [Jacobsen, Hege Karine; Sleire, Linda; Wang, Jian; Netland, Inger Anne; Mutlu, Ercan; Forde, Hilde; Gullberg, Donald; Enger, Per Oyvind] Univ Bergen, Dept Biomed, N-5020 Bergen, Norway.
C3 University of Bergen; University of Bergen; University of Bergen; Haukeland University Hospital; University of Bergen
RP Enger, PO (通讯作者)，Univ Bergen, Oncomatrix Res Lab, Dept Biomed, Jonas Lies Vei 91, N-5020 Bergen, Norway.
EM per.enger@biomed.uib.no
FU FUGE program from the Norwegian Research Council
CR [Anonymous], 2000, IMM MOD SEL, V0, P0
   Bevis BJ, 2002, NAT BIOTECHNOL, V20, P83, DOI 10.1038/nbt0102-83
   Cao HST, 2009, J CELL BIOCHEM, V107, P328, DOI 10.1002/jcb.22128
   Cheng JD, 2002, CANCER RES, V62, P4767
   Eck SM, 2009, MOL CANCER RES, V7, P1033, DOI 10.1158/1541-7786.MCR-09-0015
   FIDLER IJ, 1991, BRIT MED BULL, V47, P157, DOI 10.1093/oxfordjournals.bmb.a072453
   Gaggioli C, 2007, NAT CELL BIOL, V9, P1392, DOI 10.1038/ncb1658
   Guo JK, 2007, TRANSGENIC RES, V16, P829, DOI 10.1007/s11248-007-9107-x
   Hadjantonakis AK, 2000, GENESIS, V27, P95, DOI 10.1002/1526-968X(200007)27:3<95::AID-GENE10>3.0.CO;2-A
   Hagglof C, 2010, PLOS ONE, V5, P0, DOI 10.1371/journal.pone.0010747
   Cao HST, 2009, J PANCREAS, V10, P152
   Kalluri R, 2006, NAT REV CANCER, V6, P392, DOI 10.1038/nrc1877
   Levental KR, 2009, CELL, V139, P891, DOI 10.1016/j.cell.2009.10.027
   Maruyama C, 2002, EXP ANIM TOKYO, V51, P391, DOI 10.1538/expanim.51.391
   Niclou SP, 2008, FASEB J, V22, P3120, DOI 10.1096/fj.08-109611
   Ostman A, 2009, CURR OPIN GENET DEV, V19, P67, DOI 10.1016/j.gde.2009.01.003
   Okabe M, 1997, FEBS LETT, V407, P313, DOI 10.1016/S0014-5793(97)00313-X
   Paget S, 1889, LANCET, V133, P571, DOI 10.1016/S0140-6736(00)49915-0
   Paunescu V, 2011, J CELL MOL MED, V15, P635, DOI 10.1111/j.1582-4934.2010.01044.x
   Pietras K, 2010, EXP CELL RES, V316, P1324, DOI 10.1016/j.yexcr.2010.02.045
   Prestegarden L, 2010, CANCER RES, V70, P8255, DOI 10.1158/0008-5472.CAN-10-1592
   Saito RA, 2010, CANCER RES, V70, P2644, DOI 10.1158/0008-5472.CAN-09-3644
   Srinivas S, 2001, BMC DEV BIOL, V1, P4, DOI 10.1186/1471-213X-1-4
   Suetsugu A, 2012, ANTICANCER RES, V32, P3063
   Suetsugu A, 2012, J CELL BIOCHEM, V113, P2290, DOI 10.1002/jcb.24099
   Suetsugu A, 2012, ANTICANCER RES, V32, P1175
   Suetsugu A, 2012, ANTICANCER RES, V32, P31
   Suetsugu A, 2011, J CELL BIOCHEM, V112, P949, DOI 10.1002/jcb.23011
   Sugimoto H, 2006, CANCER BIOL THER, V5, P1640, DOI 10.4161/cbt.5.12.3354
   Sung CO, 2011, AM J PATHOL, V179, P1827, DOI 10.1016/j.ajpath.2011.06.032
   TAGHIAN A, 1993, CANCER RES, V53, P5018
   Udagawa T, 2006, FASEB J, V20, P95, DOI 10.1096/fj.04-3669com
   Vintersten K, 2004, GENESIS, V40, P241, DOI 10.1002/gene.20095
   Yang M, 2004, CANCER RES, V64, P8651, DOI 10.1158/0008-5472.CAN-04-3118
   Yang M, 2009, J CELL BIOCHEM, V106, P279, DOI 10.1002/jcb.21999
NR 35
TC 2
Z9 2
U1 0
U2 8
PU TAYLOR & FRANCIS INC
PI PHILADELPHIA
PA 530 WALNUT STREET, STE 850, PHILADELPHIA, PA 19106 USA
SN 0735-7907
EI 1532-4192
J9 CANCER INVEST
JI Cancer Invest.
PD MAY 15
PY 2013
VL 31
IS 4
BP 221
EP 230
DI 10.3109/07357907.2013.780075
PG 10
WC Oncology
SC Oncology
GA 136JF
UT WOS:000318357500002
PM 23521006
DA 2023-09-23
ER

PT J
AU Curry, JM
   Tuluc, M
   Whitaker-Menezes, D
   Ames, JA
   Anantharaman, A
   Butera, A
   Leiby, B
   Cognetti, DM
   Sotgia, F
   Lisanti, MP
   Martinez-Outschoorn, UE
AF Curry, Joseph M.
   Tuluc, Madalina
   Whitaker-Menezes, Diana
   Ames, Julie A.
   Anantharaman, Archana
   Butera, Aileen
   Leiby, Benjamin
   Cognetti, David M.
   Sotgia, Federica
   Lisanti, Michael P.
   Martinez-Outschoorn, Ubaldo E.
TI Cancer metabolism, stemness and tumor recurrence: MCT1 and MCT4 are functional biomarkers of metabolic symbiosis in head and neck cancer
SO CELL CYCLE
LA English
DT Article
DE head and neck cancer; tumor recurrence; oxidative stress; stem cells; mitochondria; OXPHOS; glycolysis; monocarboxylate transporters (MCT); MCT1; MCT4; metabolic symbiosis; TOMM20; tumor stroma
ID squamous-cell carcinoma; cytochrome-c-oxidase; positron-emission-tomography; oxidative stress; breast-cancer; fdg-pet; mitochondrial metabolism; aerobic glycolysis; hydrogen-peroxide; prognostic-factor
AB Here, we interrogated head and neck cancer (HNSCC) specimens (n = 12) to examine if different metabolic compartments (oxidative vs. glycolytic) co-exist in human tumors. A large panel of well-established biomarkers was employed to determine the metabolic state of proliferative cancer cells. Interestingly, cell proliferation in cancer cells, as marked by Ki-67 immunostaining, was strictly correlated with oxidative mitochondrial metabolism (OXPHOS) and the uptake of mitochondrial fuels, as detected via MCT1 expression (p < 0.001). More specifically, three metabolic tumor compartments were delineated: (1) proliferative and mitochondrial-rich cancer cells (Ki-67+/TOMM20+/COX+/MCT1+); (2) non-proliferative and mitochondrial-poor cancer cells (Ki-67-/TOMM20-/COX-/MCT1-); and (3) non-proliferative and mitochondrial-poor stromal cells (Ki-67-/TOMM20-/COX-/MCT1-). In addition, high oxidative stress (MCT4+) was very specific for cancer tissues. Thus, we next evaluated the prognostic value of MCT4 in a second independent patient cohort (n = 40). Most importantly, oxidative stress (MCT4+) in non-proliferating epithelial cancer cells predicted poor clinical outcome (tumor recurrence; p < 0.0001; log-rank test), and was functionally associated with FDG-PET avidity (p < 0.04). Similarly, oxidative stress (MCT4+) in tumor stromal cells was specifically associated with higher tumor stage (p < 0.03), and was a highly specific marker for cancer-associated fibroblasts (p < 0.001). We propose that oxidative stress is a key hallmark of tumor tissues that drives high-energy metabolism in adjacent proliferating mitochondrial-rich cancer cells, via the paracrine transfer of mitochondrial fuels (such as L-lactate and ketone bodies). New antioxidants and MCT4 inhibitors should be developed to metabolically target three-compartment tumor metabolism in head and neck cancers. It is remarkable that two non-proliferating populations of cells (Ki-67-/MCT4+) within the tumor can actually determine clinical outcome, likely by providing high-energy mitochondrial fuels for proliferative cancer cells to burn. Finally, we also show that in normal mucosal tissue, the basal epithelial stem cell layer is hyper-proliferative (Ki-67+), mitochondrial-rich (TOMM20+/COX+) and is metabolically programmed to use mitochondrial fuels (MCT1+), such as ketone bodies and L-lactate. Thus, oxidative mitochondrial metabolism (OXPHOS) is a common feature of both (1) normal stem cells and (2) proliferating cancer cells. As such, we should consider metabolically treating cancer patients with mitochondrial inhibitors (such as Metformin), and/or with a combination of MCT1 and MCT4 inhibitors, to target metabolic symbiosis.
C1 [Curry, Joseph M.; Ames, Julie A.; Cognetti, David M.] Thomas Jefferson Univ, Dept Otolaryngol, Philadelphia, PA 19103 USA.
   [Tuluc, Madalina] Thomas Jefferson Univ, Dept Pathol, Philadelphia, PA 19107 USA.
   [Whitaker-Menezes, Diana; Sotgia, Federica; Lisanti, Michael P.; Martinez-Outschoorn, Ubaldo E.] Thomas Jefferson Univ, Kimmel Canc Ctr, Philadelphia, PA 19107 USA.
   [Anantharaman, Archana] Thomas Jefferson Univ, Dept Med, Philadelphia, PA 19107 USA.
   [Butera, Aileen] Thomas Jefferson Univ, Jefferson Med Coll, Philadelphia, PA 19107 USA.
   [Leiby, Benjamin] Thomas Jefferson Univ, Dept Pharmacol & Expt Therapeut, Div Biostat, Philadelphia, PA 19107 USA.
   [Sotgia, Federica; Lisanti, Michael P.] Univ Manchester, Inst Canc Sci, Breakthrough Breast Canc Res Unit, Manchester, Lancs, England.
C3 Jefferson University; Jefferson University; Jefferson University; Jefferson University; Jefferson University; Jefferson University; University of Manchester
RP Curry, JM (通讯作者)，Thomas Jefferson Univ, Dept Otolaryngol, 1721 Pine St, Philadelphia, PA 19103 USA.
EM joseph.curry@jefferson.edu; michaelp.lisanti@gmail.com; ubaldo.martinezoutschoorn@jefferson.edu
FU Margaret Q. Landenberger Research Foundation
CR Aassar OS, 1999, RADIOLOGY, V210, P177, DOI 10.1148/radiology.210.1.r99ja48177
   Bahar G, 2007, CANCER, V109, P54, DOI 10.1002/cncr.22386
   Bellance N, 2009, FRONT BIOSCI-LANDMRK, V14, P4015, DOI 10.2741/3509
   Ben Sahra I, 2010, AUTOPHAGY, V6, P0, DOI 10.4161/auto.6.5.12434
   Blackburn EH, 2000, NATURE, V408, P53, DOI 10.1038/35040500
   Bojovic B, 2011, MOL CANCER RES, V9, P901, DOI 10.1158/1541-7786.MCR-10-0345
   Bonen A, 2001, EUR J APPL PHYSIOL, V86, P6, DOI 10.1007/s004210100516
   Bonuccelli G, 2010, CELL CYCLE, V9, P3506, DOI 10.4161/cc.9.17.12731
   Borthwick GM, 1999, ANN NEUROL, V46, P787, DOI 10.1002/1531-8249(199911)46:5<787::AID-ANA17>3.0.CO;2-8
   Brizel DM, 2001, INT J RADIAT ONCOL, V51, P349, DOI 10.1016/S0360-3016(01)01630-3
   Brockton N, 2011, INT J RADIAT ONCOL, V80, P249, DOI 10.1016/j.ijrobp.2010.11.059
   Brockton NT, 2012, ORAL ONCOL, V48, P615, DOI 10.1016/j.oraloncology.2012.01.018
   Brooks GA, 2009, J PHYSIOL-LONDON, V587, P5591, DOI 10.1113/jphysiol.2009.178350
   Califano J, 1996, CANCER RES, V56, P2488
   Dimmer KS, 2000, BIOCHEM J, V350, P219, DOI 10.1042/0264-6021:3500219
   Fang J, 2006, MOL PHARMACOL, V70, P2108, DOI 10.1124/mol.106.026245
   Fantin VR, 2006, CANCER CELL, V9, P425, DOI 10.1016/j.ccr.2006.04.023
   Fiaschi T, 2012, CANCER RES, V72, P5130, DOI 10.1158/0008-5472.CAN-12-1949
   Fontanesi F, 2006, AM J PHYSIOL-CELL PH, V291, PC1129, DOI 10.1152/ajpcell.00233.2006
   Gallagher SM, 2007, CANCER RES, V67, P4182, DOI 10.1158/0008-5472.CAN-06-3184
   Ganapathy V, 2009, PHARMACOL THERAPEUT, V121, P29, DOI 10.1016/j.pharmthera.2008.09.005
   Giatromanolaki A, 2012, CANCER BIOL THER, V13, P1284, DOI 10.4161/cbt.21785
   Gladden LB, 2004, J PHYSIOL-LONDON, V558, P5, DOI 10.1113/jphysiol.2003.058701
   Guppy M, 2002, BIOCHEM J, V364, P309, DOI 10.1042/bj3640309
   Haas RH, 2008, MOL GENET METAB, V94, P16, DOI 10.1016/j.ymgme.2007.11.018
   Haddad RI, 2008, NEW ENGL J MED, V359, P1143, DOI 10.1056/NEJMra0707975
   Halestrap AP, 1999, BIOCHEM J, V343, P281, DOI 10.1042/0264-6021:3430281
   Halfpenny W, 2002, BRIT J CANCER, V86, P512, DOI 10.1038/sj.bjc.6600114
   Hanahan D, 2011, CELL, V144, P646, DOI 10.1016/j.cell.2011.02.013
   HarleBachor C, 1996, P NATL ACAD SCI USA, V93, P6476, DOI 10.1073/pnas.93.13.6476
   Heiden MGV, 2009, SCIENCE, V324, P1029, DOI 10.1126/science.1160809
   Jensen KB, 2008, CANCER LETT, V272, P23, DOI 10.1016/j.canlet.2008.06.014
   Jones NP, 2012, DRUG DISCOV TODAY, V17, P232, DOI 10.1016/j.drudis.2011.12.017
   Jones RG, 2009, GENE DEV, V23, P537, DOI 10.1101/gad.1756509
   Juweid ME, 2006, NEW ENGL J MED, V354, P496, DOI 10.1056/NEJMra050276
   Kaanders JHAM, 2002, CANCER RES, V62, P7066
   KING MP, 1992, MOL CELL BIOL, V12, P480, DOI 10.1128/MCB.12.2.480
   Koukourakis MI, 2006, CANCER RES, V66, P632, DOI 10.1158/0008-5472.CAN-05-3260
   Kroemer G, 2008, CANCER CELL, V13, P472, DOI 10.1016/j.ccr.2008.05.005
   Kumar A, 2012, J CANCER RES THER, V8, P254, DOI 10.4103/0973-1482.98980
   Lee SY, 2012, CANCER RES, V72, P3607, DOI 10.1158/0008-5472.CAN-12-0006
   Lunt SY, 2011, ANNU REV CELL DEV BI, V27, P441, DOI 10.1146/annurev-cellbio-092910-154237
   Machtay M, 2009, HEAD NECK-J SCI SPEC, V31, P195, DOI 10.1002/hed.20942
   Mahad DJ, 2009, J NEUROSCI METH, V184, P310, DOI 10.1016/j.jneumeth.2009.08.020
   Martinez-Outschoorn UE, 2012, CELL CYCLE, V11, P4402, DOI 10.4161/cc.22776
   Martinez-Outschoorn UE, 2012, CELL CYCLE, V11, P4152, DOI 10.4161/cc.22226
   Martinez-Outschoorn UE, 2012, CELL METAB, V15, P4, DOI 10.1016/j.cmet.2011.12.011
   Martinez-Outschoorn UE, 2011, CELL CYCLE, V10, P4208, DOI 10.4161/cc.10.24.18487
   Martinez-Outschoorn UE, 2011, CANCER BIOL THER, V12, P924, DOI 10.4161/cbt.12.10.17780
   Martinez-Outschoorn UE, 2011, CELL CYCLE, V10, P2504, DOI 10.4161/cc.10.15.16585
   Martinez-Outschoorn UE, 2011, CELL CYCLE, V10, P1271, DOI 10.4161/cc.10.8.15330
   Martinez-Outschoorn UE, 2010, CELL CYCLE, V9, P3256, DOI 10.4161/cc.9.16.12553
   Minn H, 1997, J NUCL MED, V38, P1907
   Moreno-Sanchez R, 2007, FEBS J, V274, P1393, DOI 10.1111/j.1742-4658.2007.05686.x
   Nakajo M, 2012, CLIN NUCL MED, V37, P475, DOI 10.1097/RLU.0b013e318248524a
   Nieman KM, 2011, NAT MED, V17, P1498, DOI 10.1038/nm.2492
   NONAKA I, 1988, ACTA NEUROPATHOL, V77, P152
   Nordsmark M, 2005, RADIOTHER ONCOL, V77, P18, DOI 10.1016/j.radonc.2005.06.038
   PAGET S, 1889, CANCER METAST REV, V8, P98
   Papadopoulou LC, 1999, NAT GENET, V23, P333
   Pavlides S, 2009, CELL CYCLE, V8, P3984, DOI 10.4161/cc.8.23.10238
   Pinheiro C, 2010, HISTOPATHOLOGY, V56, P860, DOI 10.1111/j.1365-2559.2010.03560.x
   Rademakers SE, 2011, BMC CANCER, V11, P0, DOI 10.1186/1471-2407-11-167
   Ross JM, 2011, JOVE-J VIS EXP, V0, P0, DOI DOI 10.3791/3266
   RUSTIN P, 1994, CLIN CHIM ACTA, V228, P35, DOI 10.1016/0009-8981(94)90055-8
   Sandulache VC, 2011, CANCER-AM CANCER SOC, V117, P2926, DOI 10.1002/cncr.25868
   Schmitz S, 2010, EXPERT REV ANTICANC, V10, P1471, DOI 10.1586/ERA.10.115
   Schwartz DL, 2004, ARCH OTOLARYNGOL, V130, P1361, DOI 10.1001/archotol.130.12.1361
   Semenza GL, 2008, J CLIN INVEST, V118, P3835, DOI 10.1172/JCI37373
   Skelton MS, 1998, MED SCI SPORT EXER, V30, P536, DOI 10.1097/00005768-199804000-00011
   SLAUGHTER DP, 1946, SURGERY, V20, P133
   Sonveaux P, 2012, PLOS ONE, V7, P0, DOI 10.1371/journal.pone.0033418
   Sonveaux P, 2008, J CLIN INVEST, V118, P3930, DOI 10.1172/JCI36843
   Subramaniam RM, 2010, AM J NEURORADIOL, V31, P598, DOI 10.3174/ajnr.A1760
   Tabor MP, 2004, CLIN CANCER RES, V10, P3607, DOI 10.1158/1078-0432.CCR-03-0632
   Tabor MP, 2002, AM J PATHOL, V161, P1051, DOI 10.1016/S0002-9440(10)64266-6
   Tanji K, 2008, METHODS, V46, P274, DOI 10.1016/j.ymeth.2008.09.027
   Tripathi P, 2012, INT J BIOCHEM CELL B, V44, P1852, DOI 10.1016/j.biocel.2012.06.025
   Tsui IFL, 2009, AM J SURG PATHOL, V33, P1732, DOI 10.1097/PAS.0b013e3181b669c2
   Ullah MS, 2006, J BIOL CHEM, V281, P9030, DOI 10.1074/jbc.M511397200
   Valavanidis A, 2009, INT J ENV RES PUB HE, V6, P445, DOI 10.3390/ijerph6020445
   Valavanidis A, 2009, J ENVIRON SCI HEAL C, V27, P120, DOI 10.1080/10590500902885684
   Vitale-Cross L, 2012, CANCER PREV RES, V5, P562, DOI 10.1158/1940-6207.CAPR-11-0502
   Walenta S, 1997, AM J PATHOL, V150, P409
   Weinberg F, 2010, P NATL ACAD SCI USA, V107, P8788, DOI 10.1073/pnas.1003428107
   Whitaker-Menezes D, 2011, CELL CYCLE, V10, P4047, DOI 10.4161/cc.10.23.18151
   Whitaker-Menezes D, 2011, CELL CYCLE, V10, P1772, DOI 10.4161/cc.10.11.15659
   Witkiewicz AK, 2012, CELL CYCLE, V11, P1108, DOI 10.4161/cc.11.6.19530
   Wurm CA, 2011, P NATL ACAD SCI USA, V108, P13546, DOI 10.1073/pnas.1107553108
   Yano M, 1998, J BIOL CHEM, V273, P26844, DOI 10.1074/jbc.273.41.26844
   Yano M, 2004, J BIOL CHEM, V279, P10808, DOI 10.1074/jbc.M311710200
   Zha XJ, 2011, CANCER RES, V71, P13, DOI 10.1158/0008-5472.CAN-10-1668
   Zhdanov VP, 2008, EUR BIOPHYS J BIOPHY, V37, P1329, DOI 10.1007/s00249-008-0341-9
   Zu XL, 2004, BIOCHEM BIOPH RES CO, V313, P459, DOI 10.1016/j.bbrc.2003.11.136
NR 94
TC 166
Z9 173
U1 0
U2 47
PU TAYLOR & FRANCIS INC
PI PHILADELPHIA
PA 530 WALNUT STREET, STE 850, PHILADELPHIA, PA 19106 USA
SN 1538-4101
EI 1551-4005
J9 CELL CYCLE
JI Cell Cycle
PD MAY 1
PY 2013
VL 12
IS 9
BP 1371
EP 1384
DI 10.4161/cc.24092
PG 14
WC Cell Biology
SC Cell Biology
GA 196FJ
UT WOS:000322758600012
PM 23574725
DA 2023-09-23
ER

PT J
AU Sanchez-Alvarez, R
   Martinez-Outschoorn, UE
   Lin, Z
   Lamb, R
   Hulit, J
   Howell, A
   Sotgia, F
   Rubin, E
   Lisanti, MP
AF Sanchez-Alvarez, Rosa
   Martinez-Outschoorn, Ubaldo E.
   Lin, Zhao
   Lamb, Rebecca
   Hulit, James
   Howell, Anthony
   Sotgia, Federica
   Rubin, Emanuel
   Lisanti, Michael P.
TI Ethanol exposure induces the cancer-associated fibroblast phenotype and lethal tumor metabolism Implications for breast cancer prevention
SO CELL CYCLE
LA English
DT Article
DE ethanol; alcohol consumption; reactive oxygen species (ROS); myofibroblast; oxidative stress; ketone bodies; oxidative phosphorylation (OXPHOS); mitochondrial biogenesis; cancer metabolism; breast cancer prevention; caveolin-1; MCT4
ID stromal caveolin-1 expression; alcohol-consumption; oxidative stress; stem-cells; mitochondrial biogenesis; ketone production; genetic ablation; liver fibrosis; up-regulation; growth
AB Little is known about how alcohol consumption promotes the onset of human breast cancer(s). One hypothesis is that ethanol induces metabolic changes in the tumor microenvironment, which then enhances epithelial tumor growth. To experimentally test this hypothesis, we used a co-culture system consisting of human breast cancer cells (MCF7) and hTERT-immortalized fibroblasts. Here, we show that ethanol treatment (100 mM) promotes ROS production and oxidative stress in cancer-associated fibroblasts, which is sufficient to induce myofibroblastic differentiation. Oxidative stress in stromal fibroblasts also results in the onset of autophagy/mitophagy, driving the induction of ketone body production in the tumor microenvironment. Interestingly, ethanol has just the opposite effect in epithelial cancer cells, where it confers autophagy resistance, elevates mitochondrial biogenesis and induces key enzymes associated with ketone re-utilization (ACAT1/OXCT1). During co-culture, ethanol treatment also converts MCF7 cells from an ER(+) to an ER(-) status, which is thought to be associated with "stemness," more aggressive behavior and a worse prognosis. Thus, ethanol treatment induces ketone production in cancer-associated fibroblasts and ketone re-utilization in epithelial cancer cells, fueling tumor cell growth via oxidative mitochondrial metabolism (OXPHOS). This "two-compartment" metabolic model is consistent with previous historical observations that ethanol is first converted to acetaldehyde (which induces oxidative stress) and then ultimately to acetyl-CoA (a high-energy mitochondrial fuel), or can be used to synthesize ketone bodies. As such, our results provide a novel mechanism by which alcohol consumption could metabolically convert "low-risk" breast cancer patients to "high-risk" status, explaining tumor recurrence or disease progression. Hence, our findings have clear implications for both breast cancer prevention and therapy. Remarkably, our results also show that antioxidants [such as N-acetyl cysteine (NAC)] can effectively reverse or prevent ethanol-induced oxidative stress in cancer-associated fibroblasts, suggesting a novel strategy for cancer prevention. We also show that caveolin-1 and MCT4 protein expression can be effectively used as new biomarkers to monitor oxidative stress induced by ethanol.
C1 [Sanchez-Alvarez, Rosa; Martinez-Outschoorn, Ubaldo E.; Lin, Zhao; Sotgia, Federica; Lisanti, Michael P.] Thomas Jefferson Univ, Kimmel Canc Ctr, Philadelphia, PA 19107 USA.
   [Lamb, Rebecca; Hulit, James; Howell, Anthony; Sotgia, Federica; Lisanti, Michael P.] Univ Manchester, Inst Canc Sci, Breakthrough Breast Canc Res Unit, Manchester, Lancs, England.
   [Rubin, Emanuel] Thomas Jefferson Univ, Dept Pathol, Philadelphia, PA 19107 USA.
C3 Jefferson University; University of Manchester; Jefferson University
RP Lisanti, MP (通讯作者)，Thomas Jefferson Univ, Kimmel Canc Ctr, Philadelphia, PA 19107 USA.
EM emanuel.rubin@jefferson.edu; michaelp.lisanti@gmail.com
FU Young Investigator Award from the Breast Cancer Alliance; Margaret Q. Landenberger Research Foundation; National Institute on Alcohol Abuse and Alcoholism (NIAAA) [T32 AA007467]; Centre grant in Manchester from Breakthrough Breast Cancer in the UK; European Research Council; Breast Cancer Now [MAN-Q1] Funding Source: researchfish
CR Abraham J, 2011, ALCOHOL CLIN EXP RES, V35, P2113, DOI 10.1111/j.1530-0277.2011.01563.x
   Boffetta P, 2006, LANCET ONCOL, V7, P149, DOI 10.1016/S1470-2045(06)70577-0
   Bonuccelli G, 2010, CELL CYCLE, V9, P3506, DOI 10.4161/cc.9.17.12731
   Brooks PJ, 2013, ALCOHOL CLIN EXP RES, V37, P23, DOI 10.1111/j.1530-0277.2012.01888.x
   Capozza F, 2003, AM J PATHOL, V162, P2029, DOI 10.1016/S0002-9440(10)64335-0
   Capparelli C, 2012, CELL CYCLE, V11, P2285, DOI 10.4161/cc.20718
   Chen WY, 2011, JAMA-J AM MED ASSOC, V306, P1884, DOI 10.1001/jama.2011.1590
   Chlumska A, 1985, CESK PATOL, V21, P234
   Coronado GD, 2011, SALUD PUBLICA MEXICO, V53, P440
   Dalakas E, 2010, STEM CELLS DEV, V19, P1417, DOI 10.1089/scd.2009.0387
   Di Vizio D, 2009, CELL CYCLE, V8, P2420, DOI 10.4161/cc.8.15.9116
   El-Gendi SM, 2012, PATHOL ONCOL RES, V18, P459, DOI 10.1007/s12253-011-9469-5
   Guzman M, 2001, TRENDS ENDOCRIN MET, V12, P169, DOI 10.1016/S1043-2760(00)00370-2
   Hong JN, 2010, CANCER LETT, V294, P229, DOI 10.1016/j.canlet.2010.02.004
   Jasmin JF, 2009, CELL CYCLE, V8, P3978, DOI 10.4161/cc.8.23.10206
   Key J, 2006, CANCER CAUSE CONTROL, V17, P759, DOI 10.1007/s10552-006-0011-0
   Ko YH, 2011, CANCER BIOL THER, V12, P1085, DOI 10.4161/cbt.12.12.18671
   Koo JS, 2011, TUMOR BIOL, V32, P787, DOI 10.1007/s13277-011-0181-6
   Kwan ML, 2010, J CLIN ONCOL, V28, P4410, DOI 10.1200/JCO.2010.29.2730
   LAPOSATA EA, 1986, SCIENCE, V231, P497, DOI 10.1126/science.3941913
   LEFKOWITCH JH, 1983, GASTROENTEROLOGY, V85, P951
   Li JW, 2005, CELL CYCLE, V4, P1817, DOI 10.4161/cc.4.12.2199
   Lieber C S, 1994, ALCOHOL ALCOHOL SUPPL, V2, P315
   Lieber C S, 1983, CURR CONCEPTS NUTR, V12, P49
   LIEBER CS, 1991, J AM COLL NUTR, V10, P602
   Martinez-Outschoorn UE, 2012, CELL CYCLE, V11, P4152, DOI 10.4161/cc.22226
   Martinez-Outschoorn UE, 2012, CELL CYCLE, V11, P3964, DOI 10.4161/cc.22137
   Martinez-Outschoorn UE, 2012, CELL CYCLE, V11, P3956, DOI 10.4161/cc.22136
   Martinez-Outschoorn UE, 2012, CELL METAB, V15, P4, DOI 10.1016/j.cmet.2011.12.011
   Martinez-Outschoorn UE, 2011, CELL CYCLE, V10, P4208, DOI 10.4161/cc.10.24.18487
   Martinez-Outschoorn UE, 2011, CANCER BIOL THER, V12, P924, DOI 10.4161/cbt.12.10.17780
   Martinez-Outschoorn UE, 2011, CELL CYCLE, V10, P2521, DOI 10.4161/cc.10.15.16584
   Martinez-Outschoorn UE, 2011, CELL CYCLE, V10, P1271, DOI 10.4161/cc.10.8.15330
   Martinez-Outschoorn UE, 2010, CELL CYCLE, V9, P2423, DOI 10.4161/cc.9.12.12048
   McCarty CA, 2012, BREAST CANCER RES TR, V133, P785, DOI 10.1007/s10549-012-1972-1
   Mercier I, 2012, AM J PATHOL, V181, P278, DOI 10.1016/j.ajpath.2012.03.017
   Mercier I, 2009, AM J PATHOL, V174, P1172, DOI 10.2353/ajpath.2009.080882
   Pavlides S, 2010, CELL CYCLE, V9, P3485, DOI 10.4161/cc.9.17.12721
   Pavlides S, 2010, AGING-US, V2, P185, DOI 10.18632/aging.100134
   Pellerin L, 2012, J CEREBR BLOOD F MET, V32, P1152, DOI 10.1038/jcbfm.2011.149
   Qian N, 2011, CANCER SCI, V102, P1590, DOI 10.1111/j.1349-7006.2011.01985.x
   ROTTENBERG H, 1984, SCIENCE, V223, P193, DOI 10.1126/science.6691147
   Salem AF, 2012, CELL CYCLE, V11, P4167, DOI 10.4161/cc.22316
   Salem AF, 2012, CELL CYCLE, V11, P4174, DOI 10.4161/cc.22376
   SCHUPPAN D, 1995, Z GASTROENTEROL, V33, P546
   Seitz HK, 2007, NAT REV CANCER, V7, P599, DOI 10.1038/nrc2191
   Seitz HK, 2010, GENES NUTR, V5, P121, DOI 10.1007/s12263-009-0154-1
   Sloan EK, 2009, AM J PATHOL, V174, P2035, DOI 10.2353/ajpath.2009.080924
   Sotgia F, 2005, CELL CYCLE, V4, P1808, DOI 10.4161/cc.4.12.2198
   Sotgia F, 2006, CANCER RES, V66, P10647, DOI 10.1158/0008-5472.CAN-06-2805
   Sotgia F, 2011, BREAST CANCER RES, V13, P0, DOI 10.1186/bcr2892
   Sotgia F, 2009, AM J PATHOL, V174, P746, DOI 10.2353/ajpath.2009.080658
   Tateno M, 2005, ALCOHOL CLIN EXP RES, V29, P225S, DOI 10.1097/01.alc.0000190658.56149.d4
   Tateno M, 2004, ALCOHOL CLIN EXP RES, V28, P134S, DOI 10.1097/01.ALC.0000133538.40841.36
   Terry MB, 2007, BREAST CANCER RES TR, V106, P281, DOI 10.1007/s10549-007-9498-7
   Testino Gianni, 2011, MAEDICA (BUCUR), V6, P313
   Vangipuram SD, 2008, ALCOHOL CLIN EXP RES, V32, P339, DOI 10.1111/j.1530-0277.2007.00568.x
   Whitaker-Menezes D, 2011, CELL CYCLE, V10, P1772, DOI 10.4161/cc.10.11.15659
   Witkiewicz AK, 2012, CELL CYCLE, V11, P1108, DOI 10.4161/cc.11.6.19530
   Witkiewicz AK, 2011, CELL CYCLE, V10, P1794, DOI 10.4161/cc.10.11.15675
   Witkiewicz AK, 2010, CANCER BIOL THER, V10, P135, DOI 10.4161/cbt.10.2.11983
   Witkiewicz AK, 2009, CANCER BIOL THER, V8, P1071, DOI 10.4161/cbt.8.11.8874
   Witkiewicz AK, 2009, AM J PATHOL, V174, P2023, DOI 10.2353/ajpath.2009.080873
   Wu KN, 2011, CELL CYCLE, V10, P4250, DOI 10.4161/cc.10.24.18551
NR 64
TC 39
Z9 40
U1 0
U2 21
PU TAYLOR & FRANCIS INC
PI PHILADELPHIA
PA 530 WALNUT STREET, STE 850, PHILADELPHIA, PA 19106 USA
SN 1538-4101
EI 1551-4005
J9 CELL CYCLE
JI Cell Cycle
PD JAN 15
PY 2013
VL 12
IS 2
BP 289
EP 301
DI 10.4161/cc.23109
PG 13
WC Cell Biology
SC Cell Biology
GA 085FZ
UT WOS:000314601500019
PM 23257780
DA 2023-09-23
ER

PT J
AU Ji, TJ
   Zhao, Y
   Wang, J
   Zheng, X
   Tian, YH
   Zhao, YL
   Nie, GJ
AF Ji, Tianjiao
   Zhao, Ying
   Wang, Jing
   Zheng, Xin
   Tian, Yanhua
   Zhao, Yuliang
   Nie, Guangjun
TI Tumor Fibroblast Specific Activation of a Hybrid Ferritin Nanocage-Based Optical Probe for Tumor Microenvironment Imaging
SO SMALL
LA English
DT Article
DE ferritin; nanotechnology; cancer-associated fibroblasts; fibroblast activation protein-; imaging
ID serine-protease; cancer; nanoparticles; inhibition; stroma; fluorescence; metastasis; carcinoma; promotion; murine
C1 [Ji, Tianjiao; Zhao, Ying; Wang, Jing; Zheng, Xin; Tian, Yanhua; Zhao, Yuliang; Nie, Guangjun] Chinese Acad Sci, Natl Ctr Nanosci & Technol, Key Lab Biomed Effects Nanomat & Nanosafety, Beijing 100190, Peoples R China.
C3 Chinese Academy of Sciences; National Center for Nanoscience & Technology - China
RP Zhao, Y (通讯作者)，Chinese Acad Sci, Natl Ctr Nanosci & Technol, Key Lab Biomed Effects Nanomat & Nanosafety, Beijing 100190, Peoples R China.
EM zhaoying@nanoctr.cn; niegj@nanoctr.cn
FU MOST 973 [2012CB934004, 2010CB933601, 2012CB932601]; NSFC [31170962, 51203032, 21277037]
CR Abbas O, 2010, MODERN PATHOL, V23, P1535, DOI 10.1038/modpathol.2010.142
   Aggarwal S, 2008, BIOCHEMISTRY-US, V47, P1076, DOI 10.1021/bi701921b
   Albini A, 2007, NAT REV CANCER, V7, P139, DOI 10.1038/nrc2067
   Bissell MJ, 2011, NAT MED, V17, P320, DOI 10.1038/nm.2328
   Brennen WN, 2012, MOL CANCER THER, V11, P257, DOI 10.1158/1535-7163.MCT-11-0340
   Chaiwun B, 2011, BRIT J CANCER, V105, P1224, DOI 10.1038/bjc.2011.352
   Cheng JD, 2003, CLIN CANCER RES, V9, P1590
   Cheng JD, 2002, CANCER RES, V62, P4767
   Choi SH, 2011, BIOMACROMOLECULES, V12, P3099, DOI 10.1021/bm200743g
   Cirri P, 2012, CANCER METAST REV, V31, P195, DOI 10.1007/s10555-011-9340-x
   Cirri P, 2011, AM J CANCER RES, V1, P482
   Fan J, 2011, BIOMATERIALS, V32, P1611, DOI 10.1016/j.biomaterials.2010.11.004
   Hu JM, 2012, CHEM SOC REV, V41, P5933, DOI 10.1039/c2cs35103j
   Hwang RF, 2008, CANCER RES, V68, P918, DOI 10.1158/0008-5472.CAN-07-5714
   Kang SG, 2012, P NATL ACAD SCI USA, V109, P15431, DOI 10.1073/pnas.1204600109
   Kennedy A, 2009, INT J CANCER, V124, P27, DOI 10.1002/ijc.23871
   Koo H, 2011, ACCOUNTS CHEM RES, V44, P1018, DOI 10.1021/ar2000138
   LeBeau AM, 2009, MOL CANCER THER, V8, P1378, DOI 10.1158/1535-7163.MCT-08-1170
   Lee HM, 2008, CMES-COMP MODEL ENG, V29, P29
   Lee N, 2012, J AM CHEM SOC, V134, P10309, DOI 10.1021/ja3016582
   Li J, 2012, CANCER MICROENVIRON, V5, P187, DOI 10.1007/s12307-012-0109-8
   Li K, 2012, NANOSCALE, V4, P188, DOI 10.1039/c1nr11132a
   Lin X, 2011, NANO LETT, V11, P814, DOI 10.1021/nl104141g
   Lin X, 2011, ANGEW CHEM INT EDIT, V50, P1569, DOI 10.1002/anie.201006757
   Liu YS, 2012, J AM CHEM SOC, V134, P15083, DOI 10.1021/ja306066a
   Lo PC, 2009, J MED CHEM, V52, P358, DOI 10.1021/jm801052f
   Meng H, 2012, NANOMED-NANOTECHNOL, V8, P136, DOI 10.1016/j.nano.2011.08.019
   Meng H, 2010, ACS NANO, V4, P2773, DOI 10.1021/nn100448z
   Milner JM, 2008, ARTHRITIS RHEUM-US, V58, P3644, DOI 10.1002/art.24046
   Mu CJ, 2010, ACS NANO, V4, P1511, DOI 10.1021/nn9017334
   Nguyen QD, 2009, P NATL ACAD SCI USA, V106, P16375, DOI 10.1073/pnas.0901310106
   Qazi AK, 2012, J CANC SCI THER, V4, P281, DOI 10.4172/1948-5956.1000156
   Razgulin A, 2011, CHEM SOC REV, V40, P4186, DOI 10.1039/c1cs15035a
   SCANLAN MJ, 1994, P NATL ACAD SCI USA, V91, P5657, DOI 10.1073/pnas.91.12.5657
   Stylianopoulos T, 2012, P NATL ACAD SCI USA, V109, P15101, DOI 10.1073/pnas.1213353109
   Sun CJ, 2011, J AM CHEM SOC, V133, P8617, DOI 10.1021/ja200746p
   Whiteside TL, 2008, ONCOGENE, V27, P5904, DOI 10.1038/onc.2008.271
   Zhang J, 2013, PHARMACOL THERAPEUT, V137, P200, DOI 10.1016/j.pharmthera.2012.10.003
   Zhao T, 2010, J CONTROL RELEASE, V144, P109, DOI 10.1016/j.jconrel.2010.01.023
NR 39
TC 37
Z9 44
U1 1
U2 145
PU WILEY-V C H VERLAG GMBH
PI WEINHEIM
PA POSTFACH 101161, 69451 WEINHEIM, GERMANY
SN 1613-6810
EI 1613-6829
J9 SMALL
JI Small
PD JUL 22
PY 2013
VL 9
IS 14
BP 2427
EP 2431
DI 10.1002/smll.201300600
PG 5
WC Chemistry, Multidisciplinary; Chemistry, Physical; Nanoscience & Nanotechnology; Materials Science, Multidisciplinary; Physics, Applied; Physics, Condensed Matter
SC Chemistry; Science & Technology - Other Topics; Materials Science; Physics
GA 261XH
UT WOS:000327697500012
PM 23853124
DA 2023-09-23
ER

PT J
AU Leef, G
   Thomas, SM
AF Leef, George
   Thomas, Sufi Mary
TI Molecular communication between tumor-associated fibroblasts and head and neck squamous cell carcinoma
SO ORAL ONCOLOGY
LA English
DT Review
DE Fibroblasts; Head and neck cancer; Tumor stroma; Invasion; Proliferation
ID mesenchymal stem-cells; matrix metalloproteinases; up-regulation; oral-cancer; expression; growth; inhibitors; invasion; receptor; myofibroblasts
AB Over the past few decades, it has become increasingly clear that the lethality of cancers depends on more than the malignant cells themselves. The environment those malignant cells are exposed to is just as important a determinant of their behavior. Head and neck squamous cell carcinoma (HNSCC) is both common and deadly. It is the 6th most frequently occurring cancers, and prognosis is still generally poor. Recent evidence indicates that activated fibroblasts residing within the tumor stroma play a significant role in promoting the aggressive spread often seen in head and neck cancer. Tumor associated fibroblasts (TAFs) have also been implicated in facilitating angiogenesis and suppressing the normal anti-tumor function of immune cells. Studying the signaling molecules involved in these processes will facilitate the development of promising targets and inhibitors to prevent tumor-associated fibroblasts from exerting their reinforcing effects on the tumor. In this article, we review the recent literature on the signals used in tumor associated fibroblast communication, with a focus on potential therapeutic targets. Further, we highlight the lead candidates for TAF-targeted therapeutic interventions. Future anti-cancer strategies may achieve better results than current approaches by targeting the support cells in tumor stroma in addition to the cancerous cells. (C) 2013 Elsevier Ltd. All rights reserved.
C1 [Leef, George; Thomas, Sufi Mary] Univ Pittsburgh, Dept Otolaryngol, Pittsburgh, PA 15213 USA.
   [Leef, George; Thomas, Sufi Mary] Univ Pittsburgh, Inst Canc, Pittsburgh, PA 15213 USA.
   [Thomas, Sufi Mary] Univ Pittsburgh, Dept Pharmacol & Chem Biol, Pittsburgh, PA 15213 USA.
C3 Pennsylvania Commonwealth System of Higher Education (PCSHE); University of Pittsburgh; Pennsylvania Commonwealth System of Higher Education (PCSHE); University of Pittsburgh; Pennsylvania Commonwealth System of Higher Education (PCSHE); University of Pittsburgh
RP Thomas, SM (通讯作者)，Univ Pittsburgh, 200 Lothrop St,W947 BST, Pittsburgh, PA 15213 USA.
EM smt30@pitt.edu
FU University of Pittsburgh Medical School; Competitive Medical Research Fund; University of Pittsburgh Medical Center; Department of Otolaryngology, University of Pittsburgh;  [P50 CA097190]
CR Alcolea S, 2012, J LIPID RES, V53, P630, DOI 10.1194/jlr.M019695
   Bergers G, 2008, NAT REV CANCER, V8, P592, DOI 10.1038/nrc2442
   Bhave SL, 2011, CRIT REV EUKAR GENE, V21, P143, DOI 10.1615/CritRevEukarGeneExpr.v21.i2.40
   Brown ER, 2008, ANN ONCOL, V19, P1340, DOI 10.1093/annonc/mdn054
   Chen YG, 2006, EXP BIOL MED, V231, P534
   Chin D, 2005, INT J CANCER, V113, P789, DOI 10.1002/ijc.20608
   Daly AJ, 2008, ORAL ONCOL, V44, P646, DOI 10.1016/j.oraloncology.2007.08.012
   Desmet CJ, 2006, CELL MOL LIFE SCI, V63, P755, DOI 10.1007/s00018-005-5490-8
   Ding SL, 2003, BLOOD, V101, P4816, DOI 10.1182/blood-2002-06-1731
   Direkze NC, 2004, CANCER RES, V64, P8492, DOI 10.1158/0008-5472.CAN-04-1708
   Dobrossy L, 2005, CANCER METAST REV, V24, P9, DOI 10.1007/s10555-005-5044-4
   Drugan CS, 1997, J ORAL PATHOL MED, V26, P327, DOI 10.1111/j.1600-0714.1997.tb00224.x
   Dudas J, 2011, EXP CELL RES, V317, P2222, DOI 10.1016/j.yexcr.2011.05.023
   Dudas J, 2011, ORAL ONCOL, V47, P98, DOI 10.1016/j.oraloncology.2010.11.002
   Egawa N, 2006, J BIOL CHEM, V281, P37576, DOI 10.1074/jbc.M606993200
   Emura M, 2000, IN VITRO CELL DEV-AN, V36, P77
   Franco OE, 2010, SEMIN CELL DEV BIOL, V21, P33, DOI 10.1016/j.semcdb.2009.10.010
   Fukumura D, 1998, CELL, V94, P715, DOI 10.1016/S0092-8674(00)81731-6
   Fullar A, 2012, EXP CELL RES, V318, P1517, DOI 10.1016/j.yexcr.2012.03.023
   Gherardi E, 2012, NAT REV CANCER, V12, P89, DOI 10.1038/nrc3205
   Hackett J, 2007, ANTICANCER RES, V27, P3801
   Haddad RI, 2008, NEW ENGL J MED, V359, P1143, DOI 10.1056/NEJMra0707975
   Hall B, 2007, INT J HEMATOL, V86, P8, DOI 10.1532/IJH97.06230
   Harris SG, 2002, TRENDS IMMUNOL, V23, P144, DOI 10.1016/S1471-4906(01)02154-8
   HLATKY L, 1994, CANCER RES, V54, P6083
   Jung DW, 2010, INT J CANCER, V127, P332, DOI 10.1002/ijc.25060
   Kalluri R, 2006, NAT REV CANCER, V6, P392, DOI 10.1038/nrc1877
   Knowles LM, 2009, CLIN CANCER RES, V15, P3740, DOI 10.1158/1078-0432.CCR-08-3252
   Koki Alane T, 2002, CANCER CONTROL, V9, P28
   Koontongkaew S, 2012, MED ONCOL, V29, P690, DOI 10.1007/s12032-011-9871-6
   Koontongkaew S, 2009, CELL BIOL INT, V33, P165, DOI 10.1016/j.cellbi.2008.10.009
   Kourelis K, 2009, LARYNGOSCOPE, V119, P1723, DOI 10.1002/lary.20569
   Kupferman ME, 2010, ONCOGENE, V29, P2047, DOI 10.1038/onc.2009.486
   Lewis MP, 2004, BRIT J CANCER, V90, P822, DOI 10.1038/sj.bjc.6601611
   Li N, 2005, CLIN CANCER RES, V11, P2089, DOI 10.1158/1078-0432.CCR-04-1684
   Liang ZX, 2004, CANCER RES, V64, P4302, DOI 10.1158/0008-5472.CAN-03-3958
   Lim KP, 2011, J PATHOL, V223, P459, DOI 10.1002/path.2841
   Lin JW, 2011, TUMOR BIOL, V32, P597, DOI 10.1007/s13277-011-0158-5
   Lynch CC, 2002, DIFFERENTIATION, V70, P561, DOI 10.1046/j.1432-0436.2002.700909.x
   Marcus B, 2004, CANCER-AM CANCER SOC, V101, P2779, DOI 10.1002/cncr.20701
   Mathew M, 2012, SQUAMOUS CELL CARCIN, V0, PP163, DOI 10.5772/25652
   Qiu YF, 2012, J IMMUNOL, V188, P3940, DOI 10.4049/jimmunol.1103053
   Riendeau D, 2005, BIOORG MED CHEM LETT, V15, P3352, DOI 10.1016/j.bmcl.2005.05.027
   Rosenthal E, 2004, MOL CARCINOGEN, V40, P116, DOI 10.1002/mc.20024
   Rosenthal EL, 2005, MOL CANCER RES, V3, P195
   Rosenthal EL, 2004, ARCH OTOLARYNGOL, V130, P943, DOI 10.1001/archotol.130.8.943
   Rothhammer T, 2007, ONCOGENE, V26, P4158, DOI 10.1038/sj.onc.1210182
   Savino W, 2012, ANN NY ACAD SCI, V1261, P49, DOI 10.1111/j.1749-6632.2012.06637.x
   Sica A, 2008, SEMIN CANCER BIOL, V18, P349, DOI 10.1016/j.semcancer.2008.03.004
   Sobral LM, 2011, ORAL ONCOL, V47, P840, DOI 10.1016/j.oraloncology.2011.06.011
   Spaeth EL, 2009, PLOS ONE, V4, P0, DOI 10.1371/journal.pone.0004992
   Strieter RM, 2004, SEMIN CANCER BIOL, V14, P195, DOI 10.1016/j.semcancer.2003.10.006
   Strnad H, 2010, HISTOCHEM CELL BIOL, V133, P201, DOI 10.1007/s00418-009-0661-6
   Sutinen M, 1998, BRIT J CANCER, V77, P2239, DOI 10.1038/bjc.1998.372
   Sweeny L, 2012, LARYNGOSCOPE, V122, P1539, DOI 10.1002/lary.23266
   Teicher BA, 2010, CLIN CANCER RES, V16, P2927, DOI 10.1158/1078-0432.CCR-09-2329
   Vallet S, 2010, CLIN CANCER RES, V16, P4084, DOI 10.1158/1078-0432.CCR-10-0600
   Vered M, 2010, INT J CANCER, V127, P1356, DOI 10.1002/ijc.25358
   Wang F, 2009, CURR OPIN PHARMACOL, V9, P389, DOI 10.1016/j.coph.2009.06.005
   Wang J, 2004, CANCER RES, V64, P1861, DOI 10.1158/0008-5472.CAN-03-2968
   Wu MH, 2011, CLIN CANCER RES, V17, P1306, DOI 10.1158/1078-0432.CCR-10-1824
NR 61
TC 36
Z9 37
U1 0
U2 29
PU ELSEVIER SCIENCE BV
PI AMSTERDAM
PA PO BOX 211, 1000 AE AMSTERDAM, NETHERLANDS
SN 1368-8375
EI 1879-0593
J9 ORAL ONCOL
JI Oral Oncol.
PD MAY 15
PY 2013
VL 49
IS 5
BP 381
EP 386
DI 10.1016/j.oraloncology.2012.12.014
PG 6
WC Oncology; Dentistry, Oral Surgery & Medicine
SC Oncology; Dentistry, Oral Surgery & Medicine
GA 121SU
UT WOS:000317265300001
PM 23357526
DA 2023-09-23
ER

PT J
AU Droujinine, IA
   Eckert, MA
   Zhao, WI
AF Droujinine, Ilia A.
   Eckert, Mark A.
   Zhao, Weian
TI To grab the stroma by the horns: From biology to cancer therapy with mesenchymal stem cells
SO ONCOTARGET
LA English
DT Review
DE mesenchymal stem cells; cell therapy; stroma; microenvironment; tumor associated fibroblasts
ID marrow-derived cells; tumor stroma; myofibroblasts contribute; endothelial-cells; metastasis; delivery; growth; vehicles; differentiation; inflammation
AB Mesenchymal stem or stromal cells (MSCs) are precursor cells that play important roles in tumorigenesis. MSCs are recruited to tumors from local and distant sources to form part of the tumor microenvironment. MSCs influence tumor progression by interacting with cancer cells, endothelial cells, immune cells, and cancer stem cells, in a context-dependent network. This review aims to synthesize this emerging yet controversial field to identify key questions regarding the mechanisms of MSC mobilization and survival in blood; homing to tumors, metastases, and premetastatic sites; spatiotemporal organization and differentiation; and interaction with immune cells and cancer stem cells. Understanding the fundamental biology underlying mesenchymal stem cell and tumor interactions has the potential to inform our knowledge of cancer initiation and progression as well as lead to novel therapeutics for cancer. Furthermore, knowledge of endogenous mechanisms can be used to "program" exogenous MSCs for targeted chemotherapeutic delivery to tumors and metastases. Emerging studies will provide crucial insight into the mechanisms of tumor interactions with the whole organism including MSCs.
C1 [Droujinine, Ilia A.] Harvard Univ, Sch Med, Dept Genet, Boston, MA USA.
   [Eckert, Mark A.; Zhao, Weian] Univ Calif Irvine, Sue & Bill Gross Stem Cell Res Ctr, Chao Family Comprehens Canc Ctr, Dept Biomed Engn, Irvine, CA 92717 USA.
   [Eckert, Mark A.; Zhao, Weian] Univ Calif Irvine, Dept Pharmaceut Sci, Irvine, CA USA.
C3 Harvard University; Harvard Medical School; University of California System; University of California Irvine; University of California System; University of California Irvine
RP Zhao, WI (通讯作者)，Univ Calif Irvine, Sue & Bill Gross Stem Cell Res Ctr, Chao Family Comprehens Canc Ctr, Dept Biomed Engn, Irvine, CA 92717 USA.
EM weianz@uci.edu
FU Department of Pharmaceutical Sciences; Sue and Bill Gross Stem Cell Research Center at UC Irvine; Chao Family Comprehensive Cancer Center at UC Irvine; NCI Cancer Center Support Grant [5P30CA062203-18]; California Institute for Regenerative Medicine Training Grant [TG2-01152]
CR Abdi R, 2008, DIABETES, V57, P1759, DOI 10.2337/db08-0180
   Ankrum J, 2010, TRENDS MOL MED, V16, P203, DOI 10.1016/j.molmed.2010.02.005
   Bacac M, 2008, ANNU REV PATHOL-MECH, V3, P221, DOI 10.1146/annurev.pathmechdis.3.121806.151523
   Ballabh P, 2004, NEUROBIOL DIS, V16, P1, DOI 10.1016/j.nbd.2003.12.016
   Battula VL, 2010, STEM CELLS, V28, P1435, DOI 10.1002/stem.467
   Beckermann BM, 2008, BRIT J CANCER, V99, P622, DOI 10.1038/sj.bjc.6604508
   Bexell D, 2009, MOL THER, V17, P183, DOI 10.1038/mt.2008.229
   Chamberlain G, 2011, PLOS ONE, V6, P0, DOI 10.1371/journal.pone.0025663
   Cheng L, 2013, CELL, V153, P139, DOI 10.1016/j.cell.2013.02.021
   Coussens LM, 2013, SCIENCE, V339, P286, DOI 10.1126/science.1232227
   Direkze NC, 2004, CANCER RES, V64, P8492, DOI 10.1158/0008-5472.CAN-04-1708
   Djouad F, 2003, BLOOD, V102, P3837, DOI 10.1182/blood-2003-04-1193
   Djouad F, 2006, TRANSPLANTATION, V82, P1060, DOI 10.1097/01.tp.0000236098.13804.0b
   Dominici M, 2006, CYTOTHERAPY, V8, P315, DOI 10.1080/14653240600855905
   Fathke C, 2004, STEM CELLS, V22, P812, DOI 10.1634/stemcells.22-5-812
   Fischer UM, 2009, STEM CELLS DEV, V18, P683, DOI 10.1089/scd.2008.0253
   Furlani D, 2009, MICROVASC RES, V77, P370, DOI 10.1016/j.mvr.2009.02.001
   Gao JZ, 2001, CELLS TISSUES ORGANS, V169, P12, DOI 10.1159/000047856
   Ghannam S, 2010, STEM CELL RES THER, V1, P0, DOI 10.1186/scrt2
   Hanahan D, 2012, CANCER CELL, V21, P309, DOI 10.1016/j.ccr.2012.02.022
   Hanahan D, 2011, CELL, V144, P646, DOI 10.1016/j.cell.2011.02.013
   Hata N, 2010, NEUROSURGERY, V66, P144, DOI 10.1227/01.NEU.0000363149.58885.2E
   He QL, 2007, STEM CELLS, V25, P69, DOI 10.1634/stemcells.2006-0335
   Honczarenko M, 2006, STEM CELLS, V24, P1030, DOI 10.1634/stemcells.2005-0319
   Hong HS, 2009, NAT MED, V15, P425, DOI 10.1038/nm.1909
   Hung SC, 2005, CLIN CANCER RES, V11, P7749, DOI 10.1158/1078-0432.CCR-05-0876
   Ishii G, 2003, BIOCHEM BIOPH RES CO, V309, P232, DOI 10.1016/S0006-291X(03)01544-4
   Jain RK, 2002, NAT REV CANCER, V2, P266, DOI 10.1038/nrc778
   Kang SK, 2012, STEM CELLS INT, V2012, P0, DOI 10.1155/2012/342968
   Kaplan RN, 2005, NATURE, V438, P820, DOI 10.1038/nature04186
   Karnoub AE, 2007, NATURE, V449, P557, DOI 10.1038/nature06188
   Karp JM, 2009, CELL STEM CELL, V4, P206, DOI 10.1016/j.stem.2009.02.001
   Khakoo AY, 2006, J EXP MED, V203, P1235, DOI 10.1084/jem.20051921
   Kidd S, 2012, PLOS ONE, V7, P0, DOI 10.1371/journal.pone.0030563
   Kidd S, 2009, STEM CELLS, V27, P2614, DOI 10.1002/stem.187
   Klopp AH, 2007, CANCER RES, V67, P11687, DOI 10.1158/0008-5472.CAN-07-1406
   Klopp AH, 2011, STEM CELLS, V29, P11, DOI 10.1002/stem.559
   Kucerova L, 2008, J GENE MED, V10, P1071, DOI 10.1002/jgm.1239
   Langer HF, 2009, J MOL CELL CARDIOL, V47, P315, DOI 10.1016/j.yjmcc.2009.03.011
   Ley K, 2007, NAT REV IMMUNOL, V7, P678, DOI 10.1038/nri2156
   Li HJ, 2012, CANCER DISCOV, V2, P840, DOI 10.1158/2159-8290.CD-12-0101
   Liu SL, 2011, CANCER RES, V71, P614, DOI 10.1158/0008-5472.CAN-10-0538
   Loebinger MR, 2009, CANCER RES, V69, P4134, DOI 10.1158/0008-5472.CAN-08-4698
   Ponte AL, 2007, STEM CELLS, V25, P1737, DOI 10.1634/stemcells.2007-0054
   Ma M, 2011, CANCER LETT, V312, P1, DOI 10.1016/j.canlet.2011.06.028
   Mader EK, 2009, CLIN CANCER RES, V15, P7246, DOI 10.1158/1078-0432.CCR-09-1292
   Matsushita T, 2011, NEUROSCI LETT, V502, P41, DOI 10.1016/j.neulet.2011.07.021
   McLean K, 2011, J CLIN INVEST, V121, P3206, DOI 10.1172/JCI45273
   Meirelles LD, 2008, STEM CELLS, V26, P2287, DOI 10.1634/stemcells.2007-1122
   Mendez-Ferrer S, 2010, NATURE, V466, P829, DOI 10.1038/nature09262
   Mercier FE, 2012, NAT REV IMMUNOL, V12, P49, DOI 10.1038/nri3132
   Nauta AJ, 2007, BLOOD, V110, P3499, DOI 10.1182/blood-2007-02-069716
   Orimo A, 2005, CELL, V121, P335, DOI 10.1016/j.cell.2005.02.034
   Quante M, 2011, CANCER CELL, V19, P257, DOI 10.1016/j.ccr.2011.01.020
   Raaijmakers MHGP, 2010, NATURE, V464, P852, DOI 10.1038/nature08851
   Ren CC, 2008, STEM CELLS, V26, P2332, DOI 10.1634/stemcells.2008-0084
   Rice J, 2012, NATURE, V485, PS55, DOI 10.1038/485S55a
   Roodhart JML, 2011, CANCER CELL, V20, P370, DOI 10.1016/j.ccr.2011.08.010
   Sarkar D, 2008, BIOCONJUGATE CHEM, V19, P2105, DOI 10.1021/bc800345q
   Sarkar D, 2011, BLOOD, V118, PE184, DOI 10.1182/blood-2010-10-311464
   Sarkar D, 2010, BIOMATERIALS, V31, P5266, DOI 10.1016/j.biomaterials.2010.03.006
   Sasportas LS, 2009, P NATL ACAD SCI USA, V106, P4822, DOI 10.1073/pnas.0806647106
   Segers VFM, 2006, AM J PHYSIOL-HEART C, V290, PH1370, DOI 10.1152/ajpheart.00523.2005
   Sipkins DA, 2005, NATURE, V435, P969, DOI 10.1038/nature03703
   SJOHOLM I, 1979, J PHARMACOL EXP THER, V211, P656
   Sloan EK, 2010, CANCER RES, V70, P7042, DOI 10.1158/0008-5472.CAN-10-0522
   Studeny M, 2004, JNCI-J NATL CANCER I, V96, P1593, DOI 10.1093/jnci/djh299
   Studeny M, 2002, CANCER RES, V62, P3603
   Talmadge JE, 2010, CANCER RES, V70, P5649, DOI 10.1158/0008-5472.CAN-10-1040
   Teo GSL, 2012, STEM CELLS, V30, P2472, DOI 10.1002/stem.1198
   Uccelli A, 2008, NAT REV IMMUNOL, V8, P726, DOI 10.1038/nri2395
   Uchibori R, 2013, CANCER RES, V73, P364, DOI 10.1158/0008-5472.CAN-12-0088
   Wang CH, 2008, ARTERIOSCL THROM VAS, V28, P54, DOI 10.1161/ATVBAHA.107.147256
   Wang H, 2009, STEM CELLS, V27, P1548, DOI 10.1002/stem.81
   Worthley DL, 2009, STEM CELLS, V27, P1463, DOI 10.1002/stem.63
   Wu YJ, 2010, STEM CELLS, V28, P905, DOI 10.1002/stem.420
   Yong RL, 2009, CANCER RES, V69, P8932, DOI 10.1158/0008-5472.CAN-08-3873
   Yu M, 2011, J CELL BIOL, V192, P373, DOI 10.1083/jcb.201010021
   Zhang Y, 2012, CANCER RES, V72, P5198, DOI 10.1158/0008-5472.CAN-12-0294
   Zhao WA, 2011, FASEB J, V25, P3045, DOI 10.1096/fj.10-178384
   Zhao WA, 2011, NAT NANOTECHNOL, V6, P524, DOI 10.1038/nnano.2011.101
   Zhu XS, 2011, J EXP CLIN CANC RES, V30, P0, DOI 10.1186/1756-9966-30-47
NR 82
TC 47
Z9 51
U1 0
U2 14
PU IMPACT JOURNALS LLC
PI ORCHARD PARK
PA 6666 E QUAKER ST, STE 1, ORCHARD PARK, NY 14127 USA
SN 
EI 1949-2553
J9 ONCOTARGET
JI Oncotarget
PD MAY 15
PY 2013
VL 4
IS 5
BP 651
EP 664
DI 10.18632/oncotarget.1040
PG 14
WC Oncology; Cell Biology
SC Oncology; Cell Biology
GA 193RU
UT WOS:000322580000003
PM 23744479
DA 2023-09-23
ER

PT J
AU Hale, MD
   Hayden, JD
   Grabsch, HI
AF Hale, Matthew David
   Hayden, Jeremy David
   Grabsch, Heike Irmgard
TI Tumour-microenvironment interactions: role of tumour stroma and proteins produced by cancer-associated fibroblasts in chemotherapy response
SO CELLULAR ONCOLOGY
LA English
DT Review
DE Tumour-microenvironment; Stroma; Fibroblasts; Chemotherapy response; Prognosis; Extracellular matrix
ID tissue growth-factor; activator inhibitor type-1; invasive ductal carcinoma; squamous-cell carcinoma; resectable pancreatic-cancer; metastatic colorectal-cancer; breast-cancer; plasminogen-activator; drug-resistance; fibrotic focus
AB Cytotoxic chemotherapy improves survival for some, but not all, cancer patients. Non-responders may experience unnecessary toxicity and cancer progression, thus creating an urgent need for biomarkers that can predict the response to chemotherapy. So far, the search for such biomarkers has primarily been focused on the cancer cells and less on their surrounding stroma. This stroma is known to act as a key regulator of tumour progression and, in addition, has been associated with drug delivery and drug efficacy. Fibroblasts represent the major cell type in cancer-associated stroma and they secrete extracellular matrix proteins as well as growth factors. This Medline-based literature review summarises the results from studies on epithelial cancers and aimed at investigating relationships between the quantity and quality of the intra-tumoral stroma, the cancer-associated fibroblasts, the proteins they produce and the concomitant response to chemotherapy. Biomarkers were selected for review that are known to affect cancer-related characteristics and patient prognosis. The current literature supports the hypothesis that biomarkers derived from the tumour stroma may be useful to predict response to chemotherapy. This notion appears to be related to the overall quantity and cellularity of the intra-tumoural stroma and the predominant constituents of the extracellular matrix. Increasing evidence is emerging showing that tumour-stroma interactions may not only affect tumour progression and patient prognosis, but also the response to chemotherapy. The tumour stroma-derived biomarkers that appear to be most appropriate to determine the patient's response to chemotherapy vary by tumour origin and the availability of pre-treatment tissue. For patients scheduled for adjuvant chemotherapy, the most promising biomarker appears to be the PLAU: SERPINE complex, whereas for patients scheduled for neo-adjuvant chemotherapy the tumour stroma quantity appears to be most relevant.
C1 [Hale, Matthew David; Grabsch, Heike Irmgard] Univ Leeds, St Jamess Univ Hosp, Leeds Inst Mol Med, Sect Pathol & Tumour Biol, Leeds LS9 7TF, W Yorkshire, England.
   [Hayden, Jeremy David] St James Univ Hosp, St Jamess Inst Oncol, Leeds Teaching Hosp NHS Trust, Dept Upper Gastrointestinal Surg, Leeds LS9 7TF, W Yorkshire, England.
C3 University of Leeds; University of Leeds
RP Grabsch, HI (通讯作者)，Univ Leeds, St Jamess Univ Hosp, Leeds Inst Mol Med, Sect Pathol & Tumour Biol, Wellcome Trust Brenner Bldg,Beckett St, Leeds LS9 7TF, W Yorkshire, England.
EM h.i.grabsch@leeds.ac.uk
FU Jean Shanks Foundation
CR Al-Saad S, 2008, BRIT J CANCER, V99, P1476, DOI 10.1038/sj.bjc.6604713
   Albig AR, 2006, CANCER RES, V66, P2621, DOI 10.1158/0008-5472.CAN-04-4096
   Alfaro MP, 2012, LAB INVEST, V0, P0
   Allen M, 2011, J PATHOL, V223, P162, DOI 10.1002/path.2803
   Almendro V, 2009, PLOS ONE, V4, P0, DOI 10.1371/journal.pone.0004728
   Andre F, 2010, CURR OPIN ONCOL, V22, P547, DOI 10.1097/CCO.0b013e32833fb384
   Andreasen PA, 1997, INT J CANCER, V72, P1, DOI 10.1002/(SICI)1097-0215(19970703)72:1<1::AID-IJC1>3.0.CO;2-Z
   Argraves WS, 2003, EMBO REP, V4, P1127, DOI 10.1038/sj.embor.7400033
   Atorrasagasti C, 2010, INT J CANCER, V126, P2726, DOI 10.1002/ijc.24966
   Auvinen P, 2000, AM J PATHOL, V156, P529, DOI 10.1016/S0002-9440(10)64757-8
   Ayala G, 2003, CLIN CANCER RES, V9, P4792
   Baak JPA, 2005, EUR J CANCER, V41, P2093, DOI 10.1016/j.ejca.2005.03.038
   Bacac M, 2006, PLOS ONE, V1, P0, DOI 10.1371/journal.pone.0000032
   Barbareschi M, 2003, CANCER-AM CANCER SOC, V98, P474, DOI 10.1002/cncr.11515
   Bernfield M, 1999, ANNU REV BIOCHEM, V68, P729, DOI 10.1146/annurev.biochem.68.1.729
   BONADONNA G, 1976, NEW ENGL J MED, V294, P405, DOI 10.1056/NEJM197602192940801
   Borstnar S, 2010, BREAST CANCER RES TR, V121, P615, DOI 10.1007/s10549-009-0691-8
   Bradshaw AD, 2012, INT J BIOCHEM CELL B, V44, P480, DOI 10.1016/j.biocel.2011.12.021
   Breuninger H, 1997, CANCER-AM CANCER SOC, V79, P915, DOI 10.1002/(SICI)1097-0142(19970301)79:5<915::AID-CNCR7>3.0.CO;2-A
   Brizel DM, 1997, INT J RADIAT ONCOL, V38, P285, DOI 10.1016/S0360-3016(97)00101-6
   Burbach BJ, 2004, EXP CELL RES, V300, P234, DOI 10.1016/j.yexcr.2004.07.001
   Burdett SS, 2007, COCHRANE DB SYST REV, V0, P0, DOI DOI 10.1002/14651858.CD006157
   Cavailles V, 2002, J MOL ENDOCRINOL, V28, P165, DOI 10.1677/jme.0.0280165
   Chan JM, 2010, CARCINOGENESIS, V31, P812, DOI 10.1093/carcin/bgq034
   Chong G, 2004, ANN ONCOL, V15, P87, DOI 10.1093/annonc/mdh909
   Chuaysri C, 2009, ONCOL REP, V21, P957, DOI 10.3892/or_00000309
   Colorectal Canc Collaborative Grp, 2000, BMJ-BRIT MED J, V321, P531
   Colpaert C, 2001, HISTOPATHOLOGY, V39, P416, DOI 10.1046/j.1365-2559.2001.01238.x
   DAIDONE MG, 1995, INT J CANCER, V61, P301, DOI 10.1002/ijc.2910610304
   de Kruijf EM, 2011, BREAST CANCER RES TR, V125, P687, DOI 10.1007/s10549-010-0855-6
   De Wever O, 2008, INT J CANCER, V123, P2229, DOI 10.1002/ijc.23925
   Delaunoit T, 2005, ANN ONCOL, V16, P425, DOI 10.1093/annonc/mdi092
   Dublin E, 2000, AM J PATHOL, V157, P1219, DOI 10.1016/S0002-9440(10)64637-8
   Duffy MJ, 1999, J SURG ONCOL, V71, P130, DOI 10.1002/(SICI)1096-9098(199906)71:2<130::AID-JSO14>3.0.CO;2-9
   DVORAK HF, 1986, NEW ENGL J MED, V315, P1650
   Egeblad M, 2002, NAT REV CANCER, V2, P161, DOI 10.1038/nrc745
   Elenbaas B, 2001, EXP CELL RES, V264, P169, DOI 10.1006/excr.2000.5133
   Erkan M, 2008, CLIN GASTROENTEROL H, V6, P1155, DOI 10.1016/j.cgh.2008.05.006
   Fan SJ, 1998, ONCOGENE, V17, P131, DOI 10.1038/sj.onc.1201943
   Fingleton B, 2001, NEOPLASIA, V3, P459, DOI 10.1038/sj.neo.7900190
   Francki A, 1999, J BIOL CHEM, V274, P32145, DOI 10.1074/jbc.274.45.32145
   Francki A, 2003, J CELL BIOCHEM, V88, P802, DOI 10.1002/jcb.10424
   Franco OE, 2010, SEMIN CELL DEV BIOL, V21, P33, DOI 10.1016/j.semcdb.2009.10.010
   Frazier KS, 1997, INT J BIOCHEM CELL B, V29, P153, DOI 10.1016/S1357-2725(96)00127-6
   Gibbs P, 2011, CANCER CHEMOTH PHARM, V67, P153, DOI 10.1007/s00280-010-1303-3
   Gotte M, 2006, ANTICANCER RES, V26, P621
   Gotte M, 2003, FASEB J, V17, P575, DOI 10.1096/fj.02-0739rev
   Gray R, 2007, LANCET, V370, P2020, DOI 10.1016/s0140-6736(07)61866-2
   Grotegut S, 2010, INT J ONCOL, V36, P1261, DOI 10.3892/ijo_00000610
   Hanahan D, 2000, CELL, V100, P57, DOI 10.1016/S0092-8674(00)81683-9
   Hanahan D, 2011, CELL, V144, P646, DOI 10.1016/j.cell.2011.02.013
   Harbeck N, 2002, CANCER RES, V62, P4617
   Harbeck N, 2002, J CLIN ONCOL, V20, P1000, DOI 10.1200/JCO.20.4.1000
   Harbeck Nadia, 2004, CLIN BREAST CANCER, V5, P348, DOI 10.3816/CBC.2004.n.040
   Hasebe T, 2002, MODERN PATHOL, V15, P502, DOI 10.1038/modpathol.3880555
   Hasebe T, 2000, AM J PATHOL, V156, P1701, DOI 10.1016/S0002-9440(10)65041-9
   Hasebe T, 1997, JPN J CANCER RES, V88, P590, DOI 10.1111/j.1349-7006.1997.tb00423.x
   Hasebe T, 2001, MOD PATHOL, V14, P0
   Hasebe T, 1998, BREAST CANC RES TREA, V49, P0
   Hazlehurst LA, 2001, CANCER METAST REV, V20, P43, DOI 10.1023/A:1013156407224
   Heinrich S, 2008, ANN SURG, V248, P1014, DOI 10.1097/SLA.0b013e318190a6da
   Hodkinson PS, 2006, CELL DEATH DIFFER, V13, P1776, DOI 10.1038/sj.cdd.4401849
   Holten-Andersen MN, 2005, INT J CANCER, V113, P198, DOI 10.1002/ijc.20566
   Infante JR, 2007, J CLIN ONCOL, V25, P319, DOI 10.1200/JCO.2006.07.8824
   Janicke F, 2001, J NATL CANCER I, V93, P913, DOI 10.1093/jnci/93.12.913
   Jeung HC, 2011, CANCER-AM CANCER SOC, V117, P2050, DOI 10.1002/cncr.25729
   Jiang YF, 2002, ONCOGENE, V21, P2245, DOI 10.1038/sj.onc.1205291
   Kalluri R, 2006, NAT REV CANCER, V6, P392, DOI 10.1038/nrc1877
   Kantelhardt EJ, 2011, BMC CANCER, V11, P0, DOI 10.1186/1471-2407-11-140
   Kasaragod AB, 1900, V4, V0, P37
   Kent Elizabeth C, 2003, REV UROL, V5 Suppl 3, P0
   Kiaris H, 2004, MOL CELL BIOCHEM, V261, P117, DOI 10.1023/B:MCBI.0000028746.54447.6c
   Koliopanos A, 2002, WORLD J SURG, V26, P420, DOI 10.1007/s00268-001-0242-x
   Labiche A, 2010, INT J GYNECOL CANCER, V20, P28, DOI 10.1111/IGC.0b013e3181bda1cb
   Lafkas D, 2008, INT J CANCER, V123, P967, DOI 10.1002/ijc.23546
   Lau LF, 1999, EXP CELL RES, V248, P44, DOI 10.1006/excr.1999.4456
   Leivonen M, 2004, ONCOLOGY-BASEL, V67, P11, DOI 10.1159/000080280
   Liu H, 2008, CANCER SCI, V99, P2185, DOI 10.1111/j.1349-7006.2008.00922.x
   Liu LK, 2010, MODERN PATHOL, V23, P213, DOI 10.1038/modpathol.2009.160
   Look MP, 2002, JNCI-J NATL CANCER I, V94, P116, DOI 10.1093/jnci/94.2.116
   Maeda T, 2004, CANCER RES, V64, P612, DOI 10.1158/0008-5472.CAN-03-2439
   Maeshima AM, 2002, CANCER, V95, P2546, DOI 10.1002/cncr.11006
   Manders P, 2004, THROMB HAEMOSTASIS, V91, P514, DOI 10.1160/TH03-07-0467
   Manders P, 2004, CANCER RES, V64, P659, DOI 10.1158/0008-5472.CAN-03-1820
   Matsumoto K, 1996, CANCER CHEMOTH PHARM, V38, PS42, DOI 10.1007/s002800051037
   McAllister SS, 2008, CELL, V133, P994, DOI 10.1016/j.cell.2008.04.045
   McCarthy K, 1999, INT J CANCER, V84, P44, DOI 10.1002/(SICI)1097-0215(19990219)84:1<44::AID-IJC9>3.0.CO;2-P
   Mesker WE, 2007, CELL ONCOL, V29, P387
   Mildner M, 2002, J BIOL CHEM, V277, P14146, DOI 10.1074/jbc.M110687200
   Misra S, 2005, J BIOL CHEM, V280, P20310, DOI 10.1074/jbc.M500737200
   Mitsiades N, 2001, CANCER RES, V61, P577
   Miyamoto H, 2004, PANCREAS, V28, P38, DOI 10.1097/00006676-200401000-00006
   Moss LAS, 2012, AM J PATHOL, V181, P1895, DOI 10.1016/j.ajpath.2012.08.044
   Murray GI, 1998, J PATHOL, V185, P256
   NAKAJIMA I, 1991, HOKKAIDO JOURNAL OF MEDICAL SCIENCE, V66, P356
   Neesse A, 2011, GUT, V60, P861, DOI 10.1136/gut.2010.226092
   Neoptolemos JP, 2001, LANCET, V358, P1576, DOI 10.1016/S0140-6736(01)06651-X
   [Network National Comprehensive Cancer Network National Comprehensive Cancer], 2011, CLIN PRACT GUID ONC, V0, P0
   Ngan CY, 2007, BRIT J CANCER, V96, P986, DOI 10.1038/sj.bjc.6603651
   Obaya AJ, 2012, CANCER LETT, V325, P132, DOI 10.1016/j.canlet.2012.06.019
   Ostman A, 2009, CURR OPIN GENET DEV, V19, P67, DOI 10.1016/j.gde.2009.01.003
   Ohno S, 2002, INT J CANCER, V97, P770, DOI 10.1002/ijc.10144
   Olumi AF, 1999, CANCER RES, V59, P5002
   Ooi CH, 2012, GUT, V0, P0
   Orimo A, 2005, CELL, V121, P335, DOI 10.1016/j.cell.2005.02.034
   Otsuki S, 2011, ONCOL REP, V25, P1235, DOI 10.3892/or.2011.1185
   Pan CW, 2009, BJU INT, V104, P1774, DOI 10.1111/j.1464-410X.2009.08639.x
   Penault-Llorca F, 2003, ANN PATHOL, V23, P555
   Petit T, 2001, CLIN CANCER RES, V7, P1577
   Phelps SLB, 2009, AM J OBSTET GYNECOL, V200, P0, DOI 10.1016/j.ajog.2008.08.047
   Pietras K, 2002, CANCER RES, V62, P5476
   Pietras K, 2001, CANCER RES, V61, P2929
   Pietras K, 2010, EXP CELL RES, V316, P1324, DOI 10.1016/j.yexcr.2010.02.045
   Pignon JP, 2008, J CLIN ONCOL, V26, P3552, DOI 10.1200/JCO.2007.13.9030
   Pirinen R, 2001, INT J CANC, V95, P0
   POULSOM R, 1992, AM J PATHOL, V141, P389
   Pupa SM, 2007, CANCER RES, V67, P4271, DOI 10.1158/0008-5472.CAN-06-4162
   PYKE C, 1993, AM J PATHOL, V142, P359
   Rahman M, 2011, PLOS ONE, V6, P0, DOI 10.1371/journal.pone.0026390
   Rasanen K, 2010, EXP CELL RES, V316, P2713, DOI 10.1016/j.yexcr.2010.04.032
   Rasola A, 2004, CANCER RES, V64, P1744, DOI 10.1158/0008-5472.CAN-03-2383
   Ree AH, 1997, CLIN CANCER RES, V3, P1623
   ROARK EF, 1995, J HISTOCHEM CYTOCHEM, V43, P401, DOI 10.1177/43.4.7534784
   Sadr-Nabavi A, 2009, INT J CANCER, V124, P1727, DOI 10.1002/ijc.24108
   Schauer IG, 2011, NEOPLASIA, V13, P393, DOI 10.1593/neo.101720
   Schiemann BJ, 2003, MOL BIOL CELL, V14, P3977, DOI 10.1091/mbc.E03-01-0001
   Schmitt M, 1997, THROMB HAEMOST, V78, P0
   Schrohl AS, 2003, MOL CELL PROTEOMICS, V2, P0
   Schrohl AS, 2006, CLIN CANCER RES, V12, P7054, DOI 10.1158/1078-0432.CCR-06-0950
   Sethi T, 1999, NAT MED, V5, P662, DOI 10.1038/9511
   Shakunaga T, 2000, CANCER, V89, P1466, DOI 10.1002/1097-0142(20001001)89:7<1466::AID-CNCR8>3.3.CO;2-7
   Sironen RK, 2011, EXP CELL RES, V317, P383, DOI 10.1016/j.yexcr.2010.11.017
   SMITH IE, 1994, BRIT MED J, V308, P429, DOI 10.1136/bmj.308.6926.429
   Sonnenberg M, 2008, BMC CANCER, V8, P0, DOI 10.1186/1471-2407-8-364
   Sorensen NM, 2007, CLIN CANCER RES, V13, P4117, DOI 10.1158/1078-0432.CCR-07-0186
   Staal EFWC, 2011, EUR J CANCER, V47, P375, DOI 10.1016/j.ejca.2010.09.043
   Staal EFWC, 2010, EUR J CANCER, V46, P720, DOI 10.1016/j.ejca.2009.12.006
   Steffensen KD, 2010, BMC CANCER, V10, P0, DOI 10.1186/1471-2407-10-185
   Sundfor K, 1998, BRIT J CANCER, V78, P822, DOI 10.1038/bjc.1998.586
   Tai IT, 2008, DRUG RESIST UPDATE, V11, P231, DOI 10.1016/j.drup.2008.08.005
   Tai IT, 2005, J CLIN INVEST, V115, P1492, DOI 10.1172/JCI23002
   Tammi RH, 2008, SEMIN CANCER BIOL, V18, P288, DOI 10.1016/j.semcancer.2008.03.005
   Tamura N, 2009, CANCER SCI, V100, P1823, DOI 10.1111/j.1349-7006.2009.01264.x
   Tang MJ, 2007, J BIOL CHEM, V282, P34457, DOI 10.1074/jbc.M704459200
   TAYLORPAPADIMITRIOU J, 1981, CANCER RES, V41, P2491
   The Cochrane Collaboration: Advanced Bladder Cancer Meta-analysis Collaboration, 2008, NEOADJ CHEM INV BLAD, V0, P0
   Thomas F, 2010, PROSTATE, V70, P856, DOI 10.1002/pros.21119
   Tlsty TD, 2001, CURR OPIN GENET DEV, V11, P54, DOI 10.1016/S0959-437X(00)00156-8
   Tsanou E, 2004, J EXP CLIN CANC RES, V23, P641
   Tsujino T, 2007, CLIN CANCER RES, V13, P2082, DOI 10.1158/1078-0432.CCR-06-2191
   Utispan K, 2010, MOL CANCER, V9, P0, DOI 10.1186/1476-4598-9-13
   Wang MY, 2009, CANCER RES, V69, P3482, DOI 10.1158/0008-5472.CAN-08-2524
   Wenger C, 1999, ONCOGENE, V18, P1073, DOI 10.1038/sj.onc.1202395
   West NP, 2010, BRIT J CANCER, V102, P1519, DOI 10.1038/sj.bjc.6605674
   Willemoe GL, 2009, EUR J CANCER, V45, P2528, DOI 10.1016/j.ejca.2009.05.029
   Wohrer SS, 2004, ANN ONCOL, V15, P1585, DOI 10.1093/annonc/mdh422
   Xie YM, 2010, INT J PHARMACEUT, V392, P156, DOI 10.1016/j.ijpharm.2010.03.058
   Xing F, 2010, FRONT BIOSCI-LANDMRK, V15, P166, DOI 10.2741/3613
   Yamanashi T, 2009, ONCOLOGY-BASEL, V77, P53, DOI 10.1159/000226112
   YAMASHITA J, 1994, CANCER RES, V54, P1630
   Yanagisawa N, 2008, HUM PATHOL, V39, P282, DOI 10.1016/j.humpath.2007.04.025
   Yang F, 2005, CANCER RES, V65, P8887, DOI 10.1158/0008-5472.CAN-05-1702
   Zeng QH, 2002, J BIOL CHEM, V277, P25203, DOI 10.1074/jbc.M201598200
   Zhang YA, 2011, CANCER LETT, V303, P47, DOI 10.1016/j.canlet.2011.01.011
   Zhong H, 1999, CANCER RES, V59, P5830
NR 165
TC 42
Z9 44
U1 0
U2 42
PU SPRINGER
PI DORDRECHT
PA VAN GODEWIJCKSTRAAT 30, 3311 GZ DORDRECHT, NETHERLANDS
SN 2211-3428
EI 2211-3436
J9 CELL ONCOL
JI Cell. Oncol.
PD APR 15
PY 2013
VL 36
IS 2
BP 95
EP 112
DI 10.1007/s13402-013-0127-7
PG 18
WC Oncology; Cell Biology; Pathology
SC Oncology; Cell Biology; Pathology
GA 113RF
UT WOS:000316684800001
PM 23494412
DA 2023-09-23
ER

PT J
AU Noble, P
   Vyas, M
   Al-Attar, A
   Durrant, S
   Scholefield, J
   Durrant, L
AF Noble, P.
   Vyas, M.
   Al-Attar, A.
   Durrant, S.
   Scholefield, J.
   Durrant, L.
TI High levels of cleaved caspase-3 in colorectal tumour stroma predict good survival
SO BRITISH JOURNAL OF CANCER
LA English
DT Article
DE Apoptosis; cleaved caspase-3; cleaved PARP; MHC-II; colorectal cancer; tumour-associated stroma
ID mhc class-i; cancer-associated fibroblasts; poor-prognosis; breast-cancer; oxidative stress; colon-cancer; apoptosis; expression; protein; activation
AB Aim: The primary aim was to determine the prognostic significance of apoptosis in colorectal tumour cells and tumour-associated stroma. A secondary aim was to determine whether apoptosis was related to immune surveillance. Methods: Immunohistochemistry was performed using monoclonal antibodies recognising cleaved caspase-3 (CC3), cleaved poly (ADP-ribose) polymerase (PARP), p53, Bcl2, MHC-II, B cells (CD16), macrophages (CD68) and T cells (CD3), on a tissue microarray of 462 colorectal tumours. Results: Kaplan-Meier analysis demonstrated that patients with high expression of CC3 in the tumour or CC3 or cleaved PARP in tumour-associated stroma have a good prognosis. This suggests that tumour stroma is promoting tumourigenesis and that high levels of death within the stroma breaks this link. CC3 levels in the tumour correlated with cleaved PARP and MHC-II expression but not with CD16, CD68, CD3, p53 or Bcl2 expression. CC3 levels on tumour-associated stroma also correlated with cleaved PARP and MHC-II expression but not with CD16, CD68, CD3, p53 or Bcl2 expression. Tumour cells express MHC-II in response to IFN-gamma, suggesting that this may be one of the initiators of apoptosis within the good prognosis tumours. Although 73% of the MHC-II-positive tumour had high levels of apoptosis, many tumours had high levels of apoptosis in the absence of MHC-II, implying that this is only one of many causes of apoptosis within tumours. On multivariate analysis, using Cox's proportional hazards model, tumour stage, vascular invasion and expression of CC3 in tumour-associated stroma were shown to be independent markers of prognosis. Conclusion: This study shows that a high level of apoptosis within colorectal tumour-associated stroma is an independent marker of good prognosis.
C1 [Noble, P.; Vyas, M.; Al-Attar, A.; Durrant, S.; Durrant, L.] Univ Nottingham, Acad Dept Clin Oncol, Nottingham NG5 1PB, England.
   [Scholefield, J.] Univ Nottingham, Queens Med Ctr, Dept Gastrointestinal Surg, Nottingham NG5 1PB, England.
C3 University of Nottingham; University of Nottingham
RP Durrant, L (通讯作者)，Univ Nottingham, Acad Dept Clin Oncol, City Hosp Campus,Hucknall Rd, Nottingham NG5 1PB, England.
EM lindy.durrant@nottingham.ac.uk
FU MRC; Lewis Trust
CR Adegboyega PA, 2002, ARCH PATHOL LAB MED, V126, P829
   Balliet RM, 2011, CELL CYCLE, V10, P4065, DOI 10.4161/cc.10.23.18254
   Blomgren K, 2001, J BIOL CHEM, V276, P10191, DOI 10.1074/jbc.M007807200
   Camp RL, 2004, CLIN CANCER RES, V10, P7252, DOI 10.1158/1078-0432.CCR-04-0713
   Cheong JW, 2003, CLIN CANCER RES, V9, P5018
   de Heer P, 2007, CLIN CANCER RES, V13, P5810, DOI 10.1158/1078-0432.CCR-07-0343
   Duncan Timothy J, 2007, WORLD J SURG ONCOL, V5, P31, DOI 10.1186/1477-7819-5-31
   Dunn GP, 2005, NAT IMMUNOL, V6, P722, DOI 10.1038/ni1213
   Durrant LG, 2003, CANCER IMMUNOL IMMUN, V52, P638, DOI 10.1007/s00262-003-0402-y
   Dyer MJS, 2007, J CLIN ONCOL, V25, P4505, DOI 10.1200/JCO.2007.13.1011
   Garnier P, 2003, J NEUROSCI, V23, P7967
   Giroux M, 2003, J IMMUNOL, V171, P4187, DOI 10.4049/jimmunol.171.8.4187
   Gown AM, 2002, J HISTOCHEM CYTOCHEM, V50, P449, DOI 10.1177/002215540205000401
   Gregory CD, 2010, APOPTOSIS, V15, P1029, DOI 10.1007/s10495-010-0485-9
   Hector S, 2009, BBA-REV CANCER, V1795, P117, DOI 10.1016/j.bbcan.2008.12.002
   Improving Outcomes in Colorectal Cancer Manual Updates, 2004, IMPR OUTC COL CANC M, V0, P0
   Jonges LE, 2001, LAB INVEST, V81, P681, DOI 10.1038/labinvest.3780277
   Jordanova ES, 2008, CLIN CANCER RES, V14, P2028, DOI 10.1158/1078-0432.CCR-07-4554
   Kakar S, 2004, MODERN PATHOL, V17, P696, DOI 10.1038/modpathol.3800093
   Koelink PJ, 2009, BRIT J CANCER, V101, P765, DOI 10.1038/sj.bjc.6605220
   Kononen J, 1998, NAT MED, V4, P844, DOI 10.1038/nm0798-844
   Koornstra JJ, 2003, CRIT REV ONCOL HEMAT, V45, P37, DOI 10.1016/S1040-8428(01)00228-1
   Krajewska M, 2008, CLIN CANCER RES, V14, P3011, DOI 10.1158/1078-0432.CCR-07-1955
   Leonardos L, 1999, CANCER LETT, V143, P29, DOI 10.1016/S0304-3835(99)00176-7
   Lisanti MP, 2010, CANCER BIOL THER, V10, P537, DOI 10.4161/cbt.10.6.13370
   Mazelin L, 2004, NATURE, V431, P80, DOI 10.1038/nature02788
   McGilvray RW, 2009, CLIN CANCER RES, V15, P6993, DOI 10.1158/1078-0432.CCR-09-0991
   Mild G, 2002, INT J CANCER, V102, P254, DOI 10.1002/ijc.10711
   Nausch N, 2008, ONCOGENE, V27, P5944, DOI 10.1038/onc.2008.272
   OConnell J, 2000, ANN NY ACAD SCI, V910, P178
   OConnell J, 2000, ANN NY ACAD SCI, V910, P193
   Olumi AF, 1999, CANCER RES, V59, P5002
   Patel AV, 2010, DEV BIOL, V340, P419, DOI 10.1016/j.ydbio.2010.01.024
   Quinn MJBP, 2001, CANC TRENDS ENGLAND, V0, P206
   Sabine VS, 2012, HISTOPATHOLOGY, V60, P369, DOI 10.1111/j.1365-2559.2011.04024.x
   Schoppmann SF, 2012, BREAST CANCER RES TR, V134, P237, DOI 10.1007/s10549-012-1984-x
   Servais C, 2013, J PATHOL, V229, P198, DOI 10.1002/path.4103
   Sica A, 2008, SEMIN CANCER BIOL, V18, P349, DOI 10.1016/j.semcancer.2008.03.004
   Simpson JAD, 2010, GUT, V59, P926, DOI 10.1136/gut.2009.194472
   Soung YH, 2004, HUM GENET, V115, P112, DOI 10.1007/s00439-004-1129-3
   Thome CH, 2012, MOL CELL PROTEOMICS, V11, P1898, DOI 10.1074/mcp.M112.019661
   Tsujino T, 2007, CLIN CANCER RES, V13, P2082, DOI 10.1158/1078-0432.CCR-06-2191
   Ullenhag GJ, 2007, CLIN CANCER RES, V13, P5070, DOI 10.1158/1078-0432.CCR-06-2547
   Van Meter MEM, 2010, CURR OPIN ONCOL, V22, P586, DOI 10.1097/CCO.0b013e32833edc0c
   Waldhauer I, 2008, ONCOGENE, V27, P5932, DOI 10.1038/onc.2008.267
   Watson NFS, 2006, INT J CANCER, V118, P1445, DOI 10.1002/ijc.21510
   Watson NFS, 2006, INT J CANCER, V118, P6, DOI 10.1002/ijc.21303
   Watson Nicholas F S, 2005, WORLD J SURG ONCOL, V3, P47, DOI 10.1186/1477-7819-3-47
   Wen YA, 2010, CANCER SCI, V101, P2325, DOI 10.1111/j.1349-7006.2010.01695.x
   Yang SY, 2009, TRENDS MOL MED, V15, P225, DOI 10.1016/j.molmed.2009.03.003
NR 50
TC 47
Z9 47
U1 0
U2 10
PU NATURE PUBLISHING GROUP
PI LONDON
PA MACMILLAN BUILDING, 4 CRINAN ST, LONDON N1 9XW, ENGLAND
SN 0007-0920
EI 
J9 BRIT J CANCER
JI Br. J. Cancer
PD MAY 28
PY 2013
VL 108
IS 10
BP 2097
EP 2105
DI 10.1038/bjc.2013.166
PG 9
WC Oncology
SC Oncology
GA 152WE
UT WOS:000319561300024
PM 23591201
DA 2023-09-23
ER

PT J
AU Rong, GH
   Kang, H
   Wang, YJ
   Hai, T
   Sun, HC
AF Rong, Guohua
   Kang, Hua
   Wang, Yajun
   Hai, Tao
   Sun, Haichen
TI Candidate Markers That Associate with Chemotherapy Resistance in Breast Cancer through the Study on Taxotere-Induced Damage to Tumor Microenvironment and Gene Expression Profiling of Carcinoma-Associated Fibroblasts (CAFs)
SO PLOS ONE
LA English
DT Article
ID stromal fibroblasts; predicts resistance; systemic therapy; stem-cells; growth; progression; interleukin-8; invasion; model; cxcr2
AB Recently, emerging evidence has suggested that carcinoma-associated fibroblasts (CAFs) could contribute to chemotherapy resistances in breast cancer treatment. The aim of this study is to compare the gene expression profiling of CAFs before and after chemotherapy and pick up candidate genes that might associate with chemotherapy resistance and could be used as predictors of treatment response. CAFs were cultured from surgically resected primary breast cancers and identified with immunohistochemistry (IHC) and Flow cytometry (FCM). MDA-MB-231 cells were cultured as the breast cancer cell line. Cell adhesion assay, invasion assay, and proliferation assay (MTT) were performed to compare the function of MDA-MB-231 cells co-cultured with CAFs and MDA-MB-231 cells without co-culture, after chemotherapy. Totally 6 pairs of CAFs were prepared for microarray analysis. Each pair of CAFs were obtained from the same patient and classified into two groups. One group was treated with Taxotere (regarded as after chemotherapy) while the other group was not processed with Taxotere (regarded as before chemotherapy). According to our study, the primary-cultured CAFs exhibited characteristic phenotype. After chemotherapy, MDA-MB-231 cells co-cultured with CAFs displayed increasing adhesion, invasiveness and proliferation abilities, compared with MDA-MB-231 cells without CAFs. Moreover, 35 differentially expressed genes (absolute fold change >2) were identified between CAFs after chemotherapy and before chemotherapy, including 17 up-regulated genes and 18 down-regulated genes. CXCL2, MMP1, IL8, RARRES1, FGF1, and CXCR7 were picked up as the candidate markers, of which the differential expression in CAFs before and after chemotherapy was confirmed. The results indicate the changes of gene expression in CAFs induced by Taxotere treatment and propose the candidate markers that possibly associate with chemotherapy resistance in breast cancer.
C1 [Rong, Guohua; Kang, Hua; Wang, Yajun; Hai, Tao] Capital Med Univ, Xuanwu Hosp, Dept Gen Surg, Beijing, Peoples R China.
   [Sun, Haichen] Capital Med Univ, Xuanwu Hosp, Surg Lab, Beijing, Peoples R China.
C3 Capital Medical University; Capital Medical University
RP Kang, H (通讯作者)，Capital Med Univ, Xuanwu Hosp, Dept Gen Surg, Beijing, Peoples R China.
EM kanghua@xwh.ccmu.edu.cn
FU National Natural Science Fund [81172517]; Specialized Research Fund for the Doctoral Program of Higher Education from China [20111107110001]
CR Abe O, 2005, LANCET, V365, P1687, DOI 10.1016/s0140-6736(05)66544-0
   Aboussekhra A, 2011, INT J DEV BIOL, V55, P841, DOI 10.1387/ijdb.113362aa
   Andre F, 2010, CURR OPIN ONCOL, V22, P547, DOI 10.1097/CCO.0b013e32833fb384
   Artacho-Cordon A, 2012, CANCER BIOL THER, V13, P14, DOI 10.4161/cbt.13.1.18869
   Burgess M, 2010, LEUKEMIA LYMPHOMA, V29, P285
   Burgess M, 2012, LEUKEMIA LYMPHOMA, V53, P1988, DOI 10.3109/10428194.2012.672735
   Direkze NC, 2004, CANCER RES, V64, P8492, DOI 10.1158/0008-5472.CAN-04-1708
   Doll D, 2010, INT J COLORECTAL DIS, V25, P573, DOI 10.1007/s00384-010-0901-1
   Farmer P, 2009, NAT MED, V15, P68, DOI 10.1038/nm.1908
   Han W, 2011, EXP THER MED, V2, P799, DOI 10.3892/etm.2011.299
   Hernandez L, 2011, BREAST CANCER RES, V13, P0, DOI 10.1186/bcr3074
   Hilton J, 2012, ONCOL LETT, V4, P141, DOI 10.3892/ol.2012.697
   Hu C, 2013, GENE, V1119, P1644
   Jing C, 2002, JNCI-J NATL CANCER I, V94, P482
   Jotzu C, 2010, ANAL CELL PATHOL, V33, P61, DOI 10.1155/2010/695162
   Kalluri R, 2006, NAT REV CANCER, V6, P392, DOI 10.1038/nrc1877
   Korantzis I, 2012, ANTICANCER RES, V32, P4569
   Kwok WK, 2009, CANCER GENET CYTOGEN, V194, P58, DOI 10.1016/j.cancergencyto.2009.06.005
   Lee YS, 2012, BRIT J CANCER, V106, P1833, DOI 10.1038/bjc.2012.177
   Li XL, 2012, CURR CANCER DRUG TAR, V12, P703, DOI 10.2174/156800912801784884
   Liberman J, 2012, PLOS ONE, V7, P0, DOI 10.1371/journal.pone.0043665
   Loeffler M, 2006, J CLIN INVEST, V116, P1955, DOI 10.1172/JCI26532
   Marcinkowska E, 2006, ONCOL RES, V16, P27, DOI 10.3727/000000006783981242
   Moskovits N, 2006, CANCER RES, V66, P10671, DOI 10.1158/0008-5472.CAN-06-2323
   Netti PA, 2000, CANCER RES, V60, P2497
   Ostman A, 2009, CURR OPIN GENET DEV, V19, P67, DOI 10.1016/j.gde.2009.01.003
   Orimo A, 2005, CELL, V121, P335, DOI 10.1016/j.cell.2005.02.034
   Roberti MP, 2012, CANCER BIOL THER, V13, P1123, DOI 10.4161/cbt.21187
   Perez EA, 2009, BREAST CANCER RES TR, V114, P195, DOI 10.1007/s10549-008-0005-6
   Petersen OW, 2003, AM J PATHOL, V162, P391, DOI 10.1016/S0002-9440(10)63834-5
   Polyak K, 2006, NAT MED, V12, P296, DOI 10.1038/nm1379
   Reis ST, 2012, BMC UROL, V12, P0, DOI 10.1186/1471-2490-12-18
   RONNOVJESSEN L, 1992, J HISTOCHEM CYTOCHEM, V40, P475, DOI 10.1177/40.4.1552184
   Siegel R, 2012, CA-CANCER J CLIN, V62, P10, DOI 10.3322/caac.20138
   Snoussi K, 2010, BMC CANCER, V10, P0, DOI 10.1186/1471-2407-10-283
   Sonnenberg M, 2008, BMC CANCER, V8, P0, DOI 10.1186/1471-2407-8-364
   Szlachcic A, 2012, INT J NANOMED, V7, P5915, DOI 10.2147/IJN.S36575
   Trimboli AJ, 2009, NATURE, V461, P1084, DOI 10.1038/nature08486
   Trimis G, 2008, HUM MOL GENET, V17, P3596, DOI 10.1093/hmg/ddn252
   Trimmer C, 2011, CANCER BIOL THER, V11, P383, DOI 10.4161/cbt.11.4.14101
   Untch M, 2009, BREAST CANCER RES, V11, P0, DOI 10.1186/bcr2227
   Vandercappellen J, 2008, CANCER LETT, V267, P226, DOI 10.1016/j.canlet.2008.04.050
   Wang Y, 2012, CYTOKINE, V59, P145, DOI 10.1016/j.cyto.2012.04.013
   Wolff AC, 2008, J CLIN ONCOL, V26, P806, DOI 10.1200/JCO.2007.15.2983
   Wu CC, 2006, EUR J CANCER, V42, P557, DOI 10.1016/j.ejca.2005.11.015
NR 45
TC 30
Z9 34
U1 0
U2 19
PU PUBLIC LIBRARY SCIENCE
PI SAN FRANCISCO
PA 1160 BATTERY STREET, STE 100, SAN FRANCISCO, CA 94111 USA
SN 1932-6203
EI 
J9 PLOS ONE
JI PLoS One
PD AUG 8
PY 2013
VL 8
IS 8
BP 
EP 
DI 10.1371/journal.pone.0070960
PG 8
WC Multidisciplinary Sciences
SC Science & Technology - Other Topics
GA 201ER
UT WOS:000323124000034
PM 23951052
DA 2023-09-23
ER

PT J
AU Gottschalk, S
   Yu, F
   Ji, MJ
   Kakarla, S
   Song, XT
AF Gottschalk, Stephen
   Yu, Feng
   Ji, Minjun
   Kakarla, Sunitha
   Song, Xiao-Tong
TI A Vaccine That Co-Targets Tumor Cells and Cancer Associated Fibroblasts Results in Enhanced Antitumor Activity by Inducing Antigen Spreading
SO PLOS ONE
LA English
DT Article
ID activation protein-alpha; dendritic cells; immunotherapy; growth; stroma; immunity; suppression; inhibition; melanoma; survival
AB Dendritic cell (DC) vaccines targeting only cancer cells have produced limited antitumor activity in most clinical studies. Targeting cancer-associated fibroblasts (CAFs) in addition to cancer cells may enhance antitumor effects, since CAFs, the central component of the tumor stroma, directly support tumor growth and contribute to the immunosuppressive tumor microenvironment. To co-target CAFs and tumor cells we developed a new compound DC vaccine that encodes an A20-specific shRNA to enhance DC function, and targets fibroblast activation protein (FAP) expressed in CAFs and the tumor antigen tyrosine-related protein (TRP) 2 (DC-shA20-FAP-TRP2). DC-shA20-FAP-TRP2 vaccination induced robust FAP- and TRP2-specific T-cell responses, resulting in greater antitumor activity in the B16 melanoma model in comparison to monovalent vaccines or a vaccine encoding antigens and a control shRNA. DC-shA20-FAP-TRP2 vaccination enhanced tumor infiltration of CD8-positive T cells, and induced antigen-spreading resulting in potent antitumor activity. Thus, co-targeting of tumor cells and CAFs results in the induction of broad-based tumor-specific T-cell responses and has the potential to improve current vaccine approaches for cancer.
C1 [Gottschalk, Stephen; Yu, Feng; Ji, Minjun; Kakarla, Sunitha; Song, Xiao-Tong] Texas Childrens Hosp, Baylor Coll Med, Houston Methodist Hosp, Ctr Cell & Gene Therapy, Houston, TX 77030 USA.
   [Gottschalk, Stephen; Song, Xiao-Tong] Baylor Coll Med, Dept Pathol & Immunol, Houston, TX 77030 USA.
   [Gottschalk, Stephen; Kakarla, Sunitha] Baylor Coll Med, Interdept Program Translat Biol & Mol Med, Houston, TX 77030 USA.
   [Gottschalk, Stephen] Baylor Coll Med, Dept Pediat, Houston, TX 77030 USA.
   [Gottschalk, Stephen] Texas Childrens Hosp, Baylor Coll Med, Texas Childrens Canc Ctr, Houston, TX 77030 USA.
C3 The Methodist Hospital System; The Methodist Hospital - Houston; Baylor College of Medicine; Baylor College of Medicine; Baylor College of Medicine; Baylor College of Medicine; Baylor College of Medicine; Texas Children's Cancer Center
RP Gottschalk, S (通讯作者)，Texas Childrens Hosp, Baylor Coll Med, Houston Methodist Hosp, Ctr Cell & Gene Therapy, Houston, TX 77030 USA.
EM smgottsc@txch.org; xxtongso@txch.org
FU DAMD [W81XWH-10-1-0281]; NIH [P50 CA126752, 1R01CA148748-01A1]
CR Butterfield LH, 2003, CLIN CANCER RES, V9, P998
   Chometon G, 2009, CLIN TRANSL ONCOL, V11, P75, DOI 10.1007/s12094-009-0317-y
   Cirri P, 2011, AM J CANCER RES, V1, P482
   Cunningham CC, 2007, EXPERT OPIN INV DRUG, V16, P1459, DOI 10.1517/13543784.16.9.1459
   Disis ML, 2002, J CLIN ONCOL, V20, P2624, DOI 10.1200/JCO.2002.06.171
   Dolznig Helmut, 2005, CANCER IMMUN, V5, P10
   Giannoni E, 2010, CANCER RES, V70, P6945, DOI 10.1158/0008-5472.CAN-10-0785
   Gottschalk S, 2001, BLOOD, V97, P835, DOI 10.1182/blood.V97.4.835
   Hunder NN, 2008, NEW ENGL J MED, V358, P2698, DOI 10.1056/NEJMoa0800251
   Kakarla S, 2012, IMMUNOTHERAPY-UK, V4, P1129, DOI 10.2217/IMT.12.112
   Kelly T, 2005, DRUG RESIST UPDATE, V8, P51, DOI 10.1016/j.drup.2005.03.002
   Kraman M, 2010, SCIENCE, V330, P827, DOI 10.1126/science.1195300
   Lee J, 2005, CANCER RES, V65, P11156, DOI 10.1158/0008-5472.CAN-05-2805
   Liao D, 2009, PLOS ONE, V4, P0, DOI 10.1371/journal.pone.0007965
   Loeffler M, 2006, J CLIN INVEST, V116, P1955, DOI 10.1172/JCI26532
   Marx J, 2008, SCIENCE, V320, P38, DOI 10.1126/science.320.5872.38
   Navab R, 2011, P NATL ACAD SCI USA, V108, P7160, DOI 10.1073/pnas.1014506108
   Nencioni A, 2008, CRIT REV ONCOL HEMAT, V65, P191, DOI 10.1016/j.critrevonc.2007.10.002
   Ostman A, 2009, CURR OPIN GENET DEV, V19, P67, DOI 10.1016/j.gde.2009.01.003
   Polyak K, 2009, TRENDS GENET, V25, P30, DOI 10.1016/j.tig.2008.10.012
   RETTIG WJ, 1994, INT J CANCER, V58, P385, DOI 10.1002/ijc.2910580314
   Sampson JH, 2010, J CLIN ONCOL, V28, P4722, DOI 10.1200/JCO.2010.28.6963
   Santos AM, 2009, J CLIN INVEST, V119, P3613, DOI 10.1172/JCI38988
   Scott AM, 2003, CLIN CANCER RES, V9, P1639
   Shen L, 2004, NAT BIOTECHNOL, V22, P1546, DOI 10.1038/nbt1035
   Song XT, 2008, NAT MED, V14, P258, DOI 10.1038/nm1721
   Song XT, 2006, PLOS MED, V3, P76, DOI 10.1371/journal.pmed.0030011
   Spiotto MT, 2004, NAT MED, V10, P294, DOI 10.1038/nm999
   Tchou J, 2012, ADV PHARMACOL, V65, P45, DOI 10.1016/B978-0-12-397927-8.00003-8
   Wen YA, 2010, CANCER SCI, V101, P2325, DOI 10.1111/j.1349-7006.2010.01695.x
   Wierecky J, 2006, CANCER RES, V66, P5910, DOI 10.1158/0008-5472.CAN-05-3905
   Zhang B, 2007, J EXP MED, V204, P49, DOI 10.1084/jem.20062056
NR 32
TC 36
Z9 39
U1 0
U2 22
PU PUBLIC LIBRARY SCIENCE
PI SAN FRANCISCO
PA 1160 BATTERY STREET, STE 100, SAN FRANCISCO, CA 94111 USA
SN 1932-6203
EI 
J9 PLOS ONE
JI PLoS One
PD DEC 12
PY 2013
VL 8
IS 12
BP 
EP 
DI 10.1371/journal.pone.0082658
PG 9
WC Multidisciplinary Sciences
SC Science & Technology - Other Topics
GA 276EU
UT WOS:000328731800071
PM 24349329
DA 2023-09-23
ER

PT J
AU Yang, XY
   Zhang, D
   Zou, QF
   Fan, F
   Shen, F
AF Yang, Xiao-Yu
   Zhang, Dong
   Zou, Qi-Fei
   Fan, Fei
   Shen, Feng
TI Association of tumor-associated fibroblasts with progression of hepatocellular carcinoma
SO MEDICAL ONCOLOGY
LA English
DT Article
DE Tumor-associated fibroblast; alpha-Smooth muscle actin; Hepatocellular carcinoma; Metastasis
ID prostate-cancer; myofibroblasts; cells; expression; stroma; microenvironment
AB Interaction between tumor and stromal cells plays an important role in cancer progression. The aim of this study was to explore the effects of tumor-associated fibroblasts on regulation of hepatocellular carcinoma (HCC) progression. Sixty-five cases of HCC and the corresponding normal liver tissues were recruited for immunohistochemical assessment of alpha-smooth muscle actin (alpha-SMA) expression, a biomarker for activated fibroblasts. Clinicopathological data were also collected from HCC patients for association with alpha-SMA expression. Primary cell culture of fibroblasts from HCC tissues was used to generate conditioned medium for testing the effect on regulation of HCC cell migration capacity in the transwell cell migration assay. alpha-SMA protein was expressed in 84.0 % (21 out 25 cases) of the fibroblasts from the metastatic HCCs, 45 %(18/40) from HCCs without metastasis, and 19.2 %(5/26) from normal liver tissues, difference of which was statistically significant (P < 0.01). The expression of alpha-SMA protein in HCC tissues was associated with tumor thrombosis, poor pathology grade, advanced clinical stages, and lymph node metastasis. The conditioned medium from the primary cultured fibroblasts with alpha-SMA expression significantly promoted the migration capacity of HCC Hep3B cells compared to the heat-inactivated conditioned medium. The data from the current study demonstrated that expression of alpha-SMA protein in HCC fibroblasts associated with tumor metastasis and advanced clinical stages and that the conditioned medium from alpha-SMA-positive fibroblasts enhanced HCC cell migration. This study indicates that alpha-SMA protein might serve as a biomarker to predict HCC progression.
C1 [Yang, Xiao-Yu; Zhang, Dong; Zou, Qi-Fei; Fan, Fei; Shen, Feng] Second Mil Med Univ, Eastern Hepatobiliary Surg Hosp, Dept Special Treatment 2, Shanghai 200438, Peoples R China.
C3 Naval Medical University
RP Shen, F (通讯作者)，Second Mil Med Univ, Eastern Hepatobiliary Surg Hosp, Dept Special Treatment 2, Shanghai 200438, Peoples R China.
EM shenfengdfgd@yahoo.com.cn
FU National Science and Technology Foundation of China [2008ZX10002-025]
CR Casey TM, 2008, BREAST CANCER RES TR, V110, P39, DOI 10.1007/s10549-007-9684-7
   Cucchetti A, 2009, ANN SURG ONCOL, V16, P413, DOI 10.1245/s10434-008-0232-4
   Daniele C, 2011, INT J HEPATOL, V2011, P0
   De Wever O, 2004, FASEB J, V18, P1016, DOI 10.1096/fj.03-1110fje
   Farazi PA, 2006, NAT REV CANCER, V6, P674, DOI 10.1038/nrc1934
   Franco OE, 2010, SEMIN CELL DEV BIOL, V21, P33, DOI 10.1016/j.semcdb.2009.10.010
   FRIEDMAN SL, 1992, HEPATOLOGY, V15, P234, DOI 10.1002/hep.1840150211
   Kalluri R, 2006, NAT REV CANCER, V6, P392, DOI 10.1038/nrc1877
   Kellermann MG, 2008, ORAL ONCOL, V44, P509, DOI 10.1016/j.oraloncology.2007.07.001
   Lee J, 2005, CANCER RES, V65, P11156, DOI 10.1158/0008-5472.CAN-05-2805
   Liang P, 2005, ANTICANCER RES, V25, P2705
   Lokeshwar VB, 2001, J BIOL CHEM, V276, P11922, DOI 10.1074/jbc.M008432200
   Mbeunkui F, 2009, CANCER CHEMOTH PHARM, V63, P571, DOI 10.1007/s00280-008-0881-9
   Mueller MM, 2004, NAT REV CANCER, V4, P839, DOI 10.1038/nrc1477
   Neaud V, 1997, HEPATOLOGY, V26, P1458, DOI 10.1002/hep.510260612
   Parrott JA, 2001, MOL CELL ENDOCRINOL, V175, P29, DOI 10.1016/S0303-7207(01)00436-1
   RONNOVJESSEN L, 1992, IN VITRO CELL DEV-AN, V28A, P273
   Rubin H, 2001, CANCER RES, V61, P799
   Schor SL, 2001, BREAST CANCER RES, V3, P373, DOI 10.1186/bcr325
   Siddiq F, 2004, LUNG CANCER, V45, P197, DOI 10.1016/j.lungcan.2004.01.020
   Sieuwerts AM, 1999, MOL CELL ENDOCRINOL, V154, P179, DOI 10.1016/S0303-7207(99)00098-2
   Sirica AE, 2011, CURR OPIN GASTROEN, V27, P276, DOI 10.1097/MOG.0b013e32834405c3
   Stuelten CH, 2005, J CELL SCI, V118, P2143, DOI 10.1242/jcs.02334
   Tomasek JJ, 2002, NAT REV MOL CELL BIO, V3, P349, DOI 10.1038/nrm809
   Tsochatzis EA, 2012, NEW ENGL J MED, V366, P1118
   Tuxhorn JA, 2002, CLIN CANCER RES, V8, P2912
   Wang CS, 2002, INT J CANCER, V99, P792, DOI 10.1002/ijc.10430
   Yang F, 2005, CANCER RES, V65, P8887, DOI 10.1158/0008-5472.CAN-05-1702
NR 28
TC 7
Z9 10
U1 1
U2 14
PU HUMANA PRESS INC
PI TOTOWA
PA 999 RIVERVIEW DRIVE SUITE 208, TOTOWA, NJ 07512 USA
SN 1357-0560
EI 1559-131X
J9 MED ONCOL
JI Med. Oncol.
PD SEP 15
PY 2013
VL 30
IS 3
BP 
EP 
DI 10.1007/s12032-013-0593-9
PG 6
WC Oncology
SC Oncology
GA 208FN
UT WOS:000323662900078
PM 23794251
DA 2023-09-23
ER

PT J
AU Mao, Y
   Keller, ET
   Garfield, DH
   Shen, KW
   Wang, JH
AF Mao, Yan
   Keller, Evan T.
   Garfield, David H.
   Shen, Kunwei
   Wang, Jianhua
TI Stromal cells in tumor microenvironment and breast cancer
SO CANCER AND METASTASIS REVIEWS
LA English
DT Review
DE Stromal cells; Tumor microenvironment; Cancer-associated fibroblasts (CAFs); Breast cancer
ID endothelial growth-factor; mesenchymal stem-cells; regulatory t-cells; macrophage infiltration; promoter methylation; tgf-beta; fibroblasts; expression; carcinoma; bone
AB Cancer is a systemic disease encompassing multiple components of both tumor cells themselves and host stromal cells. It is now clear that stromal cells in the tumor microenvironment play an important role in cancer development. Molecular events through which reactive stromal cells affect cancer cells can be defined so that biomarkers and therapeutic targets can be identified. Cancer-associated fibroblasts (CAFs) make up the bulk of cancer stroma and affect the tumor microenvironment such that they promote cancer initiation, angiogenesis, invasion, and metastasis. In breast cancer, CAFs not only promote tumor progression but also induce therapeutic resistance. Accordingly, targeting CAFs provides a novel way to control tumors with therapeutic resistance. This review summarizes the current understandings of tumor stroma in breast cancer with a particular emphasis on the role of CAFs and the therapeutic implications of CAFs. In addition, the effects of other stromal components such as endothelial cells, macrophages, and adipocytes in breast cancer are also discussed. Finally, we describe the biologic markers to categorize patients into a specific and confirmed subtype for personalized treatment.
C1 [Mao, Yan; Garfield, David H.; Shen, Kunwei] Shanghai Ruijin Hosp, Comprehens Breast Hlth Ctr, Shanghai 200025, Peoples R China.
   [Keller, Evan T.] Univ Michigan, Dept Urol, Ann Arbor, MI 48109 USA.
   [Garfield, David H.] Univ Colorado, Ctr Comprehens Canc, Aurora, CO 80045 USA.
   [Wang, Jianhua] Shanghai Jiao Tong Univ, Sch Med, Dept Biochem & Mol & Cell Biol, Shanghai 200025, Peoples R China.
C3 Shanghai Jiao Tong University; University of Michigan System; University of Michigan; University of Colorado System; University of Colorado Anschutz Medical Campus; Shanghai Jiao Tong University
RP Shen, KW (通讯作者)，Shanghai Ruijin Hosp, Comprehens Breast Hlth Ctr, Shanghai 200025, Peoples R China.
EM kwshen@medmail.com.cn; jianhuaw2007@gmail.com
FU National Natural funding of China [81272404, 81071747, 81202087, 81172520]; National Key Program (973) for Basic Research of China [2011CB510106, 2011CB504300]; Shanghai Education Committee Key Discipline and Specialties Foundation [J50208]; Shanghai Institutions of Higher Learning; Shanghai Pujiang Program [10PJ1406400]; Shanghai Committee of Science and Technology [11DZ2260200]; Program of Shanghai Municipal Health Bureau Subject Chief Scientist [XBR20110052]; National Institutes of Health [P01 CA093900]; Leading Academic Discipline Project of Shanghai Municipal Education Commission [J50208]; National Natural Science Foundation of China [81202087, 81172520]
CR Aboussekhra A, 2011, INT J DEV BIOL, V55, P841, DOI 10.1387/ijdb.113362aa
   Acharyya S, 2012, CELL, V150, P165, DOI 10.1016/j.cell.2012.04.042
   ADAMS EF, 1988, BREAST CANCER RES TR, V11, P165, DOI 10.1007/BF01805840
   Ahn S, 2012, TUMOR BIOL, V33, P1573, DOI 10.1007/s13277-012-0411-6
   Al-Ansari MM, 2013, ONCOGENE, V32, P2356, DOI 10.1038/onc.2012.270
   Allinen M, 2004, CANCER CELL, V6, P17, DOI 10.1016/j.ccr.2004.06.010
   Aprelikova O, 2013, ONCOGENE, V32, P3246, DOI 10.1038/onc.2012.351
   Aprelikova O, 2010, CELL CYCLE, V9, P4387, DOI 10.4161/cc.9.21.13674
   Azim HA, 2012, J EGYPT NATL CANCER, V24, P107, DOI 10.1016/j.jnci.2012.06.002
   Bergamaschi A, 2008, J PATHOL, V214, P357, DOI 10.1002/path.2278
   Bochet L, 2011, BIOCHEM BIOPH RES CO, V411, P102, DOI 10.1016/j.bbrc.2011.06.101
   BRONZERT DA, 1987, P NATL ACAD SCI USA, V84, P5763, DOI 10.1073/pnas.84.16.5763
   CAMPBELL I, 2009, CANCER RES, V69, P6769
   Campbell I, 2009, CANCER RES, V69, P6765, DOI 10.1158/0008-5472.CAN-08-4253
   Campbell MJ, 2011, BREAST CANCER RES TR, V128, P703, DOI 10.1007/s10549-010-1154-y
   Capparelli C, 2012, CELL CYCLE, V11, P0
   CECCHINI MG, 1987, J BONE MINER RES, V2, P135
   Chen JQ, 2011, CANCER CELL, V19, P541, DOI 10.1016/j.ccr.2011.02.006
   Coscia M, 2010, J CELL MOL MED, V14, P2803, DOI 10.1111/j.1582-4934.2009.00926.x
   Davies C, 2011, LANCET, V378, P771, DOI 10.1016/S0140-6736(11)60993-8
   Davis-Dusenbery Brandi N, 2010, GENES CANCER, V1, P1100, DOI 10.1177/1947601910396213
   DeNardo DG, 2011, CANCER DISCOV, V1, P54, DOI 10.1158/2159-8274.CD-10-0028
   Devarajan E, 2012, INT J CANCER, V131, P1023, DOI 10.1002/ijc.26493
   Dirat B, 2010, ENDOCR DEV, V19, P45, DOI 10.1159/000316896
   Dirkx AEM, 2006, J LEUKOCYTE BIOL, V80, P1183, DOI 10.1189/jlb.0905495
   Dittmer A, 2011, INT J ONCOL, V39, P689, DOI 10.3892/ijo.2011.1073
   Dougall WC, 2012, CLIN CANCER RES, V18, P326, DOI 10.1158/1078-0432.CCR-10-2507
   DVORAK HF, 1986, NEW ENGL J MED, V315, P1650
   Enkelmann A, 2011, J CANCER RES CLIN, V137, P751, DOI 10.1007/s00432-010-0932-6
   Erez N, 2010, CANCER CELL, V17, P135, DOI 10.1016/j.ccr.2009.12.041
   Farazi TA, 2011, CANCER RES, V71, P4443, DOI 10.1158/0008-5472.CAN-11-0608
   Farmer P, 2009, NAT MED, V15, P68, DOI 10.1038/nm.1908
   Fazi F, 2008, CARDIOVASC RES, V79, P553, DOI 10.1093/cvr/cvn151
   Fiegl H, 2006, CANCER RES, V66, P29, DOI 10.1158/0008-5472.CAN-05-2508
   Finak G, 2008, NAT MED, V14, P518, DOI 10.1038/nm1764
   Finley DS, 2009, J UROLOGY, V182, P1621, DOI 10.1016/j.juro.2009.06.015
   GABBIANI G, 1971, EXPERIENTIA, V27, P549, DOI 10.1007/BF02147594
   Gangaraju VK, 2009, NAT REV MOL CELL BIO, V10, P116, DOI 10.1038/nrm2621
   GARINCHESA P, 1990, P NATL ACAD SCI USA, V87, P7235, DOI 10.1073/pnas.87.18.7235
   Gazzaniga S, 2007, J INVEST DERMATOL, V127, P2031, DOI 10.1038/sj.jid.5700827
   Giannoni E, 2010, CANCER RES, V70, P6945, DOI 10.1158/0008-5472.CAN-10-0785
   Haque R, 2012, CLIN MED RES, V10, P145
   Harris RE, 2009, INFLAMMOPHARMACOLOGY, V17, P55, DOI 10.1007/s10787-009-8049-8
   Hasebe T, 2001, MODERN PATHOL, V14, P325, DOI 10.1038/modpathol.3880310
   Hill R, 2005, CELL, V123, P1001, DOI 10.1016/j.cell.2005.09.030
   Hiraoka K, 2008, CANCER SCI, V99, P1595, DOI 10.1111/j.1349-7006.2008.00880.x
   Hu M, 2005, NAT GENET, V37, P899, DOI 10.1038/ng1596
   Hu M, 2008, CANCER CELL, V13, P394, DOI 10.1016/j.ccr.2008.03.007
   Hua M, 2009, P NATL ACAD SCI USA, V106, P3372, DOI 10.1073/pnas.0813306106
   Hugo HJ, 2012, CANCER MICROENVIRON, V5, P83, DOI 10.1007/s12307-012-0098-7
   Iliopoulos D, 2010, MOL CELL, V39, P493, DOI 10.1016/j.molcel.2010.07.023
   Iliopoulos D, 2009, CELL, V139, P693, DOI 10.1016/j.cell.2009.10.014
   Iorio MV, 2005, CANCER RES, V65, P7065, DOI 10.1158/0008-5472.CAN-05-1783
   Iyengar P, 2003, ONCOGENE, V22, P6408, DOI 10.1038/sj.onc.1206737
   Iyengar P, 2005, J CLIN INVEST, V115, P1163, DOI 10.1172/JCI200523424
   Jazbutyte V, 2010, CURR DRUG TARGETS, V11, P926, DOI 10.2174/138945010791591403
   Jiang L, 2008, CANCER RES, V68, P9900, DOI 10.1158/0008-5472.CAN-08-1319
   Johansson AC, 2012, MOL CANCER RES, V10, P1158, DOI 10.1158/1541-7786.MCR-12-0030
   Jotzu C, 2010, ANAL CELL PATHOL, V33, P61, DOI 10.1155/2010/695162
   Kalluri R, 2006, NAT REV CANCER, V6, P392, DOI 10.1038/nrc1877
   Kiaris H, 2005, CANCER RES, V65, P1627, DOI 10.1158/0008-5472.CAN-04-3791
   Knower KC, 2010, MOL CELL ENDOCRINOL, V321, P123, DOI 10.1016/j.mce.2010.02.035
   Knutson KL, 2006, J IMMUNOL, V177, P84, DOI 10.4049/jimmunol.177.1.84
   Kojima Y, 2010, P NATL ACAD SCI USA, V107, P20009, DOI 10.1073/pnas.1013805107
   KOLESKE AJ, 1995, P NATL ACAD SCI USA, V92, P1381, DOI 10.1073/pnas.92.5.1381
   Laoui D, 2011, INT J DEV BIOL, V55, P861, DOI 10.1387/ijdb.113371dl
   Lee AHS, 1997, J CLIN PATHOL, V50, P669, DOI 10.1136/jcp.50.8.669
   Leek RD, 1996, CANCER RES, V56, P4625
   Leung AKL, 2006, COLD SPRING HARB SYM, V71, P29, DOI 10.1101/sqb.2006.71.049
   Lewis CE, 2006, CANCER RES, V66, P605, DOI 10.1158/0008-5472.CAN-05-4005
   Lewis JS, 2000, J PATHOL, V192, P150, DOI 10.1002/1096-9896(2000)9999:9999<::AID-PATH687>3.0.CO;2-G
   Ligibel J, 2011, ONCOLOGY-NY, V25, P994
   Lin EY, 2001, J EXP MED, V193, P727, DOI 10.1084/jem.193.6.727
   Loeffler M, 2006, J CLIN INVEST, V116, P1955, DOI 10.1172/JCI26532
   Lohr M, 2001, CANCER RES, V61, P550
   Luckman SP, 1998, J BONE MINER RES, V13, P1668, DOI 10.1359/jbmr.1998.13.11.1668
   Mahmoud SMA, 2011, J CLIN ONCOL, V29, P1949, DOI 10.1200/JCO.2010.30.5037
   Man YG, 2004, EXP CELL RES, V301, P103, DOI 10.1016/j.yexcr.2004.08.037
   Martinet L, 2011, CANCER RES, V71, P5678, DOI 10.1158/0008-5472.CAN-11-0431
   Martinez-Outschoorn UE, 2011, CANCER BIOL THER, V12, P924, DOI 10.4161/cbt.12.10.17780
   Martinez-Outschoorn UE, 2010, CELL CYCLE, V9, P3256, DOI 10.4161/cc.9.16.12553
   Martinez-Outschoorn UE, 2010, CELL CYCLE, V9, P2423, DOI 10.4161/cc.9.12.12048
   Matros E, 2005, BREAST CANCER RES TR, V91, P179, DOI 10.1007/s10549-004-7603-8
   Melani C, 2007, CANCER RES, V67, P11438, DOI 10.1158/0008-5472.CAN-07-1882
   Mercier I, 2008, CANCER BIOL THER, V7, P1212, DOI 10.4161/cbt.7.8.6220
   Moskovits N, 2006, CANCER RES, V66, P10671, DOI 10.1158/0008-5472.CAN-06-2323
   Muehlberg FL, 2009, CARCINOGENESIS, V30, P589, DOI 10.1093/carcin/bgp036
   Mueller KL, 2012, BREAST CANCER RES, V14, P0, DOI 10.1186/bcr3224
   Mukhtar RA, 2011, EXPERT REV MOL DIAGN, V11, P91, DOI 10.1586/erm.10.97
   Musumeci M, 2011, ONCOGENE, V30, P4231, DOI 10.1038/onc.2011.140
   Nilsson S, 2012, PLOS ONE, V7, P0, DOI 10.1371/journal.pone.0036051
   Ostman A, 2009, CURR OPIN GENET DEV, V19, P67, DOI 10.1016/j.gde.2009.01.003
   Ohtani Naoko, 2004, J MED INVEST, V51, P146, DOI 10.2152/jmi.51.146
   Onitilo AA, 2009, CLIN MED RES, V7, P4, DOI 10.3121/cmr.2009.825
   Oosterling SJ, 2005, J PATHOL, V207, P147, DOI 10.1002/path.1830
   Orimo A, 2005, CELL, V121, P335, DOI 10.1016/j.cell.2005.02.034
   PAGET S, 1989, CANCER METAST REV, V8, P98
   Pavlides S, 2009, CELL CYCLE, V8, P3984, DOI 10.4161/cc.8.23.10238
   Perou CM, 2000, NATURE, V406, P747, DOI 10.1038/35021093
   Pinilla S, 2009, CANCER LETT, V284, P80, DOI 10.1016/j.canlet.2009.04.013
   Pontiggia O, 2012, BREAST CANCER RES TR, V133, P459, DOI 10.1007/s10549-011-1766-x
   Qian BZ, 2011, NATURE, V475, P222, DOI 10.1038/nature10138
   Qian BY, 2009, BREAST CANCER RES TR, V117, P131, DOI 10.1007/s10549-008-0219-7
   Robinson CM, 2012, RESP RES, V13, P0, DOI 10.1186/1465-9921-13-74
   Roland CL, 2009, MOL CANCER THER, V8, P1761, DOI 10.1158/1535-7163.MCT-09-0280
   Roodman GD, 2004, NEW ENGL J MED, V350, P1655, DOI 10.1056/NEJMra030831
   Rossi D, 2000, ANNU REV IMMUNOL, V18, P217, DOI 10.1146/annurev.immunol.18.1.217
   Ruffell B, 2012, P NATL ACAD SCI USA, V109, P2796, DOI 10.1073/pnas.1104303108
   Sadlonova A, 2005, BREAST CANCER RES, V7, PR46, DOI 10.1186/bcr949
   Saito RA, 2010, CANCER RES, V70, P2644, DOI 10.1158/0008-5472.CAN-09-3644
   SERRANO M, 1993, NATURE, V366, P704, DOI 10.1038/366704a0
   Shao ZM, 2000, ONCOGENE, V19, P4337, DOI 10.1038/sj.onc.1203785
   Shekhar MPV, 2007, AM J PATHOL, V170, P1546, DOI 10.2353/ajpath.2007.061004
   Shekhar MPV, 2001, CANCER RES, V61, P1320
   Siegel R, 2012, CA-CANCER J CLIN, V62, P10, DOI 10.3322/caac.20138
   Sloan EK, 2009, AM J PATHOL, V174, P2035, DOI 10.2353/ajpath.2009.080924
   Spaeth EL, 2009, PLOS ONE, V4, P0, DOI 10.1371/journal.pone.0004992
   Strutz F, 2000, KIDNEY INT, V57, P1521, DOI 10.1046/j.1523-1755.2000.00997.x
   Stuelten CH, 2010, PLOS ONE, V5, P0, DOI 10.1371/journal.pone.0009832
   Sugimoto H, 2006, CANCER BIOL THER, V5, P1640, DOI 10.4161/cbt.5.12.3354
   Sun Y, 2012, NAT MED, V18, P1359, DOI 10.1038/nm.2890
   Tan W, 2011, NATURE, V470, P548, DOI 10.1038/nature09707
   Tchou J, 2012, ADV PHARMACOL, V65, P45, DOI 10.1016/B978-0-12-397927-8.00003-8
   Tiscornia G, 2010, GENE DEV, V24, P2732, DOI 10.1101/gad.1982910
   Trimboli AJ, 2009, NATURE, V461, P1084, DOI 10.1038/nature08486
   Trimis G, 2008, HUM MOL GENET, V17, P3596, DOI 10.1093/hmg/ddn252
   Trimmer C, 2011, CANCER BIOL THER, V11, P383, DOI 10.4161/cbt.11.4.14101
   Tsuyada A, 2012, CANCER RES, V72, P2768, DOI 10.1158/0008-5472.CAN-11-3567
   Tyan SW, 2012, PLOS ONE, V7, P0, DOI 10.1371/journal.pone.0035128
   Veltman JD, 2010, BRIT J CANCER, V103, P629, DOI 10.1038/sj.bjc.6605814
   Walter M, 2009, ONCOGENE, V28, P2745, DOI 10.1038/onc.2009.130
   Welte G, 2012, MOL CARCINOGEN, V51, P861, DOI 10.1002/mc.20854
   Yang M, 2011, MOL CANCER, V10, P0, DOI 10.1186/1476-4598-10-117
   Yu JM, 2008, STEM CELLS DEV, V17, P463, DOI 10.1089/scd.2007.0181
   Yu J, 2012, PLOS ONE, V7, P0, DOI 10.1371/journal.pone.0043456
   Zeisberg EM, 2007, CANCER RES, V67, P10123, DOI 10.1158/0008-5472.CAN-07-3127
   Zeisberger SM, 2006, BRIT J CANCER, V95, P272, DOI 10.1038/sj.bjc.6603240
   Zhang CY, 2009, CLIN CANCER RES, V15, P4017, DOI 10.1158/1078-0432.CCR-08-2824
   Zhang W, 2010, CLIN CANCER RES, V16, P3420, DOI 10.1158/1078-0432.CCR-09-2904
NR 139
TC 459
Z9 475
U1 9
U2 186
PU SPRINGER
PI DORDRECHT
PA VAN GODEWIJCKSTRAAT 30, 3311 GZ DORDRECHT, NETHERLANDS
SN 0167-7659
EI 1573-7233
J9 CANCER METAST REV
JI Cancer Metastasis Rev.
PD JUN 15
PY 2013
VL 32
IS 1-2
BP 303
EP 315
DI 10.1007/s10555-012-9415-3
PG 13
WC Oncology
SC Oncology
GA 147DQ
UT WOS:000319146200020
PM 23114846
DA 2023-09-23
ER

PT J
AU Bibber, B
   Sinha, G
   Lobba, ARM
   Greco, SJ
   Rameshwar, P
AF Bibber, Bernadette
   Sinha, Garima
   Lobba, Aline R. M.
   Greco, Steven J.
   Rameshwar, Pranela
TI A Review of Stem Cell Translation and Potential Confounds by Cancer Stem Cells
SO STEM CELLS INTERNATIONAL
LA English
DT Review
ID acute myocardial-infarction; toll-like receptors; bone-marrow; breast-cancer; progenitor cells; t-cells; regeneration enhancement; stromal cells; ifn-gamma; transplantation
AB Mesenchymal stemcells (MSCs) are multipotent cells found in both fetal and adult tissues. MSCs show promise for cellular therapy for several disorders such as those associated with inflammation. In adults, MSCs primarily reside in the bone marrow (BM) and adipose tissues. In BM, MSCs are found at low frequency around blood vessels and trabecula. MSCs are attractive candidates for regenerative medicine given their ease in harvesting and expansion and their unique ability to bypass the immune system in an allogeneic host. Additionally, MSCs exert pathotropism by their ability to migrate to diseased regions. Despite the "attractive" properties of MSCs, their translation to patients requires indepth research. "Off-the-shelf" MSCs are proposed for use in an allogeneic host. Thus, the transplanted MSCs, when placed in a foreign host, could receive cue from the microenvironment for cellular transformation. An important problem with the use of MSCs involves their ability to facilitate the support of breast and other cancers as carcinoma-associated fibroblasts. MSCs could show distinct effect on each subset of cancer cells. This could lead to untoward effect during MSC therapy since the MSCs would be able to interact with undiagnosed cancer cells, which might be in a dormant state. Based on these arguments, further preclinical research is needed to ensure patient safety with MSC therapy. Here, we discuss the basic biology of MSCs, discuss current applications, and provide evidence why it is important to understand MSC biology in the context of diseased microenvironment for safe application.
C1 [Bibber, Bernadette; Sinha, Garima] Rutgers Grad Sch Biomed & Hlth Sci, Newark, NJ 07103 USA.
   [Bibber, Bernadette; Sinha, Garima; Greco, Steven J.; Rameshwar, Pranela] Univ Med & Dent New Jersey, New Jersey Med Sch, Dept Med Hematol Oncol Rutgers, 185 S Orange Ave, Newark, NJ 07103 USA.
   [Lobba, Aline R. M.] Univ Sao Paulo, Dept Biochem, BR-05026000 Sao Paulo, Brazil.
   [Rameshwar, Pranela] Rutgers Sch Biomed & Hlth Sci, New Jersey Med Sch, Newark, NJ 07103 USA.
C3 Rutgers State University New Brunswick; Rutgers State University Medical Center; Rutgers State University New Brunswick; Rutgers State University Medical Center; Universidade de Sao Paulo; Rutgers State University New Brunswick; Rutgers State University Medical Center
RP Rameshwar, P (通讯作者)，Univ Med & Dent New Jersey, New Jersey Med Sch, Dept Med Hematol Oncol Rutgers, 185 S Orange Ave, Newark, NJ 07103 USA.
EM rameshwa@njms.rutgers.edu
CR Aguirre-Ghiso JA, 2013, NAT MED, V19, P276, DOI 10.1038/nm.3120
   Anjos-Afonso F, 2007, BLOOD, V109, P1298, DOI 10.1182/blood-2006-06-030551
   Assmus B, 2002, CIRCULATION, V106, P3009, DOI 10.1161/01.CIR.0000043246.74879.CD
   Badve S, 2012, LANCET ONCOL, V13, PE43, DOI 10.1016/S1470-2045(11)70191-7
   Bartholomew A, 2002, EXP HEMATOL, V30, P42, DOI 10.1016/S0301-472X(01)00769-X
   Bergfeld SA, 2010, CANCER METAST REV, V29, P249, DOI 10.1007/s10555-010-9222-7
   Bianco P, 2001, STEM CELLS, V19, P180, DOI 10.1634/stemcells.19-3-180
   Bjorklund LM, 2002, P NATL ACAD SCI USA, V99, P2344, DOI 10.1073/pnas.022438099
   Bonfield TL, 2010, DISCOV MED, V9, P337
   Boyle AJ, 2006, CIRCULATION, V114, P339, DOI 10.1161/CIRCULATIONAHA.105.590653
   Campagnoli C, 2001, BLOOD, V98, P2396, DOI 10.1182/blood.V98.8.2396
   Caplan AI, 2007, J CELL PHYSIOL, V213, P341, DOI 10.1002/jcp.21200
   Chabannon C, 2012, BONE MARROW TRANSPL, V47, P15, DOI 10.1038/bmt.2011.32
   Chan JL, 2006, BLOOD, V107, P4817, DOI 10.1182/blood-2006-01-0057
   Chaturvedi P, 2013, J CLIN INVEST, V123, P189, DOI 10.1172/JCI64993
   Chen FM, 2011, BIOMATERIALS, V32, P3189, DOI 10.1016/j.biomaterials.2010.12.032
   Cheng H, 2010, ACS NANO, V4, P625, DOI 10.1021/nn901319y
   Collins FS, 2000, J INVEST MED, V48, P295
   Comsa S, 2012, MOL MED REP, V5, P1175, DOI 10.3892/mmr.2012.796
   Constantin G, 2009, STEM CELLS, V27, P2624, DOI 10.1002/stem.194
   Corcione A, 2006, BLOOD, V107, P367, DOI 10.1182/blood-2005-07-2657
   Corcoran KE, 2008, PLOS ONE, V3, P0, DOI 10.1371/journal.pone.0002563
   De Boeck A, 2010, ORAL ONCOL, V46, P336, DOI 10.1016/j.oraloncology.2010.01.016
   Delude C, 2011, NATURE, V480, PS43, DOI 10.1038/480S43a
   Feng B, 2009, CANCER BIOTHER RADIO, V24, P717, DOI 10.1089/cbr.2009.0652
   Gang EJ, 2007, BLOOD, V109, P1743, DOI 10.1182/blood-2005-11-010504
   Ge XH, 2013, CELL BIOL INT, V37, P675, DOI 10.1002/cbin.10084
   Goldstein RH, 2010, CANCER RES, V70, P10044, DOI 10.1158/0008-5472.CAN-10-1254
   Greaves M, 2012, NATURE, V481, P306, DOI 10.1038/nature10762
   Greco SJ, 2011, AM J CANCER RES, V1, P701
   Greco SJ, 2008, BIOL-TARGETS THER, V2, P699
   Gutierrez-Aranda I, 2010, STEM CELLS, V28, P1568, DOI 10.1002/stem.471
   Habeck M, 2000, MOL MED TODAY, V6, P256, DOI 10.1016/S1357-4310(00)01733-0
   Hare JM, 2012, JAMA-J AM MED ASSOC, V308, P2369, DOI 10.1001/jama.2012.25321
   He JQ, 2003, CIRC RES, V93, P32, DOI 10.1161/01.RES.0000080317.92718.99
   He QL, 2007, STEM CELLS, V25, P69, DOI 10.1634/stemcells.2006-0335
   Hofstetter CP, 2002, P NATL ACAD SCI USA, V99, P2199, DOI 10.1073/pnas.042678299
   Hymes SR, 2012, J AM ACAD DERMATOL, V66, P535, DOI 10.1016/j.jaad.2011.11.961
   Jiang XX, 2005, BLOOD, V105, P4120, DOI 10.1182/blood-2004-02-0586
   Jonuleit H, 2003, J IMMUNOL, V171, P6323, DOI 10.4049/jimmunol.171.12.6323
   Karnoub AE, 2007, NATURE, V449, P557, DOI 10.1038/nature06188
   Kitaori T, 2009, ARTHRITIS RHEUM-US, V60, P813, DOI 10.1002/art.24330
   Klein CA, 2011, CURR OPIN GENET DEV, V21, P42, DOI 10.1016/j.gde.2010.10.011
   Lee OK, 2004, BLOOD, V103, P1669, DOI 10.1182/blood-2003-05-1670
   Lim PK, 2011, CANCER RES, V71, P1550, DOI 10.1158/0008-5472.CAN-10-2372
   Liotta F, 2008, STEM CELLS, V26, P279, DOI 10.1634/stemcells.2007-0454
   Liu XL, 2011, PROTEIN CELL, V2, P845, DOI 10.1007/s13238-011-1097-z
   MANSI JL, 1989, J CLIN ONCOL, V7, P445, DOI 10.1200/JCO.1989.7.4.445
   Marinova-Mutafchieva L, 2000, ARTHRITIS RHEUM-US, V43, P2046, DOI 10.1002/1529-0131(200009)43:9<2046::AID-ANR16>3.0.CO;2-8
   Min CK, 2007, BONE MARROW TRANSPL, V39, P637, DOI 10.1038/sj.bmt.1705644
   Min JY, 2002, ANN THORAC SURG, V74, P1568, DOI 10.1016/S0003-4975(02)03952-8
   Mishra PJ, 2008, CANCER RES, V68, P4331, DOI 10.1158/0008-5472.CAN-08-0943
   Momin Eric N, 2010, CURRENT IMMUNOLOGY REVIEWS, V6, P137
   Mundra V, 2013, MOL PHARMACEUT, V10, P77, DOI 10.1021/mp3005148
   Nagai Y, 2006, IMMUNITY, V24, P801, DOI 10.1016/j.immuni.2006.04.008
   Naume B, 2007, MOL ONCOL, V1, P160, DOI 10.1016/j.molonc.2007.03.004
   Nauta AJ, 2006, J IMMUNOL, V177, P2080, DOI 10.4049/jimmunol.177.4.2080
   Papewalis C, 2013, ADV BIOCH ENG BIOTEC, V0, P0
   Patel SA, 2008, ARCH IMMUNOL THER EX, V56, P1, DOI 10.1007/s00005-008-0001-x
   Patel SA, 2012, SCI REP-UK, V2, P0, DOI 10.1038/srep00906
   Patel SA, 2010, J IMMUNOL, V184, P5885, DOI 10.4049/jimmunol.0903143
   Peng XR, 2012, J TRANSL MED, V10, P0, DOI 10.1186/1479-5876-10-196
   Pevsner-Fischer M, 2007, BLOOD, V109, P1422, DOI 10.1182/blood-2006-06-028704
   Quarto R, 2001, NEW ENGL J MED, V344, P385, DOI 10.1056/NEJM200102013440516
   Rameshwar P, 2008, CELL RES, V18, P805, DOI 10.1038/cr.2008.90
   Rameshwar P, 2010, EXPERT REV ANTICANC, V10, P129, DOI 10.1586/ERA.10.3
   Rao G, 2004, CANCER RES, V64, P2874, DOI 10.1158/0008-5472.CAN-03-3121
   Reagan MR, 2011, STEM CELLS, V29, P920, DOI 10.1002/stem.645
   Reddy BY, 2012, INT J BREAST CANCER, V2012, P0, DOI 10.1155/2012/721659
   Ren GW, 2012, STEM CELL TRANSL MED, V1, P51, DOI 10.5966/sctm.2011-0019
   Riethdorf S, 2008, INT J CANCER, V123, P1991, DOI 10.1002/ijc.23825
   Riggi N, 2010, GENE DEV, V24, P916, DOI 10.1101/gad.1899710
   Roger M, 2010, BIOMATERIALS, V31, P8393, DOI 10.1016/j.biomaterials.2010.07.048
   Romanov YA, 2003, STEM CELLS, V21, P105, DOI 10.1634/stemcells.21-1-105
   Schachinger V, 2004, J AM COLL CARDIOL, V44, P1690, DOI 10.1016/j.jacc.2004.08.014
   Schena F, 2010, ARTHRITIS RHEUM-US, V62, P2776, DOI 10.1002/art.27560
   Sheng HM, 2008, CELL RES, V18, P846, DOI 10.1038/cr.2008.80
   Suri-Payer E, 1998, J IMMUNOL, V160, P1212
   Suzuki A, 2006, NAT CLIN PRACT CARD, V3, P114
   Tang QQ, 2004, P NATL ACAD SCI USA, V101, P9607, DOI 10.1073/pnas.0403100101
   Thomson JA, 1998, SCIENCE, V282, P1145, DOI 10.1126/science.282.5391.1145
   Torsvik A, 2013, CANCER TREAT REV, V39, P180, DOI 10.1016/j.ctrv.2012.03.005
   Tsuda H, 2010, AM J PHYSIOL-RENAL, V299, PF1004, DOI 10.1152/ajprenal.00587.2009
   Wollert KC, 2004, LANCET, V364, P141, DOI 10.1016/S0140-6736(04)16626-9
   Wujcik DM, 2012, ONS CONNECT, V27, P0
   Yagi H, 2010, CELL TRANSPLANT, V19, P667, DOI 10.3727/096368910X508762
   Yamaguchi T, 2011, SEMIN IMMUNOL, V23, P424, DOI 10.1016/j.smim.2011.10.002
   Yan XL, 2012, BREAST CANCER RES TR, V132, P153, DOI 10.1007/s10549-011-1577-0
   Zhang XP, 2002, J CLIN INVEST, V109, P1405, DOI 10.1172/JCI200215681
NR 89
TC 13
Z9 13
U1 2
U2 10
PU HINDAWI LTD
PI LONDON
PA ADAM HOUSE, 3RD FLR, 1 FITZROY SQ, LONDON, W1T 5HF, ENGLAND
SN 1687-966X
EI 1687-9678
J9 STEM CELLS INT
JI Stem Cells Int.
PD JUN 15
PY 2013
VL 2013
IS 
BP 
EP 
DI 10.1155/2013/241048
PG 8
WC Cell & Tissue Engineering
SC Cell Biology
GA 276PL
UT WOS:000328762100001
PM 24385986
DA 2023-09-23
ER

PT J
AU Luo, Y
   Lan, L
   Jiang, YG
   Zhao, JH
   Li, MC
   Wei, NB
   Lin, YH
AF Luo, Yong
   Lan, Ling
   Jiang, Yong-Guang
   Zhao, Jia-Hui
   Li, Ming-Chuan
   Wei, Neng-Bao
   Lin, Yun-Hua
TI Epithelial-mesenchymal transition and migration of prostate cancer stem cells is driven by cancer-associated fibroblasts in an HIF-1 alpha/beta-catenin-dependent pathway
SO MOLECULES AND CELLS
LA English
DT Article
DE cancer-associated fibroblast; epithelial-mesenchymal transition; migrating cancer stem cell; prostate cancer
ID hypoxia-inducible factor-1-alpha; tumor progression; metastasis; stroma; growth; microenvironment; invasion; enhance; catenin; tissue
AB Although cancer stem cells (CSCs) play a crucial role in seeding the initiation of tumor progression, they do not always possess the same potent ability as tumor metastasis. Thus, precisely how migrating CSCs occur, still remains unclear. In the present study, we first comparatively analyzed a series of prostate CSCs, which exhibited a dynamically increasing and disseminating ability in nude mice. We observed that the transcriptional activity of HIF-1 alpha and beta-catenin became gradually elevated in these stem cells and their epithelial-mesenchymal transition (EMT) characteristic altered from an epithelial type to a mesenchymal type. Next, we further used cancer-associated fibroblasts (CAFs), which were cultured from surgically resected tissues of prostate cancer (PCa) to stimulate prostate CSCs. Similar results were reconfirmed and showed that the protein levels of both HIF-1 alpha and beta-catenin were markedly improved. In addition, the EMT phenotype displayed a homogenous mesenchymal type, accompanied with increased aggressive potency in vitro. Most importantly, the aforementioned promoting effect of CAFs on prostate CSCs was completely repressed after "silencing" the activity of beta-catenin by transfection of stem cells with ShRNA. Taken together, our observations suggest that prostate migrating CSCs, with a mesenchymal phenotype, could be triggered by CAFs in a HIF-1 alpha/beta-catenin-dependent signaling pathway.
C1 [Luo, Yong; Jiang, Yong-Guang; Zhao, Jia-Hui; Li, Ming-Chuan; Wei, Neng-Bao; Lin, Yun-Hua] Capital Med Univ, Affiliated Beijing Anzhen Hosp, Dept Urol, Beijing, Peoples R China.
   [Lan, Ling] Peking Univ, Clin Med Coll 4, Beijing Jishuitan Hosp, Dept Endocrinol, Beijing 100871, Peoples R China.
C3 Capital Medical University; Peking University
RP Luo, Y (通讯作者)，Capital Med Univ, Affiliated Beijing Anzhen Hosp, Dept Urol, Beijing, Peoples R China.
EM luoyonganzhen@163.com; lanjingling0627@hotmail.com
FU National Natural Science Foundation of China [30700968, 30901725]
CR Brabletz T, 2005, NAT REV CANCER, V5, P744, DOI 10.1038/nrc1694
   Cat B, 2006, J CELL SCI, V119, P2727, DOI 10.1242/jcs.03011
   Chung LWK, 2005, J UROLOGY, V173, P10, DOI 10.1097/01.ju.0000141582.15218.10
   Conley SJ, 2012, P NATL ACAD SCI USA, V109, P2784, DOI 10.1073/pnas.1018866109
   De Wever O, 2003, J PATHOL, V200, P429, DOI 10.1002/path.1398
   Fidler IJ, 2003, NAT REV CANCER, V3, P453, DOI 10.1038/nrc1098
   Giannoni E, 2011, ANTIOXID REDOX SIGN, V14, P2361, DOI 10.1089/ars.2010.3727
   Giannoni E, 2010, CANCER RES, V70, P6945, DOI 10.1158/0008-5472.CAN-10-0785
   Hermann PC, 2007, CELL STEM CELL, V1, P313, DOI 10.1016/j.stem.2007.06.002
   Hwang RF, 2008, CANCER RES, V68, P918, DOI 10.1158/0008-5472.CAN-07-5714
   Jiang YG, 2007, INT J UROL, V14, P1034, DOI 10.1111/j.1442-2042.2007.01866.x
   Joyce JA, 2009, NAT REV CANCER, V9, P239, DOI 10.1038/nrc2618
   Kalluri R, 2006, NAT REV CANCER, V6, P392, DOI 10.1038/nrc1877
   Kalluri R, 2009, J CLIN INVEST, V119, P1417, DOI 10.1172/JCI39675
   Kaminski A, 2006, INT J MOL MED, V18, P941
   Klarmann GJ, 2009, CLIN EXP METASTAS, V26, P433, DOI 10.1007/s10585-009-9242-2
   Lebret SC, 2007, BREAST CANCER RES, V9, P0, DOI 10.1186/bcr1656
   Liao CP, 2010, CANCER RES, V70, P7294, DOI 10.1158/0008-5472.CAN-09-3982
   Liotta LA, 2001, NATURE, V411, P375, DOI 10.1038/35077241
   Luo Yong, 2013, ZHONGHUA YI XUE ZA ZHI, V93, P256
   Luo Yong, 2012, ZHONGHUA NAN KE XUE, V18, P1062
   Luo Y, 2006, BJU INT, V98, P1315, DOI 10.1111/j.1464-410X.2006.06480.x
   Mani SA, 2008, CELL, V133, P704, DOI 10.1016/j.cell.2008.03.027
   Silzle T, 2004, INT J CANCER, V108, P173, DOI 10.1002/ijc.11542
   Studebaker AW, 2008, CANCER RES, V68, P9087, DOI 10.1158/0008-5472.CAN-08-0400
   Sung SY, 2008, CANCER RES, V68, P9996, DOI 10.1158/0008-5472.CAN-08-2492
   Thiery JP, 2009, CELL, V139, P871, DOI 10.1016/j.cell.2009.11.007
   Visvader JE, 2008, NAT REV CANCER, V8, P755, DOI 10.1038/nrc2499
   Yang ZF, 2008, CANCER CELL, V13, P153, DOI 10.1016/j.ccr.2008.01.013
   Zhao JH, 2011, CANCER INVEST, V29, P377, DOI 10.3109/07357907.2010.512595
NR 30
TC 26
Z9 29
U1 0
U2 22
PU KOREAN SOC MOLECULAR & CELLULAR  BIOLOGY
PI SEOUL
PA 635-4, YUCKSAM-DONG, GANGNAM-GU, SEOUL 135-703, SOUTH KOREA
SN 1016-8478
EI 0219-1032
J9 MOL CELLS
JI Mol. Cells
PD AUG 15
PY 2013
VL 36
IS 2
BP 138
EP 144
DI 10.1007/s10059-013-0096-8
PG 7
WC Biochemistry & Molecular Biology; Cell Biology
SC Biochemistry & Molecular Biology; Cell Biology
GA 206FN
UT WOS:000323504200006
PM 23839513
DA 2023-09-23
ER

PT J
AU Barker, HE
   Bird, D
   Lang, G
   Erler, JT
AF Barker, Holly E.
   Bird, Demelza
   Lang, Georgina
   Erler, Janine T.
TI Tumor-Secreted LOXL2 Activates Fibroblasts through FAK Signaling
SO MOLECULAR CANCER RESEARCH
LA English
DT Article
ID focal adhesion kinase; protein-tyrosine kinase; muscle actin expression; lysyl oxidase; stromal fibroblasts; transforming growth-factor-beta-1; myofibroblast differentiation; extracellular-matrix; colorectal-cancer; cell-adhesion
AB Cancer-associated fibroblasts enhance cancer progression when activated by tumor cells through mechanisms not yet fully understood. Blocking mammary tumor cell-derived lysyl oxidase-like 2 (LOXL2) significantly inhibited mammary tumor cell invasion and metastasis in transgenic and orthotopic mouse models. Here, we discovered that tumor-derived LOXL2 directly activated stromal fibroblasts in the tumor microenvironment. Genetic manipulation or antibody inhibition of LOXL2 in orthotopically grown mammary tumors reduced the expression of alpha-smooth muscle actin (alpha-SMA). Using a marker for reticular fibroblasts, it was determined that expression of alpha-SMA was localized to fibroblasts recruited from the host tissue. This marker also revealed that the matrix present in tumors with reduced levels of LOXL2 was more scattered compared with control tumors which exhibited matrices with dense, parallel alignments. Importantly, in vitro assays revealed that tumor-derived LOXL2 and a recombinant LOXL2 protein induced fibroblast branching on collagen matrices, as well as increased fibroblast-mediated collagen contraction and invasion of fibroblasts through extracellular matrix. Moreover, LOXL2 induced the expression of alpha-SMA in fibroblasts grown on collagen matrices. Mechanistically, it was determined that LOXL2 activated fibroblasts through integrin mediated focal adhesion kinase activation. These results indicate that inhibition of LOXL2 in tumors not only reduces tumor cell invasion but also attenuates the activation of host cells in the tumor microenvironment. (C) 2013 AACR.
C1 [Barker, Holly E.; Bird, Demelza; Lang, Georgina; Erler, Janine T.] Inst Canc Res, Sect Canc Biol, London SW3 6JB, England.
   [Erler, Janine T.] Univ Copenhagen, Biotech Res & Innovat Ctr, DK-2200 Copenhagen, Denmark.
C3 Royal Marsden NHS Foundation Trust; University of London; Institute of Cancer Research - UK; University of Copenhagen
RP Erler, JT (通讯作者)，Univ Copenhagen, Biotech Res & Innovat Ctr, Ole Maaloes Vej 5, DK-2200 Copenhagen, Denmark.
EM janine.erler@bric.ku.dk
FU Association for International Cancer Research [09-0796]; Institute of Cancer Research; Cancer Research UK [C107/A10433/A11355]; Worldwide Cancer Research [09-0796] Funding Source: researchfish
CR ASLAKSON CJ, 1992, CANCER RES, V52, P1399
   Baker AM, 2013, ONCOGENE, V32, P1863, DOI 10.1038/onc.2012.202
   Baker AM, 2011, JNCI-J NATL CANCER I, V103, P407, DOI 10.1093/jnci/djq569
   Barker HE, 2011, CANCER RES, V71, P1561, DOI 10.1158/0008-5472.CAN-10-2868
   Bhowmick NA, 2004, NATURE, V432, P332, DOI 10.1038/nature03096
   Bhowmick NA, 2005, CURR OPIN GENET DEV, V15, P97, DOI 10.1016/j.gde.2004.12.003
   Chang HY, 2005, P NATL ACAD SCI USA, V102, P3738, DOI 10.1073/pnas.0409462102
   Chang HY, 2004, PLOS BIOL, V2, P206, DOI 10.1371/journal.pbio.0020007
   Chang HY, 2002, P NATL ACAD SCI USA, V99, P12877, DOI 10.1073/pnas.162488599
   Danen EHJ, 2002, J CELL BIOL, V159, P1071, DOI 10.1083/jcb.200205014
   Dean JP, 2008, BRIT J CANCER, V98, P245, DOI 10.1038/sj.bjc.6604087
   DESMOULIERE A, 1993, J CELL BIOL, V122, P103, DOI 10.1083/jcb.122.1.103
   DESMOULIERE A, 1995, CELL BIOL INT, V19, P471, DOI 10.1006/cbir.1995.1090
   Erez N, 2010, CANCER CELL, V17, P135, DOI 10.1016/j.ccr.2009.12.041
   Erler JT, 2009, CANCER CELL, V15, P35, DOI 10.1016/j.ccr.2008.11.012
   Erler JT, 2006, NATURE, V440, P1222, DOI 10.1038/nature04695
   Geiger B, 2001, NAT REV MOL CELL BIO, V2, P793, DOI 10.1038/35099066
   Golubovskaya VM, 2008, J MED CHEM, V51, P7405, DOI 10.1021/jm800483v
   HANKS SK, 1992, P NATL ACAD SCI USA, V89, P8487, DOI 10.1073/pnas.89.18.8487
   Hayward SW, 2001, CANCER RES, V61, P8135
   Hinz B, 2001, MOL BIOL CELL, V12, P2730, DOI 10.1091/mbc.12.9.2730
   Hinz B, 2007, AM J PATHOL, V170, P1807, DOI 10.2353/ajpath.2007.070112
   Hwang RF, 2008, CANCER RES, V68, P918, DOI 10.1158/0008-5472.CAN-07-5714
   HYNES RO, 1992, CELL, V69, P11, DOI 10.1016/0092-8674(92)90115-S
   Kalluri R, 2006, NAT REV CANCER, V6, P392, DOI 10.1038/nrc1877
   Kolodsick JE, 2003, AM J RESP CELL MOL, V29, P537, DOI 10.1165/rcmb.2002-0243OC
   Lee HO, 2011, BMC CANCER, V11, P0, DOI 10.1186/1471-2407-11-245
   Levental KR, 2009, CELL, V139, P891, DOI 10.1016/j.cell.2009.10.027
   Li HC, 2007, J CELL BIOCHEM, V101, P805, DOI 10.1002/jcb.21159
   Mitra SK, 2005, NAT REV MOL CELL BIO, V6, P56, DOI 10.1038/nrm1549
   Mueller MM, 2004, NAT REV CANCER, V4, P839, DOI 10.1038/nrc1477
   Olumi AF, 1999, CANCER RES, V59, P5002
   Orimo A, 2005, CELL, V121, P335, DOI 10.1016/j.cell.2005.02.034
   Orimo A, 2006, CELL CYCLE, V5, P1597, DOI 10.4161/cc.5.15.3112
   Otranto M, 2012, CELL ADHES MIGR, V6, P203, DOI 10.4161/cam.20377
   Provenzano PP, 2006, BMC MED, V4, P0, DOI 10.1186/1741-7015-4-38
   Radisky D, 2001, SEMIN CANCER BIOL, V11, P87, DOI 10.1006/scbi.2000.0360
   Saito H, 1997, J BIOL CHEM, V272, P8157, DOI 10.1074/jbc.272.13.8157
   SAPPINO AP, 1988, INT J CANCER, V41, P707, DOI 10.1002/ijc.2910410512
   Sastry SK, 1993, CURR OPIN CELL BIOL, V5, P819, DOI 10.1016/0955-0674(93)90031-K
   SCHALLER MD, 1992, P NATL ACAD SCI USA, V89, P5192, DOI 10.1073/pnas.89.11.5192
   Schaller Michael D, 1993, TRENDS IN CELL BIOLOGY, V3, P258, DOI 10.1016/0962-8924(93)90053-4
   Serini G, 1999, EXP CELL RES, V250, P273, DOI 10.1006/excr.1999.4543
   Shimoda M, 2010, SEMIN CELL DEV BIOL, V21, P19, DOI 10.1016/j.semcdb.2009.10.002
   TARIN D, 1969, J ANAT, V105, P189
   Thannickal VJ, 2003, J BIOL CHEM, V278, P12384, DOI 10.1074/jbc.M208544200
   Tlsty TD, 2006, ANNU REV PATHOL-MECH, V1, P119, DOI 10.1146/annurev.pathol.1.110304.100224
   Tomasek JJ, 2002, NAT REV MOL CELL BIO, V3, P349, DOI 10.1038/nrm809
   VANVLIET E, 1986, J HISTOCHEM CYTOCHEM, V34, P883, DOI 10.1177/34.7.3519751
NR 49
TC 73
Z9 79
U1 0
U2 15
PU AMER ASSOC CANCER RESEARCH
PI PHILADELPHIA
PA 615 CHESTNUT ST, 17TH FLOOR, PHILADELPHIA, PA 19106-4404 USA
SN 1541-7786
EI 1557-3125
J9 MOL CANCER RES
JI Mol. Cancer Res.
PD NOV 15
PY 2013
VL 11
IS 11
BP 1425
EP 1436
DI 10.1158/1541-7786.MCR-13-0033-T
PG 12
WC Oncology; Cell Biology
SC Oncology; Cell Biology
GA 258CE
UT WOS:000327435400012
PM 24008674
DA 2023-09-23
ER

PT J
AU Pula, B
   Witkiewicz, W
   Dziegiel, P
   Podhorska-Okolow, M
AF Pula, Bartosz
   Witkiewicz, Wojciech
   Dziegiel, Piotr
   Podhorska-Okolow, Marzena
TI Significance of podoplanin expression in cancer-associated fibroblasts: A comprehensive review
SO INTERNATIONAL JOURNAL OF ONCOLOGY
LA English
DT Review
DE podoplanin; cancer-associated fibroblasts; stroma
ID squamous-cell carcinoma; predicts poor-prognosis; in-vivo roles; platelet-aggregation; mesenchymal transition; stromal fibroblasts; activation protein; nodal metastasis; receptor clec-2; tgf-beta
AB Cancer-associated fibroblasts (CAFs) are well-known to be part of the tumor microenvironment. This heterogeneous population of cells of the tumor microenvironment via secretion of various growth factors and cytokines was shown to contribute to increased cancer cell proliferation rate, migration, invasiveness and other key processes such as angiogenesis and lymphangiogenesis. Recent studies identified podoplanin as a marker of CAFs in various malignancies and its expression in these cells was shown to influence cancer progression. In some studies it yielded a prognostic impact on patient survival which was strongly dependent on the entity of the tumor. This review summarizes recent findings concerning the biology of podoplanin in cancer progression with particular emphasis on its expression in CAFs.
C1 [Pula, Bartosz; Witkiewicz, Wojciech; Dziegiel, Piotr; Podhorska-Okolow, Marzena] Reg Specialist Hosp, Ctr Res & Dev, PL-51124 Wroclaw, Poland.
   [Pula, Bartosz; Dziegiel, Piotr; Podhorska-Okolow, Marzena] Med Univ Wroclaw, Dept Histol & Embryol, PL-50368 Wroclaw, Poland.
   [Dziegiel, Piotr] Univ Wroclaw, Sch Phys Educ, Dept Physiotherapy, PL-51612 Wroclaw, Poland.
C3 Wroclaw Medical University; University of Wroclaw
RP Podhorska-Okolow, M (通讯作者)，Med Univ Wroclaw, Dept Histol & Embryol, Chalubinskiego 6A, PL-50368 Wroclaw, Poland.
EM marzenna.podhorska-okolow@umed.wroc.pl
FU European Regional Development Fund, within the Innovative Economy Operational Program
CR Acton SE, 2012, IMMUNITY, V37, P276, DOI 10.1016/j.immuni.2012.05.022
   Aishima S, 2008, MODERN PATHOL, V21, P256, DOI 10.1038/modpathol.3800985
   Allen M, 2011, J PATHOL, V223, P162, DOI 10.1002/path.2803
   Allinen M, 2004, CANCER CELL, V6, P17, DOI 10.1016/j.ccr.2004.06.010
   Atsumi N, 2008, BIOCHEM BIOPH RES CO, V373, P36, DOI 10.1016/j.bbrc.2008.05.163
   Balkwill F, 2001, LANCET, V357, P539, DOI 10.1016/S0140-6736(00)04046-0
   Balkwill FR, 2012, SEMIN CANCER BIOL, V22, P33, DOI 10.1016/j.semcancer.2011.12.005
   Bhowmick NA, 2004, SCIENCE, V303, P848, DOI 10.1126/science.1090922
   Boire A, 2005, CELL, V120, P303, DOI 10.1016/j.cell.2004.12.018
   Breiteneder-Geleff S, 1999, AM J PATHOL, V154, P385, DOI 10.1016/S0002-9440(10)65285-6
   BreitenederGeleff S, 1997, AM J PATHOL, V151, P1141
   Bucala R, 2012, QJM-INT J MED, V105, P505, DOI 10.1093/qjmed/hcs068
   Carvalho FM, 2010, CLINICS, V65, P1279, DOI 10.1590/S1807-59322010001200009
   Chang HY, 2002, P NATL ACAD SCI USA, V99, P12877, DOI 10.1073/pnas.162488599
   Chao YK, 2012, J SURG ONCOL, V105, P183, DOI 10.1002/jso.22068
   Cheng N, 2005, ONCOGENE, V24, P5053, DOI 10.1038/sj.onc.1208685
   Chuang WY, 2009, HISTOL HISTOPATHOL, V24, P1021, DOI 10.14670/HH-24.1021
   Cortez MA, 2010, GENE CHROMOSOME CANC, V49, P981, DOI 10.1002/gcc.20808
   Cueni LN, 2010, BLOOD, V116, P4376, DOI 10.1182/blood-2010-04-278564
   Cueni LN, 2010, AM J PATHOL, V177, P1004, DOI 10.2353/ajpath.2010.090703
   de Sousa EMF, 2011, CLIN CANCER RES, V17, P647, DOI 10.1158/1078-0432.CCR-10-1204
   Dumoff KL, 2006, MODERN PATHOL, V19, P708, DOI 10.1038/modpathol.3800580
   Dumoff KL, 2005, MODERN PATHOL, V18, P97, DOI 10.1038/modpathol.3800269
   Duncan MR, 1999, FASEB J, V13, P1774, DOI 10.1096/fasebj.13.13.1774
   Erez N, 2010, CANCER CELL, V17, P135, DOI 10.1016/j.ccr.2009.12.041
   FARR AG, 1992, J EXP MED, V176, P1477, DOI 10.1084/jem.176.5.1477
   Fernandez-Munoz B, 2011, INT J BIOCHEM CELL B, V43, P886, DOI 10.1016/j.biocel.2011.02.010
   Fu JX, 2008, J CLIN INVEST, V118, P3725, DOI 10.1172/JCI36077
   Gandarillas A, 1997, MOL CARCINOGEN, V20, P10, DOI 10.1002/(SICI)1098-2744(199709)20:1<10::AID-MC3>3.0.CO;2-M
   Groger M, 2004, J IMMUNOL, V173, P7161, DOI 10.4049/jimmunol.173.12.7161
   Hanahan D, 2011, CELL, V144, P646, DOI 10.1016/j.cell.2011.02.013
   Hogan C, 2012, CELL MOL LIFE SCI, V69, P203, DOI 10.1007/s00018-011-0806-3
   Honma M, 2012, J DERMATOL SCI, V65, P134, DOI 10.1016/j.jdermsci.2011.11.011
   Hoshino A, 2011, CANCER RES, V71, P4769, DOI 10.1158/0008-5472.CAN-10-3228
   Huber MA, 2003, J INVEST DERMATOL, V120, P182, DOI 10.1046/j.1523-1747.2003.12035.x
   Hughes CE, 2010, J THROMB HAEMOST, V8, P2328, DOI 10.1111/j.1538-7836.2010.04006.x
   Hwang YS, 2012, CARCINOGENESIS, V33, P2135, DOI 10.1093/carcin/bgs258
   Ito M, 2012, CHEST, V142, P151, DOI 10.1378/chest.11-2458
   Ito S, 2012, BIOCHEM BIOPH RES CO, V422, P194, DOI 10.1016/j.bbrc.2012.04.158
   Ito T, 2009, LUNG CANCER, V63, P418, DOI 10.1016/j.lungcan.2008.06.008
   Kadota K, 2010, LUNG CANCER, V70, P88, DOI 10.1016/j.lungcan.2009.12.014
   Kalluri R, 2006, NAT REV CANCER, V6, P392, DOI 10.1038/nrc1877
   Kalluri R, 2009, J CLIN INVEST, V119, P1420, DOI 10.1172/JCI39104
   Kalof AN, 2009, ADV ANAT PATHOL, V16, P62, DOI 10.1097/PAP.0b013e3181915e94
   Kaneko MK, 2006, GENE, V378, P52, DOI 10.1016/j.gene.2006.04.023
   Kaneko MK, 2012, CANCER SCI, V103, P1913, DOI 10.1111/j.1349-7006.2012.02385.x
   KATAGIRI Y, 1991, CANCER RES, V51, P1286
   Kato Y, 2003, J BIOL CHEM, V278, P51599, DOI 10.1074/jbc.M309935200
   Kato Y, 2008, CANCER SCI, V99, P54, DOI 10.1111/j.1349-7006.2007.00634.x
   Kawase A, 2008, INT J CANCER, V123, P1053, DOI 10.1002/ijc.23611
   Kitano H, 2010, ARCH PATHOL LAB MED, V134, P1520, DOI 10.1043/2009-0114-OA.1
   Kreppel M, 2011, ORAL ONCOL, V47, P873, DOI 10.1016/j.oraloncology.2011.06.508
   Kreppel M, 2010, VIRCHOWS ARCH, V456, P473, DOI 10.1007/s00428-010-0915-7
   Kreuger J, 2006, ARTERIOSCL THROM VAS, V26, P1073, DOI 10.1161/01.ATV.0000217610.58032.b7
   Kriehuber E, 2001, J EXP MED, V194, P797, DOI 10.1084/jem.194.6.797
   Kunita A, 2011, AM J PATHOL, V179, P1041, DOI 10.1016/j.ajpath.2011.04.027
   Lai DM, 2012, INT J ONCOL, V41, P541, DOI 10.3892/ijo.2012.1475
   Levental KR, 2009, CELL, V139, P891, DOI 10.1016/j.cell.2009.10.027
   Lowe KL, 2012, THROMB RES, V129, PS30, DOI 10.1016/S0049-3848(12)70013-0
   Marks A, 1999, BRIT J CANCER, V80, P569, DOI 10.1038/sj.bjc.6690393
   Martin-Villar E, 2006, J CELL SCI, V119, P4541, DOI 10.1242/jcs.03218
   Martin-Villar E, 2010, MOL BIOL CELL, V21, P4387, DOI 10.1091/mbc.E10-06-0489
   Martin-Villar E, 2009, INT J BIOCHEM CELL B, V41, P1421, DOI 10.1016/j.biocel.2008.12.010
   May F, 2009, BLOOD, V114, P3464, DOI 10.1182/blood-2009-05-222273
   MORK C, 1990, DIFFERENTIATION, V43, P146
   Neri S, 2012, ANN SURG ONCOL, V19, P3953, DOI 10.1245/s10434-012-2421-4
   Nieswandt B, 1999, CANCER RES, V59, P1295
   NOSE K, 1990, CELL GROWTH DIFFER, V1, P511
   Ogasawara S, 2008, HYBRIDOMA, V27, P259, DOI 10.1089/hyb.2008.0017
   Oliferenko S, 1999, J CELL BIOL, V146, P843, DOI 10.1083/jcb.146.4.843
   Ono S, 2013, CHEST, V143, P963, DOI 10.1378/chest.12-0913
   Orimo A, 2005, CELL, V121, P335, DOI 10.1016/j.cell.2005.02.034
   Parsonage G, 2005, TRENDS IMMUNOL, V26, P150, DOI 10.1016/j.it.2004.11.014
   Petrova TV, 2002, EMBO J, V21, P4593, DOI 10.1093/emboj/cdf470
   Pietras K, 2010, EXP CELL RES, V316, P1324, DOI 10.1016/j.yexcr.2010.02.045
   Potenta S, 2008, BRIT J CANCER, V99, P1375, DOI 10.1038/sj.bjc.6604662
   Pula B, 2011, HISTOPATHOLOGY, V59, P1249, DOI 10.1111/j.1365-2559.2011.04060.x
   Rahadiani N, 2010, ANN SURG ONCOL, V17, P1311, DOI 10.1245/s10434-009-0895-5
   Raica M, 2008, ANTICANCER RES, V28, P2997
   Ramirez MI, 2003, DEV BIOL, V256, P61, DOI 10.1016/S0012-1606(02)00098-2
   RETTIG WJ, 1993, CANCER RES, V53, P3327
   Ruffell B, 2012, TRENDS IMMUNOL, V33, P119, DOI 10.1016/j.it.2011.12.001
   Saigusa S, 2011, ONCOL REP, V26, P1069, DOI 10.3892/or.2011.1408
   Schacht V, 2005, AM J PATHOL, V166, P913, DOI 10.1016/S0002-9440(10)62311-5
   Schacht V, 2003, EMBO J, V22, P3546, DOI 10.1093/emboj/cdg342
   Scholl FG, 2000, LAB INVEST, V80, P1749, DOI 10.1038/labinvest.3780185
   Schoppmann SF, 2013, CLIN EXP METASTAS, V30, P441, DOI 10.1007/s10585-012-9549-2
   Schoppmann SF, 2012, BREAST CANC RES TREA, V0, P0
   Shen YQ, 2010, J BIOL CHEM, V285, P9649, DOI 10.1074/jbc.M109.047696
   Shimada Y, 2009, CANCER SCI, V100, P2054, DOI 10.1111/j.1349-7006.2009.01295.x
   Simian M, 2001, DEVELOPMENT, V128, P3117
   Sonne SB, 2006, VIRCHOWS ARCH, V449, P200, DOI 10.1007/s00428-006-0223-4
   Sternlicht MD, 1999, CELL, V98, P137, DOI 10.1016/S0092-8674(00)81009-0
   STRUTZ F, 1995, J CELL BIOL, V130, P393, DOI 10.1083/jcb.130.2.393
   Sugimoto H, 2006, CANCER BIOL THER, V5, P1640, DOI 10.4161/cbt.5.12.3354
   Suzuki H, 2011, PATHOL RES PRACT, V207, P111, DOI 10.1016/j.prp.2010.11.006
   Suzuki H, 2010, MOL CANCER, V9, P0, DOI 10.1186/1476-4598-9-287
   Suzuki-Inoue K, 2007, J BIOL CHEM, V282, P25993, DOI 10.1074/jbc.M702327200
   Suzuki-Inoue K, 2011, J BIOCHEM, V150, P127, DOI 10.1093/jb/mvr079
   Suzuki-Inoue K, 2010, J BIOL CHEM, V285, P24494, DOI 10.1074/jbc.M110.130575
   Tateyama H, 2011, HUM PATHOL, V42, P533, DOI 10.1016/j.humpath.2010.08.012
   Toll A, 2012, J AM ACAD DERMATOL, V67, P1310, DOI 10.1016/j.jaad.2012.03.007
   Tomasek JJ, 2002, NAT REV MOL CELL BIO, V3, P349, DOI 10.1038/nrm809
   Uhrin P, 2010, BLOOD, V115, P3997, DOI 10.1182/blood-2009-04-216069
   Vermeulen L, 2010, NAT CELL BIOL, V12, P468, DOI 10.1038/ncb2048
   Wetterwald A, 1996, BONE, V18, P125, DOI 10.1016/8756-3282(95)00457-2
   Wicki A, 2006, CANCER CELL, V9, P261, DOI 10.1016/j.ccr.2006.03.010
   Wicki A, 2007, BRIT J CANCER, V96, P1, DOI 10.1038/sj.bjc.6603518
   Yamanashi T, 2009, ONCOLOGY-BASEL, V77, P53, DOI 10.1159/000226112
   Yang F, 2005, CANCER RES, V65, P8887, DOI 10.1158/0008-5472.CAN-05-1702
   Yuan P, 2006, CANCER, V107, P563, DOI 10.1002/cncr.22061
   Zeisberg EM, 2007, CANCER RES, V67, P10123, DOI 10.1158/0008-5472.CAN-07-3127
   Zimmer G, 1999, BIOCHEM J, V341, P277, DOI 10.1042/0264-6021:3410277
NR 113
TC 45
Z9 50
U1 0
U2 17
PU SPANDIDOS PUBL LTD
PI ATHENS
PA POB 18179, ATHENS, 116 10, GREECE
SN 1019-6439
EI 1791-2423
J9 INT J ONCOL
JI Int. J. Oncol.
PD JUN 15
PY 2013
VL 42
IS 6
BP 1849
EP 1857
DI 10.3892/ijo.2013.1887
PG 9
WC Oncology
SC Oncology
GA 151WI
UT WOS:000319490700001
PM 23588876
DA 2023-09-23
ER

PT J
AU Hassona, Y
   Cirillo, N
   Lim, KP
   Herman, A
   Mellone, M
   Thomas, GJ
   Pitiyage, GN
   Parkinson, EK
   Prime, SS
AF Hassona, Yazan
   Cirillo, Nicola
   Lim, Kue Peng
   Herman, Andrew
   Mellone, Max
   Thomas, Gareth J.
   Pitiyage, Gayani N.
   Parkinson, E. Ken
   Prime, Stephen S.
TI Progression of genotype-specific oral cancer leads to senescence of cancer-associated fibroblasts and is mediated by oxidative stress and TGF-beta
SO CARCINOGENESIS
LA English
DT Article
ID squamous-cell carcinoma; human-diploid fibroblasts; stromal fibroblasts; neck-cancer; dna-damage; head; growth; p53; keratinocytes; tumorigenesis
AB Keratinocyte senescence acts as a barrier to tumor progression but appears to be lost in late pre-malignancy to yield genetically unstable oral squamous cell carcinomas (GU-OSCC); a subset of OSCC possessing wild-type p53 and are genetically stable (GS-OSCC). In this study, fibroblasts from GU-OSCC were senescent relative to fibroblasts from GS-OSCC, epithelial dysplastic tissues or normal oral mucosa, as demonstrated by increased senescence-associated -galactosidase (SA -Gal) activity and overexpression of p16(INK4A). Keratinocytes from GU-OSCC produced high levels of reactive oxygen species (ROS) and this was associated with an increase in the production of transforming growth factor-1 (TGF-1) and TGF-2 in stromal fibroblasts. Treatment of normal fibroblasts with keratinocyte conditioned media (CM) from GU-OSCC, but not GS-OSCC or dysplastic keratinocytes with dysfunctional p53, induced fibroblast senescence. This phenomenon was inhibited by antioxidants and anti-TGF- antibodies. Fibroblast activation by TGF-1 preceded cellular senescence and was associated with increased ROS levels; antioxidants inhibited this reaction. Senescent fibroblasts derived from GU-OSCC or normal fibroblasts treated with CM from GU-OSCC or hydrogen peroxide(,) but not non-senescent fibroblasts derived from GS-OSCC, promoted invasion of keratinocytes in vitro. Epithelial invasion was stimulated by fibroblast activation and amplified further by fibroblast senescence. The data demonstrate that malignant keratinocytes from GU-OSCC, but not their pre-malignant counterparts, produce high levels of ROS, which, in turn, increase TGF-1 expression and induce fibroblast activation and senescence in a p5-independent manner. Fibroblasts from GU-OSCC were particularly susceptible to oxidative DNA damage because of high levels of ROS production, downregulation of antioxidant genes and upregulation of pro-oxidant genes. The results demonstrate the functional diversity of cancer-associated fibroblasts and show that malignant keratinocytes from GU-OSCC reinforce their malignant behavior by inducing fibroblast activation and senescence through ROS and TGF--dependent mechanisms.
C1 [Hassona, Yazan; Cirillo, Nicola; Lim, Kue Peng; Prime, Stephen S.] Univ Bristol, Dept Oral & Dent Sci, Bristol BS1 2LY, Avon, England.
   [Cirillo, Nicola] Univ Melbourne, Melbourne Dent Sch, Melbourne, Vic 3053, Australia.
   [Lim, Kue Peng] Canc Res Initiat Fdn, Subang Jaya Med Ctr, Subang Jaya 47500, Selangor, Malaysia.
   [Herman, Andrew] Univ Bristol, Sch Cellular & Mol Med, Bristol BS8 1TD, Avon, England.
   [Mellone, Max; Thomas, Gareth J.] Univ Southampton, Sch Med, Canc Sci Div, Southampton SO16 6YD, Hants, England.
   [Pitiyage, Gayani N.; Parkinson, E. Ken; Prime, Stephen S.] Queen Mary Univ London, Ctr Clin & Diagnost Oral Sci, Inst Dent, Barts & London Sch Med & Dent, London E1 2AD, England.
C3 University of Bristol; University of Melbourne; University of Bristol; University of Southampton; University of London; Queen Mary University London
RP Prime, SS (通讯作者)，Univ Bristol, Dept Oral & Dent Sci, Bristol BS1 2LY, Avon, England.
EM stephen.prime@bristol.ac.uk
FU University of Jordan
CR Agrawal N, 2011, SCIENCE, V333, P1154, DOI 10.1126/science.1206923
   Campisi J, 2007, NAT REV MOL CELL BIO, V8, P729, DOI 10.1038/nrm2233
   Coppe JP, 2008, PLOS BIOL, V6, P2853, DOI 10.1371/journal.pbio.0060301
   Davalos AR, 2010, CANCER METAST REV, V29, P273, DOI 10.1007/s10555-010-9220-9
   Forsyth NR, 2003, AGING CELL, V2, P235, DOI 10.1046/j.1474-9728.2003.00057.x
   Frippiat C, 2002, FREE RADICAL BIO MED, V33, P1334, DOI 10.1016/S0891-5849(02)01044-4
   Frippiat C, 2001, J BIOL CHEM, V276, P2531, DOI 10.1074/jbc.M006809200
   Gasco M, 2003, ORAL ONCOL, V39, P222, DOI 10.1016/S1368-8375(02)00163-X
   Hanahan D, 2000, CELL, V100, P57, DOI 10.1016/S0092-8674(00)81683-9
   HAYFLICK L, 1961, EXP CELL RES, V25, P585, DOI 10.1016/0014-4827(61)90192-6
   Hunter KD, 2006, CANCER RES, V66, P7405, DOI 10.1158/0008-5472.CAN-06-0186
   Jun JI, 2010, NAT CELL BIOL, V12, P676, DOI 10.1038/ncb2070
   Kalluri R, 2006, NAT REV CANCER, V6, P392, DOI 10.1038/nrc1877
   Kellermann MG, 2008, ORAL ONCOL, V44, P509, DOI 10.1016/j.oraloncology.2007.07.001
   Krtolica A, 2001, P NATL ACAD SCI USA, V98, P12072, DOI 10.1073/pnas.211053698
   Kuilman T, 2008, CELL, V133, P1019, DOI 10.1016/j.cell.2008.03.039
   Kuperwasser C, 2004, P NATL ACAD SCI USA, V101, P4966, DOI 10.1073/pnas.0401064101
   Leemans CR, 2011, NAT REV CANCER, V11, P9, DOI 10.1038/nrc2982
   Lewis MP, 2004, BRIT J CANCER, V90, P822, DOI 10.1038/sj.bjc.6601611
   Lim KP, 2011, J PATHOL, V223, P459, DOI 10.1002/path.2841
   Martinez-Outschoorn UE, 2010, CELL CYCLE, V9, P3256, DOI 10.4161/cc.9.16.12553
   McGregor F, 2002, CANCER RES, V62, P4757
   Natarajan E, 2003, AM J PATHOL, V163, P477, DOI 10.1016/S0002-9440(10)63677-2
   Olumi AF, 1999, CANCER RES, V59, P5002
   Orimo A, 2005, CELL, V121, P335, DOI 10.1016/j.cell.2005.02.034
   Parkin DM, 2001, LANCET ONCOL, V2, P533, DOI 10.1016/S1470-2045(01)00486-7
   Parkinson EK, 2010, ORAL ONCOL, V46, P840, DOI 10.1016/j.oraloncology.2009.09.009
   Parrinello S, 2003, NAT CELL BIOL, V5, P741, DOI 10.1038/ncb1024
   Passos JF, 2007, NUCLEIC ACIDS RES, V35, P7505, DOI 10.1093/nar/gkm893
   Passos JF, 2010, MOL SYST BIOL, V6, P0, DOI 10.1038/msb.2010.5
   Pazolli E, 2009, CANCER RES, V69, P1230, DOI 10.1158/0008-5472.CAN-08-2970
   Pitiyage GN, 2011, J PATHOL, V223, P604, DOI 10.1002/path.2839
   Prime S, 2004, J PATHOL, V203, P927, DOI 10.1002/path.1603
   Rai P, 2011, ONCOGENE, V30, P1489, DOI 10.1038/onc.2010.520
   Rodier F, 2009, NAT CELL BIOL, V11, P973, DOI 10.1038/ncb1909
   Sedelnikova OA, 2004, NAT CELL BIOL, V6, P168, DOI 10.1038/ncb1095
   Stransky N, 2011, SCIENCE, V333, P1157, DOI 10.1126/science.1208130
   TOYOKUNI S, 1995, FEBS LETT, V358, P1, DOI 10.1016/0014-5793(94)01368-B
   Tselepis C, 1998, P NATL ACAD SCI USA, V95, P8064, DOI 10.1073/pnas.95.14.8064
   Tudek B, 2010, AM J TRANSL RES, V2, P254
   Velarde MC, 2012, AGING-US, V4, P3, DOI 10.18632/aging.100423
   Vigneron A, 2010, AGING-US, V2, P471, DOI 10.18632/aging.100189
   Wu CL, 1999, GENE CHROMOSOME CANC, V25, P16, DOI 10.1002/(SICI)1098-2264(199905)25:1<16::AID-GCC3>3.0.CO;2-2
   Yang G, 2006, P NATL ACAD SCI USA, V103, P16472, DOI 10.1073/pnas.0605752103
   YEUDALL WA, 1995, ORAL ONCOL, V31B, P136, DOI 10.1016/0964-1955(94)00030-8
   YEUDALL WA, 1993, ORAL ONCOL, V29B, P63, DOI 10.1016/0964-1955(93)90012-4
NR 46
TC 73
Z9 74
U1 1
U2 14
PU OXFORD UNIV PRESS
PI OXFORD
PA GREAT CLARENDON ST, OXFORD OX2 6DP, ENGLAND
SN 0143-3334
EI 
J9 CARCINOGENESIS
JI Carcinogenesis
PD JUN 15
PY 2013
VL 34
IS 6
BP 1286
EP 1295
DI 10.1093/carcin/bgt035
PG 10
WC Oncology
SC Oncology
GA 162NE
UT WOS:000320271100014
PM 23358854
DA 2023-09-23
ER

PT J
AU Zhao, XD
   He, YY
   Gao, J
   Fan, LF
   Li, ZH
   Yang, GF
   Chen, HL
AF Zhao, Xianda
   He, Yuyu
   Gao, Jun
   Fan, Lifang
   Li, Zonghuan
   Yang, Guifang
   Chen, Honglei
TI Caveolin-1 Expression Level in Cancer Associated Fibroblasts Predicts Outcome in Gastric Cancer
SO PLOS ONE
LA English
DT Article
ID squamous-cell carcinoma; lymph-node metastasis; breast-cancer; quantum dots; stromal caveolin-1; prognostic-significance; tumor microenvironment; absence; classification; progression
AB Aims: Altered expression of epithelial or stromal caveolin-1 (Cav-1) is observed in various types of human cancers. However, the clinical significance of Cav-1 expression in gastric cancer (GC) remains largely unknown. The present study aims to explore the clinicopathological significance and prognostic value of both tumor cells and cancer associated fibroblasts (CAFs) Cav-1 in GC. Methods and Results: Quantum dots immunofluorescence histochemistry was performed to examine the expression of Cav-1 in 20 cases of gastritis without intestinal metaplasia (IM), 20 cases of gastritis with IM and 286 cases of GC. Positive rates of epithelial Cav-1 in gastritis without IM, gastritis with IM and GC showed a decreasing trend (P = 0.012). Low expression of Cav-1 in CAFs but not in tumor cells was an independent predictor of poor prognosis in GC patients (P = 0.034 and 0.005 respectively in disease free survival and overall survival). Cav-1 level in tumor cells and CAFs showed no significant correlation with classic clinicopathological features. Conclusions: Loss of epithelial Cav-1 may promote malignant progression and low CAFs Cav-1 level herald worse outcome of GC patient, suggesting CAFs Cav-1 may be a candidate therapeutic target and a useful prognostic marker of GC.
C1 [Zhao, Xianda; He, Yuyu; Fan, Lifang; Li, Zonghuan; Chen, Honglei] Wuhan Univ, Dept Pathol, Sch Basic Med Sci, Wuhan 430072, Peoples R China.
   [Gao, Jun] Wuhan Nano Tumor Diag Engn Res Ctr, Dept Mol Pathol, Wuhan, Peoples R China.
   [Yang, Guifang] Wuhan Univ, Zhongnan Hosp, Dept Pathol, Wuhan 430072, Peoples R China.
   [Chen, Honglei] Rush Univ, Dept Biochem, Med Ctr, Chicago, IL 60612 USA.
C3 Wuhan University; Wuhan University; Rush University
RP Chen, HL (通讯作者)，Wuhan Univ, Dept Pathol, Sch Basic Med Sci, Wuhan 430072, Peoples R China.
EM hl-chen@whu.edu.cn
FU National Undergraduate Innovation Project of China [111048670]; National Natural Sciences Foundation of China [30900652]
CR Adegboyega PA, 2010, HUM PATHOL, V41, P1128, DOI 10.1016/j.humpath.2009.12.014
   Alivisatos AP, 1996, SCIENCE, V271, P933, DOI 10.1126/science.271.5251.933
   Anderson RGW, 1998, ANNU REV BIOCHEM, V67, P199, DOI 10.1146/annurev.biochem.67.1.199
   Barresi V, 2008, VIRCHOWS ARCH, V453, P571, DOI 10.1007/s00428-008-0681-y
   Barresi V, 2006, ACTA NEUROPATHOL, V112, P617, DOI 10.1007/s00401-006-0097-1
   Bissell MJ, 2001, NAT REV CANCER, V1, P46, DOI 10.1038/35094059
   Burgermeister E, 2007, CANCER RES, V67, P8519, DOI 10.1158/0008-5472.CAN-07-1125
   Chen C, 2011, BIOMATERIALS, V32, P7592, DOI 10.1016/j.biomaterials.2011.06.029
   Chen C, 2010, NANOTECHNOLOGY, V21, P0, DOI 10.1088/0957-4484/21/9/095101
   Chen C, 2009, BIOMATERIALS, V30, P2912, DOI 10.1016/j.biomaterials.2009.02.010
   Chen HL, 2009, J MOL HISTOL, V40, P261, DOI 10.1007/s10735-009-9237-y
   Di Vizio D, 2009, CELL CYCLE, V8, P2420, DOI 10.4161/cc.8.15.9116
   Du ZM, 2009, INT J CANCER, V125, P1832, DOI 10.1002/ijc.24531
   Dvorak HF, 2011, J SURG ONCOL, V103, P468, DOI 10.1002/jso.21709
   Engelman JA, 1998, FEBS LETT, V429, P330, DOI 10.1016/S0014-5793(98)00619-X
   Goetz JG, 2008, CANCER METAST REV, V27, P715, DOI 10.1007/s10555-008-9160-9
   Goetz JG, 2011, CELL, V146, P148, DOI 10.1016/j.cell.2011.05.040
   Kalluri R, 2006, NAT REV CANCER, V6, P392, DOI 10.1038/nrc1877
   Kato K, 2002, CANCER, V94, P929, DOI 10.1002/cncr.10329
   Kononen J, 1998, NAT MED, V4, P844, DOI 10.1038/nm0798-844
   Kunze E, 2006, INT J MOL MED, V17, P3
   Li MX, 2012, CLIN EXP METASTAS, V29, P865, DOI 10.1007/s10585-012-9465-5
   Li MH, 2010, TUMORI, V96, P734, DOI 10.1177/030089161009600516
   Li ZH, 2011, J NANOSCI NANOTECHNO, V11, P7521, DOI 10.1166/jnn.2011.5122
   Liu XL, 2011, BIOCHEM BIOPH RES CO, V409, P577, DOI 10.1016/j.bbrc.2011.05.052
   Mueller MM, 2004, NAT REV CANCER, V4, P839, DOI 10.1038/nrc1477
   Paulsson J, 2009, AM J PATHOL, V175, P334, DOI 10.2353/ajpath.2009.081030
   Qian N, 2011, CANCER SCI, V102, P1590, DOI 10.1111/j.1349-7006.2011.01985.x
   Simpkins SA, 2012, J PATHOL, V227, P490, DOI 10.1002/path.4034
   Sloan EK, 2009, AM J PATHOL, V174, P2035, DOI 10.2353/ajpath.2009.080924
   Sotgia F, 2012, ANNU REV PATHOL-MECH, V7, P423, DOI 10.1146/annurev-pathol-011811-120856
   Williams TM, 2005, AM J PHYSIOL-CELL PH, V288, PC494, DOI 10.1152/ajpcell.00458.2004
   Witkiewicz AK, 2009, CELL CYCLE, V8, P1654, DOI 10.4161/cc.8.11.8544
   Witkiewicz AK, 2009, AM J PATHOL, V174, P2023, DOI 10.2353/ajpath.2009.080873
   Xue J, 2010, EUR J HISTOCHEM, V54, P99, DOI 10.4081/ejh.2010.e20
   Zhang H, 2008, BRIT J CANCER, V99, P1684, DOI 10.1038/sj.bjc.6604735
NR 37
TC 53
Z9 57
U1 0
U2 19
PU PUBLIC LIBRARY SCIENCE
PI SAN FRANCISCO
PA 1160 BATTERY STREET, STE 100, SAN FRANCISCO, CA 94111 USA
SN 1932-6203
EI 
J9 PLOS ONE
JI PLoS One
PD MAR 19
PY 2013
VL 8
IS 3
BP 
EP 
DI 10.1371/journal.pone.0059102
PG 11
WC Multidisciplinary Sciences
SC Science & Technology - Other Topics
GA 125SR
UT WOS:000317562100075
PM 23527097
DA 2023-09-23
ER

PT J
AU Lisanti, MP
   Martinez-Outschoorn, UE
   Sotgia, F
AF Lisanti, Michael P.
   Martinez-Outschoorn, Ubaldo E.
   Sotgia, Federica
TI Oncogenes induce the cancer-associated fibroblast phenotype Metabolic symbiosis and "fibroblast addiction" are new therapeutic targets for drug discovery
SO CELL CYCLE
LA English
DT Article
ID stromal caveolin-1 expression; early tumor recurrence; kappa-b activation; breast-cancer; oxidative stress; sporadic breast; ovarian-cancer; hydrogen-peroxide; soil hypothesis; mitochondrial metabolism
C1 [Lisanti, Michael P.; Sotgia, Federica] Univ Manchester, Manchester Breast Ctr, Fac Inst Canc Sci, Manchester, Lancs, England.
   [Lisanti, Michael P.; Sotgia, Federica] Univ Manchester, Breakthrough Breast Canc Res Unit, Fac Inst Canc Sci, Manchester, Lancs, England.
   [Martinez-Outschoorn, Ubaldo E.] Thomas Jefferson Univ, Kimmel Canc Ctr, Philadelphia, PA 19107 USA.
C3 University of Manchester; University of Manchester; Jefferson University
RP Lisanti, MP (通讯作者)，Univ Manchester, Manchester Breast Ctr, Fac Inst Canc Sci, Manchester, Lancs, England.
EM michaelp.lisanti@gmail.com; Ubaldo.Martinez-Outschoorn@jeffersonhospital.org; fsotgia@gmail.com
FU Manchester Cancer Research Centre (MCRC); Breakthrough Breast Cancer (BBC); European Research Council (ERC); Thomas Jefferson University in Philadelphia, USA; Breast Cancer Now [MAN-Q1] Funding Source: researchfish
CR Antoniou A, 2003, AM J HUM GENET, V72, P1117, DOI 10.1086/375033
   Avena P, 2013, CELL CYCLE, V12, P1360, DOI 10.4161/cc.24289
   Ayala G, 2013, J PATHOL, V0, P0, DOI DOI 10.1002/path.421723729330
   Bissell MJ, 2005, CANCER CELL, V7, P17, DOI 10.1016/j.ccr.2004.12.013
   Brauer HA, 2013, CLIN CANCER RES, V19, P571, DOI 10.1158/1078-0432.CCR-12-2123
   Capparelli C, 2012, CELL CYCLE, V11, P3599, DOI 10.4161/cc.21884
   Capparelli C, 2012, CELL CYCLE, V11, P2272, DOI 10.4161/cc.20717
   Capparelli C, 2012, CELL CYCLE, V11, P2285, DOI 10.4161/cc.20718
   Carito V, 2012, CELL CYCLE, V11, P3403, DOI 10.4161/cc.21701
   Carmeliet P, 2011, NAT REV DRUG DISCOV, V10, P417, DOI 10.1038/nrd3455
   Catteau A, 1999, ONCOGENE, V18, P1957, DOI 10.1038/sj.onc.1202509
   Chaudhri VK, 2013, MOL CANCER RES, V11, P579, DOI 10.1158/1541-7786.MCR-12-0437-T
   Chiavarina B, 2012, CELL CYCLE, V11, P3280, DOI 10.4161/cc.21643
   Chiavarina B, 2011, CANCER BIOL THER, V12, P1101, DOI 10.4161/cbt.12.12.18703
   Chiavarina B, 2010, CELL CYCLE, V9, P3534, DOI 10.4161/cc.9.17.12908
   Curry JM, 2013, CELL CYCLE, V12, P1371, DOI 10.4161/cc.24092
   Di Vizio D, 2009, CELL CYCLE, V8, P2420, DOI 10.4161/cc.8.15.9116
   Easton DF, 2007, AM J HUM GENET, V81, P873, DOI 10.1086/521032
   El-Gendi SM, 2012, PATHOL ONCOL RES, V18, P459, DOI 10.1007/s12253-011-9469-5
   Esteller M, 2000, JNCI-J NATL CANCER I, V92, P564, DOI 10.1093/jnci/92.7.564
   Fiaschi T, 2012, CANCER RES, V72, P5130, DOI 10.1158/0008-5472.CAN-12-1949
   Fidler IJ, 2002, LANCET ONCOL, V3, P53, DOI 10.1016/S1470-2045(01)00622-2
   Fidler IJ, 2003, NAT REV CANCER, V3, P453, DOI 10.1038/nrc1098
   Fidler IJ, 2008, LANCET ONCOL, V9, P808, DOI 10.1016/S1470-2045(08)70201-8
   Fordyce CA, 2012, BREAST CANCER RES, V14, P0, DOI 10.1186/bcr3368
   Foulkes WD, 2003, J NATL CANCER I, V95, P1482, DOI 10.1093/jnci/djg050
   Foulkes WD, 2008, NEW ENGL J MED, V359, P2143, DOI 10.1056/NEJMra0802968
   Guendel I, 2010, PLOS ONE, V5, P0, DOI 10.1371/journal.pone.0011379
   Guido C, 2012, CELL CYCLE, V11, P3019, DOI 10.4161/cc.21384
   Hanahan D, 2000, CELL, V100, P57, DOI 10.1016/S0092-8674(00)81683-9
   Hanahan D, 2012, CANCER CELL, V21, P309, DOI 10.1016/j.ccr.2012.02.022
   Hanahan D, 2011, CELL, V144, P646, DOI 10.1016/j.cell.2011.02.013
   Kenny PA, 2006, SCIENTIST, V20, P30
   Kenny PA, 2007, FRONT BIOSCI-LANDMRK, V12, P3468, DOI 10.2741/2327
   Koo JS, 2011, TUMOR BIOL, V32, P787, DOI 10.1007/s13277-011-0181-6
   Langley RR, 2011, INT J CANCER, V128, P2527, DOI 10.1002/ijc.26031
   Lisanti MP, 2011, CELL CYCLE, V10, P2440, DOI 10.4161/cc.10.15.16870
   Lisanti MP, 2011, CELL CYCLE, V10, P2059, DOI 10.4161/cc.10.13.16233
   Lisanti MP, 2010, CANCER BIOL THER, V10, P537, DOI 10.4161/cbt.10.6.13370
   Liu XF, 2012, AM J PATHOL, V180, P599, DOI 10.1016/j.ajpath.2011.10.036
   Maes H, 2013, TRENDS MOL MED, V19, P428, DOI 10.1016/j.molmed.2013.04.005
   Magdinier F, 1998, ONCOGENE, V17, P3169, DOI 10.1038/sj.onc.1202248
   Martinez-Outschoorn UE, 2012, CELL CYCLE, V11, P4402, DOI 10.4161/cc.22776
   Martinez-Outschoorn UE, 2012, CELL CYCLE, V11, P4152, DOI 10.4161/cc.22226
   Martinez-Outschoorn UE, 2012, CELL CYCLE, V11, P3964, DOI 10.4161/cc.22137
   Martinez-Outschoorn UE, 2012, CELL CYCLE, V11, P3956, DOI 10.4161/cc.22136
   Martinez-Outschoorn UE, 2012, CELL METAB, V15, P4, DOI 10.1016/j.cmet.2011.12.011
   Martinez-Outschoorn UE, 2011, CELL CYCLE, V10, P4208, DOI 10.4161/cc.10.24.18487
   Martinez-Outschoorn UE, 2011, CANCER BIOL THER, V12, P924, DOI 10.4161/cbt.12.10.17780
   Martinez-Outschoorn UE, 2011, CELL CYCLE, V10, P2504, DOI 10.4161/cc.10.15.16585
   Martinez-Outschoorn UE, 2011, CELL CYCLE, V10, P2521, DOI 10.4161/cc.10.15.16584
   Martinez-Outschoorn UE, 2011, INT J BIOCHEM CELL B, V43, P1045, DOI 10.1016/j.biocel.2011.01.023
   Martinez-Outschoorn UE, 2011, CELL CYCLE, V10, P1784, DOI 10.4161/cc.10.11.15674
   Martinez-Outschoorn UE, 2011, AM J PATHOL, V178, P1949, DOI 10.1016/j.ajpath.2011.03.002
   Martinez-Outschoorn UE, 2011, CELL CYCLE, V10, P1271, DOI 10.4161/cc.10.8.15330
   Martinez-Outschoorn UE, 2010, CELL CYCLE, V9, P4297, DOI 10.4161/cc.9.21.13817
   Martinez-Outschoorn UE, 2010, CELL CYCLE, V9, P3515, DOI 10.4161/cc.9.17.12928
   Martinez-Outschoorn UE, 2010, CELL CYCLE, V9, P3256, DOI 10.4161/cc.9.16.12553
   Martinez-Outschoorn UE, 2010, CELL CYCLE, V9, P2423, DOI 10.4161/cc.9.12.12048
   Martinez-Outschoorn UE, 2013, CELL CYCLE IN PRESS, V12, P0
   Metzger O, 2012, J CLIN ONCOL, V30, P1879, DOI 10.1200/JCO.2011.38.2010
   Migneco G, 2010, CELL CYCLE, V9, P2412, DOI 10.4161/cc.9.12.11989
   Nieman KM, 2011, NAT MED, V17, P1498, DOI 10.1038/nm.2492
   Pavlides S, 2012, ANTIOXID REDOX SIGN, V16, P1264, DOI 10.1089/ars.2011.4243
   Pavlides S, 2010, CELL CYCLE, V9, P3485, DOI 10.4161/cc.9.17.12721
   Pavlides S, 2010, CELL CYCLE, V9, P2201, DOI 10.4161/cc.9.11.11848
   Pavlides S, 2010, AGING-US, V2, P185, DOI 10.18632/aging.100134
   Pavlides S, 2009, CELL CYCLE, V8, P3984, DOI 10.4161/cc.8.23.10238
   Qian N, 2011, CANCER SCI, V102, P1590, DOI 10.1111/j.1349-7006.2011.01985.x
   Rakha EA, 2008, HUM PATHOL, V39, P857, DOI 10.1016/j.humpath.2007.10.011
   Rio PG, 1999, INT J CANCER, V80, P823, DOI 10.1002/(SICI)1097-0215(19990315)80:6<823::AID-IJC5>3.0.CO;2-3
   Ronnov-Jessen L, 2009, TRENDS MOL MED, V15, P5, DOI 10.1016/j.molmed.2008.11.001
   Roy R, 2012, NAT REV CANCER, V12, P68, DOI 10.1038/nrc3181
   Sanchez-Alvarez R, 2013, CELL CYCLE, V12, P289, DOI 10.4161/cc.23109
   Schulze A, 2012, NATURE, V491, P364, DOI 10.1038/nature11706
   Simpkins SA, 2012, J PATHOL, V227, P490, DOI 10.1002/path.4034
   Sloan EK, 2009, AM J PATHOL, V174, P2035, DOI 10.2353/ajpath.2009.080924
   Sotgia F, 2012, CELL CYCLE, V11, P1445, DOI 10.4161/cc.19841
   Sotgia F, 2012, ANNU REV PATHOL-MECH, V7, P423, DOI 10.1146/annurev-pathol-011811-120856
   Sotgia F, 2011, BREAST CANCER RES, V13, P0, DOI 10.1186/bcr2892
   Sotgia F, 2011, BMC MED, V9, P0, DOI 10.1186/1741-7015-9-62
   Stefansson OA, 2011, EPIGENETICS-US, V6, P638, DOI 10.4161/epi.6.5.15667
   Stefansson OA, 2009, BREAST CANCER RES, V11, P0, DOI 10.1186/bcr2334
   Turner N, 2004, NAT REV CANCER, V4, P814, DOI 10.1038/nrc1457
   Turner NC, 2007, ONCOGENE, V26, P2126, DOI 10.1038/sj.onc.1210014
   Turner NC, 2006, ONCOGENE, V25, P5846, DOI 10.1038/sj.onc.1209876
   Wallace DC, 2012, NAT REV CANCER, V12, P685, DOI 10.1038/nrc3365
   Whitaker-Menezes D, 2011, CELL CYCLE, V10, P4047, DOI 10.4161/cc.10.23.18151
   Whitaker-Menezes D, 2011, CELL CYCLE, V10, P1772, DOI 10.4161/cc.10.11.15659
   Wilson CA, 1999, NAT GENET, V21, P236, DOI 10.1038/6029
   Witkiewicz AK, 2012, CELL CYCLE, V11, P1108, DOI 10.4161/cc.11.6.19530
   Witkiewicz AK, 2011, CELL CYCLE, V10, P1794, DOI 10.4161/cc.10.11.15675
   Witkiewicz AK, 2010, CANCER BIOL THER, V10, P135, DOI 10.4161/cbt.10.2.11983
   Witkiewicz AK, 2009, CANCER BIOL THER, V8, P1071, DOI 10.4161/cbt.8.11.8874
   Witkiewicz AK, 2009, AM J PATHOL, V174, P2023, DOI 10.2353/ajpath.2009.080873
   Wu KN, 2011, CELL CYCLE, V10, P4250, DOI 10.4161/cc.10.24.18551
   Yoshikawa K, 1999, CLIN CANCER RES, V5, P1249
   Zhang W, 2012, NAT CELL BIOL, V14, P276, DOI 10.1038/ncb2432
NR 98
TC 92
Z9 98
U1 1
U2 21
PU TAYLOR & FRANCIS INC
PI PHILADELPHIA
PA 530 WALNUT STREET, STE 850, PHILADELPHIA, PA 19106 USA
SN 1538-4101
EI 1551-4005
J9 CELL CYCLE
JI Cell Cycle
PD SEP 1
PY 2013
VL 12
IS 17
BP 2723
EP 2732
DI 10.4161/cc.25695
PG 10
WC Cell Biology
SC Cell Biology
GA 258CJ
UT WOS:000327436300010
PM 23860382
DA 2023-09-23
ER

PT J
AU Ferguson, RD
   Gallagher, EJ
   Cohen, D
   Tobin-Hess, A
   Alikhani, N
   Novosyadlyy, R
   Haddad, N
   Yakar, S
   LeRoith, D
AF Ferguson, Rosalyn D.
   Gallagher, Emily J.
   Cohen, Dara
   Tobin-Hess, Aviva
   Alikhani, Nyosha
   Novosyadlyy, Ruslan
   Haddad, Nadine
   Yakar, Shoshana
   LeRoith, Derek
TI Hyperinsulinemia promotes metastasis to the lung in a mouse model of Her2-mediated breast cancer
SO ENDOCRINE-RELATED CANCER
LA English
DT Article
DE type 2 diabetes; breast cancer
ID epithelial-mesenchymal transition; mammary-tumor development; growth-factor receptor; cell-proliferation; factor-i; insulin; progression; mechanisms; vimentin; risk
AB The Her2 oncogene is expressed in similar to 25% of human breast cancers and is associated with metastatic progression and poor outcome. Epidemiological studies report that breast cancer incidence and mortality rates are higher in women with type 2 diabetes. Here, we use a mouse model of Her2-mediated breast cancer on a background of hyperinsulinemia to determine how elevated circulating insulin levels affect Her2-mediated primary tumor growth and lung metastasis. Hyperinsulinemic (MKR+/+) mice were crossed with doxycycline-inducible Neu-NT (MTB/TAN) mice to produce the MTB/TAN/MKR vertical bar/vertical bar mouse model. Both MTB/TAN and MTB/TAN/MKR+/+ mice were administered doxycycline in drinking water to induce Neu-NT mammary tumor formation. In tumor tissues removed at 2, 4, and 6 weeks of Neu-NT overexpression, we observed increased tumor mass and higher phosphorylation of the insulin receptor/IGF1 receptor, suggesting that activation of these receptors in conditions of hyperinsulinemia could contribute to the increased growth of mammary tumors. After 12 weeks on doxycycline, although no further increase in tumor weight was observed in MTB/TAN/MKR+/+ compared with MTB/TAN mice, the number of lung metastases was significantly higher in MTB/TAN/MKR+/+ mice compared with controls (MTB/TAN/MKR+/+ 16.41 +/- 4.18 vs MTB/TAN 5.36 +/- 2.72). In tumors at the 6-week time point, we observed an increase in vimentin, a cytoskeletal protein and marker of mesenchymal cells, associated with epithelial-to-mesenchymal transition and cancer-associated fibroblasts. We conclude that hyperinsulinemia in MTB/TAN/MKR+/+ mice resulted in larger primary tumors, with more mesenchymal cells and therefore more aggressive tumors with more numerous pulmonary metastases.
C1 [Ferguson, Rosalyn D.; Gallagher, Emily J.; Cohen, Dara; Tobin-Hess, Aviva; Alikhani, Nyosha; Novosyadlyy, Ruslan; Haddad, Nadine; Yakar, Shoshana; LeRoith, Derek] Mt Sinai Sch Med, Samuel Bronfman Dept Med, Div Endocrinol Diabet & Bone Dis, New York, NY 10029 USA.
C3 Icahn School of Medicine at Mount Sinai
RP LeRoith, D (通讯作者)，Mt Sinai Sch Med, Samuel Bronfman Dept Med, Div Endocrinol Diabet & Bone Dis, New York, NY 10029 USA.
EM derek.leroith@mssm.edu
FU NIH/NCI [RO1CA128798-01A3]; American Diabetes Association [1-13-BS-108]
CR Baselga J, 2010, CLIN BREAST CANCER, V10, P489, DOI 10.3816/CBC.2010.n.065
   Bollig-Fischer A, 2011, PLOS ONE, V6, P0, DOI 10.1371/journal.pone.0017959
   Boyle P, 2012, BRIT J CANCER, V107, P1608, DOI 10.1038/bjc.2012.414
   Calle EE, 2004, NAT REV CANCER, V4, P579, DOI 10.1038/nrc1408
   Cho HS, 2003, NATURE, V421, P756, DOI 10.1038/nature01392
   Duggan C, 2011, J CLIN ONCOL, V29, P32, DOI 10.1200/JCO.2009.26.4473
   Ferguson RD, 2012, BREAST CANCER RES, V14, P0, DOI 10.1186/bcr3089
   Fierz Y, 2010, DIABETES, V59, P686, DOI 10.2337/db09-1291
   Formica V, 2012, DIABETES OBES METAB, V14, P1073, DOI 10.1111/j.1463-1326.2012.01614.x
   Garrett TPJ, 2003, MOL CELL, V11, P495, DOI 10.1016/S1097-2765(03)00048-0
   Gilles C, 2003, CANCER RES, V63, P2658
   Goodwin PJ, 2012, J CLIN ONCOL, V30, P164, DOI 10.1200/JCO.2011.36.2723
   Goodwin PJ, 2002, J CLIN ONCOL, V20, P42, DOI 10.1200/JCO.20.1.42
   Gunter MJ, 2009, JNCI-J NATL CANCER I, V101, P48, DOI 10.1093/jnci/djn415
   Harari D, 2000, ONCOGENE, V19, P6102, DOI 10.1038/sj.onc.1203973
   He X, 2012, ANN ONCOL, V23, P1771, DOI 10.1093/annonc/mdr534
   Holbro T, 2003, P NATL ACAD SCI USA, V100, P8933, DOI 10.1073/pnas.1537685100
   Huang JQ, 2011, PLOS ONE, V6, P0, DOI 10.1371/journal.pone.0026177
   Irwin ML, 2011, J CLIN ONCOL, V29, P47, DOI 10.1200/JCO.2010.28.4752
   Jin Q, 2008, J MAMMARY GLAND BIOL, V13, P485, DOI 10.1007/s10911-008-9107-3
   Kokkinos MI, 2007, CELLS TISSUES ORGANS, V185, P191, DOI 10.1159/000101320
   Korsching E, 2005, J PATHOL, V206, P451, DOI 10.1002/path.1797
   Larsson SC, 2007, INT J CANCER, V121, P856, DOI 10.1002/ijc.22717
   Law JH, 2008, CANCER RES, V68, P10238, DOI 10.1158/0008-5472.CAN-08-2755
   Lu D, 2004, J BIOL CHEM, V279, P2856, DOI 10.1074/jbc.M310132200
   Lu YH, 2001, JNCI-J NATL CANCER I, V93, P1852, DOI 10.1093/jnci/93.24.1852
   Luijten M, 2007, REPROD TOXICOL, V23, P407, DOI 10.1016/j.reprotox.2006.12.001
   Moody SE, 2002, CANCER CELL, V2, P451, DOI 10.1016/S1535-6108(02)00212-X
   Nahta R, 2006, NAT CLIN PRACT ONCOL, V3, P269, DOI 10.1038/ncponc0509
   Novosyadlyy R, 2010, CELL CYCLE, V9, P1449, DOI 10.4161/cc.9.8.11512
   Novosyadlyy R, 2010, CANCER RES, V70, P741, DOI 10.1158/0008-5472.CAN-09-2141
   OSBORNE CK, 1978, CANCER RES, V38, P94
   Peairs KS, 2011, J CLIN ONCOL, V29, P40, DOI 10.1200/JCO.2009.27.3011
   PinkasKramarski R, 1996, J BIOL CHEM, V271, P19029, DOI 10.1074/jbc.271.32.19029
   Pisani Paola, 2008, ARCHIVES OF PHYSIOLOGY AND BIOCHEMISTRY, V114, P63, DOI 10.1080/13813450801954451
   Satelli A, 2011, CELL MOL LIFE SCI, V68, P3033, DOI 10.1007/s00018-011-0735-1
   SESHADRI R, 1993, J CLIN ONCOL, V11, P1936, DOI 10.1200/JCO.1993.11.10.1936
   SLAMON DJ, 1989, SCIENCE, V244, P707, DOI 10.1126/science.2470152
   Soon PSH, 2013, ENDOCR-RELAT CANCER, V20, P1, DOI 10.1530/ERC-12-0227
   Sugimoto H, 2006, CANCER BIOL THER, V5, P1640, DOI 10.4161/cbt.5.12.3354
   Ursini-Siegel J, 2007, NAT REV CANCER, V7, P389, DOI 10.1038/nrc2127
   Yarden Y, 2001, ONCOLOGY-BASEL, V61, P1, DOI 10.1159/000055396
   Zeisberg M, 2009, J CLIN INVEST, V119, P1429, DOI 10.1172/JCI36183
   Zhang H, 2010, ONCOGENE, V29, P2517, DOI 10.1038/onc.2010.17
NR 44
TC 33
Z9 34
U1 0
U2 3
PU BIOSCIENTIFICA LTD
PI BRISTOL
PA EURO HOUSE, 22 APEX COURT WOODLANDS, BRADLEY STOKE, BRISTOL BS32 4JT, ENGLAND
SN 1351-0088
EI 
J9 ENDOCR-RELAT CANCER
JI Endocr.-Relat. Cancer
PD JUN 15
PY 2013
VL 20
IS 3
BP 391
EP 401
DI 10.1530/ERC-12-0333
PG 11
WC Oncology; Endocrinology & Metabolism
SC Oncology; Endocrinology & Metabolism
GA 172EI
UT WOS:000320982400019
PM 23572162
DA 2023-09-23
ER

PT J
AU Erez, N
   Glanz, S
   Raz, Y
   Avivi, C
   Barshack, I
AF Erez, Neta
   Glanz, Sarah
   Raz, Yael
   Avivi, Camilla
   Barshack, Iris
TI Cancer Associated Fibroblasts express pro-inflammatory factors in human breast and ovarian tumors
SO BIOCHEMICAL AND BIOPHYSICAL RESEARCH COMMUNICATIONS
LA English
DT Article
DE Tumor microenvironment; CAFs; Inflammation; Breast cancer; Ovarian cancer
ID nf-kappa-b; stromal fibroblasts; cell-migration; stem-cells; macrophages; carcinoma; growth; microenvironment; metastasis; initiation
AB Inflammation has been established in recent years as a hallmark of cancer. Cancer Associated Fibroblasts (CAFs) support tumorigenesis by stimulating angiogenesis, cancer cell proliferation and invasion. We previously demonstrated that CAFs also mediate tumor-enhancing inflammation in a mouse model of skin carcinoma. Breast and ovarian carcinomas are amongst the leading causes of cancer-related mortality in women and cancer-related inflammation is linked with both these tumor types. However, the role of CAFs in mediating inflammation in these malignancies remains obscure. Here we show that CAFs in human breast and ovarian tumors express high levels of the pro-inflammatory factors IL-6, COX-2 and CXCL1, previously identified to be part of a CAF pro-inflammatory gene signature. Moreover, we show that both pro-inflammatory signaling by CAFs and leukocyte infiltration of tumors are enhanced in invasive ductal carcinoma as compared with ductal carcinoma in situ. The pro-inflammatory genes expressed by CAFs are known NF-kappa B targets and we show that NF-kappa B is up-regulated in breast and ovarian CAFs. Our data imply that CAFs mediate tumor-promoting inflammation in human breast and ovarian tumors and thus may be an attractive target for stromal-directed therapeutics. (C) 2013 Elsevier Inc. All rights reserved.
C1 [Erez, Neta; Glanz, Sarah; Raz, Yael; Barshack, Iris] Tel Aviv Univ, Sackler Sch Med, Dept Pathol, IL-69978 Tel Aviv, Israel.
   [Raz, Yael] Tel Aviv Univ, Tel Aviv Sourasky Med Ctr, LIS Matern Hosp, Dept Obstet & Gynecol, IL-69978 Tel Aviv, Israel.
   [Raz, Yael; Avivi, Camilla; Barshack, Iris] Tel Aviv Univ, Sackler Fac Med, IL-69978 Tel Aviv, Israel.
   [Avivi, Camilla; Barshack, Iris] Chaim Sheba Med Ctr, Dept Pathol, IL-52621 Tel Hashomer, Israel.
C3 Tel Aviv University; Sackler Faculty of Medicine; Tel Aviv University; Sackler Faculty of Medicine; Tel Aviv Sourasky Medical Center; Tel Aviv University; Sackler Faculty of Medicine; Chaim Sheba Medical Center
RP Erez, N (通讯作者)，Tel Aviv Univ, Sackler Sch Med, Dept Pathol, IL-69978 Tel Aviv, Israel.
EM netaerez@post.tau.ac.il
FU Israel Cancer Association [20110078]; Israel Cancer Research Fund (Research Career Development Award); European Union [276890]
CR Agarwal A, 2010, CANCER RES, V70, P5880, DOI 10.1158/0008-5472.CAN-09-4341
   Allinen M, 2004, CANCER CELL, V6, P17, DOI 10.1016/j.ccr.2004.06.010
   Ben-Neriah Y, 2011, NAT IMMUNOL, V12, P715, DOI 10.1038/ni.2060
   Bhowmick NA, 2004, NATURE, V432, P332, DOI 10.1038/nature03096
   Biswas DK, 2004, P NATL ACAD SCI USA, V101, P10137, DOI 10.1073/pnas.0403621101
   Calogero RA, 2007, BREAST CANCER RES, V9, P0, DOI 10.1186/bcr1745
   Condeelis J, 2006, CELL, V124, P263, DOI 10.1016/j.cell.2006.01.007
   DeNardo DG, 2007, BREAST CANCER RES, V9, P0, DOI 10.1186/bcr1746
   DeNardo DG, 2009, CANCER CELL, V16, P91, DOI 10.1016/j.ccr.2009.06.018
   Erez N, 2010, CANCER CELL, V17, P135, DOI 10.1016/j.ccr.2009.12.041
   Halpern JL, 2011, CANCER LETT, V308, P91, DOI 10.1016/j.canlet.2011.04.018
   Hanahan D, 2011, CELL, V144, P646, DOI 10.1016/j.cell.2011.02.013
   Harris RE, 2005, ONCOL REP, V13, P559
   Howe LR, 2007, BREAST CANCER RES, V9, P0, DOI 10.1186/bcr1678
   Iliopoulos D, 2009, CELL, V139, P693, DOI 10.1016/j.cell.2009.10.014
   Jones RL, 2011, J CLIN PATHOL, V64, P130, DOI 10.1136/jcp.2010.082966
   Karin M, 2000, ANNU REV IMMUNOL, V18, P621, DOI 10.1146/annurev.immunol.18.1.621
   Karin M, 2005, NAT REV IMMUNOL, V5, P749, DOI 10.1038/nri1703
   Kerlikowske K, 2010, JNCI-J NATL CANCER I, V102, P627, DOI 10.1093/jnci/djq101
   Kim MY, 2009, CELL, V139, P1315, DOI 10.1016/j.cell.2009.11.025
   Labiche A, 2010, INT J GYNECOL CANCER, V20, P28, DOI 10.1111/IGC.0b013e3181bda1cb
   Lewis CE, 2007, BREAST CANCER RES, V9, P0, DOI 10.1186/bcr1679
   Liu M, 2010, CANCER RES, V70, P10464, DOI 10.1158/0008-5472.CAN-10-0732
   Mantovani A, 2008, NATURE, V454, P436, DOI 10.1038/nature07205
   Mantovani A, 2007, BREAST, V16, PS27, DOI 10.1016/j.breast.2007.07.013
   Mantovani A, 2010, CANCER CELL, V17, P111, DOI 10.1016/j.ccr.2010.01.019
   Marotta LLC, 2011, J CLIN INVEST, V121, P2723, DOI 10.1172/JCI44745
   Nilsson MB, 2005, CANCER RES, V65, P10794, DOI 10.1158/0008-5472.CAN-05-0623
   Orimo A, 2005, CELL, V121, P335, DOI 10.1016/j.cell.2005.02.034
   Quante M, 2011, CANCER CELL, V19, P257, DOI 10.1016/j.ccr.2011.01.020
   Radisky ES, 2007, REV ENDOCR METAB DIS, V8, P279, DOI 10.1007/s11154-007-9037-1
   Schauer IG, 2011, NEOPLASIA, V13, P393, DOI 10.1593/neo.101720
   Servais C, 2013, J PATHOL, V229, P198, DOI 10.1002/path.4103
   Shan WW, 2009, CELL CYCLE, V8, P3107, DOI 10.4161/cc.8.19.9590
   Shostak K, 2011, BREAST CANCER RES, V13, P0, DOI 10.1186/bcr2886
   Takaishi K, 2010, CANCER SCI, V101, P2128, DOI 10.1111/j.1349-7006.2010.01652.x
   Tan W, 2011, NATURE, V470, P548, DOI 10.1038/nature09707
   Tawara Ken, 2011, CANCER MANAG RES, V3, P177, DOI 10.2147/CMR.S18101
   Walker RA, 2001, BREAST CANCER RES, V3, P143, DOI 10.1186/bcr287
   Yang G, 2010, CLIN CANCER RES, V16, P3875, DOI 10.1158/1078-0432.CCR-10-0483
NR 40
TC 127
Z9 131
U1 0
U2 19
PU ACADEMIC PRESS INC ELSEVIER SCIENCE
PI SAN DIEGO
PA 525 B ST, STE 1900, SAN DIEGO, CA 92101-4495 USA
SN 0006-291X
EI 1090-2104
J9 BIOCHEM BIOPH RES CO
JI Biochem. Biophys. Res. Commun.
PD AUG 2
PY 2013
VL 437
IS 3
BP 397
EP 402
DI 10.1016/j.bbrc.2013.06.089
PG 6
WC Biochemistry & Molecular Biology; Biophysics
SC Biochemistry & Molecular Biology; Biophysics
GA 199ST
UT WOS:000323016500012
PM 23831470
DA 2023-09-23
ER

PT J
AU Al-Ansari, MM
   Hendrayani, SF
   Shehata, AI
   Aboussekhra, A
AF Al-Ansari, M. M.
   Hendrayani, S. F.
   Shehata, A. I.
   Aboussekhra, A.
TI p16(INK4A) Represses the paracrine tumor-promoting effects of breast stromal fibroblasts
SO ONCOGENE
LA English
DT Article
DE AUF1; breast cancer; cell nonautonomous tumor suppression; p16(INK4A); stromal fibroblasts
ID gene-expression; molecular characterization; cancer; suppressor; microenvironment; carcinomas; p21(waf1/cip1); inhibition; induction; invasion
AB Cancer-associated fibroblasts (CAFs), the most abundant and probably the most active cellular component of breast cancer-associated stroma, promote carcinogenesis through paracrine effects; however, the molecular basis remains elusive. We have shown here that p16(INK4A) expression is reduced in 83% CAFs as compared with their normal adjacent counterparts cancer-free tissues isolated from the same patients. This decrease is mainly due to AUF1-dependent higher turnover of the CDKN2A mRNA in CAFs. Importantly, p16(INK4A) downregulation using specific siRNA activated breast fibroblasts and increased the expression/secretion levels of stromal cell-derived factor 1 (SDF-1) and matrix metalloproteinase (MMP)-2. Consequently, media conditioned with these cells stimulated the proliferation of epithelial cells. Furthermore, the migration/invasion of breast cancer cells was also enhanced in an SDF-1-dependent manner. This effect was mediated through inducing an epithelial-mesenchymal transition state. By contrast, increase in p16(INK4A) level through ectopic expression or AUF1 downregulation, reduced the secreted levels of SDF-1 and MMP-2 and suppressed the pro-carcinogenic effects of CAFs. In addition, p16(INK4A)-defective fibroblasts accelerated breast tumor xenograft formation and growth rate in mice. Importantly, tumors formed in the presence of p16(INK4A)-defective fibroblasts exhibited higher levels of active Akt, Cox-2, MMP-2 and MMP-9, showing their greater aggressiveness as compared with xenografts formed in the presence of p16(INK4A)-proficient fibroblasts. These results provide the first indication that p16(INK4A) downregulation in breast stromal fibroblasts is an important step toward their activation.
C1 [Al-Ansari, M. M.; Hendrayani, S. F.; Aboussekhra, A.] Dept Mol Oncol, Riyadh, Saudi Arabia.
   [Shehata, A. I.] King Saud Univ, Dept Microbiol, Riyadh, Saudi Arabia.
C3 King Saud University
RP Aboussekhra, A (通讯作者)，King Faisal Specialist Hosp & Res Ctr, DMO, MBC 03-66,POB 3354, Riyadh 11211, Saudi Arabia.
EM aboussekhra@kfshrc.edu.sa
CR Aboussekhra A, 2011, INT J DEV BIOL, V55, P841, DOI 10.1387/ijdb.113362aa
   Al-Mohanna MA, 2007, NUCLEIC ACIDS RES, V35, P223, DOI 10.1093/nar/gkl1075
   Allinen M, 2004, CANCER CELL, V6, P17, DOI 10.1016/j.ccr.2004.06.010
   Arendt LM, 2010, SEMIN CELL DEV BIOL, V21, P11, DOI 10.1016/j.semcdb.2009.10.003
   Atienza JM, 2006, ASSAY DRUG DEV TECHN, V4, P597, DOI 10.1089/adt.2006.4.597
   Bauer M, 2010, ONCOGENE, V29, P1732, DOI 10.1038/onc.2009.463
   Bourhis XFDL, 1997, INT J CANCER, V71, P42, DOI 10.1002/(SICI)1097-0215(19970328)71:1<42::AID-IJC9>3.3.CO;2-X
   CAMPS JL, 1990, P NATL ACAD SCI USA, V87, P75, DOI 10.1073/pnas.87.1.75
   Chintala SK, 1997, ONCOGENE, V15, P2049, DOI 10.1038/sj.onc.1201382
   Doehn U, 2009, MOL CELL, V35, P511, DOI 10.1016/j.molcel.2009.08.002
   Franco OE, 2010, SEMIN CELL DEV BIOL, V21, P33, DOI 10.1016/j.semcdb.2009.10.010
   Gao MQ, 2010, J CELL SCI, V123, P3507, DOI 10.1242/jcs.072900
   Hawsawi NM, 2008, CANCER RES, V68, P2717, DOI 10.1158/0008-5472.CAN-08-0192
   Hu M, 2008, EUR J CANCER, V44, P2760, DOI 10.1016/j.ejca.2008.09.038
   Hua M, 2009, P NATL ACAD SCI USA, V106, P3372, DOI 10.1073/pnas.0813306106
   JEMAL A, 2011, CA-CANCER J CLIN, V61, P69, DOI 10.3322/CAAC.20107
   Kalluri R, 2006, NAT REV CANCER, V6, P392, DOI 10.1038/nrc1877
   Kiaris H, 2005, CANCER RES, V65, P1627, DOI 10.1158/0008-5472.CAN-04-3791
   Kim JB, 2005, TUMOR BIOL, V26, P173, DOI 10.1159/000086950
   Matros E, 2005, BREAST CANCER RES TR, V91, P179, DOI 10.1007/s10549-004-7603-8
   Mazan-Mamczarz K, 2009, NUCLEIC ACIDS RES, V37, P204, DOI 10.1093/nar/gkn929
   Mitra J, 1999, MOL CELL BIOL, V19, P3916
   Moskovits N, 2006, CANCER RES, V66, P10671, DOI 10.1158/0008-5472.CAN-06-2323
   NOEL A, 1993, BRIT J CANCER, V68, P909, DOI 10.1038/bjc.1993.453
   Ohtani Naoko, 2004, J MED INVEST, V51, P146, DOI 10.2152/jmi.51.146
   Orimo A, 2005, CELL, V121, P335, DOI 10.1016/j.cell.2005.02.034
   Romagosa C, 2011, ONCOGENE, V30, P2087, DOI 10.1038/onc.2010.614
   Sadlonova A, 2009, CANCER MICROENVIRON, V2, P9, DOI 10.1007/s12307-008-0017-0
   SERRANO M, 1993, NATURE, V366, P704, DOI 10.1038/366704a0
   Sharpless NE, 2001, NATURE, V413, P86, DOI 10.1038/35092592
   Shimoda M, 2010, SEMIN CELL DEV BIOL, V21, P19, DOI 10.1016/j.semcdb.2009.10.002
   Singer CF, 2008, BREAST CANCER RES TR, V110, P273, DOI 10.1007/s10549-007-9725-2
   Souza-Rodrigues E, 2007, PROTEOMICS, V7, P4102, DOI 10.1002/pmic.200700133
   Sun P, 2010, J BIOL CHEM, V285, P27545, DOI 10.1074/jbc.M110.105767
   Trimboli AJ, 2009, NATURE, V461, P1084, DOI 10.1038/nature08486
   Trimis G, 2008, HUM MOL GENET, V17, P3596, DOI 10.1093/hmg/ddn252
   Trimmer C, 2011, CANCER BIOL THER, V11, P383, DOI 10.4161/cbt.11.4.14101
   vanRoozendaal KEP, 1996, INT J CANCER, V65, P120, DOI 10.1002/(SICI)1097-0215(19960103)65:1<120::AID-IJC20>3.0.CO;2-J
   Wang WG, 2005, EMBO REP, V6, P158, DOI 10.1038/sj.embor.7400346
   Witkiewicz AK, 2011, CELL CYCLE, V10, P2497, DOI 10.4161/cc.10.15.16776
   Zeisberg M, 2009, J CLIN INVEST, V119, P1429, DOI 10.1172/JCI36183
NR 41
TC 59
Z9 63
U1 0
U2 9
PU SPRINGERNATURE
PI LONDON
PA CAMPUS, 4 CRINAN ST, LONDON, N1 9XW, ENGLAND
SN 0950-9232
EI 1476-5594
J9 ONCOGENE
JI Oncogene
PD MAY 15
PY 2013
VL 32
IS 18
BP 2356
EP 2364
DI 10.1038/onc.2012.270
PG 9
WC Biochemistry & Molecular Biology; Oncology; Cell Biology; Genetics & Heredity
SC Biochemistry & Molecular Biology; Oncology; Cell Biology; Genetics & Heredity
GA 140VF
UT WOS:000318683600012
PM 22751126
DA 2023-09-23
ER

PT J
AU Curran, CS
   Keely, PJ
AF Curran, Colleen S.
   Keely, Patricia J.
TI Breast tumor and stromal cell responses to TGF-beta and hypoxia in matrix deposition
SO MATRIX BIOLOGY
LA English
DT Review
DE Breast cancer; Fibroblast; Macrophage; TGF-beta; Hypoxia
ID growth-factor-beta; aryl-hydrocarbon receptor; cancer-associated fibroblasts; extracellular-matrix; gene-expression; up-regulation; signaling pathways; inducible factor-1-alpha; transglutaminase 2; bone metastases
AB The components that comprise the extracellular matrix (ECM) are integral to normal tissue homeostasis as well as the development and progression of breast tumors. The secretion, construction, and remodeling of the ECM are each regulated by a complex interplay between tumor cells, fibroblasts and macrophages. Transforming growth factor-beta (TGF-beta) is an essential molecule in regulating the cellular production of ECM molecules and the adhesive interactions of cells with the ECM. Additionally, hypoxic cell signals, initiated by oxygen deprivation, additional metabolic factors or receptor activation, are associated with ECM formation and the progression of breast cancer. Both TGF-beta and hypoxic cell signals are implicated in the functional and morphological changes of cancer-associated-fibroblasts and tumor-associated-macrophages. Moreover, the enhanced recruitment of tumor and stromal cells in response to hypoxia-induced chemokines leads to increased ECM deposition and remodeling, increased blood vessel formation, and enhanced tumor migration. Thus, elucidation of the collaborative networks between tumor and stromal cells in response to the combined signals of TGF-beta and hypoxia may yield insight into treatment parameters that target both tumor and stomal cells. Published by Elsevier B.V.
C1 [Curran, Colleen S.] Univ Wisconsin, Sch Med & Publ Hlth, Lab Cell & Mol Biol, Madison, WI 53706 USA.
   [Keely, Patricia J.] Univ Wisconsin, Sch Med & Publ Hlth, Dept Cell & Regenerat Biol, Madison, WI 53706 USA.
C3 University of Wisconsin System; University of Wisconsin Madison; University of Wisconsin System; University of Wisconsin Madison
RP Curran, CS (通讯作者)，401 Robert M Bock Lab, 1525 Linden Dr, Madison, WI 53706 USA.
EM cscurran@wisc.edu; pjkeely@wisc.edu
FU NIH [CA114462, CA142833]
CR Aaboe M, 2003, BBA-MOL BASIS DIS, V1638, P72, DOI 10.1016/S0925-4439(03)00059-0
   Acosta-Iborra B, 2009, J IMMUNOL, V182, P3155, DOI 10.4049/jimmunol.0801710
   Aghaee F, 2012, J BREAST CANCER, V15, P141, DOI 10.4048/jbc.2012.15.2.141
   ALADNANI MS, 1987, HISTOL HISTOPATHOL, V2, P227
   Anand RJ, 2007, J LEUKOCYTE BIOL, V82, P1257, DOI 10.1189/jlb.0307195
   Arancibia R, 2012, J PERIODONTOL, V0, P0
   Azuma YT, 2011, J PHARMACOL SCI, V115, P105, DOI 10.1254/jphs.10R02CR
   Bauerle T, 2011, INT J CANCER, V128, P2453, DOI 10.1002/ijc.25563
   Barker HE, 2012, NAT REV CANCER, V12, P540, DOI 10.1038/nrc3319
   Bartram U, 2004, CHEST, V125, P754, DOI 10.1378/chest.125.2.754
   Berman AE, 2003, BIOCHEMISTRY-MOSCOW+, V68, P1284, DOI 10.1023/B:BIRY.0000011649.03634.74
   Bianchi-Smiraglia A, 2012, ONCOGENE, V0, P0
   Braun S, 2011, INT J BIOL SCI, V7, P1003, DOI 10.7150/ijbs.7.1003
   Capparelli C, 2012, CELL CYCLE, V11, P2272, DOI 10.4161/cc.20717
   Cascio S, 2008, ONCOGENE, V27, P540, DOI 10.1038/sj.onc.1210660
   Chakravarthy D, 1999, INT J ONCOL, V15, P187
   Chan WK, 1999, J BIOL CHEM, V274, P12115, DOI 10.1074/jbc.274.17.12115
   Chandramouli A, 2011, J MAMMARY GLAND BIOL, V16, P67, DOI 10.1007/s10911-011-9215-3
   Charpin C, 2012, INT J CANCER, V131, PE236, DOI 10.1002/ijc.27371
   CHEN W, 1992, BIOCHIMIE, V74, P867, DOI 10.1016/0300-9084(92)90070-U
   Cheng G, 2012, CANCER RES, V72, P2634, DOI 10.1158/0008-5472.CAN-11-3928
   Chiavarina B, 2012, CELL CYCLE, V11, P0
   Chiavarina B, 2010, CELL CYCLE, V9, P3534, DOI 10.4161/cc.9.17.12908
   Chien WW, 2011, INT J ONCOL, V38, P1741, DOI 10.3892/ijo.2011.985
   Choi JY, 2011, J BREAST CANCER, V14, P88, DOI 10.4048/jbc.2011.14.2.88
   Chouaib S, 2012, FRONT IMMUNOL, V3, P0, DOI 10.3389/fimmu.2012.00021
   Conklin MW, 2011, AM J PATHOL, V178, P1221, DOI 10.1016/j.ajpath.2010.11.076
   Connolly EC, 2012, INT J BIOL SCI, V8, P964, DOI 10.7150/ijbs.4564
   Corzo CA, 2010, J EXP MED, V207, P2439, DOI 10.1084/jem.20100587
   Coussens LM, 2002, SCIENCE, V295, P2387, DOI 10.1126/science.1067100
   Curran CS, 2012, J INTERF CYTOK RES, V32, P450, DOI 10.1089/jir.2011.0111
   Denison MS, 2003, ANNU REV PHARMACOL, V43, P309, DOI 10.1146/annurev.pharmtox.43.100901.135828
   Dobolyi A, 2012, INT J MOL SCI, V13, P8219, DOI 10.3390/ijms13078219
   Doedens AL, 2010, CANCER RES, V70, P7465, DOI 10.1158/0008-5472.CAN-10-1439
   Donovan J, 2000, BREAST CANCER RES, V2, P116, DOI 10.1186/bcr43
   Drabsch Y, 2011, J MAMMARY GLAND BIOL, V16, P97, DOI 10.1007/s10911-011-9217-1
   Droppelmann CA, 2009, J BIOL CHEM, V284, P13551, DOI 10.1074/jbc.M807352200
   Dubrovska A, 2012, BRIT J CANCER, V107, P43, DOI 10.1038/bjc.2012.105
   Dunn LK, 2009, PLOS ONE, V4, P0, DOI 10.1371/journal.pone.0006896
   Dwarakanath BS, 2009, FUTURE ONCOL, V5, P581, DOI 10.2217/FON.09.44
   Eckhardt BL, 2012, NAT REV DRUG DISCOV, V11, P479, DOI 10.1038/nrd2372
   Egeblad M, 2010, CURR OPIN CELL BIOL, V22, P697, DOI 10.1016/j.ceb.2010.08.015
   Fadok VA, 1998, J CLIN INVEST, V101, P890, DOI 10.1172/JCI1112
   Fokas E, 2012, CANCER METAST REV, V31, P823, DOI 10.1007/s10555-012-9394-4
   Friggeri A, 2010, AM J PHYSIOL-CELL PH, V299, PC1267, DOI 10.1152/ajpcell.00152.2010
   Ganapathy V, 2012, CLIN EXP METASTAS, V29, P493, DOI 10.1007/s10585-012-9466-4
   Gao P, 2007, CANCER CELL, V12, P230, DOI 10.1016/j.ccr.2007.08.004
   Garamszegi N, 2009, MOL CANCER RES, V7, P319, DOI 10.1158/1541-7786.MCR-08-0227
   Gelse K, 2003, ADV DRUG DELIVER REV, V55, P1531, DOI 10.1016/j.addr.2003.08.002
   Generali D, 2006, CLIN CANCER RES, V12, P4562, DOI 10.1158/1078-0432.CCR-05-2690
   Ghanta KS, 2011, J BIOL CHEM, V286, P7132, DOI 10.1074/jbc.M110.199273
   Goh FG, 2010, J IMMUNOL, V184, P2655, DOI 10.4049/jimmunol.0903359
   GOULD VE, 1990, CELL DIFFER DEV, V32, P409, DOI 10.1016/0922-3371(90)90057-4
   Grande JP, 1997, J LAB CLIN MED, V130, P476, DOI 10.1016/S0022-2143(97)90124-4
   Green CE, 2009, PLOS ONE, V4, P0, DOI 10.1371/journal.pone.0006713
   Grimshaw MJ, 2002, MOL CANCER THER, V1, P1273
   Grimshaw MJ, 2002, EUR J IMMUNOL, V32, P2393, DOI 10.1002/1521-4141(200209)32:9<2393::AID-IMMU2393>3.0.CO;2-4
   Grotendorst GR, 2004, FASEB J, V18, P469, DOI 10.1096/fj.03-0699com
   Guo YP, 2001, CANCER EPIDEM BIOMAR, V10, P243
   Guttery DS, 2010, CANCER METAST REV, V29, P595, DOI 10.1007/s10555-010-9249-9
   Hao NB, 2012, CLIN DEV IMMUNOL, V0, P0, DOI DOI 10.1155/2012/948098
   Harmey JH, 1998, ANN SURG ONCOL, V5, P271, DOI 10.1007/BF02303785
   Heck JN, 2012, MOL BIOL CELL, V23, P2583, DOI 10.1091/mbc.E11-10-0876
   Hehlgans S, 2007, BBA-REV CANCER, V1775, P163, DOI 10.1016/j.bbcan.2006.09.001
   Hielscher AC, 2012, AM J PHYSIOL-CELL PH, V302, PC1243, DOI 10.1152/ajpcell.00011.2012
   Hitchon C, 2002, ARTHRITIS RHEUM, V46, P2587, DOI 10.1002/art.10520
   Hockel M, 2001, JNCI-J NATL CANCER I, V93, P266, DOI 10.1093/jnci/93.4.266
   Hoffman C, 2011, PLOS ONE, V6, P0, DOI 10.1371/journal.pone.0027629
   Hong HH, 1999, LAB INVEST, V79, P1655
   Hood JD, 2002, NAT REV CANCER, V2, P91, DOI 10.1038/nrc727
   Horiguchi M, 2012, J BIOCHEM, V152, P321, DOI 10.1093/jb/mvs089
   Hsing CH, 2012, CLIN CANCER RES, V18, P713, DOI 10.1158/1078-0432.CCR-11-1532
   Hynes RO, 2012, CSH PERSPECT BIOL, V4, P0, DOI 10.1101/cshperspect.a004903
   Iacobuzio-Donahue CA, 2002, CANCER RES, V62, P5351
   ITO A, 1995, BRIT J CANCER, V71, P1039, DOI 10.1038/bjc.1995.200
   Janik ME, 2010, BBA-GEN SUBJECTS, V1800, P545, DOI 10.1016/j.bbagen.2010.03.013
   Janssens K, 2005, ENDOCR REV, V26, P743, DOI 10.1210/er.2004-0001
   Jian JL, 2011, FREE RADICAL BIO MED, V50, P841, DOI 10.1016/j.freeradbiomed.2010.12.028
   Jiang WG, 2003, ONCOL REP, V10, P2039
   Jin FY, 2012, MOL CANCER RES, V10, P1021, DOI 10.1158/1541-7786.MCR-11-0498
   Jin H, 2006, CANCER RES, V66, P2146, DOI 10.1158/0008-5472.CAN-05-2704
   Jin L, 1997, CANCER-AM CANCER SOC, V80, P421, DOI 10.1002/(SICI)1097-0142(19970801)80:3<421::AID-CNCR10>3.0.CO;2-Z
   Kadowaki M, 2011, J CANCER RES CLIN, V137, P1105, DOI 10.1007/s00432-010-0974-9
   Kakkad SM, 2010, NEOPLASIA, V12, P608, DOI 10.1593/neo.10344
   Kallergi G, 2009, BREAST CANCER RES, V11, P0, DOI 10.1186/bcr2452
   Karkampouna S, 2012, CURR PHARM DESIGN, V18, P4103, DOI 10.2174/138161212802430521
   Keely PJ, 2011, J MAMMARY GLAND BIOL, V16, P205, DOI 10.1007/s10911-011-9226-0
   Khalili P, 2006, MOL CANCER THER, V5, P2271, DOI 10.1158/1535-7163.MCT-06-0100
   Kharaishvili G, 2011, J CLIN PATHOL, V64, P977, DOI 10.1136/jclinpath-2011-200106
   Khasraw M, 2012, EXPERT REV ANTICANC, V12, P1005, DOI 10.1586/ERA.12.62
   Kim JW, 2012, CANCER RES, V72, P3187, DOI 10.1158/0008-5472.CAN-12-0534
   KINGSLEY DM, 1994, GENE DEV, V8, P133, DOI 10.1101/gad.8.2.133
   KLEINMAN HK, 1981, J CELL BIOL, V88, P473, DOI 10.1083/jcb.88.3.473
   Knowles HJ, 2001, BREAST CANCER RES, V3, P318, DOI 10.1186/bcr314
   Kojima Y, 2010, P NATL ACAD SCI USA, V107, P20009, DOI 10.1073/pnas.1013805107
   KOLI K, 1991, EUR J BIOCHEM, V199, P337, DOI 10.1111/j.1432-1033.1991.tb16129.x
   Kondo S, 2002, CARCINOGENESIS, V23, P769, DOI 10.1093/carcin/23.5.769
   Korns D, 2011, FRONT IMMUNOL, V2, P0, DOI 10.3389/fimmu.2011.00057
   Krock Bryan L, 2011, GENES CANCER, V2, P1117, DOI 10.1177/1947601911423654
   Kudo A, 2011, CELL MOL LIFE SCI, V68, P3201, DOI 10.1007/s00018-011-0784-5
   Kurtoglu M, 2007, MOL CANCER THER, V6, P3049, DOI 10.1158/1535-7163.MCT-07-0310
   Kurtzman SH, 1999, ONCOL REP, V6, P65
   KUWABARA K, 1995, P NATL ACAD SCI USA, V92, P4606, DOI 10.1073/pnas.92.10.4606
   Lanigan F, 2007, CELL MOL LIFE SCI, V64, P3161, DOI 10.1007/s00018-007-7386-2
   Lanzafame S, 1996, PATHOL RES PRACT, V192, P1031, DOI 10.1016/S0344-0338(96)80045-8
   Laoui D, 2011, INT J DEV BIOL, V55, P861, DOI 10.1387/ijdb.113371dl
   Laragione T, 2003, P NATL ACAD SCI USA, V100, P14737, DOI 10.1073/pnas.2434516100
   Laskin DL, 2009, CHEM RES TOXICOL, V22, P1376, DOI 10.1021/tx900086v
   Lee YJ, 1999, MOL CELL BIOCHEM, V202, P1, DOI 10.1023/A:1007059806016
   Lehmann GM, 2011, AM J PATHOL, V178, P1556, DOI 10.1016/j.ajpath.2010.12.025
   Levental KR, 2009, CELL, V139, P891, DOI 10.1016/j.cell.2009.10.027
   Li MO, 2006, ANNU REV IMMUNOL, V24, P99, DOI 10.1146/annurev.immunol.24.021605.090737
   Li ZY, 2012, INT J CANCER, V131, P2584, DOI 10.1002/ijc.27572
   Lin SS, 2012, CANCER SCI, V103, P904, DOI 10.1111/j.1349-7006.2012.02259.x
   Lopez-Lazaro M, 2009, ANTI-CANCER AGENT ME, V9, P517, DOI 10.2174/187152009788451806
   Lu X, 2007, J MAMMARY GLAND BIOL, V12, P153, DOI 10.1007/s10911-007-9047-3
   Luo BH, 2007, ANNU REV IMMUNOL, V25, P619, DOI 10.1146/annurev.immunol.25.022106.141618
   Ma J, 2012, CANCER-AM CANCER SOC, V118, P4105, DOI 10.1002/cncr.27393
   Maity G, 2011, TUMOR BIOL, V32, P129, DOI 10.1007/s13277-010-0106-9
   MANSFIELD CM, 1993, J NATL MED ASSOC, V85, P217
   Margadant C, 2010, EMBO REP, V11, P97, DOI 10.1038/embor.2009.276
   Medrek C, 2012, BMC CANCER, V12, P0, DOI 10.1186/1471-2407-12-306
   Migneco G, 2010, CELL CYCLE, V9, P2412, DOI 10.4161/cc.9.12.11989
   Moses H, 2011, CSH PERSPECT BIOL, V3, P0, DOI 10.1101/cshperspect.a003277
   Mulgrew K, 2006, MOL CANCER THER, V5, P3122, DOI 10.1158/1535-7163.MCT-06-0356
   Munoz-Najar UM, 2006, ONCOGENE, V25, P2379, DOI 10.1038/sj.onc.1209273
   Murray PJ, 2011, NAT REV IMMUNOL, V11, P723, DOI 10.1038/nri3073
   Nemeth JA, 2007, CANCER INVEST, V25, P632, DOI 10.1080/07357900701522638
   Nishizuka Itaru, 2002, BREAST CANCER, V9, P26, DOI 10.1007/BF02967543
   NOEL A, 1992, J CELL BIOCHEM, V48, P150, DOI 10.1002/jcb.240480207
   Noel A, 1998, INT J CANCER, V76, P267, DOI 10.1002/(SICI)1097-0215(19980413)76:2<267::AID-IJC15>3.3.CO;2-Y
   NOEL A, 1992, MATRIX, V12, P213, DOI 10.1016/S0934-8832(11)80064-8
   Nurminskaya MV, 2012, INT REV CEL MOL BIO, V294, P1, DOI 10.1016/B978-0-12-394305-7.00001-X
   Oh K, 2011, BREAST CANCER RES, V13, P0, DOI 10.1186/bcr3034
   Ohtake F, 2011, J STEROID BIOCHEM, V127, P102, DOI 10.1016/j.jsbmb.2011.03.007
   Brito LGO, 2011, CLINICS, V66, P1313, DOI 10.1590/S1807-59322011000800002
   Orimo A, 2006, CELL CYCLE, V5, P1597, DOI 10.4161/cc.5.15.3112
   Paszek MJ, 2004, J MAMMARY GLAND BIOL, V9, P325, DOI 10.1007/s10911-004-1404-x
   Patsialou A, 2009, CANCER RES, V69, P9498, DOI 10.1158/0008-5472.CAN-09-1868
   PEARSON OH, 1982, CANCER RES, V42, P3424
   Philippeaux MM, 2009, EUR J CELL BIOL, V88, P243, DOI 10.1016/j.ejcb.2008.11.002
   Porporato PE, 2011, FRONT PHARMACOL, V2, P0, DOI 10.3389/fphar.2011.00049
   PREISSNER KT, 1991, ANNU REV CELL BIOL, V7, P275, DOI 10.1146/annurev.cellbio.7.1.275
   Provenzano PP, 2009, ONCOGENE, V28, P4326, DOI 10.1038/onc.2009.299
   Provenzano PP, 2008, AM J PATHOL, V173, P1551, DOI 10.2353/ajpath.2008.080308
   Provenzano PP, 2006, BMC MED, V4, P0, DOI 10.1186/1741-7015-4-38
   Prudhomme GJ, 2010, PLOS ONE, V5, P0, DOI 10.1371/journal.pone.0013831
   Puig-Kroger A, 2000, J IMMUNOL, V165, P4338, DOI 10.4049/jimmunol.165.8.4338
   Ramaswamy S, 2003, NAT GENET, V33, P49, DOI 10.1038/ng1060
   Ramirez NE, 2011, J CLIN INVEST, V121, P226, DOI 10.1172/JCI42328
   Ridley AJ, 2004, BREAST CANCER RES TR, V84, P13, DOI 10.1023/B:BREA.0000018423.47497.c6
   Rose DP, 2012, ENDOCR-RELAT CANCER, V19, PR225, DOI 10.1530/ERC-12-0203
   Rykala J, 2011, PATHOL ONCOL RES, V17, P809, DOI 10.1007/s12253-011-9387-6
   Saad S, 2002, CANCER RES, V62, P283
   Sakamoto T, 2011, J BIOL CHEM, V286, P14691, DOI 10.1074/jbc.M110.188714
   Sakamoto T, 2010, J BIOL CHEM, V285, P29951, DOI 10.1074/jbc.M110.132704
   Saller MM, 2012, BIOCHEM BIOPH RES CO, V423, P379, DOI 10.1016/j.bbrc.2012.05.134
   Sawada Y, 2006, CELL, V127, P1015, DOI 10.1016/j.cell.2006.09.044
   Schiemann WP, 2007, EXPERT REV ANTICANC, V7, P609, DOI 10.1586/14737140.7.5.609
   Schmid MC, 2011, CANCER RES, V71, P6965, DOI 10.1158/0008-5472.CAN-11-0588
   Schultze A, 2010, EXPERT OPIN INV DRUG, V19, P777, DOI 10.1517/13543784.2010.489548
   Schulz VJ, 2012, TOXICOL LETT, V215, P100, DOI 10.1016/j.toxlet.2012.09.024
   Schulze A, 2011, MOL CELL, V44, P846, DOI 10.1016/j.molcel.2011.12.004
   Schwertfeger KL, 2006, J MAMMARY GLAND BIOL, V11, P229, DOI 10.1007/s10911-006-9028-y
   Seifeddine R, 2007, J STEROID BIOCHEM, V104, P169, DOI 10.1016/j.jsbmb.2007.03.025
   Selak MA, 2005, CANCER CELL, V7, P77, DOI 10.1016/j.ccr.2004.11.022
   Shao R, 2004, MOL CELL BIOL, V24, P3992, DOI 10.1128/MCB.24.9.3992-4003.2004
   Shi-Wen X, 2008, CYTOKINE GROWTH F R, V19, P133, DOI 10.1016/j.cytogfr.2008.01.002
   Shimoda M, 2010, SEMIN CELL DEV BIOL, V21, P19, DOI 10.1016/j.semcdb.2009.10.002
   SILBERSTEIN GB, 1992, DEV BIOL, V152, P354, DOI 10.1016/0012-1606(92)90142-4
   Soikkeli J, 2010, AM J PATHOL, V177, P387, DOI 10.2353/ajpath.2010.090748
   SOLS A, 1954, J BIOL CHEM, V210, P581
   Soria G, 2008, CANCER LETT, V267, P271, DOI 10.1016/j.canlet.2008.03.018
   Sorrell JM, 2009, INT REV CEL MOL BIO, V276, P161, DOI 10.1016/S1937-6448(09)76004-6
   Spangenberg C, 2006, CANCER RES, V66, P3715, DOI 10.1158/0008-5472.CAN-05-2823
   Stern M, 1996, AM J PATHOL, V149, P911
   Stewart DA, 2012, MOL CANCER RES, V10, P727, DOI 10.1158/1541-7786.MCR-11-0604
   Sugiyama Y, 2012, INT IMMUNOL, V24, P253, DOI 10.1093/intimm/dxr126
   Tall EG, 2010, INVEST OPHTH VIS SCI, V51, P5002, DOI 10.1167/iovs.09-5110
   Taylor MA, 2011, NEOPLASIA, V13, P406, DOI 10.1593/neo.101086
   TAYLORPAPADIMITRIOU J, 1981, CANCER RES, V41, P2491
   Thornton RD, 2000, BIOCHEM J, V350, P307, DOI 10.1042/0264-6021:3500307
   Tlsty TD, 2006, ANNU REV PATHOL-MECH, V1, P119, DOI 10.1146/annurev.pathol.1.110304.100224
   Toda S, 2012, MOL CELL BIOL, V32, P118, DOI 10.1128/MCB.05993-11
   Toth B, 2009, J IMMUNOL, V182, P2084, DOI 10.4049/jimmunol.0803444
   Turner L, 1999, EUR J IMMUNOL, V29, P2280, DOI 10.1002/(SICI)1521-4141(199907)29:07<2280::AID-IMMU2280>3.0.CO;2-C
   van Grevenynghe J, 2003, J IMMUNOL, V170, P2374, DOI 10.4049/jimmunol.170.5.2374
   Vasaturo F, 2005, INT J ONCOL, V27, P1005
   Vinothini G, 2011, CLIN BIOCHEM, V44, P969, DOI 10.1016/j.clinbiochem.2011.05.010
   von Drygalski A, 2011, INT J BREAST CANCER, V2011, P0, DOI 10.4061/2011/523276
   Wang MY, 2009, CANCER RES, V69, P3482, DOI 10.1158/0008-5472.CAN-08-2524
   WICK AN, 1957, J BIOL CHEM, V224, P963
   Wozniak MA, 2003, J CELL BIOL, V163, P583, DOI 10.1083/jcb.200305010
   Xie B, 1998, J BIOL CHEM, V273, P11576, DOI 10.1074/jbc.273.19.11576
   Ye JP, 1996, MOL CELL BIOL, V16, P6178
   Yi JM, 2009, BIOCHEM BIOPH RES CO, V378, P842, DOI 10.1016/j.bbrc.2008.11.142
   Ying H, 2006, MOL CANCER THER, V5, P2158, DOI 10.1158/1535-7163.MCT-05-0440
   Zhang N, 2007, CARDIOVASC TOXICOL, V7, P282, DOI 10.1007/s12012-007-9007-6
   Zhang Y, 2010, J SURG RES, V160, P102, DOI 10.1016/j.jss.2008.12.042
   Zhao YS, 2009, J BIOL CHEM, V284, P1385, DOI 10.1074/jbc.M802612200
   Zilberberg L, 2012, J CELL PHYSIOL, V227, P3828, DOI 10.1002/jcp.24094
   Zucker S, 2009, CANCER BIOL THER, V8, P2371, DOI 10.4161/cbt.8.24.10353
NR 202
TC 50
Z9 53
U1 2
U2 35
PU ELSEVIER
PI AMSTERDAM
PA RADARWEG 29, 1043 NX AMSTERDAM, NETHERLANDS
SN 0945-053X
EI 1569-1802
J9 MATRIX BIOL
JI Matrix Biol.
PD MAR 11
PY 2013
VL 32
IS 2
BP 95
EP 105
DI 10.1016/j.matbio.2012.11.016
PG 11
WC Biochemistry & Molecular Biology; Cell Biology
SC Biochemistry & Molecular Biology; Cell Biology
GA 134EA
UT WOS:000318191600005
PM 23262216
DA 2023-09-23
ER

PT J
AU Huang, WH
   Chang, MC
   Tsai, KS
   Hung, MC
   Chen, HL
   Hung, SC
AF Huang, W-H
   Chang, M-C
   Tsai, K-S
   Hung, M-C
   Chen, H-L
   Hung, S-C
TI Mesenchymal stem cells promote growth and angiogenesis of tumors in mice
SO ONCOGENE
LA English
DT Article
DE mesenchymal stem cells; cancer cells; endothelial cells; IL-6; endothelian-1; angiogenesis
ID stromal fibroblasts; expansion; release; pathway
AB Though the early integration of mesenchymal stem cells (MSCs) into tumor-associated stroma of cancer has been demonstrated, the functional contributions and underlying mechanisms of these cells to tumor growth and angiogenesis remain to be clarified. Using a xenograft model, human colorectal cancer cells, MSCs, and their cell mixture were introduced to a subcutaneous site of immunodeficient mice. The tumor growth rate and angiogenesis of each transplantation was then compared. We demonstrate that a variety of colorectal cancer cells, when mixed with otherwise non-tumorigenic MSCs, increase the tumor growth rate and angiogenesis more than that when mixed with carcinoma-associated fibroblasts or normal colonic fibroblasts. The secretion of interleukin-6 (IL-6) from MSCs increases the secretion of endothelin-1 (ET-1) in cancer cells, which induces the activation of Akt and ERK in endothelial cells, thereby enhancing their capacities for recruitment and angiogenesis to tumor. The IL-6/ET-1/Akt or ERK pathway of tumor-stroma interaction can be targeted by an antibody against IL-6 or Lentiviral-mediated RNAi against IL-6 in MSCs, by inhibition or knockdown of ET-1 in cancer cells, or by inhibition of ERK and Akt in host endothelial cells. These demonstrate that attempts to interrupt the interaction of MSCs and cancer cells help to abrogate angiogenesis and inhibit tumor growth in tumors formed by cancer cells admixed with MSCs. These data demonstrate that the tumor microenvironment, namely, MSCs-secreted IL-6, may enrich the proangiognic factors secreted by cancer cells to increase angiogenesis and tumor growth and that targeting this interaction may lead to novel therapeutic and preventive strategies.
C1 [Huang, W-H; Chen, H-L] Natl Yang Ming Univ, Inst Oral Biol, Dept Dent, Taipei 112, Taiwan.
   [Chang, M-C; Tsai, K-S] Natl Yang Ming Univ, Inst Anat & Cell Biol, Dept Dent, Taipei 112, Taiwan.
   [Chang, M-C; Hung, S-C] Taipei Vet Gen Hosp, Dept Orthopaed & Traumatol, Taipei, Taiwan.
   [Tsai, K-S; Hung, S-C] Taipei Vet Gen Hosp, Dept Med Res & Educ, Stem Cell Lab, Taipei, Taiwan.
   [Hung, M-C] Univ Texas MD Anderson Canc Ctr, Dept Mol & Cellular Biol, Houston, TX 77030 USA.
   [Hung, M-C] China Med Univ & Hosp, Coll Med, Grad Inst Canc Biol, Taichung, Taiwan.
   [Hung, M-C] China Med Univ & Hosp, Ctr Mol Med, Taichung, Taiwan.
   [Hung, S-C] Natl Yang Ming Univ, Inst Clin Med, Dept Dent, Taipei 112, Taiwan.
   [Hung, S-C] Natl Yang Ming Univ, Inst Pharmacol, Dept Dent, Taipei 112, Taiwan.
C3 National Yang Ming Chiao Tung University; National Yang Ming Chiao Tung University; Taipei Veterans General Hospital; Taipei Veterans General Hospital; University of Texas System; UTMD Anderson Cancer Center; China Medical University Taiwan; China Medical University Hospital - Taiwan; China Medical University Taiwan; China Medical University Hospital - Taiwan; National Yang Ming Chiao Tung University; National Yang Ming Chiao Tung University
RP Chen, HL (通讯作者)，Natl Yang Ming Univ, Inst Oral Biol, Dept Dent, 155,Sect 2,Li Ron St, Taipei 112, Taiwan.
EM hlchen2@ym.edu.tw; hungsc@vghtpe.gov.tw
FU National Science Council [99-3111-B-010-005-, 100-2321-B-010-022-]; Taipei Veterans General Hospital [V99E1-011]; National Yang-Ming University, Ministry of Education
CR Basile JR, 2007, J BIOL CHEM, V282, P6899, DOI 10.1074/jbc.M609570200
   Carmeliet P, 2005, NATURE, V438, P932, DOI 10.1038/nature04478
   Coffelt SB, 2009, P NATL ACAD SCI USA, V106, P3806, DOI 10.1073/pnas.0900244106
   Dwyer RM, 2007, CLIN CANCER RES, V13, P5020, DOI 10.1158/1078-0432.CCR-07-0731
   Eldesoky A, 2011, SAUDI J GASTROENTERO, V17, P170, DOI 10.4103/1319-3767.80378
   Erez N, 2010, CANCER CELL, V17, P135, DOI 10.1016/j.ccr.2009.12.041
   FOLKMAN J, 1973, J EXP MED, V138, P745, DOI 10.1084/jem.138.4.745
   Hung SC, 2005, CLIN CANCER RES, V11, P7749, DOI 10.1158/1078-0432.CCR-05-0876
   Hung SC, 2007, STEM CELLS, V25, P2363, DOI 10.1634/stemcells.2006-0686
   Joyce JA, 2005, CANCER CELL, V7, P513, DOI 10.1016/j.ccr.2005.05.024
   Karnoub AE, 2007, NATURE, V449, P557, DOI 10.1038/nature06188
   Lis R, 2011, INT J CANCER, V128, P715, DOI 10.1002/ijc.25619
   Liu Y, 2011, J BIOL CHEM, V286, P25007, DOI 10.1074/jbc.M110.213108
   Mishra PJ, 2008, CANCER RES, V68, P4331, DOI 10.1158/0008-5472.CAN-08-0943
   Murdoch C, 2008, NAT REV CANCER, V8, P618, DOI 10.1038/nrc2444
   Nelson J, 2003, NAT REV CANCER, V3, P110, DOI 10.1038/nrc990
   Orimo A, 2005, CELL, V121, P335, DOI 10.1016/j.cell.2005.02.034
   Patel SA, 2010, J IMMUNOL, V184, P5885, DOI 10.4049/jimmunol.0903143
   Piperi C, 2011, CYTOKINE, V55, P387, DOI 10.1016/j.cyto.2011.05.012
   Prockop DJ, 1997, SCIENCE, V276, P71, DOI 10.1126/science.276.5309.71
   Quante M, 2011, CANCER CELL, V19, P257, DOI 10.1016/j.ccr.2011.01.020
   Roodhart JML, 2011, CANCER CELL, V20, P370, DOI 10.1016/j.ccr.2011.08.010
   Sekiya I, 2002, STEM CELLS, V20, P530, DOI 10.1634/stemcells.20-6-530
   Shinagawa K, 2010, INT J CANCER, V127, P2323, DOI 10.1002/ijc.25440
   Shojaei F, 2008, CANCER RES, V68, P5501, DOI 10.1158/0008-5472.CAN-08-0925
   Spaeth EL, 2009, PLOS ONE, V4, P0, DOI 10.1371/journal.pone.0004992
   Stagg J, 2008, STEM CELL REV, V4, P119, DOI 10.1007/s12015-008-9030-4
   Tsai KS, 2011, GASTROENTEROLOGY, V141, P1046, DOI 10.1053/j.gastro.2011.05.045
   Yamanashi T, 2009, ONCOLOGY-BASEL, V77, P53, DOI 10.1159/000226112
NR 29
TC 155
Z9 160
U1 1
U2 23
PU NATURE PUBLISHING GROUP
PI LONDON
PA MACMILLAN BUILDING, 4 CRINAN ST, LONDON N1 9XW, ENGLAND
SN 0950-9232
EI 1476-5594
J9 ONCOGENE
JI Oncogene
PD SEP 12
PY 2013
VL 32
IS 37
BP 4343
EP 4354
DI 10.1038/onc.2012.458
PG 12
WC Biochemistry & Molecular Biology; Oncology; Cell Biology; Genetics & Heredity
SC Biochemistry & Molecular Biology; Oncology; Cell Biology; Genetics & Heredity
GA 218AF
UT WOS:000324404200003
PM 23085755
DA 2023-09-23
ER

PT J
AU Karagiannis, GS
   Berk, A
   Dimitromanolakis, A
   Diamandis, EP
AF Karagiannis, George S.
   Berk, Aaron
   Dimitromanolakis, Apostolos
   Diamandis, Eleftherios P.
TI Enrichment map profiling of the cancer invasion front suggests regulation of colorectal cancer progression by the bone morphogenetic protein antagonist, gremlin-1
SO MOLECULAR ONCOLOGY
LA English
DT Article
DE Colorectal cancer; Cancer-associated fibroblasts; Desmoplasia; Bone morphogenetic protein; Gremlin-1; Migration
ID stem-cell niche; mathematical-model; tumor-growth; mesenchymal transition; dual role; tgf-beta; fibroblasts; gene; expression; suppression
AB The cancer invasion front (OF), a spatially-recognized area due to the frequent presence of peritumoral desmoplastic reaction, represents a cancer site where many hallmarks of cancer metastasis occur. It is now strongly suggested that the desmoplastic microenvironment holds crucial information for determining tumor development and progression. Despite extensive research on tumor-host cell interactions at CIFs, the exact paracrine molecular network that is hardwired into the proteome of the stromal and cancer subpopulations remains partially understood. Here, we interrogated the signaling pathways and the molecular functional signatures across the proteome of a desmoplastic coculture model system of colorectal cancer progression. We discovered a group of bone morphogenetic protein (BMP) antagonists that coordinates major biological programs in CIFs, including cell proliferation, invasion, migration and differentiation processes. Using a mathematical model of cancer cell progression, coupled to in vitro cell migration assays, we demonstrated that the prominent BMP antagonist gremlin-1 (GREM1) may trigger motility of cancer cell cohorts. Our data collectively demonstrate that the desmoplastic CIFs deploy a microenvironmental signature, based on BMP antagonism, in order to regulate the motogenic fates of cancer cell cohorts invading the adjacent stroma. (C) 2013 Federation of European Biochemical Societies. Published by Elsevier B.V. All rights reserved.
C1 [Karagiannis, George S.; Berk, Aaron; Diamandis, Eleftherios P.] Univ Toronto, Dept Lab Med & Pathobiol, Toronto, ON, Canada.
   [Karagiannis, George S.; Dimitromanolakis, Apostolos; Diamandis, Eleftherios P.] Mt Sinai Hosp, Dept Pathol & Lab Med, Toronto, ON M5T 3L9, Canada.
   [Diamandis, Eleftherios P.] Univ Hlth Network, Dept Clin Biochem, Toronto, ON, Canada.
C3 University of Toronto; University of Toronto; Sinai Health System Toronto; Lunenfeld Tanenbaum Research Institute; University of Toronto; University Health Network Toronto
RP Diamandis, EP (通讯作者)，Mt Sinai Hosp, Joseph & Wolf Lebovic Ctr, 60 Murray St Box 32,Floor 6 Room L6-201, Toronto, ON M5T 3L9, Canada.
EM ediamandis@mtsinai.on.ca
CR Alarcon T, 2003, J THEOR BIOL, V225, P257, DOI 10.1016/S0022-5193(03)00244-3
   Alarmo EL, 2010, ENDOCR-RELAT CANCER, V17, PR123, DOI 10.1677/ERC-09-0273
   Anderson ARA, 2005, MATH MED BIOL, V22, P163, DOI 10.1093/imammb/dqi005
   Ayala G, 2003, CLIN CANCER RES, V9, P4792
   Beck SE, 2007, CELL SIGNAL, V19, P1465, DOI 10.1016/j.cellsig.2007.01.017
   Beck SE, 2006, AM J PHYSIOL-GASTR L, V291, PG135, DOI 10.1152/ajpgi.00482.2005
   Beites CL, 2009, DEVELOPMENT, V136, P2187, DOI 10.1242/dev.030544
   Bierie B, 2006, NAT REV CANCER, V6, P506, DOI 10.1038/nrc1926
   Carvajal G, 2008, TRANSPL P, V40, P734, DOI 10.1016/j.transproceed.2008.02.064
   Chaplain MAJ, 1996, INVAS METAST, V16, P222
   Coveney PV, 2005, J R SOC INTERFACE, V2, P267, DOI 10.1098/rsif.2005.0045
   De Wever O, 2003, J PATHOL, V200, P429, DOI 10.1002/path.1398
   De Wever O, 2008, INT J CANCER, V123, P2229, DOI 10.1002/ijc.23925
   De Wever O, 2008, HISTOCHEM CELL BIOL, V130, P481, DOI 10.1007/s00418-008-0464-1
   DVORAK HF, 1986, NEW ENGL J MED, V315, P1650
   Elenbaas B, 2001, EXP CELL RES, V264, P169, DOI 10.1006/excr.2000.5133
   Flier SN, 2010, J BIOL CHEM, V285, P20202, DOI 10.1074/jbc.M110.102012
   Glaros T, 2009, FRONT BIOSCI-LANDMRK, V14, P3988, DOI 10.2735/3506
   Hanahan D, 2011, CELL, V144, P646, DOI 10.1016/j.cell.2011.02.013
   Hardwick JCH, 2004, GASTROENTEROLOGY, V126, P111, DOI 10.1053/j.gastro.2003.10.067
   He XC, 2004, NAT GENET, V36, P1117, DOI 10.1038/ng1430
   Heit Bryan, 2003, SCI STKE, V2003, PPL5, DOI 10.1126/stke.2003.170.pl5
   HEWITT RE, 1991, INT J CANCER, V49, P666, DOI 10.1002/ijc.2910490507
   Hsu MY, 2005, CANCER METAST REV, V24, P251, DOI 10.1007/s10555-005-1575-y
   Huang WH, 2013, ONCOGENE, V32, P4343, DOI 10.1038/onc.2012.458
   Jensen LJ, 2009, NUCLEIC ACIDS RES, V37, PD412, DOI 10.1093/nar/gkn760
   Kalluri R, 2006, NAT REV CANCER, V6, P392, DOI 10.1038/nrc1877
   Karagiannis GS, 2013, BMC CARDIOVASC DISOR, V13, P0, DOI 10.1186/1471-2261-13-4
   Karagiannis GS, 2012, MOL CANCER RES, V10, P1403, DOI 10.1158/1541-7786.MCR-12-0307
   Karagiannis GS, 2012, ONCOTARGET, V3, P267, DOI 10.18632/oncotarget.451
   Karagiannis GS, 2010, MOL ONCOL, V4, P496, DOI 10.1016/j.molonc.2010.09.001
   Kosinski C, 2007, P NATL ACAD SCI USA, V104, P15418, DOI 10.1073/pnas.0707210104
   Kotzsch A, 2008, J BIOL CHEM, V283, P5876, DOI 10.1074/jbc.M706029200
   Kunz-Schughart LA, 2002, HISTOL HISTOPATHOL, V17, P623, DOI 10.14670/HH-17.623
   Kunz-Schughart LA, 2002, HISTOL HISTOPATHOL, V17, P599, DOI 10.14670/HH-17.599
   Maere S, 2005, BIOINFORMATICS, V21, P3448, DOI 10.1093/bioinformatics/bti551
   Materi W, 2007, GENE REGUL SYST BIO, V1, P91
   Merico D, 2011, METHODS MOL BIOL, V781, P257, DOI 10.1007/978-1-61779-276-2_12
   Merico D, 2010, PLOS ONE, V5, P0, DOI 10.1371/journal.pone.0013984
   Mitola S, 2010, BLOOD, V116, P3677, DOI 10.1182/blood-2010-06-291930
   Mitrovic B, 2012, MODERN PATHOL, V25, P1315, DOI 10.1038/modpathol.2012.94
   Mueller L, 2007, AM J PATHOL, V171, P1608, DOI 10.2353/ajpath.2007.060661
   Namkoong H, 2006, BMC CANCER, V6, P0, DOI 10.1186/1471-2407-6-74
   Navab R, 2011, P NATL ACAD SCI USA, V108, P7160, DOI 10.1073/pnas.1014506108
   Olive KP, 2009, SCIENCE, V324, P1457, DOI 10.1126/science.1171362
   Pandol S, 2009, CLIN GASTROENTEROL H, V7, PS44, DOI 10.1016/j.cgh.2009.07.039
   Perumpanani AJ, 1996, INVAS METAST, V16, P209
   Prassas I, 2011, MOL CANCER THER, V10, P2083, DOI 10.1158/1535-7163.MCT-11-0421
   Quante M, 2011, CANCER CELL, V19, P257, DOI 10.1016/j.ccr.2011.01.020
   R Development Core Team, 2008, R LANG ENV STAT COMP, V0, P0
   Ravelli C, 2013, ANGIOGENESIS, V16, P235, DOI 10.1007/s10456-012-9309-6
   Ridgway D, 2006, CURR OPIN BIOTECH, V17, P493, DOI 10.1016/j.copbio.2006.08.004
   Sherratt JA, 2001, J MATH BIOL, V43, P291, DOI 10.1007/s002850100088
   Silva AS, 2010, J THEOR BIOL, V262, P601, DOI 10.1016/j.jtbi.2009.10.031
   Sneddon JB, 2007, CELL STEM CELL, V1, P607, DOI 10.1016/j.stem.2007.11.009
   Sneddon JB, 2006, P NATL ACAD SCI USA, V103, P14842, DOI 10.1073/pnas.0606857103
   Stabile H, 2007, BLOOD, V109, P1834, DOI 10.1182/blood-2006-06-032276
   Stover C, 2010, INT J MOL MED, V25, P307, DOI 10.3892/ijmm_00000346
   Sun SY, 2005, B MATH BIOL, V67, P313, DOI 10.1016/j.bulm.2004.07.004
   Tiger CF, 2012, MOL SYST BIOL, V8, P0, DOI 10.1038/msb.2012.12
   Tocharus J, 2004, DEV GROWTH DIFFER, V46, P257
   Ward JP, 1997, IMA J MATH APPL MED, V14, P39
   Ward JP, 1999, IMA J MATH APPL MED, V16, P171
   Wen XZ, 2006, ONCOGENE, V25, P2666, DOI 10.1038/sj.onc.1209297
   Wu WKK, 2008, BRIT J PHARMACOL, V154, P632, DOI 10.1038/bjp.2008.115
   Xing F, 2010, FRONT BIOSCI-LANDMRK, V15, P166, DOI 10.2741/3613
   Yang F, 2005, CANCER RES, V65, P8887, DOI 10.1158/0008-5472.CAN-05-1702
   Ye L, 2007, HISTOL HISTOPATHOL, V22, P1129, DOI 10.14670/HH-22.1129
   Zeisberg M, 2005, J BIOL CHEM, V280, P8094, DOI 10.1074/jbc.M413102200
NR 69
TC 44
Z9 47
U1 1
U2 15
PU WILEY
PI HOBOKEN
PA 111 RIVER ST, HOBOKEN 07030-5774, NJ USA
SN 1878-0261
EI 
J9 MOL ONCOL
JI Mol. Oncol.
PD AUG 15
PY 2013
VL 7
IS 4
BP 826
EP 839
DI 10.1016/j.molonc.2013.04.002
PG 14
WC Oncology
SC Oncology
GA 199TV
UT WOS:000323019300009
PM 23659962
DA 2023-09-23
ER

PT J
AU Pham, LK
   Liang, MM
   Adisetiyo, HA
   Liao, CP
   Cohen, MB
   Tahara, SM
   Frenkel, B
   Kasahara, N
   Roy-Burman, P
AF Pham, Linda Kim
   Liang, Mengmeng
   Adisetiyo, Helty A.
   Liao, Chun-Peng
   Cohen, Michael B.
   Tahara, Stanley M.
   Frenkel, Baruch
   Kasahara, Noriyuki
   Roy-Burman, Pradip
TI Contextual effect of repression of bone morphogenetic protein activity in prostate cancer
SO ENDOCRINE-RELATED CANCER
LA English
DT Article
DE BMP; noggin; prostate cancer mouse model; prostate cancer cell lines; cancer-associated fibroblasts
ID noggin expression; lentivirus vector; cells; growth; bmps; antagonists; metastasis; inhibition; smad
AB Several studies have focused on the effect of bone morphogenetic protein (BMP) on prostate cancer homing and growth at distant metastatic sites, but very little effect at the primary site. Here, we used two cell lines, one (E8) isolated from a primary tumor and the other (cE1) from a recurrent tumor arising at the primary site, both from the conditional Pten deletion mouse model of prostatic adenocarcinoma. Over-expression of the BMP antagonist noggin inhibited proliferation of cE1 cells in vitro while enhancing their ability to migrate. On the other hand, cE1/noggin grafts grown in vivo showed a greater mass and a higher proliferation index than the cE1/control grafts. For suppression of BMP activity in the context of cancer-associated fibroblasts (CAFs), we used noggin-transduced CAFs from the same mouse model to determine their effect on E8-or cE1-induced tumor growth. CAF/noggin led to increased tumor mass and greater de-differentiation of the E8 cell when compared with tumors formed in the presence of CAF/control cells. A trend of increase in the size of the tumor was also noted for cE1 cells when inoculated with CAF/noggin. Together, the results may point to a potential inhibitory role of BMP in the growth or re-growth of prostate tumor at the primary site. Additionally, results for cE1/noggin, and cE1 mixed with CAF/noggin, suggested that suppression of BMP activity in the cancer cells may have a stronger growth-enhancing effect on the tumor than its suppression in the fibroblastic compartment of the tumor microenvironment.
C1 [Pham, Linda Kim; Tahara, Stanley M.] Univ So Calif, Dept Mol Microbiol & Immunol, Los Angeles, CA 90033 USA.
   [Liang, Mengmeng; Liao, Chun-Peng; Roy-Burman, Pradip] Univ So Calif, Dept Pathol, Los Angeles, CA 90033 USA.
   [Adisetiyo, Helty A.; Frenkel, Baruch; Roy-Burman, Pradip] Univ So Calif, Keck Sch Med, Dept Biochem & Mol Biol, Los Angeles, CA 90033 USA.
   [Cohen, Michael B.] Univ Utah, Dept Pathol, Salt Lake City, UT USA.
   [Kasahara, Noriyuki] Univ Calif Los Angeles, David Geffen Sch Med, Dept Med, Los Angeles, CA 90095 USA.
C3 University of Southern California; University of Southern California; University of Southern California; Utah System of Higher Education; University of Utah; University of California System; University of California Los Angeles; University of California Los Angeles Medical Center; David Geffen School of Medicine at UCLA
RP Roy-Burman, P (通讯作者)，Univ So Calif, Dept Pathol, 2011 Zonal Ave, Los Angeles, CA 90033 USA.
EM royburma@usc.edu
FU NIH [R01 CA59705, R01 CA113392]; NIH training grant [T32 AI07078]
CR Avsian-Kretchmer O, 2004, MOL ENDOCRINOL, V18, P1, DOI 10.1210/me.2003-0227
   Benelli R, 2010, MOL CANCER, V9, P0, DOI 10.1186/1476-4598-9-142
   Buijs JT, 2007, AM J PATHOL, V171, P1047, DOI 10.2353/ajpath.2007.070168
   Dai JL, 2005, CANCER RES, V65, P8274, DOI 10.1158/0008-5472.CAN-05-1891
   Dai JL, 2004, CANCER RES, V64, P994, DOI 10.1158/0008-5472.CAN-03-1382
   Ding ZH, 2011, NATURE, V470, P269, DOI 10.1038/nature09677
   Dull T, 1998, J VIROL, V72, P8463, DOI 10.1128/JVI.72.11.8463-8471.1998
   Even J, 2012, J AM ACAD ORTHOP SUR, V20, P547, DOI 10.5435/JAAOS-20-09-547
   Feeley BT, 2006, BONE, V38, P154, DOI 10.1016/j.bone.2005.07.015
   Feeley BT, 2005, J BONE MINER RES, V20, P2189, DOI 10.1359/JBMR.050802
   Groppe J, 2002, NATURE, V420, P636, DOI 10.1038/nature01245
   Haudenschild DR, 2004, CANCER RES, V64, P8276, DOI 10.1158/0008-5472.CAN-04-2251
   Kim IY, 2000, CANCER RES, V60, P2840
   Kim M, 2011, BMB REP, V44, P619, DOI 10.5483/BMBRep.2011.44.10.619
   Krause C, 2011, INT J BIOCHEM CELL B, V43, P478, DOI 10.1016/j.biocel.2011.01.007
   Kwon H, 2010, J TISSUE ENG REGEN M, V4, P590, DOI 10.1002/term.268
   Liao Chun-Peng, 2010, HORMONES & CANCER, V1, P44, DOI 10.1007/s12672-009-0005-y
   LIMM ZC, 2009, LAB INVEST, V90, P222, DOI 10.1038/LABINVEST.2009.128)
   Masuda H, 2004, PROSTATE, V59, P101, DOI 10.1002/pros.20030
   Morrissey C, 2010, NEOPLASIA, V12, P192, DOI 10.1593/neo.91836
   Orimo A, 2005, CELL, V121, P335, DOI 10.1016/j.cell.2005.02.034
   Pensak MJ, 2013, CURR PHARM DESIGN, V19, P3466, DOI 10.2174/1381612811319190012
   Reinhold MI, 2004, J BIOL CHEM, V279, P38209, DOI 10.1074/jbc.M404855200
   Schwaninger R, 2007, AM J PATHOL, V170, P160, DOI 10.2353/ajpath.2007.051276
   Secondini C, 2011, PLOS ONE, V6, P0, DOI 10.1371/journal.pone.0016078
   Shaw A, 2010, DIFFERENTIATION, V79, P41, DOI 10.1016/j.diff.2009.08.009
   Song KN, 2010, J BIOL CHEM, V285, P12169, DOI 10.1074/jbc.M109.087197
   Thomas R, 2001, INT J CANCER, V93, P47, DOI 10.1002/ijc.1291
   Virk MS, 2009, BONE, V44, P160, DOI 10.1016/j.bone.2008.09.009
   VIRK MS, 2010, BONE, V48, P578, DOI 10.1016/J.B0NE.2010.11.003)
   Winkler DG, 2004, J BIOL CHEM, V279, P36293, DOI 10.1074/jbc.M400521200
   Yanagita M, 2005, CYTOKINE GROWTH F R, V16, P309, DOI 10.1016/j.cytogfr.2005.02.007
   Yang S, 2008, CANCER RES, V68, P198, DOI 10.1158/0008-5472.CAN-07-5074
   Yang SX, 2006, CANCER RES, V66, P4285, DOI 10.1158/0008-5472.CAN-05-4456
   Yang SX, 2005, CANCER RES, V65, P5769, DOI 10.1158/0008-5472.CAN-05-0289
   Ye L, 2007, J UROLOGY, V178, P1086, DOI 10.1016/j.juro.2007.05.003
   Yuen HF, 2008, MODERN PATHOL, V21, P1436, DOI 10.1038/modpathol.2008.94
   Zufferey R, 1998, J VIROL, V72, P9873, DOI 10.1128/JVI.72.12.9873-9880.1998
NR 38
TC 6
Z9 8
U1 0
U2 4
PU BIOSCIENTIFICA LTD
PI BRISTOL
PA EURO HOUSE, 22 APEX COURT WOODLANDS, BRADLEY STOKE, BRISTOL BS32 4JT, ENGLAND
SN 1351-0088
EI 1479-6821
J9 ENDOCR-RELAT CANCER
JI Endocr.-Relat. Cancer
PD DEC 15
PY 2013
VL 20
IS 6
BP 861
EP 874
DI 10.1530/ERC-13-0100
PG 14
WC Oncology; Endocrinology & Metabolism
SC Oncology; Endocrinology & Metabolism
GA 282WZ
UT WOS:000329206500015
PM 24042462
DA 2023-09-23
ER

PT J
AU Chaudhry, SI
   Hooper, S
   Nye, E
   Williamson, P
   Harrington, K
   Sahai, E
AF Chaudhry, S. I.
   Hooper, S.
   Nye, E.
   Williamson, P.
   Harrington, K.
   Sahai, E.
TI Autocrine IL-1 beta-TRAF6 signalling promotes squamous cell carcinoma invasion through paracrine INF alpha, signalling to carcinoma-associated fibroblasts
SO ONCOGENE
LA English
DT Article
DE Traf6; Interleukin-1; TNR alpha; invasion; carcinoma-associated fibroblast
ID necrosis-factor-alpha; kappa-b; cytoskeletal changes; actin cytoskeleton; cancer cells; tnf-alpha; tgf-beta; activation; traf6; tumors
AB The invasion of squamous cell carcinoma (SCC) is a significant cause of morbidity and mortality. Here, we identify an E3 ligase, Traf6 and a de-ubiquitinating enzyme, Cezanne/ZA20D1, as important regulators of this process in organotypic models. Traf6 can promote the formation of Cdc42-dependent F-actin microspikes. Furthermore, Traf6 has a key role in autocrine interleukin-1 beta signalling in SCC cells, which in turn is required to drive the expression of tumour necrosis factor alpha (TNF alpha). TNF alpha acts in a paracrine manner to increase the invasion-promoting potential of carcinoma-associated fibroblasts (CAFs). Exogenous TNF alpha signalling can restore invasion in cells depleted of Traf6. In conclusion, Traf6 has two important roles in SCC invasion: it promotes cell intrinsic Cdc42-dependent regulation of the actin cytoskeleton and enables production of the paracrine signal, TNF alpha, that enhances the activity of CAFs. Oncogene (2013) 32, 747-758; doi:10.1038/onc.2012.91; published online 26 March 2012
C1 [Chaudhry, S. I.; Hooper, S.; Sahai, E.] Canc Res UK London Res Inst, Tumour Cell Biol Lab, London WC2A 3LY, England.
   [Chaudhry, S. I.] UCL Eastman Dent Inst, London, England.
   [Chaudhry, S. I.] UCLHT Eastman Dent Hosp, London, England.
   [Nye, E.] Canc Res UK London Res Inst, Expt Histopathol Lab, London WC2A 3LY, England.
   [Williamson, P.] St George Hosp, Thomas Tatum Head & Neck Unit, London, England.
   [Harrington, K.] Inst Canc Res, London SW3 6JB, England.
C3 Cancer Research UK; University of London; University College London; University of London; University College London; Cancer Research UK; St Georges University London; Royal Marsden NHS Foundation Trust; University of London; Institute of Cancer Research - UK
RP Sahai, E (通讯作者)，Canc Res UK London Res Inst, Tumour Cell Biol Lab, 44 Lincolns Inn Fields, London WC2A 3LY, England.
EM erik.sahai@cancer.org.uk
FU Cancer Research UK; Cancer Research UK [15154] Funding Source: researchfish
CR Ahn KS, 2007, CURR MOL MED, V7, P619, DOI 10.2174/156652407782564363
   Bhowmick NA, 2004, SCIENCE, V303, P848, DOI 10.1126/science.1090922
   Bremm A, 2010, NAT STRUCT MOL BIOL, V17, P939, DOI 10.1038/nsmb.1873
   Castillo-Lluva S, 2010, NAT CELL BIOL, V12, P1078, DOI 10.1038/ncb2112
   Chen YZ, 2009, MOL CELL, V35, P841, DOI 10.1016/j.molcel.2009.09.004
   De Wever O, 2004, FASEB J, V18, P1016, DOI 10.1096/fj.03-1110fje
   Deng L, 2000, CELL, V103, P351, DOI 10.1016/S0092-8674(00)00126-4
   Elmets CA, 2010, JNCI-J NATL CANCER I, V102, P1835, DOI 10.1093/jnci/djq442
   Enesa K, 2008, J BIOL CHEM, V283, P7036, DOI 10.1074/jbc.M708690200
   Erez N, 2010, CANCER CELL, V17, P135, DOI 10.1016/j.ccr.2009.12.041
   Evans PC, 2001, BIOCHEM J, V357, P617, DOI 10.1042/0264-6021:3570617
   Evans PC, 2003, J BIOL CHEM, V278, P23180, DOI 10.1074/jbc.M301863200
   Gaggioli C, 2007, NAT CELL BIOL, V9, P1392, DOI 10.1038/ncb1658
   Gil Z, 2009, ISR MED ASSOC J, V11, P296
   GRONOWICZ G, 1992, J PERIODONTAL RES, V27, P562, DOI 10.1111/j.1600-0765.1992.tb01737.x
   Hanna AN, 2001, MOL BIOL CELL, V12, P3618, DOI 10.1091/mbc.12.11.3618
   Heyninck K, 1999, FEBS LETT, V442, P147, DOI 10.1016/S0014-5793(98)01645-7
   Hidalgo-Carcedo C, 2011, NAT CELL BIOL, V13, P49, DOI 10.1038/ncb2133
   HOOPER S, 1900, V102, V0, P392
   Jeong JG, 2004, BIOCHEM BIOPH RES CO, V324, P3, DOI 10.1016/j.bbrc.2004.09.011
   Kalluri R, 2006, NAT REV CANCER, V6, P392, DOI 10.1038/nrc1877
   Krelin Y, 2007, CANCER RES, V67, P1062, DOI 10.1158/0008-5472.CAN-06-2956
   Kurihara Y, 2009, CLIN EXP METASTAS, V26, P425, DOI 10.1007/s10585-009-9241-3
   Moore RJ, 1999, NAT MED, V5, P828, DOI 10.1038/10552
   Nystrom ML, 2005, J PATHOL, V205, P468, DOI 10.1002/path.1716
   Olive KP, 2009, SCIENCE, V324, P1457, DOI 10.1126/science.1171362
   Pritchard S, 2006, ARTHRITIS RHEUM-US, V54, P2164, DOI 10.1002/art.21941
   Ridley AJ, 2006, TRENDS CELL BIOL, V16, P522, DOI 10.1016/j.tcb.2006.08.006
   Rosenblum H, 2011, AUTOIMMUN REV, V10, P563, DOI 10.1016/j.autrev.2011.04.010
   Sanz-Moreno V, 2011, CANCER CELL, V20, P229, DOI 10.1016/j.ccr.2011.06.018
   Scott KA, 2003, MOL CANCER THER, V2, P445
   Shah JP, 2009, ORAL ONCOL, V45, P394, DOI 10.1016/j.oraloncology.2008.05.017
   Smith PC, 2009, J PERIODONTAL RES, V44, P73, DOI 10.1111/j.1600-0765.2007.01081.x
   Stuelten CH, 2005, J CELL SCI, V118, P2143, DOI 10.1242/jcs.02334
   Szlosarek PW, 2003, LANCET ONCOL, V4, P565, DOI 10.1016/S1470-2045(03)01196-3
   Tse WKF, 2009, BMC GENOMICS, V10, P0, DOI 10.1186/1471-2164-10-637
   Wajant H, 2001, CELL SIGNAL, V13, P389, DOI 10.1016/S0898-6568(01)00160-7
   Wang HR, 2003, SCIENCE, V302, P1775, DOI 10.1126/science.1090772
   Wang KZQ, 2006, J CELL SCI, V119, P1579, DOI 10.1242/jcs.02889
   Windheim M, 2008, MOL CELL BIOL, V28, P1783, DOI 10.1128/MCB.02380-06
   Wojciak-Stothard B, 1998, J CELL PHYSIOL, V176, P150, DOI 10.1002/(SICI)1097-4652(199807)176:1<150::AID-JCP17>3.0.CO;2-B
   Yang WL, 2009, SCIENCE, V325, P1134, DOI 10.1126/science.1175065
   Yao M, 2007, ORAL ONCOL, V43, P213, DOI 10.1016/j.oraloncology.2006.04.013
   Yin Q, 2009, NAT STRUCT MOL BIOL, V16, P658, DOI 10.1038/nsmb.1605
NR 44
TC 32
Z9 35
U1 0
U2 13
PU NATURE PUBLISHING GROUP
PI LONDON
PA MACMILLAN BUILDING, 4 CRINAN ST, LONDON N1 9XW, ENGLAND
SN 0950-9232
EI 
J9 ONCOGENE
JI Oncogene
PD FEB 7
PY 2013
VL 32
IS 6
BP 747
EP 758
DI 10.1038/onc.2012.91
PG 12
WC Biochemistry & Molecular Biology; Oncology; Cell Biology; Genetics & Heredity
SC Biochemistry & Molecular Biology; Oncology; Cell Biology; Genetics & Heredity
GA 101AF
UT WOS:000315746700008
PM 22450746
DA 2023-09-23
ER

PT J
AU Ino, Y
   Yamazaki-Itoh, R
   Oguro, S
   Shimada, K
   Kosuge, T
   Zavada, J
   Kanai, Y
   Hiraoka, N
AF Ino, Yoshinori
   Yamazaki-Itoh, Rie
   Oguro, Seiji
   Shimada, Kazuaki
   Kosuge, Tomoo
   Zavada, Jan
   Kanai, Yae
   Hiraoka, Nobuyoshi
TI Arginase II Expressed in Cancer-Associated Fibroblasts Indicates Tissue Hypoxia and Predicts Poor Outcome in Patients with Pancreatic Cancer
SO PLOS ONE
LA English
DT Article
ID arginine metabolism; suppressor-cells; proliferation; angiogenesis; macrophages; molecules
AB An adequate level of arginine in the tissue microenvironment is essential for T cell activity and survival. Arginine levels are regulated by the arginine-catabolizing enzyme, arginase (ARG). It has been reported that arginase II (ARG2), one of two ARGs, is aberrantly expressed in prostate cancer cells, which convert arginine into ornithine, resulting in a lack of arginine that weakens tumor-infiltrating lymphocytes and renders them dysfunctional. However, immune suppression mediated by ARG2-expressing cancer cells in lung cancer has not been observed. Here we studied the expression of ARG2 in pancreatic ductal carcinoma (PDC) tissue clinicopathologically by examining over 200 cases of PDC. In contrast to prostate cancer, ARG2 expression was rarely demonstrated in PDC cells by immunohistochemistry, and instead ARG2 was characteristically expressed in alpha-smooth muscle actin-positive cancer-associated fibroblasts (CAFs), especially those located within and around necrotic areas in PDC. The presence of ARG2-expressing CAFs was closely correlated with shorter overall survival (OS; P = 0.003) and disease-free survival (DFS; P = 0.0006). Multivariate Cox regression analysis showed that the presence of ARG2-expressing CAFs in PDC tissue was an independent predictor of poorer OS (hazard ratio [HR] = 1.582, P = 0.007) and DFS (HR = 1.715, P = 0.001) in PDC patients. In addition to the characteristic distribution of ARG2-expressing CAFs, such CAFs co-expressed carbonic anhydrase IX, SLC2A1, or HIF-1 alpha, markers of hypoxia, in PDC tissue. Furthermore, in vitro experiments revealed that cultured fibroblasts extracted from PDC tissue expressed the ARG2 transcript after exposure to hypoxia, which had arginase activity. These results indicate that cancer cell-mediated immune suppression through ARG2 expression is not a general event and that the presence of ARG2-expressing CAFs is an indicator of poor prognosis, as well as hypoxia, in PDC tissue.
C1 [Ino, Yoshinori; Yamazaki-Itoh, Rie; Oguro, Seiji; Kanai, Yae; Hiraoka, Nobuyoshi] Natl Canc Ctr, Res Inst, Div Mol Pathol, Tokyo 104, Japan.
   [Shimada, Kazuaki; Kosuge, Tomoo] Natl Canc Ctr, Hepatobiliary & Pancreat Surg Div, Tokyo, Japan.
   [Zavada, Jan] Acad Sci Czech Republ, Inst Organ Chem & Biochem, Prague, Czech Republic.
C3 National Cancer Center - Japan; National Cancer Center - Japan; Czech Academy of Sciences; Institute of Organic Chemistry & Biochemistry of the Czech Academy of Sciences
RP Hiraoka, N (通讯作者)，Natl Canc Ctr, Res Inst, Div Mol Pathol, Tokyo 104, Japan.
EM nhiraoka@ncc.go.jp
FU Ministry of Health, Labor and Welfare of Japan; Ministry of Education, Culture, Sports, Science and Technology of Japan; Princess Takamatsu Foundation [10-24216]; Cancer Research and Development Fund
CR ALBINA JE, 1995, J IMMUNOL, V155, P4391
   Bronte V, 2005, J EXP MED, V201, P1257, DOI 10.1084/jem.20042028
   Center for Cancer Control and Information Services and National Cancer Center J, 2009, CANC STAT JAP, V0, P0
   Chen B, 2009, AM J PHYSIOL-LUNG C, V297, PL1151, DOI 10.1152/ajplung.00183.2009
   Clarkson AN, 2005, FASEB J, V19, P1036, DOI 10.1096/fj.04-3367fje
   Gabrilovich DI, 2009, NAT REV IMMUNOL, V9, P162, DOI 10.1038/nri2506
   Gerner EW, 2004, NAT REV CANCER, V4, P781, DOI 10.1038/nrc1454
   Grothey A, 2009, NAT REV CLIN ONCOL, V6, P507, DOI 10.1038/nrclinonc.2009.110
   Hanahan D, 2011, CELL, V144, P646, DOI 10.1016/j.cell.2011.02.013
   Hasebe T, 1996, JPN J CANCER RES, V87, P385, DOI 10.1111/j.1349-7006.1996.tb00234.x
   Hiraoka N, 2010, BRIT J CANCER, V103, P1057, DOI 10.1038/sj.bjc.6605854
   Hiraoka N, 2006, CLIN CANCER RES, V12, P5423, DOI 10.1158/1078-0432.CCR-06-0369
   Hiraoka N, 2011, GASTROENTEROLOGY, V140, P310, DOI 10.1053/j.gastro.2010.10.009
   Hruban R, 2010, WHO CLASSIFICATION T, V0, P281
   HRUBAN RH, 2007, AFIP ATLAS TUMOR PAT, V0, P111
   *JAP PANCR SOC, 2003, CLASS PANCR CANC, V0, P0
   Krotova K, 2010, AM J PHYSIOL-CELL PH, V299, PC1541, DOI 10.1152/ajpcell.00068.2010
   Li H, 2001, AM J PHYSIOL-ENDOC M, V280, PE75, DOI 10.1152/ajpendo.2001.280.1.E75
   Lim JE, 2003, ANN SURG, V237, P74, DOI 10.1097/00000658-200301000-00011
   Louis CA, 1998, AM J PHYSIOL-REG I, V274, PR775, DOI 10.1152/ajpregu.1998.274.3.R775
   Morris SM, 2009, BRIT J PHARMACOL, V157, P922, DOI 10.1111/j.1476-5381.2009.00278.x
   Munder M, 2009, BRIT J PHARMACOL, V158, P638, DOI 10.1111/j.1476-5381.2009.00291.x
   Ochoa AC, 2007, CLIN CANCER RES, V13, P721S, DOI 10.1158/1078-0432.CCR-06-2197
   Okami J, 2004, CANCER RES, V64, P5338, DOI 10.1158/0008-5472.CAN-04-0089
   PASTOREKOVA S, 1992, VIROLOGY, V187, P620, DOI 10.1016/0042-6822(92)90464-Z
   Philip PA, 2009, J CLIN ONCOL, V27, P5660, DOI 10.1200/JCO.2009.21.9022
   Rodriguez PC, 2003, J IMMUNOL, V171, P1232, DOI 10.4049/jimmunol.171.3.1232
   Rotondo R, 2008, INT J CANCER, V123, P1108, DOI 10.1002/ijc.23437
   Semenza GL, 2009, CURR PHARM DESIGN, V15, P3839, DOI 10.2174/138161209789649402
   Semenza GL, 2006, EXPERT OPIN THER TAR, V10, P267, DOI 10.1517/14728222.10.2.267
   Sessa C, 2008, NAT CLIN PRACT ONCOL, V5, P378, DOI 10.1038/ncponc1150
   Sica A, 2007, J CLIN INVEST, V117, P1155, DOI 10.1172/JCI31422
   Sica A, 2011, J MOL MED, V89, P657, DOI 10.1007/s00109-011-0724-8
   Siegel R, 2011, CA-CANCER J CLIN, V61, P212, DOI 10.3322/caac.20121
   Sobin LH, 2009, UICC TNM ATLAS, V0, P0
   Takahashi Y, 2007, CLIN CANCER RES, V13, P187, DOI 10.1158/1078-0432.CCR-06-1408
   Toby IT, 2010, AM J PHYSIOL-LUNG C, V298, PL600, DOI 10.1152/ajplung.00122.2009
   Wenger Roland H, 2005, SCI STKE, V2005, Pre12, DOI 10.1126/stke.3062005re12
   Wu GY, 1998, BIOCHEM J, V336, P1, DOI 10.1042/bj3360001
   Zavada J, 2000, BRIT J CANCER, V82, P1808, DOI 10.1054/bjoc.2000.1111
NR 40
TC 107
Z9 110
U1 0
U2 16
PU PUBLIC LIBRARY SCIENCE
PI SAN FRANCISCO
PA 1160 BATTERY STREET, STE 100, SAN FRANCISCO, CA 94111 USA
SN 1932-6203
EI 
J9 PLOS ONE
JI PLoS One
PD FEB 12
PY 2013
VL 8
IS 2
BP 
EP 
DI 10.1371/journal.pone.0055146
PG 14
WC Multidisciplinary Sciences
SC Science & Technology - Other Topics
GA 104BU
UT WOS:000315965100011
PM 23424623
DA 2023-09-23
ER

PT J
AU Liao, R
   Wu, H
   Yi, Y
   Wang, JX
   Cai, XY
   He, HW
   Cheng, YF
   Zhou, J
   Fan, J
   Sun, J
   Qiu, SJ
AF Liao, Rui
   Wu, Han
   Yi, Yong
   Wang, Jia-Xing
   Cai, Xiao-Yan
   He, Hong-Wei
   Cheng, Yun-Feng
   Zhou, Jian
   Fan, Jia
   Sun, Jian
   Qiu, Shuang-Jian
TI Clinical significance and gene expression study of human hepatic stellate cells in HBV related-hepatocellular carcinoma
SO JOURNAL OF EXPERIMENTAL & CLINICAL CANCER RESEARCH
LA English
DT Article
DE Hepatic stellate cell; Prognosis; Phenotype; Gene expression; Hepatocellular carcinoma
ID fibrillary acidic protein; activation; prognosis; pathway; cancer; heterogeneity; oncogenes; survival; risk
AB Background: Peritumoral activated hepatic stellate cells (HSCs) are versatile myofibroblast-like cells closely related with hepatocellular carcinoma (HCC) progression. So far, comprehensive comparison of gene expression of human HSCs during hepatocarcinogenesis is scanty. Therefore, we identified the phenotypic and genomic characteristics of peritumoral HSCs to explore the valuable information on the prognosis and therapeutic targets of HBV related HCC. Methods: A tissue microarray containing 224 HBV related HCC patients was used to evaluate the expression of phenotype markers of HSCs including alpha-SMA, glial fibrillary acidic protein (GFAP), desmin, vinculin and vimentin. HSCs and cancer associated myofibroblasts (CAMFs) were isolated from normal, peritumoral human livers and cancer tissues, respectively. Flow cytometry and gene microarray analysis were performed to evaluate the phenotypic changes and gene expression in HCC, respectively. Results: Peritumoral alpha-SMA positive HSCs showed the prognostic value in time to recurrence (TTR) and overall survival (OS) of HCC patients, especially in early recurrence and AFP-normal HCC patients. Expression of GFAP positive HSCs cell lines LX-2 was significantly decreased after stimulation with tumor conditioned medium. Compared with quiescent HSCs, peritumoral HSCs and intratumoral CAMFs expressed considerable up- and down-regulated genes associated with biological process, cellular component, molecular function and signaling pathways involved in fibrogenesis, inflammation and progress of cancer. Conclusions: Peritumoral activated HSCs displayed prognostic value in HBV related-HCC, and their genomic characteristics could present rational biomarkers for HCC risk and promising therapeutic targets.
C1 [Liao, Rui; Wu, Han; Yi, Yong; Wang, Jia-Xing; Cai, Xiao-Yan; He, Hong-Wei; Zhou, Jian; Fan, Jia; Sun, Jian; Qiu, Shuang-Jian] Fudan Univ, Liver Canc Inst, Zhongshan Hosp, Shanghai 200032, Peoples R China.
   [Liao, Rui; Wu, Han; Yi, Yong; Wang, Jia-Xing; Cai, Xiao-Yan; He, Hong-Wei; Zhou, Jian; Fan, Jia; Sun, Jian; Qiu, Shuang-Jian] Chinese Minist Educ, Key Lab Carcinogenesis & Canc Invas, Shanghai, Peoples R China.
   [Cheng, Yun-Feng; Qiu, Shuang-Jian] Fudan Univ, Biomed Res Ctr, Zhongshan Hosp, Shanghai 200433, Peoples R China.
C3 Fudan University; Fudan University
RP Sun, J (通讯作者)，Fudan Univ, Liver Canc Inst, Zhongshan Hosp, Shanghai 200032, Peoples R China.
EM sun.jian1@zs-hospital.sh.cn; qiu.shuangjian@zs-hospital.sh.cn
FU National Key Sci-Tech Special Project of China [2012ZX1000 2010-001-002]; National Natural Science Foundation of China [81071707, 81071995, 81030038]; State Key Laboratory of Oncogene and Related Gene [90-09-03]
CR Budhu A, 2006, CANCER CELL, V10, P99, DOI 10.1016/j.ccr.2006.06.016
   Carotti S, 2008, LIVER TRANSPLANT, V14, P806, DOI 10.1002/lt.21436
   Cassiman D, 2002, J HEPATOL, V36, P200, DOI 10.1016/S0168-8278(01)00260-4
   Chemin I, 2009, CANCER LETT, V286, P52, DOI 10.1016/j.canlet.2008.12.003
   Colotta F, 2009, CARCINOGENESIS, V30, P1073, DOI 10.1093/carcin/bgp127
   Coulouarn C, 2012, CANCER RES, V72, P2533, DOI 10.1158/0008-5472.CAN-11-3317
   Croce CM, 2008, NEW ENGL J MED, V358, P502, DOI 10.1056/NEJMra072367
   De Minicis S, 2007, GASTROENTEROLOGY, V132, P1937, DOI 10.1053/j.gastro.2007.02.033
   Dragani TA, 2010, J HEPATOL, V52, P252, DOI 10.1016/j.jhep.2009.11.015
   Fattovich G, 2004, GASTROENTEROLOGY, V127, PS35, DOI 10.1053/j.gastro.2004.09.014
   Friedman SL, 2008, PHYSIOL REV, V88, P125, DOI 10.1152/physrev.00013.2007
   Hanahan D, 2011, CELL, V144, P646, DOI 10.1016/j.cell.2011.02.013
   Hoshida Y, 2008, NEW ENGL J MED, V359, P1995, DOI 10.1056/NEJMoa0804525
   Jiang F, 2006, J HEPATOL, V45, P401, DOI 10.1016/j.jhep.2006.03.016
   Ju MJ, 2009, CANCER SCI, V100, P1267, DOI 10.1111/j.1349-7006.2009.01182.x
   Ju MJ, 2009, AM J CLIN PATHOL, V131, P498, DOI 10.1309/AJCP86PPBNGOHNNL
   Kordes C, 2007, BIOCHEM BIOPH RES CO, V352, P410, DOI 10.1016/j.bbrc.2006.11.029
   Lee JS, 2006, NAT MED, V12, P410, DOI 10.1038/nm1377
   Lemmers A, 2009, HEPATOLOGY, V49, P646, DOI 10.1002/hep.22680
   Levine AJ, 2010, SCIENCE, V330, P1340, DOI 10.1126/science.1193494
   Li Y, 2004, J CANCER RES CLIN, V130, P460, DOI 10.1007/s00432-004-0564-9
   Li YW, 2011, J HEPATOL, V54, P497, DOI 10.1016/j.jhep.2010.07.044
   Liao R, 2013, J EXP CLIN CANC RES, V32, P0, DOI 10.1186/1756-9966-32-3
   Liao R, 2012, CANCER SCI, V103, P984, DOI 10.1111/j.1349-7006.2012.02273.x
   Morini Sergio, 2005, ITALIAN JOURNAL OF ANATOMY AND EMBRYOLOGY, V110, P193
   Sancho-Bru P, 2005, J HEPATOL, V43, P272, DOI 10.1016/j.jhep.2005.02.035
   Shu MF, 2011, MOL ONCOL, V5, P265, DOI 10.1016/j.molonc.2011.03.003
   Toda M, 1999, NEUROCHEM RES, V24, P339, DOI 10.1023/A:1022538810581
   UNSAL H, 1994, P NATL ACAD SCI USA, V91, P822, DOI 10.1073/pnas.91.2.822
   Van Rossen E, 2009, HISTOCHEM CELL BIOL, V131, P313, DOI 10.1007/s00418-008-0544-2
   Whittaker S, 2010, ONCOGENE, V29, P4989, DOI 10.1038/onc.2010.236
   Wilhelmsson U, 2003, ONCOGENE, V22, P3407, DOI 10.1038/sj.onc.1206372
   Xia YH, 2010, J CANCER RES CLIN, V136, P309, DOI 10.1007/s00432-009-0666-5
   Zhu XD, 2008, J CLIN ONCOL, V26, P2707, DOI 10.1200/JCO.2007.15.6521
NR 34
TC 24
Z9 26
U1 2
U2 15
PU BMC
PI LONDON
PA CAMPUS, 4 CRINAN ST, LONDON N1 9XW, ENGLAND
SN 1756-9966
EI 
J9 J EXP CLIN CANC RES
JI J. Exp. Clin. Cancer Res.
PD APR 19
PY 2013
VL 32
IS 
BP 
EP 
DI 10.1186/1756-9966-32-22
PG 10
WC Oncology
SC Oncology
GA 199BE
UT WOS:000322968300001
PM 23601182
DA 2023-09-23
ER

PT J
AU Alvarez, R
   Musteanu, M
   Garcia-Garcia, E
   Lopez-Casas, PP
   Megias, D
   Guerra, C
   Munoz, M
   Quijano, Y
   Cubillo, A
   Rodriguez-Pascual, J
   Plaza, C
   de Vicente, E
   Prados, S
   Tabernero, S
   Barbacid, M
   Lopez-Rios, F
   Hidalgo, M
AF Alvarez, R.
   Musteanu, M.
   Garcia-Garcia, E.
   Lopez-Casas, P. P.
   Megias, D.
   Guerra, C.
   Munoz, M.
   Quijano, Y.
   Cubillo, A.
   Rodriguez-Pascual, J.
   Plaza, C.
   de Vicente, E.
   Prados, S.
   Tabernero, S.
   Barbacid, M.
   Lopez-Rios, F.
   Hidalgo, M.
TI Stromal disrupting effects of nab-paclitaxel in pancreatic cancer
SO BRITISH JOURNAL OF CANCER
LA English
DT Article
DE PDA; stroma; nab-paclitaxel; CAF
ID ductal adenocarcinoma; pathological response; eus elastography; mouse model; gemcitabine; masses
AB Background: Nab-paclitaxel and gemcitabine have demonstrated a survival benefit over gemcitabine alone in advanced pancreatic cancer (PDA). This study aimed to investigate the clinical, biological, and imaging effects of the regimen in patients with operable PDA. Methods: Patients with operable PDA received two cycles of nab-paclitaxel and gemcitabine before surgical resection. FDG-PET and CA19.9 tumour marker levels were used to measure clinical activity. Effects on tumour stroma were determined by endoscopic ultrasound (EUS) elastography. The collagen content and architecture as well as density of cancer-associated fibroblasts (CAFs) were determined in the resected surgical specimen and compared with a group of untreated and treated with conventional chemoradiation therapy controls. A co-clinical study in a mouse model of PDA was conducted to differentiate between the effects of nab-paclitaxel and gemcitabine. Results: A total of 16 patients were enrolled. Treatment resulted in significant antitumour effects with 50% of patients achieving a >75% decrease in circulating CA19.9 tumour marker and a response by FDG-PET. There was also a significant decrement in tumour stiffness as measured by EUS elastography. Seven of 12 patients who completed treatment and were operated had major pathological regressions. Analysis of residual tumours showed a marked disorganised collagen with a very low density of CAF, which was not observed in the untreated or conventionally treated control groups. The preclinical co-clinical study showed that these effects were specific of nab-paclitaxel and not gemcitabine. Conclusion: These data suggest that nab-paclitaxel and gemcitabine decreases CAF content inducing a marked alteration in cancer stroma that results in tumour softening. This regimen should be studied in patients with operable PDA.
C1 [Alvarez, R.; Quijano, Y.; Cubillo, A.; Rodriguez-Pascual, J.; Plaza, C.; de Vicente, E.; Prados, S.; Tabernero, S.; Lopez-Rios, F.; Hidalgo, M.] CIOCC, Madrid 28050, Spain.
   [Musteanu, M.; Garcia-Garcia, E.; Lopez-Casas, P. P.; Megias, D.; Guerra, C.; Munoz, M.; Barbacid, M.; Hidalgo, M.] Spanish Natl Canc Res Ctr CNIO, Madrid 28029, Spain.
C3 Centro Nacional de Investigaciones Oncologicas (CNIO)
RP Hidalgo, M (通讯作者)，CIOCC, Ona 10, Madrid 28050, Spain.
EM mhidalgo@cnio.es
FU Fondo de Investigaciones Sanitarias (FIS) [PI10-01996]; Celgene Inc.; European Research Council [ERC-AG/250297-RAS AHEAD]; Spanish Ministry of Economy and Competitiveness [SAF2011-30173]
CR Andriulli A, 2012, ANN SURG ONCOL, V19, P1644, DOI 10.1245/s10434-011-2110-8
   Arnold SA, 2010, DIS MODEL MECH, V3, P57, DOI 10.1242/dmm.003228
   Chun YS, 2011, ANN SURG ONCOL, V18, P3601, DOI 10.1245/s10434-011-2086-4
   Dawwas MF, 2012, GASTROINTEST ENDOSC, V76, P953, DOI 10.1016/j.gie.2012.05.034
   Eisenhauer EA, 2009, EUR J CANCER, V45, P228, DOI 10.1016/j.ejca.2008.10.026
   Erkan M, 2008, CLIN GASTROENTEROL H, V6, P1155, DOI 10.1016/j.cgh.2008.05.006
   Frese KK, 2012, CANCER DISCOV, V2, P260, DOI 10.1158/2159-8290.CD-11-0242
   Guerra C, 2011, CANCER CELL, V19, P728, DOI 10.1016/j.ccr.2011.05.011
   Hidalgo M, 2010, NEW ENGL J MED, V362, P1605, DOI 10.1056/NEJMra0901557
   Iglesias-Garcia J, 2010, GASTROENTEROLOGY, V139, P1172, DOI 10.1053/j.gastro.2010.06.059
   Infante JR, 2007, J CLIN ONCOL, V25, P319, DOI 10.1200/JCO.2006.07.8824
   Jacobetz MA, 2013, GUT, V62, P112, DOI 10.1136/gutjnl-2012-302529
   Janssen J, 2007, GASTROINTEST ENDOSC, V65, P971, DOI 10.1016/j.gie.2006.12.057
   Mahadevan D, 2007, MOL CANCER THER, V6, P1186, DOI 10.1158/1535-7163.MCT-06-0686
   Olive KP, 2009, SCIENCE, V324, P1457, DOI 10.1126/science.1171362
   Provenzano PP, 2012, CANCER CELL, V21, P418, DOI 10.1016/j.ccr.2012.01.007
   Ryan R, 2005, HISTOPATHOLOGY, V47, P141, DOI 10.1111/j.1365-2559.2005.02176.x
   Von Hoff DD, 2011, J CLIN ONCOL, V29, P4548, DOI 10.1200/JCO.2011.36.5742
   Von Hoff DD, 2009, CANCER CELL, V16, P7, DOI 10.1016/j.ccr.2009.06.011
NR 19
TC 219
Z9 223
U1 3
U2 92
PU NATURE PUBLISHING GROUP
PI LONDON
PA MACMILLAN BUILDING, 4 CRINAN ST, LONDON N1 9XW, ENGLAND
SN 0007-0920
EI 
J9 BRIT J CANCER
JI Br. J. Cancer
PD AUG 20
PY 2013
VL 109
IS 4
BP 926
EP 933
DI 10.1038/bjc.2013.415
PG 8
WC Oncology
SC Oncology
GA 205CA
UT WOS:000323417100015
PM 23907428
DA 2023-09-23
ER

PT J
AU Soon, PSH
   Kim, E
   Pon, CK
   Gill, AJ
   Moore, K
   Spillane, AJ
   Benn, DE
   Baxter, RC
AF Soon, Patsy S. H.
   Kim, Edward
   Pon, Cindy K.
   Gill, Anthony J.
   Moore, Katrina
   Spillane, Andrew J.
   Benn, Diana E.
   Baxter, Robert C.
TI Breast cancer-associated fibroblasts induce epithelial-to-mesenchymal transition in breast cancer cells
SO ENDOCRINE-RELATED CANCER
LA English
DT Article
ID stromal fibroblasts; colorectal-cancer; carcinoma cells; stem-cells; progression; expression; lung
AB Cancer-associated fibroblasts (CAFs) play a role in tumour initiation and progression, possibly by inducing epithelial-to-mesenchymal transition (EMT), a series of cellular changes that is known to underlie the process of metastasis. The aim of this study was to determine whether CAFs and surrounding normal breast fibroblasts (NBFs) are able to induce EMT markers and functional changes in breast epithelial cancer cells. Matched pairs of CAFs and NBFs were established from fresh human breast cancer specimens and characterised by assessment of CXCL12 levels, alpha-smooth muscle actin (alpha-SMA) levels and response to doxorubicin. The fibroblasts were then co-cultured with MCF7 cells. Vimentin and E-cadherin expressions were determined in co-cultured MCF7 cells by immunofluorescence and confocal microscopy as well as by western blotting and quantitative PCR. Co-cultured MCF7 cells were also assessed functionally by invasion assay. CAFs secreted higher levels of CXCL12 and expressed higher levels of alpha-SMA compared with NBFs. CAFs were also less sensitive to doxorubicin as evidenced by less H2AX phosphorylation and reduced apoptosis on flow cytometric analysis of Annexin V compared with NBFs. When co-cultured with MCF7 cells, there was greater vimentin and less E-cadherin expression as well as greater invasiveness in MCF7 cells co-cultured with CAFs compared with those co-cultured with NBFs. CAFs have the ability to induce a greater degree of EMT in MCF7 cell lines, indicating that CAFs contribute to a more malignant breast cancer phenotype and their role in influencing therapy resistance should therefore be considered when treating breast cancer.
C1 [Soon, Patsy S. H.; Kim, Edward; Pon, Cindy K.; Benn, Diana E.; Baxter, Robert C.] Royal N Shore Hosp, Hormones & Canc Grp, Kolling Inst Med Res, Sydney, NSW, Australia.
   [Soon, Patsy S. H.; Kim, Edward; Pon, Cindy K.; Gill, Anthony J.; Moore, Katrina; Spillane, Andrew J.; Benn, Diana E.; Baxter, Robert C.] Univ Sydney, Northern Clin Sch, Sydney, NSW 2006, Australia.
   [Soon, Patsy S. H.] Univ New S Wales, South Western Sydney Clin Sch, Sydney, NSW, Australia.
   [Soon, Patsy S. H.] Bankstown Hosp, Dept Surg, Bankstown, NSW, Australia.
   [Gill, Anthony J.] Royal N Shore Hosp, Dept Anat Pathol, St Leonards, NSW 2065, Australia.
   [Moore, Katrina; Spillane, Andrew J.] Royal N Shore Hosp, Dept Endocrine & Oncol Surg, St Leonards, NSW 2065, Australia.
C3 University of Sydney; Kolling Institute of Medical Research; Royal North Shore Hospital; University of Sydney; University of New South Wales Sydney; Royal North Shore Hospital; Royal North Shore Hospital
RP Soon, PSH (通讯作者)，Royal N Shore Hosp, Hormones & Canc Grp, Kolling Inst Med Res, Sydney, NSW, Australia.
EM patsy.soon@sydney.edu.au
FU University of Sydney Cancer Research Fund; National Health and Medical Research Council (Health Professional Research Training Fellowship) [511996]; New South Wales Cancer Institute (Clinical Research Fellowship) [09/CRF/2-05]
CR Anderberg C, 2009, CELL CYCLE, V8, P1461, DOI 10.4161/cc.8.10.8557
   Bhowmick NA, 2004, NATURE, V432, P332, DOI 10.1038/nature03096
   Blanco MJ, 2002, ONCOGENE, V21, P3241, DOI 10.1038/sj.onc.1205416
   Brabletz T, 2005, CELLS TISSUES ORGANS, V179, P56, DOI 10.1159/000084509
   Edge SB, 2010, AJCC CANC STAGING MA, V0, P0
   Elenbaas B, 2001, EXP CELL RES, V264, P169, DOI 10.1006/excr.2000.5133
   Franco OE, 2010, SEMIN CELL DEV BIOL, V21, P33, DOI 10.1016/j.semcdb.2009.10.010
   Gao MQ, 2010, J CELL SCI, V123, P3507, DOI 10.1242/jcs.072900
   Giannoni E, 2010, CANCER RES, V70, P6945, DOI 10.1158/0008-5472.CAN-10-0785
   Gregory PA, 2008, NAT CELL BIOL, V10, P593, DOI 10.1038/ncb1722
   Hawsawi NM, 2008, CANCER RES, V68, P2717, DOI 10.1158/0008-5472.CAN-08-0192
   Hayward SW, 2001, CANCER RES, V61, P8135
   Holliday DL, 2009, BREAST CANCER RES, V11, P0, DOI 10.1186/bcr2218
   Huang MZ, 2010, J EXP CLIN CANC RES, V29, P0, DOI 10.1186/1756-9966-29-80
   Janda E, 2006, ONCOGENE, V25, P7117, DOI 10.1038/sj.onc.1209701
   Kajiyama H, 2007, INT J ONCOL, V31, P277
   Kalluri R, 2009, J CLIN INVEST, V119, P1420, DOI 10.1172/JCI39104
   Lakhani SREI, 2012, WHO CLASSIFICATION T, V4, P0
   Lebret SC, 2007, BREAST CANCER RES, V9, P0, DOI 10.1186/bcr1656
   Mishra PJ, 2008, CANCER RES, V68, P4331, DOI 10.1158/0008-5472.CAN-08-0943
   Mueller MM, 2004, NAT REV CANCER, V4, P839, DOI 10.1038/nrc1477
   Olumi AF, 1999, CANCER RES, V59, P5002
   Sonnenberg M, 2008, BMC CANCER, V8, P0, DOI 10.1186/1471-2407-8-364
   Sporn MB, 1996, LANCET, V347, P1377, DOI 10.1016/S0140-6736(96)91015-6
   Storci G, 2008, J PATHOL, V214, P25, DOI 10.1002/path.2254
   Tlsty TD, 2001, CURR OPIN GENET DEV, V11, P54, DOI 10.1016/S0959-437X(00)00156-8
   Wald O, 2011, J THORAC CARDIOV SUR, V141, P1503, DOI 10.1016/j.jtcvs.2010.11.056
   Yang AD, 2006, CLIN CANCER RES, V12, P4147, DOI 10.1158/1078-0432.CCR-06-0038
NR 28
TC 101
Z9 107
U1 1
U2 24
PU BIOSCIENTIFICA LTD
PI BRISTOL
PA EURO HOUSE, 22 APEX COURT WOODLANDS, BRADLEY STOKE, BRISTOL BS32 4JT, ENGLAND
SN 1351-0088
EI 1479-6821
J9 ENDOCR-RELAT CANCER
JI Endocr.-Relat. Cancer
PD FEB 15
PY 2013
VL 20
IS 1
BP 1
EP 12
DI 10.1530/ERC-12-0227
PG 12
WC Oncology; Endocrinology & Metabolism
SC Oncology; Endocrinology & Metabolism
GA 121RZ
UT WOS:000317263200003
PM 23111755
DA 2023-09-23
ER

PT J
AU Sutendra, G
   Dromparis, P
   Kinnaird, A
   Stenson, TH
   Haromy, A
   Parker, JMR
   McMurtry, MS
   Michelakis, ED
AF Sutendra, G.
   Dromparis, P.
   Kinnaird, A.
   Stenson, T. H.
   Haromy, A.
   Parker, J. M. R.
   McMurtry, M. S.
   Michelakis, E. D.
TI Mitochondrial activation by inhibition of PDKII suppresses HIF1 alpha signaling and angiogenesis in cancer
SO ONCOGENE
LA English
DT Article
DE mitochondria; angiogenesis; hypoxia-inducible-factor; stem cell; tumor perfusion; vascularity
ID dichloroacetate induces apoptosis; tumor-associated fibroblasts; bone-marrow; pyruvate-kinase; stromal cells; hexokinase-ii; dna-damage; stem-cells; in-vitro; hypoxia
AB Most solid tumors are characterized by a metabolic shift from glucose oxidation to glycolysis, in part due to actively suppressed mitochondrial function, a state that favors resistance to apoptosis. Suppressed mitochondrial function may also contribute to the activation of hypoxia-inducible factor 1 alpha (HIF1 alpha) and angiogenesis. We have previously shown that the inhibitor of pyruvate dehydrogenase kinase (PDK) dichloroacetate (DCA) activates glucose oxidation and induces apoptosis in cancer cells in vitro and in vivo. We hypothesized that DCA will also reverse the 'pseudohypoxic' mitochondrial signals that lead to HIF1 alpha activation in cancer, even in the absence of hypoxia and inhibit cancer angiogenesis. We show that inhibition of PDKII inhibits HIF1 alpha in cancer cells using several techniques, including HIF1 alpha luciferase reporter assays. Using pharmacologic and molecular approaches that suppress the prolyl-hydroxylase (PHD)-mediated inhibition of HIF1 alpha, we show that DCA inhibits HIF1 alpha by both a PHD-dependent mechanism (that involves a DCA-induced increase in the production of mitochondria-derived alpha-ketoglutarate) and a PHD-independent mechanism, involving activation of p53 via mitochondrial-derived H2O2, as well as activation of GSK3 beta. Effective inhibition of HIF1 alpha is shown by a decrease in the expression of several HIF1 alpha regulated gene products as well as inhibition of angiogenesis in vitro in matrigel assays. More importantly, in rat xenotransplant models of non-small cell lung cancer and breast cancer, we show effective inhibition of angiogenesis and tumor perfusion in vivo, assessed by contrast-enhanced ultrasonography, nuclear imaging techniques and histology. This work suggests that mitochondria-targeting metabolic modulators that increase pyruvate dehydrogenase activity, in addition to the recently described pro-apoptotic and anti-proliferative effects, suppress angiogenesis as well, normalizing the pseudo-hypoxic signals that lead to normoxic HIF1 alpha activation in solid tumors. Oncogene (2013) 32, 1638-1650; doi:10.1038/onc.2012.198; published online 21 May 2012
C1 [Sutendra, G.; Dromparis, P.; Kinnaird, A.; Stenson, T. H.; Haromy, A.; Parker, J. M. R.; McMurtry, M. S.; Michelakis, E. D.] Univ Alberta, Dept Med, Edmonton, AB T6G 2B7, Canada.
C3 University of Alberta
RP Michelakis, ED (通讯作者)，Univ Alberta, Dept Med, Edmonton, AB T6G 2B7, Canada.
EM em2@ualberta.ca
FU Canadian Institutes for Health Research (CIHR); Alberta Innovates Health Solutions (AIHS)
CR Aghi M, 2006, CANCER RES, V66, P9054, DOI 10.1158/0008-5472.CAN-05-3759
   Askari AT, 2003, LANCET, V362, P697, DOI 10.1016/S0140-6736(03)14232-8
   Babu E, 2011, ONCOGENE, V30, P4026, DOI 10.1038/onc.2011.113
   Bhattacharyya A, 2010, AM J PHYSIOL-GASTR L, V299, PG1177, DOI 10.1152/ajpgi.00372.2010
   Bonnet S, 2007, CANCER CELL, V11, P37, DOI 10.1016/j.ccr.2006.10.020
   Bowker-Kinley MM, 1998, BIOCHEM J, V329, P191, DOI 10.1042/bj3290191
   Brunelle JK, 2005, CELL METAB, V1, P409, DOI 10.1016/j.cmet.2005.05.002
   Cao WG, 2008, PROSTATE, V68, P1223, DOI 10.1002/pros.20788
   Ceradini DJ, 2004, NAT MED, V10, P858, DOI 10.1038/nm1075
   Chan DA, 2002, J BIOL CHEM, V277, P40112, DOI 10.1074/jbc.M206922200
   Chandel NS, 2000, ONCOGENE, V19, P3840, DOI 10.1038/sj.onc.1203727
   CHEN LB, 1988, ANNU REV CELL BIOL, V4, P155, DOI 10.1146/annurev.cellbio.4.1.155
   Chen YJ, 2009, PLOS ONE, V4, P0, DOI 10.1371/journal.pone.0007033
   Christofk HR, 2008, NATURE, V452, P230, DOI 10.1038/nature06734
   Colter DC, 2000, P NATL ACAD SCI USA, V97, P3213, DOI 10.1073/pnas.070034097
   Crawford Y, 2009, CANCER CELL, V15, P21, DOI 10.1016/j.ccr.2008.12.004
   DeBerardinis RJ, 2008, CELL METAB, V7, P11, DOI 10.1016/j.cmet.2007.10.002
   Dekker PBD, 2003, J PATHOL, V201, P480, DOI 10.1002/path.1461
   Denko NC, 2008, NAT REV CANCER, V8, P705, DOI 10.1038/nrc2468
   Dominici M, 2006, CYTOTHERAPY, V8, P315, DOI 10.1080/14653240600855905
   Dromparis P, 2010, J MOL MED, V88, P1003, DOI 10.1007/s00109-010-0670-x
   Epstein ACR, 2001, CELL, V107, P43, DOI 10.1016/S0092-8674(01)00507-4
   Fantin VR, 2006, CANCER CELL, V9, P425, DOI 10.1016/j.ccr.2006.04.023
   Forsythe JA, 1996, MOL CELL BIOL, V16, P4604
   Francia G, 2009, CANCER CELL, V15, P3, DOI 10.1016/j.ccr.2008.12.011
   Gao P, 2007, CANCER CELL, V12, P230, DOI 10.1016/j.ccr.2007.08.004
   Gatenby RA, 2004, NAT REV CANCER, V4, P891, DOI 10.1038/nrc1478
   Heiden MGV, 2009, SCIENCE, V324, P1029, DOI 10.1126/science.1160809
   Honczarenko M, 2006, STEM CELLS, V24, P1030, DOI 10.1634/stemcells.2005-0319
   Huang CS, 2000, J BIOL CHEM, V275, P32516, DOI 10.1074/jbc.M005366200
   Huang LE, 1996, J BIOL CHEM, V271, P32253, DOI 10.1074/jbc.271.50.32253
   Kaluzova M, 2004, MOL CELL BIOL, V24, P5757, DOI 10.1128/MCB.24.13.5757-5766.2004
   Karshovska E, 2007, ARTERIOSCL THROM VAS, V27, P2540, DOI 10.1161/ATVBAHA.107.151050
   Kelly BD, 2003, CIRC RES, V93, P1074, DOI 10.1161/01.RES.0000102937.50486.1B
   Kim JW, 2006, CELL METAB, V3, P177, DOI 10.1016/j.cmet.2006.02.002
   Knoechel TR, 2006, BIOCHEMISTRY-US, V45, P402, DOI 10.1021/bi051402s
   Li J, 2009, J BIOL CHEM, V284, P34458, DOI 10.1074/jbc.M109.065557
   Lu CT, 2008, INT J ARTIF INTELL T, V17, P1
   Luo WB, 2011, CELL, V145, P732, DOI 10.1016/j.cell.2011.03.054
   MacKenzie ED, 2007, MOL CELL BIOL, V27, P3282, DOI 10.1128/MCB.01927-06
   Mansfield KD, 2005, CELL METAB, V1, P393, DOI 10.1016/j.cmet.2005.05.003
   McFate T, 2008, J BIOL CHEM, V283, P22700, DOI 10.1074/jbc.M801765200
   Michelakis ED, 2008, BRIT J CANCER, V99, P989, DOI 10.1038/sj.bjc.6604554
   Michelakis ED, 2010, SCI TRANSL MED, V2, P0, DOI 10.1126/scitranslmed.3000677
   Mottet D, 2003, J BIOL CHEM, V278, P31277, DOI 10.1074/jbc.M300763200
   Muangnoi P, 2007, PLANTA MED, V73, P748, DOI 10.1055/s-2007-981542
   Okuyama H, 2006, J BIOL CHEM, V281, P15554, DOI 10.1074/jbc.M602003200
   Pan James G, 2007, SCI STKE, V2007, P0
   Papandreou I, 2011, INT J CANCER, V128, P1001, DOI 10.1002/ijc.25728
   Pastorino JG, 2005, CANCER RES, V65, P10545, DOI 10.1158/0008-5472.CAN-05-1925
   Pastorino JG, 2003, CURR MED CHEM, V10, P1535, DOI 10.2174/0929867033457269
   Pugh CW, 2003, NAT MED, V9, P677, DOI 10.1038/nm0603-677
   Ravi R, 2000, GENE DEV, V14, P34
   Rebelatto CK, 2008, EXP BIOL MED, V233, P901, DOI 10.3181/0712-RM-356
   Saed GM, 2011, REPROD SCI, V18, P1253, DOI 10.1177/1933719111411731
   Salceda S, 1997, J BIOL CHEM, V272, P22642, DOI 10.1074/jbc.272.36.22642
   Sanchez-Arago M, 2010, CARCINOGENESIS, V31, P567, DOI 10.1093/carcin/bgq012
   Schmid T, 2004, BIOCHEM J, V380, P289, DOI 10.1042/BJ20031299
   Semenza GL, 2003, NAT REV CANCER, V3, P721, DOI 10.1038/nrc1187
   Semenza GL, 2007, SCI STKE, V2007, Pcm8, DOI 10.1126/stke.4072007cm8
   Semenza GL, 2012, CELL, V148, P399, DOI 10.1016/j.cell.2012.01.021
   Spaeth EL, 2009, PLOS ONE, V4, P0, DOI 10.1371/journal.pone.0004992
   Sun RC, 2010, BREAST CANCER RES TR, V120, P253, DOI 10.1007/s10549-009-0435-9
   Sutendra G, 2010, SCI TRANSL MED, V2, P0
   Sutendra G, 2011, J MOL MED, V89, P771, DOI 10.1007/s00109-011-0762-2
   Sutendra G, 2011, SCI TRANSL MED, V3, P0, DOI 10.1126/scitranslmed.3002194
   Tomlinson IPM, 2002, NAT GENET, V30, P406, DOI 10.1038/ng849
   Vella S, 2012, INT J CANCER, V130, P1484, DOI 10.1002/ijc.26173
   Vousden KH, 2009, NAT REV CANCER, V9, P691, DOI 10.1038/nrc2715
   WANG GL, 1995, BIOCHEM BIOPH RES CO, V212, P550, DOI 10.1006/bbrc.1995.2005
   Wang SW, 2000, AM J PHYSIOL-CELL PH, V279, PC868, DOI 10.1152/ajpcell.2000.279.3.C868
   Watcharasit P, 2003, J BIOL CHEM, V278, P48872, DOI 10.1074/jbc.M305870200
   Wong JYY, 2008, GYNECOL ONCOL, V109, P394, DOI 10.1016/j.ygyno.2008.01.038
   Xie SQ, 2001, J BIOL CHEM, V276, P36194, DOI 10.1074/jbc.M104157200
   Zamzami N, 2001, NAT REV MOL CELL BIO, V2, P67, DOI 10.1038/35048073
NR 75
TC 141
Z9 143
U1 0
U2 7
PU NATURE PUBLISHING GROUP
PI LONDON
PA MACMILLAN BUILDING, 4 CRINAN ST, LONDON N1 9XW, ENGLAND
SN 0950-9232
EI 1476-5594
J9 ONCOGENE
JI Oncogene
PD MAR 28
PY 2013
VL 32
IS 13
BP 1638
EP 1650
DI 10.1038/onc.2012.198
PG 13
WC Biochemistry & Molecular Biology; Oncology; Cell Biology; Genetics & Heredity
SC Biochemistry & Molecular Biology; Oncology; Cell Biology; Genetics & Heredity
GA 116AY
UT WOS:000316855800004
PM 22614004
DA 2023-09-23
ER

PT J
AU Obacz, J
   Pastorekova, S
   Vojtesek, B
   Hrstka, R
AF Obacz, Joanna
   Pastorekova, Silvia
   Vojtesek, Borek
   Hrstka, Roman
TI Cross-talk between HIF and p53 as mediators of molecular responses to physiological and genotoxic stresses
SO MOLECULAR CANCER
LA English
DT Review
DE p53; HIF-1; Hypoxia; DNA damage; Cancer
ID hypoxia-inducible factor-1; carbonic-anhydrase-ix; cancer-associated fibroblasts; growth-factor expression; wild-type p53; dna-damage; transcriptional activity; glucose-metabolism; vegf expression; down-regulation
AB Abnormal rates of growth together with metastatic potential and lack of susceptibility to cellular signals leading to apoptosis are widely investigated characteristics of tumors that develop via genetic or epigenetic mechanisms. Moreover, in the growing tumor, cells are exposed to insufficient nutrient supply, low oxygen availability (hypoxia) and/or reactive oxygen species. These physiological stresses force them to switch into more adaptable and aggressive phenotypes. This paper summarizes the role of two key mediators of cellular stress responses, namely p53 and HIF, which significantly affect cancer progression and compromise treatment outcomes. Furthermore, it describes cross-talk between these factors.
C1 [Obacz, Joanna; Vojtesek, Borek; Hrstka, Roman] Reg Ctr Appl Mol Oncol, Masaryk Mem Canc Inst, Brno 65653, Czech Republic.
   [Obacz, Joanna; Pastorekova, Silvia] Slovak Acad Sci, Inst Virol, Dept Mol Med, Bratislava 84505, Slovakia.
C3 Slovak Academy of Sciences
RP Hrstka, R (通讯作者)，Reg Ctr Appl Mol Oncol, Masaryk Mem Canc Inst, Zluty Kopec 7, Brno 65653, Czech Republic.
EM hrstka@mou.cz
FU European Regional Development Fund; State Budget of the Czech Republic RECAMO [CZ.1.05/2.1.00/03.0101]; MHCZ DRO (MMCI) [00209805]; GACR [P206/12/G151, P301/I3/00956S]; ITN project ENGCABRA
CR Achison M, 2003, ONCOGENE, V22, P3431, DOI 10.1038/sj.onc.1206434
   Altun M, 2012, J BIOL CHEM, V287, P1962, DOI 10.1074/jbc.M111.305615
   An WG, 1998, NATURE, V392, P405, DOI 10.1038/32925
   Andersen S, 2011, PLOS ONE, V6, P0, DOI 10.1371/journal.pone.0023847
   Ashcroft M, 2000, MOL CELL BIOL, V20, P3224, DOI 10.1128/MCB.20.9.3224-3233.2000
   Baas IO, 1999, HISTOL HISTOPATHOL, V14, P279, DOI 10.14670/HH-14.279
   Baba Y, 2010, AM J PATHOL, V176, P2292, DOI 10.2353/ajpath.2010.090972
   Blagosklonny MV, 2012, AGING-US, V4, P450, DOI 10.18632/aging.100475
   Boya P, 2005, MOL CELL BIOL, V25, P1025, DOI 10.1128/MCB.25.3.1025-1040.2005
   Brahimi-Horn MC, 2011, CURR OPIN GENET DEV, V21, P67, DOI 10.1016/j.gde.2010.10.006
   Brown JM, 2000, MOL MED TODAY, V6, P157, DOI 10.1016/S1357-4310(00)01677-4
   Buchler P, 2003, PANCREAS, V26, P56, DOI 10.1097/00006676-200301000-00010
   Cam H, 2010, MOL CELL, V40, P509, DOI 10.1016/j.molcel.2010.10.030
   Candeias MM, 2008, NAT CELL BIOL, V10, P1098, DOI 10.1038/ncb1770
   Capparelli C, 2012, CELL CYCLE, V11, P2272, DOI 10.4161/cc.20717
   Chen BPC, 1996, MOL CELL BIOL, V16, P1157, DOI 10.1128/mcb.16.3.1157
   Chen LH, 2010, EMBO J, V29, P2538, DOI 10.1038/emboj.2010.140
   CHEN Q, 1995, P NATL ACAD SCI USA, V92, P4337, DOI 10.1073/pnas.92.10.4337
   Chiche J, 2010, ADV ENZYME REGUL, V50, P20, DOI 10.1016/j.advenzreg.2009.10.005
   Cleven AHG, 2008, BRIT J CANCER, V99, P727, DOI 10.1038/sj.bjc.6604547
   Cleven AHG, 2007, CELL ONCOL, V29, P229
   Cosse JP, 2007, MOL CANCER, V6, P0, DOI 10.1186/1476-4598-6-61
   Crighton D, 2006, CELL, V126, P121, DOI 10.1016/j.cell.2006.05.034
   DOrazi G, 2002, NAT CELL BIOL, V4, P11, DOI 10.1038/ncb714
   Dimova EY, 2009, CURR PHARM DESIGN, V15, P3867, DOI 10.2174/138161209789649358
   Ditte P, 2011, CANCER RES, V71, P7558, DOI 10.1158/0008-5472.CAN-11-2520
   Dos Santos F, 2010, J CELL PHYSIOL, V223, P27, DOI 10.1002/jcp.21987
   Doublier S, 2012, BMC CANCER, V12, P0, DOI 10.1186/1471-2407-12-4
   Dulic Vjekoslav, 2013, METHODS MOL BIOL, V965, P15, DOI 10.1007/978-1-62703-239-1_2
   Fardel O, 1996, GEN PHARMACOL, V27, P1283, DOI 10.1016/S0306-3623(96)00081-X
   Feng ZH, 2005, P NATL ACAD SCI USA, V102, P8204, DOI 10.1073/pnas.0502857102
   Feng ZH, 2010, TRENDS CELL BIOL, V20, P427, DOI 10.1016/j.tcb.2010.03.004
   Ferguson EC, 2008, TRENDS BIOCHEM SCI, V33, P359, DOI 10.1016/j.tibs.2008.05.006
   Fernandez-Sanchez R, 2012, CURR MED CHEM, V19, P4014, DOI 10.2174/092986712802002554
   Fondevila C, 2004, BRIT J CANCER, V90, P206, DOI 10.1038/sj.bjc.6601455
   Forsythe JA, 1996, MOL CELL BIOL, V16, P4604
   Freedman SJ, 2002, P NATL ACAD SCI USA, V99, P5367, DOI 10.1073/pnas.082117899
   Gajjar M, 2012, CANCER CELL, V21, P25, DOI 10.1016/j.ccr.2011.11.016
   Gogna R, 2012, J BIOL CHEM, V287, P2907, DOI 10.1074/jbc.M111.317354
   GRAEBER TG, 1994, MOL CELL BIOL, V14, P6264, DOI 10.1128/MCB.14.9.6264
   Green DR, 2009, NATURE, V458, P1127, DOI 10.1038/nature07986
   Gryko M, 2012, ADV MED SCI-POLAND, V57, P77, DOI 10.2478/v10039-012-0012-z
   Guccini I, 2011, CELL DEATH DIS, V2, P0, DOI 10.1038/cddis.2011.5
   Hammond EM, 2002, MOL CELL BIOL, V22, P1834, DOI 10.1128/MCB.22.6.1834-1843.2002
   Hasty P, 2013, CELL CYCLE, V12, P20, DOI 10.4161/cc.22912
   Heiden MGV, 2009, SCIENCE, V324, P1029, DOI 10.1126/science.1160809
   Henze AT, 2010, CANCER RES, V70, P357, DOI 10.1158/0008-5472.CAN-09-1876
   Hockel M, 1996, CANCER RES, V56, P4509
   HOMMES FA, 1978, BIOL NEONATE, V33, P193
   Hsu PP, 2008, CELL, V134, P703, DOI 10.1016/j.cell.2008.08.021
   Hubert A, 2006, J CELL SCI, V119, P3351, DOI 10.1242/jcs.03069
   Hublarova P, 2010, CELL MOL BIOL LETT, V15, P473, DOI 10.2478/s11658-010-0021-5
   Israel M, 2011, MOL CANCER, V10, P0, DOI 10.1186/1476-4598-10-70
   Ivan M, 2001, SCIENCE, V292, P464, DOI 10.1126/science.1059817
   Kaluzova M, 2004, MOL CELL BIOL, V24, P5757, DOI 10.1128/MCB.24.13.5757-5766.2004
   Kawauchi K, 2008, NAT CELL BIOL, V10, P611, DOI 10.1038/ncb1724
   Keith B, 2012, NAT REV CANCER, V12, P9, DOI 10.1038/nrc3183
   Khromova NV, 2009, CANCER LETT, V276, P143, DOI 10.1016/j.canlet.2008.10.049
   Koshikawa N, 2006, ONCOGENE, V25, P917, DOI 10.1038/sj.onc.1209128
   Koumenis C, 2001, MOL CELL BIOL, V21, P1297, DOI 10.1128/MCB.21.4.1297-1310.2001
   Kuhajda FP, 2000, NUTRITION, V16, P202, DOI 10.1016/S0899-9007(99)00266-X
   Lando D, 2002, GENE DEV, V16, P1466, DOI 10.1101/gad.991402
   Leontieva OV, 2012, P NATL ACAD SCI USA, V109, P13314, DOI 10.1073/pnas.1205690109
   Liao D, 2007, CANCER METAST REV, V26, P281, DOI 10.1007/s10555-007-9066-y
   Lum JJ, 2007, GENE DEV, V21, P1037, DOI 10.1101/gad.1529107
   Madan E, 2012, BIOCHEM J, V443, P811, DOI 10.1042/BJ20111627
   Maeda K, 1996, CANCER, V77, P858, DOI 10.1002/(SICI)1097-0142(19960301)77:5<858::AID-CNCR8>3.0.CO;2-A
   Marin-Hernandez A, 2009, MINI-REV MED CHEM, V9, P1084, DOI 10.2174/138955709788922610
   Martinez-Outschoorn UE, 2010, CELL CYCLE, V9, P3515, DOI 10.4161/cc.9.17.12928
   Mazure NM, 2010, CURR OPIN CELL BIOL, V22, P177, DOI 10.1016/j.ceb.2009.11.015
   Mentis AFA, 2010, ASIAN PAC J CANCER P, V11, P1437
   Migita T, 2008, CANCER RES, V68, P8547, DOI 10.1158/0008-5472.CAN-08-1235
   Muller P, 2008, ONCOGENE, V27, P3371, DOI 10.1038/sj.onc.1211010
   Munoz-Pinedo C, 2012, CELL DEATH DIS, V3, P0, DOI 10.1038/cddis.2011.123
   Nardinocchi L, 2011, AGING-US, V3, P33, DOI 10.18632/aging.100254
   Nardinocchi L, 2009, PLOS ONE, V4, P0, DOI 10.1371/journal.pone.0006819
   Naves T, 2013, BIOCHEM PHARMACOL, V85, P1153, DOI 10.1016/j.bcp.2013.01.022
   OToole D, 2010, ENDOCR-RELAT CANCER, V17, P847, DOI 10.1677/ERC-09-0204
   Oh SY, 2008, BMC CANCER, V8, P0, DOI 10.1186/1471-2407-8-123
   Ousset M, 2010, CELL CYCLE, V9, P2814, DOI 10.4161/cc.9.14.12253
   PASTOREK J, 1994, ONCOGENE, V9, P2877
   Pelletier J, 2012, ONCOGENE, V31, P2989, DOI 10.1038/onc.2011.471
   Prives C, 1998, CELL, V95, P5, DOI 10.1016/S0092-8674(00)81774-2
   Prives C, 1999, J PATHOL, V187, P112
   Ratcliffe PJ, 1998, J EXP BIOL, V201, P1153
   Riley T, 2008, NAT REV MOL CELL BIO, V9, P402, DOI 10.1038/nrm2395
   Roe JS, 2006, MOL CELL, V22, P395, DOI 10.1016/j.molcel.2006.04.006
   Rohwer N, 2011, DRUG RESIST UPDATE, V14, P191, DOI 10.1016/j.drup.2011.03.001
   Royds JA, 1998, J CLIN PATHOL-MOL PA, V51, P55
   Rufini A, 2013, ONCOGENE, V32, P5129, DOI 10.1038/onc.2012.640
   Selak MA, 2005, CANCER CELL, V7, P77, DOI 10.1016/j.ccr.2004.11.022
   Semenza GL, 2010, ONCOGENE, V29, P625, DOI 10.1038/onc.2009.441
   Sen N, 2012, TRANSCR-AUSTIN, V3, P119, DOI 10.4161/trns.20094
   Sermeus A, 2011, CELL DEATH DIS, V2, P0, DOI 10.1038/cddis.2011.48
   Suzuki H, 2001, ONCOGENE, V20, P5779, DOI 10.1038/sj.onc.1204742
   Svastova E, 2004, FEBS LETT, V577, P439, DOI 10.1016/j.febslet.2004.10.043
   Svastova E, 2012, J BIOL CHEM, V287, P3392, DOI 10.1074/jbc.M111.286062
   Swietach P, 2008, J BIOL CHEM, V283, P20473, DOI 10.1074/jbc.M801330200
   Takekawa M, 2000, EMBO J, V19, P6517, DOI 10.1093/emboj/19.23.6517
   Tan EY, 2009, BRIT J CANCER, V100, P405, DOI 10.1038/sj.bjc.6604844
   Tanaka Y, 2011, PLOS ONE, V6, P0, DOI 10.1371/journal.pone.0026848
   Tasdemir E, 2008, NAT CELL BIOL, V10, P676, DOI 10.1038/ncb1730
   Thomas DD, 2004, P NATL ACAD SCI USA, V101, P8894, DOI 10.1073/pnas.0400453101
   Tiwari AK, 2011, CURR PHARM BIOTECHNO, V12, P570
   Tsai CC, 2011, BLOOD, V117, P459, DOI 10.1182/blood-2010-05-287508
   Uchida T, 2004, J BIOL CHEM, V279, P14871, DOI 10.1074/jbc.M400461200
   Wan J, 2011, J EXP CLIN CANC RES, V15, P30
   Wang JZ, 2006, J AM SOC NEPHROL, V17, P1875, DOI 10.1681/ASN.2005121371
   Wanka C, 2012, ONCOGENE, V31, P3764, DOI 10.1038/onc.2011.530
   WARBURG O, 1956, SCIENCE, V123, P309, DOI 10.1126/science.123.3191.309
   Welford SM, 2011, MOL CANCER RES, V9, P538, DOI 10.1158/1541-7786.MCR-11-0065
   Welford SM, 2010, MOL CELL BIOL, V30, P4595, DOI 10.1128/MCB.01618-09
   White E, 2010, CURR OPIN CELL BIOL, V22, P212, DOI 10.1016/j.ceb.2009.12.008
   Wouters A, 2009, CANCER LETT, V286, P180, DOI 10.1016/j.canlet.2009.05.026
   WU XW, 1993, GENE DEV, V7, P1126, DOI 10.1101/gad.7.7a.1126
   Wykoff CC, 2000, CANCER RES, V60, P7075
   Xenaki G, 2008, ONCOGENE, V27, P5785, DOI 10.1038/onc.2008.192
   Xu J, 2012, ONCOGENE, V31, P1065, DOI 10.1038/onc.2011.305
   Xu-Monette ZY, 2012, AUTOPHAGY, V8, P842, DOI 10.4161/auto.19703
   Yalcin A, 2009, EXP MOL PATHOL, V86, P174, DOI 10.1016/j.yexmp.2009.01.003
   Yan H, 2009, NEW ENGL J MED, V360, P765, DOI 10.1056/NEJMoa0808710
   Young CD, 2008, BREAST CANCER RES, V10, P0, DOI 10.1186/bcr1852
   Zhang HF, 2007, CANCER CELL, V11, P407, DOI 10.1016/j.ccr.2007.04.001
   Zhang L, 2004, CANCER RES, V64, P4180, DOI 10.1158/0008-5472.CAN-03-3038
   Zhang XP, 2011, P NATL ACAD SCI USA, V108, P8990, DOI 10.1073/pnas.1100600108
NR 125
TC 49
Z9 55
U1 0
U2 27
PU BMC
PI LONDON
PA CAMPUS, 4 CRINAN ST, LONDON N1 9XW, ENGLAND
SN 
EI 1476-4598
J9 MOL CANCER
JI Mol. Cancer
PD AUG 14
PY 2013
VL 12
IS 
BP 
EP 
DI 10.1186/1476-4598-12-93
PG 10
WC Biochemistry & Molecular Biology; Oncology
SC Biochemistry & Molecular Biology; Oncology
GA 213OL
UT WOS:000324067200001
PM 23945296
DA 2023-09-23
ER

PT J
AU Lin, ZY
   Wu, CC
   Chuang, YH
   Chuang, WL
AF Lin, Zu-Yau
   Wu, Chun-Chieh
   Chuang, Yen-Hwang
   Chuang, Wan-Long
TI Anti-cancer mechanisms of clinically acceptable colchicine concentrations on hepatocellular carcinoma
SO LIFE SCIENCES
LA English
DT Article
DE AKAP12; Animal study; Cancer-associated fibroblast; Colchicine; Hepatocellular carcinoma; TGFB2
ID cell-proliferation; amphotericin-b; tumor-growth; protein; cancer; fibroblasts; expression; tubulin; mxa; pharmacokinetics
AB Aims: This study was to investigate whether the clinically acceptable colchicine concentrations had anticancer effects on hepatocellular carcinoma (HCC) and their anti-cancer mechanisms. Main methods: Two human HCC cell lines (HCC24/KMUH, HCC38/KMUH) and two human cancer-associated fibroblast (CAF) cell lines (F28/KMUH, F59/KMUH) were investigated by proliferative assay, microarray, quantitative reverse transcriptase-polymerase chain reaction, and nude mouse study using clinically acceptable colchicine concentrations. Key findings: Both 2 and 6 ng/mL colchicine significantly inhibited the cellular proliferation of all cell lines tested (P < 0.05). The anti-proliferative effects of colchicine on F28/KMUH, HCC24/KMUH and HCC38/KMUH cells were dose-dependent. The anti-proliferative effects of 6 ng/mL colchicine on both HCC cell lines were similar to the effects of 1 mu g/mL epirubicin. The anti-proliferative effects of colchicine on HCC cells could be partially explained by dose-dependent up-regulations of 2 anti-proliferative genes (AKAP12, TGFB2) in these cells. TGFB2 was also up-regulated in CAFs but was not dose-dependent Up-regulation of MX1 which can accelerate cell death was a common effect of 6 ng/mL colchicine on both CAF cell lines, but 2 ng/mL colchicine down-regulated MX1 in F28/KMUH cells. Nude mouse (BALB/c-nu) experiment showed that colchicine-treated mice (0.07 mg colchicine/kg/day x 14 days) had lower increased tumor volume ratios, slower tumor growth rates and larger percentages of tumor necrotic areas than control mice (all P < 0.05). Significance: Clinically acceptable colchicine concentrations have anti-cancer effects on HCC. This drug has potential for the palliative treatment of HCC. (C) 2013 Elsevier Inc. All rights reserved.
C1 [Lin, Zu-Yau; Chuang, Wan-Long] Kaohsiung Med Univ Hosp, Ctr Canc, Kaohsiung 807, Taiwan.
   [Lin, Zu-Yau; Chuang, Wan-Long] Kaohsiung Med Univ Hosp, Dept Internal Med, Div Hepatobiliary Med, Kaohsiung 807, Taiwan.
   [Lin, Zu-Yau; Chuang, Wan-Long] Kaohsiung Med Univ, Coll Med, Fac Med, Dept Internal Med, Kaohsiung, Taiwan.
   [Wu, Chun-Chieh] Kaohsiung Med Univ Hosp, Dept Pathol, Kaohsiung 807, Taiwan.
   [Chuang, Yen-Hwang] Kaohsiung Med Univ Hosp, Dept Neurol, Kaohsiung 807, Taiwan.
C3 Kaohsiung Medical University; Kaohsiung Medical University Hospital; Kaohsiung Medical University; Kaohsiung Medical University Hospital; Kaohsiung Medical University; Kaohsiung Medical University; Kaohsiung Medical University Hospital; Kaohsiung Medical University; Kaohsiung Medical University Hospital
RP Lin, ZY (通讯作者)，Kaohsiung Med Univ Hosp, Ctr Canc, 100 Tzyou 1st Rd, Kaohsiung 807, Taiwan.
EM linzuyau@yahoo.com.tw
FU Department of Health, Executive Yuan, Republic of China (TAIWAN) [DOH102-TD-C-111-002]
CR Akakura Shin, 2012, J SIGNAL TRANSDUCT, V2012, P529179, DOI 10.1155/2012/529179
   Arrieta O, 2006, CANCER-AM CANCER SOC, V107, P1852, DOI 10.1002/cncr.22198
   Bhattacharyya B, 2008, MED RES REV, V28, P155, DOI 10.1002/med.20097
   Cocco G, 2010, EUR J INTERN MED, V21, P503, DOI 10.1016/j.ejim.2010.09.010
   Ferron GM, 1996, J CLIN PHARMACOL, V36, P874, DOI 10.1002/j.1552-4604.1996.tb04753.x
   Finkelstein Y, 2010, CLIN TOXICOL, V48, P407, DOI 10.3109/15563650.2010.495348
   Gelman Irwin H, 2010, GENES CANCER, V1, P1147, DOI 10.1177/1947601910392984
   Hadaszadeh BM, 2006, PHYSIOLOGY, V21, P307, DOI 10.1152/physiol.00021.2006
   Haruki AN, 2011, J INTERF CYTOK RES, V31, P847, DOI 10.1089/jir.2010.0132
   Hayashi M, 2012, J SURG ONCOL, V105, P381, DOI 10.1002/jso.22135
   Imazio M, 2005, CIRCULATION, V112, P2012, DOI 10.1161/CIRCULATIONAHA.105.542738
   Imazio M, 2009, EUR HEART J, V30, P532, DOI 10.1093/eurheartj/ehn608
   Kallinich T, 2007, PEDIATRICS, V119, PE474, DOI 10.1542/peds.2006-1434
   Kang YH, 2012, CANCER LETT, V318, P226, DOI 10.1016/j.canlet.2011.12.023
   Kask L, 2004, J BIOL CHEM, V279, P23869, DOI 10.1074/jbc.C400159200
   Lin ZY, 2009, EUR J CLIN INVEST, V39, P239, DOI 10.1111/j.1365-2362.2008.02066.x
   Lin ZY, 2012, BIOMED PHARMACOTHER, V66, P525, DOI 10.1016/j.biopha.2012.02.001
   Lin ZY, 2006, J GASTROEN HEPATOL, V21, P398, DOI 10.1111/j.1440-1746.2005.04026.x
   Liu WW, 2011, PLOS ONE, V6, P0, DOI 10.1371/journal.pone.0024015
   Liu YG, 2007, CANCER RES, V67, P10711, DOI 10.1158/0008-5472.CAN-07-1968
   Lu Y, 2012, PHARM RES-DORDR, V29, P2943, DOI 10.1007/s11095-012-0828-z
   Lunardi G, 2003, ANN ONCOL, V14, P1222, DOI 10.1093/annonc/mdg350
   Maldonado EN, 2010, CANCER RES, V70, P10192, DOI 10.1158/0008-5472.CAN-10-2429
   Mazzocca A, 2011, HEPATOLOGY, V54, P920, DOI 10.1002/hep.24485
   Mehrara E, 2007, CANCER RES, V67, P3970, DOI 10.1158/0008-5472.CAN-06-3822
   Mushinski JF, 2009, J BIOL CHEM, V284, P15206, DOI 10.1074/jbc.M806324200
   Numajiri A, 2006, J INTERF CYTOK RES, V26, P214, DOI 10.1089/jir.2006.26.214
   Rabbitt EH, 2002, FASEB J, V16, P36, DOI 10.1096/fj.01-0582com
   ROCHDI I, 1994, EUR J CLIN PHARMACOL, V46, P351
   Rubis BE, 2004, ACTA BIOCHIM POL, V51, P919
   Sakai T, 2007, AM J PATHOL, V171, P1659, DOI 10.2353/ajpath.2007.070146
   Si YH, 2011, PLOS ONE, V6, P0, DOI 10.1371/journal.pone.0019967
   Sivakumar G, 2013, CURR MED CHEM, V20, P892
   Stanton RA, 2011, MED RES REV, V31, P443, DOI 10.1002/med.20242
   Sun CK, 2011, NEOPLASIA, V13, P735, DOI 10.1593/neo.11664
   Tao T, 2009, J NEUROCHEM, V111, P647, DOI 10.1111/j.1471-4159.2009.06346.x
   Terkeltaub RA, 2010, ARTHRITIS RHEUM-US, V62, P1060, DOI 10.1002/art.27327
   Trouw LA, 2005, J EXP MED, V201, P1937, DOI 10.1084/jem.20050189
   Wells RG, 2004, FEBS LETT, V559, P107, DOI 10.1016/S0014-5793(04)00037-7
   Wu S, 2011, BMC CANCER, V11, P0, DOI 10.1186/1471-2407-11-413
   Wu XJ, 2012, BMC CANCER, V12, P0, DOI 10.1186/1471-2407-12-192
   Xie BR, 2012, DIGEST DIS SCI, V57, P1122, DOI 10.1007/s10620-012-2136-1
   Yang JD, 2011, SEMIN CANCER BIOL, V21, P35, DOI 10.1016/j.semcancer.2010.10.007
   Zhu AX, 2012, SEMIN ONCOL, V39, P493, DOI 10.1053/j.seminoncol.2012.05.014
NR 44
TC 47
Z9 48
U1 2
U2 27
PU PERGAMON-ELSEVIER SCIENCE LTD
PI OXFORD
PA THE BOULEVARD, LANGFORD LANE, KIDLINGTON, OXFORD OX5 1GB, ENGLAND
SN 0024-3205
EI 1879-0631
J9 LIFE SCI
JI Life Sci.
PD SEP 3
PY 2013
VL 93
IS 8
BP 323
EP 328
DI 10.1016/j.lfs.2013.07.002
PG 6
WC Medicine, Research & Experimental; Pharmacology & Pharmacy
SC Research & Experimental Medicine; Pharmacology & Pharmacy
GA 204YL
UT WOS:000323407100003
PM 23871804
DA 2023-09-23
ER

PT J
AU Gao, MQ
   Kim, BG
   Kang, S
   Choi, YP
   Yoon, JH
   Cho, NH
AF Gao, Ming-Qing
   Kim, Baek Gil
   Kang, Suki
   Choi, Yoon Pyo
   Yoon, Joo-Heon
   Cho, Nam Hoon
TI Human breast cancer-associated fibroblasts enhance cancer cell proliferation through increased TGF-alpha cleavage by ADAM17
SO CANCER LETTERS
LA English
DT Article
DE ADAM17; Breast cancer; Cancer-associated fibroblasts; TGF-alpha; Cell proliferation
ID stromal fibroblasts; tace inhibitors; metalloproteinases; progression; activation; growth; egfr; expression; interface; receptor
AB We demonstrate here increased expression of ADAM17 protein in cancer-associated fibroblasts (CAFs) extracted from human breast carcinomas compared with donor-matched normal fibroblasts, and TGF-alpha secretion positively correlates with ADAM17 expression in these cells. In SK-BR-3 cells co-cultured with CAFs, CAF-secreted TGF-alpha promotes cell proliferation by activation of EGFR, Akt, and ERIC, but it does not promote cell migration. Furthermore, anti-TGF-alpha neutralizing antibodies antagonize the CAF-dependent increase in proliferation and activation of EGFR, Akt and ERIC. Thus, pharmacologic inhibition of ADAM17 and TGF-alpha may have therapeutic potential for the treatment of breast cancer when fibroblast-directed therapy is considered. (C) 2013 Elsevier Ireland Ltd. All rights reserved.
C1 [Gao, Ming-Qing; Kim, Baek Gil; Kang, Suki; Cho, Nam Hoon] Yonsei Univ, Coll Med, Dept Pathol, Seoul 120752, South Korea.
   [Choi, Yoon Pyo; Cho, Nam Hoon] Yonsei Univ, Coll Med, Brain Korea Project Med Sci 21, Seoul 120752, South Korea.
   [Kang, Suki; Yoon, Joo-Heon; Cho, Nam Hoon] Severance Biomed Sci Inst, Seoul 120752, South Korea.
   [Gao, Ming-Qing] Northwest A&F Univ, Coll Vet Med, Yangling 712100, Shaanxi, Peoples R China.
C3 Yonsei University; Yonsei University Health System; Yonsei University; Yonsei University Health System; Northwest A&F University - China
RP Yoon, JH (通讯作者)，Yonsei Univ, Coll Med, Severance Biomed Sci Inst, 134 Sinchon Dong, Seoul 120752, South Korea.
EM jhyoon@yuhs.ac; cho1988@yuhs.ac
FU Basic Science Research Program through the National Research Foundation of Korea (NRF); Ministry of Education, Science and Technology (MEST) [2012R1A2A4A01006435]; Mid-career Researcher Program through an NRF Grant from the MEST [2012R1A2A4A01006435]; Basic Science Research Program through the National Research Foundation of Korea (NRF); Ministry of Education, Science and Technology (MEST) [2012R1A2A4A01006435]; Mid-career Researcher Program through an NRF Grant from the MEST [2012R1A2A4A01006435]; National Research Foundation of Korea [2012R1A2A4A01006435] Funding Source: Korea Institute of Science & Technology Information (KISTI), National Science & Technology Information Service (NTIS)
CR Bhowmick NA, 2004, NATURE, V432, P332, DOI 10.1038/nature03096
   Borrell-Pages M, 2003, EMBO J, V22, P1114, DOI 10.1093/emboj/cdg111
   Cherney RJ, 2006, BIOORG MED CHEM LETT, V16, P1028, DOI 10.1016/j.bmcl.2005.10.078
   Dittmer A, 2009, CELL MOL LIFE SCI, V66, P3053, DOI 10.1007/s00018-009-0089-0
   Edwards DR, 2008, MOL ASPECTS MED, V29, P258, DOI 10.1016/j.mam.2008.08.001
   Furth ME, 2009, MOL INTERV, V9, P171, DOI 10.1124/mi.9.4.5
   Gao MQ, 2010, J CELL SCI, V123, P3507, DOI 10.1242/jcs.072900
   Hawsawi NM, 2008, CANCER RES, V68, P2717, DOI 10.1158/0008-5472.CAN-08-0192
   Humphreys RC, 2000, ONCOGENE, V19, P1085, DOI 10.1038/sj.onc.1203278
   Kalluri R, 2006, NAT REV CANCER, V6, P392, DOI 10.1038/nrc1877
   Kenny PA, 2007, J CLIN INVEST, V117, P337, DOI 10.1172/JCI29518
   Kikuchi K, 2011, FEBS LETT, V585, P286, DOI 10.1016/j.febslet.2010.12.010
   Lendeckel U, 2005, J CANCER RES CLIN, V131, P41, DOI 10.1007/s00432-004-0619-y
   Liu PCC, 2006, CANCER BIOL THER, V5, P657, DOI 10.4161/cbt.5.6.2708
   Maretzky T, 2011, ONCOGENE, V30, P611, DOI 10.1038/onc.2010.443
   McGowan PM, 2007, CLIN CANCER RES, V13, P2335, DOI 10.1158/1078-0432.CCR-06-2092
   Mochizuki S, 2007, CANCER SCI, V98, P621, DOI 10.1111/j.1349-7006.2007.00434.x
   Murphy G, 2008, NAT REV CANCER, V8, P929, DOI 10.1038/nrc2459
   Noel A, 2008, SEMIN CELL DEV BIOL, V19, P52, DOI 10.1016/j.semcdb.2007.05.011
   Orimo A, 2005, CELL, V121, P335, DOI 10.1016/j.cell.2005.02.034
   Park K, 2006, BIOORG MED CHEM LETT, V16, P3927, DOI 10.1016/j.bmcl.2006.05.026
   Rocks N, 2008, BIOCHIMIE, V90, P369, DOI 10.1016/j.biochi.2007.08.008
   Schafer B, 2004, J BIOL CHEM, V279, P47929, DOI 10.1074/jbc.M400129200
   Schafer B, 2004, ONCOGENE, V23, P991, DOI 10.1038/sj.onc.1207278
   Tyan SW, 2011, PLOS ONE, V6, P0, DOI 10.1371/journal.pone.0015313
   Verbisck NV, 2009, CANCER RES, V69, P5546, DOI 10.1158/0008-5472.CAN-08-2976
   Zheng X, 2009, CANCER BIOL THER, V8, P1045, DOI 10.4161/cbt.8.11.8539
NR 27
TC 30
Z9 35
U1 0
U2 20
PU ELSEVIER IRELAND LTD
PI CLARE
PA ELSEVIER HOUSE, BROOKVALE PLAZA, EAST PARK SHANNON, CO, CLARE, 00000, IRELAND
SN 0304-3835
EI 1872-7980
J9 CANCER LETT
JI Cancer Lett.
PD AUG 9
PY 2013
VL 336
IS 1
BP 240
EP 246
DI 10.1016/j.canlet.2013.05.011
PG 7
WC Oncology
SC Oncology
GA 178WJ
UT WOS:000321477800027
PM 23684931
DA 2023-09-23
ER

PT J
AU Onoyama, M
   Kitadai, Y
   Tanaka, Y
   Yuge, R
   Shinagawa, K
   Tanaka, S
   Yasui, W
   Chayama, K
AF Onoyama, Mieko
   Kitadai, Yasuhiko
   Tanaka, Yuichiro
   Yuge, Ryo
   Shinagawa, Kei
   Tanaka, Shinji
   Yasui, Wataru
   Chayama, Kazuaki
TI Combining Molecular Targeted Drugs to Inhibit Both Cancer Cells and Activated Stromal Cells in Gastric Cancer
SO NEOPLASIA
LA English
DT Article
ID tyrosine kinase inhibitor; growth-factor-receptor; p-mtor expression; tumor vasculature; mammalian target; murine model; factor pdgf; rapamycin; imatinib; metastasis
AB Recent studies have revealed that PDGF plays a role in promoting progressive tumor growth in several cancers, including gastric cancer. Cancer-associated fibroblasts, pericytes, and lymphatic endothelial cells in stroma express high levels of PDGF receptor (PDGF-R); cancer cells and vascular endothelial cells do not. Mammalian target of rapamycin (mTOR) is a serine/threonine kinase that increases the production of proteins that stimulate key cellular processes such as cell growth and proliferation, cell metabolism, and angiogenesis. In the present study, we examined the effects of PDGF-R tyrosine kinase inhibitor (nilotinib) and mTOR inhibitor (everolimus) on tumor stroma in an orthotopic nude mice model of human gastric cancer. Expression of PDGF-B and PDGF-R beta mRNAs was associated with stromal volume. Treatment with nilotinib did not suppress tumor growth but significantly decreased stromal reactivity, lymphatic invasion, lymphatic vessel area, and pericyte coverage of tumor microvessels. In contrast, treatment with everolimus decreased tumor growth and microvessel density but not stromal reactivity. Nilotinib and everolimus in combination reduced both the growth rate and stromal reaction. Target molecule-based inhibition of cancer-stromal cell interaction appears promising as an effective antitumor therapy.
C1 [Onoyama, Mieko; Kitadai, Yasuhiko; Tanaka, Yuichiro; Yuge, Ryo; Chayama, Kazuaki] Hiroshima Univ, Grad Sch Biomed & Hlth Sci, Dept Gastroenterol & Metab, Hiroshima 7348551, Japan.
   [Shinagawa, Kei; Tanaka, Shinji] Hiroshima Univ Hosp, Dept Endoscopy, Hiroshima, Japan.
   [Yasui, Wataru] Hiroshima Univ, Grad Sch Biomed & Hlth Sci, Dept Mol Pathol, Hiroshima 7348551, Japan.
C3 Hiroshima University; Hiroshima University; Hiroshima University
RP Kitadai, Y (通讯作者)，Hiroshima Univ, Grad Sch Biomed & Hlth Sci, Dept Gastroenterol & Metab, Minami Ku, 1-2-3 Kasumi, Hiroshima 7348551, Japan.
EM kitadai@hiroshima-u.ac.jp
FU Ministry of Education, Culture, Science, Sports, and Technology of Japan; Grants-in-Aid for Scientific Research [25670369] Funding Source: KAKEN
CR Agarwal NK, 2013, ONCOGENE, V32, P2521, DOI 10.1038/onc.2012.287
   Albanell J, 2007, CLIN TRANSL ONCOL, V9, P484, DOI 10.1007/s12094-007-0092-6
   An JY, 2010, INT J CANCER, V126, P2904, DOI 10.1002/ijc.24872
   ANTONIADES HN, 1992, P NATL ACAD SCI USA, V89, P3942, DOI 10.1073/pnas.89.9.3942
   Apte SM, 2004, CLIN CANCER RES, V10, P897, DOI 10.1158/1078-0432.CCR-1151-3
   Bergers G, 2003, J CLIN INVEST, V111, P1287, DOI 10.1172/JCI200317929
   Bruns CJ, 2004, CLIN CANCER RES, V10, P2109, DOI 10.1158/1078-0432.CCR-03-0502
   Corso G, 2011, EUR J CANCER, V47, P443, DOI 10.1016/j.ejca.2010.09.008
   Day E, 2008, EUR J PHARMACOL, V599, P44, DOI 10.1016/j.ejphar.2008.10.014
   Druker BJ, 2000, J CLIN INVEST, V105, P3, DOI 10.1172/JCI9083
   Falcon BL, 2011, CANCER RES, V71, P1573, DOI 10.1158/0008-5472.CAN-10-3126
   Fletcher JA, 2004, SEMIN ONCOL, V31, P4, DOI 10.1053/j.seminoncol.2004.03.034
   Guba M, 2002, NAT MED, V8, P128, DOI 10.1038/nm0202-128
   Guertin DA, 2007, CANCER CELL, V12, P9, DOI 10.1016/j.ccr.2007.05.008
   He YL, 2002, J NATL CANCER I, V94, P819, DOI 10.1093/jnci/94.11.819
   Huber S, 2007, KIDNEY INT, V71, P771, DOI 10.1038/sj.ki.5002112
   JEMAL A, 2011, CA-CANCER J CLIN, V61, P69, DOI 10.3322/CAAC.20107
   Kitadai Y, 2010, CANCER MICROENVIRON, V3, P109, DOI 10.1007/s12307-009-0032-9
   Kobayashi S, 2007, CANCER SCI, V98, P726, DOI 10.1111/j.1349-7006.2007.00439.x
   Kobie K, 2007, RES VET SCI, V82, P239, DOI 10.1016/j.rvsc.2006.06.006
   Kodama M, 2010, CANCER SCI, V101, P1984, DOI 10.1111/j.1349-7006.2010.01639.x
   LINDMARK G, 1993, LAB INVEST, V69, P682
   Manley PW, 2010, BIOORGAN MED CHEM, V18, P6977, DOI 10.1016/j.bmc.2010.08.026
   Mantovani A, 2008, NATURE, V454, P436, DOI 10.1038/nature07205
   Mueller MM, 2004, NAT REV CANCER, V4, P839, DOI 10.1038/nrc1477
   Murayama T, 2009, BRIT J CANCER, V100, P782, DOI 10.1038/sj.bjc.6604915
   Ostman A, 2004, CYTOKINE GROWTH F R, V15, P275, DOI 10.1016/j.cytogfr.2004.03.002
   Pietras K, 2004, SEMIN ONCOL, V31, P18, DOI 10.1053/j.seminoncol.2004.03.036
   Risau W, 1992, GROWTH FACTORS, V7, P261, DOI 10.3109/08977199209046408
   Saunders PO, 2013, ONCOGENE, V32, P4789, DOI 10.1038/onc.2012.498
   SEYMOUR L, 1993, BREAST CANCER RES TR, V26, P247, DOI 10.1007/BF00665802
   Sumida T, 2011, INT J CANCER, V128, P2050, DOI 10.1002/ijc.25812
   Uehara H, 2003, J NATL CANCER I, V95, P458, DOI 10.1093/jnci/95.6.458
   Valiathan RR, 2012, CANCER METAST REV, V31, P295, DOI 10.1007/s10555-012-9346-z
   Wan XL, 2005, CANCER RES, V65, P2406, DOI 10.1158/0008-5472.CAN-04-3135
   Weisberg E, 2005, CANCER CELL, V7, P129, DOI 10.1016/j.ccr.2005.01.007
   Wen YG, 2010, ONCOL REP, V24, P89, DOI 10.3892/or_00000832
   Whiteside TL, 2008, ONCOGENE, V27, P5904, DOI 10.1038/onc.2008.271
   Wolff NC, 2005, BLOOD, V105, P3995, DOI 10.1182/blood-2004-09-3534
   Yi B, 2002, CANCER RES, V62, P917
   Yokoi K, 2005, CANCER RES, V65, P10371, DOI 10.1158/0008-5472.CAN-05-1698
   Zhou HY, 2012, CHIN J CANCER, V31, P8, DOI 10.5732/cjc.011.10281
NR 42
TC 31
Z9 32
U1 0
U2 13
PU ELSEVIER SCIENCE INC
PI NEW YORK
PA STE 800, 230 PARK AVE, NEW YORK, NY 10169 USA
SN 1476-5586
EI 
J9 NEOPLASIA
JI Neoplasia
PD DEC 15
PY 2013
VL 15
IS 12
BP 1391
EP 1399
DI 10.1593/neo.131668
PG 9
WC Oncology
SC Oncology
GA 295PO
UT WOS:000330128200008
PM 24403861
DA 2023-09-23
ER

PT J
AU Zhang, J
   Liu, JS
AF Zhang, Jing
   Liu, Jinsong
TI Tumor stroma as targets for cancer therapy
SO PHARMACOLOGY & THERAPEUTICS
LA English
DT Review
DE Tumor microenvironment; Cancer-associated fibroblasts; Extracellular matrix; Cancer signaling; Cancer therapy
ID fibroblast activation protein; cell-lung-cancer; hepatocyte growth-factor; carcinoma-associated-fibroblasts; metastatic breast-cancer; colorectal liver metastases; epithelial ovarian-cancer; smooth muscle actin; phase-iii trial; plasminogen-activator
AB Cancer is not only composed malignant epithelial component but also stromal components such as fibroblasts, endothelial cells, and inflammatory cells, by which an appropriate tumor microenvironment (TME) is formed to promote tumorigenesis, progression, and metastasis. As the most abundant component in the TME, cancer-associated fibroblasts (CAFs) are involved in multifaceted mechanistic details including remodeling the extracellular matrix, suppressing immune responses, and secreting growth factors and cytokines that mediate signaling pathways to extensively affect tumor cell growth and invasiveness, differentiation, angiogenesis, and chronic inflammatory milieu. Today, more and more therapeutic strategies are purposefully designed to target the TME as well as tumor cells. This review will focus on the role of CAFs in tumor development and the novel strategies to target this component to inhibit the tumor growth. (C) 2012 Elsevier Inc. All rights reserved.
C1 [Zhang, Jing] Fourth Mil Med Univ, Xijing Hosp, Dept Pathol, State Key Lab Tumor Biol, Xian 710032, Shaanxi, Peoples R China.
   [Liu, Jinsong] Univ Texas MD Anderson Canc Ctr, Dept Pathol, Houston, TX 77030 USA.
C3 Air Force Military Medical University; University of Texas System; UTMD Anderson Cancer Center
RP Zhang, J (通讯作者)，Fourth Mil Med Univ, Xijing Hosp, Dept Pathol, State Key Lab Tumor Biol, 169 Changle W Rd, Xian 710032, Shaanxi, Peoples R China.
EM jzhang@fmmu.edu.cn; jliu@mdanderson.org
FU ovarian cancer Specialized Programs of Research Excellence (SPORE) [IP50CA83638]; National Institutes of Health and Ovarian Cancer Research Fund; National Institutes of Health through MD Anderson's Cancer Center Support [CA016672]; National Natural Science Foundation of China (NSFC) [81070582];  [R01CA131183-01A2]
CR Albiges L, 2011, HEMATOL ONCOL CLIN N, V25, P813, DOI 10.1016/j.hoc.2011.04.006
   Anderberg C, 2009, CANCER RES, V69, P369, DOI 10.1158/0008-5472.CAN-08-2724
   Andersen S, 2009, J THORAC ONCOL, V4, P463, DOI 10.1097/JTO.0b013e3181991d18
   Andreasen PA, 2000, CELL MOL LIFE SCI, V57, P25, DOI 10.1007/s000180050497
   Ass K, 2008, CANCER TREAT REV, V34, P122, DOI 10.1016/j.ctrv.2007.10.005
   Augsten M, 2010, CANCER MICROENVIRON, V3, P167, DOI 10.1007/s12307-010-0040-9
   Augsten M, 2009, P NATL ACAD SCI USA, V106, P3414, DOI 10.1073/pnas.0813144106
   Balsamo M, 2009, P NATL ACAD SCI USA, V106, P20847, DOI 10.1073/pnas.0906481106
   Barry-Hamilton V, 2010, NAT MED, V16, P1009, DOI 10.1038/nm.2208
   Bell-McGuinn KM, 2011, GYNECOL ONCOL, V121, P273, DOI 10.1016/j.ygyno.2010.12.362
   Berkenblit A, 2005, GYNECOL ONCOL, V99, P50, DOI 10.1016/j.ygyno.2005.05.023
   Bertagnolli MM, 2006, NEW ENGL J MED, V355, P873, DOI 10.1056/NEJMoa061355
   Biselli-Chicote PM, 2012, J CANCER RES CLIN, V138, P363, DOI 10.1007/s00432-011-1073-2
   Bissell MJ, 2001, NAT REV CANCER, V1, P46, DOI 10.1038/35094059
   Bisson C, 2003, INT J CANCER, V105, P7, DOI 10.1002/ijc.11012
   Bogdahn U, 2011, NEURO-ONCOLOGY, V13, P132, DOI 10.1093/neuonc/noq142
   Bourboulia D, 2010, SEMIN CANCER BIOL, V20, P161, DOI 10.1016/j.semcancer.2010.05.002
   Bremnes RM, 2011, J THORAC ONCOL, V6, P209, DOI 10.1097/JTO.0b013e3181f8a1bd
   Buerkle MA, 2002, BRIT J CANCER, V86, P788, DOI 10.1038/sj.bjc.6600141
   Cannito S, 2010, ANTIOXID REDOX SIGN, V12, P1383, DOI 10.1089/ars.2009.2737
   Cao RH, 2004, CIRC RES, V94, P664, DOI 10.1161/01.RES.0000118600.91698.BB
   Cardones AR, 2003, CANCER RES, V63, P6751
   Carter A, 2010, J NATL CANCER I, V102, P675, DOI 10.1093/jnci/djq186
   Cathcart MC, 2012, BBA-REV CANCER, V1825, P49, DOI 10.1016/j.bbcan.2011.09.004
   Christiansen VJ, 2007, ARCH BIOCHEM BIOPHYS, V457, P177, DOI 10.1016/j.abb.2006.11.006
   Chuaysri C, 2009, ONCOL REP, V21, P957, DOI 10.3892/or_00000309
   Cirri P, 2012, CANCER METAST REV, V31, P195, DOI 10.1007/s10555-011-9340-x
   Connolly EC, 2011, CANCER RES, V71, P2339, DOI 10.1158/0008-5472.CAN-10-2941
   Coulson-Thomas VJ, 2010, EXP CELL RES, V316, P3207, DOI 10.1016/j.yexcr.2010.08.005
   Crawford Y, 2009, CANCER CELL, V15, P21, DOI 10.1016/j.ccr.2008.12.004
   DiPersio JF, 2009, J CLIN ONCOL, V27, P4767, DOI 10.1200/JCO.2008.20.7209
   DiPersio JF, 2009, BLOOD, V113, P5720, DOI 10.1182/blood-2008-08-174946
   Direkze NC, 2004, CANCER RES, V64, P8492, DOI 10.1158/0008-5472.CAN-04-1708
   Dong JY, 2004, EMBO J, V23, P2800, DOI 10.1038/sj.emboj.7600289
   Duda DG, 2011, CLIN CANCER RES, V17, P2074, DOI 10.1158/1078-0432.CCR-10-2636
   Duffy MJ, 2004, CURR PHARM DESIGN, V10, P39, DOI 10.2174/1381612043453559
   Duriseti S, 2010, J BIOL CHEM, V285, P26878, DOI 10.1074/jbc.M109.077677
   Eckhardt SG, 1999, J CLIN ONCOL, V17, P1095, DOI 10.1200/JCO.1999.17.4.1095
   El-Awady RA, 2011, TOXICOL APPL PHARM, V255, P271, DOI 10.1016/j.taap.2011.06.019
   Erez N, 2010, CANCER CELL, V17, P135, DOI 10.1016/j.ccr.2009.12.041
   Fiegl H, 2006, CANCER RES, V66, P29, DOI 10.1158/0008-5472.CAN-05-2508
   Fuxe J, 2011, AM J PATHOL, V178, P2897, DOI 10.1016/j.ajpath.2011.02.008
   Gaggioli C, 2007, NAT CELL BIOL, V9, P1392, DOI 10.1038/ncb1658
   Gaya A, 2012, CANCER TREAT REV, V38, P484, DOI 10.1016/j.ctrv.2011.12.008
   Gerber PA, 2009, BIOL CHEM, V390, P1213, DOI 10.1515/BC.2009.144
   Ghamande SA, 2008, GYNECOL ONCOL, V111, P89, DOI 10.1016/j.ygyno.2008.06.028
   Giannelli G, 2002, AM J PATHOL, V161, P183, DOI 10.1016/S0002-9440(10)64170-3
   Gokalp G, 2012, EUR J RADIOL, V81, P203, DOI 10.1016/j.ejrad.2010.12.022
   Goldman JW, 2012, CANCER, V0, P0
   Goldstein LJ, 2008, BREAST CARE, V3, P25, DOI 10.1159/000151733
   Gonda TA, 2010, SEMIN CELL DEV BIOL, V21, P2, DOI 10.1016/j.semcdb.2009.10.001
   Groen HJM, 2011, J CLIN ONCOL, V29, P4320, DOI 10.1200/JCO.2011.35.5214
   Hagedorn HG, 2001, INT J ONCOL, V18, P669
   Haniffa MA, 2007, J IMMUNOL, V179, P1595, DOI 10.4049/jimmunol.179.3.1595
   Hanson JA, 2006, JNCI-J NATL CANCER I, V98, P255, DOI 10.1093/jnci/djj051
   Hartmann TN, 2008, J LEUKOCYTE BIOL, V84, P1130, DOI 10.1189/jlb.0208088
   Hau P, 2011, CURR PHARM BIOTECHNO, V12, P2150, DOI 10.2174/138920111798808347
   Hauzenberger D, 1999, EUR J IMMUNOL, V29, P1435, DOI 10.1002/(SICI)1521-4141(199905)29:05<1435::AID-IMMU1435>3.0.CO;2-N
   Henry LR, 2007, CLIN CANCER RES, V13, P1736, DOI 10.1158/1078-0432.CCR-06-1746
   Heppner KJ, 1996, AM J PATHOL, V149, P273
   Hersey P, 2010, CANCER-AM CANCER SOC, V116, P1526, DOI 10.1002/cncr.24821
   Hirte H, 2006, GYNECOL ONCOL, V102, P300, DOI 10.1016/j.ygyno.2005.12.020
   Hiscox S, 2011, EXPERT OPIN THER TAR, V15, P609, DOI 10.1517/14728222.2011.561201
   Hofheinz RD, 2003, ONKOLOGIE, V26, P44, DOI 10.1159/000069863
   Hu M, 2005, NAT GENET, V37, P899, DOI 10.1038/ng1596
   Hua M, 2009, P NATL ACAD SCI USA, V106, P3372, DOI 10.1073/pnas.0813306106
   Hua X, 2011, DIAGN PATHOL, V6, P0, DOI 10.1186/1746-1596-6-111
   Huang SC, 2011, J DRUG TARGET, V19, P487, DOI 10.3109/1061186X.2010.511225
   Hurwitz H, 2004, NEW ENGL J MED, V350, P2335, DOI 10.1056/NEJMoa032691
   Ijichi H, 2011, J CLIN INVEST, V121, P4106, DOI 10.1172/JCI42754
   Itoh K, 2006, INT J GYNECOL CANCER, V16, P610, DOI 10.1111/j.1525-1438.2006.00383.x
   Itoh Y, 2005, CYTOKINE, V29, P275, DOI 10.1016/j.cyto.2004.11.005
   Jaschinski F, 2011, CURR PHARM BIOTECHNO, V12, P2203, DOI 10.2174/138920111798808266
   Jechlinger M, 2006, J CLIN INVEST, V116, P1561, DOI 10.1172/JCI24652
   Jelisavac-Cosic S, 2011, TUMORI, V97, P532, DOI 10.1700/950.10409
   Jiang L, 2008, CANCER RES, V68, P9900, DOI 10.1158/0008-5472.CAN-08-1319
   Jung DW, 2010, INT J CANCER, V127, P332, DOI 10.1002/ijc.25060
   Kajita M, 2001, J CELL BIOL, V153, P893, DOI 10.1083/jcb.153.5.893
   Kalluri R, 2006, NAT REV CANCER, V6, P392, DOI 10.1038/nrc1877
   Kargiotis O, 2008, INT J ONCOL, V33, P937, DOI 10.3892/ijo_00000081
   Katoh H, 2010, AM J PATHOL, V176, P1469, DOI 10.2353/ajpath.2010.090607
   Kelly T, 2005, DRUG RESIST UPDATE, V8, P51, DOI 10.1016/j.drup.2005.03.002
   Kenny PA, 2007, FRONT BIOSCI-LANDMRK, V12, P3468, DOI 10.2741/2327
   Kim SY, 2008, CLIN EXP METASTAS, V25, P201, DOI 10.1007/s10585-007-9133-3
   Ko YJ, 2001, CLIN CANCER RES, V7, P800
   Koga F, 2007, CELL CYCLE, V6, P1393, DOI 10.4161/cc.6.11.4296
   Kojima Y, 2010, P NATL ACAD SCI USA, V107, P20009, DOI 10.1073/pnas.1013805107
   Kolacna L, 2007, PHYSIOL RES, V56, PS51, DOI 10.33549/physiolres.931302
   Kono SA, 2012, CURR CANCER DRUG TAR, V12, P107
   Koshida Y, 2006, J SURG RES, V134, P270, DOI 10.1016/j.jss.2006.02.025
   Kraman M, 2010, SCIENCE, V330, P827, DOI 10.1126/science.1195300
   Krishnaswamy S, 2009, CLIN CANCER RES, V15, P5714, DOI 10.1158/1078-0432.CCR-09-0070
   Krupitskaya Y, 2009, CURR OPIN INVEST DR, V10, P597
   Kurose K, 2002, NAT GENET, V32, P355, DOI 10.1038/ng1013
   Lafkas D, 2008, INT J CANCER, V123, P967, DOI 10.1002/ijc.23546
   LeBeau AM, 2009, MOL CANCER THER, V8, P1378, DOI 10.1158/1535-7163.MCT-08-1170
   Lee HO, 2011, BMC CANCER, V11, P0, DOI 10.1186/1471-2407-11-245
   Legge F, 2011, BMC CANCER, V11, P0, DOI 10.1186/1471-2407-11-214
   Li XR, 2005, J CLIN INVEST, V115, P118, DOI 10.1172/JCI200519189
   Lin MI, 2004, CANCER CELL, V6, P529, DOI 10.1016/S1535-6108(04)00340-X
   Liu R, 2012, CANCER BIOL THER, V13, P123, DOI 10.4161/cbt.13.3.18696
   Loike JD, 2001, J IMMUNOL, V166, P7534, DOI 10.4049/jimmunol.166.12.7534
   Lorusso G, 2008, HISTOCHEM CELL BIOL, V130, P1091, DOI 10.1007/s00418-008-0530-8
   Maity G, 2011, TUMOR BIOL, V32, P129, DOI 10.1007/s13277-010-0106-9
   Maksym RB, 2009, EUR J PHARMACOL, V625, P31, DOI 10.1016/j.ejphar.2009.04.071
   Manicone AM, 2008, SEMIN CELL DEV BIOL, V19, P34, DOI 10.1016/j.semcdb.2007.07.003
   Mann J, 2007, CELL DEATH DIFFER, V14, P275, DOI 10.1038/sj.cdd.4401979
   Massague J, 2008, CELL, V134, P215, DOI 10.1016/j.cell.2008.07.001
   Matsumoto K, 2006, INT J CANCER, V119, P477, DOI 10.1002/ijc.21808
   Maulik G, 2002, CLIN CANCER RES, V8, P620
   Mazzocca A, 2010, HEPATOLOGY, V51, P523, DOI 10.1002/hep.23285
   Mazzocca A, 2009, HEPATOLOGY, V50, P1140, DOI 10.1002/hep.23118
   Menter DG, 2010, CLIN CANCER RES, V16, P1384, DOI 10.1158/1078-0432.CCR-09-0788
   Meyer JE, 2008, BREAST CARE, V3, P20, DOI 10.1159/000151736
   Mueller L, 2007, AM J PATHOL, V171, P1608, DOI 10.2353/ajpath.2007.060661
   Mueller L, 2010, BIOCHEM BIOPH RES CO, V397, P586, DOI 10.1016/j.bbrc.2010.05.163
   Muller A, 2001, NATURE, V410, P50, DOI 10.1038/35065016
   Nabors LB, 2012, CANCER, V0, P0
   Nam JS, 2008, CANCER RES, V68, P3835, DOI 10.1158/0008-5472.CAN-08-0215
   Narra K, 2007, CANCER BIOL THER, V6, P1691, DOI 10.4161/cbt.6.11.4874
   Navab R, 2009, NEOPLASIA, V11, P1292, DOI 10.1593/neo.09622
   Nazareth MR, 2007, J IMMUNOL, V178, P5552, DOI 10.4049/jimmunol.178.9.5552
   Nishimura K, 2003, INT J ANDROL, V26, P175, DOI 10.1046/j.1365-2605.2003.00413.x
   Nystrom H, 2011, EJSO-EUR J SURG ONC, V37, P611, DOI 10.1016/j.ejso.2011.04.010
   Ostman A, 2009, CURR OPIN GENET DEV, V19, P67, DOI 10.1016/j.gde.2009.01.003
   Ogunwobi OO, 2011, CLIN EXP METASTAS, V28, P721, DOI 10.1007/s10585-011-9404-x
   Ohta Y, 1999, BRIT J CANCER, V81, P54, DOI 10.1038/sj.bjc.6690650
   Olumi AF, 1999, CANCER RES, V59, P5002
   Orimo A, 2005, CELL, V121, P335, DOI 10.1016/j.cell.2005.02.034
   Ostermann E, 2008, CLIN CANCER RES, V14, P4584, DOI 10.1158/1078-0432.CCR-07-5211
   PAGET S, 1989, CANCER METAST REV, V8, P98
   Patocs A, 2007, NEW ENGL J MED, V357, P2543, DOI 10.1056/NEJMoa071825
   Paulsson J, 2009, AM J PATHOL, V175, P334, DOI 10.2353/ajpath.2009.081030
   Petersen OW, 2003, AM J PATHOL, V162, P391, DOI 10.1016/S0002-9440(10)63834-5
   Place AE, 2011, BREAST CANCER RES, V13, P0, DOI 10.1186/bcr2912
   Posey JA, 2001, CANCER BIOTHER RADIO, V16, P125, DOI 10.1089/108497801300189218
   Provencal M, 2010, J NEURO-ONCOL, V97, P365, DOI 10.1007/s11060-009-0041-z
   PYKE C, 1991, AM J PATHOL, V138, P1059
   Qiu W, 2008, NAT GENET, V40, P650, DOI 10.1038/ng.117
   Radisky D, 2002, CANCER INVEST, V20, P139, DOI 10.1081/CNV-120000374
   Radisky ES, 2007, REV ENDOCR METAB DIS, V8, P279, DOI 10.1007/s11154-007-9037-1
   Rasanen K, 2010, EXP CELL RES, V316, P2713, DOI 10.1016/j.yexcr.2010.04.032
   Ribeiro AS, 2010, ONCOGENE, V29, P392, DOI 10.1038/onc.2009.338
   Ricart AD, 2008, CLIN CANCER RES, V14, P7924, DOI 10.1158/1078-0432.CCR-08-0378
   Richardson AM, 2007, DIAGN MOL PATHOL, V16, P189, DOI 10.1097/PDM.0b013e3180de20ac
   Rodriguez-Canales J, 2007, J PATHOL, V211, P410, DOI 10.1002/path.2133
   RONNOVJESSEN L, 1995, J CLIN INVEST, V95, P859, DOI 10.1172/JCI117736
   RONNOVJESSEN L, 1993, LAB INVEST, V68, P696
   Ronty MJ, 2006, J INVEST DERMATOL, V126, P2387, DOI 10.1038/sj.jid.5700427
   Rothwell PM, 2011, LANCET, V377, P31, DOI 10.1016/S0140-6736(10)62110-1
   Saigusa S, 2011, INT J ONCOL, V38, P655, DOI 10.3892/ijo.2011.906
   Saji Shigehira, 2004, BREAST CANCER, V11, P129, DOI 10.1007/BF02968291
   Salnikov AV, 2006, INT J CANCER, V119, P2795, DOI 10.1002/ijc.22217
   Sato N, 2004, CANCER RES, V64, P6950, DOI 10.1158/0008-5472.CAN-04-0677
   Schauer IG, 2011, NEOPLASIA, V13, P393, DOI 10.1593/neo.101720
   Schlingensiepen KH, 2011, CANCER SCI, V102, P1193, DOI 10.1111/j.1349-7006.2011.01917.x
   Schmitt M, 2011, EXPERT REV MOL DIAGN, V11, P617, DOI 10.1586/ERM.11.47
   Schmitt M, 2010, EXPERT REV MOL DIAGN, V10, P1051, DOI 10.1586/erm.10.71
   Scott AM, 2003, CLIN CANCER RES, V9, P1639
   Shah GD, 2010, CANCER-AM CANCER SOC, V116, P1018, DOI 10.1002/cncr.24788
   Siegel R, 2012, CA-CANCER J CLIN, V62, P10, DOI 10.3322/caac.20138
   Silzle T, 2003, EUR J IMMUNOL, V33, P1311, DOI 10.1002/eji.200323057
   Silzle T, 2004, INT J CANCER, V108, P173, DOI 10.1002/ijc.11542
   Singer CF, 2002, BREAST CANCER RES TR, V72, P69, DOI 10.1023/A:1014918512569
   Singh RK, 2011, CANCER RES, V71, P3268, DOI 10.1158/0008-5472.CAN-10-2769
   Singh S, 2010, BRIT J CANCER, V103, P1671, DOI 10.1038/sj.bjc.6605968
   Sis B, 2005, J CLIN PATHOL, V58, P32, DOI 10.1136/jcp.2004.018705
   Smith MCP, 2004, CANCER RES, V64, P8604, DOI 10.1158/0008-5472.CAN-04-1844
   Smolen GA, 2006, P NATL ACAD SCI USA, V103, P2316, DOI 10.1073/pnas.0508776103
   Song JW, 2009, PLOS ONE, V4, P0, DOI 10.1371/journal.pone.0005756
   Sonnenberg M, 2008, BMC CANCER, V8, P0, DOI 10.1186/1471-2407-8-364
   Sparano JA, 2004, J CLIN ONCOL, V22, P4683, DOI 10.1200/JCO.2004.08.054
   Steiner E, 2008, GYNECOL ONCOL, V108, P569, DOI 10.1016/j.ygyno.2007.11.025
   Story MT, 1996, PROSTATE, V28, P219
   Stuelten CH, 2010, PLOS ONE, V5, P0, DOI 10.1371/journal.pone.0009832
   Subramanian J, 2010, CLIN LUNG CANCER, V11, P311, DOI 10.3816/CLC.2010.n.039
   Sugimoto H, 2006, CANCER BIOL THER, V5, P1640, DOI 10.4161/cbt.5.12.3354
   Sumida T, 2011, INT J CANCER, V128, P2050, DOI 10.1002/ijc.25812
   Tamamura H, 2003, FEBS LETT, V550, P79, DOI 10.1016/S0014-5793(03)00824-X
   Taniwaki K, 2007, CANCER RES, V67, P4311, DOI 10.1158/0008-5472.CAN-06-4761
   Terada H, 2005, EUR SURG RES, V37, P166, DOI 10.1159/000085964
   Thannickal VJ, 2003, J BIOL CHEM, V278, P12384, DOI 10.1074/jbc.M208544200
   Toiyama Y, 2012, INT J CANCER, V130, P2912, DOI 10.1002/ijc.26330
   Tokunou M, 2001, AM J PATHOL, V158, P1451, DOI 10.1016/S0002-9440(10)64096-5
   Trimboli AJ, 2009, NATURE, V461, P1084, DOI 10.1038/nature08486
   Tsujino T, 2007, CLIN CANCER RES, V13, P2082, DOI 10.1158/1078-0432.CCR-06-2191
   Tuhkanen H, 2006, INT J CANCER, V119, P1345, DOI 10.1002/ijc.21785
   Tyan SW, 2011, PLOS ONE, V6, P0, DOI 10.1371/journal.pone.0015313
   Tzai TS, 1998, ANTICANCER RES, V18, P1585
   Untergasser G, 2005, MECH AGEING DEV, V126, P59, DOI 10.1016/j.mad.2004.09.023
   van Zijl F, 2009, ONCOGENE, V28, P4022, DOI 10.1038/onc.2009.253
   Verbeke H, 2011, CYTOKINE GROWTH F R, V22, P345, DOI 10.1016/j.cytogfr.2011.09.002
   Walter K, 2008, CANCER BIOL THER, V7, P882, DOI 10.4161/cbt.7.6.5869
   Wang JH, 2008, J BIOL CHEM, V283, P4283, DOI 10.1074/jbc.M707465200
   Wang Z, 2010, BBA-REV CANCER, V1806, P122, DOI 10.1016/j.bbcan.2010.04.003
   Weber F, 2007, JAMA-J AM MED ASSOC, V297, P187, DOI 10.1001/jama.297.2.187
   Worthley DL, 2010, CANCER MICROENVIRON, V3, P117, DOI 10.1007/s12307-009-0033-8
   Xiao Q, 2012, CANC MICROENVIRON, V0, P0
   Xouri G, 2010, SEMIN CELL DEV BIOL, V21, P40, DOI 10.1016/j.semcdb.2009.11.017
   Yang G, 2006, P NATL ACAD SCI USA, V103, P16472, DOI 10.1073/pnas.0605752103
   Yu Q, 2000, GENE DEV, V14, P163
   Zeisberg EM, 2007, CANCER RES, V67, P10123, DOI 10.1158/0008-5472.CAN-07-3127
NR 202
TC 134
Z9 143
U1 3
U2 69
PU PERGAMON-ELSEVIER SCIENCE LTD
PI OXFORD
PA THE BOULEVARD, LANGFORD LANE, KIDLINGTON, OXFORD OX5 1GB, ENGLAND
SN 0163-7258
EI 
J9 PHARMACOL THERAPEUT
JI Pharmacol. Ther.
PD FEB 15
PY 2013
VL 137
IS 2
BP 200
EP 215
DI 10.1016/j.pharmthera.2012.10.003
PG 16
WC Pharmacology & Pharmacy
SC Pharmacology & Pharmacy
GA 084SZ
UT WOS:000314560700005
PM 23064233
DA 2023-09-23
ER

PT J
AU Rizvi, S
   Gores, GJ
AF Rizvi, Sumera
   Gores, Gregory J.
TI Pathogenesis, Diagnosis, and Management of Cholangiocarcinoma
SO GASTROENTEROLOGY
LA English
DT Review
DE Cancer-Associated Fibroblasts; Distal Cholangiocarcinoma; Intrahepatic Cholangiocarcinoma; Molecular Pathogenesis
ID comparative genomic hybridization; hepatocyte growth-factor; primary intrahepatic cholangiocarcinoma; fluke-associated cholangiocarcinoma; induce cyclooxygenase-2 expression; epithelial-mesenchymal transition; primary sclerosing cholangitis; tumor-stromal interactions; isocitrate dehydrogenase 1; primary liver cancers
AB Cholangiocarcinomas (CCAs) are hepatobiliary cancers with features of cholangiocyte differentiation; they can be classified anatomically as intrahepatic CCA (iCCA), perihilar CCA (pCCA), or distal CCA. These subtypes differ not only in their anatomic location, but in epidemiology, origin, etiology, pathogenesis, and treatment. The incidence and mortality of iCCA has been increasing over the past 3 decades, and only a low percentage of patients survive until 5 years after diagnosis. Geographic variations in the incidence of CCA are related to variations in risk factors. Changes in oncogene and inflammatory signaling pathways, as well as genetic and epigenetic alterations and chromosome aberrations, have been shown to contribute to the development of CCA. Furthermore, CCAs are surrounded by a dense stroma that contains many cancer-associated fibroblasts, which promotes their progression. We have gained a better understanding of the imaging characteristics of iCCAs and have developed advanced cytologic techniques to detect pCCAs. Patients with iCCAs usually are treated surgically, whereas liver transplantation after neoadjuvant chemoradiation is an option for a subset of patients with pCCAs. We review recent developments in our understanding of the epidemiology and pathogenesis of CCA, along with advances in classification, diagnosis, and treatment.
C1 [Rizvi, Sumera; Gores, Gregory J.] Mayo Clin, Div Gastroenterol & Hepatol, Rochester, MN 55905 USA.
C3 Mayo Clinic
RP Gores, GJ (通讯作者)，Mayo Clin, 200 1st St SW, Rochester, MN 55905 USA.
EM gores.gregory@mayo.edu
FU National Institutes of Health [DK59427, T32 DK007198]; Mayo Foundation
CR Andersen JB, 2012, CURR OPIN GASTROEN, V28, P266, DOI 10.1097/MOG.0b013e3283523c7e
   Andersen JB, 2012, GASTROENTEROLOGY, V142, P1021, DOI 10.1053/j.gastro.2011.12.005
   Baril P, 2007, ONCOGENE, V26, P2082, DOI 10.1038/sj.onc.1210009
   Barr Fritcher EG, 2013, CANC CYTOPATHOL, V0, P0
   Blechacz B, 2010, SLEISENGER FORDTRANS, V0, P1171
   Blechacz B, 2008, HEPATOLOGY, V48, P308, DOI 10.1002/hep.22310
   Blechacz B, 2011, NAT REV GASTRO HEPAT, V8, P512, DOI 10.1038/nrgastro.2011.131
   Borger DR, 2012, ONCOLOGIST, V17, P72, DOI 10.1634/theoncologist.2011-0386
   Cadamuro M, 2013, HEPATOLOGY, V58, P1042, DOI 10.1002/hep.26384
   Campbell DJW, 2012, HEPATOL RES, V42, P1119, DOI 10.1111/j.1872-034X.2012.01026.x
   Cardinale V, 2012, WORLD J GASTRO ONCOL, V4, P94, DOI 10.4251/wjgo.v4.i5.94
   Chen L, 2009, J HEPATOL, V50, P358, DOI 10.1016/j.jhep.2008.09.015
   Choi SB, 2009, ANN SURG ONCOL, V16, P3048, DOI 10.1245/s10434-009-0631-1
   Cohen SJ, 2008, PANCREAS, V37, P154, DOI 10.1097/MPA.0b013e31816618ce
   Comoglio PM, 2008, NAT REV DRUG DISCOV, V7, P504, DOI 10.1038/nrd2530
   DeOliveira ML, 2007, ANN SURG, V245, P755, DOI 10.1097/01.sla.0000251366.62632.d3
   DeOliveira ML, 2011, HEPATOLOGY, V53, P1363, DOI 10.1002/hep.24227
   Dranoff JA, 2010, HEPATOLOGY, V51, P1438, DOI 10.1002/hep.23405
   Edil BH, 2008, J AM COLL SURGEONS, V206, P1000, DOI 10.1016/j.jamcollsurg.2007.12.045
   El Khatib M, 2013, HEPATOLOGY, V57, P1035, DOI 10.1002/hep.26147
   Endo I, 2008, ANN SURG, V248, P84, DOI 10.1097/SLA.0b013e318176c4d3
   Everhart JE, 2009, GASTROENTEROLOGY, V136, P1134, DOI 10.1053/j.gastro.2009.02.038
   Fabris L, 2011, HEPATOLOGY, V54, P890, DOI 10.1002/hep.24466
   Fan B, 2012, J CLIN INVEST, V122, P2911, DOI 10.1172/JCI63212
   Farazi PA, 2006, CANCER RES, V66, P6622, DOI 10.1158/0008-5472.CAN-05-4609
   Fava G, 2005, CANCER RES, V65, P11437, DOI 10.1158/0008-5472.CAN-05-1470
   Fava G, 2008, CANCER RES, V68, P6752, DOI 10.1158/0008-5472.CAN-07-6682
   Fingas CD, 2012, LIVER INT, V32, P400, DOI 10.1111/j.1478-3231.2011.02687.x
   Fingas CD, 2011, HEPATOLOGY, V54, P2076, DOI 10.1002/hep.24588
   Fritcher EGB, 2011, AM J GASTROENTEROL, V106, P2023, DOI 10.1038/ajg.2011.272
   Geynisman DM, 2012, DISCOV MED, V14, P41
   Heimbach JK, 2011, HPB, V13, P356, DOI 10.1111/j.1477-2574.2011.00298.x
   Hofmann JJ, 2010, DEVELOPMENT, V137, P4061, DOI 10.1242/dev.052118
   Holczbauer A, 2013, GASTROENTEROLOGY, V145, P221, DOI 10.1053/j.gastro.2013.03.013
   Homayounfar K, 2009, HUM PATHOL, V40, P834, DOI 10.1016/j.humpath.2008.11.005
   Hong JC, 2011, ARCH SURG-CHICAGO, V146, P683, DOI 10.1001/archsurg.2011.116
   Hou YJ, 2011, LAB INVEST, V91, P1146, DOI 10.1038/labinvest.2011.97
   Huang MH, 2005, J GASTROEN HEPATOL, V20, P141, DOI 10.1111/j.1440-1746.2004.03523.x
   Isomoto H, 2005, HEPATOLOGY, V42, P1329, DOI 10.1002/hep.20966
   Isomoto H, 2007, GASTROENTEROLOGY, V132, P384, DOI 10.1053/j.gastro.2006.10.037
   Jaiswal M, 2000, CANCER RES, V60, P184
   Jinawath A, 2007, J CANCER RES CLIN, V133, P271, DOI 10.1007/s00432-006-0166-9
   Junttila MR, 2013, NATURE, V501, P346, DOI 10.1038/nature12626
   Kalluri R, 2006, NAT REV CANCER, V6, P392, DOI 10.1038/nrc1877
   KATO I, 1987, JPN J CANCER RES, V78, P1187
   Khan SA, 2008, HPB, V10, P77, DOI 10.1080/13651820801992641
   Khan SA, 2002, J HEPATOL, V37, P806, DOI 10.1016/S0168-8278(02)00297-0
   Khan SA, 2005, LIVER INT, V25, P704, DOI 10.1111/j.1478-3231.2005.01106.x
   Khan SA, 2012, GUT, V61, P1657, DOI 10.1136/gutjnl-2011-301748
   Khan SA, 2012, J HEPATOL, V56, P848, DOI 10.1016/j.jhep.2011.11.015
   Kiguchi K, 2001, CANCER RES, V61, P6971
   Kipp BR, 2012, HUM PATHOL, V43, P1552, DOI 10.1016/j.humpath.2011.12.007
   Ko KS, 2013, CURR OPIN GASTROEN, V29, P312, DOI 10.1097/MOG.0b013e32835d6a3e
   Kobayashi S, 2005, GASTROENTEROLOGY, V128, P2054, DOI 10.1053/j.gastro.2005.03.010
   Komuta M, 2008, HEPATOLOGY, V47, P1544, DOI 10.1002/hep.22238
   Komuta M, 2012, HEPATOLOGY, V55, P1876, DOI 10.1002/hep.25595
   Koo SH, 2001, CANCER GENET CYTOGEN, V130, P22, DOI 10.1016/S0165-4608(01)00460-5
   Korita PV, 2010, ANTICANCER RES, V30, P2279
   Kuhlmann JB, 2013, CURR OPIN GASTROEN, V29, P324, DOI 10.1097/MOG.0b013e32835d9dea
   Kuver R, 2012, CLIN LIPIDOL, V7, P537, DOI 10.2217/CLP.12.53
   Lai GH, 2000, HEPATOLOGY, V31, P1257, DOI 10.1053/jhep.2000.8108
   Lee JY, 2004, J KOREAN MED SCI, V19, P682, DOI 10.3346/jkms.2004.19.5.682
   Lee KP, 2010, P NATL ACAD SCI USA, V107, P8248, DOI 10.1073/pnas.0912203107
   Lee TY, 2008, AM J GASTROENTEROL, V103, P1716, DOI 10.1111/j.1572-0241.2008.01796.x
   Leelawat K, 2007, WORLD J GASTROENTERO, V13, P1561, DOI 10.3748/wjg.v13.i10.1561
   Li TY, 2010, ANN SURG ONCOL, V17, P1937, DOI 10.1245/s10434-010-0925-3
   Li YY, 2011, J GASTROINTEST SURG, V15, P608, DOI 10.1007/s11605-011-1419-8
   Luna LEM, 2006, GASTROENTEROLOGY, V131, P1064, DOI 10.1053/j.gastro.2006.08.021
   Mabrut JY, 2010, DIGEST SURG, V27, P12, DOI 10.1159/000268109
   Matsumoto K, 2006, INT J CANCER, V119, P477, DOI 10.1002/ijc.21808
   McGlynn KA, 2006, CANCER EPIDEM BIOMAR, V15, P1198, DOI 10.1158/1055-9965.EPI-05-0811
   McKay SC, 2011, HPB, V13, P309, DOI 10.1111/j.1477-2574.2010.00286.x
   Menakongka A, 2010, WORLD J GASTROENTERO, V16, P713, DOI 10.3748/wjg.v16.i6.713
   Meng FY, 2006, GASTROENTEROLOGY, V130, P2113, DOI 10.1053/j.gastro.2006.02.057
   Meng F, 2006, J HEPATOL, V44, P1055, DOI 10.1016/j.jhep.2005.10.030
   Mertens JC, 2013, CANCER RES, V73, P897, DOI 10.1158/0008-5472.CAN-12-2130
   Miyamoto M, 2011, BRIT J CANCER, V105, P131, DOI 10.1038/bjc.2011.199
   Murad SD, 2012, GASTROENTEROLOGY, V143, P88, DOI 10.1053/j.gastro.2012.04.008
   Nachtergaele S, 2012, NAT CHEM BIOL, V8, P211, DOI 10.1038/nchembio.765
   Nagorney David M, 2006, ADV SURG, V40, P159, DOI 10.1016/j.yasu.2006.05.009
   Nakamura T, 1997, CANCER RES, V57, P3305
   Nakanuma Y, 2010, WORLD J HEPATOL, V2, P419, DOI 10.4254/wjh.v2.i12.419
   Nishimura K, 1999, PROSTATE, V41, P145
   ODell MR, 2012, CANCER RES, V72, P1557, DOI 10.1158/0008-5472.CAN-11-3596
   Obchoei S, 2011, MOL CANCER, V10, P0, DOI 10.1186/1476-4598-10-102
   OHASHI K, 1995, GASTROENTEROLOGY, V109, P1612, DOI 10.1016/0016-5085(95)90650-9
   Ohira S, 2006, AM J PATHOL, V168, P1155, DOI 10.2353/ajpath.2006.050204
   Oishi N, 2012, HEPATOLOGY, V56, P1792, DOI 10.1002/hep.25890
   Okabe H, 2009, ANN SURG ONCOL, V16, P2555, DOI 10.1245/s10434-009-0568-4
   Olaru AV, 2011, HEPATOLOGY, V54, P2089, DOI 10.1002/hep.24591
   Ong CK, 2012, NAT GENET, V44, P690, DOI 10.1038/ng.2273
   Palmer WC, 2012, J HEPATOL, V57, P69, DOI 10.1016/j.jhep.2012.02.022
   Park J, 1999, HEPATOLOGY, V30, P1128, DOI 10.1002/hep.510300522
   Patel AH, 2000, AM J GASTROENTEROL, V95, P204
   Patel T, 2001, HEPATOLOGY, V33, P1353, DOI 10.1053/jhep.2001.25087
   Patel T, 2002, BMC CANCER, V2, P0, DOI 10.1186/1471-2407-2-10
   Pawar P, 2009, CLIN CANCER RES, V15, P1288, DOI 10.1158/1078-0432.CCR-08-1150
   Plengsuriyakarn T, 2012, ASIAN PAC J CANCER P, V13, P87, DOI 10.7314/APJCP.2012.13.1.087
   Prakobwong S, 2010, INT J CANCER, V127, P2576, DOI 10.1002/ijc.25266
   Quante M, 2011, CANCER CELL, V19, P257, DOI 10.1016/j.ccr.2011.01.020
   Radaeva S, 1999, HEPATOLOGY, V29, P1453, DOI 10.1002/hep.510290524
   Razumilava N, 2013, CLIN GASTROENTEROL H, V11, P13, DOI 10.1016/j.cgh.2012.09.009
   Reitman ZJ, 2010, CANCER CELL, V17, P215, DOI 10.1016/j.ccr.2010.02.024
   Rimola J, 2009, HEPATOLOGY, V50, P791, DOI 10.1002/hep.23071
   Rohle D, 2013, SCIENCE, V340, P626, DOI 10.1126/science.1236062
   Sapisochin G, 2011, LIVER TRANSPLANT, V17, P934, DOI 10.1002/lt.22307
   Sato Y, 2010, AM J PATHOL, V177, P141, DOI 10.2353/ajpath.2010.090747
   Sekiya S, 2012, J CLIN INVEST, V122, P3914, DOI 10.1172/JCI63065
   Shaib Y, 2004, SEMIN LIVER DIS, V24, P115, DOI 10.1055/s-2004-828889
   Shaib YH, 2007, AM J GASTROENTEROL, V102, P1016, DOI 10.1111/j.1572-0241.2007.01104.x
   Shaib YH, 2005, GASTROENTEROLOGY, V128, P620, DOI 10.1053/j.gastro.2004.12.048
   Shin HR, 2010, J KOREAN MED SCI, V25, P1011, DOI 10.3346/jkms.2010.25.7.1011
   Sia D, 2013, ONCOGENE, V32, P4861, DOI 10.1038/onc.2012.617
   Sia D, 2013, GASTROENTEROLOGY, V144, P829, DOI 10.1053/j.gastro.2013.01.001
   Sirica AE, 2008, HEPATOLOGY, V47, P1178, DOI 10.1002/hep.22088
   Sirica AE, 2012, NAT REV GASTRO HEPAT, V9, P44, DOI 10.1038/nrgastro.2011.222
   Sirica AE, 2008, HEPATOLOGY, V48, P2040, DOI 10.1002/hep.22623
   Song H, 2010, P NATL ACAD SCI USA, V107, P1431, DOI 10.1073/pnas.0911409107
   Sorensen HT, 1998, HEPATOLOGY, V28, P921, DOI 10.1002/hep.510280404
   Sripa B, 2008, CURR OPIN GASTROEN, V24, P349, DOI 10.1097/MOG.0b013e3282fbf9b3
   TADA M, 1992, CANCER, V69, P1115
   Tanaka S, 2003, HEPATOLOGY, V37, P1122, DOI 10.1053/jhep.2003.50187
   Tang T, 2007, HEPATOB PANCREAT DIS, V6, P303
   Taniai M, 2004, CANCER RES, V64, P3517, DOI 10.1158/0008-5472.CAN-03-2770
   Terada T, 1996, HEPATOLOGY, V23, P1341, DOI 10.1002/hep.510230608
   Tsuchiya A, 2011, CANCER LETT, V309, P95, DOI 10.1016/j.canlet.2011.05.021
   Tyson GL, 2011, HEPATOLOGY, V54, P173, DOI 10.1002/hep.24351
   Uhm KO, 2005, CANCER GENET CYTOGEN, V157, P37, DOI 10.1016/j.cancergencyto.2004.05.007
   Utispan K, 2010, MOL CANCER, V9, P0, DOI 10.1186/1476-4598-9-13
   Valle J, 2010, NEW ENGL J MED, V362, P1273, DOI 10.1056/NEJMoa0908721
   Vilgrain V, 2008, HPB, V10, P106, DOI 10.1080/13651820801992617
   Wang F, 2013, SCIENCE, V340, P622, DOI 10.1126/science.1234769
   Wang P, 2013, ONCOGENE, V32, P3091, DOI 10.1038/onc.2012.315
   Welzel TM, 2006, J NATL CANCER I, V98, P873, DOI 10.1093/jnci/djj234
   Welzel TM, 2007, INT J CANCER, V120, P638, DOI 10.1002/ijc.22283
   Welzel TM, 2007, CLIN GASTROENTEROL H, V5, P1221, DOI 10.1016/j.cgh.2007.05.020
   Wong N, 2002, J HEPATOL, V37, P633, DOI 10.1016/S0168-8278(02)00269-6
   Wu YM, 2013, CANCER DISCOV, V3, P636, DOI 10.1158/2159-8290.CD-13-0050
   Xu RF, 2011, BIOMED PHARMACOTHER, V65, P22, DOI 10.1016/j.biopha.2010.06.009
   Xu XL, 2006, J CLIN INVEST, V116, P1843, DOI 10.1172/JCI27282
   Yamanaka S, 2012, DIGEST LIVER DIS, V44, P589, DOI 10.1016/j.dld.2012.02.016
   Yamasaki Susumu, 2003, J HEPATOBILIARY PANCREAT SURG, V10, P288, DOI 10.1007/s00534-002-0732-8
   YAMASHITA Y, 1992, ACTA RADIOL, V33, P351
   Yang HP, 2011, GASTROENTEROLOGY, V141, P378, DOI 10.1053/j.gastro.2011.03.044
   Yoon JH, 2004, J HEPATOL, V41, P808, DOI 10.1016/j.jhep.2004.07.016
   Yoon JH, 2004, HEPATOLOGY, V39, P732, DOI 10.1002/hep.20125
   Yoon JH, 2002, GASTROENTEROLOGY, V122, P985, DOI 10.1053/gast.2002.32410
   Zender S, 2013, CANCER CELL, V23, P784, DOI 10.1016/j.ccr.2013.04.019
   Zhang JQ, 2012, GASTROENTEROLOGY, V143, P246, DOI 10.1053/j.gastro.2012.03.045
   Zhang KJ, 2011, INT J MOL SCI, V12, P385, DOI 10.3390/ijms12010385
NR 150
TC 831
Z9 894
U1 5
U2 201
PU W B SAUNDERS CO-ELSEVIER INC
PI PHILADELPHIA
PA 1600 JOHN F KENNEDY BOULEVARD, STE 1800, PHILADELPHIA, PA 19103-2899 USA
SN 0016-5085
EI 1528-0012
J9 GASTROENTEROLOGY
JI Gastroenterology
PD DEC 15
PY 2013
VL 145
IS 6
BP 1215
EP 1229
DI 10.1053/j.gastro.2013.10.013
PG 15
WC Gastroenterology & Hepatology
SC Gastroenterology & Hepatology
GA 259PA
UT WOS:000327537600024
PM 24140396
DA 2023-09-23
ER

PT J
AU An, P
   Su, ZD
   Dai, JX
   Liu, YL
   Bae, KH
   Tan, SY
   Luo, HS
   Soh, KS
   Ryu, YH
   Kim, S
AF An Ping
   Su Zhendong
   Dai Jingxing
   Liu Yaling
   Bae, Kyung-Hee
   Tan Shiyun
   Luo Hesheng
   Soh, Kwang-Sup
   Ryu, Yeon Hee
   Kim, Sungchul
TI Discovery of Endothelium and Mesenchymal Properties of Primo Vessels in the Mesentery
SO EVIDENCE-BASED COMPLEMENTARY AND ALTERNATIVE MEDICINE
LA English
DT Article
ID hepatic stellate cells; cre recombinase; transition; growth; fibroblasts; transformation; mechanisms; expression; system; heart
AB Recent evidences demonstrated that endothelial-to-mesenchymal transition (EndMT) has a crucial role in cancer and is recognized as a unique source of cancer-associated fibroblasts (CAFs). Primo vascular system(PVS) is a new circulatory system which may play an important role in cancer metastasis and regeneration. In the current study, we applied previously established time-saving method to identify primo vessels and further investigated the immunocytochemical properties of primo vessels. Both primo vessels and primary primo vessel cells in the mesentery expressed endothelial markers and fibroblast markers. Double-labeling experiments demonstrated that endothelial and fibroblast markers are coexpressed in primo vessels. In addition, under the stimulation of TGF-beta 1 in vitro, primary primo vessel cells differentiated into fibroblasts. Therefore, we found that primo vessels in the mesentery had a transitional structure between endothelium and mesenchymal. This is a new finding of EndMT in normal postnatal animals.
C1 [An Ping; Liu Yaling; Tan Shiyun; Luo Hesheng] Wuhan Univ, Renmin Hosp, Wuhan 430060, Peoples R China.
   [Su Zhendong] Northeast Agr Univ, Dept Anim Med, Chinese Tradit Vet Lab, Harbin 150030, Peoples R China.
   [Dai Jingxing] Southern Med Univ, Dept Human Anat, Guangzhou 510515, Guangdong, Peoples R China.
   [Bae, Kyung-Hee; Soh, Kwang-Sup] Seoul Natl Univ, Adv Inst Convergence Technol, Nano Primo Res Ctr, Suwon 443270, South Korea.
   [Ryu, Yeon Hee] Korea Inst Oriental Med, Dept Acupuncture, Taejon 305811, South Korea.
   [Kim, Sungchul] Wonkwang Univ Hosp, Ctr Amyotroph Lateral Sclerosis, Kwangju 503310, South Korea.
C3 Wuhan University; Northeast Agricultural University - China; Southern Medical University - China; Seoul National University (SNU); Korea Institute of Oriental Medicine (KIOM); Wonkwang University
RP Ryu, YH (通讯作者)，Korea Inst Oriental Med, Dept Acupuncture, Taejon 305811, South Korea.
EM yhryu@kiom.re.kr; kscndl@hanmail.net
FU Traditional Korean Medicine R&D Project, Ministry of Health & Welfare, Republic of Korea [B110076]; Department of Acupuncture, Korea Institute of Oriental Medicine, Daejeon, Republic of Korea [K12272]; Natural Science Foundation of Hubei Province, China [2012FKB04432]; Korea Health Promotion Institute [B110076] Funding Source: Korea Institute of Science & Technology Information (KISTI), National Science & Technology Information Service (NTIS)
CR An P, 2010, J ACUPUNCT MERIDIAN, V3, P232, DOI 10.1016/S2005-2901(10)60042-8
   Armstrong EJ, 2004, CIRC RES, V95, P459, DOI 10.1161/01.RES.0000141146.95728.da
   CORNIL I, 1991, P NATL ACAD SCI USA, V88, P6028, DOI 10.1073/pnas.88.14.6028
   DIMANCHEBOITREL MT, 1994, INT J CANCER, V56, P512, DOI 10.1002/ijc.2910560410
   Gustafsson E, 2001, J CELL SCI, V114, P671
   Kalluri R, 2006, NAT REV CANCER, V6, P392, DOI 10.1038/nrc1877
   Lee JG, 2006, EXP EYE RES, V83, P1309, DOI 10.1016/j.exer.2006.04.007
   Mao XH, 1999, P NATL ACAD SCI USA, V96, P5037, DOI 10.1073/pnas.96.9.5037
   MARKWALD RR, 1977, AM J ANAT, V148, P85, DOI 10.1002/aja.1001480108
   Nakajima Y, 2000, ANAT RECORD, V258, P119, DOI 10.1002/(SICI)1097-0185(20000201)258:2<119::AID-AR1>3.0.CO;2-U
   Olaso E, 1997, HEPATOLOGY, V26, P634, DOI 10.1002/hep.510260315
   Olaso E, 2003, HEPATOLOGY, V37, P674, DOI 10.1053/jhep.2003.50068
   Orimo A, 2005, CELL, V121, P335, DOI 10.1016/j.cell.2005.02.034
   Parsonage G, 2005, TRENDS IMMUNOL, V26, P150, DOI 10.1016/j.it.2004.11.014
   Potenta S, 2008, BRIT J CANCER, V99, P1375, DOI 10.1038/sj.bjc.6604662
   POTTS JD, 1989, DEV BIOL, V134, P392, DOI 10.1016/0012-1606(89)90111-5
   Selek L, 2011, INT J CANCER, V128, P1502, DOI 10.1002/ijc.25446
   Shin Hak-Soo, 2005, ANATOMICAL RECORD PART B:THE NEW ANATOMIST, V284, P35, DOI 10.1002/ar.b.20061
   Soh KS, 2009, J ACUPUNCT MERIDIAN, V2, P93, DOI 10.1016/S2005-2901(09)60041-8
   Thiery JP, 2009, CELL, V139, P871, DOI 10.1016/j.cell.2009.11.007
   Tomasek JJ, 2002, NAT REV MOL CELL BIO, V3, P349, DOI 10.1038/nrm809
   Tse JC, 2007, J CELL BIOCHEM, V101, P816, DOI 10.1002/jcb.21215
   Yoo JS, 2011, MOL IMAGING BIOL, V13, P471, DOI 10.1007/s11307-010-0366-1
   Yoo JS, 2010, PLOS ONE, V5, P0, DOI 10.1371/journal.pone.0009940
   Zeisberg EM, 2007, CANCER RES, V67, P10123, DOI 10.1158/0008-5472.CAN-07-3127
   Zeisberg EM, 2007, NAT MED, V13, P952, DOI 10.1038/nm1613
   Zeisberg EM, 2008, J AM SOC NEPHROL, V19, P2282, DOI 10.1681/ASN.2008050513
   Zhu P, 2007, INT J EXP PATHOL, V88, P127, DOI 10.1111/j.1365-2613.2007.00523.x
NR 28
TC 1
Z9 1
U1 0
U2 9
PU HINDAWI LTD
PI LONDON
PA ADAM HOUSE, 3RD FLR, 1 FITZROY SQ, LONDON, W1T 5HF, ENGLAND
SN 1741-427X
EI 1741-4288
J9 EVID-BASED COMPL ALT
JI Evid.-based Complement Altern. Med.
PD JUN 15
PY 2013
VL 2013
IS 
BP 
EP 
DI 10.1155/2013/205951
PG 10
WC Integrative & Complementary Medicine
SC Integrative & Complementary Medicine
GA 177CH
UT WOS:000321352600001
PM 23662116
DA 2023-09-23
ER

PT J
AU Brauer, HA
   Makowski, L
   Hoadley, KA
   Casbas-Hernandez, P
   Lang, LJ
   Roman-Perez, E
   D'Arcy, M
   Freemerman, AJ
   Perou, CM
   Troester, MA
AF Brauer, Heather Ann
   Makowski, Liza
   Hoadley, Katherine A.
   Casbas-Hernandez, Patricia
   Lang, Lindsay J.
   Roman-Perez, Erick
   D'Arcy, Monica
   Freemerman, Alex J.
   Perou, Charles M.
   Troester, Melissa A.
TI Impact of Tumor Microenvironment and Epithelial Phenotypes on Metabolism in Breast Cancer
SO CLINICAL CANCER RESEARCH
LA English
DT Article
ID hepatocyte growth-factor; gene-expression signatures; oxidative stress; aerobic glycolysis; molecular portraits; stroma coevolution; ketone production; scatter factor; met pathway; cell-lines
AB Purpose: Cancer cells have altered metabolism, with increased glucose uptake, glycolysis, and biomass production. This study conducted genomic and metabolomic analyses to elucidate how tumor and stromal genomic characteristics influence tumor metabolism. Experimental Design: Thirty-three breast tumors and six normal breast tissues were analyzed by gene expression microarray and by mass spectrometry for metabolites. Gene expression data and clinical characteristics were evaluated in association with metabolic phenotype. To evaluate the role of stromal interactions in altered metabolism, cocultures were conducted using breast cancer cells and primary cancer-associated fibroblasts (CAF). Results: Across all metabolites, unsupervised clustering resulted in two main sample clusters. Normal breast tissue and a subset of tumors with less aggressive clinical characteristics had lower levels of nucleic and amino acids and glycolysis byproducts, whereas more aggressive tumors had higher levels of these Warburg-associated metabolites. While tumor-intrinsic subtype did not predict metabolic phenotype, metabolic cluster was significantly associated with expression of a wound response signature. In cocultures, CAFs from basal-like breast cancers increased glucose uptake and basal-like epithelial cells increased glucose oxidation and glycogen synthesis, suggesting interplay of stromal and epithelial phenotypes on metabolism. Cytokine arrays identified hepatocyte growth factor (HGF) as a potential mediator of stromal-epithelial interaction and antibody neutralization of HGF resulted in reduced expression of glucose transporter 1 (GLUT1) and decreased glucose uptake by epithelium. Conclusions: Both tumor/epithelial and stromal characteristics play important roles in metabolism. Warburg-like metabolism is influenced by changes in stromal-epithelial interactions, including altered expression of HGF/Met pathway and GLUT1 expression. Clin Cancer Res; 19(3); 571-85. (C) 2012 AACR.
C1 [Brauer, Heather Ann; Lang, Lindsay J.; Roman-Perez, Erick; D'Arcy, Monica; Troester, Melissa A.] Univ N Carolina, Dept Epidemiol, Gillings Sch Global Publ Hlth, Chapel Hill, NC 27599 USA.
   [Makowski, Liza; Freemerman, Alex J.] Univ N Carolina, Dept Nutr, Gillings Sch Global Publ Hlth, Chapel Hill, NC 27599 USA.
   [Makowski, Liza; Hoadley, Katherine A.; Perou, Charles M.; Troester, Melissa A.] Univ N Carolina, Lineberger Comprehens Canc Ctr, Chapel Hill, NC 27599 USA.
   [Casbas-Hernandez, Patricia; Perou, Charles M.; Troester, Melissa A.] Univ N Carolina, Dept Pathol & Lab Med, Sch Med, Chapel Hill, NC 27599 USA.
   [Perou, Charles M.] Univ N Carolina, Dept Genet, Sch Med, Chapel Hill, NC 27599 USA.
C3 University of North Carolina; University of North Carolina Chapel Hill; University of North Carolina; University of North Carolina Chapel Hill; University of North Carolina; University of North Carolina Chapel Hill; University of North Carolina; University of North Carolina Chapel Hill; University of North Carolina School of Medicine; University of North Carolina School of Medicine; University of North Carolina; University of North Carolina Chapel Hill
RP Troester, MA (通讯作者)，Univ N Carolina, 135 Dauer Dr, Chapel Hill, NC 27599 USA.
EM troester@unc.edu
FU UNC University Cancer Research Fund; National Institute of Diabetes, Digestive and Kidney Disease [P30DK056350]; National Institute of Alcohol Abuse and Alcoholism [AA017376]; National Institutes of Environmental Health Sciences and NCI [ES019472]; National Institutes of Environmental Health Sciences and NCI via Breast Cancer and the Environment Research Program (BCERP) [U01-ES019472, R01-CA138255]; National Institutes of Environmental Health Sciences and NCI via a Breast SPORE program [P50-CA58223]
CR BHARGAVA M, 1992, CELL GROWTH DIFFER, V3, P11
   Birchmeier C, 2003, NAT REV MOL CELL BIO, V4, P915, DOI 10.1038/nrm1261
   Bissell MJ, 2011, NAT MED, V17, P320, DOI 10.1038/nm.2328
   Bissell MJ, 2001, NAT REV CANCER, V1, P46, DOI 10.1038/35094059
   Bonuccelli G, 2010, CELL CYCLE, V9, P1960, DOI 10.4161/cc.9.10.11601
   Borgan E, 2010, BMC CANCER, V10, P0, DOI 10.1186/1471-2407-10-628
   Brockmoller SF, 2012, J PROTEOME RES, V11, P850, DOI 10.1021/pr200685r
   Camp JT, 2011, MOL CANCER RES, V9, P3, DOI 10.1158/1541-7786.MCR-10-0372
   Capparelli C, 2012, CELL CYCLE, V11, P2285, DOI 10.4161/cc.20718
   Castello-Cros R, 2011, CELL CYCLE, V10, P2021, DOI 10.4161/cc.10.12.16002
   Cheng N, 2007, CANCER RES, V67, P4869, DOI 10.1158/0008-5472.CAN-06-3381
   Creighton CJ, 2008, RNA, V14, P2290, DOI 10.1261/rna.1188208
   De Clerck YA, 2006, CANCER BIOL THER, V5, P1588, DOI 10.4161/cbt.5.12.3660
   Denkert C, 2012, GENOME MED, V4, P0, DOI 10.1186/gm336
   Fan C, 2011, BMC MED GENOMICS, V4, P0, DOI 10.1186/1755-8794-4-3
   Felix AS, 2012, BRIT J CANCER, V106, P2004, DOI 10.1038/bjc.2012.200
   Ferrara CT, 2008, PLOS GENET, V4, P0, DOI 10.1371/journal.pgen.1000034
   Garber K, 2006, SCIENCE, V312, P1158, DOI 10.1126/science.312.5777.1158
   Gastaldi S, 2010, BREAST CANCER RES, V12, P0, DOI 10.1186/bcr2617
   Gatenby RA, 2004, NAT REV CANCER, V4, P891, DOI 10.1038/nrc1478
   Gatza ML, 2011, BREAST CANCER RES, V13, P0, DOI 10.1186/bcr2899
   Gillies RJ, 2007, CANCER METAST REV, V26, P311, DOI 10.1007/s10555-007-9065-z
   Giskeodegard GF, 2012, NMR BIOMED, V25, P1271, DOI 10.1002/nbm.2798
   Gos Monika, 2009, POSTEPY BIOCHEM, V55, P121
   Hu ZY, 2006, BMC GENOMICS, V7, P0, DOI 10.1186/1471-2164-7-96
   Hwang CI, 2011, CELL CYCLE, V10, P3834, DOI 10.4161/cc.10.22.18294
   Kang SS, 2002, JPN J CANCER RES, V93, P1123, DOI 10.1111/j.1349-7006.2002.tb01214.x
   Lam MM, 2008, AM J CLIN PATHOL, V129, P211, DOI 10.1309/U2BBP4EMBAHCM6E6
   Lisanti MP, 2010, CANCER BIOL THER, V10, P537, DOI 10.4161/cbt.10.6.13370
   Martinez-Outschoorn UE, 2011, CELL CYCLE, V10, P2504, DOI 10.4161/cc.10.15.16585
   Martinez-Outschoorn UE, 2011, INT J BIOCHEM CELL B, V43, P1045, DOI 10.1016/j.biocel.2011.01.023
   Martinez-Outschoorn UE, 2010, CELL CYCLE, V9, P3515, DOI 10.4161/cc.9.17.12928
   Martinez-Outschoorn UE, 2010, CELL CYCLE, V9, P3256, DOI 10.4161/cc.9.16.12553
   Mueller KL, 2012, BREAST CANCER RES, V14, P0, DOI 10.1186/bcr3224
   NALDINI L, 1991, ONCOGENE, V6, P501
   Neve RM, 2006, CANCER CELL, V10, P515, DOI 10.1016/j.ccr.2006.10.008
   Oakman C, 2011, INT J BIOCHEM CELL B, V43, P1010, DOI 10.1016/j.biocel.2010.05.001
   Page Roderic D M, 2002, CURR PROTOC BIOINFORMATICS, VChapter 6, P0, DOI 10.1002/0471250953.bi0602s01
   Pavlides S, 2012, ANTIOXID REDOX SIGN, V16, P1264, DOI 10.1089/ars.2011.4243
   Pavlides S, 2010, CELL CYCLE, V9, P3485, DOI 10.4161/cc.9.17.12721
   Pavlides S, 2010, AGING-US, V2, P185, DOI 10.18632/aging.100134
   Pavlides S, 2009, CELL CYCLE, V8, P3984, DOI 10.4161/cc.8.23.10238
   Pelletier J, 2012, FRONT ONCOL, V2, P0, DOI 10.3389/fonc.2012.00018
   Perdomo G, 2008, J BIOL CHEM, V283, P13700, DOI 10.1074/jbc.M707551200
   Perou CM, 2000, NATURE, V406, P747, DOI 10.1038/35021093
   Potenta S, 2008, BRIT J CANCER, V99, P1375, DOI 10.1038/sj.bjc.6604662
   Prat A, 2010, BREAST CANCER RES, V12, P0, DOI 10.1186/bcr2635
   Previdi S, 2010, EUR J CANCER, V46, P1679, DOI 10.1016/j.ejca.2010.02.036
   Radisky D, 2001, SEMIN CANCER BIOL, V11, P87, DOI 10.1006/scbi.2000.0360
   Robey IF, 2008, NEOPLASIA, V10, P745, DOI 10.1593/neo.07724
   Ross DT, 2001, DIS MARKERS, V17, P99, DOI 10.1155/2001/850531
   Rouzier R, 2005, CLIN CANCER RES, V11, P5678, DOI 10.1158/1078-0432.CCR-04-2421
   Santarpia L, 2012, BREAST CANCER RES TR, V134, P333, DOI 10.1007/s10549-012-2035-3
   Shojaei F, 2012, CANCER LETT, V320, P48, DOI 10.1016/j.canlet.2012.01.026
   SIEWEKE MH, 1990, SCIENCE, V248, P1656, DOI 10.1126/science.2163544
   Sitter B, 2006, NMR BIOMED, V19, P30, DOI 10.1002/nbm.992
   Stewart DA, 2012, MOL CANCER RES, V10, P727, DOI 10.1158/1541-7786.MCR-11-0604
   Straussman R, 2012, NATURE, V487, P500, DOI 10.1038/nature11183
   Taher TEI, 2002, BIOCHEM BIOPH RES CO, V298, P80, DOI 10.1016/S0006-291X(02)02397-5
   Tlsty TD, 2006, ANNU REV PATHOL-MECH, V1, P119, DOI 10.1146/annurev.pathol.1.110304.100224
   Troester MA, 2009, CLIN CANCER RES, V15, P7020, DOI 10.1158/1078-0432.CCR-09-1126
   Trusolino L, 2010, NAT REV MOL CELL BIO, V11, P834, DOI 10.1038/nrm3012
   Tusher VG, 2001, P NATL ACAD SCI USA, V98, P5116, DOI 10.1073/pnas.091062498
   Wang HL, 2010, FUTURE ONCOL, V6, P1395, DOI 10.2217/fon.10.107
   Warburg O, 1927, J GEN PHYSIOL, V8, P519, DOI 10.1085/jgp.8.6.519
   WEIDNER KM, 1991, P NATL ACAD SCI USA, V88, P7001, DOI 10.1073/pnas.88.16.7001
   Whitaker-Menezes D, 2011, CELL CYCLE, V10, P1772, DOI 10.4161/cc.10.11.15659
   Yasui T, 2011, CANCER SCI, V102, P484, DOI 10.1111/j.1349-7006.2010.01783.x
   Young CD, 2011, PLOS ONE, V6, P0, DOI 10.1371/journal.pone.0023205
   Zhao FQ, 2007, CURR GENOMICS, V8, P113, DOI 10.2174/138920207780368187
NR 71
TC 73
Z9 75
U1 0
U2 28
PU AMER ASSOC CANCER RESEARCH
PI PHILADELPHIA
PA 615 CHESTNUT ST, 17TH FLOOR, PHILADELPHIA, PA 19106-4404 USA
SN 1078-0432
EI 
J9 CLIN CANCER RES
JI Clin. Cancer Res.
PD FEB 1
PY 2013
VL 19
IS 3
BP 571
EP 585
DI 10.1158/1078-0432.CCR-12-2123
PG 15
WC Oncology
SC Oncology
GA 088UQ
UT WOS:000314863000010
PM 23236214
DA 2023-09-23
ER

PT J
AU Xu, XY
   Cheng, J
   Thrall, MJ
   Liu, ZF
   Wang, X
   Wong, STC
AF Xu, Xiaoyun
   Cheng, Jie
   Thrall, Michael J.
   Liu, Zhengfan
   Wang, Xi
   Wong, Stephen T. C.
TI Multimodal non-linear optical imaging for label-free differentiation of lung cancerous lesions from normal and desmoplastic tissues
SO BIOMEDICAL OPTICS EXPRESS
LA English
DT Article
ID carcinoma-associated-fibroblasts; tumor stroma; cell; metastasis
AB Lung carcinoma is the leading cause of cancer-related death in the United States, and non-small cell carcinoma accounts for 85% of all lung cancer cases. One major characteristic of non-small cell carcinoma is the appearance of desmoplasia and deposition of dense extracellular collagen around the tumor. The desmoplastic response provides a radiologic target but may impair sampling during traditional image-guided needle biopsy and is difficult to differentiate from normal tissues using single label free imaging modality; for translational purposes, label-free techniques provide a more promising route to clinics. We thus investigated the potential of using multimodal, label free optical microscopy that incorporates Coherent Anti-Stokes Raman Scattering (CARS), Two-Photon Excited AutoFluorescence (TPEAF), and Second Harmonic Generation (SHG) techniques for differentiating lung cancer from normal and desmoplastic tissues. Lung tissue samples from patients were imaged using CARS, TPEAF, and SHG for comparison and showed that the combination of the three non-linear optics techniques is essential for attaining reliable differentiation. These images also illustrated good pathological correlation with hematoxylin and eosin (H&E) stained sections from the same tissue samples. Automated image analysis algorithms were developed for quantitative segmentation and feature extraction to enable lung tissue differentiation. Our results indicate that coupled with automated morphology analysis, the proposed tri-modal nonlinear optical imaging technique potentially offers a powerful translational strategy to differentiate cancer lesions reliably from surrounding non-tumor and desmoplastic tissues. (C) 2013 Optical Society of America
C1 [Xu, Xiaoyun; Cheng, Jie; Liu, Zhengfan; Wang, Xi; Wong, Stephen T. C.] Weill Cornell Med Coll, Houston Methodist Res Inst, Syst Med & Bioengineering Dept, Houston, TX 77030 USA.
   [Thrall, Michael J.; Wong, Stephen T. C.] Houston Methodist Hosp, Weill Cornell Med Coll, Dept Pathol & Genom Med, Houston, TX 77030 USA.
   [Liu, Zhengfan] Beijing Inst Technol, Sch Optoelect, Beijing 100081, Peoples R China.
   [Wong, Stephen T. C.] Houston Methodist Hosp, Weill Cornell Med Coll, Dept Radiol, Houston, TX 77030 USA.
C3 Cornell University; The Methodist Hospital System; The Methodist Hospital - Houston; The Methodist Hospital System; The Methodist Hospital - Houston; Cornell University; Beijing Institute of Technology; Cornell University; The Methodist Hospital System; The Methodist Hospital - Houston
RP Xu, XY (通讯作者)，Weill Cornell Med Coll, Houston Methodist Res Inst, Syst Med & Bioengineering Dept, Houston, TX 77030 USA.
EM stwong@tmhs.org
FU DOD [PC11860]; CPRIT [RR100627]; TT & WF Chao Foundation; John S. Dunn Research Foundation
CR Adur J, 2013, J BIOPHOTON IN PRESS, V0, P0
   Ahmad U, 2012, SEMIN THORAC CARDIOV, V24, P27, DOI 10.1053/j.semtcvs.2012.01.014
   Bremnes RM, 2011, J THORAC ONCOL, V6, P209, DOI 10.1097/JTO.0b013e3181f8a1bd
   Cagle PT, 2010, ADV SURG PATHOLOGY L, V0, P0
   Cairns RA, 2003, CURR MOL MED, V3, P659, DOI 10.2174/1566524033479447
   Demarchi LMMF, 2000, MODERN PATHOL, V13, P511, DOI 10.1038/modpathol.3880089
   Demos SG, 2004, J BIOMED OPT, V9, P767, DOI 10.1117/1.1753587
   Eto T, 1996, CANCER, V77, P646, DOI 10.1002/(SICI)1097-0142(19960215)77:4<646::AID-CNCR10>3.3.CO;2-Q
   Evans CL, 2008, ANNU REV ANAL CHEM, V1, P883, DOI 10.1146/annurev.anchem.1.031207.112754
   Fidler IJ, 2003, NAT REV CANCER, V3, P453, DOI 10.1038/nrc1098
   Gao L, 2011, J BIOMED OPT, V16, P0, DOI 10.1117/1.3619294
   Gao L, 2011, BIOMED OPT EXPRESS, V2, P915, DOI 10.1364/BOE.2.000915
   Jacobson MC, 2012, J BIOMED OPT, V17, P0, DOI 10.1117/1.JBO.17.3.036011
[truncated: 1,274,569 more chars]
