# Supplementary material for: A bibliometric and visual analysis of cancer-associated fibroblasts
Source: Front Immunol. 2023 Dec 19;14:1323115. doi: 10.3389/fimmu.2023.1323115 (PMC10762783; doi:10.3389/fimmu.2023.1323115)
Supplement: Supplementary file 1 [file DataSheet_1.zip › download2014u259.txt]

PT J
AU Sirica, AE
   Gores, GJ
AF Sirica, Alphonse E.
   Gores, Gregory J.
TI Desmoplastic Stroma and Cholangiocarcinoma: Clinical Implications and Therapeutic Targeting
SO HEPATOLOGY
LA English
DT Review
ID cancer-associated fibroblasts; hepatic stellate cells; intrahepatic cholangiocarcinoma; pancreatic-cancer; progression; expression; periostin; growth; myofibroblasts; cholangiocytes
C1 [Sirica, Alphonse E.] Virginia Commonwealth Univ, Sch Med, Dept Pathol, Div Cellular & Mol Pathogenesis, Richmond, VA 23298 USA.
   [Gores, Gregory J.] Mayo Clin, Coll Med, Div Gastroenterol & Hepatol, Rochester, MN USA.
C3 Virginia Commonwealth University; Mayo Clinic
RP Sirica, AE (通讯作者)，Virginia Commonwealth Univ, Sch Med, Dept Pathol, Div Cellular & Mol Pathogenesis, Richmond, VA 23298 USA.
EM asirica@mcvh-vcu.edu
FU NIH R01 [CA83650, CA39225, DK59427]
CR Aishima S, 2008, MODERN PATHOL, V21, P256, DOI 10.1038/modpathol.3800985
   Alberici L, 2013, CANCER RES, V73, P804, DOI 10.1158/0008-5472.CAN-12-1668
   Cadamuro M, 2013, HEPATOLOGY, V58, P1042, DOI 10.1002/hep.26384
   Campbell DJW, 2012, HEPATOL RES, V42, P1119, DOI 10.1111/j.1872-034X.2012.01026.x
   Chan IS, 2012, CANCER RES, V72, P6344, DOI 10.1158/0008-5472.CAN-12-1068
   Chang J, 2013, HEPATOL RES, V43, P658, DOI 10.1111/j.1872-034X.2012.01111.x
   Chuaysri C, 2009, ONCOL REP, V21, P957, DOI 10.3892/or_00000309
   Claperon A, 2013, HEPATOLOGY, V58, P2001, DOI 10.1002/hep.26585
   DeClerck YA, 2012, CANCER DISCOV, V2, P772, DOI 10.1158/2159-8290.CD-12-0348
   Dumur CI, 2010, EXP MOL PATHOL, V89, P227, DOI 10.1016/j.yexmp.2010.08.007
   Farazi PA, 2006, CANCER RES, V66, P6622, DOI 10.1158/0008-5472.CAN-05-4609
   Fingas CD, 2012, LIVER INT, V32, P400, DOI 10.1111/j.1478-3231.2011.02687.x
   Fingas CD, 2011, HEPATOLOGY, V54, P2076, DOI 10.1002/hep.24588
   Fujimoto K, 2011, ONCOL REP, V25, P1211, DOI 10.3892/or.2011.1194
   Garber K, 2010, J NATL CANCER I, V102, P448, DOI 10.1093/jnci/djq113
   Hasita H, 2010, CANCER SCI, V101, P1913, DOI 10.1111/j.1349-7006.2010.01614.x
   Kadaba R, 2013, J PATHOL, V230, P107, DOI 10.1002/path.4172
   Kajiyama K, 1999, AM J SURG PATHOL, V23, P892, DOI 10.1097/00000478-199908000-00006
   Khatib ME, 2013, HEPATOLOGY, V57, P1035
   Kim Y, 2012, LIVER INT, V32, P1008, DOI 10.1111/j.1478-3231.2012.02806.x
   Ling H, 2013, PLOS ONE, V8, P0, DOI 10.1371/journal.pone.0054499
   Mertens JC, 2013, CANCER RES, V73, P897, DOI 10.1158/0008-5472.CAN-12-2130
   Nishihara Y, 2009, HISTOPATHOLOGY, V55, P423, DOI 10.1111/j.1365-2559.2009.03398.x
   Okabe H, 2009, ANN SURG ONCOL, V16, P2555, DOI 10.1245/s10434-009-0568-4
   Olive KP, 2009, SCIENCE, V324, P1457, DOI 10.1126/science.1171362
   Omenetti A, 2011, CURR OPIN GASTROEN, V27, P268, DOI 10.1097/MOG.0b013e32834550b4
   Philips GM, 2011, PLOS ONE, V6, P0, DOI 10.1371/journal.pone.0023943
   Pinlaor S, 2010, EUR J PHARMACOL, V638, P134, DOI 10.1016/j.ejphar.2010.04.018
   Prakobwong S, 2011, INT J CANCER, V129, P88, DOI 10.1002/ijc.25656
   Pratap A, 2012, J DRUG TARGET, V20, P770, DOI 10.3109/1061186X.2012.719900
   Sirica AE, 2012, HEPATOLOGY, V56, P0
   Sirica AE, 2012, NAT REV GASTRO HEPAT, V9, P44, DOI 10.1038/nrgastro.2011.222
   Subimerb C, 2010, CLIN EXP IMMUNOL, V161, P471, DOI 10.1111/j.1365-2249.2010.04200.x
   Subimerb C, 2010, MOL MED REP, V3, P597, DOI 10.3892/mmr_00000303
   Utispan K, 2012, INT J ONCOL, V41, P1110, DOI 10.3892/ijo.2012.1530
   Utispan K, 2010, MOL CANCER, V9, P0, DOI 10.1186/1476-4598-9-13
   Walter K, 2010, CLIN CANCER RES, V16, P1781, DOI 10.1158/1078-0432.CCR-09-1913
   Wiedmann MW, 2010, CURR DRUG TARGETS, V11, P834
NR 38
TC 117
Z9 120
U1 0
U2 13
PU WILEY-BLACKWELL
PI HOBOKEN
PA 111 RIVER ST, HOBOKEN 07030-5774, NJ USA
SN 0270-9139
EI 1527-3350
J9 HEPATOLOGY
JI Hepatology
PD JUN 15
PY 2014
VL 59
IS 6
BP 2397
EP 2402
DI 10.1002/hep.26762
PG 6
WC Gastroenterology & Hepatology
SC Gastroenterology & Hepatology
GA AJ3LF
UT WOS:000337567100038
PM 24123296
DA 2023-09-23
ER

PT J
AU Orenstein, JM
AF Orenstein, Jan Marc
TI The "myofibroblast" that is omnipresent in pathology and key to the EMT concepts does not actually exist, since normal fibroblasts contain stress fibril organelles (SMA bundles with dense bodies) variably detected by TEM and IHC: Conclusions by a diagnostic pathologist with decades of ultrastructural experience
SO ULTRASTRUCTURAL PATHOLOGY
LA English
DT Article
DE Fibroblast; SMA; soft tissue pathology; stress fibrils; TEM; wound-healing myofibroblast
ID epithelial-mesenchymal transitions; granulation-tissue; cells; immunohistochemistry; origin; stroma
AB The so-called "enigmatic" unique "myofibroblast" has been erroneously substituted for virtually all things fibroblastic in soft tissue pathology and believed to be the ultimate fibrogenic cell. It is also internationally considered to be the mesenchymal cell in un-proven post-natal EMT, EMT organ/tissue fibrosis, and the assumption that EMT/MET is key to carcinoma/adenocarcinoma invasion and metastasis. However, no such cell exists, having been mistaken for our normal ubiquitous fibrogenic fibroblasts that contain peripheral bundles of actin (SMA) with dense bodies, i.e. stress fibril (SF) organelles variably detectable by TEM and SMA IHC, depending on the degree of activation. The only detectable features distinguishing what are erroneously believed to be two unique fibrogenic spindle cells are the SF. Is the variable detection of SF/SMA in fibroblastic and non-fibroblastic lesions significant? Carcinosarcomas are not bi-phasic malignancies or proof of EMT/MET. What does it mean that the fibroblasts of so-called "carcinoma-associated fibroblasts (CAF)" are not "myofibroblasts"? The true myofibroblast is the ultrastructurally and functionally unique, terminally-differentiated, pathognomonic cell of physiologic wound-healing, which unfortunately has been confused with the activated fibroblast. This study fails to demonstrate any ultrastructural evidence that either normal epithelial (EMT) or carcinoma/adenocarcinoma cells can undergo reversible transition into mesenchymal cells (EMT/MET) under any circumstances. The SF/SMA-positive fibrogenic cell in organ/tissue fibrosis is the genetically up-regulated, activated fibroblast, which has no relationship to EMT. Are any of the innumerable biochemical factors/elements considered to be associated with this non-existent cell and its related processes related to the activated fibroblast? The conclusions are based on review of every electron micrograph taken during a 40-year career in diagnostic and research ultrastructural pathology, and by confirming that the published TEM figures of so-called "myofibroblasts", are actually of fibroblasts.
C1 George Washington Univ, Med Ctr, Dept Pathol, Washington, DC 20037 USA.
C3 George Washington University
RP Orenstein, JM (通讯作者)，George Washington Univ, Med Ctr, Dept Pathol, Washington, DC 20037 USA.
EM jmo@gwu.edu
CR Adegboyega PA, 2002, ARCH PATHOL LAB MED, V126, P829
   Anderberg C, 2009, CELL CYCLE, V8, P1461, DOI 10.4161/cc.8.10.8557
   Butrynski JE, 2010, NEW ENGL J MED, V363, P1727, DOI 10.1056/NEJMoa1007056
   Cardiff RD, 2005, CLIN CANCER RES, V11, P8534, DOI 10.1158/1078-0432.CCR-05-2250
   CHURG AM, 1977, HUM PATHOL, V8, P205, DOI 10.1016/S0046-8177(77)80081-6
   Cirri P, 2011, AM J CANCER RES, V1, P482
   Desmouliere A, 2004, INT J DEV BIOL, V48, P509, DOI 10.1387/ijdb.041802ad
   Desmouliere A, 2003, LAB INVEST, V83, P1689, DOI 10.1097/01.LAB.0000101911.53973.90
   DESMOULIERE A, 1995, AM J PATHOL, V146, P56
   Dickersin GR, 1999, DIAGNOSTIC ELECT MIC, V0, P0
   DOMINGUEZMALAGON H, 1993, ULTRASTRUCT PATHOL, V17, P211, DOI 10.3109/01913129309027767
   Duda DG, 2010, P NATL ACAD SCI USA, V107, P21677, DOI 10.1073/pnas.1016234107
   Erlandson RA, 1994, DIAGNOSTIC TRANSMISS, V0, P0
   Eyden B, 2008, J CELL MOL MED, V12, P22, DOI 10.1111/j.1582-4934.2007.00213.x
   Eyden B, 2009, J CLIN PATHOL, V62, P236, DOI 10.1136/jcp.2008.061630
   Fisher C, 2006, HISTOPATHOLOGY, V48, P32, DOI 10.1111/j.1365-2559.2005.02287.x
   Fisher C, 2004, ULTRASTRUCT PATHOL, V28, P291, DOI 10.1080/019131290882187
   Fisher C, 2011, BIOPSY INTERPRETATIO, V0, P0
   Foote J, 2003, SCIENCE, V299, P1327, DOI 10.1126/science.1082717
   GABBIANI G, 1971, EXPERIENTIA, V27, P549, DOI 10.1007/BF02147594
   Gabbiani G, 2003, J PATHOL, V200, P500, DOI 10.1002/path.1427
   Ghadially FN, 1997, ULTRASTRUCTURAL PATH, V0, P0
   Heim-Hall J, 2008, ARCH PATHOL LAB MED, V132, P476, DOI 10.1043/1543-2165(2008)132[476:AOITST]2.0.CO;2
   Hicks J, 2004, ULTRASTRUCT PATHOL, V28, P265, DOI 10.1080/019131290882105
   Hinz B, 2007, AM J PATHOL, V170, P1807, DOI 10.2353/ajpath.2007.070112
   Humphreys BD, 2010, AM J PATHOL, V176, P85, DOI 10.2353/ajpath.2010.090517
   KREIS TE, 1980, CELL, V22, P555, DOI 10.1016/0092-8674(80)90365-7
   LeBleu VS, 2013, NAT MED, V19, P1047, DOI 10.1038/nm.3218
   Li HC, 2007, J CELL BIOCHEM, V101, P805, DOI 10.1002/jcb.21159
   Lipper S, 1980, PATHOL ANNU, V15, P409
   NOCHOMOVITZ LE, 1985, AM J SURG PATHOL, V9, P366, DOI 10.1097/00000478-198505000-00007
   Oietras K, 2010, EXP CELL RES, V316, P1325
   Orenstein JM, 2014, ULTRASTRUCT PATHOL, V38, P83, DOI 10.3109/01913123.2013.840710
   Orenstein JM, 2011, NEW ENGL J MED, V364, P777, DOI 10.1056/NEJMc1013325
   Orenstein JM, 2014, ULTRASTRUCT PATHOL, V38, P52, DOI 10.3109/01913123.2013.840709
   Orenstein JM, 2012, PLOS ONE, V7, P0, DOI 10.1371/journal.pone.0038998
   PIESLOR PC, 1979, AM J CLIN PATHOL, V72, P875
   Powell DW, 1999, AM J PHYSIOL-CELL PH, V277, PC1, DOI 10.1152/ajpcell.1999.277.1.C1
   Rowley AH, 2013, PEDIATR CARDIOL, V34, P1290, DOI 10.1007/s00246-013-0660-1
   RYAN GB, 1974, HUM PATHOL, V5, P55, DOI 10.1016/S0046-8177(74)80100-0
   SATO N, 1984, ARCH PATHOL LAB MED, V108, P164
   Savagner P, 2010, ANN ONCOL, V21, P89, DOI 10.1093/annonc/mdq292
   Schurch W, 2007, HISTOLOGY PATHOLOGIS, V0, P123
   Schurch W, 1992, HISTOLOGY PATHOLOGIS, V0, P109
   SEEMAYER TA, 1981, HUM PATHOL, V12, P491, DOI 10.1016/S0046-8177(81)80061-5
   SINGER II, 1979, CELL, V16, P675, DOI 10.1016/0092-8674(79)90040-0
   SUH CH, 1993, ULTRASTRUCT PATHOL, V17, P221, DOI 10.3109/01913129309027768
   Thiery JP, 2009, CELL, V139, P871, DOI 10.1016/j.cell.2009.11.007
   Thiery JP, 2003, CURR OPIN CELL BIOL, V15, P740, DOI 10.1016/j.ceb.2003.10.006
   Tomasek JJ, 2002, NAT REV MOL CELL BIO, V3, P349, DOI 10.1038/nrm809
   Zeisberg EM, 2007, CANCER RES, V67, P10123, DOI 10.1158/0008-5472.CAN-07-3127
NR 51
TC 4
Z9 4
U1 0
U2 4
PU TAYLOR & FRANCIS INC
PI PHILADELPHIA
PA 530 WALNUT STREET, STE 850, PHILADELPHIA, PA 19106 USA
SN 0191-3123
EI 1521-0758
J9 ULTRASTRUCT PATHOL
JI Ultrastruct. Pathol.
PD DEC 15
PY 2014
VL 38
IS 6
BP 387
EP 398
DI 10.3109/01913123.2014.940231
PG 12
WC Microscopy; Pathology
SC Microscopy; Pathology
GA AU0YN
UT WOS:000345348200004
PM 25084158
DA 2023-09-23
ER

PT J
AU Singh, M
   Jha, R
   Melamed, J
   Shapiro, E
   Hayward, SW
   Lee, P
AF Singh, Mandeep
   Jha, Ruchi
   Melamed, Jonathan
   Shapiro, Ellen
   Hayward, Simon W.
   Lee, Peng
TI Stromal Androgen Receptor in Prostate Development and Cancer
SO AMERICAN JOURNAL OF PATHOLOGY
LA English
DT Review
ID mesenchymal-epithelial interactions; carcinoma-associated fibroblasts; urogenital sinus mesenchyme; reactive stroma; growth-factors; smooth-muscle; malignant-transformation; tissue recombinants; seminal-vesicle; mouse prostate
AB The androgen receptor (AR) in stromal cells contributes significantly to the development and growth of prostate during fetal stages as well as during prostate carcinogenesis and cancer progression. During prostate development, stromal AR induces and promotes epithelial cell growth, as observed from tissue recombinant and mouse knockout studies. During prostate carcinogenesis and progression, the stromal cells begin to Lose AR expression as early as at the stage of high-grade prostatic intraepithelial neoplasia. The extent of Loss of stromal AR is directly proportional to the degree of differentiation (Gleason grade) and progression of prostate cancer (PCa). Co-culture studies suggested that stromal AR inhibits the growth of malignant epithelial cells, possibly through expression of certain paracrine factors in the presence of androgens. This functional reversal of stromal AR, from growth promotion during fetal prostate development to mediating certain growth-inhibiting effects in cancer, explains to some extent the reason that toss of AR expression in stromaL cells may be crucial for development of resistance to androgen ablation therapy for PCa. From a translational perspective, it generates the need to re-examine the current therapeutic options and opens a fundamental new direction for therapeutic interventions, especially in advanced PCa.
C1 [Singh, Mandeep; Jha, Ruchi; Melamed, Jonathan; Lee, Peng] NYU, Sch Med, Dept Pathol, New York, NY USA.
   [Shapiro, Ellen; Lee, Peng] NYU, Sch Med, Dept Urol, New York, NY 10003 USA.
   [Lee, Peng] NYU, Sch Med, New York Harbor Healthcare Syst, New York, NY USA.
   [Hayward, Simon W.] Vanderbilt Univ, Med Ctr, Dept Urol Surg, Nashville, TN 37235 USA.
   [Hayward, Simon W.] Vanderbilt Univ, Med Ctr, Dept Canc Biol, Nashville, TN USA.
C3 New York University; New York University; New York University; Vanderbilt University; Vanderbilt University
RP Hayward, SW (通讯作者)，Vanderbilt Univ, Med Ctr, Dept Urol Surg, 11611 21st Ave S,A 1302 MCN, Nashville, TN 37235 USA.
EM simon.hayward@vanderbilt.edu; peng.lee@nyumc.org
FU NIH [1U01CA149556-01A1, 3U01CA149556-01S1]; Department of Defense Prostate Cancer Research Program [PC080010, PC111624]; VA Merit [1101BX001505-01, 1U01 CA151924-01A1]; Department of Veterans Affairs, Veterans Health Administration, Office of Research and Development (Biomedical Laboratory Research and Development)
CR Ao MF, 2007, CANCER RES, V67, P4244, DOI 10.1158/0008-5472.CAN-06-3946
   Arnold JT, 2002, ENDOCR-RELAT CANCER, V9, P61, DOI 10.1677/erc.0.0090061
   Arnold JT, 2002, CANCER RES, V62, P79
   Arnold JT, 2001, HUM REPROD, V16, P836, DOI 10.1093/humrep/16.5.836
   Ayala G, 2003, CLIN CANCER RES, V9, P4792
   Azoulay S, 2008, J PATHOL, V216, P460, DOI 10.1002/path.2427
   Barclay WW, 2005, ENDOCRINOLOGY, V146, P13, DOI 10.1210/en.2004-1123
   Bhowmick NA, 2004, SCIENCE, V303, P848, DOI 10.1126/science.1090922
   BOSMAN FT, 1993, INT J DEV BIOL, V37, P203
   Cai GP, 2005, J UROLOGY, V173, P2190, DOI 10.1097/01.ju.0000158119.34126.70
   Campbell I, 2009, CANCER RES, V69, P6765, DOI 10.1158/0008-5472.CAN-08-4253
   CHANG SM, 1989, ENDOCRINOLOGY, V125, P2719, DOI 10.1210/endo-125-5-2719
   COOKE PS, 1991, ENDOCRINOLOGY, V128, P2867, DOI 10.1210/endo-128-6-2867
   COOPER M, 1977, CANCER RES, V37, P2544
   Culig Z, 1996, PROSTATE, V28, P392, DOI 10.1002/(SICI)1097-0045(199606)28:6<392::AID-PROS9>3.0.CO;2-C
   Cunha G R, 1992, EPITHELIAL CELL BIOL, V1, P76
   CUNHA GR, 1976, INT REV CYTOL, V47, P137, DOI 10.1016/S0074-7696(08)60088-1
   CUNHA GR, 1983, J CELL BIOL, V96, P1662, DOI 10.1083/jcb.96.6.1662
   CUNHA GR, 1978, J EXP ZOOL, V205, P181, DOI 10.1002/jez.1402050203
   CUNHA GR, 1981, J STEROID BIOCHEM, V14, P1317, DOI 10.1016/0022-4731(81)90338-1
   Cunha GR, 1996, ACTA ANAT, V155, P63
   CUNHA GR, 1992, J ANDROL, V13, P465
   CUNHA GR, 1983, DIFFERENTIATION, V24, P174, DOI 10.1111/j.1432-0436.1983.tb01317.x
   CUNHA GR, 1987, ENDOCR REV, V8, P338, DOI 10.1210/edrv-8-3-338
   CUNHA GR, 1994, CANCER, V74, P1030, DOI 10.1002/1097-0142(19940801)74:3+<1030::AID-CNCR2820741510>3.0.CO;2-Q
   CUNHA GR, 1985, CELL DIFFER DEV, V17, P137, DOI 10.1016/0045-6039(85)90481-6
   Dakhova O, 2009, CLIN CANCER RES, V15, P3979, DOI 10.1158/1078-0432.CCR-08-1899
   DECOSSE JJ, 1975, J NATL CANCER I, V54, P913
   DeGraff DJ, 2014, LAB INVEST, V94, P726, DOI 10.1038/labinvest.2014.64
   Desmouliere A, 2004, INT J DEV BIOL, V48, P509, DOI 10.1387/ijdb.041802ad
   DONJACOUR AA, 1993, ENDOCRINOLOGY, V132, P2342, DOI 10.1210/en.132.6.2342
   DONJACOUR AA, 1988, DEV BIOL, V128, P1, DOI 10.1016/0012-1606(88)90260-6
   DONJACOUR AA, 1995, DEVELOPMENT, V121, P2199
   DVORAK HF, 1986, NEW ENGL J MED, V315, P1650
   Eisenberger MA, 1998, NEW ENGL J MED, V339, P1036, DOI 10.1056/NEJM199810083391504
   Fiegl H, 2006, CANCER RES, V66, P29, DOI 10.1158/0008-5472.CAN-05-2508
   Franco OE, 2011, CANCER RES, V71, P1272, DOI 10.1158/0008-5472.CAN-10-3142
   GABBIANI G, 1994, PATHOL RES PRACT, V190, P851
   GABBIANI G, 1972, J EXP MED, V135, P719, DOI 10.1084/jem.135.4.719
   Gao J, 2001, CANCER RES, V61, P5038
   Gao N, 2005, DEVELOPMENT, V132, P3431, DOI 10.1242/dev.01917
   GLEAVE M, 1991, CANCER RES, V51, P3753
   GLEAVE ME, 1992, J UROLOGY, V147, P1151, DOI 10.1016/S0022-5347(17)37506-7
   Haviv I, 2009, CELL CYCLE, V8, P589, DOI 10.4161/cc.8.4.7669
   HAYASHI N, 1990, CANCER RES, V50, P4747
   HAYASHI N, 1991, CANCER RES, V51, P4924
   Hayward SW, 1999, PROSTATE, V39, P205
   Hayward SW, 1996, ACTA ANAT, V155, P81
   Hayward SW, 1996, ACTA ANAT, V155, P94
   Hayward SW, 1996, ANN NY ACAD SCI, V784, P50, DOI 10.1111/j.1749-6632.1996.tb16227.x
   Hayward SW, 1997, BRIT J UROL, V79, P18, DOI 10.1111/j.1464-410X.1997.tb16917.x
   Hayward SW, 2001, CANCER RES, V61, P8135
   He Y, 2007, CANCER RES, V67, P8188, DOI 10.1158/0008-5472.CAN-07-0418
   Heinlein CA, 2004, ENDOCR REV, V25, P276, DOI 10.1210/er.2002-0032
   Henke A, 2012, PLOS ONE, V7, P0, DOI 10.1371/journal.pone.0042516
   Henshall SM, 2001, CANCER RES, V61, P423
   HOWLETT AR, 1993, EPITHELIAL CELL BIOL, V2, P79
   Hu M, 2005, NAT GENET, V37, P899, DOI 10.1038/ng1596
   Hussain M, 2013, NEW ENGL J MED, V368, P1314, DOI 10.1056/NEJMoa1212299
   Jerde TJ, 2009, SCI SIGNAL, V2, P0, DOI 10.1126/scisignal.2000338
   Koivisto P, 1997, CANCER RES, V57, P314
   Kurita T, 2000, BIOL REPROD, V62, P821, DOI 10.1095/biolreprod62.4.831
   Lai KP, 2012, MOL ENDOCRINOL, V26, P52, DOI 10.1210/me.2011-1189
   LeBeau AM, 2009, MOL CANCER THER, V8, P1378, DOI 10.1158/1535-7163.MCT-08-1170
   Li R, 2004, AM J SURG PATHOL, V28, P928, DOI 10.1097/00000478-200407000-00013
   Li YR, 2012, MOL CELL BIOL, V32, P2454, DOI 10.1128/MCB.06663-11
   Li YR, 2008, J CELL MOL MED, V12, P2790, DOI 10.1111/j.1582-4934.2008.00279.x
   Macintosh CA, 1998, CANCER RES, V58, P23
   MAJNO G, 1971, SCIENCE, V173, P548, DOI 10.1126/science.173.3996.548
   Marker PC, 2003, DEV BIOL, V253, P165, DOI 10.1016/S0012-1606(02)00031-3
   Mirosevich J, 2005, PROSTATE, V62, P339, DOI 10.1002/pros.20131
   Mohler JL, 2004, J UROLOGY, V171, P2277, DOI 10.1097/01.ju.0000127739.88383.79
   Morris MJ, 2009, EUR UROL, V56, P237, DOI 10.1016/j.eururo.2009.03.073
   Niu YJ, 2008, P NATL ACAD SCI USA, V105, P12188, DOI 10.1073/pnas.0804701105
   Olapade-Alaopa EO, 1999, CLIN CANCER RES, V5, P569
   Olumi AF, 1999, CANCER RES, V59, P5002
   Orr B, 2013, DIS MODEL MECH, V6, P530, DOI 10.1242/dmm.010355
   RonnovJessen L, 1996, PHYSIOL REV, V76, P69, DOI 10.1152/physrev.1996.76.1.69
   Rowley DR, 1998, CANCER METAST REV, V17, P411, DOI 10.1023/A:1006129420005
   Sakko AJ, 2001, CANCER RES, V61, P926
   SHANNON JM, 1983, PROSTATE, V4, P367, DOI 10.1002/pros.2990040406
   Siegel R, 2012, CA-CANCER J CLIN, V62, P10, DOI 10.3322/caac.20138
   STEINER MS, 1992, MOL ENDOCRINOL, V6, P15, DOI 10.1210/me.6.1.15
   STORY MT, 1993, PROSTATE, V22, P183, DOI 10.1002/pros.2990220302
   TAKEDA H, 1985, J ENDOCRINOL, V104, P87, DOI 10.1677/joe.0.1040087
   TAKEDA H, 1991, J ENDOCRINOL, V129, P83, DOI 10.1677/joe.0.1290083
   Takeda I, 1986, J ENDOCRINOL, V110, P467
   TENNISWOOD M, 1986, PROSTATE, V9, P375, DOI 10.1002/pros.2990090407
   Thomson AA, 2002, DEVELOPMENT, V129, P1905
   Tuxhorn JA, 2002, CLIN CANCER RES, V8, P2912
   Tuxhorn JA, 2001, J UROLOGY, V166, P2472, DOI 10.1016/S0022-5347(05)65620-0
   Wang LG, 2008, CANCER RES, V68, P2678, DOI 10.1158/0008-5472.CAN-07-6017
   Wikstrom P, 2009, PROSTATE, V69, P799, DOI 10.1002/pros.20927
   Wong YC, 2000, INT REV CYTOL, V199, P65, DOI 10.1016/S0074-7696(00)99002-8
   Yu SQ, 2013, MED ONCOL, V30, P0, DOI 10.1007/s12032-013-0674-9
   Yu SQ, 2012, PROSTATE, V72, P437, DOI 10.1002/pros.21445
   Yu SQ, 2011, PROSTATE, V71, P517, DOI 10.1002/pros.21264
   Yu XP, 2005, ANN NY ACAD SCI, V1061, P77, DOI 10.1196/annals.1336.009
   Zhao HJ, 2009, PROSTATE, V69, P991, DOI 10.1002/pros.20946
NR 99
TC 57
Z9 57
U1 0
U2 15
PU ELSEVIER SCIENCE INC
PI NEW YORK
PA 360 PARK AVE SOUTH, NEW YORK, NY 10010-1710 USA
SN 0002-9440
EI 1525-2191
J9 AM J PATHOL
JI Am. J. Pathol.
PD OCT 15
PY 2014
VL 184
IS 10
BP 2598
EP 2607
DI 10.1016/j.ajpath.2014.06.022
PG 10
WC Pathology
SC Pathology
GA AP7SK
UT WOS:000342276800001
PM 25088980
DA 2023-09-23
ER

PT J
AU Chen, WJ
   Ho, CC
   Chang, YL
   Chen, HY
   Lin, CA
   Ling, TY
   Yu, SL
   Yuan, SS
   Chen, YJL
   Lin, CY
   Pan, SH
   Chou, HYE
   Chen, YJ
   Chang, GC
   Chu, WC
   Lee, YM
   Lee, JY
   Lee, PJ
   Li, KC
   Chen, HW
   Yang, PC
AF Chen, Wan-Jiun
   Ho, Chao-Chi
   Chang, Yih-Leong
   Chen, Hsuan-Yu
   Lin, Chih-An
   Ling, Thai-Yen
   Yu, Sung-Liang
   Yuan, Shin-Sheng
   Chen, Yu-Ju Louisa
   Lin, Chien-Yu
   Pan, Szu-Hua
   Chou, Han-Yi Elizabeth
   Chen, Yu-Ju
   Chang, Gee-Chen
   Chu, Wen-Cheng
   Lee, Yee-Ming
   Lee, Jen-Yi
   Lee, Pei-Jung
   Li, Ker-Chau
   Chen, Huei-Wen
   Yang, Pan-Chyr
TI Cancer-associated fibroblasts regulate the plasticity of lung cancer stemness via paracrine signalling
SO NATURE COMMUNICATIONS
LA English
DT Article
ID epithelial-mesenchymal transition; carcinoma-associated-fibroblasts; tumor-initiating cells; breast-cancer; stem/progenitor cells; in-vitro; myeloid-leukemia; solid tumors; tgf-beta; microenvironment
AB Cancer stem cells (CSCs) are a promising target for treating cancer, yet how CSC plasticity is maintained in vivo is unclear and is difficult to study in vitro. Here we establish a sustainable primary culture of Oct3/4(+)/Nanog(+) lung CSCs fed with CD90(+) cancer-associated fibroblasts (CAFs) to further advance our knowledge of preserving stem cells in the tumour microenvironment. Using transcriptomics we identify the paracrine network by which CAFs enrich CSCs through de-differentiation and reacquisition of stem cell-like properties. Specifically, we find that IGF1R signalling activation in cancer cells in the presence of CAFs expressing IGF-II can induce Nanog expression and promote stemness. Moreover, this paracrine signalling predicts overall and relapse-free survival in stage I non-small cell lung cancer (NSCLC) patients. IGF-II/ IGF1R signalling blockade inhibits Nanog expression and attenuates cancer stem cell features. Our data demonstrate that CAFs constitute a supporting niche for cancer stemness, and targeting this paracrine signalling may present a new therapeutic strategy for NSCLC.
C1 [Chen, Wan-Jiun; Yang, Pan-Chyr] Natl Taiwan Univ, Coll Med, Grad Inst Oncol, Taipei 10051, Taiwan.
   [Chen, Wan-Jiun; Chu, Wen-Cheng; Lee, Yee-Ming; Lee, Jen-Yi; Lee, Pei-Jung; Chen, Huei-Wen] Natl Taiwan Univ, Coll Med, Grad Inst Toxicol, Taipei 10051, Taiwan.
   [Chen, Wan-Jiun; Chen, Hsuan-Yu; Yuan, Shin-Sheng; Chen, Yu-Ju Louisa; Lin, Chien-Yu; Li, Ker-Chau] Acad Sinica, Inst Stat Sci, Taipei 11529, Taiwan.
   [Ho, Chao-Chi; Yang, Pan-Chyr] Natl Taiwan Univ Hosp, Dept Internal Med, Taipei 10051, Taiwan.
   [Ho, Chao-Chi; Yang, Pan-Chyr] Natl Taiwan Univ, Coll Med, Taipei 10051, Taiwan.
   [Chang, Yih-Leong] Natl Taiwan Univ, Coll Med, Dept Pathol, Taipei 10051, Taiwan.
   [Chang, Yih-Leong] Natl Taiwan Univ, Coll Med, Grad Inst Pathol, Taipei 10051, Taiwan.
   [Lin, Chih-An; Yu, Sung-Liang] Natl Taiwan Univ, Coll Med, Dept Clin Lab Sci & Med Biotechnol, Taipei 10051, Taiwan.
   [Ling, Thai-Yen] Natl Taiwan Univ, Coll Med, Dept Pharmacol, Taipei 10051, Taiwan.
   [Pan, Szu-Hua] Natl Taiwan Univ, Coll Med, Grad Inst Med Genom & Proteom, Taipei 10051, Taiwan.
   [Chou, Han-Yi Elizabeth] Natl Taiwan Univ, Coll Dent, Grad Inst Oral Biol, Taipei 10051, Taiwan.
   [Chen, Yu-Ju] Acad Sinica, Grad Inst Chem, Taipei 10051, Taiwan.
   [Chang, Gee-Chen] Natl Yang Ming Univ, Sch Med, Fac Med, Taipei 112, Taiwan.
   [Chang, Gee-Chen] Taichung Vet Gen Hosp, Dept Internal Med, Div Chest Med, Taichung 40705, Taiwan.
   [Li, Ker-Chau] Univ Calif Los Angeles, Dept Stat, Los Angeles, CA 90095 USA.
   [Chen, Huei-Wen] Natl Taiwan Univ, Genome & Syst Biol Degree Program, Taipei 10051, Taiwan.
   [Yang, Pan-Chyr] Acad Sinica, Inst Biomed Sci, Taipei 11529, Taiwan.
C3 National Taiwan University; National Taiwan University; Academia Sinica - Taiwan; National Taiwan University; National Taiwan University Hospital; National Taiwan University; National Taiwan University; National Taiwan University; National Taiwan University; National Taiwan University; National Taiwan University; National Taiwan University; Academia Sinica - Taiwan; National Yang Ming Chiao Tung University; Taichung Veterans General Hospital; University of California System; University of California Los Angeles; National Taiwan University; Academia Sinica - Taiwan
RP Chen, HW (通讯作者)，Natl Taiwan Univ, Coll Med, Grad Inst Toxicol, Taipei 10051, Taiwan.
EM shwchen@ntu.edu.tw; pcyang@ntu.edu.tw
FU National Science Council of the Republic of China [100-2325-B-002-049, 101-2325-B-002-047, 101-2325-B-002-045, 100-2321-B-002- 058, 100-2321-B-002-048, 102-2321-B-002-021, 102-2911-I002-303]; National Taiwan University Cutting-Edge Steering Research Project [NTU CESRP-10R71602C2, 100R705057]; Academia Sinica [AS- 100-TP-AB2]; National Taiwan University Center of Integrated Core Facility
CR Acosta JC, 2008, CELL, V133, P1006, DOI 10.1016/j.cell.2008.03.038
   Albini A, 2007, NAT REV CANCER, V7, P139, DOI 10.1038/nrc2067
   Barone I, 2012, CANCER RES, V72, P1416, DOI 10.1158/0008-5472.CAN-11-2558
   Bendall SC, 2007, NATURE, V448, P1015, DOI 10.1038/nature06027
   Bertolini G, 2009, P NATL ACAD SCI USA, V106, P16281, DOI 10.1073/pnas.0905653106
   Bjornson CRR, 1999, SCIENCE, V283, P534, DOI 10.1126/science.283.5401.534
   Bremnes RM, 2011, J THORAC ONCOL, V6, P209, DOI 10.1097/JTO.0b013e3181f8a1bd
   Chaffer CL, 2013, CELL, V154, P61, DOI 10.1016/j.cell.2013.06.005
   Chang CJ, 2011, NAT CELL BIOL, V13, P317, DOI 10.1038/ncb2173
   Chiou SH, 2010, CANCER RES, V70, P10433, DOI 10.1158/0008-5472.CAN-10-2638
   Clevers H, 2011, NAT MED, V17, P313, DOI 10.1038/nm.2304
   Doedens AL, 2010, CANCER RES, V70, P7465, DOI 10.1158/0008-5472.CAN-10-1439
   Dontu G, 2003, GENE DEV, V17, P1253, DOI 10.1101/gad.1061803
   Egeblad M, 2010, DEV CELL, V18, P884, DOI 10.1016/j.devcel.2010.05.012
   Eramo A, 2008, CELL DEATH DIFFER, V15, P504, DOI 10.1038/sj.cdd.4402283
   Eramo A, 2010, ONCOGENE, V29, P4625, DOI 10.1038/onc.2010.207
   Filatova A, 2013, BBA-GEN SUBJECTS, V1830, P2496, DOI 10.1016/j.bbagen.2012.10.008
   Franco OE, 2011, CANCER RES, V71, P1272, DOI 10.1158/0008-5472.CAN-10-3142
   Fuchs E, 2004, CELL, V116, P769, DOI 10.1016/S0092-8674(04)00255-7
   Gangemi RMR, 2009, STEM CELLS, V27, P40, DOI 10.1634/stemcells.2008-0493
   Ghajar CM, 2013, NAT CELL BIOL, V15, P807, DOI 10.1038/ncb2767
   Giannoni E, 2010, CANCER RES, V70, P6945, DOI 10.1158/0008-5472.CAN-10-0785
   Ginestier C, 2007, CELL STEM CELL, V1, P555, DOI 10.1016/j.stem.2007.08.014
   Goodell MA, 1996, J EXP MED, V183, P1797, DOI 10.1084/jem.183.4.1797
   Hanahan D, 2012, CANCER CELL, V21, P309, DOI 10.1016/j.ccr.2012.02.022
   Ho MM, 2007, CANCER RES, V67, P4827, DOI 10.1158/0008-5472.CAN-06-3557
   Joyce JA, 2009, NAT REV CANCER, V9, P239, DOI 10.1038/nrc2618
   Kalluri R, 2006, NAT REV CANCER, V6, P392, DOI 10.1038/nrc1877
   Kalluri R, 2009, J CLIN INVEST, V119, P1420, DOI 10.1172/JCI39104
   Kim CFB, 2005, CELL, V121, P823, DOI 10.1016/j.cell.2005.03.032
   Kobayashi S, 2005, NEW ENGL J MED, V352, P786, DOI 10.1056/NEJMoa044238
   Kojima Y, 2010, P NATL ACAD SCI USA, V107, P20009, DOI 10.1073/pnas.1013805107
   Ling TY, 2006, P NATL ACAD SCI USA, V103, P9530, DOI 10.1073/pnas.0510232103
   Magee JA, 2012, CANCER CELL, V21, P283, DOI 10.1016/j.ccr.2012.03.003
   Malanchi I, 2012, NATURE, V481, P85, DOI 10.1038/nature10694
   Mani SA, 2008, CELL, V133, P704, DOI 10.1016/j.cell.2008.03.027
   Mannello F, 2007, STEM CELLS, V25, P1603, DOI 10.1634/stemcells.2007-0127
   McCarthy N, 2012, NAT REV CANCER, V12, P0, DOI 10.1038/nrc3240
   Mitra S, 2012, CANCER SCI, V103, P400, DOI 10.1111/j.1349-7006.2011.02183.x
   Navab R, 2011, P NATL ACAD SCI USA, V108, P7160, DOI 10.1073/pnas.1014506108
   Orimo A, 2005, CELL, V121, P335, DOI 10.1016/j.cell.2005.02.034
   Pardal R, 2003, NAT REV CANCER, V3, P895, DOI 10.1038/nrc1232
   Reya T, 2001, NATURE, V414, P105, DOI 10.1038/35102167
   Richards M, 2002, NAT BIOTECHNOL, V20, P933, DOI 10.1038/nbt726
   Schwitalla S, 2013, CELL, V152, P25, DOI 10.1016/j.cell.2012.12.012
   Sequist LV, 2007, J CLIN ONCOL, V25, P587, DOI 10.1200/JCO.2006.07.3585
   Shan JJ, 2012, HEPATOLOGY, V56, P1004, DOI 10.1002/hep.25745
   Siegel R, 2012, CA-CANCER J CLIN, V62, P10, DOI 10.3322/caac.20138
   Sneddon JB, 2007, CELL STEM CELL, V1, P607, DOI 10.1016/j.stem.2007.11.009
   Sullivan JP, 2010, CANCER RES, V70, P9937, DOI 10.1158/0008-5472.CAN-10-0881
   Takahashi K, 2007, CELL, V131, P861, DOI 10.1016/j.cell.2007.11.019
   Takahashi K, 2006, CELL, V126, P663, DOI 10.1016/j.cell.2006.07.024
   Tesei A, 2009, CELL PROLIFERAT, V42, P298, DOI 10.1111/j.1365-2184.2009.00594.x
   Thiery JP, 2009, CELL, V139, P871, DOI 10.1016/j.cell.2009.11.007
   Thomson JA, 1998, SCIENCE, V282, P1145, DOI 10.1126/science.282.5391.1145
   Tirino V, 2013, FASEB J, V27, P13, DOI 10.1096/fj.12-218222
   Vaiopoulos AG, 2012, STEM CELLS, V30, P363, DOI 10.1002/stem.1031
   Vermeulen L, 2008, P NATL ACAD SCI USA, V105, P13427, DOI 10.1073/pnas.0805706105
   Vermeulen L, 2012, LANCET ONCOL, V13, PE83, DOI 10.1016/S1470-2045(11)70257-1
   Visvader JE, 2008, NAT REV CANCER, V8, P755, DOI 10.1038/nrc2499
   Wang JCY, 2005, TRENDS CELL BIOL, V15, P494, DOI 10.1016/j.tcb.2005.07.004
   Wielenga VJM, 1999, AM J PATHOL, V154, P515, DOI 10.1016/S0002-9440(10)65297-2
   WILLIAMS RL, 1988, NATURE, V336, P684, DOI 10.1038/336684a0
   Xu Y, 2011, CELL BIOL INT, V35, P509, DOI 10.1042/CBI20100473
   Zhang WC, 2012, CELL, V148, P259, DOI 10.1016/j.cell.2011.11.050
   Zhao C, 2009, NATURE, V458, P776, DOI 10.1038/nature07737
   Zoller M, 2011, NAT REV CANCER, V11, P254, DOI 10.1038/nrc3023
   Zuo J, 2012, J CELL BIOCHEM, V113, P2567, DOI 10.1002/jcb.24132
NR 68
TC 278
Z9 292
U1 4
U2 36
PU NATURE PUBLISHING GROUP
PI LONDON
PA MACMILLAN BUILDING, 4 CRINAN ST, LONDON N1 9XW, ENGLAND
SN 2041-1723
EI 
J9 NAT COMMUN
JI Nat. Commun.
PD MAR 15
PY 2014
VL 5
IS 
BP 
EP 
DI 10.1038/ncomms4472
PG 17
WC Multidisciplinary Sciences
SC Science & Technology - Other Topics
GA AE9CE
UT WOS:000334300800001
PM 24668028
DA 2023-09-23
ER

PT J
AU Gialeli, C
   Nikitovic, D
   Kletsas, D
   Theocharis, AD
   Tzanakakis, GN
   Karamanos, NK
AF Gialeli, Chrisostomi
   Nikitovic, Dragana
   Kletsas, Dimitris
   Theocharis, Achilleas D.
   Tzanakakis, George N.
   Karamanos, Nikos K.
TI PDGF/PDGFR Signaling and Targeting in Cancer Growth and Progression: Focus on Tumor Microenvironment and Cancer-associated Fibroblasts
SO CURRENT PHARMACEUTICAL DESIGN
LA English
DT Article
DE PDGF; tumor microenvironment; cancer-associated fibroblasts; cell signaling; cancer targeting; extracellular matrix
ID smooth muscle actin; chronic myelogenous leukemia; human dermal fibroblasts; human breast-carcinoma; imatinib mesylate; stromal cells; transforming growth-factor-beta-1; mesenchymal transition; pdgf receptors; in-vivo
AB Traditionally, the studies on cancer growth and progression have been focused on the transformed, malignant cells. However, it is now well recognized that the tumour stroma represents a crucial parameter in tumour development, growth and progression. Indeed, several cancers are characterized by a prominent stromal compartment and it is the interactions between cancer cells, stromal cells and extracellular matrix (ECM) components that control the overall tumour growth. Among stromal cells, fibroblasts represent the most important type. They are responsible for deposition and remodeling of ECM components, as well as for the release of cytokines and growth factors, including platelet-derived growth factor (PDGF), acting in a paracrine manner on cancer cells. In this review we elucidate the role of tumor stroma interactions, the roles of PDGF receptor signaling in cancer-associated fibroblasts via alteration of stromal matrix composition and the mitogenic effects of cancer-derived PDGFs. Focus on the targeting of tumor microenvironment at the level of PDGF/PDGF receptor (PDGFR) is also presented as to stimulate further studies for designing and development of novel pharmaceutical agents and combined pharmaceutical interventions. Conclusively, PDGF/PDGFR axis is of paramount importance in the tumour microenvironment context and the inhibition of PDGF receptors' activation represents a major target for future anticancer therapies.
C1 [Gialeli, Chrisostomi; Theocharis, Achilleas D.; Karamanos, Nikos K.] Univ Patras, Dept Chem, Biochem Lab, GR-26110 Patras, Greece.
   [Nikitovic, Dragana; Tzanakakis, George N.] Univ Crete, Sch Med, Dept Histol Embryol, Iraklion, Greece.
   [Kletsas, Dimitris] Natl Ctr Sci Res Demokritos, Inst Biol, Lab Cell Proliferat & Ageing, Athens, Greece.
   [Gialeli, Chrisostomi; Karamanos, Nikos K.] Fdn Res & Technol, Inst Chem Engn Sci FORTH ICE HT, Patras 26500, Greece.
C3 University of Patras; University of Crete; National Centre of Scientific Research "Demokritos"; Foundation for Research & Technology - Hellas (FORTH); Institute of Chemical Engineering Sciences (ICE-HT)
RP Karamanos, NK (通讯作者)，Univ Patras, Dept Chem, Biochem Lab, GR-26110 Patras, Greece.
EM n.k.karamanos@upatras.gr
CR Anderberg C, 2009, CANCER RES, V69, P369, DOI 10.1158/0008-5472.CAN-08-2724
   Augsten M, 2009, P NATL ACAD SCI USA, V106, P3414, DOI 10.1073/pnas.0813144106
   Bacac M, 2006, PLOS ONE, V1, P0, DOI 10.1371/journal.pone.0000032
   Bergamaschi A, 2008, J PATHOL, V214, P357, DOI 10.1002/path.2278
   Bhardwaj B, 1996, CLIN CANCER RES, V2, P773
   Bhowmick NA, 2004, NATURE, V432, P332, DOI 10.1038/nature03096
   Board R, 2005, DRUG RESIST UPDATE, V8, P75, DOI 10.1016/j.drup.2005.03.004
   BRONZERT DA, 1987, P NATL ACAD SCI USA, V84, P5763, DOI 10.1073/pnas.84.16.5763
   BROUTYBOYE D, 1994, EUR J CANCER, V30A, P66, DOI 10.1016/S0959-8049(05)80021-8
   Cat B, 2006, J CELL SCI, V119, P2727, DOI 10.1242/jcs.03011
   Cirri P, 2011, AM J CANCER RES, V1, P482
   Clement S, 2007, J CELL SCI, V120, P229, DOI 10.1242/jcs.03340
   Cohen MH, 2002, CLIN CANCER RES, V8, P935
   Coleman RL, 2006, GYNECOL ONCOL, V101, P126, DOI 10.1016/j.ygyno.2005.09.041
   Dagher R, 2002, CLIN CANCER RES, V8, P3034
   DVORAK HF, 1986, NEW ENGL J MED, V315, P1650
   Egeblad M, 2002, NAT REV CANCER, V2, P161, DOI 10.1038/nrc745
   Elenbaas B, 2001, EXP CELL RES, V264, P169, DOI 10.1006/excr.2000.5133
   ELLIS MJC, 1994, BREAST CANCER RES TR, V31, P249, DOI 10.1007/BF00666158
   Fidler IJ, 2003, NAT REV CANCER, V3, P453, DOI 10.1038/nrc1098
   Finak G, 2008, NAT MED, V14, P518, DOI 10.1038/nm1764
   FORSBERG K, 1993, P NATL ACAD SCI USA, V90, P393, DOI 10.1073/pnas.90.2.393
   Gialeli C, 2011, FEBS J, V278, P16, DOI 10.1111/j.1742-4658.2010.07919.x
   Gioni V, 2008, MOL CANCER RES, V6, P706, DOI 10.1158/1541-7786.MCR-07-0355
   Jain RK, 2001, J CONTROL RELEASE, V74, P7, DOI 10.1016/S0168-3659(01)00306-6
   Jain S, 2007, EXPERT OPIN THER TAR, V11, P81, DOI 10.1517/14728222.11.1.81
   Jedeszko C, 2009, CANCER RES, V69, P9148, DOI 10.1158/0008-5472.CAN-09-1043
   Kalluri R, 2006, NAT REV CANCER, V6, P392, DOI 10.1038/nrc1877
   Kalluri R, 2003, NAT REV CANCER, V3, P422, DOI 10.1038/nrc1094
   Kalluri R, 2009, J CLIN INVEST, V119, P1420, DOI 10.1172/JCI39104
   Kaminski A, 2006, INT J MOL MED, V18, P941
   Kawai T, 1997, LAB INVEST, V77, P431
   KIMURA A, 1995, LEUKEMIA LYMPHOMA, V18, P237, DOI 10.3109/10428199509059613
   Kinoshita K, 2010, INT J ONCOL, V37, P869, DOI 10.3892/ijo_00000738
   Labropoulou VT, 2006, HISTOPATHOLOGY, V49, P582, DOI 10.1111/j.1365-2559.2006.02558.x
   Laird AD, 2000, CANCER RES, V60, P4152
   Lau CK, 2009, CLIN CANCER RES, V15, P3462, DOI 10.1158/1078-0432.CCR-08-2127
   Lederle W, 2006, AM J PATHOL, V169, P1767, DOI 10.2353/ajpath.2006.060120
   Li LL, 2007, BIOCHEM J, V404, P327, DOI 10.1042/BJ20061757
   Liotta LA, 2001, NATURE, V411, P375, DOI 10.1038/35077241
   Lohr M, 2001, CANCER RES, V61, P550
   Mendel DB, 2003, CLIN CANCER RES, V9, P327
   Micke P, 2004, LUNG CANCER, V45, PS163, DOI 10.1016/j.lungcan.2004.07.977
   Mueller MM, 2002, DIFFERENTIATION, V70, P486, DOI 10.1046/j.1432-0436.2002.700903.x
   Mukaratirwa S, 2005, INT J EXP PATHOL, V86, P219, DOI 10.1111/j.0959-9673.2005.00425.x
   Ostman A, 2009, CURR OPIN GENET DEV, V19, P67, DOI 10.1016/j.gde.2009.01.003
   Orimo A, 2005, CELL, V121, P335, DOI 10.1016/j.cell.2005.02.034
   Ostman A, 2004, CYTOKINE GROWTH F R, V15, P275, DOI 10.1016/j.cytogfr.2004.03.002
   OYAMA F, 1993, CANCER RES, V53, P2005
   PANTAZIS P, 1986, P NATL ACAD SCI USA, V83, P5526, DOI 10.1073/pnas.83.15.5526
   PANTAZIS P, 1985, P NATL ACAD SCI USA, V82, P2404, DOI 10.1073/pnas.82.8.2404
   Parajo Y, 2010, DRUG DELIV, V17, P596, DOI 10.3109/10717544.2010.509357
   Paunescu V, 2011, J CELL MOL MED, V15, P635, DOI 10.1111/j.1582-4934.2010.01044.x
   Pietras K, 2003, CANCER CELL, V3, P439, DOI 10.1016/S1535-6108(03)00089-8
   PONTEN F, 1994, J INVEST DERMATOL, V102, P304, DOI 10.1111/1523-1747.ep12371787
   POSTLETHWAITE AE, 1987, J EXP MED, V165, P251, DOI 10.1084/jem.165.1.251
   Powell DW, 1999, AM J PHYSIOL-CELL PH, V277, PC1, DOI 10.1152/ajpcell.1999.277.1.C1
   Radisky DC, 2007, J CELL BIOCHEM, V101, P830, DOI 10.1002/jcb.21186
   Ricciardelli C, 2002, CLIN CANCER RES, V8, P1054
   RONNOVJESSEN L, 1993, LAB INVEST, V68, P696
   RonnovJessen L, 1996, J CELL BIOL, V134, P67, DOI 10.1083/jcb.134.1.67
   Roussidis AE, 2007, CURR MED CHEM, V14, P735, DOI 10.2174/092986707780090963
   Roussidis AE, 2004, ANTICANCER RES, V24, P1445
   Ruan K, 2009, J CELL BIOCHEM, V107, P1053, DOI 10.1002/jcb.22214
   Rubin BP, 2002, J CLIN ONCOL, V20, P3586, DOI 10.1200/JCO.2002.01.027
   Sajja Hari Krishna, 2009, CURR DRUG DISCOV TECHNOL, V6, P43
   SAPPINO AP, 1990, LAB INVEST, V63, P144
   SARIBAN E, 1988, J CLIN INVEST, V82, P1157, DOI 10.1172/JCI113712
   Schmandt RE, 2003, CANCER-AM CANCER SOC, V98, P758, DOI 10.1002/cncr.11561
   Serini G, 1998, J CELL BIOL, V142, P873, DOI 10.1083/jcb.142.3.873
   Shao ZM, 2000, ONCOGENE, V19, P4337, DOI 10.1038/sj.onc.1203785
   Shimoda M, 2010, SEMIN CELL DEV BIOL, V21, P19, DOI 10.1016/j.semcdb.2009.10.002
   SITARAS NM, 1988, CANCER RES, V48, P1930
   Skandalis SS, 2011, BMC CANCER, V11, P0, DOI 10.1186/1471-2407-11-314
   Skobe M, 1998, P NATL ACAD SCI USA, V95, P1050, DOI 10.1073/pnas.95.3.1050
   Slomovitz BM, 2004, GYNECOL ONCOL, V95, P32, DOI 10.1016/j.ygyno.2004.06.052
   Spaeth EL, 2009, PLOS ONE, V4, P0, DOI 10.1371/journal.pone.0004992
   Stahtea XN, 2007, INT J CANCER, V121, P2808, DOI 10.1002/ijc.23029
   Strutz F, 2000, KIDNEY INT, V57, P1521, DOI 10.1046/j.1523-1755.2000.00997.x
   Stuhlmann D, 2004, BIOCHEM BIOPH RES CO, V319, P321, DOI 10.1016/j.bbrc.2004.05.004
   Sundberg C, 1997, AM J PATHOL, V151, P479
   Tejada ML, 2006, CLIN CANCER RES, V12, P2676, DOI 10.1158/1078-0432.CCR-05-1770
   Tetu B, 2006, B CANCER, V93, P944
   Theocharis AD, 2010, FEBS J, V277, P3904, DOI 10.1111/j.1742-4658.2010.07800.x
   Touab M, 2002, AM J PATHOL, V160, P549, DOI 10.1016/S0002-9440(10)64874-2
   Triozzi PL, 2008, MELANOMA RES, V18, P420, DOI 10.1097/CMR.0b013e3283194118
   van Zijl F, 2009, ONCOGENE, V28, P4022, DOI 10.1038/onc.2009.253
   Wang W, 2009, CLIN CANCER RES, V15, P6630, DOI 10.1158/1078-0432.CCR-09-1001
   WESTERMARK B, 1993, ACTA ONCOL, V32, P101, DOI 10.3109/02841869309083897
   Wight TN, 2002, CURR OPIN CELL BIOL, V14, P617, DOI 10.1016/S0955-0674(02)00375-7
   Wilhelm SM, 2004, CANCER RES, V64, P7099, DOI 10.1158/0008-5472.CAN-04-1443
   Willenberg A, 2012, J INVEST DERMATOL, V132, P385, DOI 10.1038/jid.2011.325
   Zeisberg EM, 2007, CANCER RES, V67, P10123, DOI 10.1158/0008-5472.CAN-07-3127
   ZHANG LR, 1995, CANCER RES, V55, P428
NR 94
TC 39
Z9 40
U1 0
U2 20
PU BENTHAM SCIENCE PUBL LTD
PI SHARJAH
PA EXECUTIVE STE Y-2, PO BOX 7917, SAIF ZONE, 1200 BR SHARJAH, U ARAB EMIRATES
SN 1381-6128
EI 1873-4286
J9 CURR PHARM DESIGN
JI Curr. Pharm. Design
PD MAY 15
PY 2014
VL 20
IS 17
BP 2843
EP 2848
DI 10.2174/13816128113199990592
PG 6
WC Pharmacology & Pharmacy
SC Pharmacology & Pharmacy
GA AH5NN
UT WOS:000336177100006
PM 23944365
DA 2023-09-23
ER

PT J
AU Papi, A
   De Carolis, S
   Bertoni, S
   Storci, G
   Sceberras, V
   Santini, D
   Ceccarelli, C
   Taffurelli, M
   Orlandi, M
   Bonafe, M
AF Papi, Alessio
   De Carolis, Sabrina
   Bertoni, Sara
   Storci, Gianluca
   Sceberras, Virginia
   Santini, Donatella
   Ceccarelli, Claudio
   Taffurelli, Mario
   Orlandi, Marina
   Bonafe, Massimiliano
TI PPAR gamma and RXR Ligands Disrupt the Inflammatory Cross-talk in the Hypoxic Breast Cancer Stem Cells Niche
SO JOURNAL OF CELLULAR PHYSIOLOGY
LA English
DT Article
ID proliferator-activated receptors; in-vitro; invasiveness; metastasis; expression; phenotype; carcinoma; survival; agonists; pathway
AB Cancer stem cells (CSCs) are affected by the local micro-environment, the niche, in which inflammatory stimuli and hypoxia act as steering factors. Here, two nuclear receptors (NRs) agonists, i.e. pioglitazone (PGZ), a ligand of peroxisome proliferator activated receptor-g, and 6-OH-11-O-hydroxyphenanthrene (IIF), a ligand of retinoid X receptors, were investigated for their capability to interference with the cross-talk between breast CSCs and the niche compartment. We found that IIF potentiates the ability of PGZ to hamper the mammospheres-forming capability of human breast tumours and MCF7 cancer cells, reducing the expression of CSCs regulatory genes (Notch3, Jagged1, SLUG, Interleukin-6, Apolipoprotein E, Hypoxia inducible factor-1 alpha and Carbonic anhydrase IX). Notably, these effects are not observed in normal-MS obtained from human breast tissue. Importantly, NRs agonists abolish the capability of hypoxic MCF7 derived exosomes to induce a pro-inflammatory phenotype in mammary glands fibroblasts. Moreover, NRs agonist also directly acts on breast tumour associated fibroblasts to downregulate nuclear factor-kappa B pathway and metalloproteinases (MMP2 and MMP9) expression and activity. In conclusion, NRs agonists disrupt the inflammatory cross-talk of the hypoxic breast CSCs niche. (C) 2014 Wiley Periodicals, Inc.
C1 [Papi, Alessio; Sceberras, Virginia; Orlandi, Marina] Univ Bologna, Dept Biol Geol & Environm Sci, Bologna, Italy.
   [De Carolis, Sabrina; Bertoni, Sara; Storci, Gianluca] St Orsola Malpighi Univ Hosp, CRBA, Bologna, Italy.
   [Santini, Donatella; Ceccarelli, Claudio; Bonafe, Massimiliano] Univ Bologna, Dept Expt Diagnost & Specialty Med, Bologna, Italy.
   [Taffurelli, Mario] Univ Bologna, Dept Clin & Surg Sci, Bologna, Italy.
   [Bonafe, Massimiliano] Natl Res Council Italy, CNR, Inst Mol Genet, Unit Bologna IOR, Bologna, Italy.
   [Bonafe, Massimiliano] IOR, Lab Musculoskeletal Cell Biol, Bologna, Italy.
C3 University of Bologna; IRCCS Azienda Ospedaliero-Universitaria di Bologna; University of Bologna; University of Bologna; Consiglio Nazionale delle Ricerche (CNR); Istituto di Genetica Molecolare (IGM-CNR)
RP Papi, A (通讯作者)，Univ Bologna, Dept Biol Geol & Environm Sci, Bologna, Italy.
EM alessio.papi2@unibo.it
FU 'Clinical, diagnostic and therapeutic implications of studies on breast cancer stem cells' [PRIN 2008 KTRN38]
CR Acharya PS, 2008, J CELL SCI, V121, P1393, DOI 10.1242/jcs.021683
   Altucci L, 2005, CANCER RES, V65, P8754, DOI 10.1158/0008-5472.CAN-04-3569
   Bonafe M, 2012, BIOESSAYS, V34, P40, DOI 10.1002/bies.201100104
   Bonofiglio D, 2009, AM J PATHOL, V175, P1270, DOI 10.2353/ajpath.2009.081078
   Chen J, 2013, MED ONCOL, V30, P0, DOI 10.1007/s12032-013-0583-y
   Chen QS, 2013, MEDIAT INFLAMM, V2013, P0, DOI 10.1155/2013/928315
   Chou TC, 2006, PHARMACOL REV, V58, P621, DOI 10.1124/pr.58.3.10
   Conde-Vancells J, 2008, J PROTEOME RES, V7, P5157, DOI 10.1021/pr8004887
   Coppe JP, 2010, ANNU REV PATHOL-MECH, V5, P99, DOI 10.1146/annurev-pathol-121808-102144
   Corcoran C, 2011, CLIN CHEM, V57, P18, DOI 10.1373/clinchem.2010.150730
   Dorai T, 2006, CANCER INVEST, V24, P754, DOI 10.1080/07357900601062321
   Flannery CR, 2006, FRONT BIOSCI-LANDMRK, V11, P544, DOI 10.2741/1818
   Ginestier C, 2009, CELL CYCLE, V8, P3297, DOI 10.4161/cc.8.20.9761
   Gorlach Agnes, 2008, BIOCHEM J, V412, Pe17, DOI 10.1042/BJ20080920
   Guo WJ, 2012, CELL, V148, P1015, DOI 10.1016/j.cell.2012.02.008
   Hamma-Kourbali Y, 2003, BIOCHEM BIOPH RES CO, V310, P816, DOI 10.1016/j.bbrc.2003.09.083
   Harrison H, 2013, CANCER RES, V73, P1420, DOI 10.1158/0008-5472.CAN-12-2505
   Hendrix A, 2011, INT J DEV BIOL, V55, P879, DOI 10.1387/ijdb.113391ah
   Kooijmans SAA, 2012, INT J NANOMED, V7, P1525, DOI 10.2147/IJN.S29661
   Korkaya H, 2011, J CLIN INVEST, V121, P3804, DOI 10.1172/JCI57099
   Kotta-Loizou I, 2012, ANTI-CANCER AGENT ME, V12, P1025, DOI 10.2174/187152012803529664
   Lee EK, 2011, MOL CELL BIOL, V31, P626, DOI 10.1128/MCB.00894-10
   Liu SL, 2010, J CLIN ONCOL, V28, P4006, DOI 10.1200/JCO.2009.27.5388
   Lou YM, 2011, CANCER RES, V71, P3364, DOI 10.1158/0008-5472.CAN-10-4261
   Mandard S, 2013, PPAR RES, V2013, P0, DOI 10.1155/2013/613864
   Nassour M, 2012, PLOS ONE, V7, P0, DOI 10.1371/journal.pone.0053498
   Papi A, 2012, CELL DEATH DIFFER, V19, P1208, DOI 10.1038/cdd.2011.207
   Papi A, 2013, PLOS ONE, V8, P0, DOI 10.1371/journal.pone.0054968
   Papi A, 2010, CANCER LETT, V297, P65, DOI 10.1016/j.canlet.2010.04.026
   Papi A, 2009, J NEUROCHEM, V109, P1779, DOI 10.1111/j.1471-4159.2009.06111.x
   Parolini I, 2009, J BIOL CHEM, V284, P34211, DOI 10.1074/jbc.M109.041152
   Peinado H, 2012, NAT MED, V18, P883, DOI 10.1038/nm.2753
   Peters JM, 2012, NAT REV CANCER, V12, P181, DOI 10.1038/nrc3214
   Piperi C, 2012, CURR TOP MED CHEM, V12, P1095, DOI 10.2174/1568026611208011095
   Podzielinski I, 2013, CANCER INVEST, V31, P258, DOI 10.3109/07357907.2013.789896
   Rankin EB, 2008, CELL DEATH DIFFER, V15, P678, DOI 10.1038/cdd.2008.21
   Rius J, 2008, NATURE, V453, P807, DOI 10.1038/nature06905
   Ruan K, 2009, CANCER LETT, V285, P116, DOI 10.1016/j.canlet.2009.04.031
   Rucci N, 2011, CURR MOL MED, V11, P609, DOI 10.2174/156652411797536705
   Rudnick JA, 2011, PLOS ONE, V6, P0, DOI 10.1371/journal.pone.0024605
   Saito K, 2011, NUCLEIC ACIDS RES, V39, P6086, DOI 10.1093/nar/gkr194
   Sansone P, 2007, J CLIN INVEST, V117, P3988, DOI 10.1172/JCI32533
   Sansone P, 2009, J CELL MOL MED, V13, P3876, DOI 10.1111/j.1582-4934.2008.00580.x
   Shipitsin M, 2007, CANCER CELL, V11, P259, DOI 10.1016/j.ccr.2007.01.013
   Skelhorne-Gross G, 2012, PPAR RES, V2012, P0, DOI 10.1155/2012/946943
   Storci G, 2010, J CELL PHYSIOL, V225, P682, DOI 10.1002/jcp.22264
   Studebaker AW, 2008, CANCER RES, V68, P9087, DOI 10.1158/0008-5472.CAN-08-0400
   Sun DM, 2010, MOL THER, V18, P1606, DOI 10.1038/mt.2010.105
   Tanaka T, 2009, CANCER RES, V69, P4945, DOI 10.1158/0008-5472.CAN-08-4407
   Ward C, 2013, CANCER TREAT REV, V39, P171, DOI 10.1016/j.ctrv.2012.08.004
   Westermarck J, 1999, FASEB J, V13, P781, DOI 10.1096/fasebj.13.8.781
   Yamaji-Kegan K, 2010, J IMMUNOL, V185, P5539, DOI 10.4049/jimmunol.0904021
   Ye JP, 2007, AM J PHYSIOL-ENDOC M, V293, PE1118, DOI 10.1152/ajpendo.00435.2007
   Youssef J, 2011, BRIT J PHARMACOL, V164, P68, DOI 10.1111/j.1476-5381.2011.01383.x
   Yue LL, 2004, J BIOL CHEM, V279, P47626, DOI 10.1074/jbc.M408461200
   Zhou JB, 2008, BREAST CANCER RES TR, V111, P419, DOI 10.1007/s10549-007-9798-y
NR 56
TC 44
Z9 46
U1 0
U2 35
PU WILEY
PI HOBOKEN
PA 111 RIVER ST, HOBOKEN 07030-5774, NJ USA
SN 0021-9541
EI 1097-4652
J9 J CELL PHYSIOL
JI J. Cell. Physiol.
PD NOV 15
PY 2014
VL 229
IS 11
BP 1595
EP 1606
DI 10.1002/jcp.24601
PG 12
WC Cell Biology; Physiology
SC Cell Biology; Physiology
GA AO8ZX
UT WOS:000341646000005
PM 24604522
DA 2023-09-23
ER

PT J
AU Kharaishvili, G
   Simkova, D
   Bouchalova, K
   Gachechiladze, M
   Narsia, N
   Bouchal, J
AF Kharaishvili, Gvantsa
   Simkova, Dana
   Bouchalova, Katerina
   Gachechiladze, Mariam
   Narsia, Nato
   Bouchal, Jan
TI The role of cancer-associated fibroblasts, solid stress and other microenvironmental factors in tumor progression and therapy resistance
SO CANCER CELL INTERNATIONAL
LA English
DT Review
DE Tumor microenvironment; Cancer associated fibroblasts; Solid stress; Interstitial fluid pressure; Therapy resistance
ID interstitial fluid pressure; breast-cancer; stem-cells; stromal cells; gene-expression; vascular normalization; lymphatic metastasis; extracellular-matrix; endothelial-cells; drug-delivery
AB Tumors are not merely masses of neoplastic cells but complex tissues composed of cellular and noncellular elements. This review provides recent data on the main components of a dynamic system, such as carcinoma associated fibroblasts that change the extracellular matrix (ECM) topology, induce stemness and promote metastasis-initiating cells. Altered production and characteristics of collagen, hyaluronan and other ECM proteins induce increased matrix stiffness. Stiffness along with tumor growth-induced solid stress and increased interstitial fluid pressure contribute to tumor progression and therapy resistance. Second, the role of immune cells, cytokines and chemokines is outlined. We discuss other noncellular characteristics of the tumor microenvironment such as hypoxia and extracellular pH in relation to neoangiogenesis. Overall, full understanding of the events driving the interactions between tumor cells and their environment is of crucial importance in overcoming treatment resistance and improving patient outcome.
C1 [Kharaishvili, Gvantsa; Simkova, Dana; Gachechiladze, Mariam; Bouchal, Jan] Palacky Univ, Fac Med & Dent, Inst Mol & Translat Med, Lab Mol Pathol, CR-77147 Olomouc, Czech Republic.
   [Bouchalova, Katerina] Palacky Univ, Fac Med & Dent, Dept Pediat, Inst Mol & Translat Med, CR-77147 Olomouc, Czech Republic.
   [Bouchalova, Katerina] Palacky Univ, Fac Med & Dent, Expt Med Lab, Inst Mol & Translat Med, CR-77147 Olomouc, Czech Republic.
   [Narsia, Nato] Univ Birmingham, Sch Canc Sci, Birmingham, W Midlands, England.
C3 Palacky University Olomouc; Palacky University Olomouc; Palacky University Olomouc; University of Birmingham
RP Bouchal, J (通讯作者)，Palacky Univ, Fac Med & Dent, Inst Mol & Translat Med, Lab Mol Pathol, CR-77147 Olomouc, Czech Republic.
EM jan.bouchal@gmail.com
FU Czech Ministry of Health [NT13573]; Czech Ministry of Education [NPU I LO1304]
CR Akiri G, 2003, CANCER RES, V63, P1657
   Baeriswyl V, 2009, SEMIN CANCER BIOL, V19, P329, DOI 10.1016/j.semcancer.2009.05.003
   Bagley RG, 2009, BIOMARK MED, V3, P589, DOI 10.2217/BMM.09.54
   Balkwill F, 2004, NAT REV CANCER, V4, P540, DOI 10.1038/nrc1388
   Barcellos-Hoff MH, 2000, CANCER RES, V60, P1254
   Barker N, 2009, NATURE, V457, P608, DOI 10.1038/nature07602
   Baronzio G, 2003, SEMIN THROMB HEMOST, V29, P489
   Boghaert E, 2012, P NATL ACAD SCI USA, V109, P19632, DOI 10.1073/pnas.1118872109
   Brabek J, 2010, CELL COMMUN SIGNAL, V8, P0, DOI 10.1186/1478-811X-8-22
   Buess M, 2009, NEOPLASIA, V11, P987, DOI 10.1593/neo.09670
   Casey T, 2009, BREAST CANCER RES TR, V114, P47, DOI 10.1007/s10549-008-9982-8
   Castellsague X, 2002, VIRUS RES, V89, P191, DOI 10.1016/S0168-1702(02)00188-0
   Chang HY, 2004, PLOS BIOL, V2, P206, DOI 10.1371/journal.pbio.0020007
   Chauhan VP, 2013, NAT COMMUN, V4, P0, DOI 10.1038/ncomms3516
   Chauhan VP, 2011, ANNU REV CHEM BIOMOL, V2, P281, DOI 10.1146/annurev-chembioeng-061010-114300
   Chouaib S, 2010, CRIT REV IMMUNOL, V30, P529, DOI 10.1615/CritRevImmunol.v30.i6.30
   Coussens LM, 2002, NATURE, V420, P860, DOI 10.1038/nature01322
   DAdamo DR, 2011, SEMIN ONCOL, V38, PS19, DOI 10.1053/j.seminoncol.2011.09.004
   De Wever O, 2004, FASEB J, V18, P1016, DOI 10.1096/fj.03-1110fje
   Devarajan-Ketha H, 2012, BIOCHEM BIOPH RES CO, V417, P830, DOI 10.1016/j.bbrc.2011.12.048
   Dranoff G, 2004, NAT REV CANCER, V4, P11, DOI 10.1038/nrc1252
   Dudley AC, 2008, BRIT J CANCER, V99, P118, DOI 10.1038/sj.bjc.6604465
   Duff MD, 2007, J SURG RES, V142, P119, DOI 10.1016/j.jss.2006.12.542
   Durand RE, 1998, CANCER RES, V58, P3547
   Egeblad M, 2005, COLD SH Q B, V70, P383, DOI 10.1101/sqb.2005.70.007
   Elenbaas B, 2001, EXP CELL RES, V264, P169, DOI 10.1006/excr.2000.5133
   Erler JT, 2009, CLIN EXP METASTAS, V26, P35, DOI 10.1007/s10585-008-9209-8
   Erler JT, 2004, MOL CELL BIOL, V24, P2875, DOI 10.1128/MCB.24.7.2875-2889.2004
   Ferrara N, 2005, ONCOLOGY-BASEL, V69, P11, DOI 10.1159/000088479
   Folgueras AR, 2004, INT J DEV BIOL, V48, P411, DOI 10.1387/ijdb.041811af
   Fukumura D, 2001, CANCER RES, V61, P6020
   Fukumura D, 2007, J CELL BIOCHEM, V101, P937, DOI 10.1002/jcb.21187
   GARINCHESA P, 1990, P NATL ACAD SCI USA, V87, P7235, DOI 10.1073/pnas.87.18.7235
   Goetz JG, 2011, CELL, V146, P148, DOI 10.1016/j.cell.2011.05.040
   Grum-Schwensen B, 2005, CANCER RES, V65, P3772, DOI 10.1158/0008-5472.CAN-04-4510
   Heldin CH, 2004, NAT REV CANCER, V4, P806, DOI 10.1038/nrc1456
   Helmlinger G, 2002, CLIN CANCER RES, V8, P1284
   Herrera M, 2013, CANCER SCI, V104, P437, DOI 10.1111/cas.12096
   Hockel M, 2001, JNCI-J NATL CANCER I, V93, P266, DOI 10.1093/jnci/93.4.266
   HONN KV, 1992, CANCER METAST REV, V11, P353, DOI 10.1007/BF01307187
   Horino Y, 2002, LIFE SCI, V71, P3031, DOI 10.1016/S0024-3205(02)02142-2
   Hu M, 2005, NAT GENET, V37, P899, DOI 10.1038/ng1596
   Inoue T, 2005, KIDNEY INT, V67, P2488, DOI 10.1111/j.1523-1755.2005.00358.x
   Ishiwata T, 2011, WORLD J GASTROENTERO, V17, P409, DOI 10.3748/wjg.v17.i4.409
   Jain RK, 2007, CANCER RES, V67, P2729, DOI 10.1158/0008-5472.CAN-06-4102
   Kalluri R, 2006, NAT REV CANCER, V6, P392, DOI 10.1038/nrc1877
   Karnoub AE, 2007, NATURE, V449, P557, DOI 10.1038/nature06188
   Keith B, 2007, CELL, V129, P465, DOI 10.1016/j.cell.2007.04.019
   Kharaishvili G, 2011, J CLIN PATHOL, V64, P977, DOI 10.1136/jclinpath-2011-200106
   Kharaishvili G, 2011, BIOMED PAP, V155, P11, DOI 10.5507/bp.2011.016
   Klee EW, 2012, CLIN CHEM, V58, P599, DOI 10.1373/clinchem.2011.171637
   Kobayashi Y, 2008, FRONT BIOSCI-LANDMRK, V13, P2400, DOI 10.2741/2853
   Kolar Z, 2007, VIRCHOWS ARCH, V450, P607, DOI 10.1007/s00428-007-0403-x
   Koperek O, 2011, HISTOPATHOLOGY, V58, P919, DOI 10.1111/j.1365-2559.2011.03791.x
   Kraning-Rush CM, 2012, CELL ADHES MIGR, V6, P274, DOI 10.4161/cam.21076
   Kurose K, 2002, NAT GENET, V32, P355, DOI 10.1038/ng1013
   Leu AJ, 2000, CANCER RES, V60, P4324
   Levental KR, 2009, CELL, V139, P891, DOI 10.1016/j.cell.2009.10.027
   Lewis CE, 2006, CANCER RES, V66, P605, DOI 10.1158/0008-5472.CAN-05-4005
   Li G, 2001, CANCER RES, V61, P3819
   Li LH, 2006, CANCER RES, V66, P4553, DOI 10.1158/0008-5472.CAN-05-3986
   Lin CW, 2010, CARCINOGENESIS, V31, P2039, DOI 10.1093/carcin/bgq172
   Liotta LA, 2001, NATURE, V411, P375, DOI 10.1038/35077241
   Lunt SJ, 2008, BMC CANCER, V8, P0, DOI 10.1186/1471-2407-8-2
   Lunt SJ, 2009, CLIN EXP METASTAS, V26, P19, DOI 10.1007/s10585-008-9182-2
   Malanchi I, 2012, NATURE, V481, P85, DOI 10.1038/nature10694
   Mammoto A, 2013, NAT COMMUN, V4, P0, DOI 10.1038/ncomms2774
   Mao Y, 2013, CANCER METAST REV, V32, P303, DOI 10.1007/s10555-012-9415-3
   Meert AP, 2002, BRIT J CANCER, V87, P694, DOI 10.1038/sj.bjc.6600551
   Milosevic M, 2001, CANCER RES, V61, P6400
   Mueller MM, 2004, NAT REV CANCER, V4, P839, DOI 10.1038/nrc1477
   NATHANSON SD, 1994, ANN SURG ONCOL, V1, P333, DOI 10.1007/BF03187139
   Nelson WG, 2002, CANCER METAST REV, V21, P3, DOI 10.1023/A:1020110718701
   Oldberg A, 2007, P NATL ACAD SCI USA, V104, P13966, DOI 10.1073/pnas.0702014104
   Olive KP, 2009, SCIENCE, V324, P1457, DOI 10.1126/science.1171362
   Orr B, 2012, ONCOGENE, V31, P1130, DOI 10.1038/onc.2011.312
   Oskarsson T, 2012, EMBO J, V31, P254, DOI 10.1038/emboj.2011.469
   Padera TP, 2002, SCIENCE, V296, P1883, DOI 10.1126/science.1071420
   Patocs A, 2007, NEW ENGL J MED, V357, P2543, DOI 10.1056/NEJMoa071825
   Petrie RJ, 2009, NAT REV MOL CELL BIO, V10, P538, DOI 10.1038/nrm2729
   Pietras K, 2002, CANCER RES, V62, P5476
   Pouyssegur J, 2006, NATURE, V441, P437, DOI 10.1038/nature04871
   Provenzano PP, 2012, CANCER CELL, V21, P418, DOI 10.1016/j.ccr.2012.01.007
   Rajski M, 2010, BMC MED, V8, P0, DOI 10.1186/1741-7015-8-1
   Reinhart-King CA, 2011, ANN BIOMED ENG, V39, P1849, DOI 10.1007/s10439-011-0310-9
   Reya T, 2005, NATURE, V434, P843, DOI 10.1038/nature03319
   ROH HD, 1991, CANCER RES, V51, P6695
   Ruiz C, 2004, CANCER RES, V64, P7377, DOI 10.1158/0008-5472.CAN-04-1234
   Sasaki H, 2003, BREAST CANCER RES TR, V77, P245, DOI 10.1023/A:1021899904332
   Schauer IG, 2011, NEOPLASIA, V13, P393, DOI 10.1593/neo.101720
   Schmidt-Hansen B, 2004, ONCOGENE, V23, P5487, DOI 10.1038/sj.onc.1207720
   Schulz WA, 2003, MOL HUM REPROD, V9, P437, DOI 10.1093/molehr/gag064
   Semenza GL, 2003, NAT REV CANCER, V3, P721, DOI 10.1038/nrc1187
   Shao R, 2004, MOL CELL BIOL, V24, P3992, DOI 10.1128/MCB.24.9.3992-4003.2004
   Sidani M, 2006, J MAMMARY GLAND BIOL, V11, P151, DOI 10.1007/s10911-006-9021-5
   Singer CF, 2008, BREAST CANCER RES TR, V110, P273, DOI 10.1007/s10549-007-9725-2
   Sonnenberg M, 2008, BMC CANCER, V8, P0, DOI 10.1186/1471-2407-8-364
   Stylianopoulos T, 2012, P NATL ACAD SCI USA, V109, P15101, DOI 10.1073/pnas.1213353109
   Sun JD, 2012, CLIN CANCER RES, V18, P758, DOI 10.1158/1078-0432.CCR-11-1980
   Sun SR, 2009, KIDNEY INT, V75, P1278, DOI 10.1038/ki.2009.62
   SUTHERLAND RM, 1980, INT J RADIAT ONCOL, V6, P117, DOI 10.1016/0360-3016(80)90215-1
   Teranishi N, 2007, INT J ONCOL, V30, P593
   Turashvili G, 2007, BMC CANCER, V7, P0, DOI 10.1186/1471-2407-7-55
   Turtoi A, 2011, J PROTEOME RES, V10, P4302, DOI 10.1021/pr200527z
   Untergasser G, 2005, MECH AGEING DEV, V126, P59, DOI 10.1016/j.mad.2004.09.023
   Vlahovic G, 2007, BRIT J CANCER, V97, P735, DOI 10.1038/sj.bjc.6603941
   Winkler F, 2004, CANCER CELL, V6, P553, DOI 10.1016/j.ccr.2004.10.011
   Xu L, 2002, J BIOL CHEM, V277, P11368, DOI 10.1074/jbc.M108347200
   Zeng YA, 2010, CELL STEM CELL, V6, P568, DOI 10.1016/j.stem.2010.03.020
   Zumsteg A, 2009, CURR OPIN ONCOL, V21, P60, DOI 10.1097/CCO.0b013e32831bed7e
NR 110
TC 140
Z9 142
U1 1
U2 80
PU BMC
PI LONDON
PA CAMPUS, 4 CRINAN ST, LONDON N1 9XW, ENGLAND
SN 1475-2867
EI 
J9 CANCER CELL INT
JI Cancer Cell Int.
PD MAY 16
PY 2014
VL 14
IS 
BP 
EP 
DI 10.1186/1475-2867-14-41
PG 8
WC Oncology
SC Oncology
GA AI3JZ
UT WOS:000336758700001
PM 24883045
DA 2023-09-23
ER

PT J
AU Mathew, E
   Zhang, YQ
   Holtz, AM
   Kane, KT
   Song, JY
   Allen, BL
   di Magliano, MP
AF Mathew, Esha
   Zhang, Yaqing
   Holtz, Alexander M.
   Kane, Kevin T.
   Song, Jane Y.
   Allen, Benjamin L.
   di Magliano, Marina Pasca
TI Dosage-Dependent Regulation of Pancreatic Cancer Growth and Angiogenesis by Hedgehog Signaling
SO CELL REPORTS
LA English
DT Article
ID ductal adenocarcinoma; pathway inhibitor; mouse; mice; cdo; requirement; cells; gas1; medulloblastoma; carcinogenesis
AB Pancreatic cancer, a hypovascular and highly desmoplastic cancer, is characterized by tumor expression of Hedgehog (HH) ligands that signal to fibroblasts in the surrounding stroma that in turn promote tumor survival and growth. However, the mechanisms and consequences of stromal HH pathway activation are not well understood. Here, we show that the HH coreceptors GAS1, BOC, and CDON are expressed in cancer-associated fibroblasts. Deletion of two coreceptors (Gas1 and Boc) in fibroblasts reduces HH responsiveness. Strikingly, these fibroblasts promote greater tumor growth in vivo that correlates with increased tumor-associated vascularity. In contrast, deletion of all three coreceptors (Gas1, Boc, and Cdon) results in the near complete abrogation of HH signaling and a corresponding failure to promote tumorigenesis and angiogenesis. Collectively, these data identify a role for HH dosage in pancreatic cancer promotion and may explain the clinical failure of HH pathway blockade as a therapeutic approach in pancreatic cancer.
C1 [Mathew, Esha; Holtz, Alexander M.; Allen, Benjamin L.; di Magliano, Marina Pasca] Univ Michigan, Cellular & Mol Biol Program, Ann Arbor, MI 48109 USA.
   [Zhang, Yaqing; Kane, Kevin T.; di Magliano, Marina Pasca] Univ Michigan, Dept Surg, Ann Arbor, MI 48109 USA.
   [Holtz, Alexander M.] Univ Michigan, Med Scientist Training Program, Ann Arbor, MI 48109 USA.
   [Song, Jane Y.; Allen, Benjamin L.; di Magliano, Marina Pasca] Univ Michigan, Dept Cell & Dev Biol, Ann Arbor, MI 48109 USA.
C3 University of Michigan System; University of Michigan; University of Michigan System; University of Michigan; University of Michigan System; University of Michigan; University of Michigan System; University of Michigan
RP Allen, BL (通讯作者)，Univ Michigan, Cellular & Mol Biol Program, Ann Arbor, MI 48109 USA.
EM benallen@umich.edu; marinapa@umich.edu
FU University of Michigan Biological Sciences Scholar Program; University of Michigan Comprehensive Cancer Center [NCI-1R01CA151588-01, 1R21CA167122-01]; University of Michigan Program in Cellular and Molecular Biology training grant [NIH T32 GM007315]; University of Michigan Gastrointestinal Training Grant [NIH T32 DK094775]; NIH [F31 NS081806]; American Heart Association Scientist Development Grant [11SDG6380000]
CR Agren M, 2004, GENE, V330, P101, DOI 10.1016/j.gene.2004.01.010
   Allen BL, 2007, GENE DEV, V21, P1244, DOI 10.1101/gad.1543607
   Allen BL, 2011, DEV CELL, V20, P775, DOI 10.1016/j.devcel.2011.04.018
   Amakye D, 2013, NAT MED, V19, P1410, DOI 10.1038/nm.3389
   [Anonymous], 2014, CELL REPORTS, V9, P484
   Augustin HG, 2009, NAT REV MOL CELL BIO, V10, P165, DOI 10.1038/nrm2639
   Berman DM, 2003, NATURE, V425, P846, DOI 10.1038/nature01972
   Carpenter D, 1998, P NATL ACAD SCI USA, V95, P13630, DOI 10.1073/pnas.95.23.13630
   Chen WW, 2011, P NATL ACAD SCI USA, V108, P9589, DOI 10.1073/pnas.1017945108
   Collisson EA, 2011, NAT MED, V17, P500, DOI 10.1038/nm.2344
   Dai P, 1999, J BIOL CHEM, V274, P8143, DOI 10.1074/jbc.274.12.8143
   Feldmann G, 2007, CANCER RES, V67, P2187, DOI 10.1158/0008-5472.CAN-06-3281
   Guerra C, 2007, CANCER CELL, V11, P291, DOI 10.1016/j.ccr.2007.01.012
   Hingorani SR, 2003, CANCER CELL, V4, P437, DOI 10.1016/S1535-6108(03)00309-X
   Hingorani SR, 2005, CANCER CELL, V7, P469, DOI 10.1016/j.ccr.2005.04.023
   Hruban RH, 2001, AM J SURG PATHOL, V25, P579, DOI 10.1097/00000478-200105000-00003
   Jessell TM, 2000, NAT REV GENET, V1, P20, DOI 10.1038/35049541
   Jones S, 2008, SCIENCE, V321, P1801, DOI 10.1126/science.1164368
   Kawaguchi Y, 2002, NAT GENET, V32, P128, DOI 10.1038/ng959
   KLIMSTRA DS, 1994, AM J PATHOL, V145, P1547
   Lee JJ, 2014, P NATL ACAD SCI USA, V111, PE3091, DOI 10.1073/pnas.1411679111
   Lee SW, 2007, INT J MOL MED, V19, P445
   Li CW, 2007, CANCER RES, V67, P1030, DOI 10.1158/0008-5472.CAN-06-2030
   Martinelli DC, 2007, GENE DEV, V21, P1231, DOI 10.1101/gad.1546307
   Molckovsky A, 2008, J HEMATOL ONCOL, V1, P0, DOI 10.1186/1756-8722-1-20
   Morris JP, 2010, J CLIN INVEST, V120, P508, DOI 10.1172/JCI40045
   Olive KP, 2009, SCIENCE, V324, P1457, DOI 10.1126/science.1171362
   Rhim AD, 2014, CANCER CELL, V25, P735, DOI 10.1016/j.ccr.2014.04.021
   Rudin CM, 2009, NEW ENGL J MED, V361, P1173, DOI 10.1056/NEJMoa0902903
   Sugimoto H, 2006, CANCER BIOL THER, V5, P1640, DOI 10.4161/cbt.5.12.3354
   Tenzen T, 2006, DEV CELL, V10, P647, DOI 10.1016/j.devcel.2006.04.004
   Thayer SP, 2003, NATURE, V425, P851, DOI 10.1038/nature02009
   Tian H, 2009, P NATL ACAD SCI USA, V106, P4254, DOI 10.1073/pnas.0813203106
   TODARO GJ, 1963, J CELL BIOL, V17, P299, DOI 10.1083/jcb.17.2.299
   Yauch RL, 2008, NATURE, V455, P406, DOI 10.1038/nature07275
   Yauch RL, 2009, SCIENCE, V326, P572, DOI 10.1126/science.1179386
   Zhang W, 2006, DEV CELL, V10, P657, DOI 10.1016/j.devcel.2006.04.005
   Zhang W, 2011, DIS MODEL MECH, V4, P368, DOI 10.1242/dmm.005744
   Zhang YQ, 2013, CANCER RES, V73, P4909, DOI 10.1158/0008-5472.CAN-12-4384
NR 39
TC 74
Z9 74
U1 0
U2 17
PU CELL PRESS
PI CAMBRIDGE
PA 600 TECHNOLOGY SQUARE, 5TH FLOOR, CAMBRIDGE, MA 02139 USA
SN 2211-1247
EI 
J9 CELL REP
JI Cell Reports
PD OCT 23
PY 2014
VL 9
IS 2
BP 484
EP 494
DI 10.1016/j.celrep.2014.09.010
PG 11
WC Cell Biology
SC Cell Biology
GA AS7YZ
UT WOS:000344469100009
PM 25310976
DA 2023-09-23
ER

PT J
AU Criscitiello, C
   Esposito, A
   Curigliano, G
AF Criscitiello, Carmen
   Esposito, Angela
   Curigliano, Giuseppe
TI Tumor-stroma crosstalk: targeting stroma in breast cancer
SO CURRENT OPINION IN ONCOLOGY
LA English
DT Review
DE breast cancer; microenvironment; tumor stroma
ID gene-expression; stem-cells; fibroblasts; microenvironment; carcinomas; resistance; heterogeneity; angiogenesis; metastasis; transition
AB Purpose of review Combinatorial strategies in cancer medicine will not only target cancer cell-intrinsic pathways, but also cancer cell-extrinsic cells, pathways, and mediators of the tumor microenvironment. The aim of the present review is to define the roles of the tumor microenvironment in primary and metastatic breast cancer progression. Recent findings The cancer microenvironment is composed of nontransformed host stromal cells, such as endothelial cells, fibroblasts, various immune cells, and a complex extracellular matrix secreted by both the normal and neoplastic cells embedded in it. The stromal constituents contribute to the core and emergent hallmarks of cancer. In particular, they can boost sustaining proliferative signaling, evading growth suppressors, resisting cell death, enabling replicative immortality, inducing angiogenesis, activating invasion and metastasis, reprogramming energy metabolism, and evading immune destruction. Summary The stromal cells play a role in enabling or enhancing multiple hallmark capabilities in tumor microenvironment. This is a background for therapeutic-targeting strategies aimed to abrogate the stroma's contribution. Targeting tumor-associated fibroblasts, macrophages, angiogenesis and enhancing immune response may represent a paradigm-shifting approach to treating human cancer in the near future.
C1 [Criscitiello, Carmen; Esposito, Angela; Curigliano, Giuseppe] Ist Europeo Oncol, Div Expt Therapeut, I-20141 Milan, Italy.
C3 IRCCS European Institute of Oncology (IEO)
RP Curigliano, G (通讯作者)，Ist Europeo Oncol, Div Expt Therapeut, Via Ripamonti 435, I-20141 Milan, Italy.
EM giuseppe.curigliano@ieo.it
CR Bauer M, 2010, ONCOGENE, V29, P1732, DOI 10.1038/onc.2009.463
   Bergamaschi A, 2008, J PATHOL, V214, P357, DOI 10.1002/path.2278
   Brahmer JR, 2012, NEW ENGL J MED, V366, P2455, DOI 10.1056/NEJMoa1200694
   Chang HY, 2004, PLOS BIOL, V2, P206, DOI 10.1371/journal.pbio.0020007
   Cirri P, 2012, CANCER METAST REV, V31, P195, DOI 10.1007/s10555-011-9340-x
   Cirri P, 2011, AM J CANCER RES, V1, P482
   Cooke VG, 2012, CANCER CELL, V21, P66, DOI 10.1016/j.ccr.2011.11.024
   Curigliano G, 2014, PROG TUMOR RES, V41, P15, DOI 10.1159/000355896
   DeNardo DG, 2011, CANCER DISCOV, V1, P54, DOI 10.1158/2159-8274.CD-10-0028
   Dong HD, 2002, NAT MED, V8, P793, DOI 10.1038/nm730
   Farmer P, 2009, NAT MED, V15, P68, DOI 10.1038/nm.1908
   Finak G, 2008, NAT MED, V14, P518, DOI 10.1038/nm1764
   FOLKMAN J, 1989, NATURE, V339, P58, DOI 10.1038/339058a0
   FOLKMAN J, 1989, NEW ENGL J MED, V320, P1211, DOI 10.1056/NEJM198905043201811
   Hanahan D, 2012, CANCER CELL, V21, P309, DOI 10.1016/j.ccr.2012.02.022
   Junttila MR, 2013, NATURE, V501, P346, DOI 10.1038/nature12626
   Liao D, 2009, PLOS ONE, V4, P0, DOI 10.1371/journal.pone.0007965
   Ma XJ, 2009, BREAST CANCER RES, V11, P0, DOI 10.1186/bcr2222
   Maller O, 2010, J MAMMARY GLAND BIOL, V15, P301, DOI 10.1007/s10911-010-9189-6
   Mantovani A, 2011, NAT REV IMMUNOL, V11, P519, DOI 10.1038/nri3024
   Martinez-Outschoorn UE, 2011, CANCER BIOL THER, V12, P924, DOI 10.4161/cbt.12.10.17780
   Morandi A, 2013, CANCER RES, V73, P3783, DOI 10.1158/0008-5472.CAN-12-4265
   Orimo A, 2005, CELL, V121, P335, DOI 10.1016/j.cell.2005.02.034
   Pardoll DM, 2012, NAT REV CANCER, V12, P252, DOI 10.1038/nrc3239
   Paunescu V, 2011, J CELL MOL MED, V15, P635, DOI 10.1111/j.1582-4934.2010.01044.x
   Polyak K, 2006, NAT MED, V12, P296, DOI 10.1038/nm1379
   Polyak K, 2007, J CLIN INVEST, V117, P3155, DOI 10.1172/JCI33295
   Qiu W, 2008, NAT GENET, V40, P650, DOI 10.1038/ng.117
   Sica A, 2012, J CLIN INVEST, V122, P787, DOI 10.1172/JCI59643
   Stagg J, 2011, P NATL ACAD SCI USA, V108, P7142, DOI 10.1073/pnas.1016569108
   Topalian SL, 2012, NEW ENGL J MED, V366, P2443, DOI 10.1056/NEJMoa1200690
   Triulzi T, 2013, PLOS ONE, V8, P0, DOI 10.1371/journal.pone.0056761
NR 32
TC 43
Z9 48
U1 0
U2 26
PU LIPPINCOTT WILLIAMS & WILKINS
PI PHILADELPHIA
PA 530 WALNUT ST, PHILADELPHIA, PA 19106-3621 USA
SN 1040-8746
EI 1531-703X
J9 CURR OPIN ONCOL
JI Curr. Opin. Oncol.
PD NOV 15
PY 2014
VL 26
IS 6
BP 551
EP 555
DI 10.1097/CCO.0000000000000122
PG 5
WC Oncology
SC Oncology
GA AR0XM
UT WOS:000343298200003
PM 25279962
DA 2023-09-23
ER

PT J
AU Dash, SN
   Dash, NR
   Guru, B
   Mohapatra, PC
AF Dash, Surjya Narayan
   Dash, Nihar Ranjan
   Guru, Bhikaricharan
   Mohapatra, Prakash Chandra
TI Towards Reaching the Target: Clinical Application of Mesenchymal Stem Cells for Diabetic Foot Ulcers
SO REJUVENATION RESEARCH
LA English
DT Article
ID endothelial growth-factor; marrow-derived cells; vitro osteogenic differentiation; responsive chitosan hydrogel; tumor-associated fibroblasts; chronic wounds; stromal cells; lower-extremity; myocardial-infarction; delivery vehicles
AB Mesenchymal stem cells (MSCs) hold great promise for therapeutic application in non-healing ulcers and tissue regeneration because of their multi-lineage differentiation potential. MSCs delivered may migrate to the sites of injury and improve wound healing by stimulating angiogenesis and promoting revascularization. The incidence of type 2 diabetes mellitus (T2DM) is increasing worldwide. It is associated with peripheral neuropathy and peripheral arterial occlusive disease (PAOD), which predispose patients to develop non-healing foot ulcers following minor trauma. A high rate of amputation exists among diabetic patients due to non-healing foot ulcers, which are a significant burden for the society despite new therapeutic protocols developed. In recent years, stem cell transplantation has been considered as a new therapeutic option for diabetic foot ulcers (DFUs). The regeneration potential of MSCs has been demonstrated in the experimental and clinical trials. Here we review the potential efficacy and systematic use of MSCs for the treatment of non-healing DFUs, current advances, MSC delivery systems, and possible options to enhance the therapeutic potential of stem cell for wound healing.
C1 [Dash, Surjya Narayan; Guru, Bhikaricharan] Utkal Univ, Dept Zool, Bhubaneswar 751004, Orissa, India.
   [Dash, Nihar Ranjan] Apollo Hosp Bhubaneswar, Dept Biochem, Bhubaneswar, Orissa, India.
   [Mohapatra, Prakash Chandra] SCB Med Coll Cuttack, Dept Biochem, Cuttack, Orissa, India.
C3 Utkal University; Srirama Chandra Bhanja Medical College & Hospital
RP Mohapatra, PC (通讯作者)，SCB Med Coll Cuttack, Dept Biochem, Cuttack 753007, Orissa, India.
EM drpcmohapatra@gmail.com
FU SCB Medical College Cuttack Odisha, India; Utkal University of Odisha, India
CR Abid MR, 2006, J BIOL CHEM, V281, P35544, DOI 10.1074/jbc.M608620200
   Al-Khaldi A, 2003, ANN THORAC SURG, V75, P204, DOI 10.1016/S0003-4975(02)04291-1
   [Anonymous], 2010, ROBBINS COTRAN PATHO, V0, P0
   Apelqvist J, 2008, DIABETES-METAB RES, V24, PS181, DOI 10.1002/dmrr.848
   ARNOLD F, 1991, PHARMACOL THERAPEUT, V52, P407, DOI 10.1016/0163-7258(91)90034-J
   Aulivola B, 2004, ARCH SURG-CHICAGO, V139, P395, DOI 10.1001/archsurg.139.4.395
   Badiavas EV, 2003, ARCH DERMATOL, V139, P510, DOI 10.1001/archderm.139.4.510
   Ballios BG, 2010, BIOMATERIALS, V31, P2555, DOI 10.1016/j.biomaterials.2009.12.004
   Barandon L, 2004, ANN THORAC SURG, V78, P1409, DOI 10.1016/j.athoracsur.2003.12.078
   Bartsch T, 2006, J CARDIOVASC NURS, V21, P430, DOI 10.1097/00005082-200611000-00003
   Benoit DSW, 2008, NAT MATER, V7, P816, DOI 10.1038/nmat2269
   Bensaid W, 2003, BIOMATERIALS, V24, P2497, DOI 10.1016/S0142-9612(02)00618-X
   Bevan D, 2004, J PATHOL, V203, P831, DOI 10.1002/path.1578
   Blumberg SN, 2012, DIABETES RES CLIN PR, V96, P1, DOI 10.1016/j.diabres.2011.10.032
   Boulton AJM, 2005, LANCET, V366, P1719, DOI 10.1016/S0140-6736(05)67698-2
   Boulton AJM, 2004, NEW ENGL J MED, V351, P48, DOI 10.1056/NEJMcp032966
   Boulton AJM, 2008, DIABETES CARE, V31, P1679, DOI 10.2337/dc08-9021
   Bowering CK, 2001, CAN FAM PHYSICIAN, V47, P1007
   Brem H, 2007, J CLIN INVEST, V117, P1219, DOI 10.1172/JCI32169
   Bryant SJ, 2001, BIOMATERIALS, V22, P619, DOI 10.1016/S0142-9612(00)00225-8
   Chen LW, 2008, PLOS ONE, V3, P0, DOI 10.1371/journal.pone.0001886
   CLARK RAF, 1993, DERMATOL CLIN, V11, P647, DOI 10.1016/S0733-8635(18)30218-3
   Dash NR, 2009, REJUV RES, V12, P359, DOI 10.1089/rej.2009.0872
   Deasy BM, 2005, MOL BIOL CELL, V16, P3323, DOI 10.1091/mbc.E05-02-0169
   Debjit Bhowmik, 2009, JOURNAL OF CHEMICAL AND PHARMACEUTICAL RESEARCH, V1, P38
   Discher DE, 2009, SCIENCE, V324, P1673, DOI 10.1126/science.1171643
   Engler AJ, 2006, CELL, V126, P677, DOI 10.1016/j.cell.2006.06.044
   Falanga V, 2007, TISSUE ENG, V13, P1299, DOI 10.1089/ten.2006.0278
   Fisher OZ, 2010, ACCOUNTS CHEM RES, V43, P419, DOI 10.1021/ar900226q
   FRIEDENSAJ, 1966, J EMBRYOL EXP MORPH, V16, P381
   Frykberg RG, 2006, J FOOT ANKLE SURG S, V45, PS1, DOI 10.1016/S1067-2516(07)60001-5
   Galiano RD, 2004, AM J PATHOL, V164, P1935, DOI 10.1016/S0002-9440(10)63754-6
   Gibran NS, 2002, J SURG RES, V108, P122, DOI 10.1006/jsre.2002.6525
   Gnecchi M, 2005, NAT MED, V11, P367, DOI 10.1038/nm0405-367
   Goren I, 2006, AM J PATHOL, V168, P765, DOI 10.2353/ajpath.2006.050293
   Grunewald M, 2006, CELL, V124, P175, DOI 10.1016/j.cell.2005.10.036
   Hall B, 2007, V180, V0, P263
   Hall B, 2007, INT J HEMATOL, V86, P8, DOI 10.1532/IJH97.06230
   Harding KG, 2002, BRIT MED J, V324, P160, DOI 10.1136/bmj.324.7330.160
   Hiasa K, 2004, CIRCULATION, V109, P2454, DOI 10.1161/01.CIR.0000128213.96779.61
   Ho W, 2006, TISSUE ENG, V12, P1587, DOI 10.1089/ten.2006.12.1587
   Horch RE, 1998, CELL TRANSPLANT, V7, P309, DOI 10.1016/S0963-6897(98)00005-0
   Huang S, 2012, J DERMATOL SCI, V66, P169, DOI 10.1016/S0923-1811(12)00124-7
   Iwaguro H, 2002, CIRCULATION, V105, P732, DOI 10.1161/hc0602.103673
   Iwase T, 2005, CARDIOVASC RES, V66, P543, DOI 10.1016/j.cardiores.2005.02.006
   Jackson KA, 2001, J CLIN INVEST, V107, P1395, DOI 10.1172/JCI12150
   Jackson WM, 2012, STEM CELL RES THER, V3, P0, DOI 10.1186/scrt111
   Jain P, 2011, OSTOMY WOUND MANAG, V57, P38
   Jiang DS, 2013, BIOMATERIALS, V34, P2501, DOI 10.1016/j.biomaterials.2012.12.014
   Karoubi G, 2009, BIOMATERIALS, V30, P5445, DOI 10.1016/j.biomaterials.2009.06.035
   Keast DH, 2004, WOUND REPAIR REGEN, V12, PS1, DOI 10.1111/j.1067-1927.2004.0123S1.x
   Khoo MLM, 2011, J STEM CELL RES TH S, VS2, P0
   Kim CH, 2011, J KOREAN MED SCI, V26, P726, DOI 10.3346/jkms.2011.26.6.726
   Kirana S, 2012, INT J CLIN PRACT, V66, P384, DOI 10.1111/j.1742-1241.2011.02886.x
   Kobayashi T, 2000, J SURG RES, V89, P189, DOI 10.1006/jsre.2000.5828
   Kwon DS, 2008, INT WOUND J, V5, P453, DOI 10.1111/j.1742-481X.2007.00408.x
   Li LL, 2008, TRANSPL INT, V21, P1181, DOI 10.1111/j.1432-2277.2008.00742.x
   Li XY, 2013, CURR PHARM DESIGN, V19, P4893, DOI 10.2174/13816128113199990326
   Liu SQ, 2010, SOFT MATTER, V6, P67, DOI 10.1039/b916705f
   Lu DB, 2011, DIABETES RES CLIN PR, V92, P26, DOI 10.1016/j.diabres.2010.12.010
   Lu WN, 2009, TISSUE ENG PT A, V15, P1437, DOI 10.1089/ten.tea.2008.0143
   Lu SH, 2010, TISSUE ENG PT A, V16, P1303, DOI 10.1089/ten.tea.2009.0434
   Maruyama K, 2007, AM J PATHOL, V170, P1178, DOI 10.2353/ajpath.2007.060018
   Matsumoto T, 2009, ARTHRITIS RHEUM-US, V60, P1390, DOI 10.1002/art.24443
   Mogford JE, 2009, WOUND REPAIR REGEN, V17, P405, DOI 10.1111/j.1524-475X.2009.00481.x
   Nagasawa T, 1996, P NATL ACAD SCI USA, V93, P14726, DOI 10.1073/pnas.93.25.14726
   Nemeth K, 2009, NAT MED, V15, P42, DOI 10.1038/nm.1905
   Neuss S, 2008, CELL TRANSPLANT, V17, P977, DOI 10.3727/096368908786576462
   Nuttelman CR, 2004, J BIOMED MATER RES A, V68A, P773, DOI 10.1002/jbm.a.20112
   Peppas NA, 2000, EUR J PHARM BIOPHARM, V50, P27, DOI 10.1016/S0939-6411(00)00090-4
   Piao H, 2007, BIOMATERIALS, V28, P641, DOI 10.1016/j.biomaterials.2006.09.009
   Pittenger MF, 1999, SCIENCE, V284, P143, DOI 10.1126/science.284.5411.143
   Ravari H, 2011, CYTOTHERAPY, V13, P705, DOI 10.3109/14653249.2011.553594
   Ren GW, 2008, CELL STEM CELL, V2, P141, DOI 10.1016/j.stem.2007.11.014
   Ren GW, 2012, STEM CELL TRANSL MED, V1, P51, DOI 10.5966/sctm.2011-0019
   Rogers LC, 2008, INT WOUND J, V5, P20, DOI 10.1111/j.1742-481X.2007.00349.x
   Rustad KC, 2012, BIOMATERIALS, V33, P80, DOI 10.1016/j.biomaterials.2011.09.041
   SCHEERS I, 2011, OPEN TISSUE ENG REGE, V4, P48
   Schievenbusch S, 2009, BIOCHEM BIOPH RES CO, V385, P55, DOI 10.1016/j.bbrc.2009.05.010
   Shukla MN, 2009, AM J RESP CELL MOL, V40, P643, DOI 10.1165/rcmb.2008-0217OC
   Spaeth EL, 2009, PLOS ONE, V4, P0, DOI 10.1371/journal.pone.0004992
   Stupack DG, 2002, J CELL SCI, V115, P3729, DOI 10.1242/jcs.00071
   Sundin M, 2006, BONE MARROW TRANSPL, V37, P1051, DOI 10.1038/sj.bmt.1705368
   Tang JM, 2010, MOL CELL BIOCHEM, V339, P107, DOI 10.1007/s11010-009-0374-0
   Tasso R, 2009, TISSUE ENG PT A, V15, P2203, DOI 10.1089/ten.tea.2008.0269
   Tay CY, 2010, EXP CELL RES, V316, P1159, DOI 10.1016/j.yexcr.2010.02.010
   Thirabanjasak D, 2010, J AM SOC NEPHROL, V21, P1218, DOI 10.1681/ASN.2009111156
   Trombi L, 2008, TRANSFUSION, V48, P2246, DOI 10.1111/j.1537-2995.2008.01829.x
   Usas A, 2009, TISSUE ENG PT A, V15, P285, DOI 10.1089/ten.tea.2008.0130
   Vojtassak J, 2006, NEUROENDOCRINOL LETT, V27, P134
   Wang F, 2010, ACTA BIOMATER, V6, P1978, DOI 10.1016/j.actbio.2009.12.011
   Wild S, 2004, DIABETES CARE, V27, P1047, DOI 10.2337/diacare.27.5.1047
   Wong VW, 2011, MACROMOL BIOSCI, V11, P1458, DOI 10.1002/mabi.201100180
   Wu YJ, 2007, STEM CELLS, V25, P2648, DOI 10.1634/stemcells.2007-0226
   Xiong QA, 2011, STEM CELLS, V29, P367, DOI 10.1002/stem.580
   Yamada KM, 1996, MOL CELLULAR BIOL WO, V0, P51
   Yamaguchi J, 2003, CIRCULATION, V107, P1322, DOI 10.1161/01.CIR.0000055313.77510.22
   Yu HS, 2012, BIORESEARCH OPEN ACC, V1, P124, DOI 10.1089/biores.2012.0234
   Zhang QZ, 2010, STEM CELLS, V28, P1856, DOI 10.1002/stem.503
   Zheng J, 2008, BIOL REPROD, V78, P143, DOI 10.1095/biolreprod.107.064477
   Zhong W, 2013, PLOS ONE, V8, P0
   Ziegelhoeffer T, 2004, CIRC RES, V94, P230, DOI 10.1161/01.RES.0000110419.50982.1C
NR 102
TC 29
Z9 36
U1 2
U2 38
PU MARY ANN LIEBERT, INC
PI NEW ROCHELLE
PA 140 HUGUENOT STREET, 3RD FL, NEW ROCHELLE, NY 10801 USA
SN 1549-1684
EI 1557-8577
J9 REJUV RES
JI Rejuv. Res.
PD FEB 1
PY 2014
VL 17
IS 1
BP 40
EP 53
DI 10.1089/rej.2013.1467
PG 14
WC Geriatrics & Gerontology
SC Geriatrics & Gerontology
GA AA9VW
UT WOS:000331442100007
PM 24237303
DA 2023-09-23
ER

PT J
AU Narunsky, L
   Oren, R
   Bochner, F
   Neeman, M
AF Narunsky, Lian
   Oren, Roni
   Bochner, Filip
   Neeman, Michal
TI Imaging aspects of the tumor stroma with therapeutic implications
SO PHARMACOLOGY & THERAPEUTICS
LA English
DT Review
DE Extracellular matrix; Matrix metallo proteinases; Angiogenesis; Immune cells; Cancer associated fibroblasts; Tumor microenvironment
ID endothelial growth-factor; matrix metalloproteinase-2 activity; positron-emission-tomography; lymph-node lymphangiogenesis; power doppler ultrasound; activity in-vivo; breast-cancer; t-cells; tissue transglutaminase; noninvasive detection
AB Cancer cells rely on extensive support from the stroma in order to survive, proliferate and invade. The tumor stroma is thus an important potential target for anti-cancer therapy. Typical changes in the stroma include a shift from the quiescence promoting-antiangiogenic extracellular matrix to a provisional matrix that promotes invasion and angiogenesis. These changes in the extracellular matrix are induced by changes in the secretion of extracellular matrix proteins and glucose amino glycans, extravasation of plasma proteins from hyperpermeable vessels and release of matrix modifying enzymes resulting in cleavage and cross-linking of matrix macromolecules. These in turn alter the rigidity of the matrix and the exposure and release of cytokines. Changes in matrix rigidity and vessel permeability affect drug delivery and mediate resistance to cytotoxic therapy. These stroma changes are brought about not only by the cancer cells, but also through the action of many cell types that are recruited by tumors including immune cells, fibroblasts and endothelial cells. Within the tumor, these normal host cells are activated resulting in loss of inhibitory and induction of cancer promoting activities. Key to the development of stroma-targeted therapies, selective biomarkers were developed for specific imaging of key aspects of the tumor stroma. (C) 2013 Elsevier Inc. All rights reserved.
C1 [Narunsky, Lian; Oren, Roni; Bochner, Filip; Neeman, Michal] Weizmann Inst Sci, Dept Regulat Biol, IL-76100 Rehovot, Israel.
C3 Weizmann Institute of Science
RP Neeman, M (通讯作者)，Weizmann Inst Sci, Dept Regulat Biol, IL-76100 Rehovot, Israel.
EM michal.neeman@weizmann.ac.il
FU European Research Council [232640-IMAGO]; European Commission; National Institutes of Health [R01 CA75334]
CR Abramovitch R, 1999, CANCER RES, V59, P5012
   Akins EJ, 2008, J NUCL MED, V49, P180S, DOI 10.2967/jnumed.107.045971
   Alcazar JL, 2006, ULTRASOUND OBST GYN, V28, P325, DOI 10.1002/uog.3804
   Alcazar JL, 2006, J ULTRAS MED, V25, P159, DOI 10.7863/jum.2006.25.2.159
   Alexandrakis G, 2004, NAT MED, V10, P203, DOI 10.1038/nm981
   Ansiaux R, 2005, CLIN CANCER RES, V11, P743
   Armulik A, 2005, CIRC RES, V97, P512, DOI 10.1161/01.RES.0000182903.16652.d7
   Bauerle T, 2008, NEOPLASIA, V10, P511, DOI 10.1593/neo.08220
   Bakst RL, 2012, PLOS ONE, V7, P0, DOI 10.1371/journal.pone.0039925
   Bergers G, 2003, NAT REV CANCER, V3, P401, DOI 10.1038/nrc1093
   Birchler M, 1999, J IMMUNOL METHODS, V231, P239, DOI 10.1016/S0022-1759(99)00160-X
   Boissonnas A, 2007, J EXP MED, V204, P345, DOI 10.1084/jem.20061890
   Boult JKR, 2013, PLOS ONE, V8, P0, DOI 10.1371/journal.pone.0063024
   Bremer C, 2001, RADIOLOGY, V221, P523, DOI 10.1148/radiol.2212010368
   Brennen WN, 2012, JNCI-J NATL CANCER I, V104, P1320, DOI 10.1093/jnci/djs336
   Brown E, 2003, NAT MED, V9, P796, DOI 10.1038/nm879
   Brown EB, 2001, NAT MED, V7, P864, DOI 10.1038/89997
   Cai WB, 2006, NANO LETT, V6, P669, DOI 10.1021/nl052405t
   Cai WB, 2007, FRONT BIOSCI-LANDMRK, V12, P4267, DOI 10.2741/2386
   Carmeliet P, 2000, NAT MED, V6, P389, DOI 10.1038/74651
   Carmeliet P, 2000, NATURE, V407, P249, DOI 10.1038/35025220
   Chen JJ, 2013, ULTRASOUND MED BIOL, V39, P860, DOI 10.1016/j.ultrasmedbio.2012.11.005
   Chen JJ, 2011, ULTRASONICS, V51, P925, DOI 10.1016/j.ultras.2011.05.007
   Chen K, 2009, MOL IMAGING BIOL, V11, P15, DOI 10.1007/s11307-008-0172-1
   Cho HJ, 2012, J CONTROL RELEASE, V162, P111, DOI 10.1016/j.jconrel.2012.06.011
   Choi I, 2011, BLOOD, V117, P362, DOI 10.1182/blood-2010-07-298562
   Choi KY, 2011, BIOMATERIALS, V32, P1880, DOI 10.1016/j.biomaterials.2010.11.010
   Chuang CH, 2012, CLIN CANCER RES, V18, P238, DOI 10.1158/1078-0432.CCR-11-0608
   Chung AS, 2011, ANNU REV CELL DEV BI, V27, P563, DOI 10.1146/annurev-cellbio-092910-154002
   Cirri P, 2012, CANCER METAST REV, V31, P195, DOI 10.1007/s10555-011-9340-x
   Clark ER, 1932, AM J ANAT, V49, P441, DOI 10.1002/aja.1000490306
   Cooke VG, 2012, CANCER CELL, V21, P66, DOI 10.1016/j.ccr.2011.11.024
   Coussens LM, 2013, SCIENCE, V339, P286, DOI 10.1126/science.1232227
   Cozzi G, 2013, SCAND J URO IN PRESS, V0, P0
   Dafni H, 2002, NMR BIOMED, V15, P120, DOI 10.1002/nbm.724
   Dafni H, 2002, CANCER RES, V62, P6731
   de Vries IJM, 2005, NAT BIOTECHNOL, V23, P1407, DOI 10.1038/nbt1154
   Deshmukh SD, 2010, AM J ROENTGENOL, V194, P668, DOI 10.2214/AJR.09.3285
   Deshpande N, 2010, ANGIOGENESIS, V13, P175, DOI 10.1007/s10456-010-9175-z
   Dimitrakopoulou-Strauss A, 2001, J NUCL MED, V42, P248
   Dobrenkov K, 2008, J NUCL MED, V49, P1162, DOI 10.2967/jnumed.107.047324
   Doubrovin MM, 2007, CANCER RES, V67, P11959, DOI 10.1158/0008-5472.CAN-07-1250
   Doubrovina ES, 2004, CLIN CANCER RES, V10, P7207, DOI 10.1158/1078-0432.CCR-04-1040
   Dubey P, 2003, P NATL ACAD SCI USA, V100, P1232, DOI 10.1073/pnas.0337418100
   Egeblad M, 2010, CURR OPIN CELL BIOL, V22, P697, DOI 10.1016/j.ceb.2010.08.015
   Egeblad M, 2010, DEV CELL, V18, P884, DOI 10.1016/j.devcel.2010.05.012
   Eklund L, 2013, MOL ONCOL, V7, P259, DOI 10.1016/j.molonc.2013.02.007
   Ferrara N, 2004, ENDOCR REV, V25, P581, DOI 10.1210/er.2003-0027
   Fleischer AC, 1999, J ULTRAS MED, V18, P547, DOI 10.7863/jum.1999.18.8.547
   FOLKMAN J, 1971, NEW ENGL J MED, V285, P1182
   Friedl P, 2012, NAT CELL BIOL, V14, P777, DOI 10.1038/ncb2548
   Fujii H, 2013, MOL THER-NUCL ACIDS, V2, P0, DOI 10.1038/mtna.2013.20
   Fukumura D, 1998, CELL, V94, P715, DOI 10.1016/S0092-8674(00)81731-6
   Gaudry CA, 1999, EXP CELL RES, V252, P104, DOI 10.1006/excr.1999.4633
   Gaustad JV, 2012, MICROVASC RES, V83, P360, DOI 10.1016/j.mvr.2012.02.003
   Gerstel D, 2011, ONCOGENE, V30, P4275, DOI 10.1038/onc.2011.146
   Gialeli C, 2011, FEBS J, V278, P16, DOI 10.1111/j.1742-4658.2010.07919.x
   Gilad AA, 2005, INT J CANCER, V117, P202, DOI 10.1002/ijc.21179
   Goh V, 2006, ABDOM IMAGING, V31, P194, DOI 10.1007/s00261-005-0387-4
   Goossen TEB, 2003, EUR UROL, V43, P124, DOI 10.1016/S0302-2838(02)00582-1
   Granot D, 2005, MAGN RESON MED, V54, P789, DOI 10.1002/mrm.20628
   Granot D, 2007, CANCER RES, V67, P9180, DOI 10.1158/0008-5472.CAN-07-0684
   Greschus S, 2005, NEOPLASIA, V7, P730, DOI 10.1593/neo.05160
   Grivennikov SI, 2010, CELL, V140, P883, DOI 10.1016/j.cell.2010.01.025
   Hagerling R, 2011, BIOCHEM SOC T, V39, P1674, DOI 10.1042/BST20110722
   Hanahan D, 1996, CELL, V86, P353, DOI 10.1016/S0092-8674(00)80108-7
   Hanahan D, 2011, CELL, V144, P646, DOI 10.1016/j.cell.2011.02.013
   Harrell MI, 2007, AM J PATHOL, V170, P774, DOI 10.2353/ajpath.2007.060761
   Haubner R, 2001, CANCER RES, V61, P1781
   Haubner R, 1999, J NUCL MED, V40, P1061
   He YL, 2005, CANCER RES, V65, P4739, DOI 10.1158/0008-5472.CAN-04-4576
   Herman JF, 2006, ONCOGENE, V25, P3049, DOI 10.1038/sj.onc.1209324
   Hillen F, 2008, BIOCHEM BIOPH RES CO, V368, P364, DOI 10.1016/j.bbrc.2008.01.080
   Hoffend J, 2005, NUCL MED BIOL, V32, P287, DOI 10.1016/j.nucmedbio.2005.01.002
   Hofheinz RD, 2003, ONKOLOGIE, V26, P44, DOI 10.1159/000069863
   Horie S, 2013, CANCER LETT, V339, P208, DOI 10.1016/j.canlet.2013.06.006
   Hoshida T, 2006, CANCER RES, V66, P8065, DOI 10.1158/0008-5472.CAN-06-1392
   Hu S, 2010, J BIOMED OPT, V15, P0, DOI 10.1117/1.3281673
   Huang CW, 2012, BIOCONJUGATE CHEM, V23, P2159, DOI 10.1021/bc3001968
   Huang Q, 1999, NAT BIOTECHNOL, V17, P1033, DOI 10.1038/13736
   Isaka N, 2004, CANCER RES, V64, P4400, DOI 10.1158/0008-5472.CAN-04-0752
   Izzo AD, 2001, LASER SURG MED, V29, P343, DOI 10.1002/lsm.1127
   Jannasch K, 2009, INT J CANCER, V125, P62, DOI 10.1002/ijc.24332
   Kakkad SM, 2010, NEOPLASIA, V12, P608, DOI 10.1593/neo.10344
   Kaspar M, 2006, INT J CANCER, V118, P1331, DOI 10.1002/IJC.21677
   Kiessling F, 2009, CURR MED CHEM, V16, P627, DOI 10.2174/092986709787458470
   Kiessling F, 2004, NAT MED, V10, P1133, DOI 10.1038/nm1101
   Kircher MF, 2003, CANCER RES, V63, P6838
   Klibanov AL, 2006, INVEST RADIOL, V41, P354, DOI 10.1097/01.rli.0000199292.88189.0f
   Kobayashi H, 2004, J NATL CANCER I, V96, P703, DOI 10.1093/jnci/djh124
   Kobayashi H, 2007, NANO LETT, V7, P1711, DOI 10.1021/nl0707003
   Koehne G, 2003, NAT BIOTECHNOL, V21, P405, DOI 10.1038/nbt805
   Kosaka N, 2013, CONTRAST MEDIA MOL I, V8, P96, DOI 10.1002/cmmi.1487
   Koya RC, 2010, P NATL ACAD SCI USA, V107, P14286, DOI 10.1073/pnas.1008300107
   Lazovic J, 2008, CLIN CANCER RES, V14, P3832, DOI 10.1158/1078-0432.CCR-07-5067
   Lebel R, 2008, MAGN RESON MED, V60, P1056, DOI 10.1002/mrm.21741
   Lee T, 2013, NANOSCALE RES LETT, V8, P1, DOI 10.1186/1556-276X-8-149
   Leimgruber A, 2009, NEOPLASIA, V11, P459, DOI 10.1593/neo.09356
   Lepage M, 2007, MOL IMAGING, V6, P393, DOI 10.2310/7290.2007.00035
   Levental KR, 2009, CELL, V139, P891, DOI 10.1016/j.cell.2009.10.027
   Li JB, 2012, BIOCONJUGATE CHEM, V23, P1704, DOI 10.1021/bc300278r
   Li Y, 2012, P NATL ACAD SCI USA, V109, P14767, DOI 10.1073/pnas.1209721109
   Lindner JR, 2004, J NUCL CARDIOL, V11, P215, DOI 10.1016/j.nuclcard.2004.01.003
   Liu ZB, 2013, NUCL MED BIOL, V40, P841, DOI 10.1016/j.nucmedbio.2013.05.002
   Lo PC, 2009, J MED CHEM, V52, P358, DOI 10.1021/jm801052f
   Maehara N, 2003, EUR RADIOL, V13, P1559, DOI 10.1007/s00330-002-1729-z
   Malemud CJ, 2006, FRONT BIOSCI-LANDMRK, V11, P1696, DOI 10.2741/1915
   Mangala LS, 2007, ONCOGENE, V26, P2459, DOI 10.1038/sj.onc.1210035
   Martinez-Corral I, 2012, P NATL ACAD SCI USA, V109, P6223, DOI 10.1073/pnas.1115542109
   Mazooz G, 2005, CANCER RES, V65, P1369, DOI 10.1158/0008-5472.CAN-04-2269
   McElroy M, 2009, J SURG RES, V151, P68, DOI 10.1016/j.jss.2007.12.769
   McIntyre JO, 2004, BIOCHEM J, V377, P617, DOI 10.1042/BJ20030582
   Medina OP, 2005, ANTICANCER RES, V25, P33
   Miller ME, 2012, AM J OTOLARYNG, V33, P212, DOI 10.1016/j.amjoto.2011.06.003
   Missbach-Guentner J, 2008, NEOPLASIA, V10, P663, DOI 10.1593/neo.08270
   Mossner J, 2010, DIGEST DIS, V28, P679, DOI 10.1159/000320096
   Montet X, 2007, RADIOLOGY, V242, P751, DOI 10.1148/radiol.2423052065
   Morgan RA, 2006, SCIENCE, V314, P126, DOI 10.1126/science.1129003
   Motoike T, 2000, GENESIS, V28, P75, DOI 10.1002/1526-968X(200010)28:2<75::AID-GENE50>3.0.CO;2-S
   Mrass P, 2006, J EXP MED, V203, P2749, DOI 10.1084/jem.20060710
   Mriouah J, 2012, TRENDS BIOTECHNOL, V30, P649, DOI 10.1016/j.tibtech.2012.08.006
   Mullani, 2000, CLIN POSITRON IMAGING, V3, P153, DOI 10.1016/S1095-0397(00)00065-0
   Mumprecht V, 2010, CANCER RES, V70, P8842, DOI 10.1158/0008-5472.CAN-10-0896
   Murphy MC, 2013, J NEUROSURG, V118, P643, DOI 10.3171/2012.9.JNS12519
   Nadiarnykh O, 2010, BMC CANCER, V10, P0, DOI 10.1186/1471-2407-10-94
   Nagengast WB, 2007, J NUCL MED, V48, P1313, DOI 10.2967/jnumed.107.041301
   Neeman M, 2001, MAGNET RESON MED, V45, P887, DOI 10.1002/mrm.1118
   Neeman M, 2007, J MAGN RESON IMAGING, V25, P1, DOI 10.1002/jmri.20774
   Neri D, 1997, NAT BIOTECHNOL, V15, P1271, DOI 10.1038/nbt1197-1271
   Noel A, 2008, SEMIN CELL DEV BIOL, V19, P52, DOI 10.1016/j.semcdb.2007.05.011
   Ocak I, 2007, AM J ROENTGENOL, V189, PW192, DOI 10.2214/AJR.06.1329
   Olson ES, 2010, P NATL ACAD SCI USA, V107, P4311, DOI 10.1073/pnas.0910283107
   Ostermann E, 2008, CLIN CANCER RES, V14, P4584, DOI 10.1158/1078-0432.CCR-07-5211
   Padera TP, 2002, SCIENCE, V296, P1883, DOI 10.1126/science.1071420
   Palmer GM, 2011, NAT PROTOC, V6, P1355, DOI 10.1038/nprot.2011.349
   Palmowski M, 2009, NEOPLASIA, V11, P856, DOI 10.1593/neo.09540
   Pankov R, 2002, J CELL SCI, V115, P3861, DOI 10.1242/jcs.00059
   Park J, 2012, J CONTROL RELEASE, V163, P111, DOI 10.1016/j.jconrel.2012.08.029
   Patel MR, 2010, CANCER RES, V70, P10141, DOI 10.1158/0008-5472.CAN-10-1843
   Pathak Arvind P, 2004, LYMPHAT RES BIOL, V2, P165, DOI 10.1089/lrb.2004.2.165
   Pathak AP, 2006, CANCER RES, V66, P5151, DOI 10.1158/0008-5472.CAN-05-1788
   Penn R, 2010, AM J OTOLARYNG, V31, P482, DOI 10.1016/j.amjoto.2009.07.004
   Perentes JY, 2009, NAT METHODS, V6, P143, DOI 10.1038/NMETH.1295
   Pilch J, 2006, P NATL ACAD SCI USA, V103, P2800, DOI 10.1073/pnas.0511219103
   Pillai R, 2010, BIOCONJUGATE CHEM, V21, P556, DOI 10.1021/bc9005688
   Pittet MJ, 2007, P NATL ACAD SCI USA, V104, P12457, DOI 10.1073/pnas.0704460104
   Postema M, 2011, WORLD J GASTROENTERO, V17, P28, DOI 10.3748/wjg.v17.i1.28
   Proulx ST, 2013, BIOMATERIALS, V34, P5128, DOI 10.1016/j.biomaterials.2013.03.034
   Proulx ST, 2010, CANCER RES, V70, P7053, DOI 10.1158/0008-5472.CAN-10-0271
   Provenzano PP, 2006, BMC MED, V4, P0, DOI 10.1186/1741-7015-4-38
   Provenzano PP, 2012, CANCER CELL, V21, P418, DOI 10.1016/j.ccr.2012.01.007
   Ramjaun AR, 2009, INT J BIOCHEM CELL B, V41, P521, DOI 10.1016/j.biocel.2008.05.030
   Ricard-Blum S, 2011, CSH PERSPECT BIOL, V3, P0, DOI 10.1101/cshperspect.a004978
   Ruddell A, 2008, NEOPLASIA, V10, P706, DOI 10.1593/neo.08342
   Saban MR, 2007, BMC CANCER, V7, P0, DOI 10.1186/1471-2407-7-219
   Sahai E, 2005, BMC BIOTECHNOL, V5, P0, DOI 10.1186/1472-6750-5-14
   Santimaria M, 2003, CLIN CANCER RES, V9, P571
   Savai R, 2009, NEOPLASIA, V11, P48, DOI 10.1593/neo.81036
   Schauer IG, 2011, NEOPLASIA, V13, P393, DOI 10.1593/neo.101720
   Scherer RL, 2008, CANCER METAST REV, V27, P679, DOI 10.1007/s10555-008-9152-9
   Schlom J, 2012, JNCI-J NATL CANCER I, V104, P599, DOI 10.1093/jnci/djs033
   Schreiber RD, 2011, SCIENCE, V331, P1565, DOI 10.1126/science.1203486
   Scott AM, 2003, CLIN CANCER RES, V9, P1639
   Shields J, 2013, IMMUNOLOGY LYMPHATIC, V0, P121
   Shiftan L, 2005, CANCER RES, V65, P10316, DOI 10.1158/0008-5472.CAN-04-3947
   Shiftan L, 2006, CONTRAST MEDIA MOL I, V1, P106, DOI 10.1002/cmmi.96
   Shu CYJ, 2005, P NATL ACAD SCI USA, V102, P17412, DOI 10.1073/pnas.0508698102
   Shurin GV, 2012, CANCER IMMUNOL IMMUN, V61, P223, DOI 10.1007/s00262-011-1138-8
   Sipkins DA, 1998, NAT MED, V4, P623, DOI 10.1038/nm0598-623
   Smirnov P, 2006, MAGN RESON MED, V56, P498, DOI 10.1002/mrm.20996
   Straussman R, 2012, NATURE, V487, P500, DOI 10.1038/nature11183
   Su H, 2006, J IMMUNOL, V176, P4459, DOI 10.4049/jimmunol.176.7.4459
   Suetsugu A, 2011, J CELL BIOCHEM, V112, P949, DOI 10.1002/jcb.23011
   Tan MQ, 2012, PHARM RES-DORDR, V29, P953, DOI 10.1007/s11095-011-0635-y
   Tan MQ, 2010, BIOMACROMOLECULES, V11, P754, DOI 10.1021/bm901352v
   Tei L, 2010, CONTRAST MEDIA MOL I, V5, P213, DOI 10.1002/cmmi.392
   Truman LA, 2012, AM J PATHOL, V180, P1715, DOI 10.1016/j.ajpath.2011.12.026
   Turkbey B, 2009, AM J ROENTGENOL, V193, P304, DOI 10.2214/AJR.09.2869
   Vakoc BJ, 2009, NAT MED, V15, P1219, DOI 10.1038/nm.1971
   Vandoorne K, 2010, ANGIOGENESIS, V13, P75, DOI 10.1007/s10456-010-9170-4
   Vandsburger MH, 2013, RADIOLOGY, V268, P790, DOI 10.1148/radiol.13122053
   Vesely MD, 2011, ANNU REV IMMUNOL, V29, P235, DOI 10.1146/annurev-immunol-031210-101324
   Wagner S, 2007, J MED CHEM, V50, P5752, DOI 10.1021/jm0708533
   Wang LV, 2009, NAT PHOTONICS, V3, P503, DOI 10.1038/NPHOTON.2009.157
   Wang WG, 2002, CANCER RES, V62, P6278
   Wang YL, 2006, PHYSIOL GENOMICS, V24, P173, DOI 10.1152/physiolgenomics.00308.2004
   Watkins GA, 2009, BIOORGAN MED CHEM, V17, P653, DOI 10.1016/j.bmc.2008.11.078
   Wessels JT, 2007, CYTOM PART A, V71A, P542, DOI 10.1002/cyto.a.20419
   Whatcott CJ, 2011, CANCER DISCOV, V1, P291, DOI 10.1158/2159-8290.CD-11-0136
   Willmann JK, 2008, RADIOLOGY, V246, P508, DOI 10.1148/radiol.2462070536
   Winkler AM, 2011, MOL IMAGING BIOL, V13, P1173, DOI 10.1007/s11307-010-0450-6
   Wyckoff JB, 2007, CANCER RES, V67, P2649, DOI 10.1158/0008-5472.CAN-06-1823
   Yaghoubi SS, 2009, NAT CLIN PRACT ONCOL, V6, P53, DOI 10.1038/ncponc1278
   Yang WS, 2002, J MATER SCI LETT, V21, P1227, DOI 10.1023/A:1016580715595
   Yapp DTT, 2013, MOL IMAGING, V12, P263, DOI 10.2310/7290.2012.00044
   Yasunaga M, 2011, BIOCONJUGATE CHEM, V22, P1776, DOI 10.1021/bc200158j
   Ye FR, 2008, BIOCONJUGATE CHEM, V19, P2300, DOI 10.1021/bc800211r
   Yoon HY, 2012, BIOMATERIALS, V33, P3980, DOI 10.1016/j.biomaterials.2012.02.016
   Zhang HF, 2006, NAT BIOTECHNOL, V24, P848, DOI 10.1038/nbt1220
   Zhang J, 2013, PHARMACOL THERAPEUT, V137, P200, DOI 10.1016/j.pharmthera.2012.10.003
   Zhang N, 2004, BLOOD, V103, P617, DOI 10.1182/blood-2003-06-1820
   Zhang QB, 2011, MOL CANCER THER, V10, P1173, DOI 10.1158/1535-7163.MCT-11-0008
   Zhao T, 2010, J CONTROL RELEASE, V144, P109, DOI 10.1016/j.jconrel.2010.01.023
   Zheng QH, 2003, NUCL MED BIOL, V30, P753, DOI 10.1016/S0969-8051(03)00086-6
   Zheng QH, 2002, NUCL MED BIOL, V29, P761, DOI 10.1016/S0969-8051(02)00338-4
NR 205
TC 43
Z9 46
U1 0
U2 71
PU PERGAMON-ELSEVIER SCIENCE LTD
PI OXFORD
PA THE BOULEVARD, LANGFORD LANE, KIDLINGTON, OXFORD OX5 1GB, ENGLAND
SN 0163-7258
EI 
J9 PHARMACOL THERAPEUT
JI Pharmacol. Ther.
PD FEB 15
PY 2014
VL 141
IS 2
BP 192
EP 208
DI 10.1016/j.pharmthera.2013.10.003
PG 17
WC Pharmacology & Pharmacy
SC Pharmacology & Pharmacy
GA 293DF
UT WOS:000329950900007
PM 24134903
DA 2023-09-23
ER

PT J
AU Wang, SM
   Ma, N
   Kawanishi, S
   Hiraku, Y
   Oikawa, S
   Xie, Y
   Zhang, Z
   Huang, GW
   Murata, M
AF Wang, Shumin
   Ma, Ning
   Kawanishi, Shosuke
   Hiraku, Yusuke
   Oikawa, Shinji
   Xie, Ying
   Zhang, Zhe
   Huang, Guangwu
   Murata, Mariko
TI Relationships of Alpha-SMA-Positive Fibroblasts and SDF-1-Positive Tumor Cells with Neoangiogenesis in Nasopharyngeal Carcinoma
SO BIOMED RESEARCH INTERNATIONAL
LA English
DT Article
ID endothelial growth-factor; stromal fibroblasts; microvessel density; prognostic indicator; progenitor cells; breast-cancer; factor vegf; angiogenesis; expression; vasculature
AB Nasopharyngeal carcinoma (NPC) is one of the most prevalent malignant tumors with poor prognosis in Southern China and Southeast Asia. Angiogenesis-related molecules can be promising therapeutic targets in NPC. To investigate the relationships of cancer-associated fibroblasts (CAFs) and chemokine-relatedmolecules with neoangiogenesis, we compared immunohistochemical analyses of alpha-smooth-muscle actin (alpha-SMA), stroma-derived factor-1 (SDF-1), and its receptor CXCR4 in primary NPC specimens and chronic nasopharyngitis tissues. In addition, we examined the expression of vascular endothelial growth factor (VEGF-A), and CD133-and VEGF-receptor-2 (VEGFR-2) double positive cells, as endothelial progenitor cells (EPCs). We also assessed CD34-positive microvessels. Significantly higher expression of alpha-SMA was observed in fibroblasts in NPC stroma. The immunoreactive intensities of SDF-1 and CXCR4 were significantly higher in NPC cells. CXCR4-positive cells and CD133/VEGFR2-double positive cells were observed in the stroma surrounding cancer nests, and VEGF was detected in both cancer and stromal cells. Microvessel density was significantly higher in the stroma of NPC tissues compared to chronic nasopharyngitis tissues. Our data suggest that CAFs and NPC tumor cells may enhance neoangiogenesis in a VEGF-and SDF-1-dependent manner by recruiting EPCs from the bone marrow into tumor stroma.
C1 [Wang, Shumin; Hiraku, Yusuke; Oikawa, Shinji; Murata, Mariko] Mie Univ, Grad Sch Med, Dept Environm & Mol Med, Tsu, Mie 5148507, Japan.
   [Wang, Shumin; Xie, Ying; Zhang, Zhe; Huang, Guangwu] Guangxi Med Univ, Affiliated Hosp 1, Dept Otolaryngol Head & Neck Surg, Nanning 530027, Peoples R China.
   [Ma, Ning] Suzuka Univ Med Sci, Fac Nursing Sci, Suzuka, Mie 5138670, Japan.
   [Kawanishi, Shosuke] Suzuka Univ Med Sci, Fac Pharmaceut Sci, Suzuka, Mie 5138670, Japan.
C3 Mie University; Guangxi Medical University
RP Murata, M (通讯作者)，Mie Univ, Grad Sch Med, Dept Environm & Mol Med, 2-174 Edobashi, Tsu, Mie 5148507, Japan.
EM mmurata@doc.medic.mie-u.ac.jp
FU Ministry of Education, Culture, Sports, Science and Technology of Japan [19406021, 22406016, 25305020]; Japan-China Research Cooperative Program; Natural Science Foundation of China [81060167]; Program for New Century Excellent Talents in University [NCET-12-0654]; Grants-in-Aid for Scientific Research [24390153, 22406016, 24659300, 26293148, 24390172, 25670313, 25305020, 19406021] Funding Source: KAKEN
CR Ajili F, 2012, ULTRASTRUCT PATHOL, V36, P336, DOI 10.3109/01913123.2012.672847
   Bachelder RE, 2001, CANCER RES, V61, P5736
   Brown LF, 1999, CLIN CANCER RES, V5, P1041
   Cao Y, 2013, CANCER-AM CANCER SOC, V119, P313, DOI 10.1002/cncr.27746
   Carmeliet P, 2000, NATURE, V407, P249, DOI 10.1038/35025220
   Chebib I, 2007, BIOMARK INSIGHTS, V2, P59
   Chen TW, 2011, EUR J RADIOL, V79, P218, DOI 10.1016/j.ejrad.2010.03.024
   Domanska UM, 2013, EUR J CANCER, V49, P219, DOI 10.1016/j.ejca.2012.05.005
   Dwinell MB, 2004, AM J PHYSIOL-GASTR L, V286, PG844, DOI 10.1152/ajpgi.00112.2003
   Elpek GO, 2001, J CLIN PATHOL, V54, P940, DOI 10.1136/jcp.54.12.940
   FLAMME I, 1995, DEV BIOL, V169, P699, DOI 10.1006/dbio.1995.1180
   FOLKMAN J, 1971, NEW ENGL J MED, V285, P1182
   Foote RL, 2005, INT J RADIAT ONCOL, V61, P745, DOI 10.1016/j.ijrobp.2004.07.694
   Frampton SJ, 2013, ENCY OTOLARYNGOLOGY, V0, P932
   Fujita H, 2010, PANCREAS, V39, P1254, DOI 10.1097/MPA.0b013e3181dbf647
   Fukumura D, 1998, CELL, V94, P715, DOI 10.1016/S0092-8674(00)81731-6
   Gadducci A, 2003, ANTICANCER RES, V23, P549
   Gazitt Y, 2004, STEM CELLS, V22, P65, DOI 10.1634/stemcells.22-1-65
   Heissig B, 2002, CELL, V109, P625, DOI 10.1016/S0092-8674(02)00754-7
   Hwang HS, 2008, ACTA OBSTET GYN SCAN, V87, P643, DOI 10.1080/00016340802085326
   Kalluri R, 2006, NAT REV CANCER, V6, P392, DOI 10.1038/nrc1877
   Kalluri R, 2003, NAT REV CANCER, V3, P422, DOI 10.1038/nrc1094
   Kryczek I, 2005, CANCER RES, V65, P465
   Lee BC, 2004, MOL CANCER RES, V2, P327
   Li J, 2007, CANCER BIOL THER, V6, P1997, DOI 10.4161/cbt.6.12.5160
   Liang JF, 2010, J EXP CLIN CANC RES, V29, P0, DOI 10.1186/1756-9966-29-71
   Lyden D, 2001, NAT MED, V7, P1194, DOI 10.1038/nm1101-1194
   Olaso E, 1997, HEPATOLOGY, V26, P634, DOI 10.1002/hep.510260315
   Orimo A, 2005, CELL, V121, P335, DOI 10.1016/j.cell.2005.02.034
   Orimo A, 2006, CELL CYCLE, V5, P1597, DOI 10.4161/cc.5.15.3112
   Patenaude A, 2010, MICROVASC RES, V79, P217, DOI 10.1016/j.mvr.2010.01.007
   Peichev M, 2000, BLOOD, V95, P952, DOI 10.1182/blood.V95.3.952.003k27_952_958
   Popple A, 2012, BRIT J CANCER, V106, P1306, DOI 10.1038/bjc.2012.49
   Qian CN, 2009, CANCER-AM CANCER SOC, V115, P2282, DOI 10.1002/cncr.24238
   Roskoski R, 2007, CRIT REV ONCOL HEMAT, V62, P179, DOI 10.1016/j.critrevonc.2007.01.006
   Saigusa S, 2011, INT J ONCOL, V38, P655, DOI 10.3892/ijo.2011.906
   Shaked Y, 2007, CANCER RES, V67, P7055, DOI 10.1158/0008-5472.CAN-07-0905
   Shiozaki T, 2013, INT J GYNECOL CANCER, V23, P1111, DOI 10.1097/IGC.0b013e3182958f95
   Tao Qian, 2007, EXPERT REVIEWS IN MOLECULAR MEDICINE, V9, P1, DOI 10.1017/S1462399407000312
   TOI M, 1995, BREAST CANCER RES TR, V36, P193, DOI 10.1007/BF00666040
   Van Trappen PO, 2003, J PATHOL, V201, P544, DOI 10.1002/path.1467
   Wang N, 2005, J TRANSL MED, V3, P0, DOI 10.1186/1479-5876-3-26
   Wu XY, 2013, CANCER LETT, V335, P128, DOI 10.1016/j.canlet.2013.02.002
   Yin AH, 1997, BLOOD, V90, P5002, DOI 10.1182/blood.V90.12.5002.5002_5002_5012
   Zhang YA, 2011, CANCER LETT, V303, P47, DOI 10.1016/j.canlet.2011.01.011
NR 45
TC 16
Z9 17
U1 0
U2 12
PU HINDAWI LTD
PI LONDON
PA ADAM HOUSE, 3RD FLR, 1 FITZROY SQ, LONDON, W1T 5HF, ENGLAND
SN 2314-6133
EI 2314-6141
J9 BIOMED RES INT
JI Biomed Res. Int.
PD JUN 15
PY 2014
VL 2014
IS 
BP 
EP 
DI 10.1155/2014/507353
PG 9
WC Biotechnology & Applied Microbiology; Medicine, Research & Experimental
SC Biotechnology & Applied Microbiology; Research & Experimental Medicine
GA AH0UG
UT WOS:000335835400001
DA 2023-09-23
ER

PT J
AU Wheeler, SE
   Shi, HF
   Lin, FC
   Dasari, S
   Bednash, J
   Thorne, S
   Watkins, S
   Joshi, R
   Thomas, SM
AF Wheeler, Sarah Elizabeth
   Shi, Huifang
   Lin, Fangchen
   Dasari, Sumana
   Bednash, Joseph
   Thorne, Stephen
   Watkins, Simon
   Joshi, Radhika
   Thomas, Sufi Mary
TI Enhancement of head and neck squamous cell carcinoma proliferation, invasion, and metastasis by tumor-associated fibroblasts in preclinical models
SO HEAD AND NECK-JOURNAL FOR THE SCIENCES AND SPECIALTIES OF THE HEAD AND NECK
LA English
DT Article
ID hepatocyte growth-factor; stromal fibroblasts; cancer-cells; c-met; expression; tumorigenesis; progression; hgf; microenvironment; differentiation
C1 [Wheeler, Sarah Elizabeth; Shi, Huifang; Lin, Fangchen; Dasari, Sumana; Bednash, Joseph; Joshi, Radhika; Thomas, Sufi Mary] Univ Pittsburgh, Dept Otolaryngol, Pittsburgh, PA 15213 USA.
   [Wheeler, Sarah Elizabeth; Shi, Huifang; Lin, Fangchen; Dasari, Sumana; Bednash, Joseph; Thorne, Stephen; Watkins, Simon; Joshi, Radhika; Thomas, Sufi Mary] Univ Pittsburgh, Inst Canc, Pittsburgh, PA 15213 USA.
   [Thorne, Stephen] Univ Pittsburgh, Dept Immunol, Pittsburgh, PA 15213 USA.
   [Thomas, Sufi Mary] Univ Pittsburgh, Dept Cell Biol, Pittsburgh, PA 15213 USA.
   [Thomas, Sufi Mary] Univ Pittsburgh, Dept Pharmacol & Chem Biol, Pittsburgh, PA 15213 USA.
C3 Pennsylvania Commonwealth System of Higher Education (PCSHE); University of Pittsburgh; Pennsylvania Commonwealth System of Higher Education (PCSHE); University of Pittsburgh; Pennsylvania Commonwealth System of Higher Education (PCSHE); University of Pittsburgh; Pennsylvania Commonwealth System of Higher Education (PCSHE); University of Pittsburgh; Pennsylvania Commonwealth System of Higher Education (PCSHE); University of Pittsburgh
RP Thomas, SM (通讯作者)，Univ Pittsburgh, Dept Otolaryngol, 200 Lothrop St,W947 BST, Pittsburgh, PA 15213 USA.
EM smt30@pitt.edu
FU career development award [P50 CA097190]; Clinical and Translational Science Institute at the University of Pittsburgh;  [1F31DE020223 - 01A1];  [P30CA047904]
CR Abe R, 2001, J IMMUNOL, V166, P7556, DOI 10.4049/jimmunol.166.12.7556
   Bhowmick NA, 2004, NATURE, V432, P332, DOI 10.1038/nature03096
   BUCALA R, 1994, MOL MED, V1, P71, DOI 10.1007/bf03403533
   Castello-Cros Remedios, 2009, V522, V0, PP275, DOI 10.1007/978-1-59745-413-1_19
   Cheng N, 2007, CANCER RES, V67, P4869, DOI 10.1158/0008-5472.CAN-06-3381
   Daly AJ, 2008, ORAL ONCOL, V44, P646, DOI 10.1016/j.oraloncology.2007.08.012
   De Herdt MJ, 2008, FRONT BIOSCI-LANDMRK, V13, P2516, DOI 10.2741/2863
   De Wever O, 2008, INT J CANCER, V123, P2229, DOI 10.1002/ijc.23925
   Desiderio MA, 2007, CELL MOL LIFE SCI, V64, P1341, DOI 10.1007/s00018-007-7050-x
   Desmouliere A, 2004, INT J DEV BIOL, V48, P509, DOI 10.1387/ijdb.041802ad
   Ferlito A, 2001, ORL-J OTO-RHIN-LARYN, V63, P63, DOI 10.1159/000055711
   Franco OE, 2010, SEMIN CELL DEV BIOL, V21, P33, DOI 10.1016/j.semcdb.2009.10.010
   Gaggioli C, 2007, NAT CELL BIOL, V9, P1392, DOI 10.1038/ncb1658
   Gonda TA, 2010, SEMIN CELL DEV BIOL, V21, P2, DOI 10.1016/j.semcdb.2009.10.001
   Grose R, 2005, CYTOKINE GROWTH F R, V16, P179, DOI 10.1016/j.cytogfr.2005.01.003
   Grugan KD, 2010, P NATL ACAD SCI USA, V107, P11026, DOI 10.1073/pnas.0914295107
   Haddad RI, 2008, NEW ENGL J MED, V359, P1143, DOI 10.1056/NEJMra0707975
   Hawsawi NM, 2008, CANCER RES, V68, P2717, DOI 10.1158/0008-5472.CAN-08-0192
   Hickok JR, 2011, J BIOL CHEM, V286, P41413, DOI 10.1074/jbc.M111.287052
   Hwang RF, 2008, CANCER RES, V68, P918, DOI 10.1158/0008-5472.CAN-07-5714
   Jemal A, 2008, CA-CANCER J CLIN, V58, P71, DOI 10.3322/CA.2007.0010
   Jiang JG, 2001, J BIOL CHEM, V276, P25049, DOI 10.1074/jbc.M101611200
   Kalluri R, 2006, NAT REV CANCER, V6, P392, DOI 10.1038/nrc1877
   Kaminski A, 2006, INT J MOL MED, V18, P941
   Knowles LM, 2009, CLIN CANCER RES, V15, P3740, DOI 10.1158/1078-0432.CCR-08-3252
   Koontongkaew S, 2009, CELL BIOL INT, V33, P165, DOI 10.1016/j.cellbi.2008.10.009
   Koukourakis MI, 2006, CANCER RES, V66, P632, DOI 10.1158/0008-5472.CAN-05-3260
   Kunz-Schughart LA, 2002, HISTOL HISTOPATHOL, V17, P599, DOI 10.14670/HH-17.599
   Kuperwasser C, 2004, P NATL ACAD SCI USA, V101, P4966, DOI 10.1073/pnas.0401064101
   Lin JW, 2011, TUMOR BIOL, V32, P597, DOI 10.1007/s13277-011-0158-5
   Liotta LA, 2001, NATURE, V411, P375, DOI 10.1038/35077241
   Lygoe KA, 2007, BIOL CELL, V99, P601, DOI 10.1042/BC20070008
   Ma HP, 2010, ELECTROPHORESIS, V31, P1599, DOI 10.1002/elps.200900776
   Marsh D, 2011, J PATHOL, V223, P470, DOI 10.1002/path.2830
   Orimo A, 2005, CELL, V121, P335, DOI 10.1016/j.cell.2005.02.034
   Orimo A, 2006, CELL CYCLE, V5, P1597, DOI 10.4161/cc.5.15.3112
   Ozdek A, 2000, EUR ARCH OTO-RHINO-L, V257, P389, DOI 10.1007/s004050000231
   RONNOVJESSEN L, 1995, J CLIN INVEST, V95, P859, DOI 10.1172/JCI117736
   Rosenthal E, 2004, MOL CARCINOGEN, V40, P116, DOI 10.1002/mc.20024
   Seiwert TY, 2009, CANCER RES, V69, P3021, DOI 10.1158/0008-5472.CAN-08-2881
   Valach J, 2012, INT J CANCER, V131, P2499, DOI 10.1002/ijc.27550
   Wang W, 2009, CLIN CANCER RES, V15, P6630, DOI 10.1158/1078-0432.CCR-09-1001
   Wu MH, 2011, CLIN CANCER RES, V17, P1306, DOI 10.1158/1078-0432.CCR-10-1824
   Xing F, 2010, FRONT BIOSCI-LANDMRK, V15, P166, DOI 10.2741/3613
NR 44
TC 78
Z9 80
U1 0
U2 13
PU WILEY-BLACKWELL
PI HOBOKEN
PA 111 RIVER ST, HOBOKEN 07030-5774, NJ USA
SN 1043-3074
EI 1097-0347
J9 HEAD NECK-J SCI SPEC
JI Head Neck-J. Sci. Spec. Head Neck
PD MAR 15
PY 2014
VL 36
IS 3
BP 385
EP 392
DI 10.1002/hed.23312
PG 8
WC Otorhinolaryngology; Surgery
SC Otorhinolaryngology; Surgery
GA AA9HM
UT WOS:000331404400013
PM 23728942
DA 2023-09-23
ER

PT J
AU Taguchi, A
   Kawana, K
   Tomio, K
   Yamashita, A
   Isobe, Y
   Nagasaka, K
   Koga, K
   Inoue, T
   Nishida, H
   Kojima, S
   Adachi, K
   Matsumoto, Y
   Arimoto, T
   Wada-Hiraike, O
   Oda, K
   Kang, JX
   Arai, H
   Arita, M
   Osuga, Y
   Fujii, T
AF Taguchi, Ayumi
   Kawana, Kei
   Tomio, Kensuke
   Yamashita, Aki
   Isobe, Yosuke
   Nagasaka, Kazunori
   Koga, Kaori
   Inoue, Tomoko
   Nishida, Haruka
   Kojima, Satoko
   Adachi, Katsuyuki
   Matsumoto, Yoko
   Arimoto, Takahide
   Wada-Hiraike, Osamu
   Oda, Katsutoshi
   Kang, Jing X.
   Arai, Hiroyuki
   Arita, Makoto
   Osuga, Yutaka
   Fujii, Tomoyuki
TI Matrix Metalloproteinase (MMP)-9 in Cancer-Associated Fibroblasts (CAFs) Is Suppressed by Omega-3 Polyunsaturated Fatty Acids In Vitro and In Vivo
SO PLOS ONE
LA English
DT Article
ID kappa-b activation; fat-1 transgenic mice; tnf-alpha; stromal fibroblasts; tumor microenvironment; docosahexaenoic acid; endothelial-cells; linoleic-acid; colon-cancer; expression
AB Cancer associated fibroblasts (CAFs) are responsible for tumor growth, angiogenesis, invasion, and metastasis. Matrix metalloproteinase (MMP)-9 secreted from cancer stroma populated by CAFs is a prerequisite for cancer angiogenesis and metastasis. Omega-3 polyunsaturated fatty acids (omega-3 PUFA) have been reported to have anti-tumor effects on diverse types of malignancies. Fat-1 mice, which can convert omega-6 to omega-3 PUFA independent of diet, are useful to investigate the functions of endogenous omega-3 PUFA. To examine the effect of omega-3 PUFA on tumorigenesis, TC-1 cells, a murine epithelial cell line immortalized by human papillomavirus (HPV) oncogenes, were injected subcutaneously into fat-1 or wild type mice. Tumor growth and angiogenesis of the TC-1 tumor were significantly suppressed in fat-1 compared to wild type mice. cDNA microarray of the tumors derived from fat-1 and wild type mice revealed that MMP-9 is downregulated in fat-1 mice. Immunohistochemical study demonstrated immunoreactivity for MMP-9 in the tumor stromal fibroblasts was diffusely positive in wild type whereas focal in fat-1 mice. MMP-9 was expressed in primary cultured fibroblasts isolated from fat-1 and wild type mice but was not expressed in TC-1 cells. Co-culture of fibroblasts with TC-1 cells enhanced the expression and the proteinase activity of MMP-9, although the protease activity of MMP-9 in fat-1-derived fibroblasts was lower than that in wild type fibroblasts. Our data suggests that omega-3 PUFAs suppress MMP-9 induction and tumor angiogenesis. These findings may provide insight into mechanisms by which omega-3 PUFAs exert anti-tumor effects by modulating tumor microenvironment.
C1 [Taguchi, Ayumi; Kawana, Kei; Tomio, Kensuke; Yamashita, Aki; Nagasaka, Kazunori; Koga, Kaori; Inoue, Tomoko; Nishida, Haruka; Kojima, Satoko; Adachi, Katsuyuki; Matsumoto, Yoko; Arimoto, Takahide; Wada-Hiraike, Osamu; Oda, Katsutoshi; Osuga, Yutaka; Fujii, Tomoyuki] Univ Tokyo, Grad Sch Med, Dept Obstet & Gynecol, Bunkyo Ku, Tokyo, Japan.
   [Isobe, Yosuke; Arai, Hiroyuki; Arita, Makoto] Univ Tokyo, Grad Sch Pharmaceut Sci, Dept Hlth Chem, Tokyo, Japan.
   [Kang, Jing X.] Massachusetts Gen Hosp, Dept Med, Charlestown, MA USA.
   [Kang, Jing X.] Harvard Univ, Sch Med, Charlestown, MA USA.
C3 University of Tokyo; University of Tokyo; Harvard University; Massachusetts General Hospital; Harvard University
RP Kawana, K (通讯作者)，Univ Tokyo, Grad Sch Med, Dept Obstet & Gynecol, Bunkyo Ku, 7-3-1 Hongo, Tokyo, Japan.
EM kkawana-tky@umin.org; marita@mol.f.u-tokyo.ac.jp
FU Tokyo IGAKUKAI; Japan Science and Technology Agency Precursory Research for Embryonic Science and Technology (PRESTO); Ministry of Education, Culture, Sports, Science, and Technology of Japan; Grants-in-Aid for Scientific Research [22116006, 24592505, 23592436, 23592437, 26293357] Funding Source: KAKEN
CR Bergers G, 2000, NAT CELL BIOL, V2, P737, DOI 10.1038/35036374
   Bhowmick NA, 2004, NATURE, V432, P332, DOI 10.1038/nature03096
   Calviello G, 2004, CARCINOGENESIS, V25, P2303, DOI 10.1093/carcin/bgh265
   Chantrain CF, 2004, CANCER RES, V64, P1675, DOI 10.1158/0008-5472.CAN-03-0160
   Dichtl W, 2002, METABOLISM, V51, P327, DOI 10.1053/meta.2002.29963
   Erez N, 2010, CANCER CELL, V17, P135, DOI 10.1016/j.ccr.2009.12.041
   Field CJ, 2004, AM J CLIN NUTR, V79, P1190S, DOI 10.1093/ajcn/79.6.1190S
   Franco OE, 2010, SEMIN CELL DEV BIOL, V21, P33, DOI 10.1016/j.semcdb.2009.10.010
   Genersch E, 2000, J CELL SCI, V113, P4319
   Habermann N, 2010, APOPTOSIS, V15, P621, DOI 10.1007/s10495-010-0459-y
   Hanahan D, 2012, CANCER CELL, V21, P309, DOI 10.1016/j.ccr.2012.02.022
   Hardman WE, 2002, J NUTR, V132, P3508S, DOI 10.1093/jn/132.11.3508S
   Heissig B, 2003, CURR OPIN HEMATOL, V10, P136, DOI 10.1097/00062752-200303000-00007
   Jia Q, 2008, CANCER RES, V68, P3985, DOI 10.1158/0008-5472.CAN-07-6251
   Jones CB, 2003, CARDIOVASC RES, V59, P812, DOI 10.1016/S0008-6363(03)00516-9
   Joyce JA, 2009, NAT REV CANCER, V9, P239, DOI 10.1038/nrc2618
   Kalluri R, 2006, NAT REV CANCER, V6, P392, DOI 10.1038/nrc1877
   Kang JX, 2007, PROSTAG LEUKOTR ESS, V77, P263, DOI 10.1016/j.plefa.2007.10.010
   Kang JX, 2004, NATURE, V427, P504, DOI 10.1038/427504a
   Kim HH, 2008, BIOCHEM BIOPH RES CO, V368, P343, DOI 10.1016/j.bbrc.2008.01.062
   Kupferman ME, 2000, AM J PATHOL, V157, P1777, DOI 10.1016/S0002-9440(10)64815-8
   Lee CYK, 2010, INT J ONCOL, V36, P991, DOI 10.3892/ijo_00000579
   Lin KY, 1996, CANCER RES, V56, P21
   Lorusso G, 2008, HISTOCHEM CELL BIOL, V130, P1091, DOI 10.1007/s00418-008-0530-8
   Lynch CC, 2002, DIFFERENTIATION, V70, P561, DOI 10.1046/j.1432-0436.2002.700909.x
   Mishra A, 2004, ARTERIOSCL THROM VAS, V24, P1621, DOI 10.1161/01.ATV.0000137191.02577.86
   Mukutmoni-Norris M, 2000, CANCER LETT, V150, P101, DOI 10.1016/S0304-3835(99)00380-8
   Nabeshima K, 2002, PATHOL INT, V52, P255, DOI 10.1046/j.1440-1827.2002.01343.x
   Nowak J, 2007, CARCINOGENESIS, V28, P1991, DOI 10.1093/carcin/bgm166
   Robinson LE, 2002, BREAST CANCER RES TR, V73, P145, DOI 10.1023/A:1015261111605
   Roomi MW, 2009, ONCOL REP, V22, P1283, DOI 10.3892/or_00000566
   Rose DP, 1999, INT J ONCOL, V15, P1011
   Ross JA, 2003, INT J ONCOL, V23, P1733
   Rowe RG, 2011, AM J PHYSIOL-LUNG C, V301, PL683, DOI 10.1152/ajplung.00187.2011
   Schauer IG, 2013, NEOPLASIA, V15, P409, DOI 10.1593/neo.121228
   Serhan CN, 2005, NAT IMMUNOL, V6, P1191, DOI 10.1038/ni1276
   Serini S, 2009, APOPTOSIS, V14, P135, DOI 10.1007/s10495-008-0298-2
   Simon C, 2001, EXP CELL RES, V271, P344, DOI 10.1006/excr.2001.5374
   Spencer L, 2009, EUR J CANCER, V45, P2077, DOI 10.1016/j.ejca.2009.04.026
   Sternlicht MD, 2001, ANNU REV CELL DEV BI, V17, P463, DOI 10.1146/annurev.cellbio.17.1.463
   Stuelten CH, 2005, J CELL SCI, V118, P2143, DOI 10.1242/jcs.02334
   Tevar R, 2002, JPEN-PARENTER ENTER, V26, P285, DOI 10.1177/0148607102026005285
   Valastyan S, 2011, CELL, V147, P275, DOI 10.1016/j.cell.2011.09.024
   Weylandt KH, 2011, CARCINOGENESIS, V32, P897, DOI 10.1093/carcin/bgr049
   Xia SH, 2006, P NATL ACAD SCI USA, V103, P12499, DOI 10.1073/pnas.0605394103
   Zhao Y, 2004, J AM COLL NUTR, V23, P71, DOI 10.1080/07315724.2004.10719345
   Zhu YT, 2012, EXP CELL RES, V318, P2520, DOI 10.1016/j.yexcr.2012.07.021
   zur Hausen H, 2009, VIROLOGY, V384, P260, DOI 10.1016/j.virol.2008.11.046
NR 48
TC 50
Z9 52
U1 0
U2 14
PU PUBLIC LIBRARY SCIENCE
PI SAN FRANCISCO
PA 1160 BATTERY STREET, STE 100, SAN FRANCISCO, CA 94111 USA
SN 1932-6203
EI 
J9 PLOS ONE
JI PLoS One
PD FEB 27
PY 2014
VL 9
IS 2
BP 
EP 
DI 10.1371/journal.pone.0089605
PG 7
WC Multidisciplinary Sciences
SC Science & Technology - Other Topics
GA AC3BU
UT WOS:000332390800030
PM 24586907
DA 2023-09-23
ER

PT J
AU Tham, M
   Tan, KW
   Keeble, J
   Wang, XJ
   Hubert, S
   Barron, L
   Tan, NS
   Kato, M
   Prevost-Blondel, A
   Angeli, V
   Abastado, JP
AF Tham, Muly
   Tan, Kar Wai
   Keeble, Jo
   Wang, Xiaojie
   Hubert, Sandra
   Barron, Luke
   Tan, Nguan Soon
   Kato, Masashi
   Prevost-Blondel, Armelle
   Angeli, Veronique
   Abastado, Jean-Pierre
TI Melanoma-initiating cells exploit M2 macrophage TGF beta and arginase pathway for survival and proliferation
SO ONCOTARGET
LA English
DT Article
DE Arginase; Macrophages; TGF beta; Tumor-initiating cell
ID tumor-associated macrophages; epithelial-mesenchymal transition; cancer-associated fibroblasts; breast-cancer; stem-cells; in-vivo; t-cells; growth; progression; inhibition
AB M2 macrophages promote tumor growth and metastasis, but their interactions with specific tumor cell populations are poorly characterized. Using a mouse model of spontaneous melanoma, we showed that CD34(-) but not CD34(+) tumor-initiating cells (TICs) depend on M2 macrophages for survival and proliferation. Tumor-associated macrophages (TAMs) and macrophage-conditioned media protected CD34(-) TICs from chemotherapy in vitro. In vivo, while inhibition of CD115 suppressed the macrophage-dependent CD34(-) TIC population, chemotherapy accelerated its development. The ability of TICs to respond to TAMs was acquired during melanoma progression and immediately preceded a surge in metastatic outgrowth. TAM-derived transforming growth factor-beta (TGF beta) and polyamines produced via the Arginase pathway were critical for stimulation of TICs and synergized to promote their growth.
C1 [Tham, Muly; Tan, Kar Wai; Keeble, Jo; Wang, Xiaojie; Hubert, Sandra; Abastado, Jean-Pierre] ASTAR, Singapore Immunol Network, BMSI, Singapore, Singapore.
   [Barron, Luke] NIAID, Parasit Dis Lab, NIH, Bethesda, MD 20892 USA.
   [Tan, Nguan Soon] Nanyang Technol Univ, Sch Biol Sci, Singapore 639798, Singapore.
   [Kato, Masashi] Nagoya Univ, Grad Sch Med, Dept Occupat & Environm Hlth, Nagoya, Aichi 4648601, Japan.
   [Prevost-Blondel, Armelle] Univ Paris 05, CNRS UMR, Inst Cochin, Paris, France.
   [Angeli, Veronique] Natl Univ Singapore, Yong Loo Lin Sch Med, Dept Microbiol, Singapore 117595, Singapore.
   [Tan, Kar Wai] Singapore Gen Hosp, Dept Clin Res, Singapore, Singapore.
   [Abastado, Jean-Pierre] Inst Rech Int Servier, Suresnes, France.
C3 Agency for Science Technology & Research (A*STAR); A*STAR - Singapore Immunology Network (SIgN); National Institutes of Health (NIH) - USA; NIH National Institute of Allergy & Infectious Diseases (NIAID); Nanyang Technological University & National Institute of Education (NIE) Singapore; Nanyang Technological University; Nagoya University; UDICE-French Research Universities; Universite Paris Cite; Centre National de la Recherche Scientifique (CNRS); Institut National de la Sante et de la Recherche Medicale (Inserm); National University of Singapore; Singapore General Hospital; Servier; Institut de Recherches Internationales Servier
RP Tham, M (通讯作者)，ASTAR, Singapore Immunol Network, BMSI, Singapore, Singapore.
EM muly_tham@immunol.a-star.edu.sg
FU NIH/NIAID
CR Abubaker K, 2013, MOL CANCER, V12, P0, DOI 10.1186/1476-4598-12-24
   Ashcroft GS, 1999, NAT CELL BIOL, V1, P260, DOI 10.1038/12971
   Battaglia V, 2013, AMINO ACIDS, V0, P0
   Bhola NE, 2013, J CLIN INVEST, V123, P1348, DOI 10.1172/JCI65416
   Biswas SK, 2006, BLOOD, V107, P2112, DOI 10.1182/blood-2005-01-0428
   Biswas SK, 2010, NAT IMMUNOL, V11, P889, DOI 10.1038/ni.1937
   Bonde AK, 2012, BMC CANCER, V12, P0, DOI 10.1186/1471-2407-12-35
   BOUTARD V, 1995, J IMMUNOL, V155, P2077
   Casero RA, 2007, NAT REV DRUG DISCOV, V6, P373, DOI 10.1038/nrd2243
   Chang CI, 2001, CANCER RES, V61, P1100
   Chitu V, 2006, CURR OPIN IMMUNOL, V18, P39, DOI 10.1016/j.coi.2005.11.006
   Comito G, 2014, ONCOGENE, V33, P2423, DOI 10.1038/onc.2013.191
   Condeelis J, 2006, CELL, V124, P263, DOI 10.1016/j.cell.2006.01.007
   Connolly EC, 2012, INT J BIOL SCI, V8, P964, DOI 10.7150/ijbs.4564
   CORRALIZA IM, 1994, J IMMUNOL METHODS, V174, P231, DOI 10.1016/0022-1759(94)90027-2
   Datto MB, 1999, MOL CELL BIOL, V19, P2495
   Durante W, 2001, CIRCULATION, V103, P1121, DOI 10.1161/01.CIR.103.8.1121
   El Kasmi KC, 2008, NAT IMMUNOL, V9, P1399, DOI 10.1038/ni.1671
   Erez N, 2010, CANCER CELL, V17, P135, DOI 10.1016/j.ccr.2009.12.041
   Eyles J, 2010, J CLIN INVEST, V120, P2030, DOI 10.1172/JCI42002
   Fang D, 2005, CANCER RES, V65, P9328, DOI 10.1158/0008-5472.CAN-05-1343
   Germano G, 2013, CANCER CELL, V23, P249, DOI 10.1016/j.ccr.2013.01.008
   Giannoni E, 2010, CANCER RES, V70, P6945, DOI 10.1158/0008-5472.CAN-10-0785
   Gimotty PA, 2005, J CLIN ONCOL, V23, P8065, DOI 10.1200/JCO.2005.02.4976
   Gorelik L, 2001, NAT MED, V7, P1118, DOI 10.1038/nm1001-1118
   Heimann R, 2000, J CLIN ONCOL, V18, P591, DOI 10.1200/JCO.2000.18.3.591
   Held MA, 2010, CANCER RES, V70, P388, DOI 10.1158/0008-5472.CAN-09-2153
   Hoek KS, 2008, CANCER RES, V68, P650, DOI 10.1158/0008-5472.CAN-07-2491
   INGE TH, 1992, CANCER RES, V52, P1386
   Jinushi M, 2011, P NATL ACAD SCI USA, V108, P12425, DOI 10.1073/pnas.1106645108
   Kalluri R, 2006, NAT REV CANCER, V6, P392, DOI 10.1038/nrc1877
   Lee KM, 2012, INT J ONCOL, V40, P665, DOI 10.3892/ijo.2011.1289
   Lengagne R, 2008, J IMMUNOL, V180, P130, DOI 10.4049/jimmunol.180.1.130
   Li YF, 2012, BRAZ J MED BIOL RES, V45, P197, DOI 10.1590/S0100-879X2012007500015
   Lolmede K, 2009, J LEUKOCYTE BIOL, V85, P779, DOI 10.1189/jlb.0908579
   Mani SA, 2008, CELL, V133, P704, DOI 10.1016/j.cell.2008.03.027
   Mantovani A, 2002, TRENDS IMMUNOL, V23, P549, DOI 10.1016/S1471-4906(02)02302-5
   MILLS CD, 1992, J IMMUNOL, V149, P2709
   Mitchem JB, 2013, CANCER RES, V73, P1128, DOI 10.1158/0008-5472.CAN-12-2731
   Mo J, 2013, MELANOMA RES, V23, P254, DOI 10.1097/CMR.0b013e32836314e3
   Morrison BJ, 2012, PLOS ONE, V7, P0, DOI 10.1371/journal.pone.0049752
   Oshimori N, 2012, CELL STEM CELL, V11, P751, DOI 10.1016/j.stem.2012.11.001
   Pyonteck SM, 2013, NAT MED, V19, P1264, DOI 10.1038/nm.3337
   Qian BZ, 2010, CELL, V141, P39, DOI 10.1016/j.cell.2010.03.014
   Qian BZ, 2009, PLOS ONE, V4, P0, DOI 10.1371/journal.pone.0006562
   REYNOLDS BA, 1992, SCIENCE, V255, P1707, DOI 10.1126/science.1553558
   Santisteban M, 2009, CANCER RES, V69, P2887, DOI 10.1158/0008-5472.CAN-08-3343
   Schatton T, 2010, CANCER RES, V70, P697, DOI 10.1158/0008-5472.CAN-09-1592
   Shree T, 2011, GENE DEV, V25, P2465, DOI 10.1101/gad.180331.111
   Soda K, 2011, J EXP CLIN CANC RES, V30, P0, DOI 10.1186/1756-9966-30-95
   Steidl C, 2012, BLOOD, V120, P3530, DOI 10.1182/blood-2012-06-439570
   Sudo T, 1995, ONCOGENE, V11, P2469
   Tan CK, 2013, J AM HEART ASSOC, V2, P0, DOI 10.1161/JAHA.113.000269
   Toh B, 2011, PLOS BIOL, V9, P0, DOI 10.1371/journal.pbio.1001162
   Uhl M, 2004, CANCER RES, V64, P7954, DOI 10.1158/0008-5472.CAN-04-1013
   Wei J, 2010, CLIN CANCER RES, V16, P461, DOI 10.1158/1078-0432.CCR-09-1983
   Yang J, 2013, STEM CELLS, V31, P248, DOI 10.1002/stem.1281
   Yoshikawa K, 2012, CANCER SCI, V103, P2012, DOI 10.1111/j.1349-7006.2012.02411.x
NR 58
TC 34
Z9 36
U1 0
U2 14
PU IMPACT JOURNALS LLC
PI ORCHARD PARK
PA 6666 E QUAKER ST, STE 1, ORCHARD PARK, NY 14127 USA
SN 
EI 1949-2553
J9 ONCOTARGET
JI Oncotarget
PD DEC 15
PY 2014
VL 5
IS 23
BP 12027
EP 12042
DI 10.18632/oncotarget.2482
PG 16
WC Oncology; Cell Biology
SC Oncology; Cell Biology
GA AZ2AT
UT WOS:000348037700020
PM 25294815
DA 2023-09-23
ER

PT J
AU Rivera, C
   Venegas, B
AF Rivera, Cesar
   Venegas, Bernardo
TI Histological and molecular aspects of oral squamous cell carcinoma (Review)
SO ONCOLOGY LETTERS
LA English
DT Review
DE mouth neoplasms; oral squamous cell carcinoma; oral cancer; p53; Ki-67; collagen type IV
ID invasive tumor front; predictive factors; prognostic-factor; cancer; expression; microenvironment; myofibroblasts; metastasis; recurrence; parameters
AB Oral squamous cell carcinoma (OSCC) represents 95% of all forms of head and neck cancer, and over the last decade its incidence has increased by 50%. Oral carcinogenesis is a multistage process, which simultaneously involves precancerous lesions, invasion and metastasis. Degradation of the cell cycle and the proliferation of malignant cells results in the loss of control mechanisms that ensure the normal function of tissues. The aim of the current review is to present the histopathological features of OSCC, including potentially malignant changes, the international classification of tumors, the tumor invasion front and tumor biomarkers (Ki-67, p53, homeobox genes and collagen type IV), as well as the tumor microenvironment and function of cancer-associated fibroblasts in the most common type of oral cancer that is encountered by dental surgeons. In OSCC, associations have been identified between the proliferation, basal lamina degradation and connective tissue modulation. Therefore, the comparison of these factors with the survival time of OSCC patients from the histopathological diagnosis is of interest.
C1 [Rivera, Cesar] Univ Talca, Fac Hlth Sci, Dept Basic Biomed Sci, Unit Histol & Embryol, Talca 3460000, Chile.
   [Rivera, Cesar] Univ Talca, Fac Hlth Sci, Biomed Sci Master Program, Talca 3460000, Chile.
   [Venegas, Bernardo] Univ Talca, Fac Hlth Sci, Unit Oral Pathol, Dept Dent, Talca 3460000, Chile.
C3 Universidad de Talca; Universidad de Talca; Universidad de Talca
RP Rivera, C (通讯作者)，Univ Talca, Fac Hlth Sci, Dept Basic Biomed Sci, Ave Lircay S-N, Talca 3460000, Maule Region, Chile.
EM contacto@cesarrivera.cl
CR [Anonymous], 1997, WHO INT HISTOLOGICAL, V0, P0
   Baba Y, 2008, ANN SURG ONCOL, V15, P555, DOI 10.1245/s10434-007-9592-4
   Bankfalvi A, 2000, J ORAL PATHOL MED, V29, P291, DOI 10.1034/j.1600-0714.2000.290701.x
   Bettendorf O, 2004, ORAL ONCOL, V40, P110, DOI 10.1016/j.oraloncology.2003.08.010
   Bitu CC, 2012, HISTOPATHOLOGY, V60, P662, DOI 10.1111/j.1365-2559.2011.04102.x
   Bray F, 2002, EUR J CANCER, V38, P99, DOI 10.1016/S0959-8049(01)00350-1
   BRYNE M, 1992, J PATHOL, V166, P375, DOI 10.1002/path.1711660409
   Centelles PV, 2012, ORAL CANC OGBUREKE K, V;2012, P173
   Choi S, 2008, J DENT RES, V87, P14, DOI 10.1177/154405910808700104
   de Vicente JC, 2005, ORAL ONCOL, V41, P283, DOI 10.1016/j.oraloncology.2004.08.013
   De-Assis EM, 2012, MED ORAL PATOL ORAL, V17, PE733, DOI 10.4317/medoral.17834
   Dissanayaka WL, 2012, OR SURG OR MED OR PA, V113, P518, DOI 10.1016/j.oooo.2011.11.001
   Fan HX, 2012, J EXP CLIN CANC RES, V31, P0, DOI 10.1186/1756-9966-31-90
   Fuentes B, 2012, ISRN PATHOLOGY, V0, P0
   Hanahan D, 2000, CELL, V100, P57, DOI 10.1016/S0092-8674(00)81683-9
   Jerjes W, 2010, HEAD NECK ONCOL, V2, P0, DOI 10.1186/1758-3284-2-9
   Jung DW, 2010, INT J CANCER, V127, P332, DOI 10.1002/ijc.25060
   Kenny PA, 2007, FRONT BIOSCI-LANDMRK, V12, P3468, DOI 10.2741/2327
   Koontongkaew S, 2013, J CANCER, V4, P66, DOI 10.7150/jca.5112
   Kumar V, 2012, NEOPLASIA, V0, P298
   Kurokawa H, 2005, J ORAL PATHOL MED, V34, P329, DOI 10.1111/j.1600-0714.2005.00244.x
   Leemans CR, 2011, NAT REV CANCER, V11, P9, DOI 10.1038/nrc2982
   Liao WT, 2011, CLIN CANCER RES, V17, P3569, DOI 10.1158/1078-0432.CCR-10-2533
   Liotta LA, 2001, NATURE, V411, P375, DOI 10.1038/35077241
   Maddocks ODK, 2011, J MOL MED, V89, P237, DOI 10.1007/s00109-011-0735-5
   Massano J, 2006, ORAL SURG ORAL MED O, V102, P67, DOI 10.1016/j.tripleo.2005.07.038
   Neville B, 2009, ORAL MAXILLOFACIAL P, V0, P356
   Neville BW, 2002, CA-CANCER J CLIN, V52, P195, DOI 10.3322/canjclin.52.4.195
   Oliveira LR, 2008, ORAL SURG ORAL MED O, V106, P685, DOI 10.1016/j.tripleo.2008.07.002
   Rasanen K, 2010, EXP CELL RES, V316, P2713, DOI 10.1016/j.yexcr.2010.04.032
   Rivera CA, 2011, J DENT RES, V90, P799, DOI 10.1177/0022034511399911
   Martinez CAR, 2012, INT J MORPHOL, V30, P309, DOI 10.4067/S0717-95022012000100055
   Sapp JP, 2004, CONT ORAL MAXILLOFAC, V0, Ppp184
   Shah N, 2010, NAT REV CANCER, V10, P361, DOI 10.1038/nrc2826
   Shimoda M, 2010, SEMIN CELL DEV BIOL, V21, P19, DOI 10.1016/j.semcdb.2009.10.002
   Tamamura R, 2013, ACTA HISTOCHEM, V115, P113, DOI 10.1016/j.acthis.2012.05.001
   Thode C, 2011, J ORAL PATHOL MED, V40, P201, DOI 10.1111/j.1600-0714.2010.00999.x
   Tucci R, 2011, J APPL ORAL SCI, V19, P125, DOI 10.1590/S1678-77572011000200008
   Tumuluri V, 2002, J ORAL PATHOL MED, V31, P598, DOI 10.1034/j.1600-0714.2002.00042.x
   van Houten VMM, 2002, J PATHOL, V198, P476, DOI 10.1002/path.1242
   Wang XH, 2009, ORAL SURG ORAL MED O, V107, P547, DOI 10.1016/j.tripleo.2008.11.021
   Wang Z, 2009, EUR J CANCER, V45, P490, DOI 10.1016/j.ejca.2008.11.012
   Wangsa D, 2008, BRIT J CANCER, V99, P1121, DOI 10.1038/sj.bjc.6604633
   Wilkey JF, 2009, MOL CARCINOGEN, V48, P853, DOI 10.1002/mc.20531
   Xouri G, 2010, SEMIN CELL DEV BIOL, V21, P40, DOI 10.1016/j.semcdb.2009.11.017
   Yerushalmi R, 2010, LANCET ONCOL, V11, P174, DOI 10.1016/S1470-2045(09)70262-1
   Zhang J, 2013, PHARMACOL THERAPEUT, V137, P200, DOI 10.1016/j.pharmthera.2012.10.003
NR 48
TC 130
Z9 139
U1 0
U2 18
PU SPANDIDOS PUBL LTD
PI ATHENS
PA POB 18179, ATHENS, 116 10, GREECE
SN 1792-1074
EI 1792-1082
J9 ONCOL LETT
JI Oncol. Lett.
PD JUL 15
PY 2014
VL 8
IS 1
BP 7
EP 11
DI 10.3892/ol.2014.2103
PG 5
WC Oncology
SC Oncology
GA AK1ML
UT WOS:000338179100002
PM 24959211
DA 2023-09-23
ER

PT J
AU Ota, D
   Kanayama, M
   Matsui, Y
   Ito, K
   Maeda, N
   Kutomi, G
   Hirata, K
   Torigoe, T
   Sato, N
   Takaoka, A
   Chambers, AF
   Morimoto, J
   Uede, T
AF Ota, Daichi
   Kanayama, Masashi
   Matsui, Yutaka
   Ito, Koyu
   Maeda, Naoyoshi
   Kutomi, Goro
   Hirata, Koichi
   Torigoe, Toshihiko
   Sato, Noriyuki
   Takaoka, Akinori
   Chambers, Ann F.
   Morimoto, Junko
   Uede, Toshimitsu
TI Tumor-alpha 9 beta 1 integrin-mediated signaling induces breast cancer growth and lymphatic metastasis via the recruitment of cancer-associated fibroblasts
SO JOURNAL OF MOLECULAR MEDICINE-JMM
LA English
DT Article
DE Osteopontin; alpha 9 beta 1 integrin; Tumor microenvironment; Cancer-associated fibroblasts; Breast cancer
ID promote tumor-growth; stromal fibroblasts; tenascin-c; osteopontin; alpha(9)beta(1); model; integrin-alpha-9-beta-1; microenvironment; expression; regulator
AB Tumor-derived matricellular proteins such as osteopontin (OPN) and tenascin-C (TN-C) have been implicated in tumor growth and metastasis. However, the molecular basis of how these proteins contribute to tumor progression remains to be elucidated. Importantly, these matricellular proteins are known to interact with alpha 9 beta 1 integrin. Therefore, we hypothesized that tumor-derived alpha 9 beta 1 integrin may contribute to tumor progression. To clarify the roles of alpha 9 beta 1 integrin in tumor growth and lymphatic metastasis, we used an inhibitory anti-human alpha 9 beta 1 integrin antibody (anti-h alpha 9 beta 1 antibody) and a alpha 9 beta 1 integrin-positive human breast cancer cell line, MDA-MB-231 luc-D3H2LN (D3H2LN), in vitro functional assays, and an in vivo orthotopic xenotransplantation model. In this study, we demonstrated that tumor, but not host alpha 9 beta 1 integrin, contributes to tumor growth, lymphatic metastasis, recruitment of cancer-associated fibroblasts (CAFs), and host-derived OPN production. We also found that CAFs contributed to tumor growth, lymphatic metastasis, and host-derived OPN levels. Consistent with those findings, tumor volume was well-correlated with numbers of CAFs and levels of host-derived OPN. Furthermore, it was shown that the inoculation of D3H2LN cells into mammary fat pads with mouse embryonic fibroblasts (MEFs), obtained from wild type, but not OPN knock-out mice, resulted in enhancement of tumor growth, thus indicating that CAF-derived OPN enhanced tumor growth. These results suggested that tumor alpha 9 beta 1-mediated signaling plays a pivotal role in generating unique primary tumor tissue microenvironments, which favor lymphatic metastasis and tumor growth.
C1 [Ota, Daichi; Matsui, Yutaka; Ito, Koyu; Uede, Toshimitsu] Hokkaido Univ, Inst Med Genet, Dept Matrix Med, Kita Ku, Sapporo, Hokkaido 0600815, Japan.
   [Kanayama, Masashi; Maeda, Naoyoshi] Hokkaido Univ, Inst Med Genet, Div Mol Immunol, Kita Ku, Sapporo, Hokkaido 0600815, Japan.
   [Kutomi, Goro; Hirata, Koichi] Sapporo Med Univ, Sapporo Med Univ Hosp, Dept Surg 1, Chuo Ku, Sapporo, Hokkaido 0608543, Japan.
   [Torigoe, Toshihiko; Sato, Noriyuki] Sapporo Med Univ, Dept Pathol 1, Sch Med, Sapporo, Hokkaido 0608556, Japan.
   [Takaoka, Akinori] Hokkaido Univ, Inst Med Genet, Div Signaling Canc & Immunol, Kita Ku, Sapporo, Hokkaido 0600815, Japan.
   [Chambers, Ann F.] Univ Western Ontario, London Reg Canc Program, Dept Oncol, London, ON N6A 4L6, Canada.
   [Chambers, Ann F.] Univ Western Ontario, London Reg Canc Program, Dept Pathol, London, ON N6A 4L6, Canada.
   [Chambers, Ann F.] Univ Western Ontario, London Reg Canc Program, Dept Med Biophys, London, ON N6A 4L6, Canada.
   [Morimoto, Junko] Univ Tokushima, Inst Enzyme Res, Tokushima 7708503, Japan.
C3 Hokkaido University; Hokkaido University; Sapporo Medical University; Sapporo Medical University; Hokkaido University; Western University (University of Western Ontario); Western University (University of Western Ontario); Western University (University of Western Ontario); Tokushima University
RP Ota, D (通讯作者)，Hokkaido Univ, Inst Med Genet, Dept Matrix Med, Kita Ku, Kita 15,Nishi 7, Sapporo, Hokkaido 0600815, Japan.
EM dai-o@igm.hokudai.ac.jp; uedetoshimitsu@icloud.com
FU Ministry of Education, Culture, Science, Sports, and Technology of Japan [21390113]; Grants-in-Aid for Scientific Research [21390113] Funding Source: KAKEN
CR Allen MD, 2011, J PATHOL, V223, P646, DOI 10.1002/path.2833
   Anborgh PH, 2009, CLIN CHEM, V55, P895, DOI 10.1373/clinchem.2008.117465
   Anderberg C, 2009, CANCER RES, V69, P369, DOI 10.1158/0008-5472.CAN-08-2724
   Bellahcene A, 2008, NAT REV CANCER, V8, P212, DOI 10.1038/nrc2345
   Chaffer CL, 2011, SCIENCE, V331, P1559, DOI 10.1126/science.1203543
   Chong HC, 2012, J ONCOL, V2012, P0, DOI 10.1155/2012/351089
   Elkabets M, 2011, J CLIN INVEST, V121, P784, DOI 10.1172/JCI43757
   Farnsworth RH, 2014, ONCOGENE, V33, P3496, DOI 10.1038/onc.2013.304
   Feng F, 2000, BREAST CANCER RES TR, V63, P71, DOI 10.1023/A:1006466516192
   Hugo HJ, 2012, CANCER MICROENVIRON, V5, P83, DOI 10.1007/s12307-012-0098-7
   Hutti JE, 2012, CANCER RES, V72, P3260, DOI 10.1158/0008-5472.CAN-11-4141
   Ijichi H, 2011, J CLIN INVEST, V121, P4106, DOI 10.1172/JCI42754
   Joyce JA, 2009, NAT REV CANCER, V9, P239, DOI 10.1038/nrc2618
   Kalluri R, 2006, NAT REV CANCER, V6, P392, DOI 10.1038/nrc1877
   Kanayama M, 2011, J IMMUNOL, V187, P5851, DOI 10.4049/jimmunol.1101524
   Kidd S, 2012, PLOS ONE, V7, P0, DOI 10.1371/journal.pone.0030563
   Liao D, 2009, PLOS ONE, V4, P0, DOI 10.1371/journal.pone.0007965
   McAllister SS, 2008, CELL, V133, P994, DOI 10.1016/j.cell.2008.04.045
   Neufert C, 2013, J CLIN INVEST, V123, P1428, DOI 10.1172/JCI63748
   OConnell JT, 2011, P NATL ACAD SCI USA, V108, P16002, DOI 10.1073/pnas.1109493108
   Orimo A, 2005, CELL, V121, P335, DOI 10.1016/j.cell.2005.02.034
   Oskarsson T, 2011, NAT MED, V17, P867, DOI 10.1038/nm.2379
   Pazolli E, 2012, CANCER RES, V72, P2251, DOI 10.1158/0008-5472.CAN-11-3386
   Pena C, 2013, CANCER RES, V73, P1287, DOI 10.1158/0008-5472.CAN-12-1875
   Ross EA, 2006, BLOOD, V107, P1178, DOI 10.1182/blood-2005-07-2692
   Saldanha-Gama RF, 2010, BBA-MOL CELL RES, V1803, P848, DOI 10.1016/j.bbamcr.2010.03.012
   Sugimoto H, 2006, CANCER BIOL THER, V5, P1640, DOI 10.4161/cbt.5.12.3354
   Taniwaki K, 2007, CANCER RES, V67, P4311, DOI 10.1158/0008-5472.CAN-06-4761
   Tyan SW, 2011, PLOS ONE, V6, P0, DOI 10.1371/journal.pone.0015313
   Uede T, 2011, PATHOL INT, V61, P265, DOI 10.1111/j.1440-1827.2011.02649.x
   Vantyghem SA, 2005, CLIN EXP METASTAS, V22, P351, DOI 10.1007/s10585-005-0745-1
   Vlahakis NE, 2005, J BIOL CHEM, V280, P4544, DOI 10.1074/jbc.M412816200
   YOKOSAKI Y, 1994, J BIOL CHEM, V269, P26691
NR 33
TC 16
Z9 17
U1 0
U2 9
PU SPRINGER
PI NEW YORK
PA 233 SPRING ST, NEW YORK, NY 10013 USA
SN 0946-2716
EI 1432-1440
J9 J MOL MED
JI J. Mol. Med.
PD DEC 15
PY 2014
VL 92
IS 12
BP 1271
EP 1281
DI 10.1007/s00109-014-1183-9
PG 11
WC Genetics & Heredity; Medicine, Research & Experimental
SC Genetics & Heredity; Research & Experimental Medicine
GA AU5KF
UT WOS:000345644900006
PM 25099519
DA 2023-09-23
ER

PT J
AU Jose, A
   Rovira-Rigau, M
   Luna, J
   Gimenez-Alejandre, M
   Vaquero, E
   de la Torre, BG
   Andreu, D
   Alemany, R
   Fillat, C
AF Jose, Anabel
   Rovira-Rigau, Maria
   Luna, Jeroni
   Gimenez-Alejandre, Marta
   Vaquero, Eva
   Garcia de la Torre, Beatriz
   Andreu, David
   Alemany, Ramon
   Fillat, Cristina
TI A genetic fiber modification to achieve matrix-metalloprotease-activated infectivity of oncolytic adenovirus
SO JOURNAL OF CONTROLLED RELEASE
LA English
DT Article
DE Pancreatic cancer; Oncolytic adenovirus; Tumor targeting; Cancer-associated fibroblasts; Metalloproteases
ID targeted retroviral vectors; pancreatic-cancer; ovarian-cancer; mouse models; transduction; therapy; tumors; receptor; virus; cells
AB Selective tumor targeting of oncolytic adenovirus at the level of cell entry remains a major challenge to improve efficacy and safety. Matrix metalloproteases (MMPs) are overexpressed in a variety of tumors and in particular in pancreatic cancer. In the current work, we have exploited the expression of MMPs together with the penetration capabilities of a TAT-like peptide to engineer tumor selective adenoviruses. We have generated adenoviruses containing CAR-binding ablated fibers further modified with a C-terminus TAT-like peptide linked to a blocking domain by an MMP-cleavable sequence. This linker resulted in a MMP-dependent cell transduction of the reporter MMP-activatable virus AdTATMMP and in efficient transduction of neoplastic cells and cancer-associated fibroblasts. Intravenous and intraductal administration of AdTATMMP into mice showed very low AdTATMMP activity in the normal pancreas, whereas increased transduction was observed in pancreatic tumors of transgenic Ela-mycmice. Intraductal administration of AdTATMMP intomice bearing orthotopic tumors led to a 25-fold increase in tumor targeting compared to the wild type fiber control. A replication competent adenovirus, Ad(RC)MMP, with the MMP-activatable fiber showed oncolytic efficacy and increased antitumor activity compared to Adwt in a pancreatic orthotopic model. Reduced local and distant metastases were observed in Ad(RC)MMP treated-mice. Moreover, no signs of pancreatic toxicity were detected. We conclude that MMP-activatable adenovirus may be beneficial for pancreatic cancer treatment. (C) 2014 Elsevier B.V. All rights reserved.
C1 [Jose, Anabel; Rovira-Rigau, Maria; Luna, Jeroni; Vaquero, Eva; Fillat, Cristina] Inst Invest Biomed August Pi iSunyer IDIBAPS, Barcelona 08036, Spain.
   [Jose, Anabel; Rovira-Rigau, Maria; Luna, Jeroni; Fillat, Cristina] Ctr Invest Biomed Red Enfermedades Raras CIBERER, Barcelona, Spain.
   [Vaquero, Eva] Hosp Clin Barcelona, Inst Malalties Digest & Metab, Dept Gastroenterol, Barcelona, Spain.
   [Vaquero, Eva] Ctr Invest Biomed Red Enfermedades Hepat & Diges, Barcelona, Spain.
   [Garcia de la Torre, Beatriz; Andreu, David] Univ Pompeu Fabra, Barcelona, Spain.
   [Gimenez-Alejandre, Marta; Alemany, Ramon] Hosp Llobregat, Inst Catala Oncol, Lab Recerca Traslac IDIBELL, Barcelona, Spain.
C3 University of Barcelona; Hospital Clinic de Barcelona; IDIBAPS; CIBER - Centro de Investigacion Biomedica en Red; CIBERER; University of Barcelona; Hospital Clinic de Barcelona; CIBER - Centro de Investigacion Biomedica en Red; CIBEREHD; Pompeu Fabra University; University of Barcelona; Institut d'Investigacio Biomedica de Bellvitge (IDIBELL); Institut Catala d'Oncologia
RP Fillat, C (通讯作者)，Inst Invest Biomed August Pi iSunyer IDIBAPS, Rossello 149-153, Barcelona 08036, Spain.
EM cfillat@clinic.ub.es
FU MINECO, Spain [BIO2011-30299-C02-01/02]; Instituto de Salud Carlos III [IIS10/00014]; Fondo Europeo de Desarrollo Regional (FEDER); Generalitat de Catalunya [SGR091527]; Spanish Ministry of Education; MINECO
CR Alemany R, 2001, GENE THER, V8, P1347, DOI 10.1038/sj.gt.3301515
   Alieva M, 2012, PLOS ONE, V7, P0, DOI 10.1371/journal.pone.0035148
   Brouwer E, 2007, CANCER GENE THER, V14, P211, DOI 10.1038/sj.cgt.7701010
   Conroy T, 2011, NEW ENGL J MED, V364, P1817, DOI 10.1056/NEJMoa1011923
   Dmitriev I, 1998, J VIROL, V72, P9706, DOI 10.1128/JVI.72.12.9706-9713.1998
   Garcia-Rodriguez L, 2011, MOL CANCER THER, V10, P505, DOI 10.1158/1535-7163.MCT-10-0693
   Gardian K, 2012, GASTROENT RES PRACT, V2012, P0, DOI 10.1155/2012/585674
   Gimenez-Alejandre M, 2012, METHODS MOL BIOL, V797, P21, DOI 10.1007/978-1-61779-340-0_2
   Glasgow JN, 2006, CANCER GENE THER, V13, P830, DOI 10.1038/sj.cgt.7700928
   Haisma HJ, 2008, J GEN VIROL, V89, P1097, DOI 10.1099/vir.0.83495-0
   Hartl I, 2005, GENE THER, V12, P918, DOI 10.1038/sj.gt.3302467
   Huch M, 2006, HUM GENE THER, V17, P1187, DOI 10.1089/hum.2006.17.1187
   Huch M, 2009, NEOPLASIA, V11, P518, DOI 10.1593/neo.81674
   Jiang T, 2004, P NATL ACAD SCI USA, V101, P17867, DOI 10.1073/pnas.0408191101
   Jin C, 2013, HUM GENE THER, V24, P766, DOI 10.1089/hum.2012.132
   Jose A, 2013, ONCOTARGET, V4, P94, DOI 10.18632/oncotarget.795
   Jose A, 2012, CANCER LETT, V317, P16, DOI 10.1016/j.canlet.2011.11.004
   Khare R, 2012, J VIROL, V86, P2293, DOI 10.1128/JVI.05760-11
   Kinoh H, 2004, GENE THER, V11, P1137, DOI 10.1038/sj.gt.3302272
   Korc M, 2007, AM J SURG, V194, PS84, DOI 10.1016/j.amjsurg.2007.05.004
   Kurachi S, 2007, GENE THER, V14, P1160, DOI 10.1038/sj.gt.3302969
   Ma WW, 2013, CLIN CANCER RES, V19, P5572, DOI 10.1158/1078-0432.CCR-13-1356
   Morling FJ, 1997, VIROLOGY, V234, P51, DOI 10.1006/viro.1997.8628
   Morrison J, 2009, HUM GENE THER, V20, P239, DOI 10.1089/hum.2008.167
   Neumann G, 2007, J VIROL, V81, P2995, DOI 10.1128/JVI.02486-06
   Ostman A, 2012, NAT MED, V18, P1332, DOI 10.1038/nm.2938
   Parrott JA, 2001, MOL CELL ENDOCRINOL, V175, P29, DOI 10.1016/S0303-7207(01)00436-1
   Peng KW, 1999, GENE THER, V6, P1552, DOI 10.1038/sj.gt.3300982
   Puig-Saus C, 2012, MOL THER, V20, P54, DOI 10.1038/mt.2011.159
   Shashkova EV, 2009, MOL THER, V17, P2121, DOI 10.1038/mt.2009.217
   Shayakhmetov DM, 2005, J VIROL, V79, P7478, DOI 10.1128/JVI.79.12.7478-7491.2005
   Springfeld C, 2006, CANCER RES, V66, P7694, DOI 10.1158/0008-5472.CAN-06-0538
   Suzuki K, 2001, CLIN CANCER RES, V7, P120
   Szecsi J, 2006, MOL THER, V14, P735, DOI 10.1016/j.ymthe.2006.04.007
   Tod J, 2013, PANCREATOLOGY, V13, P1, DOI 10.1016/j.pan.2012.11.311
   Tyan SW, 2011, PLOS ONE, V6, P0, DOI 10.1371/journal.pone.0015313
   Waddington SN, 2008, CELL, V132, P397, DOI 10.1016/j.cell.2008.01.016
   Werner J, 2013, NAT REV CLIN ONCOL, V10, P323, DOI 10.1038/nrclinonc.2013.66
   Yoshioka Y, 2008, LIFE SCI, V83, P747, DOI 10.1016/j.lfs.2008.09.022
   Yu D, 2011, J VIROL, V85, P13114, DOI 10.1128/JVI.05759-11
NR 40
TC 6
Z9 6
U1 0
U2 24
PU ELSEVIER SCIENCE BV
PI AMSTERDAM
PA PO BOX 211, 1000 AE AMSTERDAM, NETHERLANDS
SN 0168-3659
EI 1873-4995
J9 J CONTROL RELEASE
JI J. Control. Release
PD OCT 28
PY 2014
VL 192
IS 
BP 148
EP 156
DI 10.1016/j.jconrel.2014.07.008
PG 9
WC Chemistry, Multidisciplinary; Pharmacology & Pharmacy
SC Chemistry; Pharmacology & Pharmacy
GA AQ0GF
UT WOS:000342460400016
PM 25037019
DA 2023-09-23
ER

PT J
AU Izumi, H
   Wang, KY
   Morimoto, Y
   Sasaguri, Y
   Kohno, K
AF Izumi, Hiroto
   Wang, Keyong
   Morimoto, Yasuo
   Sasaguri, Yasuyuki
   Kohno, Kimitoshi
TI Circadian disruption and cancer risk: A new concept of stromal niche
SO INTERNATIONAL JOURNAL OF ONCOLOGY
LA English
DT Review
DE cancer-associated fibroblast; circadian disruption; stromal niche; cancer stem cell; WNT10A
ID stem-cell niche; breast-cancer; clock gene; tumor; resistance; pathways; fibroblasts; mechanisms; initiation; matrix
AB Circadian rhythms regulate a variety of physiological functions. Epidemiological evidence indicates that disruption of these circadian rhythms might be linked to cancer. In general, imbalances in homeostasis, such as immune and hormonal dysfunctions, are thought to be involved in cancer development. The results of a recent study suggested that circadian disruption may induce stromal changes associated with cancer risk, highlighting the importance of the cancer stem cell niche for protecting cancer cells. Current research provides new concepts and clarification regarding the function of the tumor niche, and the new concept of a stromal niche may help us to understand the additional functions of both cancer-associated fibroblasts and the extracellular matrix. In this review, we summarize our current knowledge regarding the role of circadian rhythms in cancer risk and the relevance of the stromal niche in cancer cell survival and progression.
C1 [Izumi, Hiroto; Morimoto, Yasuo] Univ Occupat & Environm Hlth, Inst Ind Ecol Sci, Dept Occupat Pneumol, Kitakyushu, Fukuoka 8078555, Japan.
   [Wang, Keyong] Univ Occupat & Environm Hlth, Bioinformat Res Ctr, Kitakyushu, Fukuoka 8078555, Japan.
   [Sasaguri, Yasuyuki] Univ Occupat & Environm Hlth, Ctr Promot Clin & Translat Res, Kitakyushu, Fukuoka 8078555, Japan.
   [Kohno, Kimitoshi] Univ Occupat & Environm Hlth, President Lab, Kitakyushu, Fukuoka 8078555, Japan.
C3 University of Occupational & Environmental Health - Japan; University of Occupational & Environmental Health - Japan; University of Occupational & Environmental Health - Japan; University of Occupational & Environmental Health - Japan
RP Kohno, K (通讯作者)，Univ Occupat & Environm Hlth, 1-1 Iseigaoka Yahatanishi Ku, Kitakyushu, Fukuoka 8078555, Japan.
EM k-kohno@med.uoeh-u.ac.jp
CR Antoni MH, 2006, NAT REV CANCER, V6, P240, DOI 10.1038/nrc1820
   Bateman A, 2011, J CLIN INVEST, V121, P516, DOI 10.1172/JCI46088
   Bhowmick NA, 2004, NATURE, V432, P332, DOI 10.1038/nature03096
   Bohring A, 2009, AM J HUM GENET, V85, P97, DOI 10.1016/j.ajhg.2009.06.001
   Borovski T, 2011, CANCER RES, V71, P634, DOI 10.1158/0008-5472.CAN-10-3220
   Cabarcas SM, 2011, INT J CANCER, V129, P2315, DOI 10.1002/ijc.26312
   Cirri P, 2012, CANCER METAST REV, V31, P195, DOI 10.1007/s10555-011-9340-x
   Coghlin C, 2010, J PATHOL, V222, P1, DOI 10.1002/path.2727
   Costa G, 2010, SCAND J WORK ENV HEA, V36, P163, DOI 10.5271/sjweh.2899
   Fodde R, 2007, CURR OPIN CELL BIOL, V19, P150, DOI 10.1016/j.ceb.2007.02.007
   Fu LN, 2003, NAT REV CANCER, V3, P350, DOI 10.1038/nrc1072
   Guo BY, 2012, FASEB J, V26, P3453, DOI 10.1096/fj.12-205781
   Igarashi T, 2007, ONCOGENE, V26, P4749, DOI 10.1038/sj.onc.1210289
   Kalluri R, 2006, NAT REV CANCER, V6, P392, DOI 10.1038/nrc1877
   Karnoub AE, 2007, NATURE, V449, P557, DOI 10.1038/nature06188
   Kessenbrock K, 2010, CELL, V141, P52, DOI 10.1016/j.cell.2010.03.015
   Kohno K, 2005, EUR J CANCER, V41, P2577, DOI 10.1016/j.ejca.2005.08.007
   Kolstad HA, 2008, SCAND J WORK ENV HEA, V34, P5, DOI 10.5271/sjweh.1194
   Levi F, 2010, ANNU REV PHARMACOL, V50, P377, DOI 10.1146/annurev.pharmtox.48.113006.094626
   Li LH, 2005, ANNU REV CELL DEV BI, V21, P605, DOI 10.1146/annurev.cellbio.21.012704.131525
   Liu SL, 2011, CANCER RES, V71, P614, DOI 10.1158/0008-5472.CAN-10-0538
   Lu PF, 2012, J CELL BIOL, V196, P395, DOI 10.1083/jcb.201102147
   Lutgendorf SK, 2010, J CLIN ONCOL, V28, P4094, DOI 10.1200/JCO.2009.26.9357
   Mantovani A, 2011, EUR J IMMUNOL, V41, P2522, DOI 10.1002/eji.201141894
   McAllister SS, 2010, J CLIN ONCOL, V28, P4022, DOI 10.1200/JCO.2010.28.4257
   McGregor BA, 2009, BRAIN BEHAV IMMUN, V23, P159, DOI 10.1016/j.bbi.2008.08.002
   Mediavilla MD, 2010, CURR MED CHEM, V17, P4462, DOI 10.2174/092986710794183015
   Mishra PJ, 2008, CANCER RES, V68, P4331, DOI 10.1158/0008-5472.CAN-08-0943
   Miyamoto N, 2008, J BIOL CHEM, V283, P18218, DOI 10.1074/jbc.M802332200
   Miyamoto N, 2011, INVEST OPHTH VIS SCI, V52, P1226, DOI 10.1167/iovs.10-5775
   Pages F, 2010, ONCOGENE, V29, P1093, DOI 10.1038/onc.2009.416
   Provenzano PP, 2008, BMC MED, V6, P0, DOI 10.1186/1741-7015-6-11
   Quante M, 2011, CANCER CELL, V19, P257, DOI 10.1016/j.ccr.2011.01.020
   Russell SB, 2010, J INVEST DERMATOL, V130, P2489, DOI 10.1038/jid.2010.162
   Schafer M, 2008, NAT REV MOL CELL BIO, V9, P628, DOI 10.1038/nrm2455
   Sun Y, 2012, NAT MED, V18, P1359, DOI 10.1038/nm.2890
   Tanabe M, 2003, CANCER RES, V63, P8592
   Torigoe Takayuki, 2005, CURRENT MEDICINAL CHEMISTRY - ANTI-CANCER AGENTS, V5, P15, DOI 10.2174/1568011053352587
   Yasuniwa Y, 2010, PLOS ONE, V5, P0, DOI 10.1371/journal.pone.0015330
   Yu EA, 2011, AGING-US, V3, P479, DOI 10.18632/aging.100323
   Zhou YJ, 2013, OXID MED CELL LONGEV, V2013, P0, DOI 10.1155/2013/374963
NR 41
TC 9
Z9 9
U1 1
U2 9
PU SPANDIDOS PUBL LTD
PI ATHENS
PA POB 18179, ATHENS, 116 10, GREECE
SN 1019-6439
EI 1791-2423
J9 INT J ONCOL
JI Int. J. Oncol.
PD FEB 15
PY 2014
VL 44
IS 2
BP 364
EP 370
DI 10.3892/ijo.2013.2201
PG 7
WC Oncology
SC Oncology
GA AC7DM
UT WOS:000332687400002
PM 24297655
DA 2023-09-23
ER

PT J
AU Hawinkels, LJAC
   Paauwe, M
   Verspaget, HW
   Wiercinska, E
   van der Zon, JM
   van der Ploeg, K
   Koelink, PJ
   Lindeman, JHN
   Mesker, W
   ten Dijke, P
   Sier, CFM
AF Hawinkels, L. J. A. C.
   Paauwe, M.
   Verspaget, H. W.
   Wiercinska, E.
   van der Zon, J. M.
   van der Ploeg, K.
   Koelink, P. J.
   Lindeman, J. H. N.
   Mesker, W.
   ten Dijke, P.
   Sier, C. F. M.
TI Interaction with colon cancer cells hyperactivates TGF-beta signaling in cancer-associated fibroblasts
SO ONCOGENE
LA English
DT Article
DE CAF; colorectal cancer; MMP; signaling; TGF-beta; tumor microenvironment
ID growth-factor-beta; muscle actin expression; myofibroblast differentiation; cellular-localization; mammary-gland; breast-cancer; tumor-cells; activation; tgf-beta-1; carcinoma
AB The interaction between epithelial cancer cells and cancer-associated fibroblasts (CAFs) has a major role in cancer progression and eventually in metastasis. In colorectal cancer (CRC), CAFs are present in high abundance, but their origin and functional interaction with epithelial tumor cells has not been elucidated. In this study we observed strong activation of the transforming growth factor-beta (TGF-beta)/ Smad signaling pathway in CRC CAFs, accompanied by decreased signaling in epithelial tumor cells. We evaluated the TGF-beta 1 response and the expression of target genes including matrix metalloproteinases (MMPs) and plasminogen activator inhibitor (PAI)-1 of various epithelial CRC cell lines and primary CAFs in vitro. TGF-beta 1 stimulation caused high upregulation of MMPs, PAI-1 and TGF-beta 1 itself. Next we showed that incubation of CAFs with conditioned medium (CM) from epithelial cancer cells led to hyperactivation of the TGF-beta signaling pathway, enhanced expression of target genes like PAI-1, and the expression of alpha-smooth muscle actin (alpha-SMA). We propose that the interaction of tumor cells with resident fibroblasts results in hyperactivated TGF-beta 1 signaling and subsequent transdifferentiation of the fibroblasts into alpha-SMA-positive CAFs. In turn this leads to cumulative production of TGF-beta and proteinases within the tumor microenvironment, creating a cancer-promoting feedback loop.
C1 [Hawinkels, L. J. A. C.; Verspaget, H. W.; van der Zon, J. M.; Koelink, P. J.; Sier, C. F. M.] Leiden Univ, Med Ctr, Dept Gastroenterol Hepatol, NL-2300 RC Leiden, Netherlands.
   [Hawinkels, L. J. A. C.; Paauwe, M.; Wiercinska, E.; van der Ploeg, K.; ten Dijke, P.] Leiden Univ, Med Ctr, Dept Mol Cell Biol, NL-2300 RC Leiden, Netherlands.
   [Hawinkels, L. J. A. C.; Paauwe, M.; Wiercinska, E.; van der Ploeg, K.; ten Dijke, P.] Leiden Univ, Med Ctr, Ctr Biomed Genet, NL-2300 RC Leiden, Netherlands.
   [Lindeman, J. H. N.] Leiden Univ, Med Ctr, Dept Vasc Surg, NL-2300 RC Leiden, Netherlands.
   [Mesker, W.; Sier, C. F. M.] Leiden Univ, Med Ctr, Dept Surg, NL-2300 RC Leiden, Netherlands.
   [ten Dijke, P.] Uppsala Univ, Ludwig Inst Canc Res, Uppsala, Sweden.
C3 Leiden University - Excl LUMC; Leiden University; Leiden University Medical Center (LUMC); Leiden University - Excl LUMC; Leiden University; Leiden University Medical Center (LUMC); Leiden University; Leiden University Medical Center (LUMC); Leiden University - Excl LUMC; Leiden University; Leiden University Medical Center (LUMC); Leiden University - Excl LUMC; Leiden University; Leiden University Medical Center (LUMC); Leiden University - Excl LUMC; Ludwig Institute for Cancer Research; Uppsala University
RP Hawinkels, LJAC (通讯作者)，Leiden Univ, Med Ctr, Dept Mol Cell Biol, Bldg 2,S1-P,POB 9600, NL-2300 RC Leiden, Netherlands.
EM L.J.A.C.Hawinkels@LUMC.nl
FU EC [090773]; Bas Mulder Award [UL2011-5051]
CR Adegboyega PA, 2002, ARCH PATHOL LAB MED, V126, P829
   Akhurst RJ, 2001, TRENDS CELL BIOL, V11, PS44, DOI 10.1016/S0962-8924(01)02130-4
   Annes JP, 2003, J CELL SCI, V116, P217, DOI 10.1242/jcs.00229
   Barcellos-Hoff MH, 2000, BREAST CANCER RES, V2, P92, DOI 10.1186/bcr40
   BARCELLOSHOFF MH, 1994, J CLIN INVEST, V93, P892, DOI 10.1172/JCI117045
   Bierie B, 2006, NAT REV CANCER, V6, P506, DOI 10.1038/nrc1926
   Blobe GC, 2000, NEW ENGL J MED, V342, P1350, DOI 10.1056/NEJM200005043421807
   Cirri P, 2012, CANCER METAST REV, V31, P195, DOI 10.1007/s10555-011-9340-x
   De Wever O, 2003, J PATHOL, V200, P429, DOI 10.1002/path.1398
   Dennler S, 1998, EMBO J, V17, P3091, DOI 10.1093/emboj/17.11.3091
   Derynck R, 2001, NAT GENET, V29, P117, DOI 10.1038/ng1001-117
   DESMOULIERE A, 1993, J CELL BIOL, V122, P103, DOI 10.1083/jcb.122.1.103
   Dooley S, 2003, GASTROENTEROLOGY, V125, P178, DOI 10.1016/S0016-5085(03)00666-8
   Elenbaas B, 2001, EXP CELL RES, V264, P169, DOI 10.1006/excr.2000.5133
   Ge GX, 2006, J CELL BIOL, V175, P111, DOI 10.1083/jcb.200606058
   Hawinkels LJAC, 2007, BRIT J CANCER, V97, P398, DOI 10.1038/sj.bjc.6603877
   Hawinkels LJAC, 2008, EUR J CANCER, V44, P1904, DOI 10.1016/j.ejca.2008.06.031
   Hawinkels LJAC, 2007, BIOCHEM BIOPH RES CO, V364, P549, DOI 10.1016/j.bbrc.2007.10.032
   Hawinkels LJAC, 2011, GROWTH FACTORS, V29, P140, DOI 10.3109/08977194.2011.595411
   Hawinkels LJAC, 2010, CANCER RES, V70, P4141, DOI 10.1158/0008-5472.CAN-09-4466
   Hawinkels LJAC, 2009, CANCER SCI, V100, P663, DOI 10.1111/j.1349-7006.2009.01100.x
   Huet E, 2008, FASEB J, V22, P1144, DOI 10.1096/fj.07-8748com
   Jenkins G, 2008, INT J BIOCHEM CELL B, V40, P1068, DOI 10.1016/j.biocel.2007.11.026
   Kalluri R, 2006, NAT REV CANCER, V6, P392, DOI 10.1038/nrc1877
   Kankuri E, 2005, CANCER RES, V65, P9914, DOI 10.1158/0008-5472.CAN-05-1559
   Kankuri E, 2008, INT J CANCER, V122, P1243, DOI 10.1002/ijc.23179
   Kunz-Schughart LA, 2001, EXP CELL RES, V266, P74, DOI 10.1006/excr.2001.5210
   Leivonen SK, 2007, INT J CANCER, V121, P2119, DOI 10.1002/ijc.23113
   Lewis MP, 2004, BRIT J CANCER, V90, P822, DOI 10.1038/sj.bjc.6601611
   Lieubeau B, 1999, INT J CANCER, V81, P629, DOI 10.1002/(SICI)1097-0215(19990517)81:4<629::AID-IJC20>3.0.CO;2-8
   Lindeman JHN, 2004, AM J PATHOL, V165, P593, DOI 10.1016/S0002-9440(10)63323-8
   LYONS RM, 1990, J CELL BIOL, V110, P1361, DOI 10.1083/jcb.110.4.1361
   Mesker WE, 2007, CELL ONCOL, V29, P387
   Meulmeester E, 2011, J PATHOL, V223, P205, DOI 10.1002/path.2785
   Micke P, 2004, LUNG CANCER, V45, PS163, DOI 10.1016/j.lungcan.2004.07.977
   Munoz NM, 2006, CANCER RES, V66, P9837, DOI 10.1158/0008-5472.CAN-06-0890
   Nishimura SL, 2009, AM J PATHOL, V175, P1362, DOI 10.2353/ajpath.2009.090393
   Pardali E, 2011, ONCOGENE, V30, P334, DOI 10.1038/onc.2010.418
   Park CC, 2000, MOL MED TODAY, V6, P324, DOI 10.1016/S1357-4310(00)01756-1
   Persson U, 1998, FEBS LETT, V434, P83, DOI 10.1016/S0014-5793(98)00954-5
   Pourreyron C, 2003, INT J CANCER, V104, P28, DOI 10.1002/ijc.10898
   Powell DW, 2005, AM J PHYSIOL-GASTR L, V289, PG2, DOI 10.1152/ajpgi.00075.2005
   RONNOVJESSEN L, 1995, J CLIN INVEST, V95, P859, DOI 10.1172/JCI117736
   Ruiter D, 2002, LANCET ONCOL, V3, P35, DOI 10.1016/S1470-2045(01)00620-9
   Shephard P, 2004, AM J PATHOL, V164, P2055, DOI 10.1016/S0002-9440(10)63764-9
   Sier CFM, 2008, MATRIX BIOL, V27, P267, DOI 10.1016/j.matbio.2007.10.006
   Stolle K, 2005, GENE, V351, P119, DOI 10.1016/j.gene.2005.03.012
   ten Dijke P, 2007, NAT REV MOL CELL BIO, V8, P857, DOI 10.1038/nrm2262
   Wipff PJ, 2008, EUR J CELL BIOL, V87, P601, DOI 10.1016/j.ejcb.2008.01.012
   Woodford-Richens KL, 2001, P NATL ACAD SCI USA, V98, P9719, DOI 10.1073/pnas.171321498
   Yoshinaga K, 2008, P NATL ACAD SCI USA, V105, P18758, DOI 10.1073/pnas.0805411105
NR 51
TC 170
Z9 175
U1 2
U2 29
PU NATURE PUBLISHING GROUP
PI LONDON
PA MACMILLAN BUILDING, 4 CRINAN ST, LONDON N1 9XW, ENGLAND
SN 0950-9232
EI 1476-5594
J9 ONCOGENE
JI Oncogene
PD JAN 15
PY 2014
VL 33
IS 1
BP 97
EP 107
DI 10.1038/onc.2012.536
PG 11
WC Biochemistry & Molecular Biology; Oncology; Cell Biology; Genetics & Heredity
SC Biochemistry & Molecular Biology; Oncology; Cell Biology; Genetics & Heredity
GA 282YU
UT WOS:000329212000011
PM 23208491
DA 2023-09-23
ER

PT J
AU Carloni, V
   Luong, TV
   Rombouts, K
AF Carloni, Vinicio
   Tu Vinh Luong
   Rombouts, Krista
TI Hepatic stellate cells and extracellular matrix in hepatocellular carcinoma: more complicated than ever
SO LIVER INTERNATIONAL
LA English
DT Review
DE anticancer treatment; antifibrogenic treatment; deactivated-hepatic stellate cells; extracellular matrix; genomics; hepatocellular carcinoma; HSC senescence; HSC senescence; in vitro-activated hepatic stellate cells; in vivo-activated hepatic stellate cells; intratumour heterogeneity; secretomics; transcriptome; tumour-stromal microenvironment
ID liver fibrosis; gene-expression; risk-factors; endothelial-cells; emerging concepts; in-vitro; cancer; microenvironment; senescence; myofibroblasts
AB Hepatocellular carcinoma (HCC) is the fifth most common cancer worldwide and the third leading cause of cancer death. Recent epidemiological data indicate that the mortality rate of HCC will double over the next decades in the USA and Europe. Liver cancer progresses in a large percentage of cases during the clinical course of chronic fibro-inflammatory liver diseases leading to cirrhosis. Therefore, HCC development is regarded as the result of different environmental risk factors each involving different genetic, epigenetic- and chromosomal alterations and gene mutations. During tumour progression, the malignant hepatocytes and the activated hepatic stellate cells are accompanied by cancer-associated fibroblasts, myofibroblasts and immune cells generally called tumour stromal cells. This new and dynamic milieu further enhances the responsiveness of tumour cells towards soluble mediators secreted by tumour stromal cells, thus directly affecting the malignant hepatocytes. This results in altered molecular pathways with cell proliferation as the most important mechanism of liver cancer progression. Given this contextual complexity, it is of utmost importance to characterize the molecular pathogenesis of HCC, and to identify the dominant pathways/drivers and aberrant signalling pathways. This will allow an effective therapy for HCC that should combine strategies affecting both cancer and the tumour stromal cells. This review provides an overview of the recent challenges and issues regarding hepatic stellate cells, extracellular matrix dynamics, liver fibrosis/cirrhosis and therapy, tumour microenvironment and HCC.
C1 [Carloni, Vinicio] Univ Florence, Dept Expt & Clin Med, Ctr Res Transfer & High Educ, DENOthe, Florence, Italy.
   [Tu Vinh Luong] Univ Coll London UCL, Royal Free Hosp, Inst Liver & Digest Hlth, Dept Cellular Pathol, London, England.
   [Rombouts, Krista] Univ Coll London UCL, Royal Free Hosp, Inst Liver & Digest Hlth, London, England.
C3 University of Florence; University of London; University College London; Royal Free London NHS Foundation Trust; UCL Medical School; University of London; University College London; Royal Free London NHS Foundation Trust; UCL Medical School
RP Rombouts, K (通讯作者)，Royal Free Hosp, Rowland Hill St, London NW3 2PF, England.
EM k.rombouts@ucl.ac.uk
CR Amann T, 2009, CANCER SCI, V100, P646, DOI 10.1111/j.1349-7006.2009.01087.x
   Ascha MS, 2010, HEPATOLOGY, V51, P1972, DOI 10.1002/hep.23527
   Atorrasagasti C, 2010, INT J CANCER, V126, P2726, DOI 10.1002/ijc.24966
   Badiola I, 2012, GUT, V61, P1465, DOI 10.1136/gutjnl-2011-300810
   Bataller R, 2005, J CLIN INVEST, V115, P209, DOI 10.1172/JCI200524282
   Blechacz Boris, 2013, RECENT RESULTS CANCER RES, V190, P1, DOI 10.1007/978-3-642-16037-0_1
   Boyault S, 2007, HEPATOLOGY, V45, P42, DOI 10.1002/hep.21467
   Brenner DA, 2012, FIBROGENESIS TISSUE, V5, P0, DOI 10.1186/1755-1536-5-S1-S17
   Bruix J, 2005, HEPATOLOGY, V42, P1208, DOI 10.1002/hep.20933
   Bruix J, 2001, J HEPATOL, V35, P421, DOI 10.1016/S0168-8278(01)00130-1
   Campbell JS, 2005, P NATL ACAD SCI USA, V102, P3389, DOI 10.1073/pnas.0409722102
   Cassiman D, 2002, J HEPATOL, V37, P527, DOI 10.1016/S0168-8278(02)00263-5
   Chen LY, 2010, J INT MED RES, V38, P498, DOI 10.1177/147323001003800213
   Chen WT, 2014, HEPATOLOGY, V59, P947, DOI 10.1002/hep.26711
   Chong HC, 2012, J ONCOL, V2012, P0, DOI 10.1155/2012/351089
   Cohen-Naftaly Michal, 2011, THERAP ADV GASTROENTEROL, V4, P391, DOI 10.1177/1756283X11413002
   Coulouarn C, 2012, CANCER RES, V72, P2533, DOI 10.1158/0008-5472.CAN-11-3317
   De Minicis S, 2007, GASTROENTEROLOGY, V132, P1937, DOI 10.1053/j.gastro.2007.02.033
   Deuffic S, 1998, LANCET, V351, P214, DOI 10.1016/S0140-6736(05)78179-4
   Divella R, 2012, CANCER GENOM PROTEOM, V9, P193
   DONATO MF, 1989, CANCER, V63, P272, DOI 10.1002/1097-0142(19890115)63:2<272::AID-CNCR2820630212>3.0.CO;2-L
   El-Serag HB, 2007, GASTROENTEROLOGY, V132, P2557, DOI 10.1053/j.gastro.2007.04.061
   El-Serag HB, 1999, NEW ENGL J MED, V340, P745, DOI 10.1056/NEJM199903113401001
   Fang M, 2013, BIOMATERIALS, V34, P8708, DOI 10.1016/j.biomaterials.2013.07.069
   Farazi PA, 2006, NAT REV CANCER, V6, P674, DOI 10.1038/nrc1934
   Fattovich G, 2004, GASTROENTEROLOGY, V127, PS35, DOI 10.1053/j.gastro.2004.09.014
   Fausto N, 2010, SEMIN LIVER DIS, V30, P87, DOI 10.1055/s-0030-1247135
   Forbes SJ, 2011, BEST PRACT RES CL GA, V25, P207, DOI 10.1016/j.bpg.2011.02.006
   Friedman SL, 2008, PHYSIOL REV, V88, P125, DOI 10.1152/physrev.00013.2007
   Galdiero MR, 2013, J CELL PHYSIOL, V228, P1404, DOI 10.1002/jcp.24260
   Gao Q, 2011, CANCER SCI, V102, P1522, DOI 10.1111/j.1349-7006.2011.01981.x
   Geerts A, 2001, SEMIN LIVER DIS, V21, P311, DOI 10.1055/s-2001-17550
   Gentilini A, 2012, J HEPATOL, V57, P813, DOI 10.1016/j.jhep.2012.06.012
   Hernandez-Gea V, 2013, GASTROENTEROLOGY, V144, P512, DOI 10.1053/j.gastro.2013.01.002
   Hong F, 2013, DIGEST DIS SCI, V58, P257, DOI 10.1007/s10620-012-2325-y
   Hoshida Y, 2008, NEW ENGL J MED, V359, P1995, DOI 10.1056/NEJMoa0804525
   Hoshida Y, 2013, GASTROENTEROLOGY, V144, P1024, DOI 10.1053/j.gastro.2013.01.021
   Iizuka M, 2011, AM J PHYSIOL-GASTR L, V300, PG1010, DOI 10.1152/ajpgi.00350.2010
   Iredale JP, 1998, J CLIN INVEST, V102, P538, DOI 10.1172/JCI1018
   Iwaisako K, 2012, J GASTROEN HEPATOL, V27, P65, DOI 10.1111/j.1440-1746.2011.07002.x
   JEMAL A, 2011, CA-CANCER J CLIN, V61, P69, DOI 10.3322/CAAC.20107
   Kim KH, 2013, MOL CELL BIOL, V33, P2078, DOI 10.1128/MCB.00049-13
   Kisseleva T, 2006, J GASTROEN HEPATOL, V21, PS84, DOI 10.1111/j.1440-1746.2006.04584.x
   Kisseleva T, 2012, P NATL ACAD SCI USA, V109, P9448, DOI 10.1073/pnas.1201840109
   Klein S, 2012, LAB INVEST, V92, P1440, DOI 10.1038/labinvest.2012.106
   Kocabayoglu Peri, 2013, FRONT BIOSCI (SCHOL ED), V5, P217
   Krizhanovsky V, 2008, CELL, V134, P657, DOI 10.1016/j.cell.2008.06.049
   Kudo M, 2012, CURR CANCER DRUG TAR, V12, P1062
   La Vecchia C, 2000, EUR J CANCER, V36, P909, DOI 10.1016/S0959-8049(00)00052-6
   Lai KKY, 2011, PLOS GENET, V7, P0, DOI 10.1371/journal.pgen.1002147
   Lang SA, 2009, HEPATOLOGY, V49, P523, DOI 10.1002/hep.22685
   Lee JS, 2005, AM J PATHOL, V166, P1861, DOI 10.1016/S0002-9440(10)62495-9
   Liedtke C, 2013, FIBROGENESIS TISSUE, V6, P0, DOI 10.1186/1755-1536-6-19
   Lim MP, 2011, CELL DEATH DIS, V2, P0, DOI 10.1038/cddis.2011.52
   Llovet JM, 1999, SEMIN LIVER DIS, V19, P329, DOI 10.1055/s-2007-1007122
   Llovet JM, 2008, NEW ENGL J MED, V359, P378, DOI 10.1056/NEJMoa0708857
   Lok AS, 2009, GASTROENTEROLOGY, V136, P138, DOI 10.1053/j.gastro.2008.09.014
   Mann DA, 2010, J HEPATOL, V52, P949, DOI 10.1016/j.jhep.2010.02.005
   Maubach G, 2011, WORLD J GASTROENTERO, V17, P2748, DOI 10.3748/wjg.v17.i22.
   Mazzocca A, 2011, HEPATOLOGY, V54, P920, DOI 10.1002/hep.24485
   Moeini A, 2012, LIVER CANCER, V1, P83, DOI 10.1159/000342405
   Nevzorova YA, 2013, BBA-MOL BASIS DIS, V1832, P1765, DOI 10.1016/j.bbadis.2013.06.001
   Niki T, 1999, HEPATOLOGY, V29, P858, DOI 10.1002/hep.510290328
   Nordenstedt H, 2010, DIGEST LIVER DIS, V42, PS206, DOI 10.1016/S1590-8658(10)60507-5
   Nowak AK, 2004, EUR J CANCER, V40, P1474, DOI 10.1016/j.ejca.2004.02.027
   Parkin DM, 2001, LANCET ONCOL, V2, P533, DOI 10.1016/S1470-2045(01)00486-7
   Parola M, 2008, MOL ASPECTS MED, V29, P58, DOI 10.1016/j.mam.2007.09.002
   Parola M, 2009, FIBROGENESIS TISSUE, V2, P0, DOI 10.1186/1755-1536-2-4
   Paternostro C, 2010, WORLD J GASTROENTERO, V16, P281, DOI 10.3748/wjg.v16.i3.281
   Pinzani M, 2004, DIGEST LIVER DIS, V36, P231, DOI 10.1016/j.dld.2004.01.003
   Pinzani M, 2010, EXPERT REV GASTROENT, V4, P459, DOI 10.1586/EGH.10.47
   Provenzano PP, 2011, J CELL SCI, V124, P1195, DOI 10.1242/jcs.067009
   Rombouts K, 2013, FIBROGENESIS TISSUE, V6, P0, DOI 10.1186/1755-1536-6-17
   Rombouts K, 2013, CANCER LETT, V333, P244, DOI 10.1016/j.canlet.2013.01.040
   Rosenberg WMC, 2004, GASTROENTEROLOGY, V127, P1704, DOI 10.1053/j.gastro.2004.08.052
   Sagiv A, 2013, ONCOGENE, V32, P1971, DOI 10.1038/onc.2012.206
   Scarpa M, 2011, AM J PHYSIOL-GASTR L, V300, PG316, DOI 10.1152/ajpgi.00141.2010
   Schnabl B, 2003, HEPATOLOGY, V37, P653, DOI 10.1053/jhep.2003.50097
   Schrader J, 2011, HEPATOLOGY, V53, P1192, DOI 10.1002/hep.24108
   Schutte K, 2009, DIGEST DIS, V27, P80, DOI 10.1159/000218339
   Schuppan D, 2013, J CLIN INVEST, V123, P1887, DOI 10.1172/JCI66028
   Schuppan D, 2012, J HEPATOL, V56, PS66, DOI 10.1016/S0168-8278(12)60008-7
   Sprinzl MF, 2013, J HEPATOL, V59, P9, DOI 10.1016/j.jhep.2013.04.002
   Srisomsap C, 2010, J BIOMED BIOTECHNOL, V0, P0, DOI DOI 10.1155/2010/437143
   Svensson KJ, 2013, BIOCHEM SOC T, V41, P273, DOI 10.1042/BST20120248
   Tada F, 2012, INT J ONCOL, V41, P1601, DOI 10.3892/ijo.2012.1626
   Troeger JS, 2012, GASTROENTEROLOGY, V143, P1073, DOI 10.1053/j.gastro.2012.06.036
   van Zijl F, 2009, ONCOGENE, V28, P4022, DOI 10.1038/onc.2009.253
   Wong GS, 2013, BRIT J CANCER, V108, P755, DOI 10.1038/bjc.2012.592
   Woo HG, 2011, MOL CARCINOGEN, V50, P235, DOI 10.1002/mc.20691
   Wu SD, 2012, CANCER TREAT REV, V38, P218, DOI 10.1016/j.ctrv.2011.06.010
   Wurmbach E, 2007, HEPATOLOGY, V45, P938, DOI 10.1002/hep.21622
   Yang JD, 2011, SEMIN CANCER BIOL, V21, P35, DOI 10.1016/j.semcancer.2010.10.007
   Yates LR, 2012, NAT REV GENET, V13, P795, DOI 10.1038/nrg3317
   Yoshimoto S, 2013, NATURE, V499, P97, DOI 10.1038/nature12347
   Yuen MF, 2009, J HEPATOL, V50, P80, DOI 10.1016/j.jhep.2008.07.023
   Zender L, 2010, J HEPATOL, V52, P921, DOI 10.1016/j.jhep.2009.12.034
   Zhang DY, 2012, HEPATOLOGY, V56, P769, DOI 10.1002/hep.25670
   Zhao G, 2010, J SURG ONCOL, V102, P482, DOI 10.1002/jso.21613
   Zhao M, 1996, HISTOL HISTOPATHOL, V11, P323
   Zhu K, 2013, CARCINOGENESIS, V34, P2071, DOI 10.1093/carcin/bgt160
NR 101
TC 122
Z9 125
U1 0
U2 29
PU WILEY
PI HOBOKEN
PA 111 RIVER ST, HOBOKEN 07030-5774, NJ USA
SN 1478-3223
EI 1478-3231
J9 LIVER INT
JI Liver Int.
PD JUL 15
PY 2014
VL 34
IS 6
BP 834
EP 843
DI 10.1111/liv.12465
PG 10
WC Gastroenterology & Hepatology
SC Gastroenterology & Hepatology
GA AJ5OG
UT WOS:000337733400027
PM 24397349
DA 2023-09-23
ER

PT J
AU Liu, AY
   Zheng, H
   Ouyang, GL
AF Liu, Allan Yi
   Zheng, Hong
   Ouyang, Gaoliang
TI Periostin, a multifunctional matricellular protein in inflammatory and tumor microenvironments
SO MATRIX BIOLOGY
LA English
DT Review
DE periostin; microenvironment; extracellular matrix; matricellular protein; inflammation; metastasis
ID cancer-associated fibroblasts; extracellular-matrix; growth; breast; expression; fibrosis; atherosclerosis; mechanisms; disease; fibrillogenesis
AB The behavior and fate of cells in tissues largely rely upon their cross-talk with the tissue microenvironment including neighboring cells, the extracellular matrix (ECM), and soluble cues from the local and systemic environments. Dysregulation of tissue microenvironment can drive various inflammatory diseases and tumors. The ECM is a crucial component of tissue microenvironment. ECM proteins can not only modulate tissue microenvironment but also regulate the behavior of surrounding cells and the homeostasis of tissues. As a nonstructural ECM protein, periostin is generally present at low levels in most adult tissues; however, periostin is often highly expressed at sites of injury or inflammation and in tumors within adult organisms. Current evidence demonstrates that periostin actively contributes to tissue injury, inflammation, fibrosis and tumor progression. Here, we summarize the roles of periostin in inflammatory and tumor microenvironments. (C) 2014 Elsevier B.V.
C1 [Liu, Allan Yi; Zheng, Hong; Ouyang, Gaoliang] Xiamen Univ, Sch Life Sci, Innovat Ctr Cell Biol, State Key Lab Cellular Stress Biol, Xiamen 361102, Peoples R China.
C3 Xiamen University
RP Ouyang, GL (通讯作者)，Xiamen Univ, Sch Life Sci, Innovat Ctr Cell Biol, State Key Lab Cellular Stress Biol, Xiamen 361102, Peoples R China.
EM oygldz@xmu.edu.cn
FU National Nature Science Foundation of China [81372841, 31171339, 31071302]; Program for New Century Excellent Talents in University; Fundamental Research Funds for the Central Universities; Scientific Fund for Distinguished Young Investigator of Fujian Province [2010J06013]
CR Bagnato C, 2007, MOL CELL PROTEOMICS, V6, P1088, DOI 10.1074/mcp.M600259-MCP200
   Bakhtyar N, 2013, EUR J CANCER, V49, P3537, DOI 10.1016/j.ejca.2013.06.032
   Bao SD, 2004, CANCER CELL, V5, P329, DOI 10.1016/S1535-6108(04)00081-9
   Baril P, 2007, ONCOGENE, V26, P2082, DOI 10.1038/sj.onc.1210009
   Blanchard C, 2008, MUCOSAL IMMUNOL, V1, P289, DOI 10.1038/mi.2008.15
   Bornstein P, 2002, CURR OPIN CELL BIOL, V14, P608, DOI 10.1016/S0955-0674(02)00361-7
   BORNSTEIN P, 1995, J CELL BIOL, V130, P503, DOI 10.1083/jcb.130.3.503
   Carter JC, 2012, EXP MOL PATHOL, V92, P312, DOI 10.1016/j.yexmp.2012.03.005
   Chiodoni C, 2010, CANCER METAST REV, V29, P295, DOI 10.1007/s10555-010-9221-8
   Conway SJ, 2014, CELL MOL LIFE SCI, V71, P1279, DOI 10.1007/s00018-013-1494-y
   Coutu DL, 2008, J BIOL CHEM, V283, P17991, DOI 10.1074/jbc.M708029200
   Dirat B, 2011, CANCER RES, V71, P2455, DOI 10.1158/0008-5472.CAN-10-3323
   Elliott CG, 2012, J CELL SCI, V125, P121, DOI 10.1242/jcs.087841
   Erkan M, 2007, GASTROENTEROLOGY, V132, P1447, DOI 10.1053/j.gastro.2007.01.031
   Ghajar CM, 2013, NAT CELL BIOL, V15, P807, DOI 10.1038/ncb2767
   Gillan L, 2002, CANCER RES, V62, P5358
   Gordon ED, 2012, CLIN EXP ALLERGY, V42, P144, DOI 10.1111/j.1365-2222.2011.03840.x
   Grivennikov SI, 2010, CELL, V140, P883, DOI 10.1016/j.cell.2010.01.025
   Hakuno D, 2010, J CLIN INVEST, V120, P2292, DOI 10.1172/JCI40973
   Hamilton DW, 2008, J CELL COMMUN SIGNAL, V2, P9, DOI 10.1007/s12079-008-0023-5
   Hixson JE, 2011, ARTERIOSCL THROM VAS, V31, P1661, DOI 10.1161/ATVBAHA.111.224352
   Horiuchi K, 1999, J BONE MINER RES, V14, P1239, DOI 10.1359/jbmr.1999.14.7.1239
   Hur DG, 2012, ALLERGY ASTHMA IMMUN, V4, P222, DOI 10.4168/aair.2012.4.4.222
   Jackson-Boeters L, 2009, J CELL COMMUN SIGNAL, V3, P125, DOI 10.1007/s12079-009-0057-3
   Jia GQ, 2012, J ALLERGY CLIN IMMUN, V130, P647, DOI 10.1016/j.jaci.2012.06.025
   Kii I, 2006, BIOCHEM BIOPH RES CO, V342, P766, DOI 10.1016/j.bbrc.2006.02.016
   Kii I, 2010, J BIOL CHEM, V285, P2028, DOI 10.1074/jbc.M109.051961
   Kikuchi Y, 2008, J HISTOCHEM CYTOCHEM, V56, P753, DOI 10.1369/jhc.2008.951061
   Kikuchi Y, 2014, AM J PATHOL, V184, P859, DOI 10.1016/j.ajpath.2013.11.012
   Kotobuki Y, 2014, PIGM CELL MELANOMA R, V27, P0, DOI 10.1111/pcmr.12245
   Kou K, 2014, BRIT J DERMATOL, V0, P0
   Kudo A, 2011, CELL MOL LIFE SCI, V68, P3201, DOI 10.1007/s00018-011-0784-5
   Kudo Y, 2012, PLOS ONE, V7, P0, DOI 10.1371/journal.pone.0044488
   Li GH, 2010, ATHEROSCLEROSIS, V208, P358, DOI 10.1016/j.atherosclerosis.2009.07.046
   Li MX, 2012, CLIN EXP METASTAS, V29, P865, DOI 10.1007/s10585-012-9465-5
   Lindner V, 2005, ARTERIOSCL THROM VAS, V25, P77, DOI 10.1161/01.ATV.0000149141.81230.c6
   Lorts A, 2012, P NATL ACAD SCI USA, V109, P10978, DOI 10.1073/pnas.1204708109
   Mael-Ainin Mouna, 2014, J AM SOC NEPHROL, V25, P1724, DOI 10.1681/ASN.2013060664
   Malanchi I, 2012, NATURE, V481, P85, DOI 10.1038/nature10694
   Maruhashi T, 2010, J BIOL CHEM, V285, P13294, DOI 10.1074/jbc.M109.088864
   Masuoka M, 2012, J CLIN INVEST, V122, P2590, DOI 10.1172/JCI58978
   Medzhitov R, 2010, CELL, V140, P771, DOI 10.1016/j.cell.2010.03.006
   Michaylira CZ, 2010, CANCER RES, V70, P5281, DOI 10.1158/0008-5472.CAN-10-0704
   Nakajima M, 2014, ARCH ORAL BIOL, V59, P93, DOI 10.1016/j.archoralbio.2013.10.004
   Nishiyama T, 2011, PLOS ONE, V6, P0, DOI 10.1371/journal.pone.0018410
   Norris RA, 2008, DEV BIOL, V316, P200, DOI 10.1016/j.ydbio.2008.01.003
   Norris RA, 2007, J CELL BIOCHEM, V101, P695, DOI 10.1002/jcb.21224
   Okamoto M, 2011, EUR RESPIR J, V37, P1119, DOI 10.1183/09031936.00059810
   Oku E, 2008, INT J HEMATOL, V88, P57, DOI 10.1007/s12185-008-0095-2
   Ontsuka K, 2012, EXP DERMATOL, V21, P331, DOI 10.1111/j.1600-0625.2012.01454.x
   Padial-Molina M, 2012, J DENT RES, V91, P1078, DOI 10.1177/0022034512459655
   Rios H, 2005, MOL CELL BIOL, V25, P11131, DOI 10.1128/MCB.25.24.11131-11144.2005
   Ross R, 1999, NEW ENGL J MED, V340, P115, DOI 10.1056/NEJM199901143400207
   Ruan K, 2009, CELL MOL LIFE SCI, V66, P2219, DOI 10.1007/s00018-009-0013-7
   Sasaki H, 2003, BREAST CANCER RES TR, V77, P245, DOI 10.1023/A:1021899904332
   Schwartz SM, 1997, J CLIN INVEST, V99, P2814, DOI 10.1172/JCI119472
   Sehra S, 2011, J IMMUNOL, V186, P4959, DOI 10.4049/jimmunol.1002359
   Sen K, 2011, AM J PATHOL, V179, P1756, DOI 10.1016/j.ajpath.2011.06.002
   Shao R, 2004, MOL CELL BIOL, V24, P3992, DOI 10.1128/MCB.24.9.3992-4003.2004
   Shimazaki M, 2008, J EXP MED, V205, P295, DOI 10.1084/jem.20071297
   Sidhu SS, 2010, P NATL ACAD SCI USA, V107, P14170, DOI 10.1073/pnas.1009426107
   Siriwardena BSMS, 2006, BRIT J CANCER, V95, P1396, DOI 10.1038/sj.bjc.6603431
   Sorokin L, 2010, NAT REV IMMUNOL, V10, P712, DOI 10.1038/nri2852
   Tai IT, 2005, CARCINOGENESIS, V26, P908, DOI 10.1093/carcin/bgi034
   Takayama G, 2006, J ALLERGY CLIN IMMUN, V118, P98, DOI 10.1016/j.jaci.2006.02.046
   TAKESHITA S, 1993, BIOCHEM J, V294, P271, DOI 10.1042/bj2940271
   Tanabe H, 2010, PLOS ONE, V5, P0, DOI 10.1371/journal.pone.0012234
   Uchida M, 2012, AM J RESP CELL MOL, V46, P677, DOI 10.1165/rcmb.2011-0115OC
   Wallace DP, 2014, KIDNEY INT, V85, P845, DOI 10.1038/ki.2013.488
   Wang XW, 2013, PLOS ONE, V8, P0, DOI 10.1371/journal.pone.0072962
   Wang Z, 2012, CELL STEM CELL, V10, P111, DOI 10.1016/j.stem.2012.01.002
   Wu TT, 2014, PROTEIN CELL, V5, P249, DOI 10.1007/s13238-014-0023-6
   Wynn TA, 2008, J PATHOL, V214, P199, DOI 10.1002/path.2277
   Wynn TA, 2007, J CLIN INVEST, V117, P524, DOI 10.1172/JCI31487
   Yamaguchi Y, 2013, BRIT J DERMATOL, V168, P717, DOI 10.1111/bjd.12117
   Yamashita O, 2013, PLOS ONE, V8, P0, DOI 10.1371/journal.pone.0079753
   Yang LL, 2012, PLOS ONE, V7, P0, DOI 10.1371/journal.pone.0041994
   Yuyama N, 2002, CYTOKINE, V19, P287, DOI 10.1006/cyto.2002.1972
   Zhao S, 2014, J CARDIOL, V0, P0
   Zhou HM, 2010, J CELL COMMUN SIGNAL, V4, P99, DOI 10.1007/s12079-010-0090-2
NR 80
TC 137
Z9 140
U1 0
U2 13
PU ELSEVIER
PI AMSTERDAM
PA RADARWEG 29, 1043 NX AMSTERDAM, NETHERLANDS
SN 0945-053X
EI 1569-1802
J9 MATRIX BIOL
JI Matrix Biol.
PD JUL 15
PY 2014
VL 37
IS 
BP 150
EP 156
DI 10.1016/j.matbio.2014.04.007
PG 7
WC Biochemistry & Molecular Biology; Cell Biology
SC Biochemistry & Molecular Biology; Cell Biology
GA AQ8LO
UT WOS:000343077200015
PM 24813586
DA 2023-09-23
ER

PT J
AU Fior, J
AF Fior, Jonathan
TI Salamander Regeneration as a Model for Developing Novel Regenerative and Anticancer Therapies
SO JOURNAL OF CANCER
LA English
DT Review
DE salamander regeneration; wound healing; tumor progression; fibroblasts
ID epithelial-mesenchymal transition; cancer-associated fibroblasts; limb regeneration; stem-cells; tissue; alpha; macrophages; activation; mechanisms; vertebrate
AB Among vertebrates, urodele amphibians are the only tetrapods with the ability to regenerate complex structures such as limbs, tail, and spinal cord throughout their lives. Furthermore, the salamander regeneration process has been shown to reverse tumorigenicity. Fibroblasts are essential for salamander regeneration, but the mechanisms underlying their role in the formation of a regeneration blastema remain unclear. Here, I review the role of fibroblasts in salamander limb regeneration and how their activity compares with that of human fibroblasts. In addition, the question of whether salamander blastema tissue could induce regeneration and tumor regression in animals with a limited regeneration ability is discussed. A deeper understanding of these processes may lead to the development of novel regenerative and anticancer therapies.
C1 Innovat Biores, Milan, Italy.
RP Fior, J (通讯作者)，Innovat Biores, Milan, Italy.
EM jonathan.fior82@gmail.com
FU Innovative Bioresearch, Milan, Italy
CR Ao MF, 2007, CANCER RES, V67, P4244, DOI 10.1158/0008-5472.CAN-06-3946
   Barile L, 2007, PROG CARDIOVASC DIS, V50, P31, DOI 10.1016/j.pcad.2007.03.005
   Bryant SV, 2002, INT J DEV BIOL, V46, P887
   Cass DL, 1997, J PEDIATR SURG, V32, P1017, DOI 10.1016/S0022-3468(97)90390-0
   Cirri P, 2011, AM J CANCER RES, V1, P482
   Clark R, 1996, MEZHDUNARODNYI SELSKOKHOZYAISTVENNYI ZHURNAL, V0, P3
   DESMOULIERE A, 1995, AM J PATHOL, V146, P56
   Dong JY, 2004, EMBO J, V23, P2800, DOI 10.1038/sj.emboj.7600289
   DVORAK HF, 1986, NEW ENGL J MED, V315, P1650
   Eming SA, 2007, J INVEST DERMATOL, V127, P514, DOI 10.1038/sj.jid.5700701
   Giannoni E, 2010, CANCER RES, V70, P6945, DOI 10.1158/0008-5472.CAN-10-0785
   Giulianelli S, 2008, INT J CANCER, V123, P2518, DOI 10.1002/ijc.23802
   Godwin JW, 2013, P NATL ACAD SCI USA, V110, P9415, DOI 10.1073/pnas.1300290110
   Greiling D, 1997, J CELL SCI, V110, P861
   GRINNELL F, 1987, J CELL SCI, V0, P199
   Grugan KD, 2010, P NATL ACAD SCI USA, V107, P11026, DOI 10.1073/pnas.0914295107
   Guo S, 2010, J DENT RES, V89, P219, DOI 10.1177/0022034509359125
   Hendrix MJC, 2007, NAT REV CANCER, V7, P246, DOI 10.1038/nrc2108
   Hinz B, 2001, MOL BIOL CELL, V12, P2730, DOI 10.1091/mbc.12.9.2730
   Ishii GH, 2005, STEM CELLS, V23, P699, DOI 10.1634/stemcells.2004-0183
   Katiyar Santosh K, 2006, ENDOCRINE METABOLIC & IMMUNE DISORDERS-DRUG TARGETS, V6, P17
   Kumar A, 2007, SCIENCE, V318, P772, DOI 10.1126/science.1147710
   Lee K, 2012, INT REV CEL MOL BIO, V294, P171, DOI 10.1016/B978-0-12-394305-7.00004-5
   Li B, 2011, J TISSUE VIABILITY, V20, P108, DOI 10.1016/j.jtv.2009.11.004
   Martin P, 1997, SCIENCE, V276, P75, DOI 10.1126/science.276.5309.75
   MCCLUSKEY J, 1995, DEV BIOL, V170, P102, DOI 10.1006/dbio.1995.1199
   McCusker C, 2011, GERONTOLOGY, V57, P565, DOI 10.1159/000323761
   Morrison JI, 2010, FASEB J, V24, P750, DOI 10.1096/fj.09-134825
   Nye HLD, 2003, DEV DYNAM, V226, P280, DOI 10.1002/dvdy.10236
   Oviedo NJ, 2009, SEMIN CELL DEV BIOL, V20, P557, DOI 10.1016/j.semcdb.2009.04.005
   Rinn JL, 2008, GENE DEV, V22, P303, DOI 10.1101/gad.1610508
   Rodero MP, 2010, INT J CLIN EXP PATHO, V3, P643
   ROSE SM, 1948, SCIENCE, V107, P457
   Roy S, 2006, THESCIENTIFICWORLDJO, V6, P12, DOI 10.1100/tsw.2006.324
   Seifert AW, 2012, PLOS ONE, V7, P0, DOI 10.1371/journal.pone.0032875
   SEILERNASPANG F, 1962, J EMBRYOL EXP MORPH, V10, P337
   Stuelten CH, 2005, J CELL SCI, V118, P2143, DOI 10.1242/jcs.02334
   Teller P, 2009, SURG CLIN N AM, V89, P599, DOI 10.1016/j.suc.2009.03.006
   Velnar T, 2009, J INT MED RES, V37, P1528, DOI 10.1177/147323000903700531
NR 39
TC 17
Z9 18
U1 1
U2 22
PU IVYSPRING INT PUBL
PI LAKE HAVEN
PA PO BOX 4546, LAKE HAVEN, NSW 2263, AUSTRALIA
SN 1837-9664
EI 
J9 J CANCER
JI J. Cancer
PD JUN 15
PY 2014
VL 5
IS 8
BP 715
EP 719
DI 10.7150/jca.9971
PG 5
WC Oncology
SC Oncology
GA AT8ZC
UT WOS:000345216400012
PM 25258653
DA 2023-09-23
ER

PT J
AU Rybinski, B
   Franco-Barraza, J
   Cukierman, E
AF Rybinski, Brad
   Franco-Barraza, Janusz
   Cukierman, Edna
TI The wound healing, chronic fibrosis, and cancer progression triad
SO PHYSIOLOGICAL GENOMICS
LA English
DT Review
DE wound healing; regeneration; fibrosis; cancer; tumor stroma; myofibroblasts; tumor- or cancer-associated fibroblasts; desmoplasia; epithelial-to-mesenchymal transition
ID fibroblast-growth-factor; epithelial-mesenchymal transition; preoperative plasma-fibrinogen; idiopathic pulmonary-fibrosis; modulates myofibroblast differentiation; protease-activated receptor-1; experimental hepatic-fibrosis; renal interstitial fibrosis; tumor stroma generation; natural-killer-cells
AB The wound healing, chronic fibrosis, and cancer progression triad. Physiol Genomics 46: 223-244,2014. First published February 11, 2014; doi:10.1152/physiolgenomics.00158.2013.- For decades tumors have been recognized as "wounds that do not heal." Besides the commonalities that tumors and wounded tissues share, the process of wound healing also portrays similar characteristics with chronic fibrosis. In this review, we suggest a tight interrelationship, which is governed as a concurrence of cellular and microenvironmental reactivity among wound healing, chronic fibrosis, and cancer development/ progression (i.e., the WHFC triad). It is clear that the same cell types, as well as soluble and matrix elements that drive wound healing (including regeneration) via distinct signaling pathways, also fuel chronic fibrosis and tumor progression. Hence, here we review the relationship between fibrosis and cancer through the lens of wound healing.
C1 [Rybinski, Brad; Franco-Barraza, Janusz; Cukierman, Edna] Fox Chase Canc Ctr Temple Hlth, Canc Biol Program, Philadelphia, PA USA.
RP Cukierman, E (通讯作者)，Fox Chase Canc Ctr, 333 Cottman Ave,W428, Philadelphia, PA 19111 USA.
EM Edna.Cukierman@FCCC.edu
FU Commonwealth of Pennsylvania; FCCC's Keystone Program in Personalized Kidney Cancer Therapy; Nodal Temple-FCCC Award; Bucks County Board of Associates; National Cancer Institute [CA-113451, CA-06927]
CR Abe M, 2012, EUR J DERMATOL, V22, P46, DOI 10.1684/ejd.2011.1582
   Abratt RP, 2002, LUNG CANCER, V35, P103, DOI 10.1016/S0169-5002(01)00334-8
   Al-Ansari MM, 2013, ONCOGENE, V32, P2356, DOI 10.1038/onc.2012.270
   Alvarez MD, 2004, HEPATOLOGY, V40, P394, DOI 10.1002/hep.20307
   Amatangelo MD, 2005, AM J PATHOL, V167, P475, DOI 10.1016/S0002-9440(10)62991-4
   Annes JP, 2003, J CELL SCI, V116, P217, DOI 10.1242/jcs.00229
   [Anonymous], 2009, HUM GENE THER, V0, P0
   Aoki T, 2012, TRENDS PHARMACOL SCI, V33, P304, DOI 10.1016/j.tips.2012.02.004
   Aprile G, 2013, TUMOR BIOL, V34, P131, DOI 10.1007/s13277-012-0520-2
   Ara T, 2010, EUR J CANCER, V46, P1223, DOI 10.1016/j.ejca.2010.02.026
   Archontogeorgis K, 2012, PULM MED, V2012, P0, DOI 10.1155/2012/315918
   Atorrasagasti C, 2013, PLOS ONE, V8, P0, DOI 10.1371/journal.pone.0054962
   Auvinen P, 2000, AM J PATHOL, V156, P529, DOI 10.1016/S0002-9440(10)64757-8
   Bachem MG, 2005, GASTROENTEROLOGY, V128, P907, DOI 10.1053/j.gastro.2004.12.036
   Baghy K, 2012, J HISTOCHEM CYTOCHEM, V60, P262, DOI 10.1369/0022155412438104
   Baghy K, 2011, LAB INVEST, V91, P439, DOI 10.1038/labinvest.2010.172
   Bailey JM, 2009, ONCOGENE, V28, P3513, DOI 10.1038/onc.2009.220
   Barcellos-Hoff MH, 2013, NAT REV CANCER, V13, P511, DOI 10.1038/nrc3536
   Barry-Hamilton V, 2010, NAT MED, V16, P1009, DOI 10.1038/nm.2208
   Basu A, 2001, BMC CELL BIOL, V2, P0, DOI 10.1186/1471-2121-2-15
   Bauvois B, 2012, BBA-REV CANCER, V1825, P29, DOI 10.1016/j.bbcan.2011.10.001
   Beacham DA, 2005, SEMIN CANCER BIOL, V15, P329, DOI 10.1016/j.semcancer.2005.05.003
   Behm B, 2012, J EUR ACAD DERMATOL, V26, P812, DOI 10.1111/j.1468-3083.2011.04415.x
   Belfiore A, 2009, PPAR RES, V2009, P0, DOI 10.1155/2009/830501
   Beno David WA, 1995, AM J THER, V2, P687, DOI 10.1097/00045391-199509000-00018
   Bian EB, 2013, CELL SIGNAL, V25, P1837, DOI 10.1016/j.cellsig.2013.05.017
   Bielefeld KA, 2013, CELL MOL LIFE SCI, V70, P2059, DOI 10.1007/s00018-012-1152-9
   Bishen KA, 2008, J ORAL PATHOL MED, V37, P402, DOI 10.1111/j.1600-0714.2008.00649.x
   BJERMER L, 1989, THORAX, V44, P126, DOI 10.1136/thx.44.2.126
   Black PC, 2007, PROSTATE, V67, P743, DOI 10.1002/pros.20503
   Bloomston M, 2007, ANN SURG ONCOL, V14, P211, DOI 10.1245/s10434-006-9128-3
   Bobba RK, 2011, CLIN LUNG CANCER, V12, P148, DOI 10.1016/j.cllc.2011.03.011
   Bogatkevich GS, 2012, PULM MED, V2012, P0, DOI 10.1155/2012/545172
   Bonner JC, 2004, CYTOKINE GROWTH F R, V15, P255, DOI 10.1016/j.cytogfr.2004.03.006
   Borensztajn K, 2008, TRENDS MOL MED, V14, P429, DOI 10.1016/j.molmed.2008.08.001
   Borensztajn K, 2010, J CELL MOL MED, V14, P143, DOI 10.1111/j.1582-4934.2009.00980.x
   Borges FT, 2013, J AM SOC NEPHROL, V24, P385, DOI 10.1681/ASN.2012101031
   Bourboulia D, 2010, SEMIN CANCER BIOL, V20, P161, DOI 10.1016/j.semcancer.2010.05.002
   Bozyk PD, 2011, AM J RESP CELL MOL, V45, P445, DOI 10.1165/rcmb.2011-0025RT
   Brabletz T, 2012, NAT REV CANCER, V12, P425, DOI 10.1038/nrc3265
   Bradshaw AD, 2002, J HISTOCHEM CYTOCHEM, V50, P1
   Brellier F, 2011, FEBS LETT, V585, P913, DOI 10.1016/j.febslet.2011.02.023
   Burgess HA, 2005, AM J PHYSIOL-LUNG C, V288, PL1146, DOI 10.1152/ajplung.00383.2004
   Butcher DT, 2009, NAT REV CANCER, V9, P108, DOI 10.1038/nrc2544
   Carey WA, 2010, AM J PHYSIOL-LUNG C, V299, PL785, DOI 10.1152/ajplung.00385.2009
   Carothers AM, 2010, CANCER RES, V70, P4433, DOI 10.1158/0008-5472.CAN-09-4289
   Castello-Cros R, 2009, BMC CANCER, V9, P0, DOI 10.1186/1471-2407-9-94
   Catarzi S, 2011, INFLAMM BOWEL DIS, V17, P1674, DOI 10.1002/ibd.21552
   Chambers RC, 2002, BIOCHEM SOC T, V30, P194, DOI 10.1042/bst0300194
   Chapman RW, 2009, PHARMACOL THERAPEUT, V121, P55, DOI 10.1016/j.pharmthera.2008.10.005
   Charpidou AG, 2009, ANTICANCER RES, V29, P631
   Chaturvedi P, 2013, J CLIN INVEST, V123, P189, DOI 10.1172/JCI64993
   Chen L, 2012, MATRIX BIOL, V31, P373, DOI 10.1016/j.matbio.2012.10.002
   Chen L, 2006, J BIOL CHEM, V281, P24575, DOI 10.1074/jbc.M604147200
   Chen SJ, 2013, FEBS J, V280, P2120, DOI 10.1111/febs.12136
   Chigurupati S, 2007, PLOS ONE, V2, P0, DOI 10.1371/journal.pone.0001167
   Chlenski A, 2010, SEMIN CELL DEV BIOL, V21, P55, DOI 10.1016/j.semcdb.2009.11.018
   Cirri P, 2011, AM J CANCER RES, V1, P482
   Clark SJ, 2013, FRONT IMMUNOL, V4, P0, DOI 10.3389/fimmu.2013.00412
   Cohen DJ, 2012, HEMATOL ONCOL CLIN N, V26, P565, DOI 10.1016/j.hoc.2012.01.005
   Conklin MW, 2011, AM J PATHOL, V178, P1221, DOI 10.1016/j.ajpath.2010.11.076
   Conway SJ, 2008, CURR GENOMICS, V9, P548, DOI 10.2174/138920208786847917
   Coppe JP, 2010, ANNU REV PATHOL-MECH, V5, P99, DOI 10.1146/annurev-pathol-121808-102144
   Corte MD, 2005, BREAST CANCER RES TR, V90, P33, DOI 10.1007/s10549-004-2624-x
   Coulson-Thomas VJ, 2011, CELL TISSUE RES, V346, P223, DOI 10.1007/s00441-011-1254-y
   Cukierman E, 2010, BIOCHEM PHARMACOL, V80, P762, DOI 10.1016/j.bcp.2010.04.020
   Cukierman E, 2010, SEMIN CANCER BIOL, V20, P139, DOI 10.1016/j.semcancer.2010.04.004
   Damm EW, 2011, DEVELOPMENT, V138, P565, DOI 10.1242/dev.056903
   Davalos D, 2012, SEMIN IMMUNOPATHOL, V34, P43, DOI 10.1007/s00281-011-0290-8
   Davids JS, 2010, CANCER PREV RES, V3, P348, DOI 10.1158/1940-6207.CAPR-09-0146
   De Wever O, 2004, J CELL SCI, V117, P4691, DOI 10.1242/jcs.01322
   De Wever O, 2004, FASEB J, V18, P1016, DOI 10.1096/fj.03-1110fje
   Demicheli R, 2008, ANN ONCOL, V19, P1821, DOI 10.1093/annonc/mdn386
   DeRosa CA, 2012, PROSTATE CANCER P D, V15, P150, DOI 10.1038/pcan.2011.61
   DESMOULIERE A, 1995, AM J PATHOL, V146, P56
   Devalaraja RM, 2000, J INVEST DERMATOL, V115, P234, DOI 10.1046/j.1523-1747.2000.00034.x
   Dishowitz MI, 2013, PLOS ONE, V8, P0, DOI 10.1371/journal.pone.0068726
   Du WW, 2013, MOL CANCER RES, V11, P443, DOI 10.1158/1541-7786.MCR-12-0461
   Du WW, 2011, PLOS ONE, V6, P0, DOI 10.1371/journal.pone.0026396
   Dube PE, 2012, J CLIN INVEST, V122, P2780, DOI 10.1172/JCI62888
   Duell EJ, 2012, ANN ONCOL, V23, P2964, DOI 10.1093/annonc/mds140
   Dugina V, 2001, J CELL SCI, V114, P3285
   Duplantier JG, 2004, GUT, V53, P1682, DOI 10.1136/gut.2003.032136
   DVORAK HF, 1986, NEW ENGL J MED, V315, P1650
   El-Karef A, 2007, J PATHOL, V211, P86, DOI 10.1002/path.2099
   El-Serag HB, 2012, GASTROENTEROLOGY, V142, P1264, DOI 10.1053/j.gastro.2011.12.061
   Elliott CG, 2012, J CELL SCI, V125, P121, DOI 10.1242/jcs.087841
   Elste AP, 2010, J MOL HISTOL, V41, P89, DOI 10.1007/s10735-010-9274-6
   Eyden B, 2009, J CLIN PATHOL, V62, P236, DOI 10.1136/jcp.2008.061630
   Farazi PA, 2006, NAT REV CANCER, V6, P674, DOI 10.1038/nrc1934
   Fedak PWM, 2012, CIRC-HEART FAIL, V5, P349, DOI 10.1161/CIRCHEARTFAILURE.111.965889
   Fernandez PM, 2004, SEMIN THROMB HEMOST, V30, P31
   Filosto S, 2012, MOL CANCER THER, V11, P795, DOI 10.1158/1535-7163.MCT-11-0698
   Franchini M, 2012, SEMIN THROMB HEMOST, V38, P95, DOI 10.1055/s-0031-1300955
   Franciszkiewicz K, 2012, CANCER RES, V72, P6325, DOI 10.1158/0008-5472.CAN-12-2027
   Frantz C, 2010, J CELL SCI, V123, P4195, DOI 10.1242/jcs.023820
   FRASER JRE, 1981, BIOCHEM J, V200, P415, DOI 10.1042/bj2000415
   Frey H, 2013, FEBS J, V280, P2165, DOI 10.1111/febs.12145
   Fujimoto D, 2008, ANTICANCER RES, V28, P847
   Fukunaga-Kalabis M, 2010, ONCOGENE, V29, P6115, DOI 10.1038/onc.2010.350
   Fukushima N, 2008, MODERN PATHOL, V21, P1044, DOI 10.1038/modpathol.2008.77
   Fuxe J, 2012, SEMIN CANCER BIOL, V22, P455, DOI 10.1016/j.semcancer.2012.05.004
   Gales Dominique, 2013, ISRN ONCOL, V2013, P859154, DOI 10.1155/2013/859154
   Gallucci RM, 2006, J INVEST DERMATOL, V126, P561, DOI 10.1038/sj.jid.5700109
   Garamszegi N, 2010, ONCOGENE, V29, P2368, DOI 10.1038/onc.2009.514
   Gelse K, 2003, ADV DRUG DELIVER REV, V55, P1531, DOI 10.1016/j.addr.2003.08.002
   Genovese F, 2013, FIBROGENESIS TISSUE, V6, P0, DOI 10.1186/1755-1536-6-9
   Ghezzi F, 2010, GYNECOL ONCOL, V119, P309, DOI 10.1016/j.ygyno.2010.07.014
   Ghosh AK, 2012, J CELL PHYSIOL, V227, P493, DOI 10.1002/jcp.22783
   Ghosh S, 2010, GYNECOL ONCOL, V119, P114, DOI 10.1016/j.ygyno.2010.05.029
   Gill SE, 2008, INT J BIOCHEM CELL B, V40, P1334, DOI 10.1016/j.biocel.2007.10.024
   Girotti MR, 2011, J INVEST DERMATOL, V131, P2438, DOI 10.1038/jid.2011.239
   Godbout C, 2013, PLOS ONE, V8, P0, DOI 10.1371/journal.pone.0064560
   Goetz JG, 2011, CELL, V146, P148, DOI 10.1016/j.cell.2011.05.040
   Goldacre MJ, 2008, EUR J GASTROEN HEPAT, V20, P384, DOI 10.1097/MEG.0b013e3282f4489f
   Greaves NS, 2013, J DERMATOL SCI, V72, P206, DOI 10.1016/j.jdermsci.2013.07.008
   Grivennikov S, 2009, CANCER CELL, V15, P103, DOI 10.1016/j.ccr.2009.01.001
   Grivennikov SI, 2012, NATURE, V491, P254, DOI 10.1038/nature11465
   Grivennikov SI, 2010, CELL, V140, P883, DOI 10.1016/j.cell.2010.01.025
   Gu XH, 2012, CLIN EXP MED, V12, P195, DOI 10.1007/s10238-011-0155-4
   Guarino M, 2009, HUM PATHOL, V40, P1365, DOI 10.1016/j.humpath.2009.02.020
   Gupta RA, 2002, AM J PHYSIOL-GASTR L, V283, PG266, DOI 10.1152/ajpgi.00486.2001
   Gupta V, 2011, PLOS ONE, V6, P0, DOI 10.1371/journal.pone.0021494
   Hakkinen L, 1996, J DENT RES, V75, P1767, DOI 10.1177/00220345960750101001
   Hancox RA, 2009, BREAST CANCER RES, V11, P0, DOI 10.1186/bcr2251
   Hardie WD, 2008, AM J PHYSIOL-LUNG C, V294, PL1217, DOI 10.1152/ajplung.00020.2008
   Harding P, 2004, J HYPERTENS, V22, P43, DOI 10.1097/00004872-200401000-00010
   Hardy KM, 2010, J MAMMARY GLAND BIOL, V15, P191, DOI 10.1007/s10911-010-9172-2
   Hardy MM, 2003, J PHARMACOL EXP THER, V304, P959, DOI 10.1124/jpet.102.044545
   Heinrich EL, 2012, J TRANSL MED, V10, P0, DOI 10.1186/1479-5876-10-68
   Heldin CH, 2012, UPSALA J MED SCI, V117, P83, DOI 10.3109/03009734.2012.658119
   Herbst RS, 2004, INT J RADIAT ONCOL, V59, P21, DOI 10.1016/j.ijrobp.2003.11.041
   Herrick S, 1999, INT J BIOCHEM CELL B, V31, P741, DOI 10.1016/S1357-2725(99)00032-1
   Hinz B, 2001, AM J PATHOL, V159, P1009, DOI 10.1016/S0002-9440(10)61776-2
   Hinz B, 2007, J INVEST DERMATOL, V127, P526, DOI 10.1038/sj.jid.5700613
   Hinz B, 2012, AM J PATHOL, V180, P1340, DOI 10.1016/j.ajpath.2012.02.004
   Hinz Boris, 2010, F1000 BIOL REP, V2, P78, DOI 10.3410/B2-78
   Hinz B, 2010, J BIOMECH, V43, P146, DOI 10.1016/j.jbiomech.2009.09.020
   Howard EW, 2012, EXP CELL RES, V318, P1542, DOI 10.1016/j.yexcr.2012.03.007
   Howell DC, 2002, BIOCHEM SOC T, V30, P211, DOI 10.1042/BST0300211
   Howell DCJ, 2005, AM J PATHOL, V166, P1353, DOI 10.1016/S0002-9440(10)62354-1
   Hsiao Y, 2008, J GASTROEN HEPATOL, V23, PE258, DOI 10.1111/j.1440-1746.2007.05100.x
   Huang C, 2011, NEOPLASMA, V58, P396, DOI 10.4149/neo_2011_05_396
   Hudspeth K, 2013, J AUTOIMMUN, V46, P55, DOI 10.1016/j.jaut.2013.07.003
   Huet E, 2008, FASEB J, V22, P1144, DOI 10.1096/fj.07-8748com
   Hurst NJ, 2012, BIOCHEM J, V441, P909, DOI 10.1042/BJ20111020
   Hwang RF, 2012, MOL CANCER RES, V10, P1147, DOI 10.1158/1541-7786.MCR-12-0022
   Ichiki Y, 1997, J RHEUMATOL, V24, P90
   Imokawa S, 1997, AM J RESP CRIT CARE, V156, P631, DOI 10.1164/ajrccm.156.2.9608094
   Inoue Y, 2002, AM J RESP CRIT CARE, V166, P765, DOI 10.1164/rccm.2010014
   Iozzo RV, 2011, J CELL MOL MED, V15, P1013, DOI 10.1111/j.1582-4934.2010.01236.x
   Ishiguro S, 2009, WOUND REPAIR REGEN, V17, P617, DOI 10.1111/j.1524-475X.2009.00511.x
   Iwaki T, 2012, BRIT J HAEMATOL, V157, P291, DOI 10.1111/j.1365-2141.2012.09074.x
   Jarvinen TAH, 2010, P NATL ACAD SCI USA, V107, P21671, DOI 10.1073/pnas.1016233107
   Javelaud D, 2012, FEBS LETT, V586, P2016, DOI 10.1016/j.febslet.2012.05.011
   Jedeszko C, 2009, CANCER RES, V69, P9148, DOI 10.1158/0008-5472.CAN-09-1043
   Johari V, 2012, DM-DIS MON, V58, P421, DOI 10.1016/j.disamonth.2012.04.004
   Johnson NR, 2013, J CONTROL RELEASE, V166, P124, DOI 10.1016/j.jconrel.2012.11.004
   Jun JI, 2010, NAT CELL BIOL, V12, P676, DOI 10.1038/ncb2070
   Kagan HM, 2003, J CELL BIOCHEM, V88, P660, DOI 10.1002/jcb.10413
   Kagan HM, 2000, ACTA TROP, V77, P147, DOI 10.1016/S0001-706X(00)00128-5
   Kakudo N, 2012, HUM CELL, V25, P87, DOI 10.1007/s13577-012-0049-0
   Kalluri R, 2003, NAT REV CANCER, V3, P422, DOI 10.1038/nrc1094
   Kass L, 2007, INT J BIOCHEM CELL B, V39, P1987, DOI 10.1016/j.biocel.2007.06.025
   Kasthuri RS, 2009, J CLIN ONCOL, V27, P4834, DOI 10.1200/JCO.2009.22.6324
   Katoh H, 2013, CANCER CELL, V24, P631, DOI 10.1016/j.ccr.2013.10.009
   Kavian Niloufar, 2012, OPEN RHEUMATOL J, V6, P96, DOI 10.2174/1874312901206010096
   Kawada K, 2007, ONCOGENE, V26, P4679, DOI 10.1038/sj.onc.1210267
   Kawada K, 2004, CANCER RES, V64, P4010, DOI 10.1158/0008-5472.CAN-03-1757
   Kawai T, 2009, LAB INVEST, V89, P47, DOI 10.1038/labinvest.2008.104
   Keglowich L, 2013, PLOS ONE, V8, P0, DOI 10.1371/journal.pone.0081494
   Kessenbrock K, 2010, CELL, V141, P52, DOI 10.1016/j.cell.2010.03.015
   Khalil N, 2005, J BIOL CHEM, V280, P43000, DOI 10.1074/jbc.M510441200
   Khan Z, 2011, CURR DRUG TARGETS, V12, P1082, DOI 10.2174/138945011795677764
   Kikuchi Y, 2008, J HISTOCHEM CYTOCHEM, V56, P753, DOI 10.1369/jhc.2008.951061
   Kim CJ, 2005, INT J CANCER, V117, P51, DOI 10.1002/ijc.21120
   Kim JH, 2005, AM J PATHOL, V167, P1231, DOI 10.1016/S0002-9440(10)61211-4
   Kim KH, 2013, MOL CELL BIOL, V33, P2078, DOI 10.1128/MCB.00049-13
   Klingberg F, 2013, J PATHOL, V229, P298, DOI 10.1002/path.4104
   KOCH AE, 1992, SCIENCE, V258, P1798, DOI 10.1126/science.1281554
   Kojima Y, 2010, P NATL ACAD SCI USA, V107, P20009, DOI 10.1073/pnas.1013805107
   Kolb M, 2001, AM J PHYSIOL-LUNG C, V280, PL1327, DOI 10.1152/ajplung.2001.280.6.L1327
   Kolodsick JE, 2003, AM J RESP CELL MOL, V29, P537, DOI 10.1165/rcmb.2002-0243OC
   Konstantinopoulos PA, 2007, CELL ONCOL, V29, P477
   Koukourakis MI, 2003, CANCER RES, V63, P5376
   Krizhanovsky V, 2008, CELL, V134, P657, DOI 10.1016/j.cell.2008.06.049
   Kubo H, 2014, LEGAL MED-TOKYO, V16, P8, DOI 10.1016/j.legalmed.2013.10.002
   Kudo A, 2011, CELL MOL LIFE SCI, V68, P3201, DOI 10.1007/s00018-011-0784-5
   Kudo Y, 2012, PLOS ONE, V7, P0, DOI 10.1371/journal.pone.0044488
   Kulkarni AA, 2011, PLOS ONE, V6, P0, DOI 10.1371/journal.pone.0015909
   Kuraishy A, 2011, IMMUNITY, V35, P467, DOI 10.1016/j.immuni.2011.09.006
   Kurata K, 2009, AM J PHYSIOL-RENAL, V297, PF1510, DOI 10.1152/ajprenal.90330.2008
   Kwon Y, 2011, PLOS ONE, V6, P0, DOI 10.1371/journal.pone.0018872
   Lau LF, 2011, CELL MOL LIFE SCI, V68, P3149, DOI 10.1007/s00018-011-0778-3
   Lauth M, 2011, ADV CANCER RES, V110, P1, DOI 10.1016/B978-0-12-386469-7.00001-3
   Le H, 2008, WOUND REPAIR REGEN, V16, P768, DOI 10.1111/j.1524-475X.2008.00430.x
   Lee HM, 2009, ANN OTO RHINOL LARYN, V118, P721, DOI 10.1177/000348940911801007
   Lee HO, 2011, BMC CANCER, V11, P0, DOI 10.1186/1471-2407-11-245
   Lee SE, 2012, J GASTRIC CANCER, V12, P81, DOI 10.5230/jgc.2012.12.2.81
   Leeming DJ, 2013, LIVER INT, V33, P439, DOI 10.1111/liv.12044
   Leeming DJ, 2012, BIOMARK INSIGHTS, V7, P119, DOI 10.4137/BMI.S9415
   Leight JL, 2012, MOL BIOL CELL, V23, P781, DOI 10.1091/mbc.E11-06-0537
   Leins A, 2003, CANCER-AM CANCER SOC, V98, P2430, DOI 10.1002/cncr.11796
   Levental KR, 2009, CELL, V139, P891, DOI 10.1016/j.cell.2009.10.027
   Lewis A, 2008, HISTOL HISTOPATHOL, V23, P731, DOI 10.14670/HH-23.731
   Lewis MP, 2004, BRIT J CANCER, V90, P822, DOI 10.1038/sj.bjc.6601611
   Li J, 2007, CLIN DERMATOL, V25, P9, DOI 10.1016/j.clindermatol.2006.09.007
   Li YJ, 2011, J EXP MED, V208, P1459, DOI 10.1084/jem.20102510
   Lian H, 2012, PLOS ONE, V7, P0, DOI 10.1371/journal.pone.0044946
   Lim KP, 2011, J PATHOL, V223, P459, DOI 10.1002/path.2841
   Lin Y, 2005, LIVER INT, V25, P796, DOI 10.1111/j.1478-3231.2005.01098.x
   Lipponen P, 2001, EUR J CANCER, V37, P849, DOI 10.1016/S0959-8049(00)00448-2
   Liu F, 2010, J CELL BIOL, V190, P693, DOI 10.1083/jcb.201004082
   Liu YC, 2007, WOUND REPAIR REGEN, V15, P245, DOI 10.1111/j.1524-475X.2007.00211.x
   Liu YH, 2011, NAT REV NEPHROL, V7, P684, DOI 10.1038/nrneph.2011.149
   Liu Y, 2011, WORLD J GASTROENTERO, V17, P2674, DOI 10.3748/wjg.v17.i21.2674
   Liu ZY, 2011, MOL CANCER RES, V9, P1008, DOI 10.1158/1541-7786.MCR-11-0043
   Lobry C, 2011, J EXP MED, V208, P1931, DOI 10.1084/jem.20111855
   Lu K, 2011, HEPATO-GASTROENTEROL, V58, P1507, DOI 10.5754/hge11133
   Lujambio A, 2013, CELL, V153, P449, DOI 10.1016/j.cell.2013.03.020
   LYNCH SE, 1987, P NATL ACAD SCI USA, V84, P7696, DOI 10.1073/pnas.84.21.7696
   Ma AH, 2011, WOUND REPAIR REGEN, V19, P98, DOI 10.1111/j.1524-475X.2010.00648.x
   Madala SK, 2012, AM J RESP CELL MOL, V46, P380, DOI 10.1165/rcmb.2011-0237OC
   Maharaj S, 2013, EUR RESPIR REV, V22, P552, DOI 10.1183/09059180.00007713
   Maihofner C, 2003, CARCINOGENESIS, V24, P665, DOI 10.1093/carcin/bgg006
   Maisonneuve P, 2007, GUT, V56, P1327, DOI 10.1136/gut.2007.125278
   Maki JM, 2005, AM J PATHOL, V167, P927, DOI 10.1016/S0002-9440(10)61183-2
   Maltseva O, 2001, INVEST OPHTH VIS SCI, V42, P2490
   Maneva-Radicheva L, 2008, HISTOL HISTOPATHOL, V23, P833, DOI 10.14670/HH-23.833
   Maniati E, 2011, J CLIN INVEST, V121, P4685, DOI 10.1172/JCI45797
   Marcos V, 2010, NAT MED, V16, P1018, DOI 10.1038/nm.2209
   Margadant C, 2010, EMBO REP, V11, P97, DOI 10.1038/embor.2009.276
   Levy EM, 2011, J BIOMED BIOTECHNOL, V0, P0, DOI DOI 10.1155/2011/676198
   Marra F, 2000, GASTROENTEROLOGY, V119, P466, DOI 10.1053/gast.2000.9365
   Maruhashi T, 2010, J BIOL CHEM, V285, P13294, DOI 10.1074/jbc.M109.088864
   Masamune A, 2002, J BIOL CHEM, V277, P141, DOI 10.1074/jbc.M107582200
   Massague J, 2008, CELL, V134, P215, DOI 10.1016/j.cell.2008.07.001
   Matise LA, 2012, BREAST CANCER RES, V14, P0, DOI 10.1186/bcr3217
   MCGRATH MH, 1982, PLAST RECONSTR SURG, V69, P74, DOI 10.1097/00006534-198269010-00011
   Means AL, 2003, GASTROENTEROLOGY, V124, P1020, DOI 10.1053/gast.2003.50150
   Meng FL, 2012, GASTROENTEROLOGY, V143, P765, DOI 10.1053/j.gastro.2012.05.049
   Merline R, 2009, J PHYSIOL PHARMACOL, V60, P5
   Michalik L, 2006, J CLIN INVEST, V116, P598, DOI 10.1172/JCI27958
   Michaylira CZ, 2010, CANCER RES, V70, P5281, DOI 10.1158/0008-5472.CAN-10-0704
   Midwood KS, 2011, CELL MOL LIFE SCI, V68, P3175, DOI 10.1007/s00018-011-0783-6
   Midwood KS, 2009, J CELL COMMUN SIGNAL, V3, P287, DOI 10.1007/s12079-009-0075-1
   Milam JE, 2008, AM J PHYSIOL-LUNG C, V294, PL891, DOI 10.1152/ajplung.00333.2007
   Milatovic S, 2003, WOUND REPAIR REGEN, V11, P213, DOI 10.1046/j.1524-475X.2003.11310.x
   MONTESANO R, 1988, P NATL ACAD SCI USA, V85, P4894, DOI 10.1073/pnas.85.13.4894
   Morra L, 2011, VIRCHOWS ARCH, V459, P465, DOI 10.1007/s00428-011-1151-5
   Moulin V, 2004, J CELL PHYSIOL, V198, P350, DOI 10.1002/jcp.10415
   Munger JS, 2011, CSH PERSPECT BIOL, V3, P0, DOI 10.1101/cshperspect.a005017
   Murakami T, 2013, INT J CANCER, V132, P276, DOI 10.1002/ijc.27670
   Murata T, 2011, CANCER RES, V71, P6633, DOI 10.1158/0008-5472.CAN-11-0034
   NAGY JA, 1989, BIOCHIM BIOPHYS ACTA, V948, P305, DOI 10.1016/0304-419X(89)90004-8
   Naik PK, 2012, AM J PHYSIOL-LUNG C, V303, PL1046, DOI 10.1152/ajplung.00139.2012
   Nakaya I, 2007, NEPHRON EXP NEPHROL, V107, PE12, DOI 10.1159/000106505
   Neesse A, 2014, ONCOTARGETS THER, V7, P33, DOI 10.2147/OTT.S38111
   Neill T, 2012, AM J PATHOL, V181, P380, DOI 10.1016/j.ajpath.2012.04.029
   Ng CP, 2005, J CELL SCI, V118, P4731, DOI 10.1242/jcs.02605
   Niedworok C, 2013, PLOS ONE, V8, P0, DOI 10.1371/journal.pone.0080084
   Nikitovic D, 2013, CURR MED CHEM, V20, P2868, DOI 10.2174/0929867311320230003
   Nishida M, 2007, BIOCHEM BIOPH RES CO, V354, P133, DOI 10.1016/j.bbrc.2006.12.165
   Noble PW, 2012, J CLIN INVEST, V122, P2756, DOI 10.1172/JCI60323
   Norris RA, 2007, J CELL BIOCHEM, V101, P695, DOI 10.1002/jcb.21224
   Novitskiy SV, 2011, CANCER DISCOV, V1, P430, DOI 10.1158/2159-8290.CD-11-0100
   Ohbayashi M, 2010, J TOXICOL SCI, V35, P653, DOI 10.2131/jts.35.653
   Okuda H, 2012, CANCER RES, V72, P537, DOI 10.1158/0008-5472.CAN-11-1678
   Orend G, 2006, CANCER LETT, V244, P143, DOI 10.1016/j.canlet.2006.02.017
   Orimo A, 2005, CELL, V121, P335, DOI 10.1016/j.cell.2005.02.034
   Oskarsson T, 2011, NAT MED, V17, P867, DOI 10.1038/nm.2379
   Otranto M, 2012, CELL ADHES MIGR, V6, P203, DOI 10.4161/cam.20377
   Page-McCaw A, 2007, NAT REV MOL CELL BIO, V8, P221, DOI 10.1038/nrm2125
   Paron I, 2011, PLOS ONE, V6, P0, DOI 10.1371/journal.pone.0021684
   Parsian H, 2010, J GASTROINTEST LIVER, V19, P169
   Pastore S, 2008, J INVEST DERMATOL, V128, P1365, DOI 10.1038/sj.jid.5701184
   Paszek MJ, 2005, CANCER CELL, V8, P241, DOI 10.1016/j.ccr.2005.08.010
   Peinado H, 2008, CANCER RES, V68, P4541, DOI 10.1158/0008-5472.CAN-07-6345
   Phillips RJ, 2004, J CLIN INVEST, V114, P438, DOI 10.1172/jci200420997
   Piccioni F, 2012, GLYCOBIOLOGY, V22, P400, DOI 10.1093/glycob/cwr158
   Pietras K, 2008, PLOS MED, V5, P123, DOI 10.1371/journal.pmed.0050019
   Pietras K, 2010, EXP CELL RES, V316, P1324, DOI 10.1016/j.yexcr.2010.02.045
   Pinzani M, 2004, DIGEST LIVER DIS, V36, P231, DOI 10.1016/j.dld.2004.01.003
   Pirinen R, 2001, INT J CANCER, V95, P12, DOI 10.1002/1097-0215(20010120)95:1<12::AID-IJC1002>3.0.CO;2-E
   Polterauer S, 2009, ONCOLOGIST, V14, P979, DOI 10.1634/theoncologist.2009-0079
   Porsch H, 2013, ONCOGENE, V32, P4355, DOI 10.1038/onc.2012.475
   Prajapati RT, 2000, WOUND REPAIR REGEN, V8, P226, DOI 10.1046/j.1524-475x.2000.00226.x
   Preaux AM, 1999, HEPATOLOGY, V30, P944, DOI 10.1002/hep.510300432
   Provenzano PP, 2008, BMC MED, V6, P0, DOI 10.1186/1741-7015-6-11
   Provenzano PP, 2006, BMC MED, V4, P0, DOI 10.1186/1741-7015-4-38
   Qiu J, 2012, J OBSTET GYNAECOL RE, V38, P651, DOI 10.1111/j.1447-0756.2011.01780.x
   Reka AK, 2010, MOL CANCER THER, V9, P3221, DOI 10.1158/1535-7163.MCT-10-0570
   Rhodes LV, 2011, EXP CELL RES, V317, P2573, DOI 10.1016/j.yexcr.2011.08.016
   Rhodes LV, 2011, CANCER RES, V71, P603, DOI 10.1158/0008-5472.CAN-10-3185
   Rhodes LV, 2010, MOL CANCER, V9, P0, DOI 10.1186/1476-4598-9-295
   Ricciardelli C, 2009, CANCER METAST REV, V28, P233, DOI 10.1007/s10555-009-9182-y
   Richter CM, 2004, J HYPERTENS, V22, P191, DOI 10.1097/00004872-200401000-00029
   Roda O, 2009, GASTROENTEROLOGY, V136, P1379, DOI 10.1053/j.gastro.2008.12.039
   Ropponen K, 1998, CANCER RES, V58, P342
   Roy M, 2007, CURR OPIN GENET DEV, V17, P52, DOI 10.1016/j.gde.2006.12.001
   Ruan K, 2009, CELL MOL LIFE SCI, V66, P2219, DOI 10.1007/s00018-009-0013-7
   RUOSLAHTI E, 1973, BIOCHIM BIOPHYS ACTA, V322, P352, DOI 10.1016/0005-2795(73)90310-3
   Ruppert C, 2008, HAMOSTASEOLOGIE, V28, P30
   Said N, 2013, J CLIN INVEST, V123, P4089, DOI 10.1172/JCI71241
   Said N, 2012, J CLIN INVEST, V122, P1503, DOI 10.1172/JCI61392
   Saito-Fujita T, 2011, J RADIAT RES, V52, P270, DOI 10.1269/jrr.10094
   Sakuma K, 2012, P NATL ACAD SCI USA, V109, P7776, DOI 10.1073/pnas.1111135109
   Salah Z, 2012, FASEB J, V26, P2031, DOI 10.1096/fj.11-194704
   Sasaki T, 2008, AM J PATHOL, V173, P205, DOI 10.2353/ajpath.2008.071147
   Sasser AK, 2007, FASEB J, V21, P3763, DOI 10.1096/fj.07-8832com
   Schaefer L, 2002, AM J PATHOL, V160, P1181, DOI 10.1016/S0002-9440(10)64937-1
   Schafer M, 2008, NAT REV MOL CELL BIO, V9, P628, DOI 10.1038/nrm2455
   Schaffner F, 2009, ARTERIOSCLER THROMB, V29, P1999
   Schietke R, 2010, J BIOL CHEM, V285, P6658, DOI 10.1074/jbc.M109.042424
   Schliemann C, 2007, BBA-REV CANCER, V1776, P175, DOI 10.1016/j.bbcan.2007.08.002
   Seebacher V, 2010, BRIT J CANCER, V102, P952, DOI 10.1038/sj.bjc.6605547
   Selman M, 2000, AM J PHYSIOL-LUNG C, V279, PL562, DOI 10.1152/ajplung.2000.279.3.L562
   Sen K, 2011, AM J PATHOL, V179, P1756, DOI 10.1016/j.ajpath.2011.06.002
   Serini G, 1998, J CELL BIOL, V142, P873, DOI 10.1083/jcb.142.3.873
   Setoguchi T, 2011, CANCER SCI, V102, P883, DOI 10.1111/j.1349-7006.2011.01872.x
   Shao ZM, 2000, ONCOGENE, V19, P4337, DOI 10.1038/sj.onc.1203785
   Shariat SF, 2004, CLIN CANCER RES, V10, P1992, DOI 10.1158/1078-0432.CCR-0768-03
   Shaw A, 2009, ONCOGENE, V28, P4480, DOI 10.1038/onc.2009.294
   Shen JQ, 2013, CYTOKINE, V64, P382, DOI 10.1016/j.cyto.2013.05.012
   Shimada M, 2002, J IMMUNOL, V168, P861, DOI 10.4049/jimmunol.168.2.861
   Sidhu SS, 2010, P NATL ACAD SCI USA, V107, P14170, DOI 10.1073/pnas.1009426107
   Sime PJ, 2008, J INVEST MED, V56, P534, DOI 10.2310/JIM.0b013e31816464e9
   Sironen RK, 2011, EXP CELL RES, V317, P383, DOI 10.1016/j.yexcr.2010.11.017
   Sisson TH, 1999, HUM GENE THER, V10, P2315, DOI 10.1089/10430349950016960
   Smith HW, 2010, NAT REV MOL CELL BIO, V11, P23, DOI 10.1038/nrm2821
   Sorensen I, 2011, KIDNEY INT, V80, P1035, DOI 10.1038/ki.2011.214
   Spencer VA, 2010, J MAMMARY GLAND BIOL, V15, P65, DOI 10.1007/s10911-010-9163-3
   Spyrou GE, 2002, BRIT J PLAST SURG, V55, P275, DOI 10.1054/bjps.2002.3831
   Sterclova M, 2009, EXP LUNG RES, V35, P514, DOI 10.1080/01902140902759282
   Stern R, 2008, SEMIN CANCER BIOL, V18, P275, DOI 10.1016/j.semcancer.2008.03.017
   Stern R, 2006, EUR J CELL BIOL, V85, P699, DOI 10.1016/j.ejcb.2006.05.009
   Strieter Robert M, 2009, TRANS AM CLIN CLIMATOL ASSOC, V120, P49
   Strutz F, 2000, KIDNEY INT, V57, P1521, DOI 10.1046/j.1523-1755.2000.00997.x
   Strutz F, 2002, KIDNEY INT, V61, P1714, DOI 10.1046/j.1523-1755.2002.00333.x
   Strutz F, 2001, KIDNEY INT, V59, P579, DOI 10.1046/j.1523-1755.2001.059002579.x
   Su X, 2009, ANAT REC, V292, P580, DOI 10.1002/ar.20846
   Sullivan NJ, 2009, ONCOGENE, V28, P2940, DOI 10.1038/onc.2009.180
   Sun XJ, 2014, CARCINOGENESIS, V35, P184, DOI 10.1093/carcin/bgt276
   Suzuki K, 2005, EXP MOL PATHOL, V79, P68, DOI 10.1016/j.yexmp.2005.01.010
   Svensson M, 2011, KIDNEY INT, V80, P1064, DOI 10.1038/ki.2011.257
   Tacke F, 2011, LIVER INT, V31, P842, DOI 10.1111/j.1478-3231.2011.02504.x
   Takahashi Y, 2012, BREAST CANCER-TOKYO, V19, P46, DOI 10.1007/s12282-011-0264-7
   Takeuchi K, 2010, CLIN CHIM ACTA, V411, P459, DOI 10.1016/j.cca.2009.12.026
   Tammi RH, 2008, SEMIN CANCER BIOL, V18, P288, DOI 10.1016/j.semcancer.2008.03.005
   Tang LA, 2010, J SURG ONCOL, V102, P428, DOI 10.1002/jso.21668
   Tangkijvanich P, 2003, ASIAN PAC J ALLERGY, V21, P115
   TANI K, 1991, AM J RESP CELL MOL, V5, P34, DOI 10.1165/ajrcmb/5.1.34
   Theunissen JW, 2009, CANCER RES, V69, P6007, DOI 10.1158/0008-5472.CAN-09-0756
   Tian ZG, 2013, HEPATOLOGY, V57, P1654, DOI 10.1002/hep.26115
   TIGGELMAN AMB, 1995, J HEPATOL, V23, P295, DOI 10.1016/0168-8278(95)80474-9
   Tiwari N, 2012, SEMIN CANCER BIOL, V22, P194, DOI 10.1016/j.semcancer.2012.02.013
   Tolino MA, 2011, BBA-GEN SUBJECTS, V1810, P875, DOI 10.1016/j.bbagen.2011.05.011
   Tomasek JJ, 2002, NAT REV MOL CELL BIO, V3, P349, DOI 10.1038/nrm809
   Trombetta-Esilva Jessica, 2012, OPEN RHEUMATOL J, V6, P146, DOI 10.2174/1874312901206010146
   Trotta R, 2008, J IMMUNOL, V181, P3784, DOI 10.4049/jimmunol.181.6.3784
   Tsunoda S, 2009, AM J PATHOL, V174, P671, DOI 10.2353/ajpath.2009.080471
   Turner N, 2010, NAT REV CANCER, V10, P116, DOI 10.1038/nrc2780
   Utispan K, 1900, V9, V0, P13
   Valdivia-Silva J, 2011, BREAST CANC FOCUSING, V0, P129
   Valdivia-Silva JE, 2009, CANCER LETT, V283, P176, DOI 10.1016/j.canlet.2009.03.040
   Vandoros GP, 2006, J CANCER RES CLIN, V132, P76, DOI 10.1007/s00432-005-0042-z
   Vial C, 2011, J BIOL CHEM, V286, P24242, DOI 10.1074/jbc.M110.189365
   Wallach-Dayan SB, 2007, P NATL ACAD SCI USA, V104, P20460, DOI 10.1073/pnas.0705582104
   Walter K, 2010, CLIN CANCER RES, V16, P1781, DOI 10.1158/1078-0432.CCR-09-1913
   Wang B, 2011, EXP BIOL MED, V236, P1247, DOI 10.1258/ebm.2011.011124
   Wang HM, 2012, PLOS ONE, V7, P0, DOI 10.1371/journal.pone.0040996
   Wang J, 2012, MOL MED, V18, P992, DOI 10.2119/molmed.2011.00425
   Wang KP, 2013, ANN RHEUM DIS, V72, P100, DOI 10.1136/annrheumdis-2012-202201
   Wang W, 2007, MEDIAT INFLAMM, V2007, P0, DOI 10.1155/2007/62641
   Webber J, 2009, AM J PATHOL, V175, P148, DOI 10.2353/ajpath.2009.080837
   Ween MP, 2011, INT J MOL SCI, V12, P1009, DOI 10.3390/ijms12021009
   Wells RG, 2008, SCI SIGNAL, V1, P0, DOI 10.1126/stke.110pe13
   White ES, 2011, IUBMB LIFE, V63, P538, DOI 10.1002/iub.493
   Wolf K, 2003, J CELL BIOL, V160, P267, DOI 10.1083/jcb.200209006
   Wong GS, 2013, ONCOGENESIS, V2, P0, DOI 10.1038/oncsis.2013.17
   Wu Q, 2013, CANCER TREAT REV, V39, P640, DOI 10.1016/j.ctrv.2012.11.006
   Wynn TA, 2008, J PATHOL, V214, P199, DOI 10.1002/path.2277
   Wynn TA, 2012, NAT MED, V18, P1028, DOI 10.1038/nm.2807
   Xiang LS, 2012, PLOS ONE, V7, P0, DOI 10.1371/journal.pone.0035378
   Xiao Q, 2012, CANCER MICROENVIRON, V5, P261, DOI 10.1007/s12307-012-0105-z
   Xu CZ, 2013, ORL J OTO-RHINO-LARY, V75, P332, DOI 10.1159/000357027
   Xu S, 2010, CELL MOL IMMUNOL, V7, P164, DOI 10.1038/cmi.2010.21
   Xu TP, 2013, CANCER EPIDEMIOL, V37, P725, DOI 10.1016/j.canep.2013.04.017
   Xu X, 2013, CELLS TISSUES ORGANS, V197, P103, DOI 10.1159/000342921
   Xu XF, 2012, PLOS ONE, V7, P0, DOI 10.1371/journal.pone.0043119
   Xue W, 2007, NATURE, V445, P656, DOI 10.1038/nature05529
   Yamada K M, 1978, ANN N Y ACAD SCI, V312, P256, DOI 10.1111/j.1749-6632.1978.tb16807.x
   Yamada KM, 2007, CELL, V130, P601, DOI 10.1016/j.cell.2007.08.006
   Yamaguchi Y, 2013, BRIT J DERMATOL, V168, P717, DOI 10.1111/bjd.12117
   Yang F, 2008, ONCOGENE, V27, P450, DOI 10.1038/sj.onc.1210663
   Yang IV, 2012, EPIGENOMICS-UK, V4, P195, DOI 10.2217/EPI.12.10
   Yang JW, 2002, J CLIN INVEST, V110, P1525, DOI 10.1172/JC1200216219
   Yang X, 2013, CELL BIOSCI, V3, P0, DOI 10.1186/2045-3701-3-5
   Yeung TL, 2013, CANCER RES, V73, P5016, DOI 10.1158/0008-5472.CAN-13-0023
   Yoshioka N, 2002, EXP CELL RES, V279, P91, DOI 10.1006/excr.2002.5590
   Yu FSX, 2010, BRAIN RES BULL, V81, P229, DOI 10.1016/j.brainresbull.2009.08.024
   Yu HM, 2011, TRENDS CELL BIOL, V21, P47, DOI 10.1016/j.tcb.2010.08.015
   Zaja-Milatovic S, 2008, HISTOL HISTOPATHOL, V23, P1399, DOI 10.14670/HH-23.1399
   Zeisberg EM, 2007, CANCER RES, V67, P10123, DOI 10.1158/0008-5472.CAN-07-3127
   Zeisberg EM, 2008, J AM SOC NEPHROL, V19, P2282, DOI 10.1681/ASN.2008050513
   Zeremski M, 2008, HEPATOLOGY, V48, P1440, DOI 10.1002/hep.22500
   Zhu YH, 2013, INT J CLIN EXP PATHO, V6, P2497
   Zigler M, 2011, CANCER RES, V71, P6561, DOI 10.1158/0008-5472.CAN-11-1432
   Zimmermann HW, 2011, PLOS ONE, V6, P0, DOI 10.1371/journal.pone.0021381
   Zoltan-Jones A, 2003, J BIOL CHEM, V278, P45801, DOI 10.1074/jbc.M308168200
NR 415
TC 140
Z9 145
U1 2
U2 63
PU AMER PHYSIOLOGICAL SOC
PI Rockville
PA 6120 Executive Blvd, Suite 600, Rockville, MD, UNITED STATES
SN 1094-8341
EI 1531-2267
J9 PHYSIOL GENOMICS
JI Physiol. Genomics
PD APR 15
PY 2014
VL 46
IS 7
BP 223
EP 244
DI 10.1152/physiolgenomics.00158.2013
PG 22
WC Cell Biology; Genetics & Heredity; Physiology
SC Cell Biology; Genetics & Heredity; Physiology
GA AF7QR
UT WOS:000334910100001
PM 24520152
DA 2023-09-23
ER

PT J
AU Goicoechea, SM
   Garcia-Mata, R
   Staub, J
   Valdivia, A
   Sharek, L
   McCulloch, CG
   Hwang, RF
   Urrutia, R
   Yeh, JJ
   Kim, HJ
   Otey, CA
AF Goicoechea, S. M.
   Garcia-Mata, R.
   Staub, J.
   Valdivia, A.
   Sharek, L.
   McCulloch, C. G.
   Hwang, R. F.
   Urrutia, R.
   Yeh, J. J.
   Kim, H. J.
   Otey, C. A.
TI Palladin promotes invasion of pancreatic cancer cells by enhancing invadopodia formation in cancer-associated fibroblasts
SO ONCOGENE
LA English
DT Article
DE invasion; GTPases; Cdc42; actin; invadopodia; myofibroblasts
ID smooth-muscle-cells; extracellular-matrix degradation; stromal fibroblasts; podosome formation; protein palladin; binding partner; rho; src; cytoskeleton; progression
AB The stromal compartment surrounding epithelial-derived pancreatic tumors is thought to have a key role in the aggressive phenotype of this malignancy. Emerging evidence suggests that cancer-associated fibroblasts (CAFs), the most abundant cells in the stroma of pancreatic tumors, contribute to the tumor's invasion, metastasis and resistance to therapy, but the precise molecular mechanisms that regulate CAFs behavior are poorly understood. In this study, we utilized immortalized human pancreatic CAFs to investigate molecular pathways that control the matrix-remodeling and invasion-promoting activity of CAFs. We showed previously that palladin, an actin-associated protein, is expressed at high levels in CAFs of pancreatic tumors and other solid tumors, and also in an immortalized line of human CAFs. In this study, we found that short-term exposure of CAFs to phorbol esters reduced the number of stress fibers and triggered the appearance of individual invadopodia and invadopodial rosettes in CAFs. Molecular analysis of invadopodia revealed that their composition resembled that of similar structures (that is, invadopodia and podosomes) described in other cell types. Pharmacological inhibition and small interfering RNA knockdown experiments demonstrated that protein kinase C, the small GTPase Cdc42 and palladin were necessary for the efficient assembly of invadopodia by CAFs. In addition, GTPase activity assays showed that palladin contributes to the activation of Cdc42. In mouse xenograft experiments using a mixture of CAFs and tumor cells, palladin expression in CAFs promoted the rapid growth and metastasis of human pancreatic tumor cells. Overall, these results indicate that high levels of palladin expression in CAFs enhance their ability to remodel the extracellular matrix by regulating the activity of Cdc42, which in turn promotes the assembly of matrix-degrading invadopodia in CAFs and tumor cell invasion. Together, these results identify a novel molecular signaling pathway that may provide new molecular targets for the inhibition of pancreatic cancer metastasis.
C1 [Goicoechea, S. M.; Garcia-Mata, R.; Staub, J.; Valdivia, A.; Sharek, L.; Otey, C. A.] Univ N Carolina, Dept Cell Biol & Physiol, Chapel Hill, NC USA.
   [Hwang, R. F.] Univ Toronto, Fac Dent, CIHR Grp Matrix Dynam, Toronto, ON, Canada.
   [Hwang, R. F.] Univ Texas MD Anderson Canc Ctr, Dept Surg Oncol, Houston, TX 77030 USA.
   [Urrutia, R.] Mayo Clin, Dept Biochem & Mol Biol, Epigenet & Chromatin Dynam Lab,CIM, Div Gastroenterol & Hepatol,Translat Epigen Progr, Rochester, MN USA.
   [Yeh, J. J.] Univ N Carolina, Dept Pharmacol, Chapel Hill, NC USA.
   [Yeh, J. J.; Kim, H. J.; Otey, C. A.] Univ N Carolina, Lineberger Comprehens Canc Ctr, Chapel Hill, NC 27599 USA.
   [Yeh, J. J.; Kim, H. J.] Univ N Carolina, Dept Surg, UNC Sch Med, Chapel Hill, NC USA.
C3 University of North Carolina; University of North Carolina Chapel Hill; University of Toronto; University of Texas System; UTMD Anderson Cancer Center; Mayo Clinic; University of North Carolina; University of North Carolina Chapel Hill; University of North Carolina; University of North Carolina Chapel Hill; University of North Carolina; University of North Carolina Chapel Hill; University of North Carolina School of Medicine
RP Goicoechea, SM (通讯作者)，Univ Toledo, Dept Biol Sci, 2801 W Bancroft St, Toledo, OH 43606 USA.
EM Silvia.Goicoechea@utoledo.edu
FU NIH [GM081505, CA161136, DK52913]; NSF [MCB-1121365]; Elsa U Pardee Foundation; UNC University Cancer Research Fund; CIHR [MOP-36332]; Mayo Clinic Center for Cell Signaling in Gastroenterology [P30DK084567]; Div Of Molecular and Cellular Bioscience; Direct For Biological Sciences [1121365] Funding Source: National Science Foundation
CR Albiges-Rizo C, 2009, J CELL SCI, V122, P3037, DOI 10.1242/jcs.052704
   Alves F, 2001, PANCREAS, V23, P227, DOI 10.1097/00006676-200110000-00002
   Arumugam T, 2005, CLIN CANCER RES, V11, P5356, DOI 10.1158/1078-0432.CCR-05-0092
   Ayala I, 2009, CANCER RES, V69, P747, DOI 10.1158/0008-5472.CAN-08-1980
   Benard V, 2002, METHOD ENZYMOL, V345, P349
   Bhowmick NA, 2004, NATURE, V432, P332, DOI 10.1038/nature03096
   Boukhelifa M, 2006, FEBS J, V273, P26, DOI 10.1111/j.1742-4658.2005.05036.x
   Boukhelifa M, 2004, CELL MOTIL CYTOSKEL, V58, P17, DOI 10.1002/cm.10173
   Boukhelifa M, 2001, MOL BIOL CELL, V12, P2721, DOI 10.1091/mbc.12.9.2721
   Bowden ET, 2001, METHOD CELL BIOL, V63, P613
   Brentnall TA, 2012, PLOS ONE, V7, P0, DOI 10.1371/journal.pone.0030219
   Buccione R, 2009, CANCER METAST REV, V28, P137, DOI 10.1007/s10555-008-9176-1
   CHEN WT, 1989, J EXP ZOOL, V251, P167, DOI 10.1002/jez.1402510206
   De Wever O, 2003, J PATHOL, V200, P429, DOI 10.1002/path.1398
   Egeblad M, 2005, COLD SH Q B, V70, P383, DOI 10.1101/sqb.2005.70.007
   Furmaniak-Kazmierczak E, 2007, CIRC RES, V100, P1328, DOI 10.1161/CIRCRESAHA.106.147744
   Gaggioli C, 2007, NAT CELL BIOL, V9, P1392, DOI 10.1038/ncb1658
   Gimona M, 2003, MOL BIOL CELL, V14, P2482, DOI 10.1091/mbc.E02-11-0743
   Gimona M, 2008, CURR OPIN CELL BIOL, V20, P235, DOI 10.1016/j.ceb.2008.01.005
   Goicoechea S, 2006, J CELL SCI, V119, P3316, DOI 10.1242/jcs.03076
   Goicoechea SM, 2010, PLOS ONE, V5, P0, DOI 10.1371/journal.pone.0010347
   Gupta V, 1900, V6, V0, P0
   Hai CM, 2002, EXP CELL RES, V280, P64, DOI 10.1006/excr.2002.5592
   Hwang RF, 2008, CANCER RES, V68, P918, DOI 10.1158/0008-5472.CAN-07-5714
   Karnoub AE, 2004, BREAST CANCER RES TR, V84, P61, DOI 10.1023/B:BREA.0000018427.84929.5c
   Katz MH, 2003, J SURG RES, V113, P151, DOI 10.1016/S0022-4804(03)00234-8
   Kuroiwa M, 2011, J CELL SCI, V124, P1726, DOI 10.1242/jcs.080291
   Lazer G, 2011, CELL SIGNAL, V23, P969, DOI 10.1016/j.cellsig.2010.10.022
   Luo HJ, 2005, MOL CELL NEUROSCI, V29, P507, DOI 10.1016/j.mcn.2004.12.002
   Mathison A, 2010, PANCREATOLOGY, V10, P505, DOI 10.1016/S1424-3903(10)80035-3
   Micke P, 2005, EXPERT OPIN THER TAR, V9, P1217, DOI 10.1517/14728222.9.6.1217
   Mishra PJ, 2009, CANCER RES, V69, P1255, DOI 10.1158/0008-5472.CAN-08-3562
   Mizutani K, 2002, CANCER RES, V62, P669
   MONSKY WL, 1994, CANCER RES, V54, P5702
   Murphy DA, 1900, V12, V0, P413
   Nakahara H, 2003, GENES CELLS, V8, P1019, DOI 10.1111/j.1365-2443.2003.00695.x
   Ohuchida K, 2004, CANCER RES, V64, P3215, DOI 10.1158/0008-5472.CAN-03-2464
   Orimo A, 2005, CELL, V121, P335, DOI 10.1016/j.cell.2005.02.034
   Orimo A, 2006, CELL CYCLE, V5, P1597, DOI 10.4161/cc.5.15.3112
   Parast MM, 2000, J CELL BIOL, V150, P643, DOI 10.1083/jcb.150.3.643
   Radisky DC, 2007, J CELL BIOCHEM, V101, P830, DOI 10.1002/jcb.21186
   Ren XD, 1999, EMBO J, V18, P578, DOI 10.1093/emboj/18.3.578
   Ridley AJ, 2004, BREAST CANCER RES TR, V84, P13, DOI 10.1023/B:BREA.0000018423.47497.c6
   Ronty M, 2005, EXP CELL RES, V310, P88, DOI 10.1016/j.yexcr.2005.06.026
   Ronty M, 2007, EXP CELL RES, V313, P2575, DOI 10.1016/j.yexcr.2007.04.030
   Sahai E, 2002, NAT REV CANCER, V2, P133, DOI 10.1038/nrc725
   Salaria SN, 2007, CANCER BIOL THER, V6, P324, DOI 10.4161/cbt.6.3.3904
   Siegel RL, 2017, CA-CANCER J CLIN, V67, P7, DOI 10.3322/caac.21387
   Tatin F, 2006, J CELL SCI, V119, P769, DOI 10.1242/jcs.02787
   TETI A, 1992, AM J PHYSIOL, V263, PC130, DOI 10.1152/ajpcell.1992.263.1.C130
   Xiao HL, 2010, MOL CELL BIOL, V30, P5545, DOI 10.1128/MCB.00382-10
   Yamaguchi H, 2006, EUR J CELL BIOL, V85, P213, DOI 10.1016/j.ejcb.2005.10.004
NR 52
TC 88
Z9 91
U1 0
U2 21
PU NATURE PUBLISHING GROUP
PI LONDON
PA MACMILLAN BUILDING, 4 CRINAN ST, LONDON N1 9XW, ENGLAND
SN 0950-9232
EI 1476-5594
J9 ONCOGENE
JI Oncogene
PD MAR 6
PY 2014
VL 33
IS 10
BP 1265
EP 1273
DI 10.1038/onc.2013.68
PG 9
WC Biochemistry & Molecular Biology; Oncology; Cell Biology; Genetics & Heredity
SC Biochemistry & Molecular Biology; Oncology; Cell Biology; Genetics & Heredity
GA AC6KI
UT WOS:000332631100007
PM 23524582
DA 2023-09-23
ER

PT J
AU Zatula, N
   Wiese, M
   Bunzendahl, J
   Birchmeier, W
   Perske, C
   Bleckmann, A
   Brembeck, FH
AF Zatula, Nathalie
   Wiese, Maria
   Bunzendahl, Jens
   Birchmeier, Walter
   Perske, Christina
   Bleckmann, Annalen
   Brembeck, Felix H.
TI The BCL9-2 proto-oncogene governs estrogen receptor alpha expression in breast tumorigenesis
SO ONCOTARGET
LA English
DT Article
DE mouse model; primary cell culture; human breast cancer; canonical Wnt signaling; estrogen receptor pathway; Pygo2; Sp1
ID cancer-associated fibroblasts; mammary-gland hyperplasia; beta-catenin; wnt/beta-catenin; gene; cells; transcription; sp1; promoter; grade
AB The majority of human breast cancers express estrogen receptor alpha (ER), which is important for therapy with anti-estrogens. Here we describe the role of BCL9-2, a proto-oncogene previously characterized as co-activator of Wnt/beta-catenin signaling, for mammary tumorigenesis in mice and human. ER positive human breast cancers showed overexpression of BCL9-2 and tamoxifen treated patients with high BCL9-2 demonstrated a better survival. BCL9-2 was upregulated during puberty and pregnancy in normal mammary epithelia, but downregulated in the involuted gland. BCL9-2 overexpression in vivo delayed the mammary involution and induced alveolar hyperplasia. Moreover, aged BCL9-2 transgenic mice developed ductal-like mammary tumors with high nuclear ER expression. We found, that primary cell cultures of BCL9-2 breast tumors responded to tamoxifen treatment. Moreover, BCL9-2 regulated the expression of ER and the proliferation of human breast cancer cells independently of beta-catenin. Finally, we describe a novel mechanism, how BCL9-2 regulates ER transcription by interaction with Sp1 through the proximal ESR1 gene promoter. In summary, BCL9-2 induces ER positive breast cancers in vivo, regulates ER expression by a novel beta-catenin independent mechanism in breast cancer cells, and might predict the therapy response to tamoxifen treatment.
C1 [Zatula, Nathalie; Wiese, Maria; Bunzendahl, Jens; Brembeck, Felix H.] Univ Gottingen, D-37073 Gottingen, Germany.
   [Birchmeier, Walter] Max Delbruck Ctr Mol Med, Berlin, Germany.
   [Perske, Christina] Univ Gottingen, Dept Pathol, D-37073 Gottingen, Germany.
   [Zatula, Nathalie; Wiese, Maria; Bunzendahl, Jens; Bleckmann, Annalen; Brembeck, Felix H.] Univ Gottingen, Dept Hematol & Med Oncol, D-37073 Gottingen, Germany.
C3 University of Gottingen; Helmholtz Association; Max Delbruck Center for Molecular Medicine; University of Gottingen; University of Gottingen
RP Brembeck, FH (通讯作者)，Univ Gottingen, D-37073 Gottingen, Germany.
EM brembeck@med.uni-goettingen.de
FU Deutsche Forschungsgemeinschaft [FOR942, Br1806/2-1, Br1806/2-2]
CR Aboussekhra A, 2011, INT J DEV BIOL, V55, P841, DOI 10.1387/ijdb.113362aa
   BARTEK J, 1990, HISTOCHEM J, V22, P537, DOI 10.1007/BF01005976
   Barth PJ, 2002, VIRCHOWS ARCH, V440, P298, DOI 10.1007/s004280100530
   Bocchinfuso WP, 1999, CANCER RES, V59, P1869
   Brembeck FH, 2011, GASTROENTEROLOGY, V141, P1359, DOI 10.1053/j.gastro.2011.06.039
   Brembeck FH, 2006, CURR OPIN GENET DEV, V16, P51, DOI 10.1016/j.gde.2005.12.007
   Brembeck FH, 2004, GENE DEV, V18, P2225, DOI 10.1101/gad.317604
   Brennan KR, 2004, J MAMMARY GLAND BIOL, V9, P119, DOI 10.1023/B:JOMG.0000037157.94207.33
   Bryne JC, 2008, NUCLEIC ACIDS RES, V36, PD102, DOI 10.1093/nar/gkm955
   Cardiff RD, 2000, J MAMMARY GLAND BIOL, V5, P421, DOI 10.1023/A:1009534129331
   Clarke RB, 2005, DEV BIOL, V277, P443, DOI 10.1016/j.ydbio.2004.07.044
   Clevers H, 2012, CELL, V149, P1192, DOI 10.1016/j.cell.2012.05.012
   de la Roche M, 2008, BMC CANCER, V8, P0, DOI 10.1186/1471-2407-8-199
   deGraffenried LA, 2004, BREAST CANCER RES TR, V85, P111, DOI 10.1023/B:BREA.0000025398.93829.78
   deGraffenried LA, 2002, J STEROID BIOCHEM, V82, P7, DOI 10.1016/S0960-0760(02)00151-6
   Deka J, 2010, CANCER RES, V70, P6619, DOI 10.1158/0008-5472.CAN-10-0148
   Fodde R, 2007, CURR OPIN CELL BIOL, V19, P150, DOI 10.1016/j.ceb.2007.02.007
   Frasor J, 2003, ENDOCRINOLOGY, V144, P4562, DOI 10.1210/en.2003-0567
   Fuchs-Young R, 2011, BREAST CANCER RES TR, V130, P399, DOI 10.1007/s10549-010-1308-y
   Gaspar C, 2009, PLOS GENET, V5, P0, DOI 10.1371/journal.pgen.1000547
   Grandien K, 1996, MOL CELL ENDOCRINOL, V116, P207, DOI 10.1016/0303-7207(95)03716-0
   Grandien K, 1997, INT J BIOCHEM CELL B, V29, P1343, DOI 10.1016/S1357-2725(97)89967-0
   Hennighausen L, 2005, NAT REV MOL CELL BIO, V6, P715, DOI 10.1038/nrm1714
   Hicks J, 2006, GENOME RES, V16, P1465, DOI 10.1101/gr.5460106
   Incassati A, 2010, BREAST CANCER RES, V12, P0, DOI 10.1186/bcr2723
   Jarde T, 2012, ACTA PHYSIOL, V204, P118, DOI 10.1111/j.1748-1716.2011.02283.x
   Jeong H, 2012, HISTOPATHOLOGY, V60, PE87, DOI 10.1111/j.1365-2559.2012.04195.x
   Kos M, 2001, MOL ENDOCRINOL, V15, P2057, DOI 10.1210/me.15.12.2057
   Kouzmenko AP, 2004, J BIOL CHEM, V279, P40255, DOI 10.1074/jbc.C400331200
   Kramps T, 2002, CELL, V109, P47, DOI 10.1016/S0092-8674(02)00679-7
   Kuraguchi M, 2009, PLOS GENET, V5, P0, DOI 10.1371/journal.pgen.1000367
   Leong ASY, 2011, PATHOBIOLOGY, V78, P99, DOI 10.1159/000292644
   Li HX, 2004, BBA-GENE STRUCT EXPR, V1679, P141, DOI 10.1016/j.bbaexp.2004.06.004
   Li Y, 2003, P NATL ACAD SCI USA, V100, P15853, DOI 10.1073/pnas.2136825100
   Loi S, 2007, J CLIN ONCOL, V25, P1239, DOI 10.1200/JCO.2006.07.1522
   Madar S, 2013, TRENDS MOL MED, V19, P447, DOI 10.1016/j.molmed.2013.05.004
   Matys V, 2006, NUCLEIC ACIDS RES, V34, PD108, DOI 10.1093/nar/gkj143
   Miyoshi K, 2002, P NATL ACAD SCI USA, V99, P219, DOI 10.1073/pnas.012414099
   Miyoshi Y, 2010, MED MOL MORPHOL, V43, P193, DOI 10.1007/s00795-010-0514-3
   Mohibi Shakur, 2011, J CARCINOG, V10, P35, DOI 10.4103/1477-3163.91116
   MOSER AR, 1993, P NATL ACAD SCI USA, V90, P8977, DOI 10.1073/pnas.90.19.8977
   NUSSE R, 1982, CELL, V31, P99, DOI 10.1016/0092-8674(82)90409-3
   Pinzone JJ, 2004, MOL CELL BIOL, V24, P4605, DOI 10.1128/MCB.24.11.4605-4612.2004
   Radisky DC, 2009, J MAMMARY GLAND BIOL, V14, P181, DOI 10.1007/s10911-009-9123-y
   Raiber EA, 2012, NUCLEIC ACIDS RES, V40, P1499, DOI 10.1093/nar/gkr882
   Reid G, 2002, CELL MOL LIFE SCI, V59, P821, DOI 10.1007/s00018-002-8470-2
   RICHARDS J, 1988, ENDOCRINOLOGY, V123, P1335, DOI 10.1210/endo-123-3-1335
   Safe S, 2005, EUR J CANCER, V41, P2438, DOI 10.1016/j.ejca.2005.08.006
   Shirley SH, 2009, CANCER RES, V69, P3405, DOI 10.1158/0008-5472.CAN-08-3628
   Tang ZQ, 1997, MOL CELL BIOL, V17, P1274, DOI 10.1128/MCB.17.3.1274
   Thomas C, 2011, NAT REV CANCER, V11, P597, DOI 10.1038/nrc3093
   Townsley FM, 2004, NAT CELL BIOL, V6, P626, DOI 10.1038/ncb1141
   Toya H, 2007, CANCER SCI, V98, P484, DOI 10.1111/j.1349-7006.2007.00430.x
   TSUKAMOTO AS, 1988, CELL, V55, P619, DOI 10.1016/0092-8674(88)90220-6
   Valenta T, 2012, EMBO J, V31, P2714, DOI 10.1038/emboj.2012.150
   Watanabe K, 2014, ONCOGENE, V33, P632, DOI 10.1038/onc.2012.620
   Wend P, 2013, EMBO MOL MED, V5, P264, DOI 10.1002/emmm.201201320
   Yamaguchi Y, 2009, ENDOCR J, V56, P1, DOI 10.1507/endocrj.K08E-099
NR 58
TC 18
Z9 18
U1 0
U2 6
PU IMPACT JOURNALS LLC
PI ORCHARD PARK
PA 6666 E QUAKER ST, STE 1, ORCHARD PARK, NY 14127 USA
SN 
EI 1949-2553
J9 ONCOTARGET
JI Oncotarget
PD AUG 30
PY 2014
VL 5
IS 16
BP 6770
EP 6787
DI 10.18632/oncotarget.2252
PG 18
WC Oncology; Cell Biology
SC Oncology; Cell Biology
GA AZ0EX
UT WOS:000347920100022
PM 25149534
DA 2023-09-23
ER

PT J
AU Weilbacher, A
   Gutekunst, M
   Oren, M
   Aulitzky, WE
   van der Kuip, H
AF Weilbacher, A.
   Gutekunst, M.
   Oren, M.
   Aulitzky, W. E.
   van der Kuip, H.
TI RITA can induce cell death in p53-defective cells independently of p53 function via activation of JNK/SAPK and p38
SO CELL DEATH & DISEASE
LA English
DT Article
ID small-molecule rita; cancer-associated fibroblasts; mutant p53; in-vivo; wild-type; jnk; pathway; apoptosis; mdm2; inhibition
AB Significant advances have been made in the development of small molecules blocking the p53/MDM2 interaction. The Mdm2 inhibitor Nutlin-3 is restricted to tumors carrying wtp53. In contrast, RITA, a compound that binds p53, has recently been shown also to restore transcriptional functions of mtp53. As more than 50% of solid tumors carry p53 mutations, RITA promises to be a more effective therapeutic strategy than Nutlin-3. We investigated effects of RITA on apoptosis, cell cycle and induction of 45 p53 target genes in a panel of 14 cell lines from different tumor entities with different p53 status as well as primary lymphocytes and fibroblasts. Nine cell strains expressed wtp53, four harbored mtp53, and three were characterized by the loss of p53 protein. A significant induction of cell death upon RITA was observed in 7 of 16 cell lines. The nonmalignant cells in our panel were substantially less sensitive. We found that in contrast to Nultin-3, RITA is capable to induce cell death not only in tumor cells harboring wtp53 and mtp53 but also in p53-null cells. Importantly, whereas p53 has a central role for RITA-mediated effects in wtp53 cells, neither p53 nor p63 or p73 were essential for the RITA response in mtp53 or p53-null cells in our panel demonstrating that besides the known p53-dependent action of RITA in wtp53 cells, RITA can induce cell death also independently of p53 in cells harboring defective p53. We identified an important role of both p38 and JNK/SAPK for sensitivity to RITA in these cells leading to a typical caspase- and BAX/BAK-dependent mitochondria! apoptosis. In conclusion, our data demonstrate that RITA can induce apoptosis through p38 and JNK/SAPK not only in tumor cells harboring wtp53 and mtp53 but also in p53-null cells, making RITA an interesting tumor-selective drug.
C1 [Weilbacher, A.; Gutekunst, M.; van der Kuip, H.] Dr Margarete Fischer Bosch Inst Clin Pharmacol, D-70376 Stuttgart, Germany.
   [Weilbacher, A.; Gutekunst, M.; van der Kuip, H.] Univ Tubingen, Stuttgart, Germany.
   [Oren, M.] Weizmann Inst Sci, Dept Mol Cell Biol, IL-76100 Rehovot, Israel.
   [Aulitzky, W. E.] Robert Bosch Krankenhaus, Dept Internal Med 2, Stuttgart, Germany.
C3 Eberhard Karls University of Tubingen; Eberhard Karls University Hospital; Eberhard Karls University of Tubingen; Weizmann Institute of Science; Bosch; Robert Bosch Krankenhaus
RP van der Kuip, H (通讯作者)，Dr Margarete Fischer Bosch Inst Clin Pharmacol, Auerbachstr 112, D-70376 Stuttgart, Germany.
EM heiko.van-der-kuip@ikp-stuttgart.de
FU Robert Bosch Foundation [O2]
CR ADLER V, 1995, J BIOL CHEM, V270, P26071, DOI 10.1074/jbc.270.44.26071
   Ahmed A, 2011, CELL DEATH DIS, V2, P0, DOI 10.1038/cddis.2011.42
   Aylon Y, 2011, MOL ONCOL, V5, P315, DOI 10.1016/j.molonc.2011.07.007
   Brosh R, 2009, NAT REV CANCER, V9, P701, DOI 10.1038/nrc2693
   Brown CJ, 2009, NAT REV CANCER, V9, P862, DOI 10.1038/nrc2763
   Burmakin M, 2013, CLIN CANCER RES, V19, P5092, DOI 10.1158/1078-0432.CCR-12-2211
   Chipuk JE, 2004, SCIENCE, V303, P1010, DOI 10.1126/science.1092734
   Collavin L, 2010, CELL DEATH DIFFER, V17, P901, DOI 10.1038/cdd.2010.35
   Dhanasekaran DN, 2008, ONCOGENE, V27, P6245, DOI 10.1038/onc.2008.301
   Dotsch V, 2010, CSH PERSPECT BIOL, V2, P0, DOI 10.1101/cshperspect.a004887
   Elmore SP, 2004, ARCH BIOCHEM BIOPHYS, V422, P145, DOI 10.1016/j.abb.2003.12.031
   Enge M, 2009, CANCER CELL, V15, P171, DOI 10.1016/j.ccr.2009.01.019
   Fanta S, 2008, ONCOGENE, V27, P4380, DOI 10.1038/onc.2008.68
   Godefroy N, 2004, NUCLEIC ACIDS RES, V32, P4480, DOI 10.1093/nar/gkh773
   Goldstein I, 2011, CANCER GENE THER, V18, P2, DOI 10.1038/cgt.2010.63
   Grinkevich VV, 2009, CANCER CELL, V15, P441, DOI 10.1016/j.ccr.2009.03.021
   Gutekunst M, 2011, PLOS ONE, V6, P0, DOI 10.1371/journal.pone.0019198
   Hara T, 1998, BIOCHEM BIOPH RES CO, V244, P41, DOI 10.1006/bbrc.1998.8210
   Haubeiss S, 2010, MOL CANCER, V9, P0, DOI 10.1186/1476-4598-9-168
   Hedstrom E, 2009, CELL CYCLE, V8, P3584, DOI 10.4161/cc.8.21.9977
   Issaeva N, 2004, NAT MED, V10, P1321, DOI 10.1038/nm1146
   Lee H, 2011, PLOS ONE, V6, P0, DOI 10.1371/journal.pone.0021533
   Lei K, 2003, P NATL ACAD SCI USA, V100, P2432, DOI 10.1073/pnas.0438011100
   Leu JIJ, 2004, NAT CELL BIOL, V6, P443, DOI 10.1038/ncb1123
   Levine AJ, 2009, NAT REV CANCER, V9, P749, DOI 10.1038/nrc2723
   Li Y, 2007, ONCOGENE, V26, P2220, DOI 10.1038/sj.onc.1210311
   Mihara M, 2003, MOL CELL, V11, P577, DOI 10.1016/S1097-2765(03)00050-9
   Oren M, 2010, CSH PERSPECT BIOL, V2, P0, DOI 10.1101/cshperspect.a001107
   Riley T, 2008, NAT REV MOL CELL BIO, V9, P402, DOI 10.1038/nrm2395
   Rinaldo C, 2009, CANCER RES, V69, P6241, DOI 10.1158/0008-5472.CAN-09-0337
   Rivera MI, 1999, BIOCHEM PHARMACOL, V57, P1283, DOI 10.1016/S0006-2952(99)00046-5
   Rivlin Noa, 2011, GENES CANCER, V2, P466, DOI 10.1177/1947601911408889
   Saha MN, 2012, PLOS ONE, V7, P0, DOI 10.1371/journal.pone.0030215
   Saha MN, 2010, MOL CANCER THER, V9, P3041, DOI 10.1158/1535-7163.MCT-10-0471
   Sanchez-Perez I, 1998, ONCOGENE, V16, P533, DOI 10.1038/sj.onc.1201578
   Schmid JO, 2012, CANCER RES, V72, P5824, DOI 10.1158/0008-5472.CAN-12-1201
   Shangary S, 2008, MOL CANCER THER, V7, P1533, DOI 10.1158/1535-7163.MCT-08-0140
   Shaulian E, 2010, CELL SIGNAL, V22, P894, DOI 10.1016/j.cellsig.2009.12.008
   Shen HM, 2006, FREE RADICAL BIO MED, V40, P928, DOI 10.1016/j.freeradbiomed.2005.10.056
   Shi Y, 2014, CELL DEATH DIFFER, V21, P612, DOI 10.1038/cdd.2013.186
   Skorta I, 2009, CANCER RES, V69, P9337, DOI 10.1158/0008-5472.CAN-09-0548
   Spinnler C, 2011, CELL DEATH DIFFER, V18, P1736, DOI 10.1038/cdd.2011.45
   Srivastava RK, 1999, P NATL ACAD SCI USA, V96, P3775, DOI 10.1073/pnas.96.7.3775
   Stegh AH, 2012, EXPERT OPIN THER TAR, V16, P67, DOI 10.1517/14728222.2011.643299
   Tovar C, 2006, P NATL ACAD SCI USA, V103, P1888, DOI 10.1073/pnas.0507493103
   Tromp JM, 2012, CLIN CANCER RES, V18, P487, DOI 10.1158/1078-0432.CCR-11-1440
   Vassilev LT, 2004, SCIENCE, V303, P844, DOI 10.1126/science.1092472
   Vousden KH, 2009, CELL, V137, P413, DOI 10.1016/j.cell.2009.04.037
   Wade M, 2013, NAT REV CANCER, V13, P83, DOI 10.1038/nrc3430
   Wei CL, 2006, CELL, V124, P207, DOI 10.1016/j.cell.2005.10.043
   Yamamoto K, 1999, MOL CELL BIOL, V19, P8469
   Yang J, 2009, CELL CYCLE, V8, P1630, DOI 10.4161/cc.8.10.8326
   Yang J, 2009, MOL CELL BIOL, V29, P2243, DOI 10.1128/MCB.00959-08
   Zhao CY, 2010, CELL CYCLE, V9, P1847, DOI 10.4161/cc.9.9.11545
   Zhao CY, 2010, CANCER RES, V70, P3372, DOI 10.1158/0008-5472.CAN-09-2787
NR 55
TC 47
Z9 49
U1 1
U2 12
PU NATURE PUBLISHING GROUP
PI LONDON
PA MACMILLAN BUILDING, 4 CRINAN ST, LONDON N1 9XW, ENGLAND
SN 2041-4889
EI 
J9 CELL DEATH DIS
JI Cell Death Dis.
PD JUL 15
PY 2014
VL 5
IS 
BP 
EP 
DI 10.1038/cddis.2014.284
PG 11
WC Cell Biology
SC Cell Biology
GA AO8XO
UT WOS:000341639300009
PM 25010984
DA 2023-09-23
ER

PT J
AU Xu, LJ
   Deng, QC
   Pan, YL
   Peng, MG
   Wang, XL
   Song, LM
   Xiao, M
   Wang, ZH
AF Xu, Linjuan
   Deng, Qingchun
   Pan, Yinglian
   Peng, Minggang
   Wang, Xiaoling
   Song, Limian
   Xiao, Man
   Wang, Zehua
TI Cancer-associated fibroblasts enhance the migration ability of ovarian cancer cells by increasing EZH2 expression
SO INTERNATIONAL JOURNAL OF MOLECULAR MEDICINE
LA English
DT Article
DE ovarian cancer; cancer-associated fibroblasts; enhancer of zeste homologue 2; migration
ID growth; angiogenesis; methylation; promotes
AB The tumor microenvironment is thought to affect malignant transformation and tumor progression. The histone methyltransferase, enhancer of zeste homologue 2 (EZH2), has recently been suggested to play a critical role in the tumorigenesis of several types of human cancer. The aim of this study was to investigate the effects of cancer-associated fibroblasts (CAFs) on the expression of EZH2 and the migration ability of ovarian cancer cells, in order to explore the link between the tumor microenvironment and epigenetic regulation. The ovarian cancer cell lines, A2780, SKOV3 and ES2, were indirectly co-cultured with primary ovarian CAFs or normal fibroblasts (NFs). The migration ability of the ovarian cancer cells was determined by Transwell migration assay. The expression levels of EZH2 were assessed by quantitative reverse transcription PCR (qRT-PCR) and western blot analysis. The A2780-shEZH2 cells (A2780 cells transfected with shRNA targeting EZH2) were indirectly co-cultured with CAFs or NFs, and the changes in the expression levels of EZH2 and the migration ability of the cells were detected. The migration ability of the A2780, SKOV3 and ES2 cells co-cultured with CAFs was significantly enhanced (P<0.05) compared with the NF group and the cells cultured alone. The expression of EZH2 in the A2780, SKOV3 and ES2 cells was significantly increased following co-culture with CAFs (P<0.001) compared with the cells cultured alone but not those cultured with NFs. The migration ability of the A2780-shEZH2 cells was not significantly increased following co-culture with CAFs (P>0.05). Our data indicate that CAFs enhance the migration ability of ovarian cancer cells partly by increasing EZH2 expression.
C1 [Xu, Linjuan; Deng, Qingchun; Peng, Minggang; Wang, Xiaoling; Song, Limian; Xiao, Man; Wang, Zehua] Huazhong Univ Sci & Technol, Tongji Med Coll, Union Hosp, Dept Obstet & Gynecol, Wuhan 430022, Hubei, Peoples R China.
   [Deng, Qingchun] Third Mil Med Univ, Southwest Hosp, Dept Obstet & Gynecol, Chongqing 400038, Peoples R China.
   [Pan, Yinglian] Third Mil Med Univ, Southwest Hosp, Dept Rehabil, Chongqing 400038, Peoples R China.
C3 Huazhong University of Science & Technology; Army Medical University; Army Medical University
RP Wang, ZH (通讯作者)，Huazhong Univ Sci & Technol, Tongji Med Coll, Union Hosp, Dept Obstet & Gynecol, 1277 Jiefang Ave, Wuhan 430022, Hubei, Peoples R China.
EM zehuawang@163.net
FU National Natural Science Foundation of China [81072134, 81272860]
CR Bijron Jonathan G, 2012, EXPERT OPIN MED DIAGN, V6, P421, DOI 10.1517/17530059.2012.702105
   Cai J, 2012, CARCINOGENESIS, V33, P20, DOI 10.1093/carcin/bgr230
   Cao R, 2002, SCIENCE, V298, P1039, DOI 10.1126/science.1076997
   Chou J, 2012, CANCER DISCOV, V2, P1078, DOI 10.1158/2159-8290.CD-12-0465
   Finak G, 2008, NAT MED, V14, P518, DOI 10.1038/nm1764
   Hu S, 2010, CANCER BIOL THER, V10, P788, DOI 10.4161/cbt.10.8.12913
   Kalluri R, 2006, NAT REV CANCER, V6, P392, DOI 10.1038/nrc1877
   Kirmizis A, 2004, GENE DEV, V18, P1592, DOI 10.1101/gad.1200204
   Ko SY, 2012, J CLIN INVEST, V122, P3603, DOI 10.1172/JCI62229
   Li H, 2010, MOL CANCER RES, V8, P1610, DOI 10.1158/1541-7786.MCR-10-0398
   Livak KJ, 2001, METHODS, V25, P402, DOI 10.1006/meth.2001.1262
   Lu CH, 2010, CANCER CELL, V18, P185, DOI 10.1016/j.ccr.2010.06.016
   Matsumoto K, 2006, INT J CANCER, V119, P477, DOI 10.1002/ijc.21808
   Mitra AK, 2012, CANCER DISCOV, V2, P1100, DOI 10.1158/2159-8290.CD-12-0206
   Naora H, 2005, NAT REV CANCER, V5, P355, DOI 10.1038/nrc1611
   Orimo A, 2005, CELL, V121, P335, DOI 10.1016/j.cell.2005.02.034
   Sarojini S, 2012, J ONCOL, V2012, P0, DOI 10.1155/2012/709049
   Schauer IG, 2011, NEOPLASIA, V13, P393, DOI 10.1593/neo.101720
   Sehouli J, 2011, EPIGENETICS-US, V6, P236, DOI 10.4161/epi.6.2.13755
   Shahrzad S, 2007, EPIGENETICS-US, V2, P119, DOI 10.4161/epi.2.2.4613
   Shimoda M, 2010, SEMIN CELL DEV BIOL, V21, P19, DOI 10.1016/j.semcdb.2009.10.002
   Simon JA, 2008, MUTAT RES-FUND MOL M, V647, P21, DOI 10.1016/j.mrfmmm.2008.07.010
   Wintzell M, 2012, BMC CANCER, V12, P0, DOI 10.1186/1471-2407-12-359
   Xing F, 2010, FRONT BIOSCI-LANDMRK, V15, P166, DOI 10.2741/3613
   Zhang YA, 2011, CANCER LETT, V303, P47, DOI 10.1016/j.canlet.2011.01.011
NR 25
TC 18
Z9 19
U1 0
U2 18
PU SPANDIDOS PUBL LTD
PI ATHENS
PA POB 18179, ATHENS, 116 10, GREECE
SN 1107-3756
EI 1791-244X
J9 INT J MOL MED
JI Int. J. Mol. Med.
PD JAN 15
PY 2014
VL 33
IS 1
BP 91
EP 96
DI 10.3892/ijmm.2013.1549
PG 6
WC Medicine, Research & Experimental
SC Research & Experimental Medicine
GA AA0LA
UT WOS:000330785400012
PM 24212330
DA 2023-09-23
ER

PT J
AU Choi, SYC
   Lin, D
   Gout, PW
   Collins, CC
   Xu, Y
   Wang, YZ
AF Choi, Stephen Yiu Chuen
   Lin, Dong
   Gout, Peter W.
   Collins, Colin C.
   Xu, Yong
   Wang, Yuzhuo
TI Lessons from patient-derived xenografts for better in vitro modeling of human cancer
SO ADVANCED DRUG DELIVERY REVIEWS
LA English
DT Review
DE Patient-derived xenografts; Acidic tumor microenvironment; Cancer-stromal interactions; Extracellular matrix; Tumor heterogeneity; Cancer-associated fibroblasts; Regulatory immune cells; Acidic culture conditions
ID regulatory t-cells; plasmacytoid dendritic cells; tumor-associated macrophages; growth-factor receptor; mesenchymal stem-cells; human-melanoma cells; innate immune cells; short-term cultures; nf-kappa-b; breast-cancer
AB The development of novel cancer therapeutics is often plagued by discrepancies between drug efficacies obtained in preclinical studies and outcomes of clinical trials. The inconsistencies can be attributed to a lack of clinical relevance of the cancer models used for drug testing. While commonly used in vitro culture systems are advantageous for addressing specific experimental questions, they are often gross, fidelity-lacking simplifications that largely ignore the heterogeneity of cancers as well as the complexity of the tumor microenvironment. Factors such as tumor architecture, interactions among cancer cells and between cancer and stromal cells, and an acidic tumor microenvironment are critical characteristics observed in patient-derived cancer xenograft models and in the clinic. By mimicking these crucial in vivo characteristics through use of 3D cultures, co-culture systems and acidic culture conditions, an in vitro cancer model/microenvironment that is more physiologically relevant may be engineered to produce results more readily applicable to the clinic. (C) 2014 The Authors. Published by Elsevier B.V.
C1 [Choi, Stephen Yiu Chuen; Lin, Dong; Gout, Peter W.; Wang, Yuzhuo] BC Canc Agcy, Dept Expt Therapeut, Vancouver, BC V5Z 1L3, Canada.
   [Collins, Colin C.; Wang, Yuzhuo] Univ British Columbia, Fac Med, Dept Urol Sci, Vancouver, BC V5Z 1M9, Canada.
   [Choi, Stephen Yiu Chuen; Lin, Dong; Collins, Colin C.; Wang, Yuzhuo] Vancouver Prostate Ctr, Vancouver, BC, Canada.
   [Xu, Yong] Tianjin Med Univ, Affiliated Hosp 2, Dept Urol, Tianjin, Peoples R China.
C3 British Columbia Cancer Agency; University of British Columbia; Tianjin Medical University
RP Wang, YZ (通讯作者)，BC Canc Agcy, Canc Res Ctr, Dept Expt Therapeut, 675 West 10th Ave, Vancouver, BC V5Z 1L3, Canada.
EM schoi@bccrc.ca; dlin@bccrc.ca; pgout@bccrc.ca; ccollins@prostatecentre.com; xymnwk@163.com; ywang@bccrc.ca
FU Canadian Institutes of Health Research [IPR-119991, MOP-123449]; Terry Fox Research Institute; BC Cancer Foundation; Prostate Cancer Canada; Tianjin Thousand Talents Program; CIHR Frederick Banting and Charles Best Master's Award; CIHR Doctoral Award
CR Adams DJ, 2011, CURR MED CHEM, V18, P1367
   Adorno M, 2009, CELL, V137, P87, DOI 10.1016/j.cell.2009.01.039
   Ahmadi T, 2013, CANCER, V120, P222
   Alas S, 2001, CLIN CANCER RES, V7, P709
   Altman BJ, 2012, FEBS J, V279, P2598, DOI 10.1111/j.1742-4658.2012.08651.x
   Amaravadi RK, 2007, CLIN CANCER RES, V13, P7271, DOI 10.1158/1078-0432.CCR-07-1595
   Amatangelo MD, 2005, AM J PATHOL, V167, P475, DOI 10.1016/S0002-9440(10)62991-4
   [Anonymous], 2011, TUMOR MICROENVIRONME, V0, P0
   [Anonymous], 2013, COLD SPRING HARB PER, V0, P0
   Ao MF, 2007, CANCER RES, V67, P4244, DOI 10.1158/0008-5472.CAN-06-3946
   Appay V, 2008, NAT MED, V14, P623, DOI 10.1038/nm.f.1774
   Ara T, 2009, CANCER RES, V69, P329, DOI 10.1158/0008-5472.CAN-08-0613
   Arihara F, 2013, CANCER IMMUNOL IMMUN, V62, P1421, DOI 10.1007/s00262-013-1447-1
   Armand P, 2013, J CLIN ONCOL, V31, P4199, DOI 10.1200/JCO.2012.48.3685
   Azmi AS, 2013, CANCER METAST REV, V32, P623, DOI 10.1007/s10555-013-9441-9
   Baguley BC, 1999, ONCOL RES, V11, P115
   Beckert S, 2006, WOUND REPAIR REGEN, V14, P321, DOI 10.1111/j.1743-6109.2006.00127.x
   Bellone S, 2012, BRIT J CANCER, V106, P1543, DOI 10.1038/bjc.2012.132
   Bertotti A, 2011, CANCER DISCOV, V1, P508, DOI 10.1158/2159-8290.CD-11-0109
   Bhowmick NA, 2004, NATURE, V432, P332, DOI 10.1038/nature03096
   Bhowmick NA, 2004, SCIENCE, V303, P848, DOI 10.1126/science.1090922
   Bissell MJ, 2011, NAT MED, V17, P320, DOI 10.1038/nm.2328
   Biswas SK, 2010, NAT IMMUNOL, V11, P889, DOI 10.1038/ni.1937
   Bohrer LR, 2012, MOL CANCER RES, V10, P1294, DOI 10.1158/1541-7786.MCR-12-0275
   Bracci L, 2007, CLIN CANCER RES, V13, P644, DOI 10.1158/1078-0432.CCR-06-1209
   Braun RD, 1999, AM J PHYSIOL-HEART C, V277, PH551, DOI 10.1152/ajpheart.1999.277.2.H551
   BriskeAnderson MJ, 1997, P SOC EXP BIOL MED, V214, P248
   Burkholder B, 2014, BBA-REV CANCER, V1845, P182, DOI 10.1016/j.bbcan.2014.01.004
   Cairns RA, 2011, NAT REV CANCER, V11, P85, DOI 10.1038/nrc2981
   Calcinotto A, 2012, CANCER RES, V72, P2746, DOI 10.1158/0008-5472.CAN-11-1272
   Casazza A, 2014, ONCOGENE, V33, P1743, DOI 10.1038/onc.2013.121
   Castello-Cros R, 2009, BMC CANCER, V9, P0, DOI 10.1186/1471-2407-9-94
   Cerundolo V, 2009, NAT REV IMMUNOL, V9, P28, DOI 10.1038/nri2451
   Cheng N, 2005, ONCOGENE, V24, P5053, DOI 10.1038/sj.onc.1208685
   Cheng N, 2007, CANCER RES, V67, P4869, DOI 10.1158/0008-5472.CAN-06-3381
   Chinnasamy D, 2013, CANCER RES, V73, P3371, DOI 10.1158/0008-5472.CAN-12-3913
   Choi SYC, 2013, J PATHOL, V230, P350, DOI 10.1002/path.4218
   Choi SYC, 2012, DIFFERENTIATION, V83, P293, DOI 10.1016/j.diff.2012.02.005
   Chung AS, 2010, NAT REV CANCER, V10, P505, DOI 10.1038/nrc2868
   Clark AK, 2013, BIOMATERIALS, V34, P4777, DOI 10.1016/j.biomaterials.2013.03.005
   Cohen J, 2014, SCIENCE, V344, P244, DOI 10.1126/science.344.6181.244
   Conrad C, 2012, CANCER RES, V72, P5240, DOI 10.1158/0008-5472.CAN-12-2271
   Cramer T, 2003, CELL CYCLE, V2, P192, DOI 10.4161/cc.2.3.402
   Crawford Y, 2009, CANCER CELL, V15, P21, DOI 10.1016/j.ccr.2008.12.004
   Creelan B, 2013, ONCOIMMUNOLOGY, V2, P0, DOI 10.4161/onci.23428
   Cullen SP, 2010, CELL DEATH DIFFER, V17, P616, DOI 10.1038/cdd.2009.206
   Curiel TJ, 2004, NAT MED, V10, P942, DOI 10.1038/nm1093
   Daniel VC, 2009, CANCER RES, V69, P3364, DOI 10.1158/0008-5472.CAN-08-4210
   DeBerardinis RJ, 2007, P NATL ACAD SCI USA, V104, P19345, DOI 10.1073/pnas.0709747104
   Debnath J, 2005, NAT REV CANCER, V5, P675, DOI 10.1038/nrc1695
   DeNardo D, 2010, CANCER METAST REV, V29, P309, DOI 10.1007/s10555-010-9223-6
   DeRose YS, 2011, NAT MED, V17, P1514, DOI 10.1038/nm.2454
   Desgrosellier JS, 2010, NAT REV CANCER, V10, P9, DOI 10.1038/nrc2748
   Diab A, 2013, PLOS ONE, V8, P0, DOI 10.1371/journal.pone.0082496
   Donini M, 2012, PROSTATE, V72, P566, DOI 10.1002/pros.21460
   Donnelly RF, 2014, PLOS ONE, V9, P0, DOI 10.1371/journal.pone.0111547
   Du JZ, 2013, BIOTECHNOL ADV, V32, P789
   Dunn GP, 2004, IMMUNITY, V21, P137, DOI 10.1016/j.immuni.2004.07.017
   DVORAK HF, 1986, NEW ENGL J MED, V315, P1650
   Eigeliene N, 2006, BMC CANCER, V6, P0, DOI 10.1186/1471-2407-6-246
   Erez N, 2010, CANCER CELL, V17, P135, DOI 10.1016/j.ccr.2009.12.041
   Estrella V, 2013, CANCER RES, V73, P1524, DOI 10.1158/0008-5472.CAN-12-2796
   Faget J, 2012, CANCER RES, V72, P6130, DOI 10.1158/0008-5472.CAN-12-2409
   Fend L, 2013, PLOS ONE, V8, P0, DOI 10.1371/journal.pone.0073310
   Fichtner I, 2008, CLIN CANCER RES, V14, P6456, DOI 10.1158/1078-0432.CCR-08-0138
   Fischbach C, 2009, P NATL ACAD SCI USA, V106, P399, DOI 10.1073/pnas.0808932106
   Fischer K, 2007, BLOOD, V109, P3812, DOI 10.1182/blood-2006-07-035972
   Fraley SI, 2010, NAT CELL BIOL, V12, P598, DOI 10.1038/ncb2062
   Frezard F, 2001, EUR J BIOCHEM, V268, P1561, DOI 10.1046/j.1432-1033.2001.01989.x
   Fuchs BC, 2006, J SURG RES, V131, P26, DOI 10.1016/j.jss.2005.07.013
   Fuller ES, 2014, FRONT ONCOL, V4, P0, DOI 10.3389/fonc.2014.00057
   Furneaux CE, 2008, BRIT J CANCER, V99, P1678, DOI 10.1038/sj.bjc.6604716
   Gabrilovich DI, 2012, NAT REV IMMUNOL, V12, P253, DOI 10.1038/nri3175
   Gabrilovich DI, 2009, NAT REV IMMUNOL, V9, P162, DOI 10.1038/nri2506
   Gaggioli C, 2007, NAT CELL BIOL, V9, P1392, DOI 10.1038/ncb1658
   Gallagher SM, 2009, AM J PHYSIOL-CELL PH, V296, PC414, DOI 10.1152/ajpcell.00430.2008
   Garber K, 2009, J NATL CANCER I, V101, P6, DOI 10.1093/jnci/djn481
   Garg AD, 2013, BIOFACTORS, V39, P355, DOI 10.1002/biof.1125
   Gatenby RA, 2006, CANCER RES, V66, P5216, DOI 10.1158/0008-5472.CAN-05-4193
   Gatenby RA, 2004, NAT REV CANCER, V4, P891, DOI 10.1038/nrc1478
   Gattinoni L, 2005, J EXP MED, V202, P907, DOI 10.1084/jem.20050732
   Gazzaniga S, 2007, J INVEST DERMATOL, V127, P2031, DOI 10.1038/sj.jid.5700827
   Gerweck LE, 2006, MOL CANCER THER, V5, P1275, DOI 10.1158/1535-7163.MCT-06-0024
   Giampieri S, 2009, NAT CELL BIOL, V11, P1287, DOI 10.1038/ncb1973
   Giannoni E, 2010, CANCER RES, V70, P6945, DOI 10.1158/0008-5472.CAN-10-0785
   Gilkes DM, 2014, NAT REV CANCER, V14, P430, DOI 10.1038/nrc3726
   Gilliet M, 2002, J EXP MED, V195, P695, DOI 10.1084/jem.20011603
   Giraudo E, 2004, J CLIN INVEST, V114, P623, DOI 10.1172/JCI200422087
   Goetze K, 2011, INT J ONCOL, V39, P453, DOI 10.3892/ijo.2011.1055
   Gondek DC, 2005, J IMMUNOL, V174, P1783, DOI 10.4049/jimmunol.174.4.1783
   Gottfried E, 2006, BLOOD, V107, P2013, DOI 10.1182/blood-2005-05-1795
   Griffith LG, 2006, NAT REV MOL CELL BIO, V7, P211, DOI 10.1038/nrm1858
   Grivennikov S, 2009, CANCER CELL, V15, P103, DOI 10.1016/j.ccr.2009.01.001
   Grivennikov SI, 2010, CELL, V140, P883, DOI 10.1016/j.cell.2010.01.025
   Grossman WJ, 2004, IMMUNITY, V21, P589, DOI 10.1016/j.immuni.2004.09.002
   Gu L, 2013, CLIN CANCER RES, V19, P5658, DOI 10.1158/1078-0432.CCR-13-0422
   Guo WJ, 2004, NAT REV MOL CELL BIO, V5, P816, DOI 10.1038/nrm1490
   Haga H, 2005, BIOPHYS J, V88, P2250, DOI 10.1529/biophysj.104.047654
   Halliwell B, 2003, FEBS LETT, V540, P3, DOI 10.1016/S0014-5793(03)00235-7
   Hanahan D, 2012, CANCER CELL, V21, P309, DOI 10.1016/j.ccr.2012.02.022
   Hanahan D, 2011, CELL, V144, P646, DOI 10.1016/j.cell.2011.02.013
   Hannesdottir L, 2013, EUR J IMMUNOL, V43, P2718, DOI 10.1002/eji.201242505
   Hanson EM, 2009, J IMMUNOL, V183, P937, DOI 10.4049/jimmunol.0804253
   Hara M, 2001, J IMMUNOL, V166, P3789, DOI 10.4049/jimmunol.166.6.3789
   Hayward SW, 2001, CANCER RES, V61, P8135
   Heemskerk B, 2013, EMBO J, V32, P194, DOI 10.1038/emboj.2012.333
   Heiden MGV, 2009, SCIENCE, V324, P1029, DOI 10.1126/science.1160809
   Hemdan NYA, 2013, IMMUNOL LETT, V149, P123, DOI 10.1016/j.imlet.2012.11.002
   Herrera M, 2013, CLIN CANCER RES, V19, P5914, DOI 10.1158/1078-0432.CCR-13-0694
   Hesami P, 2014, CLIN EXP METASTAS, V31, P435, DOI 10.1007/s10585-014-9638-5
   Hirschhaeuser F, 2011, CANCER RES, V71, P6921, DOI 10.1158/0008-5472.CAN-11-1457
   Hirt C, 2014, ADV DRUG DE IN PRESS, V0, P0
   Holzapfel BM, 2014, BIOMATERIALS, V35, P4108, DOI 10.1016/j.biomaterials.2014.01.062
   Horie M, 2012, BIOCHEM BIOPH RES CO, V423, P158, DOI 10.1016/j.bbrc.2012.05.104
   Hosseinkhani H, 2006, BIOMATERIALS, V27, P4079, DOI 10.1016/j.biomaterials.2006.03.030
   Hsu PP, 2008, CELL, V134, P703, DOI 10.1016/j.cell.2008.08.021
   Hua M, 2009, P NATL ACAD SCI USA, V106, P3372, DOI 10.1073/pnas.0813306106
   Hughes CS, 2010, PROTEOMICS, V10, P1886, DOI 10.1002/pmic.200900758
   Hutmacher DW, 2009, J CELL MOL MED, V13, P1417, DOI 10.1111/j.1582-4934.2009.00853.x
   Hwang RF, 2008, CANCER RES, V68, P918, DOI 10.1158/0008-5472.CAN-07-5714
   HYNES RO, 1992, CELL, V69, P11, DOI 10.1016/0092-8674(92)90115-S
   Idoyaga J, 2007, CANCER IMMUNOL IMMUN, V56, P1237, DOI 10.1007/s00262-006-0275-y
   Ikushima H, 2010, NAT REV CANCER, V10, P415, DOI 10.1038/nrc2853
   Ilan N, 2006, INT J BIOCHEM CELL B, V38, P2018, DOI 10.1016/j.biocel.2006.06.004
   Infanger DW, 2013, ANNU REV BIOMED ENG, V15, P29, DOI 10.1146/annurev-bioeng-071811-150028
   Ingber DE, 2002, DIFFERENTIATION, V70, P547, DOI 10.1046/j.1432-0436.2002.700908.x
   Ito T, 2007, J EXP MED, V204, P105, DOI 10.1084/jem.20061660
   Izumi H, 2011, CANCER SCI, V102, P1007, DOI 10.1111/j.1349-7006.2011.01908.x
   Jackson C, 2011, CLIN DEV IMMUNOL, V0, P0, DOI DOI 10.1155/2011/732413
   Jahrsdorfer B, 2010, BLOOD, V115, P1156, DOI 10.1182/blood-2009-07-235382
   Jain MV, 2013, J CELL MOL MED, V17, P12, DOI 10.1111/jcmm.12001
   Jain RK, 2006, NAT CLIN PRACT ONCOL, V3, P24, DOI 10.1038/ncponc0403
   Jensen TO, 2012, CANCER-AM CANCER SOC, V118, P2476, DOI 10.1002/cncr.26511
   Jing WQ, 2007, BIOL BLOOD MARROW TR, V13, P277, DOI 10.1016/j.bbmt.2006.11.018
   Jinka Rajeswari, 2012, INT J CELL BIOL, V2012, P219196, DOI 10.1155/2012/219196
   Kaczmarek A, 2013, IMMUNITY, V38, P209, DOI 10.1016/j.immuni.2013.02.003
   Kalluri R, 2006, NAT REV CANCER, V6, P392, DOI 10.1038/nrc1877
   Kamoshida G, 2013, CLIN EXP METASTAS, V30, P289, DOI 10.1007/s10585-012-9536-7
   Kaplan RN, 2006, CANCER RES, V66, P11089, DOI 10.1158/0008-5472.CAN-06-2407
   Kato Y, 2005, J BIOL CHEM, V280, P10938, DOI 10.1074/jbc.M411313200
   Kauppila S, 1998, J PATHOL, V186, P262, DOI 10.1002/(SICI)1096-9896(1998110)186:3<262::AID-PATH191>3.0.CO;2-3
   Kawamura K, 2009, PATHOL INT, V59, P300, DOI 10.1111/j.1440-1827.2009.02369.x
   Kennedy R, 2008, IMMUNOL REV, V222, P129, DOI 10.1111/j.1600-065X.2008.00616.x
   Kenny PA, 2007, MOL ONCOL, V1, P84, DOI 10.1016/j.molonc.2007.02.004
   Kershaw MH, 2013, NAT REV CANCER, V13, P525, DOI 10.1038/nrc3565
   Kessenbrock K, 2010, CELL, V141, P52, DOI 10.1016/j.cell.2010.03.015
   Kim MJ, 2013, CYTOKINE, V64, P516, DOI 10.1016/j.cyto.2013.07.021
   Kimlin LC, 2013, MOL CARCINOGEN, V52, P167, DOI 10.1002/mc.21844
   Kimura H, 1996, CANCER RES, V56, P5522
   Kiskowski MA, 2011, CANCER RES, V71, P3459, DOI 10.1158/0008-5472.CAN-10-2999
   Knutson KL, 2005, CANCER IMMUNOL IMMUN, V54, P721, DOI 10.1007/s00262-004-0653-2
   Kohanbash G, 2013, CANCER RES, V73, P6413, DOI 10.1158/0008-5472.CAN-12-4124
   Komohara Y, 2008, J PATHOL, V216, P15, DOI 10.1002/path.2370
   Kostenuik PJ, 2009, J BONE MINER RES, V24, P182, DOI 10.1359/JBMR.081112
   Kumar S, 2009, CANCER METAST REV, V28, P113, DOI 10.1007/s10555-008-9173-4
   Kurahara H, 2011, J SURG RES, V167, PE211, DOI 10.1016/j.jss.2009.05.026
   Kutys ML, 2013, EXP CELL RES, V319, P2434, DOI 10.1016/j.yexcr.2013.05.030
   LaCasse CJ, 2011, J IMMUNOL, V187, P6310, DOI 10.4049/jimmunol.1101812
   Lardner A, 2001, J LEUKOCYTE BIOL, V69, P522
   Lee JH, 2013, CANCER RES, V73, P3604, DOI 10.1158/0008-5472.CAN-12-4563
   Lelievre SA, 2009, BBA-GEN SUBJECTS, V1790, P925, DOI 10.1016/j.bbagen.2009.03.013
   Lesterhuis WJ, 2011, J CLIN INVEST, V121, P3100, DOI 10.1172/JCI43656
   Levental KR, 2009, CELL, V139, P891, DOI 10.1016/j.cell.2009.10.027
   LEWIS CE, 1995, J LEUKOCYTE BIOL, V57, P747, DOI 10.1002/jlb.57.5.747
   Li R, 2003, LANGENBECK ARCH SURG, V388, P406, DOI 10.1007/s00423-003-0416-0
   Li X, 2008, ONCOGENE, V27, P7118, DOI 10.1038/onc.2008.293
   Lin D, 2014, CANCER RES, V74, P1272, DOI 10.1158/0008-5472.CAN-13-2921-T
   Liu CZ, 2012, CHINESE J CANCER RES, V24, P130, DOI 10.1007/s11670-012-0130-y
   Liu IM, 2009, EMBO J, V28, P88, DOI 10.1038/emboj.2008.266
   Liu Y, 2008, CLIN IMMUNOL, V129, P471, DOI 10.1016/j.clim.2008.07.030
   Lotz C, 2007, ONCOL REP, V17, P239
   Lu PF, 2011, CSH PERSPECT BIOL, V3, P0, DOI 10.1101/cshperspect.a005058
   Lu PF, 2012, J CELL BIOL, V196, P395, DOI 10.1083/jcb.201102147
   Lu T, 2004, P NATL ACAD SCI USA, V101, P7112, DOI 10.1073/pnas.0402048101
   Ly LV, 2010, J IMMUNOL, V185, P3481, DOI 10.4049/jimmunol.0903479
   Maher J, 2004, BRIT J CANCER, V91, P817, DOI 10.1038/sj.bjc.6602022
   Marcus A, 2014, ADV IMMUNOL, V122, P91, DOI 10.1016/B978-0-12-800267-4.00003-1
   Marino ML, 2012, J BIOL CHEM, V287, P30664, DOI 10.1074/jbc.M112.339127
   Martin-Belmonte F, 2012, NAT REV CANCER, V12, P23, DOI 10.1038/nrc3169
   Martinez-Outschoorn UE, 2010, CELL CYCLE, V9, P3515, DOI 10.4161/cc.9.17.12928
   Masson N, 2014, CANCER METAB, V2, P0, DOI 10.1186/2049-3002-2-3
   Matsumura Y, 2012, ADV DRUG DELIVER REV, V64, P710, DOI 10.1016/j.addr.2011.12.010
   Mazzio EA, 2012, CANCER SCI, V103, P422, DOI 10.1111/j.1349-7006.2012.02206.x
   McBrian MA, 2013, MOL CELL, V49, P310, DOI 10.1016/j.molcel.2012.10.025
   McEvoy J, 2012, PLOS ONE, V7, P0, DOI 10.1371/journal.pone.0042739
   Melkus MW, 2006, NAT MED, V12, P1316, DOI 10.1038/nm1431
   Mendler AN, 2012, INT J CANCER, V131, P633, DOI 10.1002/ijc.26410
   Mhawech-Fauceglia Paulette, 2013, CANCER IMMUN, V13, P1
   MINTZ B, 1975, P NATL ACAD SCI USA, V72, P3585, DOI 10.1073/pnas.72.9.3585
   Motz GT, 2013, IMMUNITY, V39, P61, DOI 10.1016/j.immuni.2013.07.005
   Muller A, 2001, NATURE, V410, P50, DOI 10.1038/35065016
   Mundhada S, 2005, LEUKEMIA LYMPHOMA, V46, P571, DOI 10.1080/10428190500032596
   Muranski P, 2013, BLOOD, V121, P2402, DOI 10.1182/blood-2012-09-378653
   Murray PJ, 2011, NAT REV IMMUNOL, V11, P723, DOI 10.1038/nri3073
   Nagaraj S, 2007, NAT MED, V13, P828, DOI 10.1038/nm1609
   Nakamura K, 2001, J EXP MED, V194, P629, DOI 10.1084/jem.194.5.629
   Nasser NJ, 2008, CELL MOL LIFE SCI, V65, P1706, DOI 10.1007/s00018-008-7584-6
   Navratilova J, 2013, CHEMOTHERAPY, V59, P112, DOI 10.1159/000353915
   Nelson CM, 2005, SEMIN CANCER BIOL, V15, P342, DOI 10.1016/j.semcancer.2005.05.001
   NERI A, 1981, INT J CANCER, V28, P731, DOI 10.1002/ijc.2910280612
   Numasaki M, 2003, BLOOD, V101, P2620, DOI 10.1182/blood-2002-05-1461
   Nyga A, 2011, J CELL COMMUN SIGNAL, V5, P239, DOI 10.1007/s12079-011-0132-4
   OConnell JT, 2011, P NATL ACAD SCI USA, V108, P16002, DOI 10.1073/pnas.1109493108
   Ostman A, 2009, CURR OPIN GENET DEV, V19, P67, DOI 10.1016/j.gde.2009.01.003
   Ohashi T, 2013, INT J CANCER, V133, P1107, DOI 10.1002/ijc.28114
   Ohtsubo T, 2001, INT J RADIAT ONCOL, V49, P1391, DOI 10.1016/S0360-3016(00)01590-X
   Olive KP, 2009, SCIENCE, V324, P1457, DOI 10.1126/science.1171362
   Olumi AF, 1999, CANCER RES, V59, P5002
   Onishi Y, 2008, P NATL ACAD SCI USA, V105, P10113, DOI 10.1073/pnas.0711106105
   Orimo A, 2005, CELL, V121, P335, DOI 10.1016/j.cell.2005.02.034
   Ostrand-Rosenberg S, 2010, CANCER IMMUNOL IMMUN, V59, P1593, DOI 10.1007/s00262-010-0855-8
   Pardoll DM, 2012, NAT REV CANCER, V12, P252, DOI 10.1038/nrc3239
   Park HJ, 2003, RADIAT RES, V159, P86, DOI 10.1667/0033-7587(2003)159[0086:IOEPOG]2.0.CO;2
   Parks SK, 2013, NAT REV CANCER, V13, P611, DOI 10.1038/nrc3579
   Pathak A, 2012, P NATL ACAD SCI USA, V109, P10334, DOI 10.1073/pnas.1118073109
   Pickl M, 2009, ONCOGENE, V28, P461, DOI 10.1038/onc.2008.394
   Polet F, 2013, J INTERN MED, V273, P156, DOI 10.1111/joim.12016
   Proia DA, 2006, NAT PROTOC, V1, P206, DOI 10.1038/nprot.2006.31
   Provenzano PP, 2006, BMC MED, V4, P0, DOI 10.1186/1741-7015-4-38
   Quiros RM, 2008, GYNECOL ONCOL, V110, P99, DOI 10.1016/j.ygyno.2008.03.006
   Raghunand N, 1999, BRIT J CANCER, V80, P1005, DOI 10.1038/sj.bjc.6690455
   Ramakrishnan R, 2010, J CLIN INVEST, V120, P1111, DOI 10.1172/JCI40269
   Raulet DH, 2009, NAT REV IMMUNOL, V9, P568, DOI 10.1038/nri2604
   Rebouissou S, 2009, NATURE, V457, P200, DOI 10.1038/nature07475
   Reyal F, 2012, BREAST CANCER RES, V14, P0, DOI 10.1186/bcr3095
   Rhodes NP, 2004, J MATER SCI-MATER M, V15, P391, DOI 10.1023/B:JMSM.0000021108.74004.7e
   Rizki A, 2008, CANCER RES, V68, P1378, DOI 10.1158/0008-5472.CAN-07-2225
   Robbins PD, 2014, NAT REV IMMUNOL, V14, P195, DOI 10.1038/nri3622
   Robbins PF, 2013, NAT MED, V19, P747, DOI 10.1038/nm.3161
   Rodriguez PC, 2007, BLOOD, V109, P1568, DOI 10.1182/blood-2006-06-031856
   Rodriguez PC, 2004, CANCER RES, V64, P5839, DOI 10.1158/0008-5472.CAN-04-0465
   Rofstad EK, 2006, CANCER RES, V66, P6699, DOI 10.1158/0008-5472.CAN-06-0983
   Rongvaux A, 2014, NAT BIOTECHNOL, V32, P364, DOI 10.1038/nbt.2858
   Rowe RG, 2008, TRENDS CELL BIOL, V18, P560, DOI 10.1016/j.tcb.2008.08.007
   ROZHIN J, 1994, CANCER RES, V54, P6517
   Ruan GX, 2013, J BIOL CHEM, V288, P21161, DOI 10.1074/jbc.M113.474619
   Rusakiewicz S, 2013, CANCER RES, V73, P3499, DOI 10.1158/0008-5472.CAN-13-0371
   Sakaguchi S, 2004, ANNU REV IMMUNOL, V22, P531, DOI 10.1146/annurev.immunol.21.120601.141122
   Sakaguchi S, 2008, CELL, V133, P775, DOI 10.1016/j.cell.2008.05.009
   SANTIBANEZ JF, 2013, ISRN DERMATOL, V2013, P0
   Sarrabayrouse G, 2010, PLOS ONE, V5, P0, DOI 10.1371/journal.pone.0009043
   Schedin P, 2011, CSH PERSPECT BIOL, V3, P0, DOI 10.1101/cshperspect.a003228
   Schoppmann SF, 2002, AM J PATHOL, V161, P947, DOI 10.1016/S0002-9440(10)64255-1
   Scott DA, 2011, J BIOL CHEM, V286, P42626, DOI 10.1074/jbc.M111.282046
   Sharpless NE, 2006, NAT REV DRUG DISCOV, V5, P741, DOI 10.1038/nrd2110
   Shultz LD, 2005, J IMMUNOL, V174, P6477, DOI 10.4049/jimmunol.174.10.6477
   Sica A, 2006, EUR J CANCER, V42, P717, DOI 10.1016/j.ejca.2006.01.003
   Siegel PM, 2003, NAT REV CANCER, V3, P807, DOI 10.1038/nrc1208
   Sisirak V, 2012, CANCER RES, V72, P5188, DOI 10.1158/0008-5472.CAN-11-3468
   SKARSGARD LD, 1995, ANTICANCER RES, V15, P219
   Solinas G, 2010, J IMMUNOL, V185, P642, DOI 10.4049/jimmunol.1000413
   Son J, 2013, NATURE, V496, P101, DOI 10.1038/nature12040
   Sonnenschein C, 2008, SEMIN CANCER BIOL, V18, P372, DOI 10.1016/j.semcancer.2008.03.012
   Sonnenschein C, 2014, J BIOSCIENCES, V39, P281, DOI 10.1007/s12038-013-9403-y
   Sonveaux P, 2012, PLOS ONE, V7, P0, DOI 10.1371/journal.pone.0033418
   Soto AM, 2010, NAT REV ENDOCRINOL, V6, P364, DOI 10.1038/nrendo.2010.87
   Srivastava MK, 2010, CANCER RES, V70, P68, DOI 10.1158/0008-5472.CAN-09-2587
   Stearns ME, 1999, CLIN CANCER RES, V5, P711
   Stewart DA, 2012, MOL CANCER RES, V10, P727, DOI 10.1158/1541-7786.MCR-11-0604
   Straussman R, 2012, NATURE, V487, P500, DOI 10.1038/nature11183
   Sun JC, 2011, NAT REV IMMUNOL, V11, P645, DOI 10.1038/nri3044
   Sun Y, 2012, NAT MED, V18, P1359, DOI 10.1038/nm.2890
   Sundararaghavan HG, 2013, BIOTECHNOL BIOENG, V110, P1249, DOI 10.1002/bit.24788
   Tavares-Valente D, 2013, J BIOENERG BIOMEMBR, V45, P467, DOI 10.1007/s10863-013-9519-7
   Tentler JJ, 2012, NAT REV CLIN ONCOL, V9, P338, DOI 10.1038/nrclinonc.2012.61
   Terabe M, 2008, ADV CANCER RES, V101, P277, DOI 10.1016/S0065-230X(08)00408-9
   Tesniere A, 2008, CELL DEATH DIFFER, V15, P3, DOI 10.1038/sj.cdd.4402269
   Tewari N, 2013, BMC CANCER, V13, P0, DOI 10.1186/1471-2407-13-436
   Thibaudeau L, 2014, CANCER METAST REV, V33, P721, DOI 10.1007/s10555-014-9499-z
   Thibaudeau L, 2014, DIS MODEL MECH, V7, P299, DOI 10.1242/dmm.014076
   Tjiu JW, 2009, J INVEST DERMATOL, V129, P1016, DOI 10.1038/jid.2008.310
   Trimboli AJ, 2009, NATURE, V461, P1084, DOI 10.1038/nature08486
   Ulrich TA, 2010, BIOMATERIALS, V31, P1875, DOI 10.1016/j.biomaterials.2009.10.047
   van Dongen M, 2010, INT J CANCER, V127, P899, DOI 10.1002/ijc.25113
   Vanden Berghe T, 2014, NAT REV MOL CELL BIO, V15, P134, DOI 10.1038/nrm3737
   Vander Heiden MG, 2011, NAT REV DRUG DISCOV, V10, P671, DOI 10.1038/nrd3504
   Vaupel P, 2004, METHOD ENZYMOL, V381, P335
   Vaupel P, 2008, ONCOLOGIST, V13, P21, DOI 10.1634/theoncologist.13-S3-21
   Vaupel P, 2007, CANCER METAST REV, V26, P225, DOI 10.1007/s10555-007-9055-1
   Vegran F, 2011, CANCER RES, V71, P2550, DOI 10.1158/0008-5472.CAN-10-2828
   Verona EV, 2007, CANCER RES, V67, P5737, DOI 10.1158/0008-5472.CAN-07-0444
   Vicent S, 2012, CANCER RES, V72, P5744, DOI 10.1158/0008-5472.CAN-12-1097
   Vindrieux D, 2009, ENDOCR-RELAT CANCER, V16, P663, DOI 10.1677/ERC-09-0109
   Voskoglou-Nomikos T, 2003, CLIN CANCER RES, V9, P4227
   Vudattu NK, 2014, J IMMUNOL, V193, P587, DOI 10.4049/jimmunol.1302455
   Vuk-Pavlovic S, 2010, PROSTATE, V70, P443, DOI 10.1002/pros.21078
   Vukovic V, 1997, BRIT J CANCER, V75, P1167, DOI 10.1038/bjc.1997.201
   Wahl A, 2014, J IMMUNOL METHODS, V410, P28, DOI 10.1016/j.jim.2014.06.009
   Wang F, 1998, P NATL ACAD SCI USA, V95, P14821, DOI 10.1073/pnas.95.25.14821
   Wang J, 2010, BREAST CANCER RES TR, V120, P337, DOI 10.1007/s10549-009-0391-4
   Wang L, 2009, J EXP MED, V206, P1457, DOI 10.1084/jem.20090207
   WARBURG O, 1956, SCIENCE, V124, P269
   Weaver VM, 2002, CANCER CELL, V2, P205, DOI 10.1016/S1535-6108(02)00125-3
   Weaver VM, 1997, J CELL BIOL, V137, P231, DOI 10.1083/jcb.137.1.231
   Wenger SL, 2004, BIOSCIENCE REP, V24, P631, DOI 10.1007/s10540-005-2797-5
   Wilke CM, 2010, INT J CANCER, V127, P748, DOI 10.1002/ijc.25464
   Wilson WR, 2011, NAT REV CANCER, V11, P393, DOI 10.1038/nrc3064
   Winter H, 2007, J TRANSL MED, V5, P0, DOI 10.1186/1479-5876-5-56
   Wojtkowiak JW, 2011, MOL PHARMACEUT, V8, P2032, DOI 10.1021/mp200292c
   Wong JL, 2013, CANCER RES, V73, P4653, DOI 10.1158/0008-5472.CAN-12-4366
   Wouters BG, 2008, NAT REV CANCER, V8, P851, DOI 10.1038/nrc2501
   Wrzesinski C, 2007, J CLIN INVEST, V117, P492, DOI 10.1172/JCI30414
   Wu M, 2009, P NATL ACAD SCI USA, V106, P7022, DOI 10.1073/pnas.0811785106
   Wyckoff J, 2004, CANCER RES, V64, P7022, DOI 10.1158/0008-5472.CAN-04-1449
   Xu YB, 2013, CANCER IMMUNOL IMMUN, V62, P1637, DOI 10.1007/s00262-013-1466-y
   Yamada KM, 2007, CELL, V130, P601, DOI 10.1016/j.cell.2007.08.006
   YAMAMURA M, 1993, J CLIN INVEST, V91, P1005, DOI 10.1172/JCI116256
   Yang G, 2006, P NATL ACAD SCI USA, V103, P16472, DOI 10.1073/pnas.0605752103
   Yang JB, 2007, GENE DEV, V21, P1396, DOI 10.1101/gad.1553707
   Ye J, 2013, AM J PATHOL, V182, P10, DOI 10.1016/j.ajpath.2012.08.041
   Yu HS, 1997, PHARMACEUT RES, V14, P757, DOI 10.1023/A:1012150405949
   Yu Y, 2013, J IMMUNOL, V190, P1873, DOI 10.4049/jimmunol.1201989
   Zeng L, 2010, CYTOKINE, V49, P294, DOI 10.1016/j.cyto.2009.11.015
   Zeugolis DI, 2008, J BIOMED MATER RES A, V86A, P892, DOI 10.1002/jbm.a.31694
   Zhang B, 2013, PLOS ONE, V8, P0, DOI 10.1371/journal.pone.0057114
   Zhang QW, 2012, PLOS ONE, V7, P0, DOI 10.1371/journal.pone.0050946
   Zhang W, 2010, CLIN CANCER RES, V16, P3420, DOI 10.1158/1078-0432.CCR-09-2904
   Zhang XM, 2013, CANCER RES, V73, P4885, DOI 10.1158/0008-5472.CAN-12-4081
   Zhou S, 2013, PLOS ONE, V8, P0, DOI 10.1371/journal.pone.0074430
   ZHU GG, 1995, CANCER, V75, P1010, DOI 10.1002/1097-0142(19950215)75:4<1010::AID-CNCR2820750417>3.0.CO;2-O
   Zou WP, 2010, NAT REV IMMUNOL, V10, P248, DOI 10.1038/nri2742
   Zou WP, 2001, NAT MED, V7, P1339, DOI 10.1038/nm1201-1339
   Zou WP, 2005, NAT REV CANCER, V5, P263, DOI 10.1038/nrc1586
NR 323
TC 135
Z9 141
U1 3
U2 34
PU ELSEVIER
PI AMSTERDAM
PA RADARWEG 29, 1043 NX AMSTERDAM, NETHERLANDS
SN 0169-409X
EI 1872-8294
J9 ADV DRUG DELIVER REV
JI Adv. Drug Deliv. Rev.
PD DEC 15
PY 2014
VL 79-80
IS 
BP 222
EP 237
DI 10.1016/j.addr.2014.09.009
PG 16
WC Pharmacology & Pharmacy
SC Pharmacology & Pharmacy
GA AY5HX
UT WOS:000347604400019
PM 25305336
DA 2023-09-23
ER

PT J
AU Drake, LE
   Macleod, KF
AF Drake, Lauren E.
   Macleod, Kay F.
TI Tumour suppressor gene function in carcinoma-associated fibroblasts: from tumour cells via EMT and back again?
SO JOURNAL OF PATHOLOGY
LA English
DT Article
DE carcinoma-associated fibroblasts; trophic support; EMT; lineage tracing; RB; Pten; p53; micro-RNAs; TGF beta
ID epithelial-mesenchymal transition; cancer-associated fibroblasts; stromal fibroblasts; human breast; microdissected stroma; pancreatic-cancer; growth; microenvironment; carcinogenesis; tumorigenesis
AB Recent reports indicate that inactivation of the RB, TP53 or PTEN tumour suppressor genes is detected in tumour stroma of oropharyngeal, breast and other human cancers. Mouse models have validated the tumour-promoting effects of deleting Rb, Pten or p53 in fibroblasts that converts them from normal fibroblasts to carcinoma associated fibroblasts (CAFs). The tumour-promoting activity of CAFs in these contexts was associated with increased paracrine signaling to tumour cells through production of specific growth factors, chemokines and MMPs by CAFs. The conversion of NOFs into CAFs through acquisition of specific mutations, such as loss of tumour suppressors, or deregulated expression of microRNAs or key epigenetic events, can clearly occur independently of genetic and epigenetic changes in tumour cells but an alternative source of CAFs that is being reconsidered is that CAFs derive from the tumour cells by EMT. Recent mouse models employing lineage-tracing techniques have suggested that this can take place in vivo and the extent to which this is relevant more broadly is discussed. Copyright (c) 2013 Pathological Society of Great Britain and Ireland. Published by John Wiley & Sons, Ltd.
C1 [Drake, Lauren E.; Macleod, Kay F.] Univ Chicago, Ben May Dept Canc Res, Chicago, IL 60637 USA.
   [Drake, Lauren E.; Macleod, Kay F.] Univ Chicago, Comm Mol Pathogenesis & Mol Med, Chicago, IL 60637 USA.
   [Macleod, Kay F.] Univ Chicago, Comm Canc Biol, Chicago, IL 60637 USA.
C3 University of Chicago; University of Chicago; University of Chicago
RP Macleod, KF (通讯作者)，Gordon Ctr Integrat Sci, W338,929 East 57th St, Chicago, IL 60637 USA.
EM kmacleod@uchicago.edu
FU Ovarian Cancer Research Foundation [PPD/UC/01.12]
CR Arima Y, 2008, CANCER RES, V68, P5104, DOI 10.1158/0008-5472.CAN-07-5680
   Bell D, 2011, NATURE, V474, P609, DOI 10.1038/nature10166
   Bhowmick NA, 2004, NATURE, V432, P332, DOI 10.1038/nature03096
   Bhowmick NA, 2004, SCIENCE, V303, P848, DOI 10.1126/science.1090922
   Bronisz A, 2012, NAT CELL BIOL, V14, P159, DOI 10.1038/ncb2396
   Capparelli C, 2012, CELL CYCLE, V11, P2285, DOI 10.4161/cc.20718
   Chang CJ, 2011, NAT CELL BIOL, V13, P317, DOI 10.1038/ncb2173
   Chang HY, 2002, P NATL ACAD SCI USA, V99, P12877, DOI 10.1073/pnas.162488599
   Cichon AC, 2013, ONCOTARGET, V4, P1103, DOI 10.18632/oncotarget.1078
   DeNardo DG, 2009, CANCER CELL, V16, P91, DOI 10.1016/j.ccr.2009.06.018
   Dong P, 2013, ONCOGENE, V32, P3286, DOI 10.1038/onc.2012.334
   Fukino K, 2004, CANCER RES, V64, P7231, DOI 10.1158/0008-5472.CAN-04-2866
   Gatenby RA, 2008, NAT REV CANCER, V8, P56, DOI 10.1038/nrc2255
   Gillies RJ, 2012, NAT REV CANCER, V12, P487, DOI 10.1038/nrc3298
   Guerra C, 2011, CANCER CELL, V19, P728, DOI 10.1016/j.ccr.2011.05.011
   Hanahan D, 2012, CANCER CELL, V21, P309, DOI 10.1016/j.ccr.2012.02.022
   Hayward SW, 2001, CANCER RES, V61, P8135
   Hill R, 2005, CELL, V123, P1001, DOI 10.1016/j.cell.2005.09.030
   Hosein AN, 2010, CANCER RES, V70, P5770, DOI 10.1158/0008-5472.CAN-10-0673
   Hu M, 2005, NAT GENET, V37, P899, DOI 10.1038/ng1596
   Ikushima H, 2010, NAT REV CANCER, V10, P415, DOI 10.1038/nrc2853
   Jiang Z, 2010, J CLIN INVEST, V120, P3296, DOI 10.1172/JCI41490
   Kalluri R, 2006, NAT REV CANCER, V6, P392, DOI 10.1038/nrc1877
   Karnoub AE, 2007, NATURE, V449, P557, DOI 10.1038/nature06188
   Kim T, 2011, J EXP MED, V208, P875, DOI 10.1084/jem.20110235
   Krtolica A, 2001, P NATL ACAD SCI USA, V98, P12072, DOI 10.1073/pnas.211053698
   Kuilman T, 2009, NAT REV CANCER, V9, P81, DOI 10.1038/nrc2560
   Kuperwasser C, 2004, P NATL ACAD SCI USA, V101, P4966, DOI 10.1073/pnas.0401064101
   Kurose K, 2002, NAT GENET, V32, P355, DOI 10.1038/ng1013
   Littlepage LE, 2005, CANCER CELL, V7, P499, DOI 10.1016/j.ccr.2005.05.019
   Liu HP, 2009, MOL CANCER RES, V7, P1099, DOI 10.1158/1541-7786.MCR-08-0439
   Mitra AK, 2012, CANCER DISCOV, V2, P1100, DOI 10.1158/2159-8290.CD-12-0206
   Moinfar F, 2000, CANCER RES, V60, P2562
   Ohuchida K, 2004, CANCER RES, V64, P3215, DOI 10.1158/0008-5472.CAN-03-2464
   Olumi AF, 1999, CANCER RES, V59, P5002
   Orimo A, 2005, CELL, V121, P335, DOI 10.1016/j.cell.2005.02.034
   Orimo A, 2007, CANCER BIOL THER, V6, P0
   Orimo A, 2006, CELL CYCLE, V5, P1597, DOI 10.4161/cc.5.15.3112
   Paterson RF, 2003, CANCER, V98, P1830, DOI 10.1002/cncr.11747
   Patocs A, 2007, NEW ENGL J MED, V357, P2543, DOI 10.1056/NEJMoa071825
   Pickard A, 2012, J INVEST DERMATOL, V132, P2691, DOI 10.1038/jid.2012.201
   Pickard A, 2012, EMBO J, V31, P3092, DOI 10.1038/emboj.2012.153
   Pinho AV, 2011, CELL CYCLE, V10, P1312, DOI 10.4161/cc.10.8.15363
   Polyak K, 2009, NAT REV CANCER, V9, P265, DOI 10.1038/nrc2620
   Qiu W, 2008, NAT GENET, V40, P650, DOI 10.1038/ng.117
   Rhim AD, 2012, CELL, V148, P349, DOI 10.1016/j.cell.2011.11.025
   Rinn JL, 2006, PLOS GENET, V2, P1084, DOI 10.1371/journal.pgen.0020119
   Sugimoto H, 2006, CANCER BIOL THER, V5, P1640, DOI 10.4161/cbt.5.12.3354
   Thiery JP, 2009, CELL, V139, P871, DOI 10.1016/j.cell.2009.11.007
   Trimboli AJ, 2009, NATURE, V461, P1084, DOI 10.1038/nature08486
   Tuhkanen H, 2004, INT J CANCER, V109, P247, DOI 10.1002/ijc.11733
   Wernert N, 2001, ANTICANCER RES, V21, P2259
   Yates LR, 2012, NAT REV GENET, V13, P795, DOI 10.1038/nrg3317
   Zhang JH, 2011, AM J PATHOL, V178, P382, DOI 10.1016/j.ajpath.2010.11.017
   Zhang YH, 2011, J BIOL CHEM, V286, P0, DOI 10.1074/jbc.M110.214585
NR 55
TC 29
Z9 31
U1 0
U2 34
PU WILEY-BLACKWELL
PI HOBOKEN
PA 111 RIVER ST, HOBOKEN 07030-5774, NJ USA
SN 0022-3417
EI 1096-9896
J9 J PATHOL
JI J. Pathol.
PD FEB 15
PY 2014
VL 232
IS 3
BP 283
EP 288
DI 10.1002/path.4298
PG 6
WC Oncology; Pathology
SC Oncology; Pathology
GA 304DG
UT WOS:000330726500002
PM 24254977
DA 2023-09-23
ER

PT J
AU De Marco, P
   Romeo, E
   Vivacqua, A
   Malaguarnera, R
   Abonante, S
   Romeo, F
   Pezzi, V
   Belfiore, A
   Maggiolini, M
AF De Marco, Paola
   Romeo, Enrica
   Vivacqua, Adele
   Malaguarnera, Roberta
   Abonante, Sergio
   Romeo, Francesco
   Pezzi, Vincenzo
   Belfiore, Antonino
   Maggiolini, Marcello
TI GPER1 is regulated by insulin in cancer cells and cancer-associated fibroblasts
SO ENDOCRINE-RELATED CANCER
LA English
DT Article
DE insulin; GPER1; estrogen; cancer cells; cancer-associated fibroblasts (CAFs)
ID gene-expression changes; coupled receptor gpr30; growth-factor-i; breast-cancer; estrogen-receptor; signaling pathway; pancreatic-islets; glucose-uptake; female mice; cross-talk
AB Elevated insulin levels have been associated with an increased cancer risk as well as with aggressive and metastatic cancer phenotypes characterized by a poor prognosis. Insulin stimulates the proliferation, migration, and invasiveness of cancer cells through diverse transduction pathways, including estrogen signaling. As G protein estrogen receptor 1 (GPER1) mediates rapid cell responses to estrogens, we evaluated the potential of insulin to regulate GPER1 expression and function in leiomyosarcoma cancer cells (SKUT-1) and breast cancer-associated fibroblasts (CAFs), which were used as a model system. We found that insulin transactivates the GPER1 promoter sequence and increases the mRNA and protein expression of GPER1 through the activation of the PRKCD/MAPK1/c-Fos/AP1 transduction pathway, as ascertained by means of specific pharmacological inhibitors and gene-silencing experiments. Moreover, cell migration triggered by insulin occurred through GPER1 and its main target gene CTGF, whereas the insulin-induced expression of GPER1 boosted cell-cycle progression and the glucose uptake stimulated by estrogens. Notably, a positive correlation between insulin serum levels and GPER1 expression was found in cancer fibroblasts obtained from breast cancer patients. Altogether, our data indicate that GPER1 may be included among the complex network of transduction signaling triggered by insulin that drives cells toward cancer progression.
C1 [De Marco, Paola; Romeo, Enrica; Vivacqua, Adele; Pezzi, Vincenzo; Maggiolini, Marcello] Univ Calabria, Dept Pharm Hlth & Nutr Sci, I-87036 Arcavacata Di Rende, CS, Italy.
   [Abonante, Sergio; Romeo, Francesco] Reg Hosp, Cosenza, Italy.
   [Malaguarnera, Roberta; Belfiore, Antonino] Magna Graecia Univ Catanzaro, Dept Hlth, Catanzaro, Italy.
C3 University of Calabria; Magna Graecia University of Catanzaro
RP Maggiolini, M (通讯作者)，Univ Calabria, Dept Pharm Hlth & Nutr Sci, I-87036 Arcavacata Di Rende, CS, Italy.
EM marcellomaggiolini@yahoo.it
FU Associazione Italiana per la Ricerca sul Cancro (AIRC) [12849/2012, 14066/13]; AIRC project Calabria; Fondazione Cassa di Risparmio di Calabria e Lucania [PON01_01078]; Ministero della Salute [67/GR-2010-2319511]
CR Albanito L, 2008, ENDOCRINOLOGY, V149, P3799, DOI 10.1210/en.2008-0117
   Albanito L, 2007, CANCER RES, V67, P1859, DOI 10.1158/0008-5472.CAN-06-2909
   Alonso A, 2006, J GERONTOL A-BIOL, V61, P419, DOI 10.1093/gerona/61.5.419
   Arias-Pulido H, 2010, BREAST CANCER RES TR, V123, P51, DOI 10.1007/s10549-009-0631-7
   Balhuizen A, 2010, MOL CELL ENDOCRINOL, V320, P16, DOI 10.1016/j.mce.2010.01.030
   Bartella V, 2012, CELL SIGNAL, V24, P1515, DOI 10.1016/j.cellsig.2012.03.012
   Belfiore A, 2007, CURR PHARM DESIGN, V13, P671, DOI 10.2174/138161207780249173
   Belfiore A, 2011, ENDOCR-RELAT CANCER, V18, PR125, DOI 10.1530/ERC-11-0074
   Catsburg C, 2014, CANCER RES, V74, P3248, DOI 10.1158/0008-5472.CAN-13-3514
   Chu CY, 2008, J BIOMED SCI, V15, P675, DOI 10.1007/s11373-008-9264-9
   Cohen DH, 2012, ENDOCR-RELAT CANCER, V19, PF27, DOI 10.1530/ERC-11-0374
   De Francesco EM, 2014, CANCER RES, V74, P4053, DOI 10.1158/0008-5472.CAN-13-3590
   De Francesco EM, 2013, BREAST CANCER RES, V15, P0, DOI 10.1186/bcr3458
   De Marco P, 2013, ONCOGENE, V32, P678, DOI 10.1038/onc.2012.97
   Dennis MK, 2011, J STEROID BIOCHEM, V127, P358, DOI 10.1016/j.jsbmb.2011.07.002
   Duggan C, 2011, J CLIN ONCOL, V29, P32, DOI 10.1200/JCO.2009.26.4473
   Frasca F, 1999, MOL CELL BIOL, V19, P3278, DOI 10.1128/mcb.19.5.3278
   Garrido P, 2013, ENDOCRINOLOGY, V154, P1979, DOI 10.1210/en.2012-1558
   Hall JM, 2001, J BIOL CHEM, V276, P36869, DOI 10.1074/jbc.R100029200
   Hess J, 2004, J CELL SCI, V117, P5965, DOI 10.1242/jcs.01589
   Ignatov A, 2011, BREAST CANCER RES TR, V128, P457, DOI 10.1007/s10549-011-1584-1
   Kabat GC, 2009, INT J CANCER, V125, P2704, DOI 10.1002/ijc.24609
   Kisfalvi K, 2007, ENDOCRINOLOGY, V148, P3246, DOI 10.1210/en.2006-1711
   Kumar R, 2011, ENDOCRINOLOGY, V152, P2568, DOI 10.1210/en.2010-1361
   Lappano R, 2012, CURR CANCER DRUG TAR, V12, P531, DOI 10.2174/156800912800673284
   Lappano R, 2013, J STEROID BIOCHEM, V137, P50, DOI 10.1016/j.jsbmb.2013.03.005
   Lappano R, 2011, NAT REV DRUG DISCOV, V10, P47, DOI 10.1038/nrd3320
   Liu S, 2013, DIABETOLOGIA, V56, P370, DOI 10.1007/s00125-012-2764-1
   Liu SH, 2009, DIABETES, V58, P2292, DOI 10.2337/db09-0257
   Madeo A, 2010, CANCER RES, V70, P6036, DOI 10.1158/0008-5472.CAN-10-0408
   Maggiolini M, 2004, J BIOL CHEM, V279, P27008, DOI 10.1074/jbc.M403588200
   Maggiolini M, 2010, J ENDOCRINOL, V204, P105, DOI 10.1677/JOE-09-0242
   Marchese S, 2012, PLOS ONE, V7, P0, DOI 10.1371/journal.pone.0045767
   Martensson UEA, 2009, ENDOCRINOLOGY, V150, P687, DOI 10.1210/en.2008-0623
   Mizukami Y, 2010, ENDOCR J, V57, P101, DOI 10.1507/endocrj.K09E-332
   Morcavallo A, 2011, MOL ENDOCRINOL, V25, P1456, DOI 10.1210/me.2010-0484
   Moreno M, 2010, AGE, V32, P1, DOI 10.1007/s11357-009-9095-2
   Pandey DP, 2009, EMBO J, V28, P523, DOI 10.1038/emboj.2008.304
   Pandini G, 2002, J BIOL CHEM, V277, P39684, DOI 10.1074/jbc.M202766200
   Prossnitz ER, 2014, MOL CELL ENDOCRINOL, V389, P71, DOI 10.1016/j.mce.2014.02.002
   Prossnitz ER, 2011, NAT REV ENDOCRINOL, V7, P715, DOI 10.1038/nrendo.2011.122
   Prossnitz ER, 2009, MOL CELL ENDOCRINOL, V308, P32, DOI 10.1016/j.mce.2009.03.026
   Pupo M, 2012, ENVIRON HEALTH PERSP, V120, P1177, DOI 10.1289/ehp.1104526
   Recchia AG, 2011, J BIOL CHEM, V286, P10773, DOI 10.1074/jbc.M110.172247
   Rosano C, 2012, CURR MED CHEM, V19, P6199, DOI 10.2174/092986712804485755
   Rose DP, 2012, ENDOCR-RELAT CANCER, V19, PR225, DOI 10.1530/ERC-12-0203
   Scaling AL, 2014, HORM CANCER-US, V5, P146, DOI 10.1007/s12672-014-0174-1
   Sciacca L, 2002, ONCOGENE, V21, P8240, DOI 10.1038/sj.onc.1206058
   SELL C, 1994, MOL CELL BIOL, V14, P3604, DOI 10.1128/MCB.14.6.3604
   Sharma G, 2013, ENDOCRINOLOGY, V154, P4136, DOI 10.1210/en.2013-1357
   Sharma G, 2011, ENDOCRINOLOGY, V152, P3030, DOI 10.1210/en.2011-0091
   Sieri S, 2012, INT J CANCER, V130, P921, DOI 10.1002/ijc.26071
   Sjostrom M, 2014, BREAST CANCER RES TR, V145, P61, DOI 10.1007/s10549-014-2936-4
   Vigneri P, 2009, ENDOCR-RELAT CANCER, V16, P1103, DOI 10.1677/ERC-09-0087
   Vivacqua A, 2006, MOL ENDOCRINOL, V20, P631, DOI 10.1210/me.2005-0280
   Vivacqua A, 2006, MOL PHARMACOL, V70, P1414, DOI 10.1124/mol.106.026344
   Vivacqua A, 2009, MOL ENDOCRINOL, V23, P1815, DOI 10.1210/me.2009-0120
   Yamada K, 2007, NAT PROTOC, V2, P753, DOI 10.1038/nprot.2007.76
   Young SH, 2010, BIOCHEM BIOPH RES CO, V401, P154, DOI 10.1016/j.bbrc.2010.09.036
NR 59
TC 34
Z9 34
U1 0
U2 8
PU BIOSCIENTIFICA LTD
PI BRISTOL
PA EURO HOUSE, 22 APEX COURT WOODLANDS, BRADLEY STOKE, BRISTOL BS32 4JT, ENGLAND
SN 1351-0088
EI 1479-6821
J9 ENDOCR-RELAT CANCER
JI Endocr.-Relat. Cancer
PD OCT 15
PY 2014
VL 21
IS 5
BP 739
EP 753
DI 10.1530/ERC-14-0245
PG 15
WC Oncology; Endocrinology & Metabolism
SC Oncology; Endocrinology & Metabolism
GA AT2TG
UT WOS:000344788400019
PM 25012984
DA 2023-09-23
ER

PT J
AU Ozdemir, BC
   Pentcheva-Hoang, T
   Carstens, JL
   Zheng, XF
   Wu, CC
   Simpson, TR
   Laklai, H
   Sugimoto, H
   Kahlert, C
   Novitskiy, SV
   De Jesus-Acosta, A
   Sharma, P
   Heidari, P
   Mahmood, U
   Chin, L
   Moses, HL
   Weaver, VM
   Maitra, A
   Allison, JP
   LeBleu, VS
   Kalluri, R
AF Oezdemir, Berna C.
   Pentcheva-Hoang, Tsvetelina
   Carstens, Julienne L.
   Zheng, Xiaofeng
   Wu, Chia-Chin
   Simpson, Tyler R.
   Laklai, Hanane
   Sugimoto, Hikaru
   Kahlert, Christoph
   Novitskiy, Sergey V.
   De Jesus-Acosta, Ana
   Sharma, Padmanee
   Heidari, Pedram
   Mahmood, Umar
   Chin, Lynda
   Moses, Harold L.
   Weaver, Valerie M.
   Maitra, Anirban
   Allison, James P.
   LeBleu, Valerie S.
   Kalluri, Raghu
TI Depletion of Carcinoma-Associated Fibroblasts and Fibrosis Induces Immunosuppression and Accelerates Pancreas Cancer with Reduced Survival
SO CANCER CELL
LA English
DT Article
ID epithelial-mesenchymal transition; ductal adenocarcinoma; stem-cells; extracellular-matrix; progression; metastasis; inflammation; pathway; tumors; mouse
AB Pancreatic ductal adenocarcinoma (PDAC) is associated with marked fibrosis and stomal myofibroblasts, but their functional contribution remains unknown. Transgenic mice with the ability to delete alpha SMA(+) myofibroblasts in pancreatic cancer were generated. Depletion starting at either noninvasive precursor (pancreatic intraepithelial neoplasia) or the PDAC stage led to invasive, undifferentiated tumors with enhanced hypoxia, epithelial-to-mesenchymal transition, and cancer stem cells, with diminished animal survival. In PDAC patients, fewer myofibroblasts in their tumors also correlated with reduced survival. Suppressed immune surveillance with increased CD4(+)Foxp(3+) Tregs was observed in myofibroblast-depleted mouse tumors. Although myofibroblast-depleted tumors did not respond to gemcitabine, anti-CTLA4 immunotherapy reversed disease acceleration and prolonged animal survival. This study underscores the need for caution in targeting carcinoma-associated fibroblasts in PDAC.
C1 [Oezdemir, Berna C.; Carstens, Julienne L.; Zheng, Xiaofeng; Sugimoto, Hikaru; Kahlert, Christoph; LeBleu, Valerie S.; Kalluri, Raghu] Univ Texas MD Anderson Canc Ctr, Metastasis Res Ctr, Dept Canc Biol, Houston, TX 77054 USA.
   [Oezdemir, Berna C.; Sugimoto, Hikaru; Kahlert, Christoph; LeBleu, Valerie S.; Kalluri, Raghu] Beth Israel Deaconess Med Ctr, Dept Med, Div Matrix Biol, Boston, MA 02115 USA.
   [Oezdemir, Berna C.; Sugimoto, Hikaru; Kahlert, Christoph; LeBleu, Valerie S.; Kalluri, Raghu] Harvard Univ, Sch Med, Boston, MA 02115 USA.
   [Pentcheva-Hoang, Tsvetelina; Simpson, Tyler R.; Sharma, Padmanee; Allison, James P.] Univ Texas MD Anderson Canc Ctr, Dept Immunol, Houston, TX 77054 USA.
   [Wu, Chia-Chin; Chin, Lynda] Univ Texas MD Anderson Canc Ctr, Dept Genom Med, Houston, TX 77054 USA.
   [Laklai, Hanane; Weaver, Valerie M.] Univ Calif San Francisco, Dept Surg, San Francisco, CA 94143 USA.
   [Novitskiy, Sergey V.; Moses, Harold L.] Vanderbilt Univ, Sch Med, Dept Canc Biol, Nashville, TN 37232 USA.
   [De Jesus-Acosta, Ana] Johns Hopkins Univ Hosp, Dept Med Oncol, Baltimore, MD 21287 USA.
   [Heidari, Pedram; Mahmood, Umar] Massachusetts Gen Hosp, Dept Radiol, Boston, MA 02114 USA.
   [Maitra, Anirban] Univ Texas MD Anderson Canc Ctr, Ahmad Ctr Pancreat Canc Res, Dept Pathol, Houston, TX 77030 USA.
   [Maitra, Anirban] Univ Texas MD Anderson Canc Ctr, Ahmad Ctr Pancreat Canc Res, Dept Translat Mol Pathol, Houston, TX 77030 USA.
C3 University of Texas System; UTMD Anderson Cancer Center; Harvard University; Beth Israel Deaconess Medical Center; Harvard University; Harvard Medical School; University of Texas System; UTMD Anderson Cancer Center; University of Texas System; UTMD Anderson Cancer Center; University of California System; University of California San Francisco; Vanderbilt University; Johns Hopkins University; Johns Hopkins Medicine; Harvard University; Massachusetts General Hospital; University of Texas System; UTMD Anderson Cancer Center; University of Texas System; UTMD Anderson Cancer Center
RP Kalluri, R (通讯作者)，Univ Texas MD Anderson Canc Ctr, Metastasis Res Ctr, Dept Canc Biol, Houston, TX 77054 USA.
EM rkalluri@mdanderson.org
FU NIH [UO1 CA151925, CA113669]; OncoSuisse MD/PhD Scholarship [323630-128865/1]; Swiss National Science Foundation [PBBEP3_144809]; Deutsche Forschungsgemeinschaft; Cancer Prevention and Research Institute of Texas; Metastasis Research Center at MD Anderson Cancer Center, NIH [DK55001, DK81976, CA125550, CA155370, CA163191]; Swiss National Science Foundation (SNF) [PBBEP3_144809] Funding Source: Swiss National Science Foundation (SNF)
CR Aguirre AJ, 2003, GENE DEV, V17, P3112, DOI 10.1101/gad.1158703
   Amakye D, 2013, NAT MED, V19, P1410, DOI 10.1038/nm.3389
   Angeli F, 2009, TUMOR BIOL, V30, P109, DOI 10.1159/000218708
   Armstrong T, 2004, CLIN CANCER RES, V10, P7427, DOI 10.1158/1078-0432.CCR-03-0825
   Bardeesy N, 2006, P NATL ACAD SCI USA, V103, P5947, DOI 10.1073/pnas.0601273103
   Bardeesy N, 2006, GENE DEV, V20, P3130, DOI 10.1101/gad.1478706
   Bayne LJ, 2012, CANCER CELL, V21, P822, DOI 10.1016/j.ccr.2012.04.025
   Bissell MJ, 2005, COLD SH Q B, V70, P343, DOI 10.1101/sqb.2005.70.013
   Bissell MJ, 2001, NAT REV CANCER, V1, P46, DOI 10.1038/35094059
   CAREY VJ, 2005, BIOINFORMATICS COMPU, V0, P0
   Cheresh DA, 2008, ONCOGENE, V27, P6285, DOI 10.1038/onc.2008.304
   Clark CE, 2007, CANCER RES, V67, P9518, DOI 10.1158/0008-5472.CAN-07-0175
   Cooke VG, 2012, CANCER CELL, V21, P66, DOI 10.1016/j.ccr.2011.11.024
   Coussens LM, 2002, NATURE, V420, P860, DOI 10.1038/nature01322
   DVORAK HF, 1986, NEW ENGL J MED, V315, P1650
   Erez N, 2010, CANCER CELL, V17, P135, DOI 10.1016/j.ccr.2009.12.041
   Erkan M, 2008, CLIN GASTROENTEROL H, V6, P1155, DOI 10.1016/j.cgh.2008.05.006
   Feig C, 2012, CLIN CANCER RES, V18, P4266, DOI 10.1158/1078-0432.CCR-11-3114
   Friedlander SYG, 2009, CANCER CELL, V16, P379, DOI 10.1016/j.ccr.2009.09.027
   Grassian AR, 2011, COLD SH Q B, V76, P313, DOI 10.1101/sqb.2011.76.010967
   Guerra C, 2011, CANCER CELL, V19, P728, DOI 10.1016/j.ccr.2011.05.011
   Hermann PC, 2007, CELL STEM CELL, V1, P313, DOI 10.1016/j.stem.2007.06.002
   Hidalgo M, 2010, NEW ENGL J MED, V362, P1605, DOI 10.1056/NEJMra0901557
   Hingorani SR, 2003, CANCER CELL, V4, P437, DOI 10.1016/S1535-6108(03)00309-X
   Hingorani SR, 2005, CANCER CELL, V7, P469, DOI 10.1016/j.ccr.2005.04.023
   Hiraoka N, 2006, CLIN CANCER RES, V12, P5423, DOI 10.1158/1078-0432.CCR-06-0369
   Hruban RH, 2007, TUMORS PANCREAS, V0, P0
   Huang DW, 2009, NAT PROTOC, V4, P44, DOI 10.1038/nprot.2008.211
   Ijichi H, 2006, GENE DEV, V20, P3147, DOI 10.1101/gad.1475506
   Jacobetz MA, 2013, GUT, V62, P112, DOI 10.1136/gutjnl-2012-302529
   Kalluri R, 2006, NAT REV CANCER, V6, P392, DOI 10.1038/nrc1877
   Kalluri R, 2009, J CLIN INVEST, V119, P1420, DOI 10.1172/JCI39104
   Karnoub AE, 2007, NATURE, V449, P557, DOI 10.1038/nature06188
   Korc M, 2007, AM J SURG, V194, PS84, DOI 10.1016/j.amjsurg.2007.05.004
   LeBleu VS, 2013, NAT MED, V19, P1047, DOI 10.1038/nm.3218
   Lu PF, 2012, J CELL BIOL, V196, P395, DOI 10.1083/jcb.201102147
   Mani SA, 2008, CELL, V133, P704, DOI 10.1016/j.cell.2008.03.027
   Merika EE, 2012, GASTROENT RES PRACT, V2012, P0, DOI 10.1155/2012/781765
   Olive KP, 2009, SCIENCE, V324, P1457, DOI 10.1126/science.1171362
   Omary MB, 2007, J CLIN INVEST, V117, P50, DOI 10.1172/JCI30082
   Paez-Ribes M, 2009, CANCER CELL, V15, P220, DOI 10.1016/j.ccr.2009.01.027
   Provenzano PP, 2012, CANCER CELL, V21, P418, DOI 10.1016/j.ccr.2012.01.007
   Robert C, 2011, NEW ENGL J MED, V364, P2517, DOI 10.1056/NEJMoa1104621
   Roberts EW, 2013, J EXP MED, V210, P1137, DOI 10.1084/jem.20122344
   Royal RE, 2010, J IMMUNOTHER, V33, P828, DOI 10.1097/CJI.0b013e3181eec14c
   Scarlett CJ, 2011, PLOS ONE, V6, P0, DOI 10.1371/journal.pone.0026088
   Scheel C, 2012, SEMIN CANCER BIOL, V22, P396, DOI 10.1016/j.semcancer.2012.04.001
   Simeone DM, 2008, CLIN CANCER RES, V14, P5646, DOI 10.1158/1078-0432.CCR-08-0584
   Trivandrum, 2012, PANCREATIC CANC TUMO, V0, P0
   Tsai JH, 2012, CANCER CELL, V22, P725, DOI 10.1016/j.ccr.2012.09.022
   Vega S, 2004, GENE DEV, V18, P1131, DOI 10.1101/gad.294104
   Vonderheide RH, 2013, CANCER IMMUNOL IMMUN, V62, P949, DOI 10.1007/s00262-013-1427-5
   Vong Sylvia, 2011, GENES CANCER, V2, P1139, DOI 10.1177/1947601911423940
   Wang WQ, 2013, PLOS ONE, V8, P0, DOI 10.1371/journal.pone.0071189
NR 56
TC 1587
Z9 1625
U1 12
U2 218
PU CELL PRESS
PI CAMBRIDGE
PA 50 HAMPSHIRE ST, FLOOR 5, CAMBRIDGE, MA 02139 USA
SN 1535-6108
EI 1878-3686
J9 CANCER CELL
JI Cancer Cell
PD JUN 16
PY 2014
VL 25
IS 6
BP 719
EP 734
DI 10.1016/j.ccr.2014.04.005
PG 16
WC Oncology; Cell Biology
SC Oncology; Cell Biology
GA AJ5GB
UT WOS:000337709600005
PM 24856586
DA 2023-09-23
ER

PT J
AU Berdiel-Acer, M
   Sanz-Pamplona, R
   Calon, A
   Cuadras, D
   Berenguer, A
   Sanjuan, X
   Paules, MJ
   Salazar, R
   Moreno, V
   Batlle, E
   Villanueva, A
   Mollevi, DG
AF Berdiel-Acer, Mireia
   Sanz-Pamplona, Rebeca
   Calon, Alexandre
   Cuadras, Daniel
   Berenguer, Antoni
   Sanjuan, Xavier
   Jose Paules, Maria
   Salazar, Ramon
   Moreno, Victor
   Batlle, Eduard
   Villanueva, Alberto
   Mollevi, David G.
TI Differences between CAFs and their paired NCF from adjacent colonic mucosa reveal functional heterogeneity of CAFs, providing prognostic information
SO MOLECULAR ONCOLOGY
LA English
DT Article
DE Carcinoma-associated fibroblasts; Microenvironment; Stroma; Biomarker; Colorectal
ID carcinoma-associated fibroblasts; cancer-associated fibroblasts; stromal fibroblasts; gene-expression; colorectal-cancer; tumor-stroma; human breast; promote; cells; microenvironment
AB Little is known about the difference in gene expression between carcinoma-associated fibroblasts (CAFs) and paired normal colonic fibroblasts (NCFs) in colorectal cancer. Paired CAFs and NCFs were isolated from eight primary human colorectal carcinoma specimens. In culture conditions, soluble factors secreted by CAFs in the conditioned media increased clonogenicity and migration of epithelial cancer cells lines to a greater extent than did NCF. In vivo, CAFs were more competent as tumour growth enhancers than paired NCFs when co-inoculated with colorectal cell lines. Gene expression analysis of microarrays of CAF and paired NCF populations enabled us to identify 108 deregulated genes (38 upregulated and 70 downregulated genes). Most of those genes are fibroblast-specific. This has been validated in silico in dataset GSE39396 and by qPCR in selected genes. GSEA analysis revealed a differential transcriptomic profile of CAFs, mainly involving the Wnt signallingsignailing pathway, focal adhesion and cell cycle. Both deregulated genes and biological processes involved depicted a considerable degree of overlap with deregulated genes reported in breast, lung, oesophagus and prostate CAFs. These observations suggest that similar transcriptomic programs may be active in the transition from normal fibroblast in adjacent tissues to CAFs, independently of their anatomic demarcation. Additionally NCF already depicted an activated pattern associated with inflammation. The deregulated genes signature score seemed to correlate with CAF tumour promoter abilities in vitro, suggesting a high degree of heterogeneity between CAFs, and it has also prognostic value in two independent datasets. Further characterization of the roles these biomarkers play in cancer will reveal how CAFs provide cancer cells with a suitable microenvironment and may help in the development of new therapeutic targets for cancer treatment (C) 2014 Federation of European Biochemical Societies. Published by Elsevier B.V. All rights reserved.
C1 [Berdiel-Acer, Mireia; Villanueva, Alberto; Mollevi, David G.] IDIBELL, Catalan Inst Oncol, Translat Res Lab, Lhospitalet De Llobregat 08908, Catalonia, Spain.
   [Sanz-Pamplona, Rebeca; Cuadras, Daniel; Berenguer, Antoni; Moreno, Victor] IDIBELL, Catalan Inst Oncol, Canc Prevent & Monitoring Programme, Biomarkers & Susceptibil Unit, Lhospitalet De Llobregat 08908, Catalonia, Spain.
   [Calon, Alexandre; Batlle, Eduard] Inst Res Biomed IRB, Oncol Programme, Barcelona, Catalonia, Spain.
   [Sanjuan, Xavier; Jose Paules, Maria] Hosp Univ Belluitge, IDIBELL, Dept Pathol, Lhospitalet De Llobregat, Catalonia, Spain.
   [Salazar, Ramon] IDIBELL, Dept Med Oncol, Catalan Inst Oncol, Lhospitalet De Llobregat 08908, Catalonia, Spain.
C3 Institut d'Investigacio Biomedica de Bellvitge (IDIBELL); Institut Catala d'Oncologia; Institut d'Investigacio Biomedica de Bellvitge (IDIBELL); Institut Catala d'Oncologia; Barcelona Institute of Science & Technology; Institute for Research in Biomedicine - IRB Barcelona; Institut d'Investigacio Biomedica de Bellvitge (IDIBELL); Institut d'Investigacio Biomedica de Bellvitge (IDIBELL); Institut Catala d'Oncologia
RP Mollevi, DG (通讯作者)，IDIBELL, Catalan Inst Oncol, Translat Res Lab, Lhospitalet De Llobregat 08908, Catalonia, Spain.
EM dgmollevi@iconcologia.net
FU ISCIII, Spanish Government [PI07/0657]; AECC (Spanish Association Against Cancer) Scientific Foundation
CR Bauer M, 2010, ONCOGENE, V29, P1732, DOI 10.1038/onc.2009.463
   Berdiel-Acer M, 2011, NEOPLASIA, V13, P931, DOI 10.1593/neo.11706
   Bissell MJ, 2011, NAT MED, V17, P320, DOI 10.1038/nm.2328
   BISSELL MJ, 1982, J THEOR BIOL, V99, P31, DOI 10.1016/0022-5193(82)90388-5
   Calon A, 2012, CANCER CELL, V22, P571, DOI 10.1016/j.ccr.2012.08.013
   Chang HY, 2004, PLOS BIOL, V2, P206, DOI 10.1371/journal.pbio.0020007
   Chang HY, 2002, P NATL ACAD SCI USA, V99, P12877, DOI 10.1073/pnas.162488599
   Cirri P, 2011, AM J CANCER RES, V1, P482
   Costea DE, 2013, CANCER RES, V73, P3888, DOI 10.1158/0008-5472.CAN-12-4150
   de Kruijf EM, 2011, BREAST CANCER RES TR, V125, P687, DOI 10.1007/s10549-010-0855-6
   De Robertis Mariangela, 2011, J CARCINOG, V10, P9, DOI 10.4103/1477-3163.78279
   de Sousa e Melo F, 2011, CELL STEM CELL, V9, P476, DOI 10.1016/j.stem.2011.10.008
   Decoster L, 2012, ANN ONCOL, V23, P1387, DOI 10.1093/annonc/mdr564
   Elenbaas B, 2001, EXP CELL RES, V264, P169, DOI 10.1006/excr.2000.5133
   Guo XY, 2008, J BIOL CHEM, V283, P19864, DOI 10.1074/jbc.M800798200
   Hawinkels LJAC, 2014, ONCOGENE, V33, P97, DOI 10.1038/onc.2012.536
   Hawsawi NM, 2008, CANCER RES, V68, P2717, DOI 10.1158/0008-5472.CAN-08-0192
   Herrera M, 2013, CLIN CANCER RES, V19, P5914, DOI 10.1158/1078-0432.CCR-13-0694
   Huijbers A, 2013, ANN ONCOL, V24, P179, DOI 10.1093/annonc/mds246
   Hwang RF, 2008, CANCER RES, V68, P918, DOI 10.1158/0008-5472.CAN-07-5714
   Jorissen RN, 2009, CLIN CANCER RES, V15, P7642, DOI 10.1158/1078-0432.CCR-09-1431
   Liu XX, 2011, P NATL ACAD SCI USA, V108, P774, DOI 10.1073/pnas.1011845108
   Louie E, 2013, ONCOGENE, V32, P4064, DOI 10.1038/onc.2012.417
   Navab R, 2011, P NATL ACAD SCI USA, V108, P7160, DOI 10.1073/pnas.1014506108
   Nemunaitis J, 2009, CANCER GENE THER, V16, P620, DOI 10.1038/cgt.2009.15
   Olumi AF, 1999, CANCER RES, V59, P5002
   Orimo A, 2005, CELL, V121, P335, DOI 10.1016/j.cell.2005.02.034
   Peng QL, 2013, PLOS ONE, V8, P0, DOI 10.1371/journal.pone.0060321
   Quante M, 2011, CANCER CELL, V19, P257, DOI 10.1016/j.ccr.2011.01.020
   Rickelt S, 2009, INT J CANCER, V125, P2036, DOI 10.1002/ijc.24552
   Smith JJ, 2010, GASTROENTEROLOGY, V138, P958, DOI 10.1053/j.gastro.2009.11.005
   Subramanian A, 2005, P NATL ACAD SCI USA, V102, P15545, DOI 10.1073/pnas.0506580102
   Torres S, 2013, CLIN CANCER RES, V19, P6006, DOI 10.1158/1078-0432.CCR-13-1130
   Tusher VG, 2001, P NATL ACAD SCI USA, V98, P5116, DOI 10.1073/pnas.091062498
   Wilson CL, 2005, BIOINFORMATICS, V21, P3683, DOI 10.1093/bioinformatics/bti605
   Worthley DL, 2010, CANCER MICROENVIRON, V3, P117, DOI 10.1007/s12307-009-0033-8
   Zhang CY, 2009, CLIN CANCER RES, V15, P4017, DOI 10.1158/1078-0432.CCR-08-2824
NR 37
TC 82
Z9 89
U1 0
U2 21
PU WILEY
PI HOBOKEN
PA 111 RIVER ST, HOBOKEN 07030-5774, NJ USA
SN 1574-7891
EI 1878-0261
J9 MOL ONCOL
JI Mol. Oncol.
PD OCT 15
PY 2014
VL 8
IS 7
BP 1290
EP 1305
DI 10.1016/j.molonc.2014.04.006
PG 16
WC Oncology
SC Oncology
GA AS7KK
UT WOS:000344434900013
PM 24839936
DA 2023-09-23
ER

PT J
AU Babu, SS
   Valdez, Y
   Xu, A
   O'Byrne, AM
   Calvo, F
   Lei, V
   Conway, EM
AF Babu, Sahana Suresh
   Valdez, Yanet
   Xu, Andrea
   O'Byrne, Alice M.
   Calvo, Fernando
   Lei, Victor
   Conway, Edward M.
TI TGF beta-mediated suppression of CD248 in non-cancer cells via canonical Smad-dependent signaling pathways is uncoupled in cancer cells
SO BMC CANCER
LA English
DT Article
ID growth-factor-beta; endothelial-cells; tumor endothelium; tumor-endothelial-marker-1 tem1; stromal fibroblasts; therapeutic target; cytoplasmic domain; endosialin tem1; bone-formation; brain-tumors
AB Background: CD248 is a cell surface glycoprotein, highly expressed by stromal cells and fibroblasts of tumors and inflammatory lesions, but virtually undetectable in healthy adult tissues. CD248 promotes tumorigenesis, while lack of CD248 in mice confers resistance to tumor growth. Mechanisms by which CD248 is downregulated are poorly understood, hindering the development of anti-cancer therapies. Methods: We sought to characterize the molecular mechanisms by which CD248 is downregulated by surveying its expression in different cells in response to cytokines and growth factors. Results: Only transforming growth factor (TGF beta) suppressed CD248 protein and mRNA levels in cultured fibroblasts and vascular smooth muscle cells in a concentration- and time-dependent manner. TGF beta transcriptionally downregulated CD248 by signaling through canonical Smad2/3-dependent pathways, but not via mitogen activated protein kinases p38 or ERK1/2. Notably, cancer associated fibroblasts (CAF) and cancer cells were resistant to TGF beta mediated suppression of CD248. Conclusions: The findings indicate that decoupling of CD248 regulation by TGF beta may contribute to its tumor-promoting properties, and underline the importance of exploring the TGF beta-CD248 signaling pathway as a potential therapeutic target for early prevention of cancer and proliferative disorders.
C1 [Babu, Sahana Suresh; Valdez, Yanet; Xu, Andrea; O'Byrne, Alice M.; Lei, Victor; Conway, Edward M.] Univ British Columbia, Dept Med, Ctr Blood Res, Vancouver, BC V6T 1Z3, Canada.
   [Calvo, Fernando] Canc Res UK London Res Inst, Tumour Cell Biol Lab, London WC2A 3PX, England.
   [Calvo, Fernando] Inst Canc Res, Tumour Microenvironm Team, Div Canc Biol, London SW3 6JB, England.
C3 University of British Columbia; Cancer Research UK; University of London; Institute of Cancer Research - UK; Royal Marsden NHS Foundation Trust
RP Conway, EM (通讯作者)，Univ British Columbia, Dept Med, Ctr Blood Res, 4306-2350 Hlth Sci Mall, Vancouver, BC V6T 1Z3, Canada.
EM ed.conway@ubc.ca
FU Cancer Research UK [CRUK_A5317]; Michael Smith Foundation for Health Research/Crohns' and Colitis Foundation of Canada Trainee Award; Canadian Institutes for Health Research (CIHR); CIHR; Canada Foundations for Innovation (CFI)
CR Babu SS, 2012, SCI SIGNAL, V5, P0, DOI 10.1126/scisignal.2003173
   Brady J, 2004, J NEUROPATH EXP NEUR, V63, P1274, DOI 10.1093/jnen/63.12.1274
   Calvo F, 2013, NAT CELL BIOL, V15, P637, DOI 10.1038/ncb2756
   Carson-Walter EB, 2009, BMC CANCER, V9, P0, DOI 10.1186/1471-2407-9-417
   Chen GQ, 2012, INT J BIOL SCI, V8, P272, DOI 10.7150/ijbs.2929
   Christian S, 2001, J BIOL CHEM, V276, P7408, DOI 10.1074/jbc.M009604200
   Christian S, 2008, AM J PATHOL, V172, P486, DOI 10.2353/ajpath.2008.070623
   CONWAY EM, 1988, MOL CELL BIOL, V8, P5588, DOI 10.1128/MCB.8.12.5588
   Daroqui MC, 2012, ONCOL REP, V28, P567, DOI 10.3892/or.2012.1813
   Davies G, 2004, CLIN EXP METASTAS, V21, P31, DOI 10.1023/B:CLIN.0000017168.83616.d0
   Dolznig Helmut, 2005, CANCER IMMUN, V5, P10
   Drabsch Y, 2012, CANCER METAST REV, V31, P553, DOI 10.1007/s10555-012-9375-7
   Favata MF, 1998, J BIOL CHEM, V273, P18623, DOI 10.1074/jbc.273.29.18623
   Fleming YM, 2009, ONCOGENE, V28, P983, DOI 10.1038/onc.2008.449
   Frederick JP, 2004, MOL CELL BIOL, V24, P2546, DOI 10.1128/MCB.24.6.2546-2559.2004
   Garate M, 2007, FASEB J, V21, P3705, DOI 10.1096/fj.07-8069com
   Greenlee-Wacker MC, 2012, CURR DRUG TARGETS, V13, P411
   Hippenstiel S, 2000, BLOOD, V95, P3044
   Huang HP, 2011, GENE EXPR PATTERNS, V11, P316, DOI 10.1016/j.gep.2011.03.001
   Huber MA, 2006, J CUTAN PATHOL, V33, P145, DOI 10.1111/j.0303-6987.2006.00446.x
   Ikushima H, 2010, CANCER SCI, V101, P306, DOI 10.1111/j.1349-7006.2009.01441.x
   Inman GJ, 2002, MOL PHARMACOL, V62, P65, DOI 10.1124/mol.62.1.65
   Karlsson G, 2005, PHYSIOL GENOMICS, V21, P396, DOI 10.1152/physiolgenomics.00303.2004
   Lax S, 2012, FEBS OPEN BIO, V2, P187, DOI 10.1016/j.fob.2012.07.003
   MacFadyen J, 2007, GENE EXPR PATTERNS, V7, P363, DOI 10.1016/j.modgep.2006.07.006
   MacFadyen JR, 2005, FEBS LETT, V579, P2569, DOI 10.1016/j.febslet.2005.03.071
   Maia M, 2011, BMC CANCER, V11, P0, DOI 10.1186/1471-2407-11-162
   Maia M, 2010, ARTHRITIS RHEUM-US, V62, P3595, DOI 10.1002/art.27701
   Marty C, 2006, CANCER LETT, V235, P298, DOI 10.1016/j.canlet.2005.04.029
   Morser J, 2012, CURR DRUG TARGETS, V13, P421, DOI 10.2174/138945012799424606
   Moustakas A, 2009, DEVELOPMENT, V136, P3699, DOI 10.1242/dev.030338
   Nanda A, 2006, P NATL ACAD SCI USA, V103, P3351, DOI 10.1073/pnas.0511306103
   Naylor AJ, 2012, ARTHRITIS RHEUM-US, V64, P3334, DOI 10.1002/art.34556
   Ohradanova A, 2008, BRIT J CANCER, V99, P1348, DOI 10.1038/sj.bjc.6604685
   Opavsky R, 2001, J BIOL CHEM, V276, P38795, DOI 10.1074/jbc.M105241200
   Prudhomme GJ, 2007, LAB INVEST, V87, P1077, DOI 10.1038/labinvest.3700669
   Rahimi RA, 2007, J CELL BIOCHEM, V102, P593, DOI 10.1002/jcb.21501
   Ray Jenna Lynn, 2001, METHODS IN CELL SCIENCE, V23, P185
   RETTIG WJ, 1992, P NATL ACAD SCI USA, V89, P10832, DOI 10.1073/pnas.89.22.10832
   Rouleau C, 2008, CLIN CANCER RES, V14, P7223, DOI 10.1158/1078-0432.CCR-08-0499
   Rouleau C, 2011, INT J ONCOL, V39, P73, DOI 10.3892/ijo.2011.1020
   Rupp Christian, 2006, CANCER IMMUN, V6, P10
   Schiemann WP, 2007, EXPERT REV ANTICANC, V7, P609, DOI 10.1586/14737140.7.5.609
   Simonavicius N, 2008, MODERN PATHOL, V21, P308, DOI 10.1038/modpathol.3801006
   Simonavicius N, 2012, BLOOD, V120, P1516, DOI 10.1182/blood-2011-01-332338
   Smith SW, 2011, KIDNEY INT, V80, P200, DOI 10.1038/ki.2011.103
   St Croix B, 2000, SCIENCE, V289, P1197
   Sun FY, 2009, BIOCHEM GENET, V47, P789, DOI 10.1007/s10528-009-9277-8
   Tian M, 2009, FUTURE ONCOL, V5, P259, DOI 10.2217/14796694.5.2.259
   Tojo M, 2005, CANCER SCI, V96, P791, DOI 10.1111/j.1349-7006.2005.00103.x
   Valdez Y, 2012, CURR DRUG TARGETS, V13, P432, DOI 10.2174/138945012799424615
   Wakefield LM, 2002, CURR OPIN GENET DEV, V12, P22, DOI 10.1016/S0959-437X(01)00259-3
   Wendt MK, 2012, CELL TISSUE RES, V347, P85, DOI 10.1007/s00441-011-1199-1
   Wendt MK, 2009, J BIOL CHEM, V284, P34145, DOI 10.1074/jbc.M109.023614
   Xu PL, 2012, FEBS LETT, V586, P1871, DOI 10.1016/j.febslet.2012.05.010
   Zhang Y, 2009, CANCER RES, V69, P37, DOI 10.1158/0008-5472.CAN-08-1648
   Zhang ZY, 2011, BMC CANCER, V11, P0, DOI 10.1186/1471-2407-11-89
   Zhao AZ, 2011, J IMMUNOL METHODS, V363, P221, DOI 10.1016/j.jim.2010.09.001
NR 58
TC 11
Z9 12
U1 0
U2 3
PU BIOMED CENTRAL LTD
PI LONDON
PA 236 GRAYS INN RD, FLOOR 6, LONDON WC1X 8HL, ENGLAND
SN 1471-2407
EI 
J9 BMC CANCER
JI BMC Cancer
PD FEB 20
PY 2014
VL 14
IS 
BP 
EP 
DI 10.1186/1471-2407-14-113
PG 11
WC Oncology
SC Oncology
GA AC4XP
UT WOS:000332524900005
PM 24555435
DA 2023-09-23
ER

PT J
AU Yasuda, K
   Torigoe, T
   Mariya, T
   Asano, T
   Kuroda, T
   Matsuzaki, J
   Ikeda, K
   Yamauchi, M
   Emori, M
   Asanuma, H
   Hasegawa, T
   Saito, T
   Hirohashi, Y
   Sato, N
AF Yasuda, Kazuyo
   Torigoe, Toshihiko
   Mariya, Tasuku
   Asano, Takuya
   Kuroda, Takafumi
   Matsuzaki, Junichi
   Ikeda, Kanae
   Yamauchi, Makoto
   Emori, Makoto
   Asanuma, Hiroko
   Hasegawa, Tadashi
   Saito, Tsuyoshi
   Hirohashi, Yoshihiko
   Sato, Noriyuki
TI Fibroblasts induce expression of FGF4 in ovarian cancer stem-like cells/cancer-initiating cells and upregulate their tumor initiation capacity
SO LABORATORY INVESTIGATION
LA English
DT Article
ID epithelial-mesenchymal transition; breast-cancer; stromal fibroblasts; gene; amplification; establishment; growth
AB Cancer stem-like cells (CSCs)/cancer-initiating cells (CICs) are defined as a small population of cells within cancer that contribute to cancer initiation and progression. Cancer-associated fibroblasts (CAFs) are stromal fibroblasts surrounding tumor cells, and they have important roles in tumor growth and tumor progression. It has been suggested that stromal fibroblasts and CSCs/CICs might mutually cooperate to enhance their growth and tunnorigenic capacity. In this study, we investigated the effects of fibroblasts on tumor-initiating capacity and stem-like properties of ovarian CSCs/CICs. CSCs/CICs were isolated from the ovarian carcinoma cell line HTBoA as aldehyde dehydrogenase 1 high (ALDH1(high)) population by the ALDEFLUOR assay. Histological examination of tumor tissues derived from ALDH1(high) cells revealed few fibrous stroma, whereas those derived from fibroblast-mixed ALDH1(high) cells showed abundant fibrous stroma formation. In vivo tumor-initiating capacity and in vitro sphere-forming capacity of ALDH1(high) cells were enhanced in the presence of fibroblasts. Gene expression analysis revealed that fibroblast-mixed ALDH1(high) cells had enhanced expression of fibroblast growth factor 4 (FGF4) as well as sternness-associated genes such as SOX2 and POU5F1. Sphere-forming capacity of ALDH1(high) cells was suppressed by small-interfering RNA (siRNA)-mediated knockdown of FGFR2, the receptor for FGF4 which was expressed preferentially in ALDH1(high) cells. Taken together, the results indicate that interaction of fibroblasts with ovarian CSCs/CICs enhanced tumor-initiating capacity and stem-like properties through autocrine and paracrine FGF4-FGFR2 signaling.
C1 [Yasuda, Kazuyo; Torigoe, Toshihiko; Mariya, Tasuku; Asano, Takuya; Matsuzaki, Junichi; Emori, Makoto; Hirohashi, Yoshihiko; Sato, Noriyuki] Sapporo Med Univ, Dept Pathol, Sch Med, Sapporo, Hokkaido 0608556, Japan.
   [Mariya, Tasuku; Asano, Takuya; Kuroda, Takafumi; Saito, Tsuyoshi] Sapporo Med Univ, Dept Obstet & Gynecol, Sch Med, Sapporo, Hokkaido 0608556, Japan.
   [Ikeda, Kanae; Yamauchi, Makoto] Sapporo Med Univ, Dept Plast & Reconstruct Surg, Sch Med, Sapporo, Hokkaido 0608556, Japan.
   [Asanuma, Hiroko; Hasegawa, Tadashi] Sapporo Med Univ, Dept Surg Pathol, Sch Med, Sapporo, Hokkaido 0608556, Japan.
C3 Sapporo Medical University; Sapporo Medical University; Sapporo Medical University; Sapporo Medical University
RP Yasuda, K (通讯作者)，Sapporo Med Univ, Dept Pathol, Sch Med, Chuo Ku, South 1 West 17, Sapporo, Hokkaido 0608556, Japan.
EM yasudasann@gmail.com
FU Ministry of Education, Culture, Sports, Science and Technology of Japan; Takeda Science Foundation; Sagawa Foundation for Promotion of Cancer Research; Suharakinennzaidann; Grants-in-Aid for Scientific Research [24659592, 24590449] Funding Source: KAKEN
CR Abate-Shen C, 2007, CANCER CELL, V12, P495, DOI 10.1016/j.ccr.2007.11.021
   Aboussekhra A, 2011, INT J DEV BIOL, V55, P841, DOI 10.1387/ijdb.113362aa
   Allen M, 2011, J PATHOL, V223, P162, DOI 10.1002/path.2803
   Arao T, 2013, HEPATOLOGY, V57, P1407, DOI 10.1002/hep.25956
   Behrens P, 2001, INT J MOL MED, V8, P149
   Brooks AN, 2012, CLIN CANCER RES, V18, P1855, DOI 10.1158/1078-0432.CCR-11-0699
   Chao CL, 2012, LAB INVEST, V92, P420, DOI 10.1038/labinvest.2011.185
   Clarke Michael F, 2006, CANCER RES, V66, P9339, DOI 10.1158/0008-5472.CAN-06-3126
   Clevers H, 2011, NAT MED, V17, P313, DOI 10.1038/nm.2304
   Giannoni E, 2010, CANCER RES, V70, P6945, DOI 10.1158/0008-5472.CAN-10-0785
   Hirohashi Y, 2010, IMMUNOTHERAPY-UK, V2, P201, DOI 10.2217/IMT.10.10
   Ikushima H, 2010, NAT REV CANCER, V10, P415, DOI 10.1038/nrc2853
   ISHIWATA I, 1988, GYNECOL ONCOL, V30, P35, DOI 10.1016/0090-8258(88)90043-1
   JAAKKOLA S, 1993, INT J CANCER, V54, P378, DOI 10.1002/ijc.2910540305
   Jordan NV, 2011, CELL CYCLE, V10, P2865, DOI 10.4161/cc.10.17.17188
   Kalluri R, 2006, NAT REV CANCER, V6, P392, DOI 10.1038/nrc1877
   Katoh M, 2005, INT J ONCOL, V27, P281
   Kawase A, 2008, INT J CANCER, V123, P1053, DOI 10.1002/ijc.23611
   Kuroda T, 2013, PLOS ONE, V8, P0, DOI 10.1371/journal.pone.0065158
   Nishizawa S, 2012, CANCER RES, V72, P2844, DOI 10.1158/0008-5472.CAN-11-3062
   Orimo A, 2005, CELL, V121, P335, DOI 10.1016/j.cell.2005.02.034
   Orimo A, 2006, CELL CYCLE, V5, P1597, DOI 10.4161/cc.5.15.3112
   Park CY, 2009, MOL THER, V17, P219, DOI 10.1038/mt.2008.254
   Pietras K, 2010, EXP CELL RES, V316, P1324, DOI 10.1016/j.yexcr.2010.02.045
   Reya T, 2001, NATURE, V414, P105, DOI 10.1038/35102167
   SAKAMOTO H, 1986, P NATL ACAD SCI USA, V83, P3997, DOI 10.1073/pnas.83.11.3997
   Scheel C, 2011, CELL, V145, P926, DOI 10.1016/j.cell.2011.04.029
   Sigurdsson V, 2011, PLOS ONE, V6, P0, DOI 10.1371/journal.pone.0023833
   SZEPETOWSKI P, 1992, ONCOGENE, V7, P751
   Torigoe T, 2012, PATHOL INT, V62, P303, DOI 10.1111/j.1440-1827.2012.02789.x
   Tsuyada A, 2012, CANCER RES, V72, P2768, DOI 10.1158/0008-5472.CAN-11-3567
   Wang YC, 2012, AM J PATHOL, V180, P1159, DOI 10.1016/j.ajpath.2011.11.015
   Yamamoto H, 2000, ONCOGENE, V19, P3805, DOI 10.1038/sj.onc.1203752
   Yasuda K, 2013, PLOS ONE, V8, P0, DOI 10.1371/journal.pone.0068187
   Zaharieva BM, 2003, J PATHOL, V201, P603, DOI 10.1002/path.1481
NR 35
TC 42
Z9 45
U1 0
U2 5
PU NATURE PUBLISHING GROUP
PI NEW YORK
PA 75 VARICK ST, 9TH FLR, NEW YORK, NY 10013-1917 USA
SN 0023-6837
EI 1530-0307
J9 LAB INVEST
JI Lab. Invest.
PD DEC 15
PY 2014
VL 94
IS 12
BP 1355
EP 1369
DI 10.1038/labinvest.2014.122
PG 15
WC Medicine, Research & Experimental; Pathology
SC Research & Experimental Medicine; Pathology
GA AU4AT
UT WOS:000345552200004
PM 25329002
DA 2023-09-23
ER

PT J
AU Celegato, M
   Borghese, C
   Casagrande, N
   Carbone, A
   Colombatti, A
   Aldinucci, D
AF Celegato, Marta
   Borghese, Cinzia
   Casagrande, Naike
   Carbone, Antonino
   Colombatti, Alfonso
   Aldinucci, Donatella
TI Bortezomib down-modulates the survival factor interferon regulatory factor 4 in Hodgkin lymphoma cell lines and decreases the protective activity of Hodgkin lymphoma-associated fibroblasts
SO LEUKEMIA & LYMPHOMA
LA English
DT Article
DE Hodgkin disease; bortezomib; IRF4; cancer associated fibroblasts; CD44; CD49d; tumor microenvironment
ID reed-sternberg cells; proteasome inhibitor ps-341; multiple-myeloma; microenvironmental interactions; induced apoptosis; drug-resistance; mast-cells; b-cells; expression; growth
AB Bortezomib is a proteasome inhibitor active in classical Hodgkin lymphoma (cHL) cell lines, but poorly active in the clinic when used as a single agent, suggesting that the microenvironment could protect from drug efficacy. Therefore, we investigated the effects of bortezomib activity in the presence of HL-associated fibroblasts (HL-AFs) and sCD40L. We found that co-cultivation with human HL-AFs or the addition of sCD40L during bortezomib treatment protected cHL cells from apoptosis and cytotoxicity and rescued the down-regulation of the survival factor interferon regulatory factor 4 (IRF4). In contrast, bortezomib treatment before co-cultivation with HL-AFs inhibited in a dose-dependent manner cHL cell adhesion to HL-AFs and completely overcame HL-AF protection against drug activity. Consistently, we found that bortezomib treatment down-regulated the surface expression of CD49d and CD44, which mediate the adhesion of cHL cells to HL-AFs, and of CD54 and CD40, which mediate the adhesion to CD40L+ rosetting T-cells. These preclinical findings suggest that the low in vivo activity of bortezomib as a single agent may be due to a protective influence of the microenvironment. However, inclusion of bortezomib in the cHL drug regimen, by reducing IRF4 expression and interactions with the microenvironment, could increase the efficacy of current chemotherapeutic treatment of relapsed/refractory cHL.
C1 [Celegato, Marta; Borghese, Cinzia; Casagrande, Naike; Colombatti, Alfonso; Aldinucci, Donatella] IRCCS Natl Canc Inst, Ctr Riferimento Oncol, Aviano, PN, Italy.
   [Carbone, Antonino] IRCCS Natl Canc Inst, Ctr Riferimento Oncol, Div Pathol, Aviano, PN, Italy.
   [Colombatti, Alfonso] Univ Udine, Dept Med & Biol Sci Technol, I-33100 Udine, Italy.
   [Colombatti, Alfonso] Univ Udine, MATI Micrograv Aging Training Immobil Excellence, I-33100 Udine, Italy.
C3 IRCCS Aviano (CRO); IRCCS Aviano (CRO); University of Udine; University of Udine
RP Aldinucci, D (通讯作者)，Ctr Riferimento Oncol, Via F Gallini 2, I-33081 Aviano, Italy.
EM daldinucci@cro.it
CR Aldinucci D, 2004, LEUKEMIA LYMPHOMA, V45, P1731, DOI 10.1080/10428190410001683633
   Aldinucci D, 2002, BRIT J HAEMATOL, V118, P1055, DOI 10.1046/j.1365-2141.2002.03732.x
   Aldinucci D, 2002, AM J PATHOL, V160, P585, DOI 10.1016/S0002-9440(10)64878-X
   Aldinucci D, 2008, INT J CANCER, V122, P769, DOI 10.1002/ijc.23119
   Aldinucci D, 2012, LEUKEMIA LYMPHOMA, V53, P195, DOI 10.3109/10428194.2011.605190
   Aldinucci D, 2011, BRIT J HAEMATOL, V152, P182, DOI 10.1111/j.1365-2141.2010.08497.x
   Aldinucci D, 2010, J PATHOL, V221, P248, DOI 10.1002/path.2711
   Aldinucci D, 2010, BRIT J HAEMATOL, V148, P115, DOI 10.1111/j.1365-2141.2009.07945.x
   Allen C, 2008, CLIN CANCER RES, V14, P4175, DOI 10.1158/1078-0432.CCR-07-4470
   Carbone A, 2002, BRIT J HAEMATOL, V117, P366, DOI 10.1046/j.1365-2141.2002.03456.x
   CARBONE A, 1995, BLOOD, V85, P780, DOI 10.1182/blood.V85.3.780.bloodjournal853780
   Cattaruzza L, 2011, INT J CANCER, V128, P206, DOI 10.1002/ijc.25311
   Cattaruzza L, 2009, INT J CANCER, V125, P1092, DOI 10.1002/ijc.24389
   CHOU TC, 1984, ADV ENZYME REGUL, V22, P27, DOI 10.1016/0065-2571(84)90007-4
   DREXLER HG, 1993, LEUKEMIA LYMPHOMA, V9, P1, DOI 10.3109/10428199309148499
   Einsele H, 2010, RECENT RESULTS CANC, V184, P173, DOI 10.1007/978-3-642-01222-8_12
   Fabre C, 2012, CLIN CANCER RES, V18, P4669, DOI 10.1158/1078-0432.CCR-12-0779
   Falini B, 2000, BLOOD, V95, P2084, DOI 10.1182/blood.V95.6.2084
   Fanale M, 2011, BRIT J HAEMATOL, V154, P284, DOI 10.1111/j.1365-2141.2011.08618.x
   Fischer M, 2003, INT J CANCER, V107, P197, DOI 10.1002/ijc.11370
   Gualco G, 2010, APPL IMMUNOHISTO M M, V18, P301, DOI 10.1097/PAI.0b013e3181cf1126
   Hideshima T, 2001, CANCER RES, V61, P3071
   Huang XG, 2012, BLOOD, V120, P1095, DOI 10.1182/blood-2012-03-415984
   Jona A, 2010, BLOOD REV, V24, P233, DOI 10.1016/j.blre.2010.08.003
   Klein U, 2006, NAT IMMUNOL, V7, P773, DOI 10.1038/ni1357
   Kuppers R, 2012, J CLIN INVEST, V122, P3439, DOI 10.1172/JCI61245
   Kuppers R, 2009, NAT REV CANCER, V9, P15, DOI 10.1038/nrc2542
   Ma Y, 2008, BLOOD, V111, P2339, DOI 10.1182/blood-2007-09-112128
   Mizuno H, 2012, LEUKEMIA, V26, P2269, DOI 10.1038/leu.2012.81
   Mraz M, 2011, BRIT J HAEMATOL, V155, P53, DOI 10.1111/j.1365-2141.2011.08794.x
   Noborio-Hatano K, 2009, ONCOGENE, V28, P231, DOI 10.1038/onc.2008.385
   Pivetta E, 2011, J CELL PHYSIOL, V226, P769, DOI 10.1002/jcp.22398
   Ranuncolo SM, 2012, BLOOD, V120, P3756, DOI 10.1182/blood-2012-01-405951
   Ruschak AM, 2011, J NATL CANCER I, V103, P1007, DOI 10.1093/jnci/djr160
   Shaffer AL, 2009, CLIN CANCER RES, V15, P2954, DOI 10.1158/1078-0432.CCR-08-1845
   Spessotto Paola, 2009, V522, V0, PP221, DOI 10.1007/978-1-59745-413-1_16
   Tamura T, 2005, J IMMUNOL, V174, P2573, DOI 10.4049/jimmunol.174.5.2573
   Tiacci E, 2012, BLOOD, V120, P4609, DOI 10.1182/blood-2012-05-428896
   Ungefroren H, 2011, CELL COMMUN SIGNAL, V9, P0, DOI 10.1186/1478-811X-9-18
   Vahdat AM, 2010, LEUKEMIA, V24, P51, DOI 10.1038/leu.2009.230
   Wolf J, 1996, BLOOD, V87, P3418, DOI 10.1182/blood.V87.8.3418.bloodjournal8783418
   Younes A, 2011, NAT REV CLIN ONCOL, V8, P85, DOI 10.1038/nrclinonc.2010.189
   Zheng B, 2004, CLIN CANCER RES, V10, P3207, DOI 10.1158/1078-0432.CCR-03-0494
NR 43
TC 9
Z9 9
U1 0
U2 7
PU INFORMA HEALTHCARE
PI LONDON
PA TELEPHONE HOUSE, 69-77 PAUL STREET, LONDON EC2A 4LQ, ENGLAND
SN 1042-8194
EI 1029-2403
J9 LEUKEMIA LYMPHOMA
JI Leuk. Lymphoma
PD JAN 15
PY 2014
VL 55
IS 1
BP 149
EP 159
DI 10.3109/10428194.2013.800196
PG 11
WC Oncology; Hematology
SC Oncology; Hematology
GA 281SZ
UT WOS:000329122600026
PM 23647062
DA 2023-09-23
ER

PT J
AU Gandellini, P
   Giannoni, E
   Casamichele, A
   Taddei, ML
   Callari, M
   Piovan, C
   Valdagni, R
   Pierotti, MA
   Zaffaroni, N
   Chiarugi, P
AF Gandellini, Paolo
   Giannoni, Elisa
   Casamichele, Anna
   Taddei, Maria Letizia
   Callari, Maurizio
   Piovan, Claudia
   Valdagni, Riccardo
   Pierotti, Marco Alessandro
   Zaffaroni, Nadia
   Chiarugi, Paola
TI miR-205 Hinders the Malignant Interplay Between Prostate Cancer Cells and Associated Fibroblasts
SO ANTIOXIDANTS & REDOX SIGNALING
LA English
DT Article
ID epithelial-mesenchymal transition; oxidative stress; down-regulation; transcriptional repression; stromal fibroblasts; tumor; hypoxia; microenvironment; expression; autophagy
AB Aims: Tumor microenvironment is a strong determinant for the acquisition of metastatic potential of cancer cells. We have recently demonstrated that cancer-associated fibroblasts (CAFs) elicit a redox-dependent epithelial-mesenchymal transition (EMT) in prostate cancer (PCa) cells, driven by cycloxygenase-2/hypoxia-inducible factor-1 (HIF-1)/nuclear factor-B pathway and enhancing tumor aggressiveness. Here, we investigated the involvement of microRNAs (miRNAs) in tumor-stroma interplay to identify possible tools to counteract oxidative stress and metastasis dissemination. Results: We found that miR-205 is the most downmodulated miRNA in PCa cells upon CAF stimulation, due to direct transcriptional repression by HIF-1, a known redox-sensitive transcription factor. Rescue experiments demonstrated that ectopic miR-205 overexpression in PCa cells counteracts CAF-induced EMT, thus impairing enhancement of cell invasion, acquisition of stem cell traits, tumorigenicity, and metastatic dissemination. In addition, miR-205 blocks tumor-driven activation of surrounding fibroblasts by reducing pro-inflammatory cytokine secretion. Innovation: Overall, such findings suggest miR-205 as a brake against PCa metastasis by blocking both the afferent and efferent arms of the circuit between tumor cells and associated fibroblasts, thus interrupting the pro-oxidant and pro-inflammatory circuitries engaged by reactive stroma. Conclusion: The evidence that miR-205 replacement in PCa cells is able not only to prevent but also to revert the oxidative/pro-inflammatory axis leading to EMT induced by CAFs sets the rationale for developing miRNA-based approaches to prevent and treat metastatic disease. Antioxid. Redox Signal. 20, 1045-1059.
C1 [Gandellini, Paolo; Casamichele, Anna; Callari, Maurizio; Piovan, Claudia; Zaffaroni, Nadia] Fdn IRCCS Ist Nazl Tumori, Dept Expt Oncol, I-20133 Milan, Italy.
   [Valdagni, Riccardo] Fdn IRCCS Ist Nazl Tumori, Dept Radiotherapy, I-20133 Milan, Italy.
   [Valdagni, Riccardo] Fdn IRCCS Ist Nazl Tumori, Prostate Program, I-20133 Milan, Italy.
   [Pierotti, Marco Alessandro] Fdn IRCCS Ist Nazl Tumori, Sci Directorate, I-20133 Milan, Italy.
   [Giannoni, Elisa; Chiarugi, Paola] Univ Florence, Dept Expt & Clin Biomed Sci, I-50134 Florence, Italy.
   [Piovan, Claudia] Ohio State Univ, Ctr Comprehens Canc, Dept Mol Virol, Columbus, OH 43210 USA.
   [Piovan, Claudia] Ohio State Univ, Ctr Comprehens Canc, Dept Immunol, Columbus, OH 43210 USA.
   [Piovan, Claudia] Ohio State Univ, Ctr Comprehens Canc, Dept Human Genet, Columbus, OH 43210 USA.
C3 Fondazione IRCCS Istituto Nazionale Tumori Milan; Fondazione IRCCS Istituto Nazionale Tumori Milan; Fondazione IRCCS Istituto Nazionale Tumori Milan; Fondazione IRCCS Istituto Nazionale Tumori Milan; University of Florence; University System of Ohio; Ohio State University; James Cancer Hospital & Solove Research Institute; James Cancer Hospital & Solove Research Institute; University System of Ohio; Ohio State University; University System of Ohio; Ohio State University; James Cancer Hospital & Solove Research Institute
RP Chiarugi, P (通讯作者)，Univ Florence, Dept Biochem Sci, Viale Morgagni 50, I-50134 Florence, Italy.
EM nadia.zaffaroni@istitutotumori.mi.it; paola.chiarugi@unifi.it
FU Italian Association for Cancer Research (AIRC) [12162]; AIRC [11542, 8797]; Istituto Toscano Tumori [0203607]; MIUR-PRIN
CR Nieto MA, 2012, SEMIN CANCER BIOL, V22, P361, DOI 10.1016/j.semcancer.2012.05.003
   Aprelikova O, 2010, CELL CYCLE, V9, P4387, DOI 10.4161/cc.9.21.13674
   Bartel DP, 2009, CELL, V136, P215, DOI 10.1016/j.cell.2009.01.002
   Bhatnagar N, 2010, CELL DEATH DIS, V1, P0, DOI 10.1038/cddis.2010.85
   Bhowmick NA, 2004, NATURE, V432, P332, DOI 10.1038/nature03096
   Bhowmick NA, 2004, SCIENCE, V303, P848, DOI 10.1126/science.1090922
   Calvani M, 2012, PLOS ONE, V7, P0, DOI 10.1371/journal.pone.0038388
   Cannito S, 2010, ANTIOXID REDOX SIGN, V12, P1383, DOI 10.1089/ars.2009.2737
   Castellon EA, 2012, BIOL RES, V45, P297, DOI 10.4067/S0716-97602012000300011
   Chen KF, 2005, NUCLEIC ACIDS RES, V33, P5190, DOI 10.1093/nar/gki839
   Chiavarina B, 2010, CELL CYCLE, V9, P3534, DOI 10.4161/cc.9.17.12908
   Cirri P, 2012, CANCER METAST REV, V31, P195, DOI 10.1007/s10555-011-9340-x
   Cirri P, 2011, AM J CANCER RES, V1, P482
   Comito G, 2012, CANCER LETT, V324, P31, DOI 10.1016/j.canlet.2012.04.025
   De Wever O, 2003, J PATHOL, V200, P429, DOI 10.1002/path.1398
   Duda DG, 2010, P NATL ACAD SCI USA, V107, P21677, DOI 10.1073/pnas.1016234107
   Eltzschig HK, 2005, J EXP MED, V202, P1493, DOI 10.1084/jem.20050177
   Feige E, 2011, P NATL ACAD SCI USA, V108, PE924, DOI 10.1073/pnas.1106351108
   Fiaschi T, 2013, CELL CYCLE, V12, P1791, DOI 10.4161/cc.24902
   Gandellini P, 2012, CELL DEATH DIFFER, V19, P1750, DOI 10.1038/cdd.2012.56
   Gandellini P, 2009, TRENDS MOL MED, V15, P381, DOI 10.1016/j.molmed.2009.07.004
   Gandellini P, 2009, CANCER RES, V69, P2287, DOI 10.1158/0008-5472.CAN-08-2894
   Giannoni E, 2012, ANTIOXID REDOX SIGN, V16, P1248, DOI 10.1089/ars.2011.4280
   Giannoni E, 2011, ANTIOXID REDOX SIGN, V14, P2361, DOI 10.1089/ars.2010.3727
   Giannoni E, 2010, CANCER RES, V70, P6945, DOI 10.1158/0008-5472.CAN-10-0785
   Gregory PA, 2008, NAT CELL BIOL, V10, P593, DOI 10.1038/ncb1722
   Hanahan D, 2011, CELL, V144, P646, DOI 10.1016/j.cell.2011.02.013
   Hinz B, 2012, AM J PATHOL, V180, P1340, DOI 10.1016/j.ajpath.2012.02.004
   Hung CS, 2012, ANN SURG ONCOL, V0, P0
   Kalluri R, 2006, NAT REV CANCER, V6, P392, DOI 10.1038/nrc1877
   Kang JW, 2012, J BIOL CHEM, V287, P35556, DOI 10.1074/jbc.M112.400911
   Klarmann GJ, 2009, CLIN EXP METASTAS, V26, P433, DOI 10.1007/s10585-009-9242-2
   Korpal M, 2011, NAT MED, V17, P1101, DOI 10.1038/nm.2401
   Manalo DJ, 2005, BLOOD, V105, P659, DOI 10.1182/blood-2004-07-2958
   Mani SA, 2008, CELL, V133, P704, DOI 10.1016/j.cell.2008.03.027
   Martinez-Outschoorn UE, 2010, CELL CYCLE, V9, P3515, DOI 10.4161/cc.9.17.12928
   Mateescu B, 2011, NAT MED, V17, P1627, DOI 10.1038/nm.2512
   Mizuguchi Y, 2012, PLOS ONE, V7, P0, DOI 10.1371/journal.pone.0032449
   Morote-Garcia JC, 2009, GASTROENTEROLOGY, V136, P607, DOI 10.1053/j.gastro.2008.10.037
   Mouillet JF, 2010, FASEB J, V24, P2030, DOI 10.1096/fj.09-149724
   Murphy MP, 2012, SCI SIGNAL, V5, P0, DOI 10.1126/scisignal.2003386
   Musumeci M, 2011, ONCOGENE, V30, P4231, DOI 10.1038/onc.2011.140
   Nagrath S, 2007, NATURE, V450, P1235, DOI 10.1038/nature06385
   Narravula S, 2001, J IMMUNOL, V166, P7543, DOI 10.4049/jimmunol.166.12.7543
   Orlotti NI, 2012, AUTOPHAGY, V8, P1185, DOI 10.4161/auto.20519
   Parri M, 2013, ANTIOXID REDOX SIGN, V19, P1828, DOI 10.1089/ars.2012.5040
   Pavlides S, 2010, CELL CYCLE, V9, P2201, DOI 10.4161/cc.9.11.11848
   Pellacani D, 2013, ADV EXP MED BIOL, V777, P167, DOI 10.1007/978-1-4614-5894-4_11
   Piovan C, 2012, MOL ONCOL, V6, P458, DOI 10.1016/j.molonc.2012.03.003
   Radisky DC, 2005, NATURE, V436, P123, DOI 10.1038/nature03688
   Semenza GL, 2007, SCI STKE, V2007, Pcm8, DOI 10.1126/stke.4072007cm8
   Taylor BS, 2010, CANCER CELL, V18, P11, DOI 10.1016/j.ccr.2010.05.026
   Tlsty TD, 2006, ANNU REV PATHOL-MECH, V1, P119, DOI 10.1146/annurev.pathol.1.110304.100224
   Toullec A, 2010, EMBO MOL MED, V2, P211, DOI 10.1002/emmm.201000073
   Trimmer C, 2011, CANCER BIOL THER, V11, P383, DOI 10.4161/cbt.11.4.14101
   Tryndyak VP, 2010, INT J CANCER, V126, P2575, DOI 10.1002/ijc.24972
   Tucci P, 2012, P NATL ACAD SCI USA, V109, P15312, DOI 10.1073/pnas.1110977109
   Zheng W, 2009, FASEB J, V23, P204, DOI 10.1096/fj.08-110221
NR 58
TC 64
Z9 65
U1 0
U2 17
PU MARY ANN LIEBERT, INC
PI NEW ROCHELLE
PA 140 HUGUENOT STREET, 3RD FL, NEW ROCHELLE, NY 10801 USA
SN 1523-0864
EI 1557-7716
J9 ANTIOXID REDOX SIGN
JI Antioxid. Redox Signal.
PD MAR 1
PY 2014
VL 20
IS 7
BP 1045
EP 1059
DI 10.1089/ars.2013.5292
PG 15
WC Biochemistry & Molecular Biology; Endocrinology & Metabolism
SC Biochemistry & Molecular Biology; Endocrinology & Metabolism
GA AA6IC
UT WOS:000331201000002
PM 23924028
DA 2023-09-23
ER

PT J
AU Galvan, JA
   Garcia-Martinez, J
   Vazquez-Villa, F
   Garcia-Ocana, M
   Garcia-Pravia, C
   Menendez-Rodriguez, P
   Gonzalez-del Rey, C
   Barneo-Serra, L
   de los Toyos, JR
AF Galvan, Jose A.
   Garcia-Martinez, Jorge
   Vazquez-Villa, Fernando
   Garcia-Ocana, Marcos
   Garcia-Pravia, Carmen
   Menendez-Rodriguez, Primitiva
   Gonzalez-del Rey, Carmen
   Barneo-Serra, Luis
   de los Toyos, Juan R.
TI Validation of COL11A1/procollagen 11A1 expression in TGF-beta 1-activated immortalised human mesenchymal cells and in stromal cells of human colon adenocarcinoma
SO BMC CANCER
LA English
DT Article
DE Procollagen 11A1; Human bone marrow mesenchymal cells; Cancer-associated stromal cells; Human colon adenocarcinoma
ID carcinoma-associated fibroblasts; gene-expression; tumor stroma; in-situ; col11a1; collagen; progression; signature; identification; inflammation
AB Background: The human COL11A1 gene has been shown to be up-regulated in stromal cells of colorectal tumours, but, so far, the immunodetection of procollagen 11A1, the primary protein product of COL11A1, has not been studied in detail in human colon adenocarcinomas. Some cancer-associated stromal cells seem to be derived from bone marrow mesenchymal cells; the expression of the COL11A1 gene and the parallel immunodetection of procollagen 11A1 have not been evaluated in these latter cells, either. Methods: We used quantitative RT-PCR and/or immunocytochemistry to study the expression of DES/desmin, VIM/vimentin, ACTA2/aSMA (alpha smooth muscle actin) and COL11A1/procollagen 11A1 in HCT 116 human colorectal adenocarcinoma cells, in immortalised human bone marrow mesenchymal cells and in human colon adenocarcinoma-derived cultured stromal cells. The immunodetection of procollagen 11A1 was performed with the new recently described DMTX1/1E8.33 mouse monoclonal antibody. Human colon adenocarcinomas and non-malignant colon tissues were evaluated by immunohistochemistry as well. Statistical associations were sought between anti-procollagen 11A1 immunoscoring and patient clinicopathological features. Results: Procollagen 11A1 was immunodetected in human bone marrow mesenchymal cells and in human colon adenocarcinoma-associated spindle-shaped stromal cells but not in colon epithelial or stromal cells of the normal colon. This immunodetection paralleled, in both kinds of cells, that of the other mesenchymal-related biomarkers studied: vimentin and alpha smooth muscle actin, but not desmin. Thus, procollagen 11A1(+) adenocarcinoma-associated stromal cells are similar to "activated myofibroblasts". In the series of human colon adenocarcinomas here studied, a high procollagen 11A1 expression was associated with nodal involvement (p = 0.05), the development of distant metastases (p = 0.017), and advanced Dukes stages (p = 0.047). Conclusion: The immunodetection of procollagen 11A1 in cancer-associated stromal cells could be a useful biomarker for human colon adenocarcinoma characterisation.
C1 [Galvan, Jose A.; Garcia-Martinez, Jorge; Barneo-Serra, Luis] Univ Oviedo, Sch Med & Hlth Sci, Dept Surg, E-33006 Oviedo, Spain.
   [Galvan, Jose A.; Garcia-Martinez, Jorge; Vazquez-Villa, Fernando; Garcia-Ocana, Marcos; Garcia-Pravia, Carmen; Barneo-Serra, Luis; de los Toyos, Juan R.] Oncol Univ Inst Principal Asturias IUOPA, Oviedo 33006, Spain.
   [Garcia-Ocana, Marcos] Univ Oviedo, Tech Sci Serv, Preparat Biotechnol Unit, E-33006 Oviedo, Spain.
   [Garcia-Pravia, Carmen; Menendez-Rodriguez, Primitiva; Gonzalez-del Rey, Carmen] Asturias Cent Univ Hosp HUCA, Serv Anat Pathol, Oviedo 33006, Spain.
   [de los Toyos, Juan R.] Univ Oviedo, Sch Med & Hlth Sci, Dept Immunol, E-33006 Oviedo, Spain.
C3 University of Oviedo; University of Oviedo; Instituto Universitario de Oncologia de Asturias; University of Oviedo; Central University Hospital Asturias; University of Oviedo
RP de los Toyos, JR (通讯作者)，Oncol Univ Inst Principal Asturias IUOPA, Oviedo 33006, Spain.
EM jrtoyos@uniovi.es
FU European Union ERDF; INNPACTO-ONCOPAN [IPT-010000-2010-31]; Ministry of Science and Innovation, Spain [FISS-09-PS09/01911]; FICYT Project [FC-11-PC10-23]; ERDF Operational Framework Programme of the Principality of Asturias, Spain; Oncomatrix, S.L. Derio, Spain
CR An JH, 2009, J PROTEOME RES, V8, P2873, DOI 10.1021/pr900020q
   Anastassiou D, 2011, BMC CANCER, V11, P0, DOI 10.1186/1471-2407-11-529
   Badea L, 2008, HEPATO-GASTROENTEROL, V55, P2016
   Barneo L, 2006, PROCEEDINGS OF THE XLI CONGRESS OF THE EUROPEAN SOCIETY FOR SURGICAL RESEARCH, V0, P27
   Bowen KB, 2008, J HISTOCHEM CYTOCHEM, V56, P275, DOI 10.1369/jhc.7A7310.2007
   Castellana B, 2012, J CANCER, V3, P175, DOI 10.7150/jca.4120
   Cheon DJ, 2014, CLIN CANCER RES, V20, P711, DOI 10.1158/1078-0432.CCR-13-1256
   Chernov AV, 2010, J BIOL CHEM, V285, P19647, DOI 10.1074/jbc.M109.088153
   Chong IW, 2006, ONCOL REP, V16, P981
   Croner RS, 2005, INT J COLORECTAL DIS, V20, P353, DOI 10.1007/s00384-004-0664-7
   Csillag C, 2007, AM J PHYSIOL-GASTR L, V292, PG298, DOI 10.1152/ajpgi.00321.2006
   Cueva-Cayetano R, 2013, BRIT J SURG, V100, P7
   del Amo-Iribarren J, 2006, THESIS U PAIS VASCO, V0, P0
   Elliott RL, 2005, J CLIN ONCOL, V23, P2078, DOI 10.1200/JCO.2005.02.047
   Emura M, 2000, IN VITRO CELL DEV-AN, V36, P77
   Erkan M, 2010, MOL CANCER, V9, P0, DOI 10.1186/1476-4598-9-88
   Fischer H, 2001, BMC CANCER, V1, P0, DOI 10.1186/1471-2407-1-17
   Fischer H, 2001, CARCINOGENESIS, V22, P875, DOI 10.1093/carcin/22.6.875
   Fuentes-Martinez N, 2009, THESIS U OVIEDO, V0, P0
   Fuentes-Martinez N, 2014, HISTOL HISTOPATHOL, V0, P0
   Garcia-Ocana M, 2012, INT J ONCOL, V40, P1447, DOI 10.3892/ijo.2012.1360
   Garcia-Pravia C, 2013, PLOS ONE, V8, P0, DOI 10.1371/journal.pone.0078327
   Grundberg E, 2008, PHYSIOL GENOMICS, V33, P301, DOI 10.1152/physiolgenomics.00028.2008
   Hajdu M, 2010, J PATHOL, V221, P300, DOI 10.1002/path.2715
   Halsted KC, 2008, MODERN PATHOL, V21, P1246, DOI 10.1038/modpathol.2008.129
   HERING TM, 1994, ARCH BIOCHEM BIOPHYS, V314, P90, DOI 10.1006/abbi.1994.1415
   Kao L-P, 2009, OPEN STEM CELL J, V1, P1, DOI 10.2174/1876893800901010001
   Karnoub AE, 2007, NATURE, V449, P557, DOI 10.1038/nature06188
   Kim H, 2010, BMC MED GENOMICS, V3, P0, DOI 10.1186/1755-8794-3-51
   Lascorz Jesus, 2011, J CARCINOG, V10, P7, DOI 10.4103/1477-3163.78268
   Lee S, 2012, CANCER RES, V72, P4574, DOI 10.1158/0008-5472.CAN-12-0636
   Mifflin RC, 2011, AM J PHYSIOL-GASTR L, V300, PG684, DOI 10.1152/ajpgi.00474.2010
   Mishra PJ, 2008, CANCER RES, V68, P4331, DOI 10.1158/0008-5472.CAN-08-0943
   Navab R, 2011, P NATL ACAD SCI USA, V108, P7160, DOI 10.1073/pnas.1014506108
   Pavlides S, 2010, AGING-US, V2, P185, DOI 10.18632/aging.100134
   Pilarsky C, 2008, J CELL MOL MED, V12, P2823, DOI 10.1111/j.1582-4934.2008.00289.x
   Planche A, 2011, PLOS ONE, V6, P0, DOI 10.1371/journal.pone.0018640
   Polanska UM, 2013, J CELL PHYSIOL, V228, P1651, DOI 10.1002/jcp.24347
   Ronziere MC, 1997, OSTEOARTHR CARTILAGE, V5, P205, DOI 10.1016/S1063-4584(97)80015-5
   Schmalbach CE, 2004, ARCH OTOLARYNGOL, V130, P295, DOI 10.1001/archotol.130.3.295
   Schuetz CS, 2006, CANCER RES, V66, P5278, DOI 10.1158/0008-5472.CAN-05-4610
   Seemann Lars, 2012, ISRN BIOINFORM, V2012, P381023, DOI 10.5402/2012/381023
   Sok JC, 2003, ARCH OTOLARYNGOL, V129, P760, DOI 10.1001/archotol.129.7.760
   Vargas AC, 2012, BREAST CANCER RES TR, V135, P153, DOI 10.1007/s10549-012-2123-4
   Vecchi M, 2007, ONCOGENE, V26, P4284, DOI 10.1038/sj.onc.1210208
   Wang K, 2002, ONCOGENE, V21, P7598, DOI 10.1038/sj.onc.1205953
   Wilkerson MD, 2010, CLIN CANCER RES, V16, P4864, DOI 10.1158/1078-0432.CCR-10-0199
   Wu F, 2007, INFLAMM BOWEL DIS, V13, P807, DOI 10.1002/ibd.20110
   Wu YH, 2014, ONCOGENE, V33, P3432, DOI 10.1038/onc.2013.307
   Xu SH, 2003, WORLD J GASTROENTERO, V9, P417, DOI 10.3748/wjg.v9.i3.417
   Zhao Y, 2009, ANAT REC, V292, P692, DOI 10.1002/ar.20874
NR 52
TC 24
Z9 24
U1 0
U2 17
PU BMC
PI LONDON
PA CAMPUS, 4 CRINAN ST, LONDON N1 9XW, ENGLAND
SN 
EI 1471-2407
J9 BMC CANCER
JI BMC Cancer
PD NOV 23
PY 2014
VL 14
IS 
BP 
EP 
DI 10.1186/1471-2407-14-867
PG 12
WC Oncology
SC Oncology
GA AU5PO
UT WOS:000345659400001
PM 25417197
DA 2023-09-23
ER

PT J
AU Kinugasa, Y
   Matsui, T
   Takakura, N
AF Kinugasa, Yumi
   Matsui, Takahiro
   Takakura, Nobuyuki
TI CD44 Expressed on Cancer-Associated Fibroblasts Is a Functional Molecule Supporting the Stemness and Drug Resistance of Malignant Cancer Cells in the Tumor Microenvironment
SO STEM CELLS
LA English
DT Article
DE CD44; Cancer associated fibroblasts; Tumor microenvironment; Tumor stroma
ID mesenchymal transition; myofibroblasts contribute; aldehyde dehydrogenase; monoclonal-antibody; progenitor cells; growth; differentiation; psf1; heterogeneity; receptor
AB Cells constituting the tumor microenvironment are attractive targets for developing new cancer therapies. Here we show that cancer-associated fibroblasts (CAFs) support tumor growth in vivo and maintain the stemness of cancer stem/initiating cells in an in vitro model using an established CAF cell line. We found that CD44 is abundantly expressed on CAFs. This molecule is a cancer stem cell marker in several tumors, but its role in tumorigenesis when expressed by CAFs has not been investigated. It is generally accepted that hypoxic and hyponutritional conditions are triggers of cancer malignancy. We found that CAFs strongly express CD44 in hypoxic and avascular areas in the tumor and that its expression on established CAFs is upregulated under hypoxic and hyponutritional conditions in vitro. In addition, CAF CD44-positivity in tumor tissues was increased after treatment with inhibitors of angiogenesis. Using cocultures and tumor sphere formation assays, CAFs from wild-type mice were found to sustain the stemness of cancer stem/initiating cells, while CD44-deficient CAFs did not. Furthermore, CD44 was involved in malignant cancer cell drug resistance mechanisms. In conclusion, our study suggests that CD44 on CAFs is a functional molecule contributing to the maintenance of cancer stem cell populations in the tumor microenvironment. Stem Cells2014;32:145-156
C1 [Kinugasa, Yumi; Matsui, Takahiro; Takakura, Nobuyuki] Osaka Univ, Dept Signal Transduct, Microbial Dis Res Inst, Suita, Osaka 5650871, Japan.
   [Matsui, Takahiro] Osaka Univ, Grad Sch Med, Dept Hematol & Oncol, Suita, Osaka 5650871, Japan.
   [Takakura, Nobuyuki] Japan Sci & Technol Agcy, Tokyo, Japan.
C3 Osaka University; Osaka University; Japan Science & Technology Agency (JST)
RP Takakura, N (通讯作者)，Osaka Univ, Dept Signal Transduct, Microbial Dis Res Inst, 3-1 Yamada Oka, Suita, Osaka 5650871, Japan.
EM ntakaku@biken.osaka-u.ac.jp
CR Barrett LE, 2012, CANCER CELL, V21, P11, DOI 10.1016/j.ccr.2011.11.025
   Calabrese C, 2007, CANCER CELL, V11, P69, DOI 10.1016/j.ccr.2006.11.020
   Clevers H, 2011, NAT MED, V17, P313, DOI 10.1038/nm.2304
   Crawford Y, 2009, TRENDS PHARMACOL SCI, V30, P624, DOI 10.1016/j.tips.2009.09.004
   Direkze NC, 2004, CANCER RES, V64, P8492, DOI 10.1158/0008-5472.CAN-04-1708
   Fan XL, 2011, INT J COLORECTAL DIS, V26, P1279, DOI 10.1007/s00384-011-1248-y
   FRANKLIN WA, 1990, CANCER RES, V50, P6344
   GUNTHERT U, 1991, CELL, V65, P13, DOI 10.1016/0092-8674(91)90403-L
   Gupta PB, 2009, NAT MED, V15, P1010, DOI 10.1038/nm0909-1010
   Hanahan D, 2011, CELL, V144, P646, DOI 10.1016/j.cell.2011.02.013
   Huang EH, 2009, CANCER RES, V69, P3382, DOI 10.1158/0008-5472.CAN-08-4418
   Ishii G, 2003, BIOCHEM BIOPH RES CO, V309, P232, DOI 10.1016/S0006-291X(03)01544-4
   Ishimoto T, 2011, CANCER CELL, V19, P387, DOI 10.1016/j.ccr.2011.01.038
   Jeon ES, 2008, STEM CELLS, V26, P789, DOI 10.1634/stemcells.2007-0742
   Kalluri R, 2006, NAT REV CANCER, V6, P392, DOI 10.1038/nrc1877
   Kinugasa Y, 2012, HYBRIDOMA, V31, P262, DOI 10.1089/hyb.2012.0021
   Kojima Y, 2010, P NATL ACAD SCI USA, V107, P20009, DOI 10.1073/pnas.1013805107
   Lin L, 2011, CANCER RES, V71, P7226, DOI 10.1158/0008-5472.CAN-10-4660
   Matsui T, 2013, AM J PATHOL, V182, P1790, DOI 10.1016/j.ajpath.2013.01.019
   MIKECZ K, 1995, NAT MED, V1, P558, DOI 10.1038/nm0695-558
   Mishra PJ, 2008, CANCER RES, V68, P4331, DOI 10.1158/0008-5472.CAN-08-0943
   Mohyeldin A, 2010, CELL STEM CELL, V7, P150, DOI 10.1016/j.stem.2010.07.007
   Moreb JS, 2008, CURR STEM CELL RES T, V3, P237, DOI 10.2174/157488808786734006
   Nagahama Y, 2010, CANCER RES, V70, P1215, DOI 10.1158/0008-5472.CAN-09-3662
   Naito H, 2012, CANCER SCI, V103, P433, DOI 10.1111/j.1349-7006.2011.02157.x
   Ostman A, 2009, CURR OPIN GENET DEV, V19, P67, DOI 10.1016/j.gde.2009.01.003
   Orimo A, 2007, CANCER BIOL THER, V6, P618, DOI 10.4161/cbt.6.4.4255
   Petersen OW, 2003, AM J PATHOL, V162, P391, DOI 10.1016/S0002-9440(10)63834-5
   Pietras K, 2010, EXP CELL RES, V316, P1324, DOI 10.1016/j.yexcr.2010.02.045
   Ponta H, 2003, NAT REV MOL CELL BIO, V4, P33, DOI 10.1038/nrm1004
   Potenta S, 2008, BRIT J CANCER, V99, P1375, DOI 10.1038/sj.bjc.6604662
   Presta LG, 1997, CANCER RES, V57, P4593
   Quante M, 2011, CANCER CELL, V19, P257, DOI 10.1016/j.ccr.2011.01.020
   SCREATON GR, 1992, P NATL ACAD SCI USA, V89, P12160, DOI 10.1073/pnas.89.24.12160
   Song S, 2005, NAT CELL BIOL, V7, P870, DOI 10.1038/ncb1288
   Sugimoto H, 2006, CANCER BIOL THER, V5, P1640, DOI 10.4161/cbt.5.12.3354
   Ueno M, 2005, MOL CELL BIOL, V25, P10528, DOI 10.1128/MCB.25.23.10528-10532.2005
   Ueno M, 2009, BLOOD, V113, P555, DOI 10.1182/blood-2008-01-136879
   Wilson WR, 2011, NAT REV CANCER, V11, P393, DOI 10.1038/nrc3064
   Zeisberg EM, 2007, CANCER RES, V67, P10123, DOI 10.1158/0008-5472.CAN-07-3127
   Zoller M, 2011, NAT REV CANCER, V11, P254, DOI 10.1038/nrc3023
NR 41
TC 116
Z9 119
U1 0
U2 18
PU WILEY
PI HOBOKEN
PA 111 RIVER ST, HOBOKEN 07030-5774, NJ USA
SN 1066-5099
EI 1549-4918
J9 STEM CELLS
JI Stem Cells
PD JAN 15
PY 2014
VL 32
IS 1
BP 145
EP 156
DI 10.1002/stem.1556
PG 12
WC Cell & Tissue Engineering; Biotechnology & Applied Microbiology; Oncology; Cell Biology; Hematology
SC Cell Biology; Biotechnology & Applied Microbiology; Oncology; Hematology
GA AG2GI
UT WOS:000335233900015
PM 24395741
DA 2023-09-23
ER

PT J
AU Kumar, JD
   Holmberg, C
   Kandola, S
   Steele, I
   Hegyi, P
   Tiszlavicz, L
   Jenkins, R
   Beynon, RJ
   Peeney, D
   Giger, OT
   Alqahtani, A
   Wang, TC
   Charvat, TT
   Penfold, M
   Dockray, GJ
   Varro, A
AF Kumar, J. Dinesh
   Holmberg, Chris
   Kandola, Sandhir
   Steele, Islay
   Hegyi, Peter
   Tiszlavicz, Laszlo
   Jenkins, Rosalind
   Beynon, Robert J.
   Peeney, David
   Giger, Olivier T.
   Alqahtani, Ahlam
   Wang, Timothy C.
   Charvat, Trevor T.
   Penfold, Mark
   Dockray, Graham J.
   Varro, Andrea
TI Increased Expression of Chemerin in Squamous Esophageal Cancer Myofibroblasts and Role in Recruitment of Mesenchymal Stromal Cells
SO PLOS ONE
LA English
DT Article
ID gastric epithelial-cells; stem-cells; matrix metalloproteinase-7; helicobacter-pylori; tumor progression; dendritic cells; fibroblasts; growth; migration; microenvironment
AB Stromal cells such as myofibroblasts influence tumor progression. The mechanisms are unclear but may involve effects on both tumor cells and recruitment of bone marrow-derived mesenchymal stromal cells (MSCs) which then colonize tumors. Using iTRAQ and LC-MS/MS we identified the adipokine, chemerin, as overexpressed in esophageal squamous cancer associated myofibroblasts (CAMs) compared with adjacent tissue myofibroblasts (ATMs). The chemerin receptor, ChemR23, is expressed by MSCs. Conditioned media (CM) from CAMs significantly increased MSC cell migration compared to ATM-CM; the action of CAM-CM was significantly reduced by chemerin-neutralising antibody, pretreatment of CAMs with chemerin siRNA, pretreatment of MSCs with ChemR23 siRNA, and by a ChemR23 receptor antagonist, CCX832. Stimulation of MSCs by chemerin increased phosphorylation of p42/44, p38 and JNK-II kinases and inhibitors of these kinases and PKC reversed chemerin-stimulated MSC migration. Chemerin stimulation of MSCs also induced expression and secretion of macrophage inhibitory factor (MIF) that tended to restrict migratory responses to low concentrations of chemerin but not higher concentrations. In a xenograft model consisting of OE21 esophageal cancer cells and CAMs, homing of MSCs administered i.v. was inhibited by CCX832. Thus, chemerin secreted from esophageal cancer myofibroblasts is a potential chemoattractant for MSCs and its inhibition may delay tumor progression.
C1 [Kumar, J. Dinesh; Holmberg, Chris; Kandola, Sandhir; Steele, Islay; Peeney, David; Giger, Olivier T.; Alqahtani, Ahlam; Dockray, Graham J.; Varro, Andrea] Univ Liverpool, Dept Cell & Mol Physiol, Liverpool L69 3BX, Merseyside, England.
   [Hegyi, Peter] Univ Szeged, Dept Med & Surg, Szeged, Hungary.
   [Jenkins, Rosalind] Univ Liverpool, Inst Translat Med, Dept Pharmacol, Liverpool L69 3BX, Merseyside, England.
   [Tiszlavicz, Laszlo] Univ Szeged, Dept Pathol, Szeged, Hungary.
   [Beynon, Robert J.] Univ Liverpool, Inst Integrat Biol, Liverpool L69 3BX, Merseyside, England.
   [Charvat, Trevor T.; Penfold, Mark] ChemoCentryx, Mountain View, CA USA.
   [Wang, Timothy C.] Columbia Univ, Med Ctr, Dept Med, New York, NY USA.
C3 University of Liverpool; Szeged University; University of Liverpool; Szeged University; University of Liverpool; Columbia University
RP Varro, A (通讯作者)，Univ Liverpool, Dept Cell & Mol Physiol, Liverpool L69 3BX, Merseyside, England.
EM avarro@liverpool.ac.uk
FU Cancer Research UK; NIHR; National Institute of Health/NCI [5U54CA126513]; Hungarian Scientific Research Fund [NF100677]; Wellcome Trust
CR Barnea G, 2008, P NATL ACAD SCI USA, V105, P64, DOI 10.1073/pnas.0710487105
   Bhowmick NA, 2004, NATURE, V432, P332, DOI 10.1038/nature03096
   Bremnes RM, 2011, J THORAC ONCOL, V6, P209, DOI 10.1097/JTO.0b013e3181f8a1bd
   Chamberlain G, 2011, PLOS ONE, V6, P0, DOI 10.1371/journal.pone.0025663
   De Becker A, 2007, HAEMATOLOGICA, V92, P440, DOI 10.3324/haematol.10475
   De Boeck A, 2013, PROTEOMICS, V13, P379, DOI 10.1002/pmic.201200179
   De Wever O, 2008, INT J CANCER, V123, P2229, DOI 10.1002/ijc.23925
   Farmer P, 2009, NAT MED, V15, P68, DOI 10.1038/nm.1908
   Fischer-Valuck BW, 2010, BIOTECHNOL LETT, V32, P19, DOI 10.1007/s10529-009-0110-6
   Goralski KB, 2007, J BIOL CHEM, V282, P28175, DOI 10.1074/jbc.M700793200
   Grugan KD, 2010, P NATL ACAD SCI USA, V107, P11026, DOI 10.1073/pnas.0914295107
   Hemers E, 2005, CANCER RES, V65, P7363, DOI 10.1158/0008-5472.CAN-05-0157
   Ho IAW, 2013, HISTOL HISTOPATHOL, V28, P1427, DOI 10.14670/HH-28.1427
   Holmberg C, 2012, CARCINOGENESIS, V33, P1553, DOI 10.1093/carcin/bgs180
   Holmberg C, 2013, J PROTEOME RES, V12, P3413, DOI 10.1021/pr400270q
   Honczarenko M, 2006, STEM CELLS, V24, P1030, DOI 10.1634/stemcells.2005-0319
   Houghton J, 2004, SCIENCE, V306, P1568, DOI 10.1126/science.1099513
   JEMAL A, 2011, CA-CANCER J CLIN, V61, P69, DOI 10.3322/CAAC.20107
   Jiang L, 2008, CANCER RES, V68, P9900, DOI 10.1158/0008-5472.CAN-08-1319
   Kalluri R, 2006, NAT REV CANCER, V6, P392, DOI 10.1038/nrc1877
   Lin W, 2011, CLIN LAB, V57, P879
   Lozito TP, 2011, J CELL PHYSIOL, V226, P385, DOI 10.1002/jcp.22344
   McCaig C, 2006, GASTROENTEROLOGY, V130, P1754, DOI 10.1053/j.gastro.2006.02.031
   Meder W, 2003, FEBS LETT, V555, P495, DOI 10.1016/S0014-5793(03)01312-7
   Muruganandan S, 2011, J BIOL CHEM, V286, P23982, DOI 10.1074/jbc.M111.220491
   Noble PJM, 2003, AM J PHYSIOL-GASTR L, V284, PG75, DOI 10.1152/ajpgi.00300.2002
   Noma K, 2008, GASTROENTEROLOGY, V134, P1981, DOI 10.1053/j.gastro.2008.02.061
   Olumi AF, 1999, CANCER RES, V59, P5002
   Orimo A, 2005, CELL, V121, P335, DOI 10.1016/j.cell.2005.02.034
   Ozaki Y, 2007, STEM CELLS DEV, V16, P119, DOI 10.1089/scd.2006.0032
   Pachynski RK, 2012, J EXP MED, V209, P1427, DOI 10.1084/jem.20112124
   Parolini S, 2007, BLOOD, V109, P3625, DOI 10.1182/blood-2006-08-038844
   Quail DF, 2013, NAT MED, V19, P1423, DOI 10.1038/nm.3394
   Quante M, 2011, CANCER CELL, V19, P257, DOI 10.1016/j.ccr.2011.01.020
   Quante M, 2009, NAT REV GASTRO HEPAT, V6, P724, DOI 10.1038/nrgastro.2009.195
   Satija NK, 2013, PLOS ONE, V8, P0, DOI 10.1371/journal.pone.0055769
   Skalnikova H, 2011, PROTEOMICS, V11, P691, DOI 10.1002/pmic.201000402
   Smith H, 2012, STEM CELLS DEV, V21, P476, DOI 10.1089/scd.2011.0025
   Somja J, 2013, AM J PATHOL, V182, P2168, DOI 10.1016/j.ajpath.2013.02.036
   Sordi V, 2005, BLOOD, V106, P419, DOI 10.1182/blood-2004-09-3507
   Studeny M, 2004, JNCI-J NATL CANCER I, V96, P1593, DOI 10.1093/jnci/djh299
   Teo GSL, 2012, STEM CELLS, V30, P2472, DOI 10.1002/stem.1198
   Varro A, 2004, CANCER RES, V64, P1695, DOI 10.1158/0008-5472.CAN-03-2399
   Wang CH, 2014, PEPTIDES, V51, P131, DOI 10.1016/j.peptides.2013.10.009
   Watts SW, 2013, ARTERIOSCL THROM VAS, V33, P1320, DOI 10.1161/ATVBAHA.113.301476
   Wittamer V, 2003, J EXP MED, V198, P977, DOI 10.1084/jem.20030382
   Wroblewski LE, 2003, J CELL SCI, V116, P3017, DOI 10.1242/jcs.00518
   Wu KC, 1999, GUT, V44, P323, DOI 10.1136/gut.44.3.323
   Zabel BA, 2005, J BIOL CHEM, V280, P34661, DOI 10.1074/jbc.M504868200
   Zheng Y, 2008, EUR J DERMATOL, V18, P638, DOI 10.1684/ejd.2008.0511
NR 50
TC 37
Z9 39
U1 0
U2 22
PU PUBLIC LIBRARY SCIENCE
PI SAN FRANCISCO
PA 1160 BATTERY STREET, STE 100, SAN FRANCISCO, CA 94111 USA
SN 1932-6203
EI 
J9 PLOS ONE
JI PLoS One
PD AUG 15
PY 2014
VL 9
IS 8
BP 
EP 
DI 10.1371/journal.pone.0104877
PG 10
WC Multidisciplinary Sciences
SC Science & Technology - Other Topics
GA AN8UD
UT WOS:000340879300058
PM 25127029
DA 2023-09-23
ER

PT J
AU Zi, FM
   He, JS
   Li, Y
   Wu, C
   Wu, WJ
   Yang, Y
   Wang, LJ
   He, DH
   Yang, L
   Zhao, Y
   Zheng, GF
   Han, XY
   Huang, H
   Yi, Q
   Cai, Z
AF Zi, Fu-Ming
   He, Jing-Song
   Li, Yi
   Wu, Cai
   Wu, Wen-Jun
   Yang, Yang
   Wang, Li-Juan
   He, Dong-Hua
   Yang, Li
   Zhao, Yi
   Zheng, Gao-Feng
   Han, Xiao-Yan
   Huang, He
   Yi, Qing
   Cai, Zhen
TI Fibroblast activation protein protects bortezomib-induced apoptosis in multiple myeloma cells through beta-catenin signaling pathway
SO CANCER BIOLOGY & THERAPY
LA English
DT Article
DE fibroblast activation protein; multiple myeloma; bone marrow mesenchymal stem cells; apoptosis; cancer-associated fibroblast; beta-catenin; signaling pathway
ID mesenchymal stem-cells; marrow stromal cells; tumor-associated fibroblasts; malignant melanoma-cells; membrane-bound protease; bone-marrow; serine-protease; breast-cancer; differential expression; remodeling interface
AB Multiple myeloma (MM) is a malignant plasma cells proliferative disease. The intricate cross-talk of myeloma cells with bone marrow microenvironment plays an important role in facilitating growth and survival of myeloma cells. Bone marrow mesenchymal stem cells (BMMSCs) are important cells in MM microenvironment. In solid tumors, BMMSCs can be educated by tumor cells to become cancer-associated fibroblasts (CAFs) with high expression of fibroblast activation protein (FAP). FAP was reported to be involved in drug resistance, tumorigenesis, neoplastic progression, angiogenesis, invasion, and metastasis of tumor cells. However, the expression and the role of FAP in MM bone marrow microenvironment are still less known. The present study is aimed to investigate the expression of FAP, the role of FAP, and its relevant signaling pathway in regulating apoptosis induced by bortezomib in MM cells. In this study, our data illustrated that the expression levels of FAP were not different between the cultured BMMSCs isolated from MM patients and normal donors. The expression levels of FAP can be increased by tumor cells conditioned medium (TCCM) stimulation or coculture with RPMI8226 cells. FAP has important role in BMMSCs mediated protecting MM cell lines from apoptosis induced by bortezomib. Further study showed that this process may likely through beta-catenin signaling pathway in vitro. The activation of beta-catenin in MM cell lines was dependent on direct contact with BMMSCs other than separated by transwell or additional condition medium from BMMSCs and cytokines.
C1 [Zi, Fu-Ming; He, Jing-Song; Li, Yi; Wu, Cai; Wu, Wen-Jun; Yang, Yang; Wang, Li-Juan; He, Dong-Hua; Yang, Li; Zhao, Yi; Zheng, Gao-Feng; Han, Xiao-Yan; Huang, He; Cai, Zhen] Zhejiang Univ, Sch Med, Affiliated Hosp 1, Bone Marrow Transplantat Ctr, Hangzhou 310003, Zhejiang, Peoples R China.
   [Yi, Qing] Cleveland Clin, Dept Canc Biol, Lerner Res Inst, Cleveland, OH 44106 USA.
C3 Zhejiang University; Cleveland Clinic Foundation
RP Cai, Z (通讯作者)，Zhejiang Univ, Sch Med, Affiliated Hosp 1, Bone Marrow Transplantat Ctr, Hangzhou 310003, Zhejiang, Peoples R China.
EM caiz@zju.edu.cn
FU National Natural Science Foundation of China [91029740, 81071936, 81200385]
CR Acharya PS, 2006, HUM PATHOL, V37, P352, DOI 10.1016/j.humpath.2005.11.020
   AOYAMA A, 1990, P NATL ACAD SCI USA, V87, P8296, DOI 10.1073/pnas.87.21.8296
   Arnulf B, 2007, LEUKEMIA, V21, P158, DOI 10.1038/sj.leu.2404466
   Bae S, 2008, BRIT J HAEMATOL, V142, P827, DOI 10.1111/j.1365-2141.2008.07241.x
   Bauer S, 2006, ARTHRITIS RES THER, V8, P0, DOI 10.1186/ar2080
   Bjorklund CC, 2011, J BIOL CHEM, V286, P11009, DOI 10.1074/jbc.M110.180208
   Bueno C, 2007, BLOOD CELL MOL DIS, V39, P366, DOI 10.1016/j.bcmd.2007.06.001
   Chamberlain G, 2007, STEM CELLS, V25, P2739, DOI 10.1634/stemcells.2007-0197
   Cheng JD, 2002, CANCER RES, V62, P4767
   Corre J, 2007, LEUKEMIA, V21, P1079, DOI 10.1038/sj.leu.2404621
   Corre J, 2012, CANCER RES, V72, P1395, DOI 10.1158/0008-5472.CAN-11-0188
   Dai CS, 2011, J BIOL CHEM, V286, P7052, DOI 10.1074/jbc.M110.174821
   De Raeve HR, 2005, HISTOL HISTOPATHOL, V20, P1227, DOI 10.14670/HH-20.1227
   Derksen PWB, 2004, P NATL ACAD SCI USA, V101, P6122, DOI 10.1073/pnas.0305855101
   Dominici M, 2006, CYTOTHERAPY, V8, P315, DOI 10.1080/14653240600855905
   Fischer E, 2012, CLIN CANCER RES, V18, P6208, DOI 10.1158/1078-0432.CCR-12-0644
   Fulciniti M, 2013, ADV BIOL THERAPY MUL, V0, P85
   Garayoa M, 2009, LEUKEMIA, V23, P1515, DOI 10.1038/leu.2009.65
   GARINCHESA P, 1990, P NATL ACAD SCI USA, V87, P7235, DOI 10.1073/pnas.87.18.7235
   Giannoni E, 2010, CANCER RES, V70, P6945, DOI 10.1158/0008-5472.CAN-10-0785
   Giuliani N, 2007, CANCER RES, V67, P7665, DOI 10.1158/0008-5472.CAN-06-4666
   Gunn WG, 2006, STEM CELLS, V24, P986, DOI 10.1634/stemcells.2005-0220
   Gupta D, 2001, LEUKEMIA, V15, P1950, DOI 10.1038/sj.leu.2402295
   Hall B, 2007, INT J HEMATOL, V86, P8, DOI 10.1532/IJH97.06230
   Haviv I, 2009, CELL CYCLE, V8, P589, DOI 10.4161/cc.8.4.7669
   Hideshima T, 2004, BLOOD, V104, P607, DOI 10.1182/blood-2004-01-0037
   Huang Y, 2004, CANCER RES, V64, P2712, DOI 10.1158/0008-5472.CAN-03-3184
   Huang Y, 2011, CLIN EXP METASTAS, V28, P567, DOI 10.1007/s10585-011-9392-x
   Jacob M, 2012, CURR MOL MED, V12, P1220, DOI 10.2174/156652412803833607
   Jiang YH, 2002, NATURE, V418, P41, DOI 10.1038/nature00870
   Kelly T, 1998, MODERN PATHOL, V11, P855
   Kim J, 2012, BRIT J HAEMATOL, V158, P336, DOI 10.1111/j.1365-2141.2012.09154.x
   Kraman M, 2010, SCIENCE, V330, P827, DOI 10.1126/science.1195300
   Levina E, 2004, ONCOGENE, V23, P4444, DOI 10.1038/sj.onc.1207587
   Levy MT, 1999, HEPATOLOGY, V29, P1768, DOI 10.1002/hep.510290631
   Li W, 2011, J IMMUNOL, V186, P6771, DOI 10.4049/jimmunol.1100099
   Littlepage LE, 2005, CANCER CELL, V7, P499, DOI 10.1016/j.ccr.2005.05.019
   Liu ZH, 2012, J NUTR BIOCHEM, V23, P1207, DOI 10.1016/j.jnutbio.2011.07.002
   Mahindra A, 2012, NAT REV CLIN ONCOL, V9, P135, DOI 10.1038/nrclinonc.2012.15
   Mao Y, 2013, CANCER METAST REV, V32, P303, DOI 10.1007/s10555-012-9415-3
   Markovina S, 2010, MOL CANCER, V9, P0, DOI 10.1186/1476-4598-9-176
   MATHEW S, 1995, GENOMICS, V25, P335, DOI 10.1016/0888-7543(95)80157-H
   Mentlein R, 2011, BIOL CHEM, V392, P199, DOI 10.1515/BC.2010.119
   Mishra PJ, 2008, CANCER RES, V68, P4331, DOI 10.1158/0008-5472.CAN-08-0943
   Mishra PJ, 2009, CANCER RES, V69, P1255, DOI 10.1158/0008-5472.CAN-08-3562
   MONSKY WL, 1994, CANCER RES, V54, P5702
   Mori Y, 2004, ONCOLOGY-BASEL, V67, P411, DOI 10.1159/000082926
   Orimo A, 2005, CELL, V121, P335, DOI 10.1016/j.cell.2005.02.034
   Orr SJ, 2013, PLOS PATHOG, V9, P0, DOI 10.1371/
   Pan BQ, 2012, PHARMACOL THERAPEUT, V136, P56, DOI 10.1016/j.pharmthera.2012.07.004
   PineiroSanchez ML, 1997, J BIOL CHEM, V272, P7595, DOI 10.1074/jbc.272.12.7595
   Pittenger Mark F, 2008, V449, V0, PP27, DOI 10.1007/978-1-60327-169-1_2
   Pittenger MF, 1999, SCIENCE, V284, P143, DOI 10.1126/science.284.5411.143
   Playford MP, 2000, P NATL ACAD SCI USA, V97, P12103, DOI 10.1073/pnas.210394297
   Polyak K, 2009, TRENDS GENET, V25, P30, DOI 10.1016/j.tig.2008.10.012
   Prockop DJ, 1997, SCIENCE, V276, P71, DOI 10.1126/science.276.5309.71
   Qiang YW, 2008, BLOOD, V112, P374, DOI 10.1182/blood-2007-10-120253
   Qiang YW, 2005, BLOOD, V106, P1786, DOI 10.1182/blood-2005-01-0049
   Reagan MR, 2012, CLIN CANCER RES, V18, P342, DOI 10.1158/1078-0432.CCR-11-2212
   RETTIG WJ, 1987, CANCER RES, V47, P1383
   RETTIG WJ, 1993, CANCER RES, V53, P3327
   RETTIG WJ, 1988, P NATL ACAD SCI USA, V85, P3110, DOI 10.1073/pnas.85.9.3110
   RETTIG WJ, 1986, CANCER RES, V46, P6406
   Roccaro AM, 2013, J CLIN INVEST, V123, P1542, DOI 10.1172/JCI66517
   Satoh J, 2000, NEUROPATHOLOGY, V20, P113, DOI 10.1046/j.1440-1789.2000.00293.x
   Shi WY, 2010, CURR EYE RES, V35, P967, DOI 10.3109/02713683.2010.502294
   Siegel R, 2013, CA-CANCER J CLIN, V63, P11, DOI 10.3322/caac.21166
   Spaeth EL, 2009, PLOS ONE, V4, P0, DOI 10.1371/journal.pone.0004992
   Speranza FJ, 2013, J LEUKOCYTE BIOL, V94, P953, DOI 10.1189/jlb.0313174
   Tassone P, 2005, BLOOD, V106, P713, DOI 10.1182/blood-2005-01-0373
   Wang SQ, 2006, BLOOD, V108, P4071, DOI 10.1182/blood-2006-04-016980
   Wang XM, 2005, HEPATOLOGY, V42, P935, DOI 10.1002/hep.20853
   Weinberg RA, 2008, NAT GENET, V40, P494, DOI 10.1038/ng0508-494
   Wu YJ, 2007, STEM CELLS, V25, P2648, DOI 10.1634/stemcells.2007-0226
   Xu S, 2012, STEM CELLS, V30, P266, DOI 10.1002/stem.787
   Yang Y, 2013, CANCER LETT, V333, P9, DOI 10.1016/j.canlet.2012.11.056
   Zhang YA, 2011, CANCER LETT, V303, P47, DOI 10.1016/j.canlet.2011.01.011
NR 77
TC 19
Z9 21
U1 1
U2 26
PU TAYLOR & FRANCIS INC
PI PHILADELPHIA
PA 530 WALNUT STREET, STE 850, PHILADELPHIA, PA 19106 USA
SN 1538-4047
EI 1555-8576
J9 CANCER BIOL THER
JI Cancer Biol. Ther.
PD JUN 15
PY 2014
VL 15
IS 10
BP 1413
EP 1422
DI 10.4161/cbt.29924
PG 10
WC Oncology
SC Oncology
GA AZ7EL
UT WOS:000348381600015
PM 25046247
DA 2023-09-23
ER

PT J
AU Harper, J
   Sainson, RCA
AF Harper, James
   Sainson, Richard C. A.
TI Regulation of the anti-tumour immune response by cancer-associated fibroblasts
SO SEMINARS IN CANCER BIOLOGY
LA English
DT Review
DE Cancer associated fibroblasts; Immune cells
ID tumor-associated fibroblasts; to-mesenchymal transition; growth-factor; tgf-beta; activation protein; bone-marrow; extracellular-matrix; cutting edge; stromal fibroblasts; prostaglandin e-2
AB The microenvironment of established tumours is often immunosuppressed, and this allows tumours to grow and disseminate without being eliminated by the patient's immune system. The recent FDA approval of immunotherapies such as ipilimumab and sipuleucel-T that directly activate the adaptive and innate immune responses has triggered interest in developing other novel anti-cancer approaches that modulate the immune system. Understanding how the different constituents of the tumour microenvironment influence the immune system is thus crucial and is expected to generate a plethora of factors that can be targeted to boost immunity and trigger long lasting anti-tumour efficacy. Cancer associated fibroblasts (CAFs) are a crucial component of the tumour microenvironment Through secretion of multiple growth factors, cytokines and proteases, CAFs are known to be key effectors for tumour progression and can promote cancer cell growth, invasiveness and angiogenesis. However, recent publications have also linked CAF biology to innate and adaptive immune cell recruitment and regulation. Here, we review recent findings on how CAFs can influence the immune status of tumours through direct and indirect interaction with immune cells and other key components of the tumour microenvironment. (C) 2014 Elsevier Ltd. All rights reserved.
C1 [Harper, James; Sainson, Richard C. A.] MedImmune Ltd, Cambridge CB21 6GH, England.
C3 AstraZeneca; Medimmune
RP Sainson, RCA (通讯作者)，MedImmune Ltd, Granta Pk, Cambridge CB21 6GH, England.
EM harperj@medimmune.com; sainsonr@medimmune.com
FU People Programme (Marie Curie Actions) of the European Union's Seventh Framework Programme [316610]
CR Acharyya S, 2012, CELL, V150, P165, DOI 10.1016/j.cell.2012.04.042
   Aggarwal BB, 2009, CLIN CANCER RES, V15, P425, DOI 10.1158/1078-0432.CCR-08-0149
   Ahmadzadeh M, 2005, J IMMUNOL, V174, P5215, DOI 10.4049/jimmunol.174.9.5215
   Anderson IC, 2000, CANCER RES, V60, P269
   Balsamo M, 2009, P NATL ACAD SCI USA, V106, P20847, DOI 10.1073/pnas.0906481106
   Baratelli F, 2005, J IMMUNOL, V175, P1483, DOI 10.4049/jimmunol.175.3.1483
   Barclay WW, 2008, STEM CELLS, V26, P600, DOI 10.1634/stemcells.2007-0309
   Bekeredjian-Ding I, 2009, IMMUNOLOGY, V128, P439, DOI 10.1111/j.1365-2567.2009.03134.x
   Berking C, 2001, CANCER RES, V61, P8306
   Buckley CD, 2001, TRENDS IMMUNOL, V22, P199, DOI 10.1016/S1471-4906(01)01863-4
   Byrne SN, 2008, IMMUNOL CELL BIOL, V86, P92, DOI 10.1038/sj.icb.7100116
   Byzova TV, 2000, MOL CELL, V6, P851, DOI 10.1016/S1097-2765(05)00076-6
   Chakraborty A, 2007, AM J PHYSIOL-RENAL, V292, PF895, DOI 10.1152/ajprenal.00219.2006
   Comito G, 2013, ONCOGENE, V0, P0
   CORNIL I, 1991, P NATL ACAD SCI USA, V88, P6028, DOI 10.1073/pnas.88.14.6028
   Cox TR, 2011, DIS MODEL MECH, V4, P165, DOI 10.1242/dmm.004077
   Crivellato E, 2008, CANCER LETT, V269, P1, DOI 10.1016/j.canlet.2008.03.031
   De Boeck A, 2013, PROTEOMICS, V13, P379, DOI 10.1002/pmic.201200179
   De Monte L, 2011, J EXP MED, V208, P469, DOI 10.1084/jem.20101876
   De Wever O, 2008, INT J CANCER, V123, P2229, DOI 10.1002/ijc.23925
   Dienz O, 2009, CLIN IMMUNOL, V130, P27, DOI 10.1016/j.clim.2008.08.018
   Direkze NC, 2006, HEMATOL ONCOL, V24, P189, DOI 10.1002/hon.788
   Direkze NC, 2004, CANCER RES, V64, P8492, DOI 10.1158/0008-5472.CAN-04-1708
   DVORAK HF, 1986, NEW ENGL J MED, V315, P1650
   Egeblad M, 2010, CURR OPIN CELL BIOL, V22, P697, DOI 10.1016/j.ceb.2010.08.015
   Erez N, 2010, CANCER CELL, V17, P135, DOI 10.1016/j.ccr.2009.12.041
   Falcon BL, 2011, AM J PATHOL, V178, P2920, DOI 10.1016/j.ajpath.2011.02.019
   Fantini MC, 2004, J IMMUNOL, V172, P5149, DOI 10.4049/jimmunol.172.9.5149
   Feig C, 2013, P NATL ACAD SCI USA, V110, P20212, DOI 10.1073/pnas.1320318110
   Feig C, 2012, CLIN CANCER RES, V18, P4266, DOI 10.1158/1078-0432.CCR-11-3114
   Forino M, 2006, INT J EXP PATHOL, V87, P197, DOI 10.1111/j.1365-2613.2006.00479.x
   Fukumura D, 1998, CELL, V94, P715, DOI 10.1016/S0092-8674(00)81731-6
   Gaggioli C, 2007, NAT CELL BIOL, V9, P1392, DOI 10.1038/ncb1658
   Goh PP, 2007, CURR CANCER DRUG TAR, V7, P743, DOI 10.2174/156800907783220462
   Grivennikov SI, 2010, CELL, V140, P883, DOI 10.1016/j.cell.2010.01.025
   Groeger AL, 2010, NAT CHEM BIOL, V6, P433, DOI 10.1038/nchembio.367
   Halliday GM, 2001, INT IMMUNOL, V13, P1147, DOI 10.1093/intimm/13.9.1147
   Hamid O, 2013, NEW ENGL J MED, V369, P134, DOI 10.1056/NEJMoa1305133
   Hamzah J, 2008, NATURE, V453, P410, DOI 10.1038/nature06868
   Han YM, 2009, J IMMUNOL, V182, P111, DOI 10.4049/jimmunol.182.1.111
   Hanahan D, 2000, CELL, V100, P57, DOI 10.1016/S0092-8674(00)81683-9
   Hanahan D, 2011, CELL, V144, P646, DOI 10.1016/j.cell.2011.02.013
   Herrera M, 2013, CANCER SCI, V104, P437, DOI 10.1111/cas.12096
   Jotzu C, 2010, ANAL CELL PATHOL, V33, P61, DOI 10.1155/2010/695162
   Jung DW, 2010, INT J CANCER, V127, P332, DOI 10.1002/ijc.25060
   Kalluri R, 2006, NAT REV CANCER, V6, P392, DOI 10.1038/nrc1877
   Khazaie K, 2011, CANCER METAST REV, V30, P45, DOI 10.1007/s10555-011-9286-z
   Kinoshita T, 2013, CANCER SCI, V104, P409, DOI 10.1111/cas.12099
   Kobayashi N, 2010, CANCER RES, V70, P7073, DOI 10.1158/0008-5472.CAN-09-4687
   Kojima Y, 2010, P NATL ACAD SCI USA, V107, P20009, DOI 10.1073/pnas.1013805107
   Konno S, 2011, CLIN EXP ALLERGY, V41, P1360, DOI 10.1111/j.1365-2222.2011.03775.x
   Kraman M, 2010, SCIENCE, V330, P827, DOI 10.1126/science.1195300
   Kuperwasser C, 2004, P NATL ACAD SCI USA, V101, P4966, DOI 10.1073/pnas.0401064101
   Kurose K, 2002, NAT GENET, V32, P355, DOI 10.1038/ng1013
   Laouar Y, 2005, NAT IMMUNOL, V6, P600, DOI 10.1038/ni1197
   Lei SG, 2012, STEM CELLS, V30, P2810, DOI 10.1002/stem.1251
   Levental KR, 2009, CELL, V139, P891, DOI 10.1016/j.cell.2009.10.027
   Liao D, 2009, PLOS ONE, V4, P0, DOI 10.1371/journal.pone.0007965
   Lin ZY, 2012, BIOMED PHARMACOTHER, V66, P525, DOI 10.1016/j.biopha.2012.02.001
   Loeffler M, 2006, J CLIN INVEST, V116, P1955, DOI 10.1172/JCI26532
   Loose D, 2009, CANCER BIOTHER RADIO, V24, P369, DOI 10.1089/cbr.2008.0593
   Lopez JI, 2011, INTEGR BIOL-UK, V3, P910, DOI 10.1039/c1ib00043h
   Lu PF, 2012, J CELL BIOL, V196, P395, DOI 10.1083/jcb.201102147
   Lukashev D, 2006, J IMMUNOL, V177, P4962, DOI 10.4049/jimmunol.177.8.4962
   Ma Y, 2013, CANCER RES, V73, P3927, DOI 10.1158/0008-5472.CAN-12-4479
   Mishra PJ, 2008, CANCER RES, V68, P4331, DOI 10.1158/0008-5472.CAN-08-0943
   Morrison SJ, 2008, CELL, V132, P598, DOI 10.1016/j.cell.2008.01.038
   Morwood SR, 2006, ARCH IMMUNOL THER EX, V54, P367, DOI 10.1007/s00005-006-0043-x
   Narra K, 2007, CANCER BIOL THER, V6, P1691, DOI 10.4161/cbt.6.11.4874
   Nazareth MR, 2007, J IMMUNOL, V178, P5552, DOI 10.4049/jimmunol.178.9.5552
   Ohm JE, 2003, BLOOD, V101, P4878, DOI 10.1182/blood-2002-07-1956
   Olive KP, 2009, SCIENCE, V324, P1457, DOI 10.1126/science.1171362
   Orimo A, 2005, CELL, V121, P335, DOI 10.1016/j.cell.2005.02.034
   Ostman A, 2004, CYTOKINE GROWTH F R, V15, P275, DOI 10.1016/j.cytogfr.2004.03.002
   Palazon A, 2012, CLIN CANCER RES, V18, P1207, DOI 10.1158/1078-0432.CCR-11-1591
   Pavlides S, 2010, CELL CYCLE, V9, P2201, DOI 10.4161/cc.9.11.11848
   Peggs KS, 2008, IMMUNOL REV, V224, P141, DOI 10.1111/j.1600-065X.2008.00649.x
   Pena C, 2013, CANCER RES, V73, P1287, DOI 10.1158/0008-5472.CAN-12-1875
   Pietras K, 2002, CANCER RES, V62, P5476
   Pietras K, 2001, CANCER RES, V61, P2929
   Potenta S, 2008, BRIT J CANCER, V99, P1375, DOI 10.1038/sj.bjc.6604662
   Prieto PA, 2012, CLIN CANCER RES, V18, P2039, DOI 10.1158/1078-0432.CCR-11-1823
   Roca H, 2009, J BIOL CHEM, V284, P34342, DOI 10.1074/jbc.M109.042671
   Rolny C, 2011, CANCER CELL, V19, P31, DOI 10.1016/j.ccr.2010.11.009
   Saigusa S, 2011, INT J ONCOL, V38, P655, DOI 10.3892/ijo.2011.906
   Sanjabi S, 2009, IMMUNITY, V31, P131, DOI 10.1016/j.immuni.2009.04.020
   Scott AM, 2003, CLIN CANCER RES, V9, P1639
   Servais C, 2013, J PATHOL, V229, P198, DOI 10.1002/path.4103
   Shafer-Weaver KA, 2009, J IMMUNOL, V183, P4848, DOI 10.4049/jimmunol.0900848
   Smith RS, 1997, AM J PATHOL, V151, P317
   Sorokin L, 2010, NAT REV IMMUNOL, V10, P712, DOI 10.1038/nri2852
   Sugimoto H, 2006, CANCER BIOL THER, V5, P1640, DOI 10.4161/cbt.5.12.3354
   Sun JT, 2013, CELL MOL IMMUNOL, V10, P176, DOI 10.1038/cmi.2012.67
   Thomas DA, 2005, CANCER CELL, V8, P369, DOI 10.1016/j.ccr.2005.10.012
   Tjomsland V, 2011, NEOPLASIA, V13, P664, DOI 10.1593/neo.11332
   Tran E, 2013, J EXP MED, V210, P1125, DOI 10.1084/jem.20130110
   Tripathi M, 2012, CELL ADHES MIGR, V6, P231, DOI 10.4161/cam.20419
   True LD, 2010, MODERN PATHOL, V23, P1346, DOI 10.1038/modpathol.2010.122
   Vicent S, 2012, CANCER RES, V72, P5744, DOI 10.1158/0008-5472.CAN-12-1097
   Wada J, 2009, ANTICANCER RES, V29, P881
   Wang YL, 2009, J LEUKOCYTE BIOL, V86, P981, DOI 10.1189/jlb.0708454
   Weber F, 2005, CANCER IMMUNOL IMMUN, V54, P898, DOI 10.1007/s00262-004-0652-3
   Werner S, 2003, PHYSIOL REV, V83, P835, DOI 10.1152/physrev.2003.83.3.835
   Wolchok JD, 2013, NEW ENGL J MED, V369, P122, DOI 10.1056/NEJMoa1302369
   Wu MH, 2011, CLIN CANCER RES, V17, P1306, DOI 10.1158/1078-0432.CCR-10-1824
   Yoshimura T, 2013, PLOS ONE, V8, P0, DOI 10.1371/journal.pone.0058791
   Zeisberg EM, 2007, NAT MED, V13, P952, DOI 10.1038/nm1613
   Zhang Q, 2006, MOL CANCER THER, V5, P1733, DOI 10.1158/1535-7163.MCT-06-0109
NR 108
TC 169
Z9 180
U1 0
U2 47
PU ACADEMIC PRESS LTD- ELSEVIER SCIENCE LTD
PI LONDON
PA 24-28 OVAL RD, LONDON NW1 7DX, ENGLAND
SN 1044-579X
EI 1096-3650
J9 SEMIN CANCER BIOL
JI Semin. Cancer Biol.
PD APR 15
PY 2014
VL 25
IS 
BP 69
EP 77
DI 10.1016/j.semcancer.2013.12.005
PG 9
WC Oncology
SC Oncology
GA AG7RF
UT WOS:000335614800009
PM 24406209
DA 2023-09-23
ER

PT J
AU Hoshino, A
   Aimoto, T
   Suzuki, H
   Mizutani, S
   Nakamura, Y
   Ishii, H
   Satoh, S
   Oba, H
   Sibuya, T
   Uchida, E
AF Hoshino, Arichika
   Aimoto, Takayuki
   Suzuki, Hideyuki
   Mizutani, Satoshi
   Nakamura, Yoshiharu
   Ishii, Hideaki
   Satoh, Seiichi
   Oba, Hidemi
   Sibuya, Tetsuo
   Uchida, Eiji
TI A Case of Nonfunctioning Pancreatic Endocrine Tumor with Atypical Imaging Findings due to Prominent Fibrosis of the Tumor Stroma
SO JOURNAL OF NIPPON MEDICAL SCHOOL
LA English
DT Article
DE pancreatic endocrine tumor; desmoplastic stroma; tumor-associated fibroblasts
ID carcinoma; thrombospondin-1; fibroblasts; progression; transition; expression; features
AB The patient, a 56-year-old woman, was found during routine checkup to have a disorder of hepatic function. Abdominal ultrasonography showed an ill-defined hypoechoic mass in the head and body of the pancreas; however, no blood-flow signal was observed within the tumor on Doppler ultrasonography. Abdominal computed tomography showed a low-density area in the arterial and portal venous phases. The lesion was visualized as an area of low signal intensity on both T1- and T2-weighted magnetic resonance images, whereas fluorodeoxyglucose positron emission tomography showed fluorodeoxyglucose accumulation in the tumor. Although a preoperative diagnosis was difficult to make, a rapid cytologic examination revealed evidence of a pancreatic endocrine tumor, and subtotal stomach-preserving pancreaticoduodenectomy with portal vein resection was performed. Histopathological examination showed tumor cell nests scattered in abundant fibrotic tissue; the tumor cells had proliferated in a cord-like fashion and showed immunostaining for chromogranin A. Staining for fibroblast activation protein a was seen in the fibroblastic cells contained within the fibrous stroma surrounding the tumor cell nests, whereas both the fibroblastic cells in the tumor and those in the stroma showed a high rate of staining for thrombospondin. We presume that tumor-associated fibroblasts were involved in the fibrosis of the tumor stroma.
C1 [Hoshino, Arichika; Suzuki, Hideyuki; Mizutani, Satoshi; Satoh, Seiichi; Sibuya, Tetsuo] Musashi Kosugi Hosp, Nippon Med Sch, Inst Gastroenterol, Kawasaki, Kanagawa 2118533, Japan.
   [Aimoto, Takayuki; Nakamura, Yoshiharu; Uchida, Eiji] Nippon Med Sch, Dept Gastrointestinal Surg, Tokyo, Japan.
   [Ishii, Hideaki] Nippon Med Sch, Dept Pathol, Tokyo, Japan.
   [Hoshino, Arichika; Satoh, Seiichi; Oba, Hidemi; Sibuya, Tetsuo] Sayama Chuo Hosp, Sayama, Osaka, Japan.
C3 Nippon Medical School; Nippon Medical School; Nippon Medical School
RP Hoshino, A (通讯作者)，Musashi Kosugi Hosp, Nippon Med Sch, Inst Gastroenterol, Nakahara Ku, 1-396 Kosugi Cho, Kawasaki, Kanagawa 2118533, Japan.
EM kuma-3@momo.so-net.ne.jp
CR Cohen SJ, 2008, PANCREAS, V37, P154, DOI 10.1097/MPA.0b013e31816618ce
   EELKEMA EA, 1984, AM J ROENTGENOL, V143, P943, DOI 10.2214/ajr.143.5.943
   Ikenaga N, 2005, JPN J GASTROENTEROL, V38, P673
   Irie H, 2002, JAPANESE J MAGNETIC, V22, P26
   Kaneko T, 2013, J NIPPON MED SCH, V80, P279, DOI 10.1272/jnms.80.279
   Kasper HU, 2001, VIRCHOWS ARCH, V438, P116
   KENT RB, 1981, ANN SURG, V193, P185, DOI 10.1097/00000658-198102000-00010
   Kloeppel G, 1988, PATHOL RES PRACT, V183, P155
   Koyama H, 2008, AM J PATHOL, V172, P179, DOI 10.2353/ajpath.2008.070360
   Ligneau B, 2001, AM J SURG PATHOL, V25, P752, DOI 10.1097/00000478-200106000-00006
   Miwa K, 1999, J BILIARY TRACT PANC, V20, P93
   Qian XH, 1996, P SOC EXP BIOL MED, V212, P199
   Scanlan MJ, 1990, P NATL ACAD SCI USA, V87, P7235
   Semelka RC, 2000, JMRI-J MAGN RESON IM, V11, P141, DOI 10.1002/(SICI)1522-2586(200002)11:2<141::AID-JMRI10>3.0.CO;2-U
   Spaeth EL, 2009, PLOS ONE, V4, P0, DOI 10.1371/journal.pone.0004992
   Sugawara Toshiki, 2005, NIHON SHOKAKIBYO GAKKAI ZASSHI, V102, P918
   Wels J, 2008, GENE DEV, V22, P559, DOI 10.1101/gad.1636908
   Zeisberg EM, 2007, CANCER RES, V67, P10123, DOI 10.1158/0008-5472.CAN-07-3127
NR 18
TC 2
Z9 2
U1 0
U2 1
PU MEDICAL ASSOC NIPPON MEDICAL SCH
PI TOKYO
PA 1-1-5, SENDAGI, TOKYO, 113-8602, JAPAN
SN 1345-4676
EI 1347-3409
J9 J NIPPON MED SCH
JI J. Nippon Med. Sch.
PD OCT 15
PY 2014
VL 81
IS 5
BP 346
EP 352
DI 10.1272/jnms.81.346
PG 7
WC Medicine, General & Internal
SC General & Internal Medicine
GA AR6GK
UT WOS:000343681100010
PM 25391706
DA 2023-09-23
ER

PT J
AU Luo, HJ
   Yang, GL
   Yu, TH
   Luo, SJ
   Wu, CY
   Sun, Y
   Liu, MR
   Tu, G
AF Luo, Haojun
   Yang, Guanglun
   Yu, Tenghua
   Luo, Shujuan
   Wu, Chengyi
   Sun, Yan
   Liu, Manran
   Tu, Gang
TI GPER-mediated proliferation and estradiol production in breast cancer-associated fibroblasts
SO ENDOCRINE-RELATED CANCER
LA English
DT Article
DE CAF; GPER; tamoxifen resistance; breast cancer
ID protein-coupled receptor; growth-factor receptor; estrogen-receptor; gene-expression; gpr30; tumor; cell; stroma; transactivation; discovery
AB Cancer-associated fibroblasts (CAFs) are crucial co-mediators of breast cancer progression. Estrogen is the predominant driving force in the cyclic regulation of the mammary extracellular matrix, thus potentially affecting the tumor-associated stroma. Recently, a third estrogen receptor, estrogen (G-protein-coupled) receptor (GPER), has been reported to be expressed in breast CAFs. In this study, GPER was detected by immunohistochemical analysis in stromal fibroblasts of 41.8% (59/141) of the primary breast cancer samples. GPER expression in CAFs isolated from primary breast cancer tissues was confirmed by immunostaining and RT-PCR analyses. Tamoxifen (TAM) in addition to 17 beta-estradiol (E-2) and the GPER agonist G1 activated GPER, resulting in transient increases in cell index, intracellular calcium, and ERK 1/2 phosphorylation. Furthermore, TAM, E-2, and G1 promoted CAF proliferation and cell-cycle progression, both of which were blocked by GPER interference, the selective GPER antagonist G15, the epidermal growth factor receptor (EGFR) inhibitor AG1478, and the ERK1/2 inhibitor U0126. Importantly, TAM as well as G1 increased E-2 production in breast CAFs via GPER/EGFR/ERK signaling when the substrate of E-2, testosterone, was added to the medium. GPER-induced aromatase upregulation was probably responsible for this phenomenon, as TAM- and G1-induced CYP19A1 gene expression was reduced by GPER knockdown and G15, AG1478, and U0126 administration. Accordingly, GPER-mediated CAF-dependent estrogenic effects on the tumor-associated stroma are conceivable, and CAF is likely to contribute to breast cancer progression, especially TAM resistance, via a positive feedback loop involving GPER/EGFR/ERK signaling and E-2 production.
C1 [Luo, Haojun] Chongqing Med Univ, Affiliated Hosp 2, Dept Breast & Thyroid Surg, Chongqing 400010, Peoples R China.
   [Yang, Guanglun; Yu, Tenghua; Wu, Chengyi; Tu, Gang] Chongqing Med Univ, Affiliated Hosp 1, Dept Endocrine & Breast Surg, Chongqing 400016, Peoples R China.
   [Luo, Shujuan] Chongqing Hlth Ctr Women & Children, Dept Obstet & Gynecol, Chongqing 400010, Peoples R China.
   [Sun, Yan; Liu, Manran] Chongqing Med Univ, Key Lab Lab Med Diagnost, Chinese Minist Educ, Chongqing 400016, Peoples R China.
C3 Chongqing Medical University; Chongqing Medical University; Chongqing Medical University
RP Tu, G (通讯作者)，Chongqing Med Univ, Affiliated Hosp 1, Dept Endocrine & Breast Surg, 1 You Yi Rd, Chongqing 400016, Peoples R China.
EM mliu-hncq@hotmail.com; tugang68@126.com
FU National Natural Science Foundation of China [NSFC 81372398, NSFC 81072149, NSFC 81072147]
CR Ahn S, 2012, TUMOR BIOL, V33, P1573, DOI 10.1007/s13277-012-0411-6
   Arendt LM, 2010, SEMIN CELL DEV BIOL, V21, P11, DOI 10.1016/j.semcdb.2009.10.003
   Arias-Pulido H, 2010, BREAST CANCER RES TR, V123, P51, DOI 10.1007/s10549-009-0631-7
   Barcellos-Hoff MH, 2000, CANCER RES, V60, P1254
   Carmeci C, 1997, GENOMICS, V45, P607, DOI 10.1006/geno.1997.4972
   Cirri P, 2012, CANCER METAST REV, V31, P195, DOI 10.1007/s10555-011-9340-x
   de Kruijf EM, 2011, BREAST CANCER RES TR, V125, P687, DOI 10.1007/s10549-010-0855-6
   De Marco P, 2013, ONCOGENE, V32, P678, DOI 10.1038/onc.2012.97
   Filardo EJ, 2006, CLIN CANCER RES, V12, P6359, DOI 10.1158/1078-0432.CCR-06-0860
   Filardo EJ, 2000, MOL ENDOCRINOL, V14, P1649, DOI 10.1210/me.14.10.1649
   Filardo EJ, 2002, J STEROID BIOCHEM, V80, P231, DOI 10.1016/S0960-0760(01)00190-X
   Filardo EJ, 2002, MOL ENDOCRINOL, V16, P70, DOI 10.1210/me.16.1.70
   Hoshino A, 2011, CANCER RES, V71, P4769, DOI 10.1158/0008-5472.CAN-10-3228
   Hu M, 2008, CANCER CELL, V13, P394, DOI 10.1016/j.ccr.2008.03.007
   Ignatov A, 2011, BREAST CANCER RES TR, V128, P457, DOI 10.1007/s10549-011-1584-1
   Ignatov A, 2010, BREAST CANCER RES TR, V123, P87, DOI 10.1007/s10549-009-0624-6
   Karnoub AE, 2007, NATURE, V449, P557, DOI 10.1038/nature06188
   Leonard AP, 2013, MICROSC MICROANAL, V19, P150, DOI 10.1017/S1431927612014067
   Lin BC, 2009, CANCER RES, V69, P5415, DOI 10.1158/0008-5472.CAN-08-1622
   Liu M, 2010, CANCER RES, V70, P10464, DOI 10.1158/0008-5472.CAN-10-0732
   Madeo A, 2010, CANCER RES, V70, P6036, DOI 10.1158/0008-5472.CAN-10-0408
   Mueller SO, 2002, ENDOCRINOLOGY, V143, P2357, DOI 10.1210/en.143.6.2357
   ODowd BF, 1998, GENOMICS, V47, P310, DOI 10.1006/geno.1998.5095
   Owman C, 1996, BIOCHEM BIOPH RES CO, V228, P285, DOI 10.1006/bbrc.1996.1654
   Peralta EA, 2010, J SURG RES, V158, P335, DOI 10.1016/j.jss.2009.11.452
   Pietras RJ, 2005, SCIENCE, V310, P51, DOI 10.1126/science.310.5745.51
   PIETRAS RJ, 1975, NATURE, V253, P357, DOI 10.1038/253357a0
   Proia DA, 2005, CELL CYCLE, V4, P1022, DOI 10.4161/cc.4.8.1903
   Prossnitz ER, 2011, NAT REV ENDOCRINOL, V7, P715, DOI 10.1038/nrendo.2011.122
   Prossnitz ER, 2009, MOL CELL ENDOCRINOL, V308, P32, DOI 10.1016/j.mce.2009.03.026
   Pupo M, 2012, ENVIRON HEALTH PERSP, V120, P1177, DOI 10.1289/ehp.1104526
   Revankar CM, 2005, SCIENCE, V307, P1625, DOI 10.1126/science.1106943
   SAPPINO AP, 1988, INT J CANCER, V41, P707, DOI 10.1002/ijc.2910410512
   Scott CW, 2010, DRUG DISCOV TODAY, V15, P704, DOI 10.1016/j.drudis.2010.06.008
   Tu G, 2009, TECHNOL CANCER RES T, V8, P231, DOI 10.1177/153303460900800308
   van Duursen MBM, 2011, TOXICOLOGY, V289, P67, DOI 10.1016/j.tox.2011.07.005
   Vivacqua A, 2012, BREAST CANCER RES TR, V133, P1025, DOI 10.1007/s10549-011-1901-8
   Vivacqua A, 2009, MOL ENDOCRINOL, V23, P1815, DOI 10.1210/me.2009-0120
   Wang DF, 2010, ENDOCRINE, V38, P29, DOI 10.1007/s12020-010-9363-z
   Xing F, 2010, FRONT BIOSCI-LANDMRK, V15, P166, DOI 10.2741/3613
   Yamaguchi Y, 2009, ENDOCR J, V56, P1, DOI 10.1507/endocrj.K08E-099
   Zeisberg EM, 2007, CANCER RES, V67, P10123, DOI 10.1158/0008-5472.CAN-07-3127
   Zhao LY, 2012, INT J BIOCHEM CELL B, V44, P2051, DOI 10.1016/j.biocel.2012.08.005
NR 43
TC 61
Z9 77
U1 0
U2 23
PU BIOSCIENTIFICA LTD
PI BRISTOL
PA EURO HOUSE, 22 APEX COURT WOODLANDS, BRADLEY STOKE, BRISTOL BS32 4JT, ENGLAND
SN 1351-0088
EI 1479-6821
J9 ENDOCR-RELAT CANCER
JI Endocr.-Relat. Cancer
PD APR 15
PY 2014
VL 21
IS 2
BP 355
EP 369
DI 10.1530/ERC-13-0237
PG 15
WC Oncology; Endocrinology & Metabolism
SC Oncology; Endocrinology & Metabolism
GA AT2SY
UT WOS:000344787300023
PM 24481325
DA 2023-09-23
ER

PT J
AU Karagiannis, GS
   Schaeffer, DF
   Cho, CKJ
   Musrap, N
   Saraon, P
   Batruch, I
   Grin, A
   Mitrovic, B
   Kirsch, R
   Riddell, RH
   Diamandis, EP
AF Karagiannis, George S.
   Schaeffer, David F.
   Cho, Chan-Kyung J.
   Musrap, Natasha
   Saraon, Punit
   Batruch, Ihor
   Grin, Andrea
   Mitrovic, Bojana
   Kirsch, Richard
   Riddell, Robert H.
   Diamandis, Eleftherios P.
TI Collective migration of cancer-associated fibroblasts is enhanced by overexpression of tight junction-associated proteins daudin-11 and occludin
SO MOLECULAR ONCOLOGY
LA English
DT Article
DE Colorectal cancer; Cancer-associated fibroblasts; Migration; Claudin-11; SILAC
ID smooth muscle actin; growth-factor-beta; transforming growth-factor-beta-1; tgf-beta; myofibroblast differentiation; mesenchymal transition; breast-cancer; cell-culture; amino-acids; expression
AB It has been suggested that cancer-associated fibroblasts (CAFs) positioned at the desmoplastic areas of various types of cancer are capable of executing a migratory program, characterized by accelerated motility and collective configuration. Since CAFs are reprogrammed derivatives of normal progenitors, including quiescent fibroblasts, we hypothesized that such migratory program could be context-dependent, thus being regulated by specific paracrine signals from the adjacent cancer population. Using the traditional scratch assay setup, we showed that only specific colon cancer cell lines (i.e. HT29) were able to induce collective CAF migration. By performing quantitative proteomics (SILAC), we identified a 2.7-fold increase of claudin-11, a member of the tight junction apparatus, in CAFs that exerted such collectivity in their migratory pattern. Further proteomic investigations of cancer cell line secretomes revealed a specific signature, involving TGF-beta, as potential mediator of this effect. Normal colonic fibroblasts stimulated with TGF-beta exerted myofibroblastic differentiation, occludin (OCLN) and claudin-11 (CLDN11) overexpression and cohort formation. Subsequently, inhibition of TGF-beta attenuated all the previous effects. Immunohistochemistry of the universal tight junction marker occludin in a cohort of 30 colorectal adenocarcinoma patients defined a CAF subpopulation expressing tight junctions. Overall, these data suggest that cancer cells may induce CLDN11 overexpression and subsequent collective migration of peritumoral CAFs via TGF-beta secretion. (C) 2013 Federation of European Biochemical Societies. Published by Elsevier B.V. All rights reserved.
C1 [Karagiannis, George S.; Cho, Chan-Kyung J.; Musrap, Natasha; Saraon, Punit; Riddell, Robert H.; Diamandis, Eleftherios P.] Univ Toronto, Dept Lab Med & Pathobiol, Toronto, ON, Canada.
   [Karagiannis, George S.; Schaeffer, David F.; Cho, Chan-Kyung J.; Musrap, Natasha; Saraon, Punit; Batruch, Ihor; Grin, Andrea; Mitrovic, Bojana; Kirsch, Richard; Riddell, Robert H.; Diamandis, Eleftherios P.] Mt Sinai Hosp, Dept Pathol & Lab Med, Toronto, ON M5T 3L9, Canada.
   [Schaeffer, David F.] Univ British Columbia, Dept Pathol & Lab Med, Vancouver, BC V5Z 1M9, Canada.
   [Diamandis, Eleftherios P.] Univ Hlth Network, Dept Clin Biochem, Toronto, ON, Canada.
C3 University of Toronto; University of Toronto; Sinai Health System Toronto; Lunenfeld Tanenbaum Research Institute; University of British Columbia; University of Toronto; University Health Network Toronto
RP Diamandis, EP (通讯作者)，Mt Sinai Hosp, Joseph & Wolf Lebov Ctr, 60 Murray St Box 32,Floor 6 Room L6-201, Toronto, ON M5T 3L9, Canada.
EM ediamandis@mtsinai.on.ca
FU University Health Network; Mount Sinai Hospital, Toronto, ON, Canada
CR Beeman N, 2012, CELL DEATH DIS, V3, P0, DOI 10.1038/cddis.2012.14
   Beeman NE, 2009, BMC CELL BIOL, V10, P0, DOI 10.1186/1471-2121-10-85
   Bertos NR, 2011, J CLIN INVEST, V121, P3789, DOI 10.1172/JCI57100
   Blaschuk OW, 2002, INFLAMMATION, V26, P193, DOI 10.1023/A:1016571830091
   Brenmoehl J, 2009, WORLD J GASTROENTERO, V15, P1431, DOI 10.3748/wjg.15.1431
   Chang HY, 2002, P NATL ACAD SCI USA, V99, P12877, DOI 10.1073/pnas.162488599
   Chiba K, 2012, J ANDROL, V33, P368, DOI 10.2164/jandrol.111.013664
   CLAVEL C, 1992, B CANCER, V79, P261
   Collier TS, 2010, ANAL CHEM, V82, P8696, DOI 10.1021/ac101978b
   Cox J, 2009, NAT PROTOC, V4, P698, DOI 10.1038/nprot.2009.36
   Cox J, 2008, NAT BIOTECHNOL, V26, P1367, DOI 10.1038/nbt.1511
   De Wever O, 2008, INT J CANCER, V123, P2229, DOI 10.1002/ijc.23925
   De Wever O, 2008, HISTOCHEM CELL BIOL, V130, P481, DOI 10.1007/s00418-008-0464-1
   Denys H, 2008, CANCER LETT, V266, P263, DOI 10.1016/j.canlet.2008.02.068
   DESMOULIERE A, 1993, J CELL BIOL, V122, P103, DOI 10.1083/jcb.122.1.103
   Dey T, 2011, BIOCHEM BIOPH RES CO, V413, P541, DOI 10.1016/j.bbrc.2011.08.133
   Direkze NC, 2004, CANCER RES, V64, P8492, DOI 10.1158/0008-5472.CAN-04-1708
   Elenbaas B, 2001, EXP CELL RES, V264, P169, DOI 10.1006/excr.2000.5133
   Etienne-Manneville S, 2008, ONCOGENE, V27, P6970, DOI 10.1038/onc.2008.347
   Fang WB, 2011, CLIN EXP METASTAS, V28, P351, DOI 10.1007/s10585-011-9373-0
   Farber JL, 1990, ESSENTIAL PATHOLOGY, Vxiv, P850
   Finak G, 2008, NAT MED, V14, P518, DOI 10.1038/nm1764
   Finak G, 2006, BREAST CANCER RES, V8, P0, DOI 10.1186/bcr1608
   Franco OE, 2011, CANCER RES, V71, P1272, DOI 10.1158/0008-5472.CAN-10-3142
   Gustafson CE, 1996, CANCER RES, V56, P5238
   Hanahan D, 2011, CELL, V144, P646, DOI 10.1016/j.cell.2011.02.013
   Hawinkels LJAC, 2009, CANCER SCI, V100, P663, DOI 10.1111/j.1349-7006.2009.01100.x
   Heldin CH, 2004, NAT REV CANCER, V4, P806, DOI 10.1038/nrc1456
   Kalluri R, 2006, NAT REV CANCER, V6, P392, DOI 10.1038/nrc1877
   Kalluri R, 2009, J CLIN INVEST, V119, P1420, DOI 10.1172/JCI39104
   Karagiannis GS, 2013, MOL ONCOL, V7, P826, DOI 10.1016/j.molonc.2013.04.002
   Karagiannis GS, 2012, MOL CANCER RES, V10, P1403, DOI 10.1158/1541-7786.MCR-12-0307
   Karagiannis GS, 2012, ONCOTARGET, V3, P267, DOI 10.18632/oncotarget.451
   Kim D, 2012, PATHOBIOLOGY, V79, P1, DOI 10.1159/000329472
   Kunz-Schughart LA, 2002, HISTOL HISTOPATHOL, V17, P599, DOI 10.14670/HH-17.599
   Lee HO, 2011, BMC CANCER, V11, P0, DOI 10.1186/1471-2407-11-245
   LEIBOVITZ A, 1976, CANCER RES, V36, P4562
   Lewis MP, 2004, BRIT J CANCER, V90, P822, DOI 10.1038/sj.bjc.6601611
   Li X, 2011, MOL CANCER RES, V10, P494
   Mazaud-Guittot S, 2010, BIOL REPROD, V82, P202, DOI 10.1095/biolreprod.109.078907
   McCarthy KM, 1996, J CELL SCI, V109, P2287
   Meng WX, 2011, BMC CANCER, V11, P0, DOI 10.1186/1471-2407-11-88
   Morita K, 1999, J CELL BIOL, V145, P579, DOI 10.1083/jcb.145.3.579
   Narkiewicz J, 2009, ONCOL REP, V21, P1529, DOI 10.3892/or_00000385
   Navab R, 2011, P NATL ACAD SCI USA, V108, P7160, DOI 10.1073/pnas.1014506108
   NORGAARD P, 1995, CANCER TREAT REV, V21, P367, DOI 10.1016/0305-7372(95)90038-1
   Oliver PG, 2008, CLIN CANCER RES, V14, P2180, DOI 10.1158/1078-0432.CCR-07-1392
   Ong SE, 2002, MOL CELL PROTEOMICS, V1, P376, DOI 10.1074/mcp.M200025-MCP200
   Pavlides S, 2010, CELL CYCLE, V9, P2201, DOI 10.4161/cc.9.11.11848
   Petersen OW, 2003, AM J PATHOL, V162, P391, DOI 10.1016/S0002-9440(10)63834-5
   Petersen OW, 2001, BREAST CANCER RES, V3, P213
   Popanda O, 2000, INT J CANCER, V86, P318, DOI 10.1002/(SICI)1097-0215(20000501)86:3<318::AID-IJC3>3.0.CO;2-B
   Potenta S, 2008, BRIT J CANCER, V99, P1375, DOI 10.1038/sj.bjc.6604662
   Prassas I, 2011, MOL CANCER THER, V10, P2083, DOI 10.1158/1535-7163.MCT-11-0421
   Quante M, 2011, CANCER CELL, V19, P257, DOI 10.1016/j.ccr.2011.01.020
   RONNOVJESSEN L, 1993, LAB INVEST, V68, P696
   Rorth P, 2009, ANNU REV CELL DEV BI, V25, P407, DOI 10.1146/annurev.cellbio.042308.113231
   Runkle EA, 2012, J BIOL CHEM, V287, P28790, DOI 10.1074/jbc.M112.367987
   Russo FP, 2006, GASTROENTEROLOGY, V130, P1807, DOI 10.1053/j.gastro.2006.01.036
   Scheel C, 2011, CELL, V145, P926, DOI 10.1016/j.cell.2011.04.029
   Serini G, 1999, EXP CELL RES, V250, P273, DOI 10.1006/excr.1999.4543
   SHI ZR, 1983, CANCER RES, V43, P4045
   Steed E, 2010, TRENDS CELL BIOL, V20, P142, DOI 10.1016/j.tcb.2009.12.002
   TINGSTROM A, 1992, J CELL SCI, V102, P315
   Tiwari-Woodruff SK, 2001, J CELL BIOL, V153, P295, DOI 10.1083/jcb.153.2.295
   Tocharus J, 2004, DEV GROWTH DIFFER, V46, P257
   Tsukita S, 2002, CURR OPIN CELL BIOL, V14, P531, DOI 10.1016/S0955-0674(02)00362-9
   Tsukita S, 1999, TRENDS CELL BIOL, V9, P268, DOI 10.1016/S0962-8924(99)01578-0
   Tsushima H, 1996, GASTROENTEROLOGY, V110, P375, DOI 10.1053/gast.1996.v110.pm8566583
   Xia H, 2010, AM J PATHOL, V176, P2626, DOI 10.2353/ajpath.2010.091117
   Xing F, 2010, FRONT BIOSCI-LANDMRK, V15, P166, DOI 10.2741/3613
   Zanotti S, 2010, CELL TISSUE RES, V339, P397, DOI 10.1007/s00441-009-0889-4
NR 72
TC 38
Z9 40
U1 0
U2 17
PU WILEY
PI HOBOKEN
PA 111 RIVER ST, HOBOKEN 07030-5774, NJ USA
SN 1574-7891
EI 1878-0261
J9 MOL ONCOL
JI Mol. Oncol.
PD MAR 15
PY 2014
VL 8
IS 2
BP 178
EP 195
DI 10.1016/j.molonc.2013.10.008
PG 18
WC Oncology
SC Oncology
GA AD8HL
UT WOS:000333507000003
PM 24268521
DA 2023-09-23
ER

PT J
AU Adisetiyo, H
   Liang, MM
   Liao, CP
   Jeong, JH
   Cohen, MB
   Roy-Burman, P
   Frenkel, B
AF Adisetiyo, Helty
   Liang, Mengmeng
   Liao, Chun-Peng
   Jeong, Joseph H.
   Cohen, Michael B.
   Roy-Burman, Pradip
   Frenkel, Baruch
TI Dependence of Castration-Resistant Prostate Cancer (CRPC) Stem Cells on CRPC-Associated Fibroblasts
SO JOURNAL OF CELLULAR PHYSIOLOGY
LA English
DT Article
ID rb deficiency; in-vitro; tumorigenesis; therapy; models; niche; p53
AB We previously established a role for cancer-associated fibroblasts (CAF) in enhancing the self-renewal and differentiation potentials of putative prostate cancer stem cells (CSC). Our published work focused on androgen-dependent prostate cancer (ADPC) using the conditional Pten deletion mouse model. Employing the same model, we now describe the interaction of CAF and CSC in castration-resistant prostate cancer (CRPC). CAF isolated from ADPC (ADPCAF) and from CRPC (CRPCAF) were compared in terms of their ability to support organoid formation and tumor initiation by CSC from CRPC (CRPCSC) in vitro and in vivo. CRPCSC formed spheroids in vitro and well-differentiated glandular structures under the renal capsules of recipient mice in vivo more effectively in the presence of CRPCAF compared to ADPCAF. Furthermore, whereas CSC with CAF from ADPC formed mostly well-differentiated tumors in our previous study, we now show that CRPCSC, when combined with CRPCAF (but not ADPCAF), can form aggressive, poorly-differentiated tumors. The potential of CRPCAF to support organoid/tumor formation by CRPCSC remained greater even when compared to 10-fold more ADPCAF, suggesting that paracrine factors produced specifically by CRPCAF preferentially potentiate the stemness and tumorigenic properties of the corresponding CSC. This apparently unique property of CRPCAF was notable when the CAF and CSC were grafted in either intact or castrated recipient mice. In both environments, CRPCAF induced in the epithelial compartment higher proliferative activity compared to ADPCAF, indicated by a higher Ki67 index. Factors released by CRPCAF to regulate CRPCSC may be targeted to develop novel therapeutic approaches to manage advanced prostate cancer. J. Cell. Physiol. 229: 1170-1176, 2014. (c) 2014 Wiley Periodicals, Inc.
C1 [Adisetiyo, Helty; Roy-Burman, Pradip; Frenkel, Baruch] Univ So Calif, Los Angeles, CA 90033 USA.
   [Adisetiyo, Helty; Frenkel, Baruch] Univ So Calif, Inst Med Genet, Los Angeles, CA 90033 USA.
   [Liang, Mengmeng; Roy-Burman, Pradip] Univ So Calif, Dept Pathol, Los Angeles, CA 90033 USA.
   [Liao, Chun-Peng] Univ So Calif, Keck Sch Med, Ctr Appl Mol Med, Los Angeles, CA 90033 USA.
   [Jeong, Joseph H.] Med Coll Wisconsin, Dept Dermatol, Milwaukee, WI 53226 USA.
   [Cohen, Michael B.] Univ Utah, Dept Pathol, Salt Lake City, UT USA.
   [Frenkel, Baruch] Univ So Calif, Dept Orthopaed Surg, Los Angeles, CA 90033 USA.
C3 University of Southern California; University of Southern California; University of Southern California; University of Southern California; Medical College of Wisconsin; Utah System of Higher Education; University of Utah; University of Southern California
RP Roy-Burman, P (通讯作者)，Univ So Calif, Dept Pathol, 2011 Zonal Ave,HMR 210, Los Angeles, CA 90033 USA.
EM royburma@usc.edu
FU California Institute for Regenerative Medicine [TG2-01161]; National Institutes of Health [R01CA059705, R01CA113392]; National Institute of Diabetes and Digestive and Kidney Diseases [RO1DK71122]
CR Adisetiyo H, 2013, PLOS ONE, V8, P0, DOI 10.1371/journal.pone.0069484
   Calabrese C, 2007, CANCER CELL, V11, P69, DOI 10.1016/j.ccr.2006.11.020
   Clark AK, 2013, BIOMATERIALS, V34, P4777, DOI 10.1016/j.biomaterials.2013.03.005
   Collins AT, 2006, EUR J CANCER, V42, P1213, DOI 10.1016/j.ejca.2006.01.037
   Dayyani F, 2011, JNCI-J NATL CANCER I, V103, P1665, DOI 10.1093/jnci/djr362
   Grimm P, 2012, BJU INT, V109, P22, DOI 10.1111/j.1464-410X.2011.10827.x
   Lang SH, 2001, CELL GROWTH DIFFER, V12, P631
   Liao CP, 2007, CANCER RES, V67, P7525, DOI 10.1158/0008-5472.CAN-07-0668
   Liao CP, 2010, CANCER RES, V70, P7294, DOI 10.1158/0008-5472.CAN-09-3982
   Miki J, 2008, PROSTATE CANCER P D, V11, P32, DOI 10.1038/sj.pcan.4501018
   Nikitin AY, 2007, HISTOL HISTOPATHOL, V22, P1043, DOI 10.14670/HH-22.1043
   Oldridge EE, 2012, MOL CELL ENDOCRINOL, V360, P14, DOI 10.1016/j.mce.2011.07.008
   Pienta KJ, 2006, CLIN CANCER RES, V12, P1665, DOI 10.1158/1078-0432.CCR-06-0067
   Roy-Burman P, 2005, CANCER BIOL THER, V4, P4, DOI 10.4161/cbt.4.1.1563
   Ryan CJ, 2011, J CLIN ONCOL, V29, P3651, DOI 10.1200/JCO.2011.35.2005
   Sharifi N, 2006, CANCER BIOL THER, V5, P901, DOI 10.4161/cbt.5.8.2949
   Sluka P, 2013, NAT REV UROL, V10, P441, DOI 10.1038/nrurol.2013.146
   Taylor RA, 2010, ENDOCR-RELAT CANCER, V17, PR273, DOI 10.1677/ERC-10-0145
   Wang SY, 2003, CANCER CELL, V4, P209, DOI 10.1016/S1535-6108(03)00215-0
   Xin L, 2005, P NATL ACAD SCI USA, V102, P6942, DOI 10.1073/pnas.0502320102
   Xin L, 2007, STEM CELLS, V25, P2760, DOI 10.1634/stemcells.2007-0355
   Yang F, 2005, CANCER RES, V65, P8887, DOI 10.1158/0008-5472.CAN-05-1702
   Yang S, 2008, CANCER RES, V68, P198, DOI 10.1158/0008-5472.CAN-07-5074
   Yang ZJ, 2007, CANCER CELL, V11, P3, DOI 10.1016/j.ccr.2006.12.007
   Zhou ZX, 2007, CANCER RES, V67, P5683, DOI 10.1158/0008-5472.CAN-07-0768
   Zhou ZX, 2006, CANCER RES, V66, P7889, DOI 10.1158/0008-5472.CAN-06-0486
NR 26
TC 22
Z9 22
U1 1
U2 8
PU WILEY-BLACKWELL
PI HOBOKEN
PA 111 RIVER ST, HOBOKEN 07030-5774, NJ USA
SN 0021-9541
EI 1097-4652
J9 J CELL PHYSIOL
JI J. Cell. Physiol.
PD SEP 15
PY 2014
VL 229
IS 9
BP 1170
EP 1176
DI 10.1002/jcp.24546
PG 7
WC Cell Biology; Physiology
SC Cell Biology; Physiology
GA AJ2XB
UT WOS:000337527000008
PM 24752784
DA 2023-09-23
ER

PT J
AU Cha, YJ
   Kim, YH
   Cho, NH
   Koo, JS
AF Cha, Yoon Jin
   Kim, Yon Hee
   Cho, Nam Hoon
   Koo, Ja Seung
TI Expression of autophagy related proteins in invasive lobular carcinoma: comparison to invasive ductal carcinoma
SO INTERNATIONAL JOURNAL OF CLINICAL AND EXPERIMENTAL PATHOLOGY
LA English
DT Article
DE Autophagy; breast cancer; lobular cancer
ID beclin 1 expression; cancer-associated fibroblasts; light-chain 3a; breast-cancer; poor-prognosis; molecular subtype; oxidative stress; tumor-stroma; cell-death; therapy
AB The aim of this study is to compare the expression of autophagy related proteins in invasive lobular carcinoma (ILC) with that of autophagy related proteins in invasive ductal carcinoma (IDC), and to determinate its implication. Tissue microarray containing 114 ILC and 692 IDC was constructed, and immunohistochemistry was performed for autophagy related protein (beclin-1, LC3A, LC3B, p62) and Ki-67. No significant difference in expression of autophagy-related proteins between pleomorphic type (n = 12) and classic type (n = 102) of ILC was observed, whereas ILC and IDC showed distinguished features that tumoral beclin-1, stromal LC3A, tumoral LC3B, tumoral p62 were highly expressed in IDC and tumoral BNIP3 was highly expressed in ILC (P < 0.001). Beclin-1 expression was correlated with ER negativity (P = 0.016) and TNBC type (P = 0.024). BNIP3 expression was correlated with ER positivity (p = 0.040). Using multivariate Cox analysis, shorter overall survival was associated with tumoral beclin-1 positivity (hazard ratio: 21.19, 95% CI: 1.098-409.1, P = 0.043). In conclusion, ILC and IDC showed different expression pattern of autophagy-related proteins in tumor and stroma that demonstrated by higher expression of tumoral beclin-1, stromal LC3A, tumoral LC3B, tumoral p62 in IDC, and higher expression of tumoral BNIP3 in ILC.
C1 [Cha, Yoon Jin; Kim, Yon Hee; Cho, Nam Hoon; Koo, Ja Seung] Yonsei Univ, Coll Med, Dept Pathol, Severance Hosp, Seoul 120752, South Korea.
C3 Yonsei University; Yonsei University Health System
RP Koo, JS (通讯作者)，Yonsei Univ, Coll Med, Dept Pathol, Severance Hosp, 50 Yonsei Ro, Seoul 120752, South Korea.
EM kjs1976@yuhs.ac
[truncated: 1,728,226 more chars]
