# Supplementary material for: A bibliometric and visual analysis of cancer-associated fibroblasts
Source: Front Immunol. 2023 Dec 19;14:1323115. doi: 10.3389/fimmu.2023.1323115 (PMC10762783; doi:10.3389/fimmu.2023.1323115)
Supplement: Supplementary file 1 [file DataSheet_1.zip › download2015u292.txt]

PT J
AU Ilkow, CS
   Marguerie, M
   Batenchuk, C
   Mayer, J
   Ben Neriah, D
   Cousineau, S
   Falls, T
   Jennings, VA
   Boileau, M
   Bellamy, D
   Bastin, D
   de Souza, CT
   Alkayyal, A
   Zhang, JQ
   Le Boeuf, F
   Arulanandam, R
   Stubbert, L
   Sampath, P
   Thorne, SH
   Paramanthan, P
   Chatterjee, A
   Strieter, RM
   Burdick, M
   Addison, CL
   Stojdl, DF
   Atkins, HL
   Auer, RC
   Diallo, JS
   Lichty, BD
   Bell, JC
AF Ilkow, Carolina S.
   Marguerie, Monique
   Batenchuk, Cory
   Mayer, Justin
   Ben Neriah, Daniela
   Cousineau, Sophie
   Falls, Theresa
   Jennings, Victoria A.
   Boileau, Meaghan
   Bellamy, David
   Bastin, Donald
   de Souza, Christiano Tanese
   Alkayyal, Almohanad
   Zhang, Jiqing
   Le Boeuf, Fabrice
   Arulanandam, Rozanne
   Stubbert, Lawton
   Sampath, Padma
   Thorne, Steve H.
   Paramanthan, Piriya
   Chatterjee, Avijit
   Strieter, Robert M.
   Burdick, Marie
   Addison, Christina L.
   Stojdl, David F.
   Atkins, Harold L.
   Auer, Rebecca C.
   Diallo, Jean-Simon
   Lichty, Brian D.
   Bell, John C.
TI Reciprocal cellular cross-talk within the tumor microenvironment promotes oncolytic virus activity
SO NATURE MEDICINE
LA English
DT Article
ID cancer-associated fibroblasts; rig-i; transforming growth-factor-beta-1; innate immunity; resistance; therapy; stroma; expression; growth; induction
AB Tumors are complex ecosystems composed of networks of interacting 'normal' and malignant cells. It is well recognized that cytokine-mediated cross-talk between normal stromal cells, including cancer-associated fibroblasts (CAFs), vascular endothelial cells, immune cells, and cancer cells, influences all aspects of tumor biology(1). Here we demonstrate that the cross-talk between CAFs and cancer cells leads to enhanced growth of oncolytic virus (OV)-based therapeutics. Transforming growth factor-beta (TGF-beta) produced by tumor cells reprogrammed CAFs, dampened their steady-state level of antiviral transcripts and rendered them sensitive to virus infection. In turn, CAFs produced high levels of fibroblast growth factor 2 (FGF2), initiating a signaling cascade in cancer cells that reduced retinoic acid-inducible gene I (RIG-I) expression and impeded the ability of malignant cells to detect and respond to virus. In xenografts derived from individuals with pancreatic cancer, the expression of FGF2 correlated with the susceptibility of the cancer cells to OV infection, and local application of FGF2 to resistant tumor samples sensitized them to virotherapy both in vitro and in vivo. An OV engineered to express FGF2 was safe in tumor-bearing mice, showed improved therapeutic efficacy compared to parental virus and merits consideration for clinical testing.
C1 [Ilkow, Carolina S.; Marguerie, Monique; Batenchuk, Cory; Mayer, Justin; Ben Neriah, Daniela; Cousineau, Sophie; Falls, Theresa; Jennings, Victoria A.; Boileau, Meaghan; Bellamy, David; Bastin, Donald; de Souza, Christiano Tanese; Alkayyal, Almohanad; Zhang, Jiqing; Le Boeuf, Fabrice; Arulanandam, Rozanne; Stubbert, Lawton; Addison, Christina L.; Atkins, Harold L.; Auer, Rebecca C.; Diallo, Jean-Simon; Bell, John C.] Ottawa Hosp Res Inst, Ctr Innovat Canc Therapeut, Ottawa, ON, Canada.
   [Ilkow, Carolina S.; Marguerie, Monique; Batenchuk, Cory; Le Boeuf, Fabrice; Arulanandam, Rozanne; Stubbert, Lawton; Addison, Christina L.; Stojdl, David F.; Bell, John C.] Univ Ottawa, Dept Biochem Immunol & Microbiol, Ottawa, ON, Canada.
   [Alkayyal, Almohanad] Univ Tabuk, Fac Appl Med Sci, Dept Med Lab Technol, Tabuk, Saudi Arabia.
   [Zhang, Jiqing] Shandong Univ, Dept Neurosurg, Hosp 2, Jinan 250100, Shandong, Peoples R China.
   [Sampath, Padma; Thorne, Steve H.] Univ Pittsburgh, Inst Canc, Pittsburgh, PA USA.
   [Sampath, Padma; Thorne, Steve H.] Univ Pittsburgh, Dept Surg, Pittsburgh, PA USA.
   [Sampath, Padma; Thorne, Steve H.] Univ Pittsburgh, Dept Immunol, Pittsburgh, PA USA.
   [Paramanthan, Piriya; Chatterjee, Avijit] Ottawa Hosp, Div Gastroenterol, Ottawa, ON, Canada.
   [Strieter, Robert M.] Novartis Inst BioMed Res, Global Translat Med, Cambridge, MA USA.
   [Burdick, Marie] Univ Virginia, Dept Med Pulm & Crit Care, Charlottesville, VA USA.
   [Stojdl, David F.] Childrens Hosp Eastern Ontario, Res Inst, Ottawa, ON K1H 8L1, Canada.
   [Lichty, Brian D.] McMaster Univ, McMaster Immunol Res Ctr, Hamilton, ON, Canada.
C3 University of Ottawa; Ottawa Hospital Research Institute; University of Ottawa; University of Tabuk; Shandong University; Pennsylvania Commonwealth System of Higher Education (PCSHE); University of Pittsburgh; Pennsylvania Commonwealth System of Higher Education (PCSHE); University of Pittsburgh; Pennsylvania Commonwealth System of Higher Education (PCSHE); University of Pittsburgh; University of Ottawa; Ottawa Hospital Research Institute; Novartis; University of Virginia; University of Ottawa; Children's Hospital of Eastern Ontario; McMaster University
RP Bell, JC (通讯作者)，Ottawa Hosp Res Inst, Ctr Innovat Canc Therapeut, Ottawa, ON, Canada.
EM jbell@ohri.ca
FU Terry Fox Research Foundation [201201TFF-271514-TFF-AYDP-29782]; Canadian Institutes of Health Research [314043]; Alberta Innovative Health Solutions; Ontario Institute for Cancer Research; Ottawa Regional Cancer Foundation; Canadian Institutes of Health Research; Natural Sciences and Engineering Research Council of Canada
CR Ablasser A, 2009, NAT IMMUNOL, V10, P1065, DOI 10.1038/ni.1779
   Altomonte J, 2014, FRONT ONCOL, V4, P0, DOI 10.3389/fonc.2014.00085
   AZZARONE B, 1984, INT J CANCER, V33, P759, DOI 10.1002/ijc.2910330608
   Breitbach CJ, 2011, NATURE, V477, P99, DOI 10.1038/nature10358
   Breitbach CJ, 2011, MOL THER, V19, P886, DOI 10.1038/mt.2011.26
   BROUTYBOYE D, 1991, INT J CANCER, V47, P697, DOI 10.1002/ijc.2910470512
   Brun J, 2010, MOL THER, V18, P1440, DOI 10.1038/mt.2010.103
   Chiu YH, 2009, CELL, V138, P576, DOI 10.1016/j.cell.2009.06.015
   Chung AS, 2013, NAT MED, V19, P1114, DOI 10.1038/nm.3291
   Cirri P, 2011, AM J CANCER RES, V1, P482
   Dayer AG, 2007, BRAIN, V130, P2962, DOI 10.1093/brain/awm200
   Dell Ralph B, 2002, ILAR J, V43, P207
   Eden E, 2009, BMC BIOINFORMATICS, V10, P0, DOI 10.1186/1471-2105-10-48
   Emig D, 2010, NUCLEIC ACIDS RES, V38, PW755, DOI 10.1093/nar/gkq405
   Erez N, 2010, CANCER CELL, V17, P135, DOI 10.1016/j.ccr.2009.12.041
   Erkan M, 2012, NAT REV GASTRO HEPAT, V9, P454, DOI 10.1038/nrgastro.2012.115
   Erkan M, 2012, CURR MOL MED, V12, P288, DOI 10.2174/156652412799218921
   Franco OE, 2010, SEMIN CELL DEV BIOL, V21, P33, DOI 10.1016/j.semcdb.2009.10.010
   Hanahan D, 2012, CANCER CELL, V21, P309, DOI 10.1016/j.ccr.2012.02.022
   Heo J, 2013, NAT MED, V19, P329, DOI 10.1038/nm.3089
   Hwang RF, 2008, CANCER RES, V68, P918, DOI 10.1158/0008-5472.CAN-07-5714
   Kalluri R, 2006, NAT REV CANCER, V6, P392, DOI 10.1038/nrc1877
   Kim JH, 2006, MOL THER, V14, P361, DOI 10.1016/j.ymthe.2006.05.008
   Kim R, 2007, IMMUNOLOGY, V121, P1, DOI 10.1111/j.1365-2567.2007.02587.x
   Kurozumi K, 2007, JNCI-J NATL CANCER I, V99, P1768, DOI 10.1093/jnci/djm229
   Lichty BD, 2014, NAT REV CANCER, V14, P559, DOI 10.1038/nrc3770
   Lisanti MP, 2013, CELL CYCLE, V12, P2723, DOI 10.4161/cc.25695
   Lohr M, 2001, CANCER RES, V61, P550
   Nakasone ES, 2012, CANCER CELL, V21, P488, DOI 10.1016/j.ccr.2012.02.017
   Ostman A, 2009, CURR OPIN GENET DEV, V19, P67, DOI 10.1016/j.gde.2009.01.003
   Orimo A, 2005, CELL, V121, P335, DOI 10.1016/j.cell.2005.02.034
   Pfaffl MW, 2001, NUCLEIC ACIDS RES, V29, P0, DOI 10.1093/nar/29.9.e45
   Rasanen K, 2010, EXP CELL RES, V316, P2713, DOI 10.1016/j.yexcr.2010.04.032
   RONNOVJESSEN L, 1993, LAB INVEST, V68, P696
   Samarajiwa SA, 2009, NUCLEIC ACIDS RES, V37, PD852, DOI 10.1093/nar/gkn732
   Sanfilippo CM, 2006, J VIROL, V80, P6810, DOI 10.1128/JVI.00334-06
   SCHOR SL, 1988, J CELL SCI, V90, P401
   Sobol PT, 2011, MOL THER, V19, P335, DOI 10.1038/mt.2010.264
   Spaeth EL, 2009, PLOS ONE, V4, P0, DOI 10.1371/journal.pone.0004992
   Stanford MM, 2008, CURR OPIN MOL THER, V10, P32
   Stojdl DF, 2003, CANCER CELL, V4, P263, DOI 10.1016/S1535-6108(03)00241-1
   Straussman R, 2012, NATURE, V487, P500, DOI 10.1038/nature11183
   Sun Y, 2012, NAT MED, V18, P1359, DOI 10.1038/nm.2890
   TOMAYKO MM, 1989, CANCER CHEMOTH PHARM, V24, P148, DOI 10.1007/BF00300234
   Wilson TR, 2012, NATURE, V487, P505, DOI 10.1038/nature11249
   Yoneyama M, 2004, NAT IMMUNOL, V5, P730, DOI 10.1038/ni1087
NR 46
TC 110
Z9 110
U1 0
U2 53
PU NATURE PUBLISHING GROUP
PI NEW YORK
PA 75 VARICK ST, 9TH FLR, NEW YORK, NY 10013-1917 USA
SN 1078-8956
EI 1546-170X
J9 NAT MED
JI Nat. Med.
PD MAY 15
PY 2015
VL 21
IS 5
BP 530
EP U168
DI 10.1038/nm.3848
PG 10
WC Biochemistry & Molecular Biology; Cell Biology; Medicine, Research & Experimental
SC Biochemistry & Molecular Biology; Cell Biology; Research & Experimental Medicine
GA CH5IL
UT WOS:000354068800023
PM 25894825
DA 2023-09-23
ER

PT J
AU Shan, SM
   Lv, Q
   Zhao, YL
   Liu, CF
   Sun, YY
   Xi, KM
   Xiao, JY
   Li, CJ
AF Shan, Shumei
   Lv, Qiang
   Zhao, Yiling
   Liu, Chunfeng
   Sun, Yingyan
   Xi, Kemin
   Xiao, Jiayi
   Li, Caijuan
TI Wnt/beta-catenin pathway is required for epithelial to mesenchymal transition in CXCL12 over expressed breast cancer cells
SO INTERNATIONAL JOURNAL OF CLINICAL AND EXPERIMENTAL PATHOLOGY
LA English
DT Article
DE CXCL12; breast cancer; epithelial to mesenchymal transition; cancer stem cell-like phenotypes; Wnt/beta-catenin pathway
ID motif ligand 12; stem-cells; nasopharyngeal carcinoma; colorectal-cancer; chemokine; invasion; activation; progression; marker; cxcr4
AB CXCL12 is positively associated with the metastasis and prognosis of various human malignancies. Cancer-associated fibroblasts (CAFs), the main cells secreting CXCL12, are capable of inducing epithelial to mesenchymal transition (EMT) of breast cancer cells. However, it has not been completely understood whether CXCL12 is involved in EMT of breast cancer cells and the underlying mechanisms. The present study aimed to investigate the effects of CXCL12 on the EMT and cancer stem cell (CSC)-like phenotypes formation by transfecting pEGFP-N1-CXCL12 plasmid into MCF-7 cells. Real time-PCR and Western blot analysis demonstrated the successful over expression of CXCL12 in MCF-7 cells. Cell counting kit-8 assay, wound healing assay and Transwell invasion analysis confirmed that over expression of CXCL12 significantly promoted the proliferation, migration and invasion in MCF-7 cells (P < 0.05). In addition, ALDH activity was dramatically enhanced compared with parental (P < 0.001), accompanied by the notably elevated mRNA and protein levels of OCT-4, Nanog, and SOX2 in CXCL12 overexpressed-MCF-7 cells (P < 0.001). Furthermore, we observed the down regulation of E-cadherin and up regulation of vimentin, N-cadherin, and alpha-SMA in CXCL12 overexpressed-MCF-7 cells (P < 0.01). Meanwhile, western blot and immunofluorescence assay showed that over expression of CXCL12 activated Wnt/beta-catenin pathway to induce EMT of MCF-7 cells, as evidenced by the increased expression of E-cadherin after silencing beta-catenin by siRNA interference (P < 0.001). Collectively, our findings suggested that over expression of CXCL12 could trigger EMT by activating Wnt/beta-catenin pathway and induce CSC-like phenotypes formation to promote the proliferation and metastasis in MCF-7. Hence, CXCL12 may become a promising candidate for breast cancer therapy.
C1 [Shan, Shumei; Zhao, Yiling; Liu, Chunfeng; Sun, Yingyan; Xi, Kemin; Xiao, Jiayi; Li, Caijuan] Mudanjiang Med Univ, Hongqi Hosp, Dept Med Ultrason, Mudanjiang 157011, Heilongjiang, Peoples R China.
   [Lv, Qiang] Mudanjiang Med Univ, Key Lab Canc Prevent & Treatment Heilongiang Prov, Mudanjiang 157011, Heilongjiang, Peoples R China.
C3 Mudanjiang Medical University; Mudanjiang Medical University
RP Li, CJ (通讯作者)，Mudanjiang Med Univ, Hongqi Hosp, Dept Med Ultrason, 5 Tongxiang Rd, Mudanjiang 157011, Heilongjiang, Peoples R China.
EM caijuanli123@163.com
FU National Nature Science Foundation of China [81371564]
CR BAE SN, 1993, BREAST CANCER RES TR, V24, P241, DOI 10.1007/BF01833264
   Boimel PJ, 2012, BREAST CANCER RES, V14, P0, DOI 10.1186/bcr3108
   Brand S, 2005, EXP CELL RES, V310, P117, DOI 10.1016/j.yexcr.2005.07.006
   Breier G, 2014, CELL TISSUE RES, V355, P523, DOI 10.1007/s00441-014-1851-7
   Chung SY, 2014, HEAD NECK-J SCI SPEC, V36, P1005, DOI 10.1002/hed.23404
   Drury LJ, 2010, PLOS ONE, V5, P0, DOI 10.1371/journal.pone.0012895
   Economopoulou P, 2012, ONCOLOGIST, V17, P1394, DOI 10.1634/theoncologist.2012-0163
   Ferlay J, 2010, INT J CANCER, V127, P2893, DOI 10.1002/ijc.25516
   Forouzanfar MH, 2011, LANCET, V378, P1461, DOI 10.1016/S0140-6736(11)61351-2
   Gilles C, 2003, CANCER RES, V63, P2658
   Ginestier C, 2007, CELL STEM CELL, V1, P555, DOI 10.1016/j.stem.2007.08.014
   Guerrero-Preston R, 2014, ONCOL REP, V32, P505, DOI 10.3892/or.2014.3262
   Hattermann K, 2014, CELL TISSUE RES, V357, P253, DOI 10.1007/s00441-014-1823-y
   Hu TH, 2014, CANCER LETT, V354, P417, DOI 10.1016/j.canlet.2014.08.012
   Huang MZ, 2010, J EXP CLIN CANC RES, V29, P0, DOI 10.1186/1756-9966-29-80
   Lee HJ, 2012, CLIN CANCER RES, V18, P3270, DOI 10.1158/1078-0432.CCR-11-2417
   Li XQ, 2014, MOL CELL BIOCHEM, V392, P77, DOI 10.1007/s11010-014-2020-8
   Li XQ, 2012, CANCER LETT, V322, P169, DOI 10.1016/j.canlet.2012.02.035
   Luo WR, 2014, VIRCHOWS ARCH, V464, P35, DOI 10.1007/s00428-013-1508-z
   Mukherjee D, 2013, AM J CANCER RES, V3, P46
   Muller A, 2001, NATURE, V410, P50, DOI 10.1038/35065016
   NAGASAWA T, 1994, P NATL ACAD SCI USA, V91, P2305, DOI 10.1073/pnas.91.6.2305
   Papatheodorou H, 2014, PATHOL RES PRACT, V210, P662, DOI 10.1016/j.prp.2014.06.015
   Park SY, 2010, CLIN CANCER RES, V16, P876, DOI 10.1158/1078-0432.CCR-09-1532
   Phillips RJ, 2003, AM J RESP CRIT CARE, V167, P1676, DOI 10.1164/rccm.200301-071OC
   Popple A, 2012, BRIT J CANCER, V106, P1306, DOI 10.1038/bjc.2012.49
   Song ZY, 2015, BIOMED PHARMACOTHER, V71, P46, DOI 10.1016/j.biopha.2015.01.020
   Soon PSH, 2013, ENDOCR-RELAT CANCER, V20, P1, DOI 10.1530/ERC-12-0227
   Sutton A, 2007, MOL CANCER RES, V5, P21, DOI 10.1158/1541-7786.MCR-06-0103
   Wang J, 2014, DEVELOPMENT, V141, P4199, DOI 10.1242/dev.101071
   Wu AB, 2013, CANCER LETT, V330, P181, DOI 10.1016/j.canlet.2012.11.046
   Yamashita M, 2012, BREAST CANCER-TOKYO, V19, P170, DOI 10.1007/s12282-010-0234-5
   Yilmaz M, 2009, CANCER METAST REV, V28, P15, DOI 10.1007/s10555-008-9169-0
   Yu Y, 2014, BRIT J CANCER, V110, P724, DOI 10.1038/bjc.2013.768
NR 34
TC 52
Z9 60
U1 0
U2 9
PU E-CENTURY PUBLISHING CORP
PI MADISON
PA 40 WHITE OAKS LN, MADISON, WI 53711 USA
SN 1936-2625
EI 
J9 INT J CLIN EXP PATHO
JI Int. J. Clin. Exp. Pathol.
PD JUN 15
PY 2015
VL 8
IS 10
BP 12357
EP 12367
DI 
PG 11
WC Oncology; Pathology
SC Oncology; Pathology
GA DA5AJ
UT WOS:000367814200042
PM 26722422
DA 2023-09-23
ER

PT J
AU Baulida, J
   de Herreros, AG
AF Baulida, Josep
   Garcia de Herreros, Antonio
TI Snail1-driven plasticity of epithelial and mesenchymal cells sustains cancer malignancy
SO BIOCHIMICA ET BIOPHYSICA ACTA-REVIEWS ON CANCER
LA English
DT Review
DE Metastasis; EMT Epithelial to mesenchymal transition; Snail1; CAF Cancer associated fibroblasts; CSC Cancer stem cell; Tumor microenvironment; Mechanical signalling; TGF-beta
ID domain receptor 2; stem-cells; transcription factor; breast-cancer; myofibroblast transition; extracellular-matrix; snail1 expression; gene-expression; signaling pathway; liver fibrosis
AB The transcription factor Snail1 induces epithelial-to-mesenchymal transition (EMT) in tumor epithelial cells, a process associated with the emergence of sternness, invasion and cancer malignancy. Here, we review recent reports indicating that Snail1 also regulates mesenchymal plasticity and paracrine signaling and propose that Snail1 orchestrates the generation of cancer stem cells (CSCs) and cancer-associated fibroblasts (CAFs). Our view supports the current models for tumorigenesis that consider sternness and tumor microenvironment as retroactive actors for metastasis formation, revealing Snail1 as a regulator of these metastatic forces. This view offers new perspectives for understanding and targeting metastasis. (C) 2015 Elsevier B.V. All rights reserved.
C1 [Baulida, Josep; Garcia de Herreros, Antonio] Inst Hosp Mar Invest Med, Programa Recerca Canc, E-08003 Barcelona, Spain.
   [Garcia de Herreros, Antonio] Univ Pompeu Fabra, Dept Ciencies Expt & Salut, E-08003 Barcelona, Spain.
C3 Pompeu Fabra University
RP Baulida, J (通讯作者)，C Dr Aiguader 88, Barcelona 08003, Spain.
EM jbaulida@imim.es
FU Instituto de Salud Carlos III [PI12/00257, RD012/0036/0005]; ISCIII-Subdireccion General de Evaluacion; Fondo Europeo de Desarrollo Regional-FEDER; Fundacion Cientifica Asociacion Espanola Contra el Cancer (Ayudas a grupos estables de investigacion) [2010-1]; Ministerio de Economia y Competitividad [SAF2013-4889-C2-1R]
CR Akunuru S, 2012, CELL DEATH DIS, V3, P0, DOI 10.1038/cddis.2012.93
   Alba-Castellon L, 2014, NEOPLASIA, V16, P413, DOI 10.1016/j.neo.2014.05.002
   Amatangelo MD, 2005, AM J PATHOL, V167, P475, DOI 10.1016/S0002-9440(10)62991-4
   Balli D, 2013, EMBO J, V32, P231, DOI 10.1038/emboj.2012.336
   Barbera MJ, 2004, ONCOGENE, V23, P7345, DOI 10.1038/sj.onc.1207990
   Batlle E, 2000, NAT CELL BIOL, V2, P84, DOI 10.1038/35000034
   Batlle R, 2013, ONCOGENE, V32, P3381, DOI 10.1038/onc.2012.342
   Battula VL, 2010, STEM CELLS, V28, P1435, DOI 10.1002/stem.467
   Bhowmick NA, 2001, MOL BIOL CELL, V12, P27, DOI 10.1091/mbc.12.1.27
   Blanco MJ, 2002, ONCOGENE, V21, P3241, DOI 10.1038/sj.onc.1205416
   Brabletz T, 2005, NAT REV CANCER, V5, P744, DOI 10.1038/nrc1694
   Carver EA, 2001, MOL CELL BIOL, V21, P8184, DOI 10.1128/MCB.21.23.8184-8188.2001
   Casas E, 2011, CANCER RES, V71, P245, DOI 10.1158/0008-5472.CAN-10-2330
   Charbonney E, 2011, MOL BIOL CELL, V22, P4472, DOI 10.1091/mbc.E11-04-0335
   Chui MH, 2013, INT J CANCER, V132, P1487, DOI 10.1002/ijc.27745
   Cukierman E, 2010, SEMIN CANCER BIOL, V20, P139, DOI 10.1016/j.semcancer.2010.04.004
   Diaz VM, 2014, CELL ADHES MIGR, V8, P418, DOI 10.4161/19336918.2014.969998
   Elloul S, 2005, CANCER-AM CANCER SOC, V103, P1631, DOI 10.1002/cncr.20946
   Franci C, 2006, ONCOGENE, V25, P5134, DOI 10.1038/sj.onc.1209519
   Franci C, 2009, PLOS ONE, V4, P0, DOI 10.1371/journal.pone.0005595
   de Herreros AG, 2012, BBA-REV CANCER, V1825, P223, DOI 10.1016/j.bbcan.2012.01.003
   Gomez-Casal R, 2013, MOL CANCER, V12, P0, DOI 10.1186/1476-4598-12-94
   Goodwin JM, 2014, MOL CELL, V55, P436, DOI 10.1016/j.molcel.2014.06.021
   Guaita S, 2002, J BIOL CHEM, V277, P39209, DOI 10.1074/jbc.M206400200
   Hay ED, 1995, ACTA ANAT, V154, P8
   Herrera A, 2014, INT J CANCER, V134, P2984, DOI 10.1002/ijc.28613
   Herrera M, 2013, CLIN CANCER RES, V19, P5914, DOI 10.1158/1078-0432.CCR-13-0694
   Hinz B, 2010, J BIOMECH, V43, P146, DOI 10.1016/j.jbiomech.2009.09.020
   Hinz Boris, 2009, CURR RHEUMATOL REP, V11, P120
   Hollier BG, 2009, J MAMMARY GLAND BIOL, V14, P29, DOI 10.1007/s10911-009-9110-3
   Hsu DSS, 2014, CANCER CELL, V26, P534, DOI 10.1016/j.ccell.2014.09.002
   Ikenouchi J, 2003, J CELL SCI, V116, P1959, DOI 10.1242/jcs.00389
   Jiang H, 2012, MOL MED, V18, P1197, DOI 10.2119/molmed.2012.00075
   Jolly MK, 2014, J R SOC INTERFACE, V11, P0, DOI 10.1098/rsif.2014.0962
   Jouppila-Matto A, 2011, HISTOL HISTOPATHOL, V26, P443, DOI 10.14670/HH-26.443
   Karagiannis GS, 2012, MOL CANCER RES, V10, P1403, DOI 10.1158/1541-7786.MCR-12-0307
   Kaufhold S, 2014, J EXP CLIN CANC RES, V33, P0, DOI 10.1186/s13046-014-0062-0
   Kim W, 2014, P NATL ACAD SCI USA, V111, P16389, DOI 10.1073/pnas.1407097111
   Klingberg F, 2014, J CELL BIOL, V207, P283, DOI 10.1083/jcb.201402006
   Klymkowsky MW, 2009, AM J PATHOL, V174, P1588, DOI 10.2353/ajpath.2009.080545
   Koenig A, 2006, CANCER RES, V66, P4662, DOI 10.1158/0008-5472.CAN-05-2804
   Kojima Y, 2010, P NATL ACAD SCI USA, V107, P20009, DOI 10.1073/pnas.1013805107
   Lee HO, 2011, BMC CANCER, V11, P0, DOI 10.1186/1471-2407-11-245
   Leight JL, 2012, MOL BIOL CELL, V23, P781, DOI 10.1091/mbc.E11-06-0537
   Lekkerkerker AN, 2012, CURR PHARM DESIGN, V18, P4093
   Liu SL, 2014, STEM CELL REP, V2, P78, DOI 10.1016/j.stemcr.2013.11.009
   Liu YJ, 2012, ACTA BIOCH BIOPH SIN, V44, P902, DOI 10.1093/abbs/gms085
   Mack M, 2015, KIDNEY INT, V87, P297, DOI 10.1038/ki.2014.287
   Mani SA, 2008, CELL, V133, P704, DOI 10.1016/j.cell.2008.03.027
   Marquez J, 2014, HISTOL HISTOPATHOL, V29, P1355, DOI 10.14670/HH-29.1355
   Masszi A, 2004, AM J PATHOL, V165, P1955, DOI 10.1016/S0002-9440(10)63247-6
   McGrail DJ, 2015, FASEB J, V29, P1280, DOI 10.1096/fj.14-257345
   McPhee TR, 2008, DEV DYNAM, V237, P2737, DOI 10.1002/dvdy.21685
   Medema JP, 1900, P338, V0, P0
   Moustakas A, 2012, SEMIN CANCER BIOL, V22, P446, DOI 10.1016/j.semcancer.2012.04.002
   Nakamura M, 2010, BRIT J DERMATOL, V162, P1152, DOI 10.1111/j.1365-2133.2010.09682.x
   Nassar A, 2010, DIAGN PATHOL, V5, P0, DOI 10.1186/1746-1596-5-76
   OConnor JW, 2015, J CELL PHYSIOL, V230, P1829, DOI 10.1002/jcp.24895
   Ohlund D, 2014, J EXP MED, V211, P1503, DOI 10.1084/jem.20140692
   Ombrato Luigi, 2014, CRITICAL REVIEWS IN ONCOGENESIS, V19, P349
   Rhim AD, 2012, CELL, V148, P349, DOI 10.1016/j.cell.2011.11.025
   Rowe RG, 2011, MOL CELL BIOL, V31, P2392, DOI 10.1128/MCB.01218-10
   Savagner P, 2010, ANN ONCOL, V21, P89, DOI 10.1093/annonc/mdq292
   Scarpa M, 2011, AM J PHYSIOL-GASTR L, V300, PG316, DOI 10.1152/ajpgi.00141.2010
   Singh P, 2010, ANNU REV CELL DEV BI, V26, P397, DOI 10.1146/annurev-cellbio-100109-104020
   Stanisavljevic J, 2015, CANCER RES, V75, P284, DOI 10.1158/0008-5472.CAN-14-1903
   Stanisavljevic J, 2011, J CELL SCI, V124, P4159, DOI 10.1242/jcs.078824
   Tran DD, 2011, MOL CANCER RES, V9, P1644, DOI 10.1158/1541-7786.MCR-11-0371
   Tran HD, 2014, CANCER RES, V74, P6330, DOI 10.1158/0008-5472.CAN-14-0923
   Unternaehrer JJ, 2014, STEM CELL REP, V3, P691, DOI 10.1016/j.stemcr.2014.09.008
   Wang H, 2014, EUR J PHARMACOL, V723, P156, DOI 10.1016/j.ejphar.2013.12.004
   Xu J, 2014, FRONT PHARMACOL, V5, P0, DOI 10.3389/fphar.2014.00167
   Zhang K, 2013, NAT CELL BIOL, V15, P677, DOI 10.1038/ncb2743
NR 73
TC 51
Z9 51
U1 0
U2 12
PU ELSEVIER SCIENCE BV
PI AMSTERDAM
PA PO BOX 211, 1000 AE AMSTERDAM, NETHERLANDS
SN 0304-419X
EI 0006-3002
J9 BBA-REV CANCER
JI Biochim. Biophys. Acta-Rev. Cancer
PD AUG 15
PY 2015
VL 1856
IS 1
BP 55
EP 61
DI 10.1016/j.bbcan.2015.05.005
PG 7
WC Biochemistry & Molecular Biology; Biophysics; Oncology
SC Biochemistry & Molecular Biology; Biophysics; Oncology
GA CQ7IM
UT WOS:000360776200005
PM 26050961
DA 2023-09-23
ER

PT J
AU Yoshida, GJ
AF Yoshida, Go J.
TI Metabolic reprogramming: the emerging concept and associated therapeutic strategies
SO JOURNAL OF EXPERIMENTAL & CLINICAL CANCER RESEARCH
LA English
DT Review
DE Intra-tumoral heterogeneity; Cancer stem-like cells; Minimal residual disease; Reverse Warburg effect; Cancer-associated fibroblasts; Metabolic symbiosis; Glutaminolysis; AMPK-mTOR signal; Drug-repositioning; Metformin
ID cancer stem-cells; cd44 variant; tumor-growth; increased expression; stromal caveolin-1; oxidative stress; prostate-cancer; poor-prognosis; messenger-rna; glutamine
AB Tumor tissue is composed of cancer cells and surrounding stromal cells with diverse genetic/epigenetic backgrounds, a situation known as intra-tumoral heterogeneity. Cancer cells are surrounded by a totally different microenvironment than that of normal cells; consequently, tumor cells must exhibit rapidly adaptive responses to hypoxia and hypo-nutrient conditions. This phenomenon of changes of tumor cellular bioenergetics, called "metabolic reprogramming", has been recognized as one of 10 hallmarks of cancer. Metabolic reprogramming is required for both malignant transformation and tumor development, including invasion and metastasis. Although the Warburg effect has been widely accepted as a common feature of metabolic reprogramming, accumulating evidence has revealed that tumor cells depend on mitochondrial metabolism as well as aerobic glycolysis. Remarkably, cancer-associated fibroblasts in tumor stroma tend to activate both glycolysis and autophagy in contrast to neighboring cancer cells, which leads to a reverse Warburg effect. Heterogeneity of monocarboxylate transporter expression reflects cellular metabolic heterogeneity with respect to the production and uptake of lactate. In tumor tissue, metabolic heterogeneity induces metabolic symbiosis, which is responsible for adaptation to drastic changes in the nutrient microenvironment resulting from chemotherapy. In addition, metabolic heterogeneity is responsible for the failure to induce the same therapeutic effect against cancer cells as a whole. In particular, cancer stem cells exhibit several biological features responsible for resistance to conventional anti-tumor therapies. Consequently, cancer stem cells tend to form minimal residual disease after chemotherapy and exhibit metastatic potential with additional metabolic reprogramming. This type of altered metabolic reprogramming leads to adaptive/acquired resistance to anti-tumor therapy. Collectively, complex and dynamic metabolic reprogramming should be regarded as a reflection of the "robustness" of tumor cells against unfavorable conditions. This review focuses on the concept of metabolic reprogramming in heterogeneous tumor tissue, and further emphasizes the importance of developing novel therapeutic strategies based on drug repositioning.
C1 [Yoshida, Go J.] Japan Soc Promot Sci, Tokyo, Japan.
   [Yoshida, Go J.] Tokyo Med & Dent Univ, Med Res Inst, Dept Pathol Cell Biol, Bunkyo Ku, Tokyo 1138510, Japan.
C3 Japan Society for the Promotion of Science; Tokyo Medical & Dental University (TMDU)
RP Yoshida, GJ (通讯作者)，Japan Soc Promot Sci, Tokyo, Japan.
EM medical21go@yahoo.co.jp
FU Grants-in-Aid for Scientific Research [15J02898] Funding Source: KAKEN
CR Barbieri F, 2015, BMC CANCER, V15, P0, DOI 10.1186/s12885-015-1235-8
   Betsunoh H, 2013, BMC CANCER, V13, P0, DOI 10.1186/1471-2407-13-509
   Bravata V, 2013, J EXP CLIN CANC RES, V32, P0, DOI 10.1186/1756-9966-32-23
   Buccisano F, 2012, BLOOD, V119, P332, DOI 10.1182/blood-2011-08-363291
   Cahu J, 2012, CELL DEATH DIS, V3, P0, DOI 10.1038/cddis.2012.183
   Cao MD, 2014, BMC CANCER, V14, P0, DOI 10.1186/1471-2407-14-941
   Chin CN, 2009, EUR J PHARMACOL, V606, P17, DOI 10.1016/j.ejphar.2009.01.016
   Chung FY, 2009, BMC CANCER, V9, P0, DOI 10.1186/1471-2407-9-241
   Csibi A, 2013, CELL, V153, P840, DOI 10.1016/j.cell.2013.04.023
   Dang CV, 2010, CANCER RES, V70, P859, DOI 10.1158/0008-5472.CAN-09-3556
   Dang CV, 2009, CLIN CANCER RES, V15, P6479, DOI 10.1158/1078-0432.CCR-09-0889
   DeBerardinis RJ, 2010, ONCOGENE, V29, P313, DOI 10.1038/onc.2009.358
   Doria A, 2013, NEW ENGL J MED, V368, P1845, DOI 10.1056/NEJMc1303158
   Faubert B, 2013, CELL METAB, V17, P113, DOI 10.1016/j.cmet.2012.12.001
   Ferrannini E, 2014, NEW ENGL J MED, V371, P1547, DOI 10.1056/NEJMcibr1409796
   Gao CX, 2014, CELL BIOSCI, V4, P0, DOI 10.1186/2045-3701-4-13
   Gao WC, 2013, GASTROENTEROLOGY, V145, P636, DOI 10.1053/j.gastro.2013.05.049
   Haigis MC, 2006, GENE DEV, V20, P2913, DOI 10.1101/gad.1467506
   Han TY, 2013, CELL ADHES MIGR, V7, P395, DOI 10.4161/cam.26345
   Hanahan D, 2011, CELL, V144, P646, DOI 10.1016/j.cell.2011.02.013
   Haq R, 2013, CANCER CELL, V23, P302, DOI 10.1016/j.ccr.2013.02.003
   Hicklin DJ, 2005, J CLIN ONCOL, V23, P1011, DOI 10.1200/JCO.2005.06.081
   Ishimoto T, 2011, CANCER CELL, V19, P387, DOI 10.1016/j.ccr.2011.01.038
   Jeong HJ, 2013, INT J CANCER, V132, P2492, DOI 10.1002/ijc.27937
   Junttila MR, 2013, NATURE, V501, P346, DOI 10.1038/nature12626
   Kalluri R, 2006, NAT REV CANCER, V6, P392, DOI 10.1038/nrc1877
   Kato H, 2015, BIOCHEM BIOPH RES CO, V461, P115, DOI 10.1016/j.bbrc.2015.03.178
   Kim J, 2013, CANCER CELL, V23, P23, DOI 10.1016/j.ccr.2012.11.017
   Kim J, 2010, CANCER CELL, V17, P388, DOI 10.1016/j.ccr.2010.02.027
   Koppenol WH, 2011, NAT REV CANCER, V11, P325, DOI 10.1038/nrc3038
   KOVACEVIC Z, 1971, BIOCHEM J, V125, P757, DOI 10.1042/bj1250757
   Krebs H A, 1972, ESSAYS BIOCHEM, V8, P1
   Kurtova AV, 2015, NATURE, V517, P209, DOI 10.1038/nature14034
   Lee JY, 2015, BMC CANCER, V15, P0, DOI 10.1186/s12885-015-1077-4
   Lindner K, 2014, J EXP CLIN CANC RES, V33, P0, DOI 10.1186/s13046-014-0073-x
   Luciani F, 2004, JNCI-J NATL CANCER I, V96, P1702, DOI 10.1093/jnci/djh305
   Mayer A, 2014, BMC CANCER, V14, P0, DOI 10.1186/1471-2407-14-760
   McGivan JD, 2007, FRONT BIOSCI, V12, P874, DOI 10.2741/2109
   Meads MB, 2009, NAT REV CANCER, V9, P665, DOI 10.1038/nrc2714
   Medina MA, 2001, J NUTR S, V131, P0
   Medina MA, 2001, J NUTR S, V131, P0
   Nguyen LV, 2012, NAT REV CANCER, V12, P133, DOI 10.1038/nrc3184
   Nicolau-Galmes F, 2011, APOPTOSIS, V16, P1253, DOI 10.1007/s10495-011-0640-y
   Ogasawara MA, 2009, ANTIOXID REDOX SIGN, V11, P1107, DOI 10.1089/ars.2008.2308
   Pan TJ, 2015, BIOCHEM BIOPH RES CO, V456, P452, DOI 10.1016/j.bbrc.2014.11.105
   Park YH, 2013, BIOCHEM BIOPH RES CO, V439, P275, DOI 10.1016/j.bbrc.2013.08.043
   Pavlides S, 2010, CELL CYCLE, V9, P2201, DOI 10.4161/cc.9.11.11848
   Pavlides S, 2009, CELL CYCLE, V8, P3984, DOI 10.4161/cc.8.23.10238
   Pelicano H, 2006, ONCOGENE, V25, P4633, DOI 10.1038/sj.onc.1209597
   Pertega-Gomes N, 2014, BMC CANCER, V14, P0, DOI 10.1186/1471-2407-14-352
   Pochini L, 2014, FRONT CHEM, V2, P0, DOI 10.3389/fchem.2014.00061
   Ramaiah A, 1974, CURR TOP CELL REGUL, V8, P297
   Rho JM, 2015, NEW ENGL J MED, V373, P187, DOI 10.1056/NEJMcibr1503558
   Rich PR, 2003, BIOCHEM SOC T, V31, P1095
   Roesch A, 2013, CANCER CELL, V23, P811, DOI 10.1016/j.ccr.2013.05.003
   Semenza GL, 2008, J CLIN INVEST, V118, P3835, DOI 10.1172/JCI37373
   Shao RJ, 2014, J EXP CLIN CANC RES, V33, P0, DOI 10.1186/1756-9966-33-41
   Shim JS, 2014, INT J BIOL SCI, V10, P654, DOI 10.7150/ijbs.9224
   Shin Jai Moo, 2008, CURR GASTROENTEROL REP, V10, P528, DOI 10.1007/s11894-008-0098-4
   Sonveaux P, 2008, J CLIN INVEST, V118, P3930, DOI 10.1172/JCI36843
   Sotgia F, 2011, BREAST CANCER RES, V13, P0, DOI 10.1186/bcr2892
   Strandberg TE, 2004, LANCET, V364, P771, DOI 10.1016/S0140-6736(04)16936-5
   Takahashi RU, 2015, NAT COMMUN, V6, P0, DOI 10.1038/ncomms8318
   Timmerman LA, 2013, CANCER CELL, V24, P450, DOI 10.1016/j.ccr.2013.08.020
   Tomao F, 2013, J EXP CLIN CANC RES, V32, P0, DOI 10.1186/1756-9966-32-48
   Vander Heiden MG, 2011, NAT REV DRUG DISCOV, V10, P671, DOI 10.1038/nrd3504
   Viale A, 2014, NATURE, V514, P628, DOI 10.1038/nature13611
   Wang BY, 2015, J EXP CLIN CANC RES, V34, P0, DOI 10.1186/s13046-015-0194-x
   Wang ZW, 2012, EMBO REP, V13, P36, DOI 10.1038/embor.2011.231
   WARBURG O, 1956, SCIENCE, V123, P309, DOI 10.1126/science.123.3191.309
   Warburg O, 1927, J GEN PHYSIOL, V8, P519, DOI 10.1085/jgp.8.6.519
   Ward PS, 2012, CANCER CELL, V21, P297, DOI 10.1016/j.ccr.2012.02.014
   Weinstein IB, 2008, CANCER RES, V68, P3077, DOI 10.1158/0008-5472.CAN-07-3293
   Wu ZM, 2015, CELL STEM CELL, V17, P47, DOI 10.1016/j.stem.2015.05.016
   Wullschleger S, 2006, CELL, V124, P471, DOI 10.1016/j.cell.2006.01.016
   Xu DS, 2005, MOL CELL PROTEOMICS, V4, P1061, DOI 10.1074/mcp.M400207-MCP200
   Yae T, 2012, NAT COMMUN, V3, P0, DOI 10.1038/ncomms1892
   Yan M, 2014, J CLIN INVEST, V124, P2640, DOI 10.1172/JCI71749
   Yan W, 2011, J EXP CLIN CANC RES, V30, P0, DOI 10.1186/1756-9966-30-58
   Yanagisawa N, 2012, J CLIN PATHOL, V65, P1019, DOI 10.1136/jclinpath-2012-200826
   Yang T, 2014, CANCER RES, V74, P2922, DOI 10.1158/0008-5472.CAN-14-0266
   Yoshida GJ, 2014, BIOCHEM BIOPH RES CO, V443, P622, DOI 10.1016/j.bbrc.2013.12.016
   Yoshida GJ, 2014, BIOCHEM BIOPH RES CO, V443, P239, DOI 10.1016/j.bbrc.2013.11.093
   Yoshida GJ, 2013, BIOCHEM BIOPH RES CO, V438, P640, DOI 10.1016/j.bbrc.2013.07.129
   Yoshida GJ, 2012, BMC CANCER, V12, P0, DOI 10.1186/1471-2407-12-444
   Yoshikawa M, 2013, CANCER RES, V73, P1855, DOI 10.1158/0008-5472.CAN-12-3609-T
   Zheng J, 2012, ONCOL LETT, V4, P1151, DOI 10.3892/ol.2012.928
   Zhou S, 2001, NAT MED, V7, P1028, DOI 10.1038/nm0901-1028
   Zu XL, 2004, BIOCHEM BIOPH RES CO, V313, P459, DOI 10.1016/j.bbrc.2003.11.136
NR 89
TC 381
Z9 393
U1 9
U2 150
PU BMC
PI LONDON
PA CAMPUS, 4 CRINAN ST, LONDON N1 9XW, ENGLAND
SN 
EI 1756-9966
J9 J EXP CLIN CANC RES
JI J. Exp. Clin. Cancer Res.
PD OCT 6
PY 2015
VL 34
IS 
BP 
EP 
DI 10.1186/s13046-015-0221-y
PG 10
WC Oncology
SC Oncology
GA CS8DU
UT WOS:000362316700001
PM 26445347
DA 2023-09-23
ER

PT J
AU Jain, A
   Samykutty, A
   Jackson, C
   Browning, D
   Bollag, WB
   Thangaraju, M
   Takahashi, S
   Singh, SR
AF Jain, Ashok
   Samykutty, Abhilash
   Jackson, Carissa
   Browning, Darren
   Bollag, Wendy B.
   Thangaraju, Muthusamy
   Takahashi, Satoru
   Singh, Shree Ram
TI Curcumin inhibits PhIP induced cytotoxicity in breast epithelial cells through multiple molecular targets
SO CANCER LETTERS
LA English
DT Article
DE Phytochemicals; Cancer prevention; Reactive oxygen species; DNA damage; DNA adduct; Heterocyclic amines
ID cancer-associated fibroblasts; heterocyclic amines; cellular senescence; colon-cancer; mutagenic compound; tumor-growth; dna adducts; apoptosis; prostate; carcinogen
AB Amino-1-methyl-6-phenylimidazo[4,5-b]pyridine (PhIP), found in cooked meat, is a known food carcinogen that causes several types of cancer, including breast cancer, as PhIP metabolites produce DNA adduct and DNA strand breaks. Curcumin, obtained from the rhizome of Curcuma longa, has potent anticancer activity. To date, no study has examined the interaction of PhIP with curcumin in breast epithelial cells. The present study demonstrates the mechanisms by which curcumin inhibits PhIP-induced cytotoxicity in normal breast epithelial cells (MCF-10A). Curcumin significantly inhibited PhIP-induced DNA adduct formation and DNA double stand breaks with a concomitant decrease in reactive oxygen species (ROS) production. The expression of Nrf2, FOX targets; DNA repair genes BRCA-1, H2AFX and PARP-1; and tumor suppressor P16 was studied to evaluate the influence on these core signaling pathways. PhIP induced the expression of various antioxidant and DNA repair genes. However, co-treatment with curcumin inhibited this expression. PhIP suppressed the expression of the tumor suppressor P16 gene, whereas curcumin co-treatment increased its expression. Caspase-3 and -9 were slightly suppressed by curcumin with a consequent inhibition of cell death. These results suggest that curcumin appears to be an effective anti-PhIP food additive likely acting through multiple molecular targets. Published by Elsevier Ireland Ltd.
C1 [Jain, Ashok; Samykutty, Abhilash; Jackson, Carissa] Albany State Univ, Dept Nat Sci, Albany, GA 31705 USA.
   [Browning, Darren; Thangaraju, Muthusamy] Georgia Regents Univ, Ctr Canc, Augusta, GA 30912 USA.
   [Bollag, Wendy B.] Georgia Regents Univ, Dept Physiol, Augusta, GA 30912 USA.
   [Bollag, Wendy B.] Charlie Norwood VA Med Ctr, Augusta, GA 30904 USA.
   [Takahashi, Satoru] Nagoya City Univ, Grad Sch Med Sci, Dept Expt Pathol & Tumor Biol, Nagoya, Aichi 4678601, Japan.
   [Singh, Shree Ram] NCI, Basic Res Lab, Ctr Canc Res, Frederick, MD 21701 USA.
C3 University System of Georgia; Albany State University; University System of Georgia; Augusta University; University System of Georgia; Augusta University; US Department of Veterans Affairs; Veterans Health Administration (VHA); Nagoya City University; National Institutes of Health (NIH) - USA; NIH National Cancer Institute (NCI)
RP Jain, A (通讯作者)，Albany State Univ, Dept Nat Sci, Albany, GA 31705 USA.
EM ashok.jain@asurams.edu; singhshr@mail.nih.gov
FU Department of Defense, U.S. Army Medical Research and Material Command [W81XWH-10-1-1042]; National Institutes of Health, Research Infrastructure in Minority Institution Grant [2P20MD001085-08]; VA Research Career Scientist Award
CR Aboyade-Cole A, 2008, ONCOL REP, V20, P319, DOI 10.3892/or_00000009
   Adams LS, 2011, J NUTR, V141, P1805, DOI 10.3945/jn.111.140178
   Allen RG, 2000, FREE RADICAL BIO MED, V28, P463, DOI 10.1016/S0891-5849(99)00242-7
   [Anonymous], 2006, J CARCINOG, V0, P0, DOI DOI 10.1186/1477-3163-5-14
   Bachmeier BE, 2008, CARCINOGENESIS, V29, P779, DOI 10.1093/carcin/bgm248
   Bachmeier BE, 2007, CELL PHYSIOL BIOCHEM, V19, P137, DOI 10.1159/000099202
   Bendaly J, 2009, XENOBIOTICA, V39, P399, DOI 10.1080/00498250902748953
   Butler LM, 2003, AM J EPIDEMIOL, V157, P434, DOI 10.1093/aje/kwf221
   Caestecker KW, 2013, EXP CELL RES, V319, P575, DOI 10.1016/j.yexcr.2012.11.013
   Campisi J, 2007, NAT REV MOL CELL BIO, V8, P729, DOI 10.1038/nrm2233
   Cao JX, 2009, EMBO J, V28, P1505, DOI 10.1038/emboj.2009.101
   Capparelli C, 2012, CELL CYCLE, V11, P3599, DOI 10.4161/cc.21884
   Cheng TS, 2013, CANCER PREV RES, V6, P495, DOI 10.1158/1940-6207.CAPR-12-0293-T
   Chuang SE, 2000, CARCINOGENESIS, V21, P331, DOI 10.1093/carcin/21.2.331
   Collett GP, 2001, CARCINOGENESIS, V22, P821, DOI 10.1093/carcin/22.5.821
   Duez P, 2004, TALANTA, V63, P879, DOI 10.1016/j.talanta.2003.12.035
   Fan HJ, 2014, TARGET ONCOL, V9, P279, DOI 10.1007/s11523-013-0286-5
   FORNACE AJ, 1989, MOL CELL BIOL, V9, P4196, DOI 10.1128/MCB.9.10.4196
   Glaab W, 2001, CANCER RES, V60, P4921
   Gooderham NJ, 2002, MUTAT RES-FUND MOL M, V506, P91, DOI 10.1016/S0027-5107(02)00155-0
   Gorrini C, 2013, J EXP MED, V210, P1529, DOI 10.1084/jem.20121337
   Guha N, 2009, BREAST CANCER RES TR, V118, P395, DOI 10.1007/s10549-009-0321-5
   Hayes JD, 2000, BIOCHEM SOC T, V28, P33, DOI 10.1042/bst0280033
   He K, 2013, AM J EPIDEMIOL, V177, P152, DOI 10.1093/aje/kws232
   Hendrayani SF, 2013, NEOPLASIA, V15, P631, DOI 10.1593/neo.13478
   ITO N, 1991, CARCINOGENESIS, V12, P1503, DOI 10.1093/carcin/12.8.1503
   Jain A, 2013, SIGNALING GENE REGUL, V0, P199
   KATO T, 1988, CARCINOGENESIS, V9, P71, DOI 10.1093/carcin/9.1.71
   KATO T, 1989, CARCINOGENESIS, V10, P601, DOI 10.1093/carcin/10.3.601
   Kinburn D, 2006, FAST FOOD GRILLED CH, V0, P0
   Lauber SN, 2007, CANCER RES, V67, P9597, DOI 10.1158/0008-5472.CAN-07-1661
   Liu DW, 2013, J BREAST CANCER, V16, P133, DOI 10.4048/jbc.2013.16.2.133
   Lu WD, 2013, CLINICS, V68, P694, DOI 10.6061/clinics/2013(05)18
   Lynch MD, 2006, DNA CELL BIOL, V25, P69, DOI 10.1089/dna.2006.25.69
   Masuelli L, 2013, J BIOL REG HOMEOS AG, V27, P105
   McCann SE, 2010, BREAST CANCER RES TR, V122, P229, DOI 10.1007/s10549-009-0681-x
   Metry KJ, 2009, DRUG METAB DISPOS, V37, P2123, DOI 10.1124/dmd.109.029512
   MORGENTHALER PML, 1995, CARCINOGENESIS, V16, P713, DOI 10.1093/carcin/16.4.713
   Nogueira V, 2013, CLIN CANCER RES, V19, P4309, DOI 10.1158/1078-0432.CCR-12-1424
   Otsuka C, 1996, MUTAT RES-GENET TOX, V367, P115, DOI 10.1016/0165-1218(95)00082-8
   Pal D, 2012, J ADV PHARM TECHNOL, V3, P16, DOI 10.4103/2231-4040.93561
   PoolZobel BL, 1997, MUTAT RES-FUND MOL M, V375, P105, DOI 10.1016/S0027-5107(97)00006-7
   Ravindran J, 2009, AAPS J, V11, P495, DOI 10.1208/s12248-009-9128-x
   Redig AJ, 2013, J INTERN MED, V274, P113, DOI 10.1111/joim.12084
   Sabin Rebecca J, 2011, GENOME INTEGR, V2, P7, DOI 10.1186/2041-9414-2-7
   Salvador JM, 2013, ADV EXP MED BIOL, V793, P1, DOI 10.1007/978-1-4614-8289-5_1
   SATO K, 1992, JPN J CANCER RES, V83, P1204, DOI 10.1111/j.1349-7006.1992.tb02746.x
   Shehzad A, 2013, MOL CELLS, V35, P526, DOI 10.1007/s10059-013-0038-5
   Shirai T, 1997, CANCER RES, V57, P195
   Simon DJ, 2012, J NEUROSCI, V32, P17540, DOI 10.1523/JNEUROSCI.3012-12.2012
   Singh M, 2011, MOL CELL BIOCHEM, V347, P1, DOI 10.1007/s11010-010-0606-3
   SINGH NP, 1988, EXP CELL RES, V175, P184, DOI 10.1016/0014-4827(88)90265-0
   Sinha D, 2012, CURR DRUG TARGETS, V13, P1799, DOI 10.2174/138945012804545632
   Smith JS, 2008, J FOOD SCI, V73, PT100, DOI 10.1111/j.1750-3841.2008.00856.x
   Starita LM, 2003, CURR OPIN CELL BIOL, V15, P345, DOI 10.1016/S0955-0674(03)00042-5
   Sun XD, 2012, MOL MED REP, V6, P1267, DOI 10.3892/mmr.2012.1103
   Takahashi S, 1998, CANCER RES, V58, P4307
   Tang DL, 2007, CANCER EPIDEM BIOMAR, V16, P803, DOI 10.1158/1055-9965.EPI-06-0973
   Turesky RJ, 2011, CHEM RES TOXICOL, V24, P1169, DOI 10.1021/tx200135s
   Turteltaub KW, 1999, CANCER LETT, V143, P149, DOI 10.1016/S0304-3835(99)00116-0
   Wei XC, 2013, ANTICANCER RES, V33, P1343
   Wilken R, 2011, MOL CANCER, V10, P0, DOI 10.1186/1476-4598-10-12
   Wright WE, 2001, CURR OPIN GENET DEV, V11, P98, DOI 10.1016/S0959-437X(00)00163-5
   Wu RW, 1997, MUTAT RES-GEN TOX EN, V390, P93, DOI 10.1016/S0165-1218(97)00005-0
   Yu Z, 2006, CARCINOGENESIS, V27, P2116, DOI 10.1093/carcin/bgl072
   Zhan QM, 2005, MUTAT RES-FUND MOL M, V569, P133, DOI 10.1016/j.mrfmmm.2004.06.055
   Zhu JJ, 2003, CANCER EPIDEM BIOMAR, V12, P830
NR 67
TC 37
Z9 38
U1 4
U2 52
PU ELSEVIER IRELAND LTD
PI CLARE
PA ELSEVIER HOUSE, BROOKVALE PLAZA, EAST PARK SHANNON, CO, CLARE, 00000, IRELAND
SN 0304-3835
EI 1872-7980
J9 CANCER LETT
JI Cancer Lett.
PD AUG 28
PY 2015
VL 365
IS 1
BP 122
EP 131
DI 10.1016/j.canlet.2015.05.017
PG 10
WC Oncology
SC Oncology
GA CL8LV
UT WOS:000357227100014
PM 26004342
DA 2023-09-23
ER

PT J
AU Schmohl, KA
   Muller, AM
   Wechselberger, A
   Ruhland, S
   Salb, N
   Schwenk, N
   Heuer, H
   Carlsen, J
   Goke, B
   Nelson, PJ
   Spitzweg, C
AF Schmohl, Kathrin A.
   Mueller, Andrea M.
   Wechselberger, Alexandra
   Ruehland, Svenja
   Salb, Nicole
   Schwenk, Nathalie
   Heuer, Heike
   Carlsen, Janette
   Goeke, Burkhard
   Nelson, Peter J.
   Spitzweg, Christine
TI Thyroid hormones and tetrac: new regulators of tumour stroma formation via integrin alpha v beta 3
SO ENDOCRINE-RELATED CANCER
LA English
DT Article
DE mesenchymal stem cells; thyroid hormones; tetrac; tumour stroma; integrin avb3
ID mesenchymal stem-cells; sodium-iodide symporter; gene-therapy; membrane-receptor; cancer; growth; microenvironments; differentiation; angiogenesis; expression
AB To improve our understanding of non-genomic, integrin avb3-mediated thyroid hormone action in tumour stroma formation, we examined the effects of triiodo-L-thyronine (T3), L-thyroxine (T4) and integrin-specific inhibitor tetrac on differentiation, migration and invasion of mesenchymal stem cells (MSCs) that are an integral part of the tumour's fibrovascular network. Primary human bone marrow-derived MSCs were treated with T3 or T4 in the presence of hepatocellular carcinoma (HCC) cell-conditioned medium (CM), which resulted in stimulation of the expression of genes associated with cancer-associated fibroblast-like differentiation as determined by qPCR and ELISA. In addition, T3 and T4 increased migration of MSCs towards HCC cell-CM and invasion into the centre of three-dimensional HCC cell spheroids. All these effects were tetrac-dependent and therefore integrin avb3-mediated. In a subcutaneous HCC xenograft model, MSCs showed significantly increased recruitment and invasion into tumours of hyperthyroid mice compared to euthyroid and, in particular, hypothyroid mice, while treatment with tetrac almost completely eliminated MSC recruitment. These studies significantly improve our understanding of the anti-tumour activity of tetrac, as well as the mechanisms that regulate MSC differentiation and recruitment in the context of tumour stroma formation, as an important prerequisite for the utilisation of MSCs as gene delivery vehicles.
C1 [Schmohl, Kathrin A.; Mueller, Andrea M.; Schwenk, Nathalie; Goeke, Burkhard; Spitzweg, Christine] Univ Hosp Munich, Dept Internal Med 2, Munich, Germany.
   [Wechselberger, Alexandra; Ruehland, Svenja; Salb, Nicole; Nelson, Peter J.] Univ Hosp Munich, Med Klin & Poliklin 4, Munich, Germany.
   [Ruehland, Svenja] Univ Munich, Dept Biol 2, Munich, Germany.
   [Heuer, Heike] Leibniz Inst Environm Med, Dusseldorf, Germany.
   [Carlsen, Janette] Univ Hosp Munich, Dept Nucl Med, Munich, Germany.
   [Goeke, Burkhard] Univ Med Ctr Hamburg Eppendorf, Hamburg, Germany.
C3 University of Munich; University of Munich; University of Munich; Leibniz Institut fur Umweltmedizinische Forschung (IUF); University of Munich; University of Hamburg; University Medical Center Hamburg-Eppendorf
RP Spitzweg, C (通讯作者)，Univ Hosp Munich, Dept Internal Med 2, Munich, Germany.
EM christine.spitzweg@med.uni-muenchen.de
FU Deutsche Forschungsgemeinschaft [SPP1629, SP 581/6-1, SP581/6-2, NE 648/5-2, HE 3418/7-1]; Collaborative Research Center [SFB 824]
CR [Anonymous], 2012, CANC CLIN ONCOL, V0, P0, DOI DOI 10.5539/CCO.V1N1P32
   Balzan S, 2013, J CLIN EXP CARDIOL, V4, P0, DOI 10.4172/2155-9880.1000280
   Barcellos-de-Souza P, 2013, BBA-REV CANCER, V1836, P321, DOI 10.1016/j.bbcan.2013.10.004
   Bergh JJ, 2005, ENDOCRINOLOGY, V146, P2864, DOI 10.1210/en.2005-0102
   Bolte S, 2006, J MICROSC-OXFORD, V224, P213, DOI 10.1111/j.1365-2818.2006.01706.x
   Cayrol F, 2015, BLOOD, V125, P841, DOI 10.1182/blood-2014-07-587337
   Chen J, 2013, TISSUE ENG PART B-RE, V19, P516, DOI 10.1089/ten.teb.2012.0672
   Cohen K, 2014, ONCOTARGET, V5, P6312, DOI 10.18632/oncotarget.2205
   Conrad C, 2007, CURR GENE THER, V7, P249
   Conrad C, 2011, ANN SURG, V253, P566, DOI 10.1097/SLA.0b013e3181fcb5d8
   Davis PJ, 2014, ONCOTARGETS THER, V7, P1619, DOI 10.2147/OTT.S67393
   Davis PJ, 2011, ANNU REV PHARMACOL, V51, P99, DOI 10.1146/annurev-pharmtox-010510-100512
   Davis PJ, 2009, AM J PHYSIOL-ENDOC M, V297, PE1238, DOI 10.1152/ajpendo.00480.2009
   De Vito P, 2012, STEROIDS, V77, P988, DOI 10.1016/j.steroids.2012.02.018
   Dembinski JL, 2013, CYTOTHERAPY, V15, P20, DOI 10.1016/j.jcyt.2012.10.003
   Dominici M, 2006, CYTOTHERAPY, V8, P315, DOI 10.1080/14653240600855905
   DVORAK HF, 1986, NEW ENGL J MED, V315, P1650
   Dwyer RM, 2010, HUM GENE THER, V21, P1506, DOI 10.1089/hum.2010.135
   Dwyer RM, 2011, STEM CELLS, V29, P1149, DOI 10.1002/stem.665
   Dwyer RM, 2010, STEM CELL RES THER, V1, P0, DOI 10.1186/scrt25
   Edelstein Arthur, 2010, CURR PROTOC MOL BIOL, VChapter 14, P0, DOI 10.1002/0471142727.mb1420s92
   Franco OE, 2010, SEMIN CELL DEV BIOL, V21, P33, DOI 10.1016/j.semcdb.2009.10.010
   Groba C, 2013, MOL ENDOCRINOL, V27, P586, DOI 10.1210/me.2012-1311
   Gualda E, 2014, PROTOPLASMA, V251, P363, DOI 10.1007/s00709-013-0599-3
   Hercbergs A, 2015, ONCOLOGIST, V20, P72, DOI 10.1634/theoncologist.2014-0308
   Huisken J, 2004, SCIENCE, V305, P1007, DOI 10.1126/science.1100035
   Jin ZH, 2012, ANGIOGENESIS, V15, P569, DOI 10.1007/s10456-012-9281-1
   Kholodenko IV, 2013, J TISSUE ENG REGEN M, V2, P0, DOI 10.7243/2050-1218-2-4
   Kidd S, 2012, PLOS ONE, V7, P0, DOI 10.1371/journal.pone.0030563
   Klopp AH, 2007, CANCER RES, V67, P11687, DOI 10.1158/0008-5472.CAN-07-1406
   Knoop K, 2015, J NUCL MED, V56, P600, DOI 10.2967/jnumed.114.146662
   Knoop K, 2013, HUM GENE THER, V24, P306, DOI 10.1089/hum.2012.104
   Knoop K, 2011, MOL THER, V19, P1704, DOI 10.1038/mt.2011.93
   Ponte AL, 2007, STEM CELLS, V25, P1737, DOI 10.1634/stemcells.2007-0054
   Luidens MK, 2010, VASC PHARMACOL, V52, P142, DOI 10.1016/j.vph.2009.10.007
   Mishra PJ, 2008, CANCER RES, V68, P4331, DOI 10.1158/0008-5472.CAN-08-0943
   Moreno M, 2008, THYROID, V18, P239, DOI 10.1089/thy.2007.0248
   Niess H, 2011, ANN SURG, V254, P767, DOI 10.1097/SLA.0b013e3182368c4f
   Ollion J, 2013, BIOINFORMATICS, V29, P1840, DOI 10.1093/bioinformatics/btt276
   Pinto M, 2011, CANCER LETT, V301, P119, DOI 10.1016/j.canlet.2010.11.011
   Pitrone PG, 2013, NAT METHODS, V10, P598, DOI 10.1038/nmeth.2507
   Preibisch S, 2010, NAT METHODS, V7, P418, DOI 10.1038/nmeth0610-418
   Ruhland S, 2015, J BIOMED OPT, V20, P0, DOI 10.1117/1.JBO.20.4.040501
   Schmohl KA, 2015, EUR THYROID J, V4, P74, DOI 10.1159/000381019
   Spaeth E, 2008, GENE THER, V15, P730, DOI 10.1038/gt.2008.39
   Spaeth EL, 2009, PLOS ONE, V4, P0, DOI 10.1371/journal.pone.0004992
   Uchibori R, 2014, INT J HEMATOL, V99, P377, DOI 10.1007/s12185-014-1537-7
   Yalcin M, 2009, ANTICANCER RES, V29, P3825
   Yalcin M, 2013, HORM CANCER-US, V4, P176, DOI 10.1007/s12672-013-0137-y
   Zhang XF, 2015, BIOMATERIALS, V39, P269, DOI 10.1016/j.biomaterials.2014.11.003
   Zhu Y, 2014, DRUG DES DEV THER, V8, P2449, DOI 10.2147/DDDT.S71466
   Zischek C, 2009, ANN SURG, V250, P747, DOI 10.1097/SLA.0b013e3181bd62d0
NR 52
TC 36
Z9 36
U1 1
U2 10
PU BIOSCIENTIFICA LTD
PI BRISTOL
PA EURO HOUSE, 22 APEX COURT WOODLANDS, BRADLEY STOKE, BRISTOL BS32 4JT, ENGLAND
SN 1351-0088
EI 1479-6821
J9 ENDOCR-RELAT CANCER
JI Endocr.-Relat. Cancer
PD DEC 15
PY 2015
VL 22
IS 6
BP 941
EP 952
DI 10.1530/ERC-15-0245
PG 12
WC Oncology; Endocrinology & Metabolism
SC Oncology; Endocrinology & Metabolism
GA DB0XB
UT WOS:000368230300019
PM 26307023
DA 2023-09-23
ER

PT J
AU Calvani, M
   Pelon, F
   Comito, G
   Taddei, ML
   Moretti, S
   Innocenti, S
   Nassini, R
   Gerlini, G
   Borgognoni, L
   Bambi, F
   Giannoni, E
   Filippi, L
   Chiarugi, P
AF Calvani, Maura
   Pelon, Floriane
   Comito, Giuseppina
   Taddei, Maria Letizia
   Moretti, Silvia
   Innocenti, Stefania
   Nassini, Romina
   Gerlini, Gianni
   Borgognoni, Lorenzo
   Bambi, Franco
   Giannoni, Elisa
   Filippi, Luca
   Chiarugi, Paola
TI Norepinephrine promotes tumor microenvironment reactivity through beta 3-adrenoreceptors during melanoma progression
SO ONCOTARGET
LA English
DT Article
DE beta-adrenergic receptors; melanoma; tumor microenvironment; cancer associated fibroblasts; macrophages; mesenchymal stem cells
ID beta(3)-adrenergic receptor gene; endothelial progenitor cells; stromal fibroblasts; malignant-melanoma; cancer; expression; survival; stress; system; proliferation
AB Stress has an emerging role in cancer and targeting stress-related beta-adrenergic receptors (AR) has been proposed as a potential therapeutic approach in melanoma. Here we report that beta 3-AR expression correlates with melanoma aggressiveness. In addition, we highlight that beta 3-AR expression is not only restricted to cancer cells, but it is also expressed in vivo in stromal, inflammatory and vascular cells of the melanoma microenvironment. Particularly, we demonstrated that beta 3-AR can (i) instruct melanoma cells to respond to environmental stimuli, (ii) enhance melanoma cells response to stromal fibroblasts and macrophages, (iii) increase melanoma cell motility and (iv) induce stem-like traits. Noteworthy, beta 3-AR activation in melanoma accessory cells drives stromal reactivity by inducing pro-inflammatory cytokines secretion and de novo angiogenesis, sustaining tumor growth and melanoma aggressiveness. beta 3-ARs also play a mandatory role in the recruitment to tumor sites of circulating stromal cells precursors, in the differentiation of these cells towards different lineages, further favoring tumor inflammation, angiogenesis and ultimately melanoma malignancy. Our findings validate selective beta 3-AR antagonists as potential promising anti-metastatic agents. These could be used to complement current therapeutic approaches for melanoma patients (e.g. propranolol) by targeting non-neoplastic stromal cells, hence reducing therapy resistance of melanoma.
C1 [Calvani, Maura; Pelon, Floriane; Comito, Giuseppina; Taddei, Maria Letizia; Giannoni, Elisa; Chiarugi, Paola] Univ Florence, Dept Expt & Clin Biomed Sci, Tuscany Tumor Inst, I-50134 Florence, Italy.
   [Calvani, Maura; Pelon, Floriane; Comito, Giuseppina; Taddei, Maria Letizia; Giannoni, Elisa; Chiarugi, Paola] Ctr Res Transfer & High Educ DenoTHE, I-50134 Florence, Italy.
   [Gerlini, Gianni; Borgognoni, Lorenzo] Santa Maria Annunziata Hosp, Tuscan Tumor Inst, Plast Surg Unit, Reg Melanoma Referral Ctr, I-50012 Florence, Italy.
   [Moretti, Silvia] Univ Florence, Dept Surg & Translat Med, Dermatol Sect, I-50134 Florence, Italy.
   [Innocenti, Stefania] Pistoia Hosp, Div Pathol, Pistoia, Italy.
   [Nassini, Romina] Univ Florence, Dept Hlth Sci, Clin Pharmacol & Oncol Unit, I-50134 Florence, Italy.
   [Filippi, Luca] A Meyer Univ Childrens Hosp, Neonatal Intens Care Unit, Med Surg Fetal Neonatal Dept, Florence, Italy.
   [Bambi, Franco] A Meyer Univ Childrens Hosp, Transfus Med & Cell Therapy, Florence, Italy.
C3 University of Florence; University of Florence; University of Florence; University of Florence; Azienda Ospedaliera Universitaria (AOU) MEYER; University of Florence; Azienda Ospedaliera Universitaria (AOU) MEYER
RP Chiarugi, P (通讯作者)，Univ Florence, Dept Expt & Clin Biomed Sci, Tuscany Tumor Inst, I-50134 Florence, Italy.
EM paola.chiarugi@unifi.it
FU Associazione Italiana Ricerca sul Cancro (AIRC) [8797]; Istituto Toscano Tumori [0203607]; ente Cassa di Risparmio di Firenze; Programma Operative Regionale Obiettivo "Competitivita regionale e occupazione" della Regione Toscana cofinanziato dal Fondo europeo di sviluppo regionale (POR CReO FESR)
CR Allavena P, 2008, CRIT REV ONCOL HEMAT, V66, P1, DOI 10.1016/j.critrevonc.2007.07.004
   Armaiz-Pena GN, 2013, BRAIN BEHAV IMMUN, V30, PS19, DOI 10.1016/j.bbi.2012.06.005
   Babol K, 2004, J EXP CLIN CANC RES, V23, P669
   Barcellos-de-Souza P, 2013, BBA-REV CANCER, V1836, P321, DOI 10.1016/j.bbcan.2013.10.004
   Cat B, 2006, J CELL SCI, V119, P2727, DOI 10.1242/jcs.03011
   Cavallaro G, 2014, ACTA OPHTHALMOL, V92, P2, DOI 10.1111/aos.12049
   Chiarugi P, 2013, ONCOIMMUNOLOGY, V2, P0, DOI 10.4161/onci.25563
   Chisholm KM, 2012, MODERN PATHOL, V25, P1446, DOI 10.1038/modpathol.2012.108
   Cirri P, 2012, CANCER METAST REV, V31, P195, DOI 10.1007/s10555-011-9340-x
   Cole SW, 2012, CLIN CANCER RES, V18, P1201, DOI 10.1158/1078-0432.CCR-11-0641
   Comito G, 2014, ONCOGENE, V33, P2423, DOI 10.1038/onc.2013.191
   Comito G, 2012, CANCER LETT, V324, P31, DOI 10.1016/j.canlet.2012.04.025
   Dal Monte M, 2014, N-S ARCH PHARMACOL, V387, P533, DOI 10.1007/s00210-014-0969-1
   Dal Monte M, 2013, J MOL MED, V91, P1407, DOI 10.1007/s00109-013-1073-6
   De G, 2012, EXPERT REV ANTICANC, V12, P1461
   De Giorgi V, 2013, MAYO CLIN PROC, V88, P1196, DOI 10.1016/j.mayocp.2013.09.001
   De Giorgi V, 2011, ARCH INTERN MED, V171, P779, DOI 10.1001/archinternmed.2011.131
   De Luca A, 2012, J CELL BIOCHEM, V113, P3363, DOI 10.1002/jcb.24212
   De Veirman K, 2014, CANCERS, V6, P1363, DOI 10.3390/cancers6031363
   Dvorak HF, 2011, J SURG ONCOL, V103, P468, DOI 10.1002/jso.21709
   Erez N, 2010, CANCER CELL, V17, P135, DOI 10.1016/j.ccr.2009.12.041
   Filippi L, 2013, J PEDIATR-US, V163, P1570, DOI 10.1016/j.jpeds.2013.07.049
   Galdiero MR, 2013, IMMUNOBIOLOGY, V218, P1402, DOI 10.1016/j.imbio.2013.06.003
   Germano G, 2008, CYTOKINE, V43, P374, DOI 10.1016/j.cyto.2008.07.014
   Giannoni E, 2013, J MOL MED, V91, P103, DOI 10.1007/s00109-012-0941-9
   Huang XE, 2001, BREAST CANCER RES, V3, P264, DOI 10.1186/bcr304
   Kalluri R, 2006, NAT REV CANCER, V6, P392, DOI 10.1038/nrc1877
   Kim-Fuchs C, 2014, BRAIN BEHAV IMMUN, V0, P0
   Lamkin DM, 2012, BRAIN BEHAV IMMUN, V26, P635, DOI 10.1016/j.bbi.2012.01.013
   Lamy S, 2010, VASC PHARMACOL, V53, P200, DOI 10.1016/j.vph.2010.08.002
   Lemeshow S, 2011, CANCER EPIDEM BIOMAR, V20, P2273, DOI 10.1158/1055-9965.EPI-11-0249
   Livingstone E, 2013, EUR J CANCER, V49, P3863, DOI 10.1016/j.ejca.2013.07.141
   Lutgendorf SK, 2010, J CLIN ONCOL, V28, P4094, DOI 10.1200/JCO.2009.26.9357
   Margheri F, 2011, BLOOD, V118, P3743, DOI 10.1182/blood-2011-02-338681
   Masur K, 2001, CANCER RES, V61, P2866
   McCourt C, 2014, BRIT J DERMATOL, V170, P930, DOI 10.1111/bjd.12894
   Moretti S, 2013, LAB INVEST, V93, P279, DOI 10.1038/labinvest.2012.175
   Nolan DJ, 2007, GENE DEV, V21, P1546, DOI 10.1101/gad.436307
   Orimo A, 2006, CELL CYCLE, V5, P1597, DOI 10.4161/cc.5.15.3112
   Packer LM, 2009, PIGM CELL MELANOMA R, V22, P785, DOI 10.1111/j.1755-148X.2009.00618.x
   Perrone MG, 2008, ONCOLOGY-BASEL, V75, P224, DOI 10.1159/000163851
   Pietras K, 2010, EXP CELL RES, V316, P1324, DOI 10.1016/j.yexcr.2010.02.045
   Rozec B, 2006, PHARMACOL THERAPEUT, V111, P652, DOI 10.1016/j.pharmthera.2005.12.002
   Sala E, 2008, MOL CANCER RES, V6, P751, DOI 10.1158/1541-7786.MCR-07-2001
   Sica A, 2012, J CLIN INVEST, V122, P787, DOI 10.1172/JCI59643
   Sloan EK, 2010, CANCER RES, V70, P7042, DOI 10.1158/0008-5472.CAN-10-0522
   Solinas G, 2009, J LEUKOCYTE BIOL, V86, P1065, DOI 10.1189/jlb.0609385
   Sood AK, 2010, J CLIN INVEST, V120, P1515, DOI 10.1172/JCI40802
   Taddei ML, 2013, CANCER LETT, V341, P80, DOI 10.1016/j.canlet.2013.01.042
   Tang J, 2013, SEMIN CANCER BIOL, V23, P533, DOI 10.1016/j.semcancer.2013.08.009
   Tlsty TD, 2006, ANNU REV PATHOL-MECH, V1, P119, DOI 10.1146/annurev.pathol.1.110304.100224
   Wan LL, 2013, NAT MED, V19, P1450, DOI 10.1038/nm.3391
   Yang EV, 2006, CANCER RES, V66, P10357, DOI 10.1158/0008-5472.CAN-06-2496
   Yang EV, 2009, BRAIN BEHAV IMMUN, V23, P267, DOI 10.1016/j.bbi.2008.10.005
   Zhang D, 2010, CANCER BIOL THER, V10, P19, DOI 10.4161/cbt.10.1.11944
NR 55
TC 68
Z9 72
U1 0
U2 6
PU IMPACT JOURNALS LLC
PI ORCHARD PARK
PA 6666 E QUAKER ST, STE 1, ORCHARD PARK, NY 14127 USA
SN 
EI 1949-2553
J9 ONCOTARGET
JI Oncotarget
PD MAR 10
PY 2015
VL 6
IS 7
BP 4615
EP 4632
DI 10.18632/oncotarget.2652
PG 18
WC Oncology; Cell Biology
SC Oncology; Cell Biology
GA CF8FR
UT WOS:000352792000007
PM 25474135
DA 2023-09-23
ER

PT J
AU Zhao, XP
   Wang, M
   Song, Y
   Song, K
   Yan, TL
   Wang, L
   Liu, K
   Shang, ZJ
AF Zhao, Xiao-Ping
   Wang, Meng
   Song, Yong
   Song, Kai
   Yan, Ting-lin
   Wang, Lin
   Liu, Ke
   Shang, Zheng-jun
TI Membrane microvesicles as mediators for melanoma-fibroblasts communication: Roles of the VCAM-1/VLA-4 axis and the ERK1/2 signal pathway
SO CANCER LETTERS
LA English
DT Article
DE Microvesicles; Melanoma; Fibroblasts; VCAM-1; VLA-4; Adhesion
ID cell-adhesion molecule-1; cancer; exosm; survival; migration; promotes; lung; microenvironment; glycolysis; dependence
AB Recent studies suggest that microvesicles (MVs) within the tumor microenvironment are emerging as potent mediators for cell cell communication. In this study, we investigated the MV-mediated transformation of normal fibroblasts to tumor-associated fibroblasts, focusing on the functional regulation of vascular cell adhesion molecule-1 (VCAM-1) expression. After incubation with melanoma-derived MVs, the fibroblasts (NIH/3T3 cells) presented an obvious enhancement of VCAM-1 expression in an ERK1/2-activation-dependent manner, and this enhancement was further increased when the MVs were from highly metastatic melanoma cells. The adhesion analysis showed that the VCAM-1/VLA-4 axis is involved in the preferential attachment of highly metastatic melanoma cells and BMSCs to MV-educated fibroblasts. Hypoxia promoted melanoma-fibroblast interaction by directly upregulating VLA-4 expression in highly metastatic melanoma cells and indirectly provoking VCAM-1 expression in fibroblast cells via melanoma-released MVs. Moreover, MV-educated fibroblasts increased IL-6, fibroblast activation protein and EGF expression simultaneously. Proteomic analysis of MVs suggested that numerous signal pathways in addition to the MAPK signal pathway are regulated by melanoma MVs, which function as tumor messengers that participate in melanoma progression. (C) 2015 Elsevier Ireland Ltd. All rights reserved.
C1 [Zhao, Xiao-Ping; Wang, Meng; Song, Yong; Song, Kai; Yan, Ting-lin; Wang, Lin; Liu, Ke; Shang, Zheng-jun] Wuhan Univ, Key Lab Oral Biomed, State Key Lab Breeding Base Basic Sci Stomatol Hu, Minist Educ, Wuhan 430072, Peoples R China.
   [Liu, Ke; Shang, Zheng-jun] Wuhan Univ, Sch & Hosp Stomatol, Dept Oral & Maxillofacial Head & Neck Oncol, Wuhan 430072, Peoples R China.
C3 Wuhan University; Wuhan University
RP Shang, ZJ (通讯作者)，Wuhan Univ, Key Lab Oral Biomed, State Key Lab Breeding Base Basic Sci Stomatol Hu, Minist Educ, Wuhan 430072, Peoples R China.
EM shangzhengjun@hotmail.com
FU National Natural Science Foundation of China [81172570, 30872893, 8137287]
CR Al-Nedawi K, 2008, NAT CELL BIOL, V10, P619, DOI 10.1038/ncb1725
   Al-Nedawi K, 2009, P NATL ACAD SCI USA, V106, P3794, DOI 10.1073/pnas.0804543106
   Allinen M, 2004, CANCER CELL, V6, P17, DOI 10.1016/j.ccr.2004.06.010
   Branco-Price C, 2012, CANCER CELL, V21, P52, DOI 10.1016/j.ccr.2011.11.017
   Cameron MD, 2000, CANCER RES, V60, P2541
   Castellana D, 2009, CANCER RES, V69, P785, DOI 10.1158/0008-5472.CAN-08-1946
   Chen G, 2014, ANGEW CHEM, V54, P1036
   Condeelis J, 2006, CELL, V124, P263, DOI 10.1016/j.cell.2006.01.007
   Dhomen N, 2009, HEMATOL ONCOL CLIN N, V23, P529, DOI 10.1016/j.hoc.2009.04.001
   Grange C, 2011, CANCER RES, V71, P5346, DOI 10.1158/0008-5472.CAN-11-0241
   Grant R, 2011, J IMMUNOL METHODS, V371, P143, DOI 10.1016/j.jim.2011.06.024
   Hess AR, 2005, CANCER RES, V65, P9851, DOI 10.1158/0008-5472.CAN-05-2172
   Hind E, 2010, BIOCHEM BIOPH RES CO, V399, P465, DOI 10.1016/j.bbrc.2010.07.095
   Ho JH, 2012, MOL CANCER, V11, P0, DOI 10.1186/1476-4598-11-76
   Hood JL, 2011, CANCER RES, V71, P3792, DOI 10.1158/0008-5472.CAN-10-4455
   Jiang CC, 2007, CANCER RES, V67, P9750, DOI 10.1158/0008-5472.CAN-07-2047
   Jung T, 2009, NEOPLASIA, V11, P1093, DOI 10.1593/neo.09822
   Kaplan RN, 2005, NATURE, V438, P820, DOI 10.1038/nature04186
   Klemke M, 2007, J CELL PHYSIOL, V212, P368, DOI 10.1002/jcp.21029
   Knutson JR, 1996, MOL BIOL CELL, V7, P383, DOI 10.1091/mbc.7.3.383
   Lawrenson K, 2010, NEOPLASIA, V12, P317, DOI 10.1593/neo.91948
   Lu X, 2011, CANCER CELL, V20, P701, DOI 10.1016/j.ccr.2011.11.002
   Luzzi KJ, 1998, AM J PATHOL, V153, P865, DOI 10.1016/S0002-9440(10)65628-3
   Meier F, 2007, BRIT J DERMATOL, V156, P1204, DOI 10.1111/j.1365-2133.2007.07821.x
   Okamoto I, 2006, J INVEST DERMATOL, V126, P2242, DOI 10.1038/sj.jid.5700377
   Pavlides S, 2009, CELL CYCLE, V8, P3984, DOI 10.4161/cc.8.23.10238
   Peinado H, 2012, NAT MED, V18, P883, DOI 10.1038/nm.2753
   Skog J, 2008, NAT CELL BIOL, V10, P1470, DOI 10.1038/ncb1800
   Slack-Davis JK, 2009, CANCER RES, V69, P1469, DOI 10.1158/0008-5472.CAN-08-2678
   Stahl JM, 2004, CANCER RES, V64, P7002, DOI 10.1158/0008-5472.CAN-04-1399
   TARTOUR E, 1994, BRIT J CANCER, V69, P911, DOI 10.1038/bjc.1994.175
   Valcarcell M, 2014, J INVEST DERMATOL, V134, P470, DOI 10.1038/jid.2013.342
   Valenti R, 2007, CANCER RES, V67, P2912, DOI 10.1158/0008-5472.CAN-07-0520
   van Niel G, 2006, J BIOCHEM, V140, P13, DOI 10.1093/jb/mvj128
   Wysoczynski M, 2009, INT J CANCER, V125, P1595, DOI 10.1002/ijc.24479
   Yu X, 2006, CANCER RES, V66, P4795, DOI 10.1158/0008-5472.CAN-05-4579
NR 36
TC 31
Z9 34
U1 7
U2 26
PU ELSEVIER IRELAND LTD
PI CLARE
PA ELSEVIER HOUSE, BROOKVALE PLAZA, EAST PARK SHANNON, CO, CLARE, 00000, IRELAND
SN 0304-3835
EI 1872-7980
J9 CANCER LETT
JI Cancer Lett.
PD MAY 1
PY 2015
VL 360
IS 2
BP 125
EP 133
DI 10.1016/j.canlet.2015.01.032
PG 9
WC Oncology
SC Oncology
GA CE4OT
UT WOS:000351810600005
PM 25661735
DA 2023-09-23
ER

PT J
AU Lu, Y
   Liu, J
   Liu, Y
   Qin, YR
   Luo, Q
   Wang, QL
   Duan, HF
AF Lu, Ying
   Liu, Jin
   Liu, Yang
   Qin, Yaru
   Luo, Qun
   Wang, Quanli
   Duan, Haifeng
TI TLR4 plays a crucial role in MSC-induced inhibition of NK cell function
SO BIOCHEMICAL AND BIOPHYSICAL RESEARCH COMMUNICATIONS
LA English
DT Article
DE MSC; TLR4; NK cells; Anti-tumor immunity
ID mesenchymal stem-cells; cancer-associated fibroblasts; breast-cancer; bone-marrow; stromal cells; tumor stroma; chondrogenic differentiation; proliferation; promote; cytotoxicity
AB Mesenchymal stem cells (MSC) are a kind of stromal cell within the tumor microenvironment In our research, MSC derived from acute myeloid leukemia patients' bone marrow (AML-MSC) and lung cancer tissues (LC-MSC) as well as normal bone marrow-derived MSC (BM-MSC) cultured in conditioned medium of HeLa cells were found to have higher expressions of Toll-like receptor (TLR4) mRNA compared with BM-MSC. The sorted TLR4-positive MSC (TLR4+ MSC) differed in cytokine (interleukin-6, interleukin-8, and monocyte chemoattractant protein-1) secretion from those of unsorted MSC. MSC was reported to inhibit natural killer (NK) cell proliferation and function. In this research, we confirmed that TLR4+ MSC aggravate this suppression. Furthermore, when TLR4 in the sorted cells were stimulated by LPS or following blocked by antibody, the suppression on NK cell proliferation and cytotoxicity were more intensive or recovered respectively. Compared to unsorted MSC, NKG2D receptor expression on NI( cells were also inhibited by TLR4+ MSC. These findings suggest that activation of TLR4 pathway is important for TLR4+ MSC and MSC to obstruct anti-tumor immunity by inhibiting NK cell function, which may provide a potential stroma-targeted tumor therapy. (C) 2015 Elsevier Inc. All rights reserved.
C1 [Lu, Ying; Luo, Qun; Wang, Quanli] Chinese Peoples Liberat Army, Hosp 307, Beijing 100071, Peoples R China.
   [Liu, Jin; Liu, Yang; Qin, Yaru; Duan, Haifeng] Beijing Inst Radiat Med, Beijing 100850, Peoples R China.
C3 Academy of Military Medical Sciences - China
RP Duan, HF (通讯作者)，Beijing Inst Radiat Med, 27 Taiping Rd, Beijing 100850, Peoples R China.
EM 13691110351@163.com; duanhf0720@163.com
FU National Science Foundation of China [81270894, 81201760]
CR Allinen M, 2004, CANCER CELL, V6, P17, DOI 10.1016/j.ccr.2004.06.010
   Barnas JL, 2010, J IMMUNOL, V185, P2681, DOI 10.4049/jimmunol.1000896
   Berking C, 2001, CANCER RES, V61, P8306
   Bieback K, 2008, BIO-MED MATER ENG, V18, P0
   Byzova TV, 2000, MOL CELL, V6, P851, DOI 10.1016/S1097-2765(05)00076-6
   Cerwenka A, 2001, NAT REV IMMUNOL, V1, P41, DOI 10.1038/35095564
   DiGirolamo CM, 1999, BRIT J HAEMATOL, V107, P275, DOI 10.1046/j.1365-2141.1999.01715.x
   Direkze NC, 2006, HEMATOL ONCOL, V24, P189, DOI 10.1002/hon.788
   Dominici M, 2006, CYTOTHERAPY, V8, P315, DOI 10.1080/14653240600855905
   Fukata M, 2007, GASTROENTEROLOGY, V133, P1869, DOI 10.1053/j.gastro.2007.09.008
   Gaggioli C, 2007, NAT CELL BIOL, V9, P1392, DOI 10.1038/ncb1658
   Goh PP, 2007, CURR CANCER DRUG TAR, V7, P743, DOI 10.2174/156800907783220462
   Goldstein RH, 2010, CANCER RES, V70, P10044, DOI 10.1158/0008-5472.CAN-10-1254
   Harper J, 2014, SEMIN CANCER BIOL, V25, P69, DOI 10.1016/j.semcancer.2013.12.005
   HAYNESWORTH SE, 1992, BONE, V13, P69, DOI 10.1016/8756-3282(92)90363-2
   Karnoub AE, 2007, NATURE, V449, P557, DOI 10.1038/nature06188
   Kuhn NZ, 2010, J CELL PHYSIOL, V222, P268, DOI 10.1002/jcp.21940
   Kundu SD, 2008, PROSTATE, V68, P223, DOI 10.1002/pros.20710
   Kuperwasser C, 2004, P NATL ACAD SCI USA, V101, P4966, DOI 10.1073/pnas.0401064101
   Li TJ, 2013, MED ONCOL, V30, P0, DOI 10.1007/s12032-013-0663-z
   Li TJ, 2012, CANCER LETT, V318, P154, DOI 10.1016/j.canlet.2011.12.020
   Littlepage LE, 2005, CANCER CELL, V7, P499, DOI 10.1016/j.ccr.2005.05.019
   Mackay AM, 1998, TISSUE ENG, V4, P415, DOI 10.1089/ten.1998.4.415
   Mishra PJ, 2008, CANCER RES, V68, P4331, DOI 10.1158/0008-5472.CAN-08-0943
   Molloy AP, 2009, INT J CANCER, V124, P326, DOI 10.1002/ijc.23939
   Patel SA, 2010, J IMMUNOL, V184, P5885, DOI 10.4049/jimmunol.0903143
   Pietras K, 2008, PLOS MED, V5, P123, DOI 10.1371/journal.pmed.0050019
   Pittenger MF, 1999, SCIENCE, V284, P143, DOI 10.1126/science.284.5411.143
   Pradier A, 2011, CELL TRANSPLANT, V20, P681, DOI 10.3727/096368910X536545
   Servais C, 2013, J PATHOL, V229, P198, DOI 10.1002/path.4103
   Spaggiari GM, 2006, BLOOD, V107, P1484, DOI 10.1182/blood-2005-07-2775
   Spaggiari GM, 2008, BLOOD, V111, P1327, DOI 10.1182/blood-2007-02-074997
   Su XM, 2010, J IMMUNOL, V184, P1630, DOI 10.4049/jimmunol.0902813
   Zavan B, 2007, EUR J HISTOCHEM, V51, P1
   Zhang CF, 2013, ONCOL LETT, V6, P1577, DOI 10.3892/ol.2013.1619
NR 35
TC 35
Z9 41
U1 1
U2 28
PU ACADEMIC PRESS INC ELSEVIER SCIENCE
PI SAN DIEGO
PA 525 B ST, STE 1900, SAN DIEGO, CA 92101-4495 USA
SN 0006-291X
EI 1090-2104
J9 BIOCHEM BIOPH RES CO
JI Biochem. Biophys. Res. Commun.
PD AUG 21
PY 2015
VL 464
IS 2
BP 541
EP 547
DI 10.1016/j.bbrc.2015.07.002
PG 7
WC Biochemistry & Molecular Biology; Biophysics
SC Biochemistry & Molecular Biology; Biophysics
GA CO9RS
UT WOS:000359514000028
PM 26159925
DA 2023-09-23
ER

PT J
AU Suzuki, HI
   Katsura, A
   Matsuyama, H
   Miyazono, K
AF Suzuki, H. I.
   Katsura, A.
   Matsuyama, H.
   Miyazono, K.
TI MicroRNA regulons in tumor microenvironment
SO ONCOGENE
LA English
DT Review
ID cancer-associated fibroblasts; breast-cancer; suppressor-cells; gene-expression; messenger-rnas; metastasis; mirna; hypoxia; macrophages; distinct
AB Cancer initiation and progression are defined by the behavior of cancer cells per se and the development of tumor tissues, both of which are modulated by crosstalk between cancer cells and the surrounding microenvironment. Advances in cancer research have highlighted the significance of constant evolution of the tumor microenvironment, leading to tumor formation, metastasis and refractoriness to therapy. MicroRNAs (miRNAs) are small non-coding RNAs that function as major players of posttranscriptional gene regulation in diverse biological processes. They function as both tumor suppressors and promoters in many aspects of the autonomous behavior of cancer cells. Theoretically, dysfunction in the gene regulatory networks of cancer cells is one of the major driving forces for alterations of ostensibly normal surrounding cells. In this context, the core targets of miRNAs, termed miRNA regulons, are currently being expanded to include various modulators of the tumor microenvironment. Recent advances have highlighted two important roles played by miRNAs in the evolution of tumor microenvironments: miRNAs in tumor cells transform the microenvironment via non-cell-autonomous mechanisms, and miRNAs in neighboring cells stabilize cancer hallmark traits. These observations epitomize the distal and proximal functions of miRNAs in tumor microenvironments, respectively. Such regulation by miRNAs affects tumor angiogenesis, immune invasion and tumor-stromal interactions. This review summarizes recent findings on the mechanisms of miRNA-mediated regulation of tumor microenvironments, with a perspective on the design of therapeutic interventions.
C1 [Suzuki, H. I.; Katsura, A.; Matsuyama, H.; Miyazono, K.] Univ Tokyo, Dept Mol Pathol, Grad Sch Med, Tokyo 1130033, Japan.
C3 University of Tokyo
RP Miyazono, K (通讯作者)，Univ Tokyo, Dept Mol Pathol, Grad Sch Med, Bunkyo Ku, 7-3-1 Hongo, Tokyo 1130033, Japan.
EM miyazono@m.u-tokyo.ac.jp
FU MEXT of Japan [24689018, 23112702, 22112002]; Cell Science Research Foundation; JSPS Postdoctoral Fellowship for Research Abroad; Grants-in-Aid for Scientific Research [24689018, 22112002, 22112001] Funding Source: KAKEN
CR Allinen M, 2004, CANCER CELL, V6, P17, DOI 10.1016/j.ccr.2004.06.010
   [Anonymous], 2011, MOL BIOL INT, V0, P0
   Aprelikova O, 2013, ONCOGENE, V32, P3246, DOI 10.1038/onc.2012.351
   Aprelikova O, 2010, CELL CYCLE, V9, P4387, DOI 10.4161/cc.9.21.13674
   Aucher A, 2013, J IMMUNOL, V191, P6250, DOI 10.4049/jimmunol.1301728
   Bayne LJ, 2012, CANCER CELL, V21, P822, DOI 10.1016/j.ccr.2012.04.025
   Ben-Moshe NB, 2012, NUCLEIC ACIDS RES, V40, P10614, DOI 10.1093/nar/gks841
   Bierie B, 2006, NAT REV CANCER, V6, P506, DOI 10.1038/nrc1926
   Bonci D, 2008, NAT MED, V14, P1271, DOI 10.1038/nm.1880
   Bronisz A, 2012, NAT CELL BIOL, V14, P159, DOI 10.1038/ncb2396
   Bronisz A, 2014, CANCER RES, V74, P738, DOI 10.1158/0008-5472.CAN-13-2650
   Bruning U, 2011, MOL CELL BIOL, V31, P4087, DOI 10.1128/MCB.01276-10
   Cai X, 2012, J MOL CELL BIOL, V4, P341, DOI 10.1093/jmcb/mjs044
   Calin GA, 2005, NEW ENGL J MED, V353, P1793, DOI 10.1056/NEJMoa050995
   Carroll AP, 2013, J MOL CELL BIOL, V5, P73, DOI 10.1093/jmcb/mjt004
   Ceppi P, 2014, ONCOGENE, V33, P269, DOI 10.1038/onc.2013.55
   Chan YC, 2011, J BIOL CHEM, V286, P2047, DOI 10.1074/jbc.M110.158790
   Chou J, 2013, NAT CELL BIOL, V15, P201, DOI 10.1038/ncb2672
   Cirri P, 2011, AM J CANCER RES, V1, P482
   Croce CM, 2009, NAT REV GENET, V10, P704, DOI 10.1038/nrg2634
   Crosby ME, 2009, CANCER RES, V69, P1221, DOI 10.1158/0008-5472.CAN-08-2516
   Cubillos-Ruiz JR, 2012, CANCER RES, V72, P1683, DOI 10.1158/0008-5472.CAN-11-3160
   Cui TX, 2013, IMMUNITY, V39, P611, DOI 10.1016/j.immuni.2013.08.025
   Dangi-Garimella S, 2011, ONCOGENE, V30, P1002, DOI 10.1038/onc.2010.485
   Ell B, 2013, CANCER CELL, V24, P542, DOI 10.1016/j.ccr.2013.09.008
   Erez N, 2010, CANCER CELL, V17, P135, DOI 10.1016/j.ccr.2009.12.041
   Esquela-Kerscher A, 2006, NAT REV CANCER, V6, P259, DOI 10.1038/nrc1840
   Feng RH, 2010, CANCER LETT, V298, P50, DOI 10.1016/j.canlet.2010.06.004
   Gabrilovich DI, 2012, NAT REV IMMUNOL, V12, P253, DOI 10.1038/nri3175
   Gajewski TF, 2013, NAT IMMUNOL, V14, P1014, DOI 10.1038/ni.2703
   Gaziel-Sovran A, 2011, CANCER CELL, V20, P104, DOI 10.1016/j.ccr.2011.05.027
   Gould SJ, 2013, J EXTRACELL VESICLES, V2, P0, DOI 10.3402/jev.v2i0.20389
   Guo CG, 2008, GENE CHROMOSOME CANC, V47, P939, DOI 10.1002/gcc.20596
   Hanahan D, 2000, CELL, V100, P57, DOI 10.1016/S0092-8674(00)81683-9
   Harrington LE, 2005, NAT IMMUNOL, V6, P1123, DOI 10.1038/ni1254
   Hasebe T, 2010, HUM PATHOL, V41, P262, DOI 10.1016/j.humpath.2009.07.021
   HE L, 2004, NAT REV GENET, V5, P522
   Heldin CH, 2004, NAT REV CANCER, V4, P806, DOI 10.1038/nrc1456
   Huang JC, 2007, NAT METHODS, V4, P1045, DOI 10.1038/nmeth1130
   Huang X, 2010, TRENDS MOL MED, V16, P230, DOI 10.1016/j.molmed.2010.03.004
   Huang X, 2009, MOL CELL, V35, P856, DOI 10.1016/j.molcel.2009.09.006
   Iorio MV, 2012, EMBO MOL MED, V4, P143, DOI 10.1002/emmm.201100209
   Ishimoto T, 2014, CARCINOGENESIS, V35, P1003, DOI 10.1093/carcin/bgt402
   Ivan M, 2014, ADV EXP MED BIOL, V772, P205, DOI 10.1007/978-1-4614-5915-6_10
   Jafarifar F, 2011, EMBO J, V30, P1324, DOI 10.1038/emboj.2011.38
   Joyce JA, 2009, NAT REV CANCER, V9, P239, DOI 10.1038/nrc2618
   Junttila MR, 2013, NATURE, V501, P346, DOI 10.1038/nature12626
   Kalluri R, 2006, NAT REV CANCER, V6, P392, DOI 10.1038/nrc1877
   Kosaka N, 2013, J BIOL CHEM, V288, P10849, DOI 10.1074/jbc.M112.446831
   Kosaka Nobuyoshi, 2012, FRONTIERS IN GENETICS, V2, P97, DOI 10.3389/fgene.2011.00097
   Kosaka N, 2010, J BIOL CHEM, V285, P17442, DOI 10.1074/jbc.M110.107821
   Kroh EM, 2010, METHODS, V50, P298, DOI 10.1016/j.ymeth.2010.01.032
   Kulshreshtha R, 2007, MOL CELL BIOL, V27, P1859, DOI 10.1128/MCB.01395-06
   Kurose K, 2002, NAT GENET, V32, P355, DOI 10.1038/ng1013
   Li LM, 2014, J IMMUNOL, V192, P1034, DOI 10.4049/jimmunol.1301309
   Li XL, 2013, BIOMED RES INT, V2013, P0, DOI 10.1155/2013/762183
   Lin CW, 2013, NAT COMMUN, V4, P0, DOI 10.1038/ncomms2876
   Liu B, 2010, BIOINFORMATICS, V26, P3105, DOI 10.1093/bioinformatics/btq576
   Liu Y, 2012, J IMMUNOL, V188, P5500, DOI 10.4049/jimmunol.1103505
   Loayza-Puch F, 2010, ONCOGENE, V29, P2638, DOI 10.1038/onc.2010.23
   Ma L, 2010, NAT CELL BIOL, V12, P247, DOI 10.1038/ncb2024
   Marigo I, 2008, IMMUNOL REV, V222, P162, DOI 10.1111/j.1600-065X.2008.00602.x
   Marigo I, 2010, IMMUNITY, V32, P790, DOI 10.1016/j.immuni.2010.05.010
   Matsuyama H, 2011, BLOOD, V118, P6881, DOI 10.1182/blood-2011-05-354654
   Mitra AK, 2012, CANCER DISCOV, V2, P1100, DOI 10.1158/2159-8290.CD-12-0206
   Mori M, 2014, CELL, V156, P893, DOI 10.1016/j.cell.2013.12.043
   Movahedi K, 2008, BLOOD, V111, P4233, DOI 10.1182/blood-2007-07-099226
   Mundy GR, 2002, NAT REV CANCER, V2, P584, DOI 10.1038/nrc867
   Muramatsu F, 2013, ONCOGENE, V32, P414, DOI 10.1038/onc.2012.68
   Musumeci M, 2011, ONCOGENE, V30, P4231, DOI 10.1038/onc.2011.140
   Nicoloso MS, 2009, NAT REV CANCER, V9, P293, DOI 10.1038/nrc2619
   Nouraee N, 2013, PLOS ONE, V8, P0, DOI 10.1371/journal.pone.0073009
   Orimo A, 2005, CELL, V121, P335, DOI 10.1016/j.cell.2005.02.034
   Ostrand-Rosenberg S, 2008, CURR OPIN GENET DEV, V18, P11, DOI 10.1016/j.gde.2007.12.007
   Pencheva N, 2013, NAT CELL BIOL, V15, P546, DOI 10.1038/ncb2769
   Pencheva N, 2012, CELL, V151, P1068, DOI 10.1016/j.cell.2012.10.028
   Peranzoni E, 2010, CURR OPIN IMMUNOL, V22, P238, DOI 10.1016/j.coi.2010.01.021
   Png KJ, 2012, NATURE, V481, P190, DOI 10.1038/nature10661
   Pylayeva-Gupta Y, 2012, CANCER CELL, V21, P836, DOI 10.1016/j.ccr.2012.04.024
   Qiu W, 2008, NAT GENET, V40, P650, DOI 10.1038/ng.117
   Quail DF, 2013, NAT MED, V19, P1423, DOI 10.1038/nm.3394
   Sarver AL, 2009, BMC CANCER, V9, P0, DOI 10.1186/1471-2407-9-401
   Sempere LF, 2007, CANCER RES, V67, P11612, DOI 10.1158/0008-5472.CAN-07-5019
   Sempere LF, 2011, EXPERT REV MOL DIAGN, V11, P813, DOI 10.1586/ERM.11.69
   Sempere LF, 2010, CLIN CANCER RES, V16, P4246, DOI 10.1158/1078-0432.CCR-10-1152
   Sengupta S, 2008, P NATL ACAD SCI USA, V105, P5874, DOI 10.1073/pnas.0801130105
   Shen GM, 2013, ACTA PHARMACOL SIN, V34, P336, DOI 10.1038/aps.2012.195
   Squadrito ML, 2013, TRENDS IMMUNOL, V34, P350, DOI 10.1016/j.it.2013.02.003
   Squadrito ML, 2012, CELL REPORTS, V1, P141, DOI 10.1016/j.celrep.2011.12.005
   Sugihara H, 2013, PLOS ONE, V8, P0, DOI 10.1371/journal.pone.0081839
   Suzuki HI, 2013, LEUKEMIA, V27, P2107, DOI 10.1038/leu.2013.121
   Suzuki HI, 2012, ENZYMES, V32, P163, DOI 10.1016/B978-0-12-404741-9.00008-8
   Suzuki HI, 2013, NUCLEIC ACIDS RES, V41, P0, DOI 10.1093/nar/gks1439
   Suzuki HI, 2011, MOL CELL, V44, P424, DOI 10.1016/j.molcel.2011.09.012
   Suzuki HI, 2011, J BIOCHEM, V149, P15, DOI 10.1093/jb/mvq113
   Suzuki HI, 2010, J MOL MED, V88, P1085, DOI 10.1007/s00109-010-0650-1
   Suzuki HI, 2009, NATURE, V460, P529, DOI 10.1038/nature08199
   Tavazoie SF, 2008, NATURE, V451, P147, DOI 10.1038/nature06487
   Trimboli AJ, 2009, NATURE, V461, P1084, DOI 10.1038/nature08486
   Turchinovich A, 2013, FRONTIERS IN GENETICS, V4, P119, DOI 10.3389/fgene.2013.00119
   Ulitsky I, 2010, NUCLEIC ACIDS RES, V38, P0, DOI 10.1093/nar/gkq570
   Vader P, 2014, TRENDS MOL MED, V20, P385, DOI 10.1016/j.molmed.2014.03.002
   Valadi H, 2007, NAT CELL BIOL, V9, P654, DOI 10.1038/ncb1596
   van Hamburg JP, 2009, ARTHRITIS RHEUM-US, V60, P750, DOI 10.1002/art.24329
   Vickers KC, 2011, NAT CELL BIOL, V13, P423, DOI 10.1038/ncb2210
   Wei J, 2013, CANCER RES, V73, P3913, DOI 10.1158/0008-5472.CAN-12-4318
   Yang M, 2011, MOL CANCER, V10, P0, DOI 10.1186/1476-4598-10-117
   Yang PY, 2012, CANCER CELL, V22, P291, DOI 10.1016/j.ccr.2012.07.023
   Youn JI, 2008, J IMMUNOL, V181, P5791, DOI 10.4049/jimmunol.181.8.5791
   Yu CC, 2013, CANCER RES, V73, P3425, DOI 10.1158/0008-5472.CAN-12-3840
   Yu ZR, 2010, P NATL ACAD SCI USA, V107, P8231, DOI 10.1073/pnas.1002080107
   Zernecke A, 2009, SCI SIGNAL, V2, P0, DOI 10.1126/scisignal.2000610
   Zhang MM, 2011, J IMMUNOL, V186, P4716, DOI 10.4049/jimmunol.1002989
   Zhang Y, 2014, TRENDS CELL BIOL, V24, P153, DOI 10.1016/j.tcb.2013.09.007
   Zhang Y, 2013, NAT CELL BIOL, V15, P284, DOI 10.1038/ncb2690
NR 115
TC 144
Z9 153
U1 0
U2 35
PU NATURE PUBLISHING GROUP
PI LONDON
PA MACMILLAN BUILDING, 4 CRINAN ST, LONDON N1 9XW, ENGLAND
SN 0950-9232
EI 1476-5594
J9 ONCOGENE
JI Oncogene
PD JUN 11
PY 2015
VL 34
IS 24
BP 3085
EP 3094
DI 10.1038/onc.2014.254
PG 10
WC Biochemistry & Molecular Biology; Oncology; Cell Biology; Genetics & Heredity
SC Biochemistry & Molecular Biology; Oncology; Cell Biology; Genetics & Heredity
GA CK3FD
UT WOS:000356101100001
PM 25132266
DA 2023-09-23
ER

PT J
AU Dai, XL
   Chen, H
   Chen, YM
   Wu, JD
   Wang, HY
   Shi, J
   Fei, XF
   Wang, ZM
   Wang, AD
   Dung, J
   Lan, Q
   Huang, Q
AF Dai, Xingliang
   Chen, Hua
   Chen, Yanming
   Wu, Jinding
   Wang, Haiyang
   Shi, Jia
   Fei, Xifeng
   Wang, Zhimin
   Wang, Aidong
   Dung, Jun
   Lan, Qing
   Huang, Qang
TI Malignant transformation of host stromal fibroblasts derived from the bone marrow traced in a dual-color fluorescence xenograft tumor model
SO ONCOLOGY REPORTS
LA English
DT Article
DE malignant transformation; cancer-associated fibroblasts; transgenic green fluorescent nude mice; glioma stem cells
ID mesenchymal stem-cells; genetic alterations; spontaneous fusion; epithelial-cells; breast-cancer; nude-mice; myofibroblasts; mouse; progression; carcinoma
AB Solid tumors are abnormal tissues containing tumor and non-tumor cells, also known as tumor stromal cells. However, the malignant potential of tumor stromal cells remains largely unknown. The aim of the present study was to investigate the malignant potential of host bone marrow-derived stroma cells in transplanted subcutaneous tumors of the glioma stem/progenitor cells (GSPCs) labeled using the dual-color fluorescent tracer technique. The previously established human glioma stem/progenitor cell line SU3 was transfected with red fluorescence protein (SU3-RFP) and transplanted subcutaneously into green fluorescent protein (GFP) transgenic nude mice and chimeric mice in which GFP was only expressed by bone marrow-derived cells (BMDCs). The xenograft tumors were subcultured in vitro and two immortalized GFP-expressing stromal cell lines were cloned from the transplanted tumors. The two cloned cell lines showed an accelerated growth rate, loss of cell contact inhibition, high cloning efficiency, and high DNA content and telocentric (murine) chromosomes with heteroploid characteristics. The tumorigenesis rate (10/10, 1x10(6)) of these host stromal cells was further evidence of malignant transformation. Immunofluorescence assay of the two host cell lines showed that they expressed fibroblast markers such as FAP, S100A4 and alpha-SMA, as well as mesenchymal cell markers such as CD44 and CD105. In conclusion, bone marrow-derived stromal fibroblasts recruited to tumors have the potential for malignant transformation induced by the tumor microenvironment, which provides new evidence for the role of the stroma in malignant transformation.
C1 [Dai, Xingliang; Chen, Yanming; Wu, Jinding; Wang, Haiyang; Wang, Aidong; Dung, Jun; Lan, Qing; Huang, Qang] Soochow Univ, Affiliated Hosp 2, Dept Neurosurg, Suzhou 215004, Peoples R China.
   [Chen, Hua; Shi, Jia] Nanjing Med Univ, Affiliated Hosp 1, Dept Neurosurg, Nanjing 210029, Jiangsu, Peoples R China.
   [Fei, Xifeng; Wang, Zhimin] Shanghai Jiao Tong Univ, Sch Med, Suzhou Kowloon Hosp, Dept Neurosurg, Suzhou 215021, Peoples R China.
C3 Soochow University - China; Nanjing Medical University; Shanghai Jiao Tong University
RP Lan, Q (通讯作者)，Soochow Univ, Affiliated Hosp 2, Dept Neurosurg, 1055 Sangxiang Rd, Suzhou 215004, Peoples R China.
EM szlq006@163.com
FU National Natural Scientific Foundation of China [81172400, 81272799, 81302196, 81302180, 81472739]
CR Al-Nedawi K, 2008, NAT CELL BIOL, V10, P619, DOI 10.1038/ncb1725
   Bergfeld SA, 2010, CANCER METAST REV, V29, P249, DOI 10.1007/s10555-010-9222-7
   Bernardo ME, 2007, CANCER RES, V67, P9142, DOI 10.1158/0008-5472.CAN-06-4690
   Bhowmick NA, 2004, NATURE, V432, P332, DOI 10.1038/nature03096
   Bhowmick NA, 2004, SCIENCE, V303, P848, DOI 10.1126/science.1090922
   Bouvet Michael, 2015, METHODS MOL BIOL, V1267, P321, DOI 10.1007/978-1-4939-2297-0_16
   Casazza A, 2014, ONCOGENE, V33, P1743, DOI 10.1038/onc.2013.121
   Cui XR, 2014, CANCER SCI, V105, P64, DOI 10.1111/cas.12313
   De Wever O, 2008, INT J CANCER, V123, P2229, DOI 10.1002/ijc.23925
   Dong J, 2012, CHINESE MED J-PEKING, V125, P4349, DOI 10.3760/cma.j.issn.0366-6999.2012.24.006
   Duda DG, 2004, CANCER RES, V64, P5920, DOI 10.1158/0008-5472.CAN-04-1268
   Goldenberg DM, 2014, PLOS ONE, V9, P0, DOI 10.1371/journal.pone.0107927
   Goldenberg DM, 2013, PLOS ONE, V8, P0, DOI 10.1371/journal.pone.0055324
   Goldenberg DM, 2012, INT J CANCER, V131, P49, DOI 10.1002/ijc.26327
   GOLDENBERG DM, 1981, SCIENCE, V212, P65, DOI 10.1126/science.7209521
   Gou SM, 2010, CELLS TISSUES ORGANS, V191, P185, DOI 10.1159/000240246
   Hanahan D, 2012, CANCER CELL, V21, P309, DOI 10.1016/j.ccr.2012.02.022
   Hanahan D, 2011, CELL, V144, P646, DOI 10.1016/j.cell.2011.02.013
   Hayward SW, 2001, CANCER RES, V61, P8135
   He XH, 2015, BMC CANCER, V15, P0, DOI 10.1186/s12885-015-1027-1
   Houghton J, 2010, STEM CELLS DEV, V19, P1153, DOI 10.1089/scd.2009.0439
   Hu M, 2005, NAT GENET, V37, P899, DOI 10.1038/ng1596
   Huang Q, 2008, BMC CANCER, V8, P0, DOI 10.1186/1471-2407-8-304
   Iyer S, 2015, MOL IMAGING BIOL, V17, P471, DOI 10.1007/s11307-014-0821-5
   Jacobsen BM, 2006, CANCER RES, V66, P8274, DOI 10.1158/0008-5472.CAN-06-1456
   Kalluri R, 2006, NAT REV CANCER, V6, P392, DOI 10.1038/nrc1877
   Kuperwasser C, 2004, P NATL ACAD SCI USA, V101, P4966, DOI 10.1073/pnas.0401064101
   Liu JP, 2012, CELL BIOCHEM FUNCT, V30, P650, DOI 10.1002/cbf.2844
   Luetzkendorf J, 2015, CYTOTHERAPY, V17, P186, DOI 10.1016/j.jcyt.2014.10.018
   Melo SA, 2014, CANCER CELL, V26, P707, DOI 10.1016/j.ccell.2014.09.005
   Mishra PJ, 2008, CANCER RES, V68, P4331, DOI 10.1158/0008-5472.CAN-08-0943
   Moinfar F, 2000, CANCER RES, V60, P2562
   Ostman A, 2009, CURR OPIN GENET DEV, V19, P67, DOI 10.1016/j.gde.2009.01.003
   Okabe M, 1997, FEBS LETT, V407, P313, DOI 10.1016/S0014-5793(97)00313-X
   Olumi AF, 1999, CANCER RES, V59, P5002
   Paterson RF, 2003, CANCER, V98, P1830, DOI 10.1002/cncr.11747
   Pathak S, 1997, BRIT J CANCER, V76, P1134, DOI 10.1038/bjc.1997.524
   Quante M, 2011, CANCER CELL, V19, P257, DOI 10.1016/j.ccr.2011.01.020
   Rappa G, 2012, AM J PATHOL, V180, P2504, DOI 10.1016/j.ajpath.2012.02.020
   Rasanen K, 2010, EXP CELL RES, V316, P2713, DOI 10.1016/j.yexcr.2010.04.032
   Ricard C, 2014, FRONT CELL NEUROSCI, V8, P0, DOI 10.3389/fncel.2014.00057
   Rosland GV, 2009, CANCER RES, V69, P5331, DOI 10.1158/0008-5472.CAN-08-4630
   Russell PJ, 1998, CLIN CHEM, V44, P705
   SEABRIGHM, 1971, LANCET, V2, P971
   Serrano-Heras G, 2012, CANCER LETT, V316, P85, DOI 10.1016/j.canlet.2011.10.028
   SPARROW S, 1986, BRIT J CANCER, V53, P793, DOI 10.1038/bjc.1986.134
   Suetsugu A, 2012, J CELL BIOCHEM, V113, P2290, DOI 10.1002/jcb.24099
   Suetsugu A, 2011, J CELL BIOCHEM, V112, P949, DOI 10.1002/jcb.23011
   Tarin D, 2013, CANCER METAST REV, V32, P553, DOI 10.1007/s10555-013-9438-4
   Tlsty TD, 2001, CURR OPIN GENET DEV, V11, P54, DOI 10.1016/S0959-437X(00)00156-8
   Wan Y, 2012, CHIN J CANCER, V31, P207, DOI 10.5732/cjc.011.10336
   Wang AD, 2015, MOL MED REP, V11, P2435, DOI 10.3892/mmr.2014.3032
   Worthley DL, 2009, STEM CELLS, V27, P1463, DOI 10.1002/stem.63
   Yang M, 2004, CANCER RES, V64, P8651, DOI 10.1158/0008-5472.CAN-04-3118
   Yu FG, 2014, EXP CELL RES, V322, P193, DOI 10.1016/j.yexcr.2013.12.015
   Zhou XG, 2011, CHINESE MED J-PEKING, V124, P729, DOI 10.3760/cma.j.issn.0366-6999.2011.05.018
   Zhu LM, 2014, CANCER LETT, V343, P80, DOI 10.1016/j.canlet.2013.09.017
NR 57
TC 12
Z9 15
U1 0
U2 19
PU SPANDIDOS PUBL LTD
PI ATHENS
PA POB 18179, ATHENS, 116 10, GREECE
SN 1021-335X
EI 1791-2431
J9 ONCOL REP
JI Oncol. Rep.
PD DEC 15
PY 2015
VL 34
IS 6
BP 2997
EP 3006
DI 10.3892/or.2015.4281
PG 10
WC Oncology
SC Oncology
GA CV9OR
UT WOS:000364617000022
PM 26397840
DA 2023-09-23
ER

PT J
AU Miao, L
   Lin, CM
   Huang, L
AF Miao, Lei
   Lin, C. Michael
   Huang, Leaf
TI Stromal barriers and strategies for the delivery of nanomedicine to desmoplastic tumors
SO JOURNAL OF CONTROLLED RELEASE
LA English
DT Article
DE Nanoparticle; Tumor microenvironment; Extracellular matrix; Cancer associated fibroblasts; Abnormal vasculature
ID interstitial fluid pressure; cancer-associated fibroblasts; pancreatic stellate cells; endothelial growth-factor; anticancer drug-delivery; solid tumors; in-vivo; extracellular-matrix; breast-cancer; polymeric nanoparticles
AB Nanoparticle based delivery formulations have become a leading delivery strategy for cancer imaging and therapy. The success of nanoparticle-based therapy relies heavily on their ability to utilize the enhanced permeability and retention (EPR) effect and active targeting moieties to their advantage. However, these methods often fail to enable a uniform NP distribution across the tumor, and lead to insufficient local concentrations of drug. Oftentimes, this heterogeneous drug distribution is one of the primary reasons for suboptimal treatment efficacy in NP delivery platforms. Herein, we seek to examine the biophysical causes of heterogeneous NP distribution in stroma-rich desmoplastic tumors; namely the abnormal tumor vasculature, deregulated extracellular matrix and high interstitial hypertension associated with these tumors. It is suggested that these factors help explain the discrepancy between promising outlooks for many NP formulations in preclinical studies, but suboptimal clinical outcomes for most FDA approved nanoformulations. Furthermore, examination into the role of the physicochemical properties of NPs on successful drug delivery was conducted in this review. In light of the many formidable barriers against successful NP drug delivery, we provided possible approaches to mitigate delivery issues from the perspective of stromal remodeling and NP design. In all, this review seeks to provide guidelines for optimizing nanoparticle-based cancer drug delivery through both modified nanoparticle design and alleviation of biological barriers to successful therapy. (C) 2015 Elsevier B.V. All rights reserved.
C1 [Huang, Leaf] Univ N Carolina, Eshelman Sch Pharm, Div Mol Pharmaceut, Chapel Hill, NC 27599 USA.
   Univ N Carolina, Eshelman Sch Pharm, Ctr Nanotechnol Drug Delivery, Chapel Hill, NC 27599 USA.
C3 University of North Carolina; University of North Carolina Chapel Hill; University of North Carolina; University of North Carolina Chapel Hill
RP Huang, L (通讯作者)，Univ N Carolina, Eshelman Sch Pharm, Div Mol Pharmaceut, Chapel Hill, NC 27599 USA.
EM leafh@unc.edu
FU NIH [CA149363, CA149387, CA151652, DK100664]
CR Aggarwal P, 2009, ADV DRUG DELIVER REV, V61, P428, DOI 10.1016/j.addr.2009.03.009
   Al-Ahmady ZS, 2015, INT J CANCER, V137, P731, DOI 10.1002/ijc.29430
   Al-Ahmady ZS, 2014, J CONTROL RELEASE, V196, P332, DOI 10.1016/j.jconrel.2014.10.013
   Al-Ahmady ZS, 2012, ACS NANO, V6, P9335, DOI 10.1021/nn302148p
   Albanese A, 2012, ANNU REV BIOMED ENG, V14, P1, DOI 10.1146/annurev-bioeng-071811-150124
   Alexandrakis G, 2004, NAT MED, V10, P203, DOI 10.1038/nm981
   Almeida JPM, 2014, SMALL, V10, P812, DOI 10.1002/smll.201301998
   Apte MV, 2012, FRONT PHYSIOL, V3, P0, DOI 10.3389/fphys.2012.00344
   Armulik A, 2011, DEV CELL, V21, P193, DOI 10.1016/j.devcel.2011.07.001
   Bae M, 2003, DRUG EXP CLIN RES, V29, P15
   Baluk P, 2003, AM J PATHOL, V163, P1801, DOI 10.1016/S0002-9440(10)63540-7
   Baum P, 2007, J DRUG TARGET, V15, P399, DOI 10.1080/10611860701453034
   Bauvois B, 2012, BBA-REV CANCER, V1825, P29, DOI 10.1016/j.bbcan.2011.10.001
   BECKENLEHNER K, 1992, J CANCER RES CLIN, V118, P591, DOI 10.1007/BF01211802
   Bild W, 2013, PROG NEURO-PSYCHOPH, V43, P79, DOI 10.1016/j.pnpbp.2012.12.009
   Brahimi-Horn MC, 2007, J MOL MED-JMM, V85, P1301, DOI 10.1007/s00109-007-0281-3
   Brekken C, 1998, CANCER LETT, V131, P65, DOI 10.1016/S0304-3835(98)00202-X
   Brown E, 2003, NAT MED, V9, P796, DOI 10.1038/nm879
   Brown EB, 2001, NAT MED, V7, P864, DOI 10.1038/89997
   Cabral H, 2011, NAT NANOTECHNOL, V6, P815, DOI 10.1038/NNANO.2011.166
   Capparelli C, 2012, CELL CYCLE, V11, P2285, DOI 10.4161/cc.20718
   Casazza A, 2014, ONCOIMMUNOLOGY, V3, P0, DOI 10.4161/onci.27872
   CHARY SR, 1989, P NATL ACAD SCI USA, V86, P5385, DOI 10.1073/pnas.86.14.5385
   Chauhan VP, 2012, NAT NANOTECHNOL, V7, P383, DOI 10.1038/NNANO.2012.45
   Chauhan VP, 2011, ANGEW CHEM INT EDIT, V50, P11417, DOI 10.1002/anie.201104449
   Chauhan VP, 2011, ANNU REV CHEM BIOMOL, V2, P281, DOI 10.1146/annurev-chembioeng-061010-114300
   Chauhan VP, 2009, BIOPHYS J, V97, P330, DOI 10.1016/j.bpj.2009.03.064
   Cheng ZL, 2012, SCIENCE, V338, P903, DOI 10.1126/science.1226338
   Dellian M, 2000, BRIT J CANCER, V82, P1513
   Deng ZW, 2011, BIOMATERIALS, V32, P4976, DOI 10.1016/j.biomaterials.2011.03.050
   Devadasu VR, 2012, EUR J PHARM BIOPHARM, V80, P578, DOI 10.1016/j.ejpb.2011.12.008
   Dicheva BM, 2014, J CONTROL RELEASE, V195, P37, DOI 10.1016/j.jconrel.2014.07.058
   Diop-Frimpong B, 2011, P NATL ACAD SCI USA, V108, P2909, DOI 10.1073/pnas.1018892108
   DVORAK HF, 1995, INT ARCH ALLERGY IMM, V107, P233, DOI 10.1159/000236988
   DVORAK HF, 1986, NEW ENGL J MED, V315, P1650
   Egeblad M, 2010, CURR OPIN CELL BIOL, V22, P697, DOI 10.1016/j.ceb.2010.08.015
   Egeblad M, 2010, DEV CELL, V18, P884, DOI 10.1016/j.devcel.2010.05.012
   Eikenes L, 2005, BRIT J CANCER, V93, P81, DOI 10.1038/sj.bjc.6602626
   Eikenes L, 2010, ANTICANCER RES, V30, P359
   Elstrom RL, 2004, CANCER RES, V64, P3892, DOI 10.1158/0008-5472.CAN-03-2904
   Elzoghby AO, 2012, J CONTROL RELEASE, V157, P168, DOI 10.1016/j.jconrel.2011.07.031
   Fadeel B, 2013, NANOMED NANOBIOTECHN, V5, P111
   Feig C, 2012, CLIN CANCER RES, V18, P4266, DOI 10.1158/1078-0432.CCR-11-3114
   Feng R, 2008, P NATL ACAD SCI USA, V105, P6057, DOI 10.1073/pnas.0711961105
   Fleige E, 2012, ADV DRUG DELIVER REV, V64, P866, DOI 10.1016/j.addr.2012.01.020
   Gao GH, 2013, J CONTROL RELEASE, V169, P180, DOI 10.1016/j.jconrel.2012.11.012
   GATEFF E, 1993, MECH DEVELOP, V41, P15, DOI 10.1016/0925-4773(93)90052-Y
   Gatenby RA, 2004, NAT REV CANCER, V4, P891, DOI 10.1038/nrc1478
   Ge ZS, 2013, CHEM SOC REV, V42, P7289, DOI 10.1039/c3cs60048c
   Gerweck LE, 1996, CANCER RES, V56, P1194
   Goodman TT, 2007, INT J NANOMED, V2, P265
   Goppert TM, 2005, J DRUG TARGET, V13, P179, DOI 10.1080/10611860500071292
   Greenberg JI, 2008, NATURE, V456, P809, DOI 10.1038/nature07424
   Guido C, 2012, CELL CYCLE, V11, P3019, DOI 10.4161/cc.21384
   Guo ST, 2014, ACS NANO, V8, P4996, DOI 10.1021/nn5010815
   Heldin CH, 2004, NAT REV CANCER, V4, P806, DOI 10.1038/nrc1456
   Hoekstra R, 2001, ONCOLOGIST, V6, P415, DOI 10.1634/theoncologist.6-5-415
   Huang KY, 2012, ACS NANO, V6, P4483, DOI 10.1021/nn301282m
   Huang LE, 1996, J BIOL CHEM, V271, P32253, DOI 10.1074/jbc.271.50.32253
   INOUE S, 1989, INT REV CYTOL, V117, P57
   Jacobetz MA, 2013, GUT, V62, P112, DOI 10.1136/gutjnl-2012-302529
   Jain RK, 2014, ANNU REV BIOMED ENG, V16, P321, DOI 10.1146/annurev-bioeng-071813-105259
   Jain RK, 2010, NAT REV CLIN ONCOL, V7, P653, DOI 10.1038/nrclinonc.2010.139
   JAIN RK, 1987, CANCER METAST REV, V6, P559, DOI 10.1007/BF00047468
   Jain RK, 2005, SCIENCE, V307, P58, DOI 10.1126/science.1104819
   Jang SH, 2001, J PHARMACOL EXP THER, V296, P1035
   Kamoun WS, 2010, NAT METHODS, V7, P655, DOI 10.1038/NMETH.1475
   Kanapathipillai M, 2014, ADV DRUG DELIVERY RE, V0, P0
   Kanapathipillai M, 2012, NANO LETT, V12, P3213, DOI 10.1021/nl301206p
   Kano MR, 2007, P NATL ACAD SCI USA, V104, P3460, DOI 10.1073/pnas.0611660104
   Kano MR, 2014, ADV DRUG DELIVER REV, V74, P2, DOI 10.1016/j.addr.2013.08.010
   Kano MR, 2009, CANCER SCI, V100, P173, DOI 10.1111/j.1349-7006.2008.01003.x
   Kato M, 2012, INT J PHARMACEUT, V423, P428, DOI 10.1016/j.ijpharm.2011.12.015
   Kharaishvili G, 2014, CANCER CELL INT, V14, P0, DOI 10.1186/1475-2867-14-41
   Khawar IA, 2015, J CONTROL RELEASE, V201, P78, DOI 10.1016/j.jconrel.2014.12.018
   Kim B, 2010, NAT NANOTECHNOL, V5, P465, DOI 10.1038/NNANO.2010.58
   Kim JK, 2009, MOL PHARMACEUT, V6, P978, DOI 10.1021/mp900009n
   Kirtane AR, 2013, ADV DRUG DELIVER REV, V65, P1731, DOI 10.1016/j.addr.2013.09.001
   Kuh HJ, 1999, J PHARMACOL EXP THER, V290, P871
   LeBeau AM, 2009, MOL CANCER THER, V8, P1378, DOI 10.1158/1535-7163.MCT-08-1170
   Lee ES, 2008, J CONTROL RELEASE, V129, P228, DOI 10.1016/j.jconrel.2008.04.024
   Lee GY, 2007, EUR J PHARM BIOPHARM, V67, P646, DOI 10.1016/j.ejpb.2007.03.023
   Lee H, 2010, MOL PHARMACEUT, V7, P1195, DOI 10.1021/mp100038h
   LEUNIG M, 1992, CANCER RES, V52, P6553
   Levacheva I, 2014, COLLOID SURFACE B, V121, P248, DOI 10.1016/j.colsurfb.2014.02.028
   Li YH, 2012, ADV DRUG DELIVER REV, V64, P29, DOI 10.1016/j.addr.2011.04.006
   Li YY, 2008, ACS NANO, V2, P125, DOI 10.1021/nn700145v
   Lieleg O, 2009, BIOPHYS J, V97, P1569, DOI 10.1016/j.bpj.2009.07.009
   Lindblom P, 2003, GENE DEV, V17, P1835, DOI 10.1101/gad.266803
   Liu JQ, 2012, P NATL ACAD SCI USA, V109, P16618, DOI 10.1073/pnas.1117610109
   Loeffler M, 2006, J CLIN INVEST, V116, P1955, DOI 10.1172/JCI26532
   Lu D, 2007, J PHARMACOL EXP THER, V322, P80, DOI 10.1124/jpet.107.121632
   Lu PF, 2012, J CELL BIOL, V196, P395, DOI 10.1083/jcb.201102147
   Mammoto T, 2013, AM J PATHOL, V183, P1293, DOI 10.1016/j.ajpath.2013.06.026
   Mantovani A, 2002, TRENDS IMMUNOL, V23, P549, DOI 10.1016/S1471-4906(02)02302-5
   Manzoor AA, 2012, CANCER RES, V72, P5566, DOI 10.1158/0008-5472.CAN-12-1683
   Masamune A, 2009, J GASTROENTEROL, V44, P249, DOI 10.1007/s00535-009-0013-2
   McKee TD, 2006, CANCER RES, V66, P2509, DOI 10.1158/0008-5472.CAN-05-2242
   Meng FH, 2014, NANOMEDICINE-UK, V9, P487, DOI 10.2217/NNM.13.212
   Meng H, 2013, ACS NANO, V7, P10048, DOI 10.1021/nn404083m
   Miao Lei, 2015, CANCER TREAT RES, V166, P193, DOI 10.1007/978-3-319-16555-4_9
   Miele E, 2009, INT J NANOMED, V4, P99
   Mocellin S, 2001, J IMMUNOTHER, V24, P392, DOI 10.1097/00002371-200109000-00002
   Mok W, 2009, CLIN CANCER RES, V15, P2352, DOI 10.1158/1078-0432.CCR-08-2082
   Murakami M, 2013, CANCER RES, V73, P4862, DOI 10.1158/0008-5472.CAN-13-0062
   Murty SG, 2014, PART PART SYST CHAR, V31, P6
   Nagy JA, 2008, ANGIOGENESIS, V11, P109, DOI 10.1007/s10456-008-9099-z
   Nehoff H, 2014, INT J NANOMED, V9, P2539, DOI 10.2147/IJN.S47129
   Netti PA, 2000, CANCER RES, V60, P2497
   Ozdemir BC, 2014, CANCER CELL, V25, P719, DOI 10.1016/j.ccr.2014.04.005
   Padera TP, 2004, NATURE, V427, P695, DOI 10.1038/427695a
   Parodi A, 2014, ACS NANO, V8, P9874, DOI 10.1021/nn502807n
   Parry D, 1996, MOL CELL BIOL, V16, P3844
   Peinado H, 2012, NAT MED, V18, P883, DOI 10.1038/nm.2753
   Pham HT, 1997, CANCER RES, V57, P778
   Pisano C, 2014, BIOCHEM PHARMACOL, V89, P12, DOI 10.1016/j.bcp.2014.02.010
   Pluen A, 1999, BIOPHYS J, V77, P542, DOI 10.1016/S0006-3495(99)76911-0
   Poon Z, 2011, ACS NANO, V5, P4284, DOI 10.1021/nn200876f
   Potineni A, 2003, J CONTROL RELEASE, V86, P223, DOI 10.1016/S0168-3659(02)00374-7
   Qiu XL, 1999, LUNG, V177, P273, DOI 10.1007/PL00007647
   Quan CW, 2009, J PHYS CHEM C, V113, P6
   Raghunand N, 2000, DRUG RESIST UPDATE, V3, P39, DOI 10.1054/drup.2000.0119
   Ramanujan S, 2002, BIOPHYS J, V83, P1650, DOI 10.1016/S0006-3495(02)73933-7
   Rejinold NS, 2011, INT J BIOL MACROMOL, V49, P161, DOI 10.1016/j.ijbiomac.2011.04.008
   Rejinold NS, 2011, J COLLOID INTERF SCI, V360, P39, DOI 10.1016/j.jcis.2011.04.006
   Roberts WG, 1997, CANCER RES, V57, P765
   Rofstad EK, 2014, NEOPLASIA, V16, P586, DOI 10.1016/j.neo.2014.07.003
   Roode LB, 2014, CANCER RES, V0, P1
   Ruan SB, 2015, NANOSCALE, V7, P9487, DOI 10.1039/c5nr01408e
   SATO H, 1994, NATURE, V370, P61, DOI 10.1038/370061a0
   Schmidt MM, 2009, MOL CANCER THER, V8, P2861, DOI 10.1158/1535-7163.MCT-09-0195
   Seo BR, 2014, ADV DRUG DELIVER REV, V69, P205, DOI 10.1016/j.addr.2013.11.011
   Sethuraman VA, 2006, BIOMACROMOLECULES, V7, P64, DOI 10.1021/bm0503571
   SEVICK EM, 1989, CANCER RES, V49, P3506
   Sherman MH, 2014, CELL, V159, P80, DOI 10.1016/j.cell.2014.08.007
   Smith NR, 2013, CLIN CANCER RES, V19, P6943, DOI 10.1158/1078-0432.CCR-13-1637
   Song GN, 2014, CLIN CANCER RES, V20, P6083, DOI 10.1158/1078-0432.CCR-14-0493
   Stylianopoulos T, 2015, ANN BIOMED ENG, V43, P2291, DOI 10.1007/s10439-015-1276-9
   Stylianopoulos T, 2013, P NATL ACAD SCI USA, V110, P18632, DOI 10.1073/pnas.1318415110
   Stylianopoulos T, 2013, ANN BIOMED ENG, V41, P68, DOI 10.1007/s10439-012-0630-4
   Stylianopoulos T, 2010, BIOPHYS J, V99, P3119, DOI 10.1016/j.bpj.2010.08.065
   Stylianopoulos T, 2010, BIOPHYS J, V99, P1342, DOI 10.1016/j.bpj.2010.06.016
   Sun Y, 2012, NAT MED, V18, P1359, DOI 10.1038/nm.2890
   Swami A, 2014, P NATL ACAD SCI USA, V111, P10287, DOI 10.1073/pnas.1401337111
   Tauro JR, 2005, BIOCONJUGATE CHEM, V16, P1133, DOI 10.1021/bc0501303
   Thambi T, 2014, BIOMATERIALS, V35, P1735, DOI 10.1016/j.biomaterials.2013.11.022
   Thorne RG, 2008, P NATL ACAD SCI USA, V105, P8416, DOI 10.1073/pnas.0711345105
   Thurston G, 1998, J CLIN INVEST, V101, P1401, DOI 10.1172/JCI965
   Torosean S, 2013, NANOMED-NANOTECHNOL, V9, P151, DOI 10.1016/j.nano.2012.07.002
   UNEMORI EN, 1990, J BIOL CHEM, V265, P10681
   Vakoc BJ, 2009, NAT MED, V15, P1219, DOI 10.1038/nm.1971
   Wang YG, 2014, NAT MATER, V13, P204, DOI 10.1038/nmat3819
   Whatcott CJ, 2011, CANCER DISCOV, V1, P291, DOI 10.1158/2159-8290.CD-11-0136
   Wong C, 2011, P NATL ACAD SCI USA, V108, P2426, DOI 10.1073/pnas.1018382108
   Wright ER, 2002, ADV DRUG DELIVER REV, V54, P1057, DOI 10.1016/S0169-409X(02)00059-5
   Xu FY, 2011, MACROMOL RES, V19, P9
   Yahara T, 2003, SURG TODAY, V33, P243
   YATVIN MB, 1978, SCIENCE, V202, P1290, DOI 10.1126/science.364652
   Yokoi K, 2014, CANCER RES, V74, P4239, DOI 10.1158/0008-5472.CAN-13-3494
   YURCHENCO PD, 1987, J CELL BIOL, V105, P2559, DOI 10.1083/jcb.105.6.2559
   Zamboni WC, 2007, CLIN CANCER RES, V13, P7217, DOI 10.1158/1078-0432.CCR-07-1035
   Zhang CY, 2012, BIOMATERIALS, V33, P6273, DOI 10.1016/j.biomaterials.2012.05.025
   Zhang J, 2014, J CONTROL RELEASE, V182, P90, DOI 10.1016/j.jconrel.2014.03.016
   Zhang LZ, 2012, BIOL PHARM BULL, V35, P761, DOI 10.1248/bpb.35.761
   Zhou KJ, 2012, J AM CHEM SOC, V134, P7803, DOI 10.1021/ja300176w
   Zhou KJ, 2011, ANGEW CHEM INT EDIT, V50, P6109, DOI 10.1002/anie.201100884
   Zhu SJ, 2013, MOL PHARMACEUT, V10, P3525, DOI 10.1021/mp400216r
NR 167
TC 162
Z9 166
U1 7
U2 162
PU ELSEVIER SCIENCE BV
PI AMSTERDAM
PA PO BOX 211, 1000 AE AMSTERDAM, NETHERLANDS
SN 0168-3659
EI 1873-4995
J9 J CONTROL RELEASE
JI J. Control. Release
PD DEC 10
PY 2015
VL 219
IS 
BP 192
EP 204
DI 10.1016/j.jconrel.2015.08.017
PG 13
WC Chemistry, Multidisciplinary; Pharmacology & Pharmacy
SC Chemistry; Pharmacology & Pharmacy
GA CX3HK
UT WOS:000365587800017
PM 26277065
DA 2023-09-23
ER

PT J
AU Sainz, B
   Alcala, S
   Garcia, E
   Sanchez-Ripoll, Y
   Azevedo, MM
   Cioffi, M
   Tatari, M
   Miranda-Lorenzo, I
   Hidalgo, M
   Gomez-Lopez, G
   Canamero, M
   Erkan, M
   Kleeff, J
   Garcia-Silva, S
   Sancho, P
   Hermann, PC
   Heeschen, C
AF Sainz, Bruno, Jr.
   Alcala, Sonia
   Garcia, Elena
   Sanchez-Ripoll, Yolanda
   Azevedo, Maria M.
   Cioffi, Michele
   Tatari, Marianthi
   Miranda-Lorenzo, Irene
   Hidalgo, Manuel
   Gomez-Lopez, Gonzalo
   Canamero, Marta
   Erkan, Mert
   Kleeff, Joerg
   Garcia-Silva, Susana
   Sancho, Patricia
   Hermann, Patrick C.
   Heeschen, Christopher
TI Microenvironmental hCAP-18/LL-37 promotes pancreatic ductal adenocarcinoma by activating its cancer stem cell compartment
SO GUT
LA English
DT Article
ID tumor-associated macrophages; antimicrobial protein hcap18/ll-37; vitamin-d-receptor; peptide ll-37; cathelicidin ll-37; myeloid cells; growth-factor; self-renewal; bone-marrow; expression
AB Objectives The tumour stroma/microenvironment not only provides structural support for tumour development, but more importantly it provides cues to cancer stem cells (CSCs) that regulate their self-renewal and metastatic potential. This is certainly true for pancreatic ductal adenocarcinomas (PDAC), where tumour-associated fibroblasts, pancreatic stellate cells and immune cells create an abundant paracrine niche for CSCs via microenvironment-secreted factors. Thus understanding the role that tumour stroma cells play in PDAC development and CSC biology is of utmost importance. Design Microarray analyses, tumour microarray immunohistochemical assays, in vitro co-culture experiments, recombinant protein treatment approaches and in vivo intervention studies were performed to understand the role that the immunomodulatory cationic antimicrobial peptide 18/LL-37 (hCAP-18/LL-37) plays in PDAC biology. Results We found that hCAP-18/LL-37 was strongly expressed in the stroma of advanced primary and secondary PDAC tumours and is secreted by immune cells of the stroma (eg, tumour-associated macrophages) in response to tumour growth factor-beta 1 and particularly CSC-secreted Nodal/ActivinA. Treatment of pancreatic CSCs with recombinant LL-37 increased pluripotency-associated gene expression, self-renewal, invasion and tumourigenicity via formyl peptide receptor 2 (FPR2)- and P2X purinoceptor 7 receptor (P2X7R)-dependent mechanisms, which could be reversed by inhibiting these receptors. Importantly, in a genetically engineered mouse model of K-Ras-driven pancreatic tumourigenesis, we also showed that tumour formation was inhibited by either reconstituting these mice with bone marrow from cathelicidin-related antimicrobial peptide (ie, murine homologue of hCAP-18/LL-37) knockout mice or by pharmacologically inhibiting FPR2 and P2X7R. Conclusions Thus, hCAP-18/LL-37 represents a previously unrecognised PDAC microenvironment factor that plays a critical role in pancreatic CSC-mediated tumourigenesis.
C1 [Sainz, Bruno, Jr.; Alcala, Sonia; Sanchez-Ripoll, Yolanda; Azevedo, Maria M.; Cioffi, Michele; Tatari, Marianthi; Miranda-Lorenzo, Irene; Garcia-Silva, Susana; Sancho, Patricia; Hermann, Patrick C.; Heeschen, Christopher] Spanish Natl Canc Res Ctr CNIO, Mol Pathol Programme, Stem Cells & Canc Grp, Madrid, Spain.
   [Sainz, Bruno, Jr.; Alcala, Sonia] Univ Autonoma Madrid, Dept Prevent Med Publ Hlth & Microbiol, E-28029 Madrid, Spain.
   [Garcia, Elena] Spanish Natl Canc Res Ctr CNIO, Mol Diagnost Unit, Madrid, Spain.
   [Garcia, Elena] Hosp Univ Fdn Alcorcon, Dept Pathol, Madrid, Spain.
   [Hidalgo, Manuel] Spanish Natl Canc Res Ctr CNIO, Clin Res Programme, Gastrointestinal Canc Clin Res Unit, Madrid, Spain.
   [Gomez-Lopez, Gonzalo] Spanish Natl Canc Res Ctr CNIO, Bioinformat Unit, Madrid, Spain.
   [Canamero, Marta] Spanish Natl Canc Res Ctr CNIO, Histopathol Unit, Madrid, Spain.
   [Erkan, Mert; Kleeff, Joerg] Tech Univ Munich, Klinikum Rechts Isar, Dept Surg, D-80290 Munich, Germany.
   [Erkan, Mert] Koc Univ, Sch Med, Istanbul, Turkey.
   [Hermann, Patrick C.] Univ Ulm, Dept Internal Med 1, D-89069 Ulm, Germany.
   [Heeschen, Christopher] Queen Mary Univ London, Barts Canc Inst, Ctr Stem Cells Canc & Ageing, London, England.
C3 Centro Nacional de Investigaciones Oncologicas (CNIO); Autonomous University of Madrid; Centro Nacional de Investigaciones Oncologicas (CNIO); Alcorcon Foundation University Hospital; Centro Nacional de Investigaciones Oncologicas (CNIO); Centro Nacional de Investigaciones Oncologicas (CNIO); Centro Nacional de Investigaciones Oncologicas (CNIO); Technical University of Munich; Koc University; Ulm University; University of London; Queen Mary University London
RP Sainz, B (通讯作者)，Univ Autonoma Madrid, Dept Prevent Med Publ Hlth & Microbiol, E-28029 Madrid, Spain.
EM bruno.sainz@uam.es; c.heeschen@qmul.ac.uk
FU ERC [Pa-CSC 233460]; European Community [256974, 602783]; Subdireccion General de Evaluacion y Fomento de la Investigacion; Fondo de Investigacion Sanitaria [PS09/02129, PI12/02643]; Programa Nacional de Internacionalizacion de la I+D, Subprogramma: FCCI 2009 (PLE2009-0105); Ministerio de Economia y Competitividad (es), Spain; Ministerio de Economia y Competitividad, Spain; Clinic and Laboratory Integration Program (CLIP) grant from the Cancer Research Institute, NY, NY; La Caixa Predoctoral Fellowship
CR Acharyya S, 2012, CELL, V150, P165, DOI 10.1016/j.cell.2012.04.042
   AGERBERTH B, 1995, P NATL ACAD SCI USA, V92, P195, DOI 10.1073/pnas.92.1.195
   Bachem MG, 2005, GASTROENTEROLOGY, V128, P907, DOI 10.1053/j.gastro.2004.12.036
   Biswas SK, 2010, NAT IMMUNOL, V11, P889, DOI 10.1038/ni.1937
   Bonde AK, 2012, BMC CANCER, V12, P0, DOI 10.1186/1471-2407-12-35
   Chao MP, 2010, CELL, V142, P699, DOI 10.1016/j.cell.2010.07.044
   Chu GC, 2007, J CELL BIOCHEM, V101, P887, DOI 10.1002/jcb.21209
   Coffelt SB, 2008, INT J CANCER, V122, P1030, DOI 10.1002/ijc.23186
   Coffelt SB, 2009, MOL CANCER RES, V7, P907, DOI 10.1158/1541-7786.MCR-08-0326
   Coffelt SB, 2009, P NATL ACAD SCI USA, V106, P3806, DOI 10.1073/pnas.0900244106
   Dai XJ, 2010, J DERMATOL SCI, V60, P179, DOI 10.1016/j.jdermsci.2010.09.008
   Farrow B, 2004, ANN SURG, V239, P763, DOI 10.1097/01.sla.0000128681.76786.07
   Flavell RA, 2010, NAT REV IMMUNOL, V10, P554, DOI 10.1038/nri2808
   Gombart AF, 2005, FASEB J, V19, P1067, DOI 10.1096/fj.04-3284com
   Gordon S, 2003, NAT REV IMMUNOL, V3, P23, DOI 10.1038/nri978
   Grosse-Steffen T, 2012, CLIN DEV IMMUNOL, V0, P0, DOI DOI 10.1155/2012/720768
   Hamilton TA, 2014, FRONT IMMUNOL, V5, P0, DOI 10.3389/fimmu.2014.00554
   Heilborn JD, 2005, INT J CANCER, V114, P713, DOI 10.1002/ijc.20795
   Heilborn JD, 2003, J INVEST DERMATOL, V120, P379, DOI 10.1046/j.1523-1747.2003.12069.x
   Hermann PC, 2007, CELL STEM CELL, V1, P313, DOI 10.1016/j.stem.2007.06.002
   Heusinkveld M, 2011, J TRANSL MED, V9, P0, DOI 10.1186/1479-5876-9-216
   Heusinkveld M, 2011, J IMMUNOL, V187, P1157, DOI 10.4049/jimmunol.1100889
   Hingorani SR, 2005, CANCER CELL, V7, P469, DOI 10.1016/j.ccr.2005.04.023
   Iacobuzio-Donahue CA, 2009, J CLIN ONCOL, V27, P1806, DOI 10.1200/JCO.2008.17.7188
   Koczulla R, 2003, J CLIN INVEST, V111, P1665, DOI 10.1172/JCI200317545
   Kreso A, 2014, CELL STEM CELL, V14, P275, DOI 10.1016/j.stem.2014.02.006
   Kurahara H, 2011, J SURG RES, V167, PE211, DOI 10.1016/j.jss.2009.05.026
   LARRICK JW, 1995, INFECT IMMUN, V63, P1291, DOI 10.1128/IAI.63.4.1291-1297.1995
   Li CW, 2007, CANCER RES, V67, P1030, DOI 10.1158/0008-5472.CAN-06-2030
   Li D, 2014, ONCOGENE, V33, P2709, DOI 10.1038/onc.2013.248
   Li D, 2013, 2013 INTERNATIONAL CONFERENCE ON VIRTUAL REALITY AND VISUALIZATION (ICVRV 2013), V0, PP37, DOI 10.1109/ICVRV.2013.14
   Lonardo E, 2012, CELL CYCLE, V11, P1282, DOI 10.4161/cc.19679
   Lonardo E, 2011, CELL STEM CELL, V9, P433, DOI 10.1016/j.stem.2011.10.001
   Mantovani A, 2002, TRENDS IMMUNOL, V23, P549, DOI 10.1016/S1471-4906(02)02302-5
   Mantovani A, 2010, CURR OPIN IMMUNOL, V22, P231, DOI 10.1016/j.coi.2010.01.009
   Massague J, 2008, CELL, V134, P215, DOI 10.1016/j.cell.2008.07.001
   Miranda-Lorenzo I, 2014, NAT METHODS, V11, P1161, DOI 10.1038/nmeth.3112
   Mueller MT, 2009, GASTROENTEROLOGY, V137, P1102, DOI 10.1053/j.gastro.2009.05.053
   Nagaoka I, 2006, J IMMUNOL, V176, P3044, DOI 10.4049/jimmunol.176.5.3044
   Nizet V, 2001, NATURE, V414, P454, DOI 10.1038/35106587
   Park K, 2011, J BIOL CHEM, V286, P34121, DOI 10.1074/jbc.M111.250431
   Paulson AS, 2013, GASTROENTEROLOGY, V144, P1316, DOI 10.1053/j.gastro.2013.01.078
   Pollard JW, 2004, NAT REV CANCER, V4, P71, DOI 10.1038/nrc1256
   Rasheed ZA, 2010, JNCI-J NATL CANCER I, V102, P340, DOI 10.1093/jnci/djp535
   Ren SX, 2012, CANCER RES, V72, P6512, DOI 10.1158/0008-5472.CAN-12-2359
   Rivas-Santiago B, 2008, INFECT IMMUN, V76, P935, DOI 10.1128/IAI.01218-07
   Sainz B, 2014, CANCER RES, V74, P7309, DOI 10.1158/0008-5472.CAN-14-1354
   Sica A, 2006, EUR J CANCER, V42, P717, DOI 10.1016/j.ejca.2006.01.003
   Sierra-Filardi E, 2011, BLOOD, V117, P5092, DOI 10.1182/blood-2010-09-306993
   Tomasinsig L, 2008, J BIOL CHEM, V283, P30471, DOI 10.1074/jbc.M802185200
   Tsai YC, 2011, PLOS ONE, V6, P0, DOI 10.1371/journal.pone.0024291
   Verreck FAW, 2006, J LEUKOCYTE BIOL, V79, P285, DOI 10.1189/jlb.0105015
   von Haussen J, 2008, LUNG CANCER, V59, P12, DOI 10.1016/j.lungcan.2007.07.014
   Weber G, 2009, BREAST CANCER RES, V11, P0, DOI 10.1186/bcr2221
   Wu W, 2012, LEUKEMIA, V26, P736, DOI 10.1038/leu.2011.252
   Yang D, 2000, J EXP MED, V192, P1069, DOI 10.1084/jem.192.7.1069
NR 56
TC 102
Z9 104
U1 1
U2 36
PU BMJ PUBLISHING GROUP
PI LONDON
PA BRITISH MED ASSOC HOUSE, TAVISTOCK SQUARE, LONDON WC1H 9JR, ENGLAND
SN 0017-5749
EI 1468-3288
J9 GUT
JI Gut
PD DEC 15
PY 2015
VL 64
IS 12
BP 1921
EP 1935
DI 10.1136/gutjnl-2014-308935
PG 15
WC Gastroenterology & Hepatology
SC Gastroenterology & Hepatology
GA CW3AC
UT WOS:000364863300013
PM 25841238
DA 2023-09-23
ER

PT J
AU Alexeyenko, A
   Alkasalias, T
   Pavlova, T
   Szekely, L
   Kashuba, V
   Rundqvist, H
   Wiklund, P
   Egevad, L
   Csermely, P
   Korcsmaros, T
   Guven, H
   Klein, G
AF Alexeyenko, Andrey
   Alkasalias, Twana
   Pavlova, Tatiana
   Szekely, Laszlo
   Kashuba, Vladimir
   Rundqvist, Helene
   Wiklund, Peter
   Egevad, Lars
   Csermely, Peter
   Korcsmaros, Tamas
   Guven, Hayrettin
   Klein, George
TI Confrontation of fibroblasts with cancer cells in vitro: gene network analysis of transcriptome changes and differential capacity to inhibit tumor growth
SO JOURNAL OF EXPERIMENTAL & CLINICAL CANCER RESEARCH
LA English
DT Article
DE Fibroblast; Stroma; Transcriptome; Systems biology; Differential expression; Cancer associated fibroblasts (CAFs); Cancer cell growth
ID set enrichment analysis
AB Background: There is growing evidence that emerging malignancies in solid tissues might be kept under control by physical intercellular contacts with normal fibroblasts. Methods: Here we characterize transcriptional landscapes of fibroblasts that confronted cancer cells. We studied four pairs of in vitro and ex vivo fibroblast lines which, within each pair, differed in their capacity to inhibit cancer cells. The natural process was modeled in vitro by confronting the fibroblasts with PC-3 cancer cells. Fibroblast transcriptomes were recorded by Affymetrix microarrays and then investigated using network analysis. Results: The network enrichment analysis allowed us to separate confrontation-and inhibition-specific components of the fibroblast transcriptional response. Confrontation-specific differences were stronger and were characterized by changes in a number of pathways, including Rho, the YAP/TAZ cascade, NF-kB, and TGF-beta signaling, as well as the transcription factor RELA. Inhibition-specific differences were more subtle and characterized by involvement of Rho signaling at the pathway level and by potential individual regulators such as IL6, MAPK8, MAP2K4, PRKCA, JUN, STAT3, and STAT5A. Conclusions: We investigated the interaction between cancer cells and fibroblasts in order to shed light on the potential mechanisms and explain the differential inhibitory capacity of the latter, which enabled both a holistic view on the process and details at the gene/protein level. The combination of our methods pointed to proteins, such as members of the Rho pathway, pro-inflammatory signature and the YAP1/TAZ cascade, that warrant further investigation via tools of experimental perturbation. We also demonstrated functional congruence between the in vitro and ex vivo models. The microarray data are made available via the Gene Expression Omnibus as GSE57199.
C1 [Alexeyenko, Andrey; Alkasalias, Twana; Pavlova, Tatiana; Szekely, Laszlo; Kashuba, Vladimir; Guven, Hayrettin; Klein, George] Karolinska Inst, Dept Microbiol, Tumor & Cell Biol MTC, Stockholm, Sweden.
   [Alexeyenko, Andrey] Karolinska Inst, Sci Life Lab, Bioinformat Infrastruct Life Sci, Solna, Sweden.
   [Alkasalias, Twana] Salahaddin Univ, Dept Biol, Coll Sci, Erbil, Kurdistan, Iraq.
   [Kashuba, Vladimir] UNAS, Inst Mol Biol & Genet, Kiev, Ukraine.
   [Rundqvist, Helene] Karolinska Inst, Dept Cell & Mol Biol CMB, Stockholm, Sweden.
   [Wiklund, Peter] Karolinska Inst, Urol Sect, Dept Mol Med & Surg, Stockholm, Sweden.
   [Egevad, Lars] Karolinska Inst, Dept Oncol Pathol, Stockholm, Sweden.
   [Csermely, Peter] Semmelweis Univ, Dept Med Chem, Budapest 8, Hungary.
   [Korcsmaros, Tamas] TGAC, Genome Anal Ctr, Norwich, Norfolk, England.
   [Korcsmaros, Tamas] Inst Food Res, Gut Hlth & Food Safety Programme, Norwich, Norfolk, England.
C3 Karolinska Institutet; Karolinska Institutet; Salahaddin University; National Academy of Sciences Ukraine; Institute of Molecular Biology & Genetics of NASU; Karolinska Institutet; Karolinska Institutet; Karolinska Institutet; Semmelweis University; The Genome Analysis Centre (TGAC); UK Research & Innovation (UKRI); Biotechnology and Biological Sciences Research Council (BBSRC); Quadram Institute; University of East Anglia
RP Alexeyenko, A (通讯作者)，Karolinska Inst, Dept Microbiol, Tumor & Cell Biol MTC, Stockholm, Sweden.
EM andrej.alekseenko@scilifelab.se
FU Concern Foundation, Los Angeles; Cancer Research Institute, New York; Swedish Research Council; Swedish Cancer Society; Hungarian Academy of Sciences; BBSRC; Hungarian Science Foundation [OTKA K-83314]; BILS (Bioinformatics Infrastructure for Life Sciences); computational biology at The Genome Analysis Centre; BBSRC [BBS/E/T/000PR5885, BBS/E/F/00044500, BBS/E/T/000PR6193] Funding Source: UKRI; Biotechnology and Biological Sciences Research Council [BBS/E/F/00044500, BBS/E/T/000PR5885, BBS/E/T/000PR6193] Funding Source: researchfish
CR Alexeyenko A, 2012, BMC BIOINFORMATICS, V13, P0, DOI 10.1186/1471-2105-13-226
   Alexeyenko A, 2010, PLOS ONE, V5, P0, DOI 10.1371/journal.pone.0010465
   Alexeyenko A, 2009, GENOME RES, V19, P1107, DOI 10.1101/gr.087528.108
   Alkasalias T, 2014, P NATL ACAD SCI US, V17, P0
   Aragona M, 2013, CELL, V154, P1047, DOI 10.1016/j.cell.2013.07.042
   Ashburner M, 2000, NAT GENET, V25, P25, DOI 10.1038/75556
   BENJAMINI Y, 1995, J R STAT SOC B, V57, P289, DOI 10.1111/j.2517-6161.1995.tb02031.x
   Bovolenta LA, 2012, BMC GENOMICS, V13, P0, DOI 10.1186/1471-2164-13-405
   Bozoky B, 2013, INT J CANCER, V133, P286, DOI 10.1002/ijc.28035
   Busch S, 2013, ONCOGENE, V16, P0
   Croft D, 2014, NUCLEIC ACIDS RES, V42, PD472, DOI 10.1093/nar/gkt1102
   Drake LE, 2014, J PATHOL, V232, P283, DOI 10.1002/path.4298
   Erez N, 2010, CANCER CELL, V17, P135, DOI 10.1016/j.ccr.2009.12.041
   Fisher R, 1925, STAT METHODS RES WOR, V0, P0
   Flaberg E, 2012, INT J CANCER, V131, P2274, DOI 10.1002/ijc.27521
   Flaberg E, 2011, INT J CANCER, V128, P2793, DOI 10.1002/ijc.25612
   Frings O, 2013, AM J PATHOL, V182, P2037, DOI 10.1016/j.ajpath.2013.02.018
   Gad AKB, 2012, MOL BIOL CELL, V23, P4807, DOI 10.1091/mbc.E12-07-0555
   Giannoni E, 2011, ANTIOXID REDOX SIGN, V14, P2361, DOI 10.1089/ars.2010.3727
   Hornbeck PV, 2012, NUCLEIC ACIDS RES, V40, PD261, DOI 10.1093/nar/gkr1122
   Hudson TJ, 2010, NATURE, V464, P993, DOI 10.1038/nature08987
   Kanehisa M, 2002, NUCLEIC ACIDS RES, V30, P42, DOI 10.1093/nar/30.1.42
   Karagiannis GS, 2012, MOL CANCER RES, V10, P1403, DOI 10.1158/1541-7786.MCR-12-0307
   Liu J, 2014, GYNECOL ONCOL, V132, P81, DOI 10.1016/j.ygyno.2013.11.003
   Lowry R, 2008, ONE WAY ANOVA INDEPE, V0, P0
   Malek JA, 2012, J TRANSL MED, V10, P0, DOI 10.1186/1479-5876-10-121
   Maslov S, 2002, SCIENCE, V296, P910, DOI 10.1126/science.1065103
   Merid SK, 2014, BMC BIOINFORMATICS, V15, P0, DOI 10.1186/1471-2105-15-308
   Ploner A, 2006, BIOINFORMATICS, V22, P556, DOI 10.1093/bioinformatics/btk013
   Ribeiro R, 2012, J EXP CLIN CANC RES, V31, P0, DOI 10.1186/1756-9966-31-32
   Ruepp A, 2008, NUCLEIC ACIDS RES, V36, PD646, DOI 10.1093/nar/gkm936
   Saucedo LJ, 2007, NAT REV MOL CELL BIO, V8, P613, DOI 10.1038/nrm2221
   Schaefer CF, 2009, NUCLEIC ACIDS RES, V37, PD674, DOI 10.1093/nar/gkn653
   Shannon P, 2003, GENOME RES, V13, P2498, DOI 10.1101/gr.1239303
   STOKER MGP, 1966, J CELL SCI, V1, P297
   Stone S, 2006, HUM MOL GENET, V15, P2709, DOI 10.1093/hmg/ddl204
   Subramanian A, 2005, P NATL ACAD SCI USA, V102, P15545, DOI 10.1073/pnas.0506580102
   Tuxhorn JA, 2002, CANCER RES, V62, P6021
   Yonezawa T, 2003, GLIA, V44, P190, DOI 10.1002/glia.10279
NR 39
TC 10
Z9 12
U1 1
U2 9
PU BMC
PI LONDON
PA CAMPUS, 4 CRINAN ST, LONDON N1 9XW, ENGLAND
SN 1756-9966
EI 
J9 J EXP CLIN CANC RES
JI J. Exp. Clin. Cancer Res.
PD JUN 18
PY 2015
VL 34
IS 
BP 
EP 
DI 10.1186/s13046-015-0178-x
PG 17
WC Oncology
SC Oncology
GA CK8MD
UT WOS:000356491300001
PM 26081588
DA 2023-09-23
ER

PT J
AU Hakelius, M
   Saiepour, D
   Goransson, H
   Rubin, K
   Gerdin, B
   Nowinski, D
AF Hakelius, Malin
   Saiepour, Daniel
   Goransson, Hanna
   Rubin, Kristofer
   Gerdin, Bengt
   Nowinski, Daniel
TI Differential Gene Regulation in Fibroblasts in Co-culture with Keratinocytes and Head and Neck SCC Cells
SO ANTICANCER RESEARCH
LA English
DT Article
DE Head and neck cancer; keratinocytes; differential gene regulation; array
ID expression profiles; carcinoma-cells; dna-damage; in-vivo; oligonucleotide arrays; human cytomegalovirus; microarray analysis; dermal fibroblasts; innate immunity; growth-factor
AB Background: While carcinoma-associated fibroblasts (CAFs) support tumorigenesis, normal tissue fibroblasts suppress tumor progression. Mechanisms behind conversion of fibroblasts into a CAF phenotype are largely unrevealed. Materials and Methods: Transwell co-cultures with fibroblasts in collagen gels and squamous-cell carcinoma (SCC) cells or normal oral keratinocytes (NOKs) in inserts. Differences in fibroblast global gene expression were analyzed using Affymetrix arrays and subsequent functional annotation and cluster analysis, as well as gene set enrichment analysis were performed. Results: There were 52 up-regulated and 30 down-regulated transcript IDs (>2-fold, p<0.05) in fibroblasts co-cultured with SCC compared to NOKs. Functional analysis demonstrated an enrichment of collagen-related genes. There were similarities with gene sets reflecting a non-specific, innate-type response with activation of both interferon pathways and connective tissue turnover. Conclusion: There were distinct differences in fibroblast gene expression between the co-culture types. Many were in genes related to an innate-type of response and to connective tissue turnover.
C1 [Hakelius, Malin; Saiepour, Daniel; Gerdin, Bengt; Nowinski, Daniel] Uppsala Univ, Dept Surg Sci, Uppsala, Sweden.
   [Hakelius, Malin; Saiepour, Daniel; Gerdin, Bengt; Nowinski, Daniel] Uppsala Univ, Dept Plast Surg, Uppsala, Sweden.
   [Rubin, Kristofer] Uppsala Univ, Dept Med Biochem & Microbiol, Uppsala, Sweden.
   [Goransson, Hanna] Uppsala Univ, Dept Med Sci, Array Facil, Uppsala, Sweden.
C3 Uppsala University; Uppsala University; Uppsala University; Uppsala University
RP Nowinski, D (通讯作者)，Univ Uppsala Hosp, Dept Plast & Maxillofacial Surg, S-75185 Uppsala, Sweden.
EM daniel.nowinski@surgsci.uu.se
CR BENJAMINI Y, 1995, J R STAT SOC B, V57, P289, DOI 10.1111/j.2517-6161.1995.tb02031.x
   Bitko V, 1997, VIROLOGY, V232, P369, DOI 10.1006/viro.1997.8582
   Bottazzi B, 2009, IMMUNOL REV, V227, P9, DOI 10.1111/j.1600-065X.2008.00719.x
   Carriere V, 2007, P NATL ACAD SCI USA, V104, P282, DOI 10.1073/pnas.0606854104
   Chang HY, 2004, PLOS BIOL, V2, P206, DOI 10.1371/journal.pbio.0020007
   CHOMCZYNSKI P, 1993, BIOTECHNIQUES, V15, P532
   da Costa RMA, 2005, ONCOGENE, V24, P1359, DOI 10.1038/sj.onc.1208288
   Dasu MRK, 2004, J PATHOL, V202, P476, DOI 10.1002/path.1539
   DVORAK HF, 1986, NEW ENGL J MED, V315, P1650
   ELIAS JA, 1994, J IMMUNOL, V152, P2421
   Gaggioli C, 2007, NAT CELL BIOL, V9, P1392, DOI 10.1038/ncb1658
   Garlanda C, 2005, ANNU REV IMMUNOL, V23, P337, DOI 10.1146/annurev.immunol.23.021704.115756
   Gautier L, 2004, BIOINFORMATICS, V20, P307, DOI 10.1093/bioinformatics/btg405
   Gentile M, 2003, NUCLEIC ACIDS RES, V31, P4779, DOI 10.1093/nar/gkg675
   GRENMAN R, 1992, ARCH OTOLARYNGOL, V118, P542
   Hakelius M, 2013, ANTICANCER RES, V33, P3113
   Hakelius M, 2012, ORAL ONCOL, V48, P1236, DOI 10.1016/j.oraloncology.2012.06.013
   Hinz M, 2002, J EXP MED, V196, P605, DOI 10.1084/jem.20020062
   Huang DW, 2009, NAT PROTOC, V4, P44, DOI 10.1038/nprot.2008.211
   Huang DW, 2009, NUCLEIC ACIDS RES, V37, P1, DOI 10.1093/nar/gkn923
   Inforzato A, 2013, SEMIN IMMUNOL, V25, P79, DOI 10.1016/j.smim.2013.05.002
   Irizarry RA, 2003, BIOSTATISTICS, V4, P249, DOI 10.1093/biostatistics/4.2.249
   Kalluri R, 2006, NAT REV CANCER, V6, P392, DOI 10.1038/nrc1877
   Klingauf M, 2013, BIOL CELL, V105, P91, DOI 10.1111/boc.201200030
   Kojima Y, 2010, P NATL ACAD SCI USA, V107, P20009, DOI 10.1073/pnas.1013805107
   Kyng KJ, 2005, ONCOGENE, V24, P5026, DOI 10.1038/sj.onc.1208692
   Lansford CGR, 2002, HEAD NECK CANC HUMAN, V2, P185
   Li C, 2001, P NATL ACAD SCI USA, V98, P31, DOI 10.1073/pnas.011404098
   Liang G, 2002, CANCER RES, V62, P961
   Lindvall C, 2003, CANCER RES, V63, P1743
   Ly DH, 2000, SCIENCE, V287, P2486, DOI 10.1126/science.287.5462.2486
   Mahajan VB, 2002, INVEST OPHTH VIS SCI, V43, P2143
   Marsh T, 2013, BBA-MOL BASIS DIS, V1832, P1070, DOI 10.1016/j.bbadis.2012.10.013
   Mishra PJ, 2008, CANCER RES, V68, P4331, DOI 10.1158/0008-5472.CAN-08-0943
   Moussion C, 2008, PLOS ONE, V3, P0, DOI 10.1371/journal.pone.0003331
   Nakagawa H, 2004, ONCOGENE, V23, P7366, DOI 10.1038/sj.onc.1208013
   Newman JC, 2006, P NATL ACAD SCI USA, V103, P9613, DOI 10.1073/pnas.0510909103
   Nowinski D, 2004, J INVEST DERMATOL, V122, P216, DOI 10.1046/j.0022-202X.2003.22112.x
   Nowinski D, 2010, J CELL BIOCHEM, V110, P1226, DOI 10.1002/jcb.22637
   Nowinski D, 2002, J INVEST DERMATOL, V119, P449, DOI 10.1046/j.1523-1747.2002.01841.x
   Ostman A, 2009, CURR OPIN GENET DEV, V19, P67, DOI 10.1016/j.gde.2009.01.003
   Oh JH, 2005, MAMM GENOME, V16, P942, DOI 10.1007/s00335-005-0075-2
   Pedersen TX, 2003, ONCOGENE, V22, P3964, DOI 10.1038/sj.onc.1206614
   Pietras K, 2010, EXP CELL RES, V316, P1324, DOI 10.1016/j.yexcr.2010.02.045
   Ren B, 2002, GENE DEV, V16, P245, DOI 10.1101/gad.949802
   Rheinwald J G, 1980, METHODS CELL BIOL, V21A, P229, DOI 10.1016/S0091-679X(08)60769-4
   Schmitz J, 2005, IMMUNITY, V23, P479, DOI 10.1016/j.immuni.2005.09.015
   Smyth GK, 2004, STAT APPL GENET MOL, V3, P0, DOI 10.2202/1544-6115.1027
   Song YJ, 2002, P NATL ACAD SCI USA, V99, P2836, DOI 10.1073/pnas.052010099
   Subramanian A, 2005, P NATL ACAD SCI USA, V102, P15545, DOI 10.1073/pnas.0506580102
   Traynor Jeff, 2002, BMC MED GENET, V3, P12, DOI 10.1186/1471-2350-3-12
   van Rooyen BA, 2013, CELL COMMUN SIGNAL, V11, P0, DOI 10.1186/1478-811X-11-75
   Verrecchia F, 2001, J BIOL CHEM, V276, P17058, DOI 10.1074/jbc.M100754200
   Wang G, 2004, NUCLEIC ACIDS RES, V32, P2231, DOI 10.1093/nar/gkh541
   Warters RL, 2009, RADIAT RES, V172, P82, DOI 10.1667/RR1677.1
   Wisniewski Hans-Georg, 1997, CYTOKINE AND GROWTH FACTOR REVIEWS, V8, P143, DOI 10.1016/S1359-6101(97)00008-7
   Yague E, 2007, CANCER RES, V67, P1130, DOI 10.1158/0008-5472.CAN-06-2574
   Zhou T, 2007, CELL CYCLE, V6, P972, DOI 10.4161/cc.6.8.4106
   Zhu H, 1998, P NATL ACAD SCI USA, V95, P14470, DOI 10.1073/pnas.95.24.14470
NR 59
TC 3
Z9 3
U1 0
U2 4
PU INT INST ANTICANCER RESEARCH
PI ATHENS
PA EDITORIAL OFFICE 1ST KM KAPANDRITIOU-KALAMOU RD KAPANDRITI, PO BOX 22, ATHENS 19014, GREECE
SN 0250-7005
EI 1791-7530
J9 ANTICANCER RES
JI Anticancer Res.
PD JUN 15
PY 2015
VL 35
IS 6
BP 3253
EP 3265
DI 
PG 13
WC Oncology
SC Oncology
GA CJ1VW
UT WOS:000355273800015
PM 26026085
DA 2023-09-23
ER

PT J
AU Kinoshita, H
   Yashiro, M
   Fukuoka, T
   Hasegawa, T
   Morisaki, T
   Kasashima, H
   Masuda, G
   Noda, S
   Hirakawa, K
AF Kinoshita, Haruhito
   Yashiro, Masakazu
   Fukuoka, Tatsunari
   Hasegawa, Tsuyoshi
   Morisaki, Tamami
   Kasashima, Hiroaki
   Masuda, Go
   Noda, Satoru
   Hirakawa, Kosei
TI Diffuse-type gastric cancer cells switch their driver pathways from FGFR2 signaling to SDF1/CXCR4 axis in hypoxic tumor microenvironments
SO CARCINOGENESIS
LA English
DT Article
ID growth-factor-beta; peritoneal carcinomatosis; stromal fibroblasts; colon-cancer; expression; cxcr4; proliferation; metastasis; model
AB Cancer-associated fibroblasts (CAFs) have been considered to play an important role for tumor progression of cancer. Solid tumors contain heterogeneous distribution of oxygen in their microenvironments. This study investigated the growth signaling of gastric cancer (GC) cells in focus on the interaction with CAFs and GC cells under normoxia and hypoxia. Four diffuse-type GC cell lines, two intestinal-type GC cell lines and three CAF cell lines were used. Cells were examined for expression of C-X-C chemokine receptor 4 (CXCR4), fibroblast growth factor receptor 2 (FGFR2) and stromal-derived factor 1 (SDF1) by RT-PCR, western blot, ELISA and immunohistochemical staining of xenografted tumors. GC cell proliferation was examined under hypoxia in the presence or absence of CAFs, a FGFR2 inhibitor, a CXCR4 inhibitor and HIF1a siRNA. Proliferation of diffuse-type GC cells, but not intestinal-type GC cells, was significantly increased by CAFs. CXCR4 expression by diffuse-type GC cells was significantly increased in hypoxia, while FGFR2 expression was decreased. CXCR4 expression was correlated with hypoxic microenvironment of xenografted tumor, but FGFR2 expression was not. FGFR2 inhibition significantly decreased the growth-stimulating activity of CAFs for diffuse-type GC cells in normoxia. In contrast, CXCR4 inhibition significantly decreased the growth-stimulating activity of CAFs in hypoxia. SDF1 production by CAFs was increased in hypoxia, while cancer cells did not produce SDF1. HIF1 siRNA significantly decreased both CXCR4 expression by diffuse-type GC cells and SDF1 production by CAFs. These findings suggest that diffuse-type GC cells might switch their driver pathways from FGFR2 signaling to SDF1/CXCR4 axis through HIF1 in hypoxic tumor microenvironments.
C1 [Kinoshita, Haruhito; Yashiro, Masakazu; Fukuoka, Tatsunari; Hasegawa, Tsuyoshi; Morisaki, Tamami; Kasashima, Hiroaki; Masuda, Go; Noda, Satoru; Hirakawa, Kosei] Osaka City Univ, Grad Sch Med, Dept Surg Oncol, Abeno Ku, Osaka 5458585, Japan.
   [Yashiro, Masakazu] Osaka City Univ, Grad Sch Med, Oncol Inst Geriatr & Med Sci, Abeno Ku, Osaka 5458585, Japan.
C3 Osaka Metropolitan University; Osaka Metropolitan University
RP Yashiro, M (通讯作者)，Osaka City Univ, Grad Sch Med, Dept Surg Oncol, Abeno Ku, 1-4-3 Asahi Machi, Osaka 5458585, Japan.
EM m9312510@med.osaka-cu.ac.jp
FU KAKENHI [22390262, 23390329, 26293307]; National Cancer Center Research and Development Fund [23-A-9]; Priority Research Fund of Osaka City University; Grants-in-Aid for Scientific Research [26293307] Funding Source: KAKEN
CR Casazza A, 2014, ONCOGENE, V33, P1743, DOI 10.1038/onc.2013.121
   Chen CY, 2002, HEPATO-GASTROENTEROL, V49, P874
   Chung HW, 2014, WORLD J GASTROENTERO, V20, P1667, DOI 10.3748/wjg.v20.i7.1667
   Fuyuhiro Y, 2012, CANCER SCI, V103, P797, DOI 10.1111/j.1349-7006.2012.02209.x
   Harper J, 2014, SEMIN CANCER BIOL, V25, P69, DOI 10.1016/j.semcancer.2013.12.005
   Hasegawa T, 2014, INT J CANCER, V134, P1785, DOI 10.1002/ijc.28520
   Helmlinger G, 2002, CLIN CANCER RES, V8, P1284
   Ikeguchi M, 2004, IN VIVO, V18, P577
   Inoue T, 1997, JPN J CANCER RES, V88, P152, DOI 10.1111/j.1349-7006.1997.tb00360.x
   Kaelin WG, 2008, MOL CELL, V30, P393, DOI 10.1016/j.molcel.2008.04.009
   Kalluri R, 2006, NAT REV CANCER, V6, P392, DOI 10.1038/nrc1877
   Kato Y, 2010, BRIT J CANCER, V102, P898, DOI 10.1038/sj.bjc.6605543
   Kato Y, 2010, DIGESTION, V82, P246, DOI 10.1159/000297208
   Katsumoto K, 2013, THERANOSTICS, V3, P11, DOI 10.7150/thno.4806
   Kizaka-Kondoh S, 2009, CLIN CANCER RES, V15, P3433, DOI 10.1158/1078-0432.CCR-08-2267
   Koizumi Keiichi, 2012, FRONT BIOSCI (SCHOL ED), V4, P269
   Lee HJ, 2012, HISTOL HISTOPATHOL, V27, P1155, DOI 10.14670/HH-27.1155
   Matsuoka J, 2013, PLOS ONE, V8, P0, DOI 10.1371/journal.pone.0062310
   Muller A, 2001, NATURE, V410, P50, DOI 10.1038/35065016
   Nakamura K, 2006, GASTROENTEROLOGY, V131, P1530, DOI 10.1053/j.gastro.2006.08.030
   Nakazawa K, 2003, CANCER RES, V63, P8848
   Noda S, 2010, EUR J CANCER, V46, P995, DOI 10.1016/j.ejca.2010.01.007
   Oh YS, 2012, ONCOL REP, V28, P2239, DOI 10.3892/or.2012.2063
   Orimo A, 2005, CELL, V121, P335, DOI 10.1016/j.cell.2005.02.034
   Romain B, 2014, MOL CANCER, V13, P0, DOI 10.1186/1476-4598-13-58
   Saarnio J, 1998, AM J PATHOL, V153, P279, DOI 10.1016/S0002-9440(10)65569-1
   Schioppa T, 2003, J EXP MED, V198, P1391, DOI 10.1084/jem.20030267
   Snell CE, 2014, PLOS ONE, V9, P0, DOI 10.1371/journal.pone.0088955
   Tripathi M, 2012, CELL ADHES MIGR, V6, P231, DOI 10.4161/cam.20419
   Yashiro M, 1996, BRIT J CANCER, V74, P1096, DOI 10.1038/bjc.1996.496
   Yashiro M, 1996, CLIN EXP METASTAS, V14, P43, DOI 10.1007/BF00157685
   Yashiro M, 2010, CANCER MICROENVIRON, V3, P127, DOI 10.1007/s12307-010-0036-5
   Yasumoto K, 2006, CANCER RES, V66, P2181, DOI 10.1158/0008-5472.CAN-05-3393
   Zhang SS, 2012, BMC MED, V10, P0, DOI 10.1186/1741-7015-10-85
NR 34
TC 22
Z9 24
U1 0
U2 10
PU OXFORD UNIV PRESS
PI OXFORD
PA GREAT CLARENDON ST, OXFORD OX2 6DP, ENGLAND
SN 0143-3334
EI 1460-2180
J9 CARCINOGENESIS
JI Carcinogenesis
PD DEC 15
PY 2015
VL 36
IS 12
BP 1511
EP 1520
DI 10.1093/carcin/bgv134
PG 10
WC Oncology
SC Oncology
GA CY4ON
UT WOS:000366387600007
PM 26385890
DA 2023-09-23
ER

PT J
AU Vered, M
   Lehtonen, M
   Hotakainen, L
   Pirila, E
   Teppo, S
   Nyberg, P
   Sormunen, R
   Zlotogorski-Hurvitz, A
   Salo, T
   Dayan, D
AF Vered, Marilena
   Lehtonen, Meri
   Hotakainen, Lari
   Pirila, Emma
   Teppo, Susanna
   Nyberg, Pia
   Sormunen, Raija
   Zlotogorski-Hurvitz, Ayelet
   Salo, Tuula
   Dayan, Dan
TI Caveolin-1 accumulation in the tongue cancer tumor microenvironment is significantly associated with poor prognosis: an in-vivo and in-vitro study
SO BMC CANCER
LA English
DT Article
DE Tongue cancer; Caveolin-1; Survival; Myoma organotypic model; Tumor microenvironment; Cancer-associated fibroblasts; Exosomes; Epithelial-mesenchymal transition
ID squamous-cell carcinoma; mesenchymal transition; breast cancers; expression; invasion; hypoxia; fibroblasts; crosstalk; components; induction
AB Background: Caveolin-1 (CAV1) may be upregulated by hypoxia and acts in a tumor-dependent manner. We investigated CAV1 in tongue squamous cell carcinoma (TSCC) and its association with clinical outcomes, and studied in vitro possible ways for CAV1 accumulation in the tumor microenvironment (TME). Methods: TSCC cases (N = 64) were immunohistochemically stained for CAV1. Scores were separately assessed in the tumor and TME and plotted for association with recurrence and survival (univariate analysis with log-rank test). In vitro studies were performed on a 3D myoma organotypic model, a mimicker of TME. Prior to monoculturing HSC-3 tongue cancer cells, the model underwent modifications in oxygenation level (1%O-2 hypoxia to upregulate CAV1) and/or in the amount of natural soluble factors [deleted by 14-day rinsing (rinsed myoma, RM), to allow only HSC-3-derived factors to act]. Controls included normoxia (21%O-2) and naturally occurring soluble factors (intact myoma, IM). HSC-3 cells were also co-cultured with CaDEC12 cells (fibroblasts exposed to human tongue cancer). CAV1 expression and cellular distribution were examined in different cellular components in hypoxic and rinsed myoma assays. Twist served as a marker for the process of epithelial-mesenchymal transition (EMT). Exosomes isolated from HSC-3 media were investigated for containing CAV1. Results: Expression of CAV1 in TSCC had a higher score in TME than in the tumor cells and a negative impact on recurrence (p = 0.01) and survival (p = 0.003). Monocultures of HSC-3 revealed expression of CAV1 mainly in the TME-like myoma assay, similar to TSCC. CAV1+, alpha-smooth muscle actin (alpha SMA) + and Twist + CAF-like cells were observed surrounding the invading HSC-3, possibly reflecting EMT. RM findings were similar to IM, inferring action of HSC-3 derived factors, and no differences were seen when hypoxia was induced. HSC-3-CaDEC12 co-cultures revealed CAV1+, alpha SMA+ and cytokeratin-negative CAF-like cells, raising the possibility of CaDEC12 cells gaining a CAF phenotype. HSC-3-derived exosomes were loaded with CAV1. Conclusions: Accumulation of CAV1-TME in TSCC had a negative prognostic value. In vitro studies showed the presence of CAV1 in cancer cells undergoing EMT and in fibroblasts undergoing trans-differentiation to CAFs. CAV1 delivery to the TME involved cancer cell-derived exosomes.
C1 [Vered, Marilena; Zlotogorski-Hurvitz, Ayelet; Dayan, Dan] Tel Aviv Univ, Sch Dent Med, Dept Oral Med & Oral Pathol, IL-69978 Tel Aviv, Israel.
   [Vered, Marilena] Inst Pathol, Chaim Sheba Med Ctr, Tel Hashomer, Israel.
   [Lehtonen, Meri; Hotakainen, Lari; Pirila, Emma; Teppo, Susanna; Nyberg, Pia; Salo, Tuula] Univ Oulu, Inst Dent, Dept Diagnost & Oral Med, Oulu, Finland.
   [Nyberg, Pia; Salo, Tuula] Oulu Univ Hosp, Oulu, Finland.
   [Sormunen, Raija; Salo, Tuula] Univ Oulu, Bioctr Oulu, Oulu, Finland.
   [Sormunen, Raija; Salo, Tuula] Med Res Ctr, Oulu, Finland.
   [Salo, Tuula] Univ Helsinki, Inst Dent, Helsinki, Finland.
C3 Tel Aviv University; Chaim Sheba Medical Center; University of Oulu; University of Oulu; University of Oulu; University of Helsinki
RP Dayan, D (通讯作者)，Tel Aviv Univ, Sch Dent Med, Dept Oral Med & Oral Pathol, IL-69978 Tel Aviv, Israel.
EM ddayan@post.tau.ac.il
FU David and Sarah Babish Fund, Tel Aviv University, Israel; Sigrid Juselius Foundation; Finnish Cancer Society grants, Finland
CR Baixauli F, 2014, FRONT IMMUNOL, V5, P0, DOI 10.3389/fimmu.2014.00403
   Bau DT, 2011, ANN SURG ONCOL, V18, P1431, DOI 10.1245/s10434-010-1483-4
   Brusevold IJ, 2010, EUR J ORAL SCI, V118, P168, DOI 10.1111/j.1600-0722.2010.00720.x
   Burgermeister E, 2003, ONCOGENE, V22, P3888, DOI 10.1038/sj.onc.1206625
   Cirri P, 2011, AM J CANCER RES, V1, P482
   Dayan D, 2012, CANCER MED-US, V1, P128, DOI 10.1002/cam4.24
   Eldh M, 2010, PLOS ONE, V5, P0, DOI 10.1371/journal.pone.0015353
   Gaggioli C, 2007, NAT CELL BIOL, V9, P1392, DOI 10.1038/ncb1658
   Ge R, 2012, CANCER MICROENVIRON, V5, P323, DOI 10.1007/s12307-012-0110-2
   Goetz JG, 2011, CELL, V146, P148, DOI 10.1016/j.cell.2011.05.040
   Hedlund M, 2011, PLOS ONE, V6, P0, DOI 10.1371/journal.pone.0016899
   Hung KF, 2003, J ORAL PATHOL MED, V32, P461, DOI 10.1034/j.1600-0714.2003.00185.x
   Jung DW, 2010, INT J CANCER, V127, P332, DOI 10.1002/ijc.25060
   Kannan A, 2014, EUR J CANCER, V50, P204, DOI 10.1016/j.ejca.2013.08.016
   Llorente A, 2004, J CELL SCI, V117, P5343, DOI 10.1242/jcs.01420
   Logozzi M, 2009, PLOS ONE, V4, P0, DOI 10.1371/journal.pone.0005219
   Marie-Egyptienne DT, 2013, CANCER LETT, V341, P63, DOI 10.1016/j.canlet.2012.11.019
   Martinez-Outschoorn UE, 2010, CELL CYCLE, V9, P3515, DOI 10.4161/cc.9.17.12928
   Martinez-Outschoorn UE, 2010, CELL CYCLE, V9, P3256, DOI 10.4161/cc.9.16.12553
   Nakatani K, 2005, J CANCER RES CLIN, V131, P445, DOI 10.1007/s00432-004-0662-8
   Nurmenniemi S, 2009, AM J PATHOL, V175, P1281, DOI 10.2353/ajpath.2009.081110
   Quest AFG, 2008, J CELL MOL MED, V12, P1130, DOI 10.1111/j.1582-4934.2008.00331.x
   Rana S, 2011, BIOCHEM SOC T, V39, P559, DOI 10.1042/BST0390559
   Routray S, 2014, TUMOR BIOL, V35, P9487, DOI 10.1007/s13277-014-2482-z
   Salo S, 2013, PLOS ONE, V8, P0, DOI 10.1371/journal.pone.0077692
   Salo T, 2014, EXP CELL RES, V325, P58, DOI 10.1016/j.yexcr.2013.12.029
   Simons M, 2009, CURR OPIN CELL BIOL, V21, P575, DOI 10.1016/j.ceb.2009.03.007
   Stoeck A, 2006, BIOCHEM J, V393, P609, DOI 10.1042/BJ20051013
   Teppo S, 2013, EXP CELL RES, V319, P376, DOI 10.1016/j.yexcr.2012.12.010
   Thomas CM, 2008, J CELL MOL MED, V12, P796, DOI 10.1111/j.1582-4934.2008.00295.x
   Vered M, 2011, NAT REV CANCER, V11, P382, DOI 10.1038/nrc2982-c1
   Wang Y, 2012, P NATL ACAD SCI USA, V109, P4892, DOI 10.1073/pnas.1112129109
   Witkiewicz AK, 2011, CELL CYCLE, V10, P1794, DOI 10.4161/cc.10.11.15675
   Witkiewicz AK, 2009, AM J PATHOL, V174, P2023, DOI 10.2353/ajpath.2009.080873
   Wu KN, 2011, CELL CYCLE, V10, P4250, DOI 10.4161/cc.10.24.18551
   Xue J, 2010, EUR J HISTOCHEM, V54, P99, DOI 10.4081/ejh.2010.e20
NR 37
TC 38
Z9 39
U1 0
U2 19
PU BMC
PI LONDON
PA CAMPUS, 4 CRINAN ST, LONDON N1 9XW, ENGLAND
SN 1471-2407
EI 
J9 BMC CANCER
JI BMC Cancer
PD JAN 30
PY 2015
VL 15
IS 
BP 
EP 
DI 10.1186/s12885-015-1030-6
PG 12
WC Oncology
SC Oncology
GA CA3NJ
UT WOS:000348813300002
PM 25633184
DA 2023-09-23
ER

PT J
AU Miao, L
   Wang, YH
   Lin, CM
   Xiong, Y
   Chen, NH
   Zhang, L
   Kim, WY
   Huang, L
AF Miao, Lei
   Wang, Yuhua
   Lin, C. Michael
   Xiong, Yang
   Chen, Naihan
   Zhang, Lu
   Kim, William Y.
   Huang, Leaf
TI Nanoparticle modulation of the tumor microenvironment enhances therapeutic efficacy of cisplatin
SO JOURNAL OF CONTROLLED RELEASE
LA English
DT Article
DE Nanoparticle; Wnt16; Tumor microenvironment; Cisplatin; Tumor associated fibroblast
ID endothelial growth-factor; prostate-cancer cells; bladder-cancer; pancreatic-cancer; drug-resistance; beta-catenin; in-vitro; anticancer therapy; gene-expression; tube formation
AB The tumor microenvironment (TME) serves as a multidrug resistant center for tumors under the assault of chemotherapy and a physiological barrier against the penetration of therapeutic nanoparticles (NPs). Previous studies have indicated the ability for therapeutic NP to distribute into, and deplete tumor-associated fibroblasts (TAFs) for improved therapeutic outcomes. However, a drug resistant phenotype gradually arises after repeated doses of chemotherapeutic NP. Herein, the acquisition of drug resistant phenotypes in the TME after repeated cisplatin NP treatment was examined. Particularly, this study was aimed at investigating the effects of NP damaged TAFs on neighboring cells and alteration of stromal structure after cisplatin treatment. Findings suggested that while off-targeted NP damaged TAFs and inhibited tumor growth after an initial dose, chronic exposure to cisplatin NP led to elevated secretion of Wnt16 in a paracrine manner in TAFs. Wnt16 upregulation was then attributed to heightened tumor cell resistance and stroma reconstruction. Results attest to the efficacy of Wnt16 knockdown in damaged TAFs as a promising combinatory strategy to improve efficacy of cisplatin NP in a stroma-rich bladder cancer model. (c) 2015 Elsevier B.V. All rights reserved.
C1 [Miao, Lei; Wang, Yuhua; Lin, C. Michael; Xiong, Yang; Chen, Naihan; Zhang, Lu; Huang, Leaf] Univ N Carolina, Eshelman Sch Pharm, Div Mol Pharmaceut, Chapel Hill, NC 27599 USA.
   [Miao, Lei; Wang, Yuhua; Lin, C. Michael; Xiong, Yang; Chen, Naihan; Zhang, Lu; Huang, Leaf] Univ N Carolina, Eshelman Sch Pharm, Ctr Nanotechnol Drug Delivery, Chapel Hill, NC 27599 USA.
   [Xiong, Yang] Zhejiang Chinese Med Univ, Sch Pharm, Hangzhou 310053, Peoples R China.
   [Kim, William Y.] Univ N Carolina, Lineberger Comprehens Canc Ctr, Chapel Hill, NC 27599 USA.
C3 University of North Carolina; University of North Carolina Chapel Hill; University of North Carolina; University of North Carolina Chapel Hill; Zhejiang Chinese Medical University; University of North Carolina; University of North Carolina Chapel Hill
RP Huang, L (通讯作者)，Univ N Carolina, Eshelman Sch Pharm, Div Mol Pharmaceut, Chapel Hill, NC 27599 USA.
EM leafh@unc.edu
FU NCI NIH HHS [CA149363, U54 CA151652, R01 CA149363, CA151652, CA149387, R01 CA149387] Funding Source: Medline; NIDDK NIH HHS [DK100664, R01 DK100664] Funding Source: Medline
CR ALBERTS DS, 1995, ANTI-CANCER DRUG, V6, P369, DOI 10.1097/00001813-199506000-00003
   Arnaoutova I, 2010, NAT PROTOC, V5, P628, DOI 10.1038/nprot.2010.6
   Arumugam T, 2009, CANCER RES, V69, P5820, DOI 10.1158/0008-5472.CAN-08-2819
   Babu A, 2014, MOL PHARMACEUT, V11, P2720, DOI 10.1021/mp500259e
   Banerjee R, 2004, INT J CANCER, V112, P693, DOI 10.1002/ijc.20452
   Bavik C, 2006, CANCER RES, V66, P794, DOI 10.1158/0008-5472.CAN-05-1716
   Benndorf RA, 2008, CIRC RES, V103, P1037, DOI 10.1161/CIRCRESAHA.108.184036
   Binet R, 2009, CANCER RES, V69, P9183, DOI 10.1158/0008-5472.CAN-09-1016
   Brennan FR, 2010, MABS-AUSTIN, V2, P233, DOI 10.4161/mabs.2.3.11782
   Cabral H, 2011, NAT NANOTECHNOL, V6, P815, DOI 10.1038/NNANO.2011.166
   Camidge DR, 2012, LANCET ONCOL, V13, P1011, DOI 10.1016/S1470-2045(12)70344-3
   Chauhan VP, 2012, NAT NANOTECHNOL, V7, P383, DOI 10.1038/NNANO.2012.45
   Choi W, 2014, CANCER CELL, V25, P152, DOI 10.1016/j.ccr.2014.01.009
   Coppe JP, 2006, J BIOL CHEM, V281, P29568, DOI 10.1074/jbc.M603307200
   Coppe JP, 2008, PLOS BIOL, V6, P2853, DOI 10.1371/journal.pbio.0060301
   Correia AL, 2012, DRUG RESIST UPDATE, V15, P39, DOI 10.1016/j.drup.2012.01.006
   Corrigan PM, 2009, STEM CELLS DEV, V18, P759, DOI 10.1089/scd.2008.0270
   Cui JJ, 2012, CURR PHARM DESIGN, V18, P2464, DOI 10.2174/13816128112092464
   De Langhe SP, 2005, DEV BIOL, V277, P316, DOI 10.1016/j.ydbio.2004.09.023
   Dhar S, 2008, P NATL ACAD SCI USA, V105, P17356, DOI 10.1073/pnas.0809154105
   Diop-Frimpong B, 2011, P NATL ACAD SCI USA, V108, P2909, DOI 10.1073/pnas.1018892108
   Drayton RM, 2012, EXPERT REV ANTICANC, V12, P271, DOI 10.1586/ERA.11.201
   Egeblad M, 2010, CURR OPIN CELL BIOL, V22, P697, DOI 10.1016/j.ceb.2010.08.015
   Fodde R, 2007, CURR OPIN CELL BIOL, V19, P150, DOI 10.1016/j.ceb.2007.02.007
   Fu L, 2011, GUT, V60, P1635, DOI 10.1136/gut.2011.241638
   Fujii N, 2007, CANCER RES, V67, P573, DOI 10.1158/0008-5472.CAN-06-2726
   Gilbert LA, 2010, CELL, V143, P355, DOI 10.1016/j.cell.2010.09.043
   Guo ST, 2014, J CONTROL RELEASE, V174, P137, DOI 10.1016/j.jconrel.2013.11.019
   Guo ST, 2013, ACS NANO, V7, P9896, DOI 10.1021/nn403606m
   He B, 2005, CLIN LUNG CANCER, V7, P54, DOI 10.3816/CLC.2005.n.022
   Juan J, 2014, GENE DEV, V28, P561, DOI 10.1101/gad.233627.113
   Kai MP, 2015, J CONTROL RELEASE, V204, P70, DOI 10.1016/j.jconrel.2015.03.001
   Klotzsch E, 2009, P NATL ACAD SCI USA, V106, P18267, DOI 10.1073/pnas.0907518106
   Liang CC, 2007, NAT PROTOC, V2, P329, DOI 10.1038/nprot.2007.30
   Liang XJ, 2010, P NATL ACAD SCI USA, V107, P7449, DOI 10.1073/pnas.0909707107
   Meng H, 2013, ACS NANO, V7, P10048, DOI 10.1021/nn404083m
   Miao L, 2014, ADV FUNCT MATER, V24, P6601, DOI 10.1002/adfm.201401076
   Micke P, 2004, LUNG CANCER, V45, PS163, DOI 10.1016/j.lungcan.2004.07.977
   Murakami M, 2013, CANCER RES, V73, P4862, DOI 10.1158/0008-5472.CAN-13-0062
   Niehrs C, 2012, EMBO J, V31, P2705, DOI 10.1038/emboj.2012.124
   Paraskar A, 2011, NANOTECHNOLOGY, V22, P0, DOI 10.1088/0957-4484/22/26/265101
   Ries CH, 2014, CANCER CELL, V25, P846, DOI 10.1016/j.ccr.2014.05.016
   Sepp N, 1997, EXP DERMATOL, V6, P272, DOI 10.1111/j.1600-0625.1997.tb00172.x
   Shin SH, 2014, ANDROLOGY-US, V2, P107, DOI 10.1111/j.2047-2927.2013.00162.x
   Stenman JM, 2008, SCIENCE, V322, P1247, DOI 10.1126/science.1164594
   Straussman R, 2012, NATURE, V487, P500, DOI 10.1038/nature11183
   Sun Y, 2012, NAT MED, V18, P1359, DOI 10.1038/nm.2890
   Takebe N, 2011, NAT REV CLIN ONCOL, V8, P97, DOI 10.1038/nrclinonc.2010.196
   Tavora B, 2014, NATURE, V514, P112, DOI 10.1038/nature13541
   Tetsu O, 1999, NATURE, V398, P422, DOI 10.1038/18884
   Tredan O, 2007, J NATL CANCER I, V99, P1441, DOI 10.1093/jnci/djm135
   Umezu T, 2013, ONCOGENE, V32, P2747, DOI 10.1038/onc.2012.295
   Vermeulen L, 2010, NAT CELL BIOL, V12, P468, DOI 10.1038/ncb2048
   Viticchie G, 2011, CELL CYCLE, V10, P1121, DOI 10.4161/cc.10.7.15180
   Volkmer JP, 2012, P NATL ACAD SCI USA, V109, P2078, DOI 10.1073/pnas.1120605109
   Wajapeyee N, 2008, CELL, V132, P363, DOI 10.1016/j.cell.2007.12.032
   Wang YH, 2013, MOL THER, V21, P1919, DOI 10.1038/mt.2013.135
   Xu XY, 2013, P NATL ACAD SCI USA, V110, P18638, DOI 10.1073/pnas.1303958110
   Yao X, 2007, AM J MED SCI, V334, P115, DOI 10.1097/MAJ.0b013e31812dfe1e
   Yeo EJ, 2014, CANCER RES, V74, P2962, DOI 10.1158/0008-5472.CAN-13-2421
   Zhang J, 2014, J CONTROL RELEASE, V182, P90, DOI 10.1016/j.jconrel.2014.03.016
NR 61
TC 99
Z9 101
U1 3
U2 162
PU ELSEVIER SCIENCE BV
PI AMSTERDAM
PA PO BOX 211, 1000 AE AMSTERDAM, NETHERLANDS
SN 0168-3659
EI 1873-4995
J9 J CONTROL RELEASE
JI J. Control. Release
PD NOV 10
PY 2015
VL 217
IS 
BP 27
EP 41
DI 10.1016/j.jconrel.2015.08.027
PG 15
WC Chemistry, Multidisciplinary; Pharmacology & Pharmacy
SC Chemistry; Pharmacology & Pharmacy
GA CU4FC
UT WOS:000363481500003
PM 26285063
DA 2023-09-23
ER

PT J
AU Giannoni, E
   Taddei, ML
   Morandi, A
   Comito, G
   Calvani, M
   Bianchini, F
   Richichi, B
   Raugei, G
   Wong, N
   Tang, DM
   Chiarugi, P
AF Giannoni, Elisa
   Taddei, Maria Letizia
   Morandi, Andrea
   Comito, Giuseppina
   Calvani, Maura
   Bianchini, Francesca
   Richichi, Barbara
   Raugei, Giovanni
   Wong, Nicholas
   Tang, Damu
   Chiarugi, Paola
TI Targeting stromal-induced pyruvate kinase M2 nuclear translocation impairs OXPHOS and prostate cancer metastatic spread
SO ONCOTARGET
LA English
DT Article
DE pyruvate kinase M2; cancer associated fibroblasts; epithelial-mesenchymal transition; hypoxia inducible factor-1 alpha; prostate cancer
ID cell-metabolism; pkm2; fibroblasts; phosphorylation; regulator; promotes; isoform; src
AB Cancer associated fibroblasts (CAFs) are key determinants of cancer progression. In prostate carcinoma (PCa), CAFs induce epithelial-mesenchymal transition (EMT) and metabolic reprogramming of PCa cells towards oxidative phosphorylation (OXPHOS), promoting tumor growth and metastatic dissemination. We herein establish a novel role for pyruvate kinase M2 (PKM2), an established effector of Warburg-like glycolytic behavior, in OXPHOS metabolism induced by CAFs. Indeed, CAFs promote PKM2 post-translational modifications, such as cysteine oxidation and Src-dependent tyrosine phosphorylation, allowing nuclear migration of PKM2 and the formation of a trimeric complex with hypoxia inducible factor-1 alpha (HIF-1 alpha) and the transcriptional repressor Differentially Expressed in Chondrocytes-1 (DEC1). DEC1 recruitment is mandatory for downregulating miR205 expression, thereby fostering EMT execution and metabolic switch toward OXPHOS. Furthermore, the analysis of a cohort of PCa patients reveals a significant positive correlation between PKM2 nuclear localization and cancer aggressiveness, thereby validating our in vitro observations. Crucially, in vitro and in vivo pharmacological targeting of PKM2 nuclear translocation using DASA-58, as well as metformin, impairs metastatic dissemination of PCa cells in SCID mice. Our study indicates that impairing the metabolic tumor: stroma interplay by targeting the PKM2/OXPHOS axis, may be a valuable novel therapeutic approach in aggressive prostate carcinoma.
C1 [Giannoni, Elisa; Taddei, Maria Letizia; Morandi, Andrea; Comito, Giuseppina; Calvani, Maura; Bianchini, Francesca; Raugei, Giovanni; Chiarugi, Paola] Univ Florence, Dept Expt & Clin Biomed Sci, I-50134 Florence, Italy.
   [Richichi, Barbara] Univ Florence, Dept Chem, Sesto Fiorentino, Italy.
   [Wong, Nicholas; Tang, Damu] McMaster Univ, Div Nephrol, Dept Med, Hamilton, ON L8N 4A6, Canada.
C3 University of Florence; University of Florence; McMaster University
RP Chiarugi, P (通讯作者)，Univ Florence, Dept Expt & Clin Biomed Sci, I-50134 Florence, Italy.
EM paola.chiarugi@unifi.it
FU Associazione Italiana Ricerca sul Cancro (AIRC) [8797]; Istituto Toscano Tumori [0203607]; Fondazione Italiana Ricerca sul Cancro (FIRC); Programma operativo regionale Obiettivo "Competitivita regionale e occupazione" della Regione Toscana cofinanziato dal Fondo europeo di sviluppo regionale (POR CReO FESR)
CR Anastasiou D, 2012, NAT CHEM BIOL, V8, P839, DOI 10.1038/NCHEMBIO.1060
   Anastasiou D, 2011, SCIENCE, V334, P1278, DOI 10.1126/science.1211485
   Bhawal UK, 2011, J PATHOL, V224, P420, DOI 10.1002/path.2878
   Bhowmick NA, 2004, NATURE, V432, P332, DOI 10.1038/nature03096
   Cairns RA, 2011, NAT REV CANCER, V11, P85, DOI 10.1038/nrc2981
   Chaneton B, 2012, TRENDS BIOCHEM SCI, V37, P309, DOI 10.1016/j.tibs.2012.04.003
   Christofk HR, 2008, NATURE, V452, P230, DOI 10.1038/nature06734
   Cirri P, 2012, CANCER METAST REV, V31, P195, DOI 10.1007/s10555-011-9340-x
   Comito G, 2012, CANCER LETT, V324, P31, DOI 10.1016/j.canlet.2012.04.025
   De Saedeleer CJ, 2014, ONCOGENE, V33, P4060, DOI 10.1038/onc.2013.454
   El-Mir MY, 2000, J BIOL CHEM, V275, P223, DOI 10.1074/jbc.275.1.223
   Feige E, 2011, P NATL ACAD SCI USA, V108, PE924, DOI 10.1073/pnas.1106351108
   Fiaschi T, 2012, CANCER RES, V72, P5130, DOI 10.1158/0008-5472.CAN-12-1949
   Gandellini P, 2014, ANTIOXID REDOX SIGN, V20, P1045, DOI 10.1089/ars.2013.5292
   Gandellini P, 2009, CANCER RES, V69, P2287, DOI 10.1158/0008-5472.CAN-08-2894
   Gao XL, 2012, MOL CELL, V45, P598, DOI 10.1016/j.molcel.2012.01.001
   Giannoni E, 2005, MOL CELL BIOL, V25, P6391, DOI 10.1128/MCB.25.15.6391-6403.2005
   Giannoni E, 2009, ONCOGENE, V28, P2074, DOI 10.1038/onc.2009.77
   Giannoni E, 2011, ANTIOXID REDOX SIGN, V14, P2361, DOI 10.1089/ars.2010.3727
   Giannoni E, 2010, CANCER RES, V70, P6945, DOI 10.1158/0008-5472.CAN-10-0785
   Hamabe A, 2014, P NATL ACAD SCI USA, V111, P15526, DOI 10.1073/pnas.1407717111
   Hamanaka RB, 2012, J EXP MED, V209, P211, DOI 10.1084/jem.20120162
   Hanahan D, 2011, CELL, V144, P646, DOI 10.1016/j.cell.2011.02.013
   Heiden MGV, 2009, SCIENCE, V324, P1029, DOI 10.1126/science.1160809
   Hitosugi T, 2009, SCI SIGNAL, V2, P0, DOI 10.1126/scisignal.2000431
   Hu M, 2008, CURR OPIN GENET DEV, V18, P27, DOI 10.1016/j.gde.2007.12.006
   Israelsen WJ, 2013, CELL, V155, P397, DOI 10.1016/j.cell.2013.09.025
   Kalluri R, 2006, NAT REV CANCER, V6, P392, DOI 10.1038/nrc1877
   Kourelis TV, 2012, MED ONCOL, V29, P1314, DOI 10.1007/s12032-011-9846-7
   Li ZW, 2014, BBA-REV CANCER, V1846, P285, DOI 10.1016/j.bbcan.2014.07.008
   Luo WB, 2012, TRENDS ENDOCRIN MET, V23, P560, DOI 10.1016/j.tem.2012.06.010
   Luo WB, 2011, CELL, V145, P732, DOI 10.1016/j.cell.2011.03.054
   Margel D, 2013, J CLIN ONCOL, V31, P3069, DOI 10.1200/JCO.2012.46.7043
   Martinez-Outschoorn UE, 2014, SEMIN CANCER BIOL, V25, P47, DOI 10.1016/j.semcancer.2014.01.005
   Mazurek S, 2011, INT J BIOCHEM CELL B, V43, P969, DOI 10.1016/j.biocel.2010.02.005
   Morandi A, 2014, J MOL MED, V92, P117, DOI 10.1007/s00109-014-1124-7
   Noto H, 2012, PLOS ONE, V7, P0, DOI 10.1371/journal.pone.0033411
   Parri M, 2013, ANTIOXID REDOX SIGN, V19, P1828, DOI 10.1089/ars.2012.5040
   Porporato PE, 2014, CELL REP, V8, P754, DOI 10.1016/j.celrep.2014.06.043
   Tamada M, 2012, CLIN CANCER RES, V18, P5554, DOI 10.1158/1078-0432.CCR-12-0859
   Wang HJ, 2014, P NATL ACAD SCI USA, V111, P279, DOI 10.1073/pnas.1311249111
   Wong N, 2014, CANCER INVEST, V32, P330, DOI 10.3109/07357907.2014.919306
   Yang WW, 2012, NAT CELL BIOL, V14, P1295, DOI 10.1038/ncb2629
   Yang WW, 2011, NATURE, V480, P118, DOI 10.1038/nature10598
NR 44
TC 73
Z9 75
U1 1
U2 16
PU IMPACT JOURNALS LLC
PI ORCHARD PARK
PA 6666 E QUAKER ST, STE 1, ORCHARD PARK, NY 14127 USA
SN 
EI 1949-2553
J9 ONCOTARGET
JI Oncotarget
PD SEP 15
PY 2015
VL 6
IS 27
BP 24061
EP 24074
DI 10.18632/oncotarget.4448
PG 14
WC Oncology; Cell Biology
SC Oncology; Cell Biology
GA CT9SU
UT WOS:000363157700073
PM 26183399
DA 2023-09-23
ER

PT J
AU Kawase, T
   Yasui, Y
   Nishina, S
   Hara, Y
   Yanatori, I
   Tomiyama, Y
   Nakashima, Y
   Yoshida, K
   Kishi, F
   Nakamura, M
   Hino, K
AF Kawase, Tomoya
   Yasui, Yumiko
   Nishina, Sohji
   Hara, Yuichi
   Yanatori, Izumi
   Tomiyama, Yasuyuki
   Nakashima, Yoshihiro
   Yoshida, Koji
   Kishi, Fumio
   Nakamura, Masafumi
   Hino, Keisuke
TI Fibroblast activation protein-alpha-expressing fibroblasts promote the progression of pancreatic ductal adenocarcinoma
SO BMC GASTROENTEROLOGY
LA English
DT Article
ID mesenchymal stem-cells; serine-protease; molecular-cloning; stromal cells; seprase; microenvironment; carcinoma; growth; fap
AB Background: Pancreatic ductal adenocarcinoma (PDAC) is characterized by an extensive desmoplastic stromal response. Fibroblast activation protein-alpha (FAP) is best known for its presence in stromal cancer-associated fibroblasts (CAFs). Our aim was to assess whether FAP expression was associated with the prognosis of patients with PDAC and to investigate how FAP expressing CAFs contribute to the progression of PDAC. Methods: FAP expression was immunohistochemically assessed in 48 PDAC specimens. We also generated a fibroblastic cell line stably expressing FAP, and examined the effect of FAP-expressing fibroblasts on invasiveness and the cell cycle in MiaPaCa-2 cells (a pancreatic cancer cell line). Results: Stromal FAP expression was detected in 98 % (47/48) of the specimens of PDAC, with the intensity being weak in 16, moderate in 19, and strong in 12 specimens, but was not detected in the 3 control noncancerous pancreatic specimens. Patients with moderate or strong FAP expression had significantly lower cumulative survival rates than those with negative or weak FAP expression (mean survival time; 352 vs. 497 days, P = 0.006). Multivariate analysis identified moderate to strong expression of FAP as one of the factors associated with the prognosis in patients with PDAC. The intensity of stromal FAP expression was also positively correlated to the histological differentiation of PDAC (P < 0.05). FAP-expressing fibroblasts promoted the invasiveness of MiaPaCa-2 cells more intensively than fibroblasts not expressing FAP. Coculture with FAP-expressing fibroblasts significantly activated cell cycle shift in MiaPaCa-2 cells compared to coculture with fibroblasts not expressing FAP. Furthermore, coculture with FAP expressing fibroblasts inactivated retinoblastoma (Rb) protein, an inhibitor of cell cycle progression, in MiaPaCa-2 cells by promoting phosphorylation of Rb. Conclusions: The present in vitro results and the association of FAP expression with clinical outcomes provide us with a better understanding of the effect of FAP-expressing CAFs on the progression of PDAC.
C1 [Kawase, Tomoya; Nishina, Sohji; Hara, Yuichi; Tomiyama, Yasuyuki; Nakashima, Yoshihiro; Yoshida, Koji; Hino, Keisuke] Kawasaki Med Sch, Dept Hepatol & Pancreatol, Kurashiki, Okayama 7010192, Japan.
   [Yasui, Yumiko; Yanatori, Izumi; Kishi, Fumio] Kawasaki Med Sch, Dept Mol Genet, Kurashiki, Okayama 7010192, Japan.
   [Nakamura, Masafumi] Kawasaki Med Sch, Dept Digest Surg, Kurashiki, Okayama 7010192, Japan.
   [Nakamura, Masafumi] Kyushu Univ, Grad Sch Med Sci, Dept Surg & Oncol, Fukuoka, Japan.
C3 Kawasaki Medical School; Kawasaki Medical School; Kawasaki Medical School; Kyushu University
RP Hino, K (通讯作者)，Kawasaki Med Sch, Dept Hepatol & Pancreatol, 577 Matsushima, Kurashiki, Okayama 7010192, Japan.
EM khino@med.kawasaki-m.ac.jp
FU JSPS KAKENHI Grant [26293179, 25670374]; Kawasaki Medical School; Grants-in-Aid for Scientific Research [25670374, 26293179] Funding Source: KAKEN
CR Ariga N, 2001, INT J CANCER, V95, P67, DOI 10.1002/1097-0215(20010120)95:1<67::AID-IJC1012>3.3.CO;2-L
   Bae S, 2008, BRIT J HAEMATOL, V142, P827, DOI 10.1111/j.1365-2141.2008.07241.x
   Brand Randall E, 1998, CURRENT OPINION IN ONCOLOGY, V10, P362, DOI 10.1097/00001622-199807000-00014
   Brennen WN, 2013, ONCOTARGET, V4, P106, DOI 10.18632/oncotarget.805
   Chen H, 2009, EXP MOL PATHOL, V87, P189, DOI 10.1016/j.yexmp.2009.09.001
   Cohen SJ, 2008, PANCREAS, V37, P154, DOI 10.1097/MPA.0b013e31816618ce
   Farrow B, 2008, J SURG RES, V149, P319, DOI 10.1016/j.jss.2007.12.757
   Goldstein LA, 1997, BBA-MOL BASIS DIS, V1361, P11, DOI 10.1016/S0925-4439(97)00032-X
   Goodman JD, 2003, CLIN EXP METASTAS, V20, P459, DOI 10.1023/A:1025493605850
   Harbour JW, 2000, GENE DEV, V14, P2393, DOI 10.1101/gad.813200
   Henry LR, 2007, CLIN CANCER RES, V13, P1736, DOI 10.1158/1078-0432.CCR-06-1746
   Hidalgo M, 2010, NEW ENGL J MED, V362, P1605, DOI 10.1056/NEJMra0901557
   Huang Y, 2004, CANCER RES, V64, P2712, DOI 10.1158/0008-5472.CAN-03-3184
   Hwang RF, 2008, CANCER RES, V68, P918, DOI 10.1158/0008-5472.CAN-07-5714
   Iwasa S, 2003, CANCER LETT, V199, P91, DOI 10.1016/S0304-3835(03)00315-X
   Jemal A, 2006, CA-CANCER J CLIN, V56, P106, DOI 10.3322/canjclin.56.2.106
   Kalluri R, 2006, NAT REV CANCER, V6, P392, DOI 10.1038/nrc1877
   Karnoub AE, 2007, NATURE, V449, P557, DOI 10.1038/nature06188
   Keane FM, 2011, FEBS J, V278, P1316, DOI 10.1111/j.1742-4658.2011.08051.x
   Kelly T, 1999, CLIN EXP METASTAS, V17, P57
   Kelly T, 2012, INT REV CEL MOL BIO, V297, P83, DOI 10.1016/B978-0-12-394308-8.00003-0
   Kikuta K, 2010, BIOCHEM BIOPH RES CO, V403, P380, DOI 10.1016/j.bbrc.2010.11.040
   Kraman M, 2010, SCIENCE, V330, P827, DOI 10.1126/science.1195300
   Lee HO, 2011, BMC CANCER, V11, P0, DOI 10.1186/1471-2407-11-245
   Lee KN, 2006, BLOOD, V107, P1397, DOI 10.1182/blood-2005-08-3452
   Liotta LA, 2001, NATURE, V411, P375, DOI 10.1038/35077241
   MATHEW S, 1995, GENOMICS, V25, P335, DOI 10.1016/0888-7543(95)80157-H
   McLean K, 2011, J CLIN INVEST, V121, P3206, DOI 10.1172/JCI45273
   Niedermeyer J, 2000, MOL CELL BIOL, V20, P1089, DOI 10.1128/MCB.20.3.1089-1094.2000
   Park JE, 1999, J BIOL CHEM, V274, P36505, DOI 10.1074/jbc.274.51.36505
   Peters AA, 2012, MOL CANCER THER, V11, P2158, DOI 10.1158/1535-7163.MCT-11-0965
   SCANLAN MJ, 1994, P NATL ACAD SCI USA, V91, P5657, DOI 10.1073/pnas.91.12.5657
   Sharma C, 2011, WORLD J GASTROENTERO, V17, P867, DOI 10.3748/wjg.v17.i7.867
   Shi M, 2012, WORLD J GASTROENTERO, V18, P840, DOI 10.3748/wjg.v18.i8.840
   Tramacere I, 2010, INT J CANCER, V126, P1474, DOI 10.1002/ijc.24936
   Vonlaufen A, 2008, CANCER RES, V68, P7707, DOI 10.1158/0008-5472.CAN-08-1132
   Wang XM, 2008, FRONT BIOSCI-LANDMRK, V13, P3168, DOI 10.2741/2918
NR 37
TC 63
Z9 65
U1 2
U2 25
PU BMC
PI LONDON
PA CAMPUS, 4 CRINAN ST, LONDON N1 9XW, ENGLAND
SN 1471-230X
EI 
J9 BMC GASTROENTEROL
JI BMC Gastroenterol.
PD SEP 2
PY 2015
VL 15
IS 
BP 
EP 
DI 10.1186/s12876-015-0340-0
PG 9
WC Gastroenterology & Hepatology
SC Gastroenterology & Hepatology
GA CQ2IS
UT WOS:000360424000001
PM 26330349
DA 2023-09-23
ER

PT J
AU Wen, SM
   Niu, YJ
   Yeh, SY
   Chang, CS
AF Wen, Simeng
   Niu, Yuanjie
   Yeh, Shuyuan
   Chang, Chawnshang
TI BM-MSCs promote prostate cancer progression via the conversion of normal fibroblasts to cancer-associated fibroblasts
SO INTERNATIONAL JOURNAL OF ONCOLOGY
LA English
DT Article
DE bone marrow derived mesenchymal stem cell; cancer associated fibroblast; prostate cancer; TGF beta-1
ID mesenchymal stem-cells; carcinoma-associated fibroblasts; androgen receptor; endothelial-cells; metastasis; phenotype; tissue; differentiation; transplantation; myofibroblasts
AB Recent studies have suggested that prostate cancer (PCa) is able to recruit bone marrow derived mesenchymal stem cells (BM-MSCs) to promote metastasis. The detailed mechanisms, especially the involvement of stromal cells, remain unclear. We found that the recruited BM-MSCs might be able to convert the normal fibroblasts to more cancer associated fibroblast (CAF)-like characteristics via alteration of secreted TGF beta-1. The consequences of such conversion might then enhance the PCa growth and invasion. Addition of functional TGF beta-1 or interruption with TGF beta-1 inhibitor SB431542 led to alteration of the BM-MSCs-induced CAF conversion and influence on the PCa cell growth and invasion. Together, these results suggest that BM-MSCs not only can be directly recruited by PCa epithelial cells to promote PCa invasion, they can also go through conversion of normal fibroblasts to CAFs to enhance PCa cell growth and invasion. Targeting the infiltrating BM-MSCs via either interruption of the interaction between PCa and BM-MSCs or prevention of the conversion of NFs to CAFs via inhibition of TGF beta-1 signal may result in the suppression of PCa progression.
C1 [Wen, Simeng; Niu, Yuanjie] Tianjin Med Univ, Tianjin Inst Urol, Chawnshang Chang Sex Hormone Res Ctr, Tianjin 300211, Peoples R China.
   [Wen, Simeng; Yeh, Shuyuan; Chang, Chawnshang] Univ Rochester, Med Ctr, George Whipple Lab Canc Res, Dept Pathol, Rochester, NY 14642 USA.
   [Wen, Simeng; Yeh, Shuyuan; Chang, Chawnshang] Univ Rochester, Med Ctr, George Whipple Lab Canc Res, Dept Urol, Rochester, NY 14642 USA.
   [Chang, Chawnshang] Taichung Med Univ, Sex Hormone Res Ctr, Taichung 404, Taiwan.
C3 Tianjin Medical University; University of Rochester; University of Rochester
RP Niu, YJ (通讯作者)，Tianjin Med Univ, Tianjin Inst Urol, Tianjin 300211, Peoples R China.
EM niuyuanjie@gmail.com; chang@urmc.rochester.edu
FU NIH [CA156700]; George Whipple Professorship Endowment; Taiwan Department of Health Clinical Trial and Research Center of Excellence [DOH99-TD-B-111-004]; China 973 grant [CB518304]
CR Cirri P, 2012, CANCER METAST REV, V31, P195, DOI 10.1007/s10555-011-9340-x
   Cirri P, 2011, AM J CANCER RES, V1, P482
   Comite P, 2010, TRANSPL P, V42, P1341, DOI 10.1016/j.transproceed.2010.03.080
   Direkze NC, 2004, CANCER RES, V64, P8492, DOI 10.1158/0008-5472.CAN-04-1708
   Franco OE, 2010, SEMIN CELL DEV BIOL, V21, P33, DOI 10.1016/j.semcdb.2009.10.010
   GABBIANI G, 1971, EXPERIENTIA, V27, P549, DOI 10.1007/BF02147594
   Gonda TA, 2010, SEMIN CELL DEV BIOL, V21, P2, DOI 10.1016/j.semcdb.2009.10.001
   Haubeiss S, 2010, MOL CANCER, V9, P0, DOI 10.1186/1476-4598-9-168
   Huang CK, 2013, BBA-MOL CELL RES, V1833, P1222, DOI 10.1016/j.bbamcr.2013.01.007
   Ishii K, 2011, J CELL BIOCHEM, V112, P3604, DOI 10.1002/jcb.23291
   Izumi K, 2013, EMBO MOL MED, V5, P1383, DOI 10.1002/emmm.201202367
   Lee SO, 2012, J ENDOCRINOL, V213, P173, DOI 10.1530/JOE-11-0474
   Liao D, 2009, PLOS ONE, V4, P0, DOI 10.1371/journal.pone.0007965
   Luo J, 2014, ONCOGENE, V33, P2768, DOI 10.1038/onc.2013.233
   Mishra PJ, 2008, CANCER RES, V68, P4331, DOI 10.1158/0008-5472.CAN-08-0943
   Miyamoto H, 2004, PROSTATE, V61, P332, DOI 10.1002/pros.20115
   Navab R, 2011, P NATL ACAD SCI USA, V108, P7160, DOI 10.1073/pnas.1014506108
   Niu YJ, 2008, P NATL ACAD SCI USA, V105, P12182, DOI 10.1073/pnas.0804700105
   Placencio VR, 2010, PLOS ONE, V5, P0, DOI 10.1371/journal.pone.0012920
   Reinertsen T, 2012, APMIS, V120, P558, DOI 10.1111/j.1600-0463.2011.02865.x
   Siegel R, 2013, CA-CANCER J CLIN, V63, P11, DOI 10.3322/caac.21166
   Slavin S, 2014, CARCINOGENESIS, V35, P1301, DOI 10.1093/carcin/bgt488
   Tomasek JJ, 2002, NAT REV MOL CELL BIO, V3, P349, DOI 10.1038/nrm809
   Tuxhorn JA, 2002, CLIN CANCER RES, V8, P2912
   Wang XH, 2013, MOL CANCER THER, V12, P1026, DOI 10.1158/1535-7163.MCT-12-0895
   Zeisberg EM, 2007, CANCER RES, V67, P10123, DOI 10.1158/0008-5472.CAN-07-3127
   Zeng YP, 2006, CANCER RES, V66, P9566, DOI 10.1158/0008-5472.CAN-06-1488
   Zhang HY, 2012, TRANSFUS MED REV, V26, P129, DOI 10.1016/j.tmrv.2011.09.002
   Zhao HJ, 2009, PROSTATE, V69, P991, DOI 10.1002/pros.20946
   Zhu P, 2006, CELL, V124, P615, DOI 10.1016/j.cell.2005.12.032
NR 30
TC 39
Z9 41
U1 2
U2 14
PU SPANDIDOS PUBL LTD
PI ATHENS
PA POB 18179, ATHENS, 116 10, GREECE
SN 1019-6439
EI 1791-2423
J9 INT J ONCOL
JI Int. J. Oncol.
PD AUG 15
PY 2015
VL 47
IS 2
BP 719
EP 727
DI 10.3892/ijo.2015.3060
PG 9
WC Oncology
SC Oncology
GA CM8QC
UT WOS:000357965700034
PM 26095189
DA 2023-09-23
ER

PT J
AU Carrega, P
   Loiacono, F
   Di Carlo, E
   Scaramuccia, A
   Mora, M
   Conte, R
   Benelli, R
   Spaggiari, GM
   Cantoni, C
   Campana, S
   Bonaccorsi, I
   Morandi, B
   Truini, M
   Mingari, MC
   Moretta, L
   Ferlazzo, G
AF Carrega, Paolo
   Loiacono, Fabrizio
   Di Carlo, Emma
   Scaramuccia, Angelo
   Mora, Marco
   Conte, Romana
   Benelli, Roberto
   Spaggiari, Grazia Maria
   Cantoni, Claudia
   Campana, Stefania
   Bonaccorsi, Irene
   Morandi, Barbara
   Truini, Mauro
   Mingari, Maria Cristina
   Moretta, Lorenzo
   Ferlazzo, Guido
TI NCR(+)ILC3 concentrate in human lung cancer and associate with intratumoral lymphoid structures
SO NATURE COMMUNICATIONS
LA English
DT Article
ID natural-killer-cells; ror-gamma-t; tissue-inducer cells; human nk cells; cytotoxicity receptors; immunity; nkp30; differentiation; identification; organogenesis
AB Tertiary lymphoid structures (TLSs) are a common finding in non-small cell lung cancer (NSCLC) and are predictors of favourable clinical outcome. Here we show that NCR+ innate lymphoid cell (ILC)-3 are present in the lymphoid infiltrate of human NSCLC and are mainly localized at the edge of tumour-associated TLSs. This intra-tumoral lymphocyte subset is endowed with lymphoid tissue-inducing properties and, on activation, produces IL-22, TNF-alpha, IL-8 and IL-2, and activates endothelial cells. Tumour NCR(+)ILC3 may interact with both lung tumour cells and tumour-associated fibroblasts, resulting in the release of cytokines primarily on engagement of the NKp44-activating receptor. In patients, NCR(+)ILC3 are present in significantly higher amounts in stage I/II NSCLC than in more advanced tumour stages and their presence correlate with the density of intratumoral TLSs. Our results indicate that NCR(+)ILC3 accumulate in human NSCLC tissue and might contribute to the formation of protective tumour-associated TLSs.
C1 [Carrega, Paolo; Loiacono, Fabrizio; Cantoni, Claudia] Ist Giannina Gaslini, I-16148 Genoa, Italy.
   [Di Carlo, Emma] Univ G dAnnunzio, Dept Med & Sci Aging, I-66013 Chieti, Italy.
   [Di Carlo, Emma] Fdn Univ G dAnnunzio, Ctr Sci Invecchiamento, I-66013 Chieti, Italy.
   [Scaramuccia, Angelo; Mora, Marco; Conte, Romana; Benelli, Roberto; Truini, Mauro; Mingari, Maria Cristina] Azienda Osped Univ San Martino, IST Ist Nazl Ric Cancro, Ist Ricovero & Cura Carattere Sci, I-16132 Genoa, Italy.
   [Spaggiari, Grazia Maria; Cantoni, Claudia; Morandi, Barbara; Mingari, Maria Cristina] Univ Genoa, Dept Expt Med DIMES, I-16132 Genoa, Italy.
   [Cantoni, Claudia; Mingari, Maria Cristina] Univ Genoa, Ctr Eccellenza Ric Biomed CEBR, Ctr Excellence Biomed Res, I-16132 Genoa, Italy.
   [Campana, Stefania; Bonaccorsi, Irene; Ferlazzo, Guido] Univ Messina, Dept Human Pathol, Lab Immunol & Biotherapy, I-98125 Messina, Italy.
   [Moretta, Lorenzo] IRCCS Bambino Gesu Childrens Hosp, Dept Immunol, Rome, Italy.
   [Ferlazzo, Guido] Azienda Osped Univ Policlin Gaetano Martino, Cell Therapy Program, I-98125 Messina, Italy.
C3 University of Genoa; IRCCS Istituto Giannina Gaslini; G d'Annunzio University of Chieti-Pescara; G d'Annunzio University of Chieti-Pescara; University of Genoa; IRCCS AOU San Martino IST; University of Genoa; University of Genoa; University of Messina; IRCCS Bambino Gesu; University of Messina
RP Ferlazzo, G (通讯作者)，Univ Messina, Dept Human Pathol, Lab Immunol & Biotherapy, I-98125 Messina, Italy.
EM guido.ferlazzo@unime.it
FU Associazione Italiana Ricerca sul Cancro (AIRC) [IG11650, 10225]; Programma Operativo Fondo Europeo di Sviluppo Regionale (FESR) [4.1.2.A]; 'Special Program Molecular Clinical Oncology 5 x 1000' project [9962]
CR Aloisi F, 2006, NAT REV IMMUNOL, V6, P205, DOI 10.1038/nri1786
   Artis D, 2015, NATURE, V517, P293, DOI 10.1038/nature14189
   Balsamo M, 2009, P NATL ACAD SCI USA, V106, P20847, DOI 10.1073/pnas.0906481106
   Baychelier F, 2013, BLOOD, V122, P2935, DOI 10.1182/blood-2013-03-489054
   Brandt CS, 2009, J EXP MED, V206, P1495, DOI 10.1084/jem.20090681
   Carrega P, 2008, CANCER-AM CANCER SOC, V112, P863, DOI 10.1002/cncr.23239
   Carrega P, 2014, J IMMUNOL, V192, P3805, DOI 10.4049/jimmunol.1301889
   Cella M, 2009, NATURE, V457, P722, DOI 10.1038/nature07537
   Coussens LM, 2002, NATURE, V420, P860, DOI 10.1038/nature01322
   Crellin NK, 2010, J EXP MED, V207, P281, DOI 10.1084/jem.20091509
   Cupedo T, 2009, NAT IMMUNOL, V10, P66, DOI 10.1038/ni.1668
   Dieu-Nosjean MC, 2008, J CLIN ONCOL, V26, P4410, DOI 10.1200/JCO.2007.15.0284
   Drayton DL, 2006, NAT IMMUNOL, V7, P344, DOI 10.1038/ni1330
   Eberl G, 2015, NAT IMMUNOL, V16, P1, DOI 10.1038/ni.3059
   Eisenring M, 2010, NAT IMMUNOL, V11, P1030, DOI 10.1038/ni.1947
   Fuchs A, 2013, IMMUNITY, V38, P769, DOI 10.1016/j.immuni.2013.02.010
   Germain C, 2014, AM J RESP CRIT CARE, V189, P832, DOI 10.1164/rccm.201309-1611OC
   Glatzer T, 2013, IMMUNITY, V38, P1223, DOI 10.1016/j.immuni.2013.05.013
   Hogg JC, 2004, NEW ENGL J MED, V350, P2645, DOI 10.1056/NEJMoa032158
   Horn L, 2012, HARRISONS PRINCIPLES, V18th, P0
   Hughes T, 2009, BLOOD, V113, P4008, DOI 10.1182/blood-2008-12-192443
   Kirchberger S, 2013, J EXP MED, V210, P917, DOI 10.1084/jem.20122308
   Kirk CJ, 2001, CANCER RES, V61, P8794
   Koch J, 2013, TRENDS IMMUNOL, V34, P182, DOI 10.1016/j.it.2013.01.003
   Kruse PH, 2014, IMMUNOL CELL BIOL, V92, P221, DOI 10.1038/icb.2013.98
   Lanier LL, 2008, NAT IMMUNOL, V9, P495, DOI 10.1038/ni1581
   Luci C, 2009, NAT IMMUNOL, V10, P75, DOI 10.1038/ni.1681
   Mebius RE, 2003, NAT REV IMMUNOL, V3, P292, DOI 10.1038/nri1054
   Montaldo E, 2014, IMMUNITY, V41, P988, DOI 10.1016/j.immuni.2014.11.010
   Moretta A, 2001, ANNU REV IMMUNOL, V19, P197, DOI 10.1146/annurev.immunol.19.1.197
   Moretta A, 1996, ANNU REV IMMUNOL, V14, P619, DOI 10.1146/annurev.immunol.14.1.619
   Moretta L, 2004, EMBO J, V23, P255, DOI 10.1038/sj.emboj.7600019
   Ota N, 2011, NAT IMMUNOL, V12, P941, DOI 10.1038/ni.2089
   Pende D, 1999, J EXP MED, V190, P1505, DOI 10.1084/jem.190.10.1505
   Rami-Porta R, 2009, ANN THORAC CARDIOVAS, V15, P4
   Rangel-Moreno J, 2011, NAT IMMUNOL, V12, P639, DOI 10.1038/ni.2053
   Robinette ML, 2015, NAT IMMUNOL, V16, P306, DOI 10.1038/ni.3094
   Ruddle NH, 1999, IMMUNOL RES, V19, P119, DOI 10.1007/BF02786481
   Sanos SL, 2009, NAT IMMUNOL, V10, P83, DOI 10.1038/ni.1684
   Satoh-Takayama N, 2008, IMMUNITY, V29, P958, DOI 10.1016/j.immuni.2008.11.001
   Satoh-Takayama N, 2010, J EXP MED, V207, P273, DOI 10.1084/jem.20092029
   Sautes-Fridman C, 2011, CANCER METAST REV, V30, P13, DOI 10.1007/s10555-011-9279-y
   Serafini N, 2015, NAT REV IMMUNOL, V15, P415, DOI 10.1038/nri3855
   Shields JD, 2010, SCIENCE, V328, P749, DOI 10.1126/science.1185837
   Sivori S, 1999, EUR J IMMUNOL, V29, P1656, DOI 10.1002/(SICI)1521-4141(199905)29:05<1656::AID-IMMU1656>3.0.CO;2-1
   SMITH KA, 1988, SCIENCE, V240, P1169, DOI 10.1126/science.3131876
   Spaggiari GM, 2008, BLOOD, V111, P1327, DOI 10.1182/blood-2007-02-074997
   Spits H, 2013, NAT REV IMMUNOL, V13, P145, DOI 10.1038/nri3365
   Spits H, 2012, ANNU REV IMMUNOL, V30, P647, DOI 10.1146/annurev-immunol-020711-075053
   Tesar BM, 2004, J IMMUNOL, V173, P4377, DOI 10.4049/jimmunol.173.7.4377
   Ulrichs T, 2004, J PATHOL, V204, P217, DOI 10.1002/path.1628
   Vacca P, 2015, MUCOSAL IMMUNOL, V8, P254, DOI 10.1038/mi.2014.63
   van de Pavert SA, 2010, NAT REV IMMUNOL, V10, P664, DOI 10.1038/nri2832
   Vitale M, 1998, J EXP MED, V187, P2065, DOI 10.1084/jem.187.12.2065
   von Strandmann EP, 2007, IMMUNITY, V27, P965, DOI 10.1016/j.immuni.2007.10.010
   Vonarbourg C, 2010, IMMUNITY, V33, P736, DOI 10.1016/j.immuni.2010.10.017
   Walker JA, 2013, NAT REV IMMUNOL, V13, P75, DOI 10.1038/nri3349
   Waugh DJJ, 2008, CLIN CANCER RES, V14, P6735, DOI 10.1158/1078-0432.CCR-07-4843
   Wolk K, 2004, IMMUNITY, V21, P241, DOI 10.1016/j.immuni.2004.07.007
NR 59
TC 180
Z9 194
U1 0
U2 8
PU NATURE PUBLISHING GROUP
PI LONDON
PA MACMILLAN BUILDING, 4 CRINAN ST, LONDON N1 9XW, ENGLAND
SN 2041-1723
EI 
J9 NAT COMMUN
JI Nat. Commun.
PD SEP 15
PY 2015
VL 6
IS 
BP 
EP 
DI 10.1038/ncomms9280
PG 13
WC Multidisciplinary Sciences
SC Science & Technology - Other Topics
GA CT7UC
UT WOS:000363019000010
PM 26395069
DA 2023-09-23
ER

PT J
AU Du, YF
   Long, QZ
   Zhang, L
   Shi, Y
   Liu, XG
   Li, XD
   Guan, B
   Tian, YC
   Wang, XY
   Li, L
   He, DL
AF Du, Yuefeng
   Long, Qingzhi
   Zhang, Lin
   Shi, Ying
   Liu, Xioagang
   Li, Xudong
   Guan, Bin
   Tian, Yanchao
   Wang, Xinyang
   Li, Lei
   He, Dalin
TI Curcumin inhibits cancer-associated fibroblast-driven prostate cancer invasion through MAOA/mTOR/HIF-1 alpha signaling
SO INTERNATIONAL JOURNAL OF ONCOLOGY
LA English
DT Article
DE curcumin; cancer-associated fibroblasts; monoamine oxidase A/mammalian target of rapamycin/hypoxia-inducible factor-1 alpha signaling; prostate cancer; invasion
ID epithelial-mesenchymal transition; stromal fibroblasts; monoamine-oxidase; colorectal-cancer; cell invasion; tumor-growth; hypoxia; activation; motility; microenvironment
AB Cancer-associated fibroblasts (CAFs) are key determinants in the malignant progression of cancer, supporting tumorigenesis and metastasis. CAFs also mediate epithelial to mesenchymal transition (EMT) in tumor cells and their achievement of stem cell traits. Curcumin has recently been found to possess anticancer activities via its effect on a variety of biological pathways involved in cancer progression. In this study, we found that CAFs could induce prostate cancer cell EMT and invasion through a monoamine oxidase A (MAOA)/ mammalian target of rapamycin (mTOR)/hypoxia-inducible factor-1 alpha (HIF-1 alpha) signaling pathway, which exploits reactive oxygen species (ROS) to drive a migratory and aggressive phenotype of prostate carcinoma cells. Moreover, CAFs was able to increase CXC chemokine receptor 4 (CXCR4) and interleukin-6 (IL-6) receptor expression in prostate cancer cells. However, curcumin abrogated CAF-induced invasion and EMT, and inhibited ROS production and CXCR4 and IL-6 receptor expression in prostate cancer cells through inhibiting MAOA/mTOR/HIF-1 alpha signaling, thereby supporting the therapeutic effect of curcumin in prostate cancer.
C1 [Du, Yuefeng; Long, Qingzhi; Zhang, Lin; Li, Xudong; Guan, Bin; Tian, Yanchao; Wang, Xinyang; Li, Lei; He, Dalin] Xi An Jiao Tong Univ, Affiliated Hosp 1, Dept Urol, Xian 710061, Shaanxi, Peoples R China.
   [Shi, Ying] Huazhong Univ Sci & Technol, Tongji Med Coll, Union Hosp, Dept Urol, Wuhan 430074, Hubei, Peoples R China.
   [Liu, Xioagang] Xi An Jiao Tong Univ, Minist Educ, Key Lab Biomed Informat Engn, Sch Life Sci & Technol, Xian 710061, Shaanxi, Peoples R China.
C3 Xi'an Jiaotong University; Huazhong University of Science & Technology; Xi'an Jiaotong University
RP He, DL (通讯作者)，Xi An Jiao Tong Univ, Affiliated Hosp 1, Dept Urol, 277 Yanta West Rd, Xian 710061, Shaanxi, Peoples R China.
EM dlhe2010@163.com
FU National Science Foundation of China [81372736, 81072107]
CR Aggarwal BB, 2007, ADV EXP MED BIOL, V595, P1
   Allinen M, 2004, CANCER CELL, V6, P17, DOI 10.1016/j.ccr.2004.06.010
   AMMON HPT, 1991, PLANTA MED, V57, P1, DOI 10.1055/s-2006-960004
   Beevers CS, 2013, ANTI-CANCER AGENT ME, V13, P988, DOI 10.2174/1871520611313070004
   Beevers CS, 2009, CANCER RES, V69, P1000, DOI 10.1158/0008-5472.CAN-08-2367
   Begley LA, 2008, CYTOKINE, V43, P194, DOI 10.1016/j.cyto.2008.05.012
   Bhowmick NA, 2004, NATURE, V432, P332, DOI 10.1038/nature03096
   Bissell MJ, 2001, NAT REV CANCER, V1, P46, DOI 10.1038/35094059
   Buhrmann C, 2011, J BIOL CHEM, V286, P28556, DOI 10.1074/jbc.M111.256180
   Calvani M, 2006, BLOOD, V107, P2705, DOI 10.1182/blood-2005-09-3541
   Cannito S, 2008, CARCINOGENESIS, V29, P2267, DOI 10.1093/carcin/bgn216
   Chandel NS, 2000, J BIOL CHEM, V275, P25130, DOI 10.1074/jbc.M001914200
   Chandel NS, 1998, P NATL ACAD SCI USA, V95, P11715, DOI 10.1073/pnas.95.20.11715
   Cheng J, 2014, MOL CARCINOGEN, V53, P820, DOI 10.1002/mc.22040
   Cheng SC, 2014, SCIENCE, V345, P1579, DOI 10.1126/science.1250684
   Cheng TS, 2013, CANCER PREV RES, V6, P495, DOI 10.1158/1940-6207.CAPR-12-0293-T
   Chiarugi P, 2003, J CELL BIOL, V161, P933, DOI 10.1083/jcb.200211118
   Christofori G, 2006, NATURE, V441, P444, DOI 10.1038/nature04872
   Cowin P, 2005, CURR OPIN CELL BIOL, V17, P499, DOI 10.1016/j.ceb.2005.08.014
   Crawford Y, 2009, TRENDS PHARMACOL SCI, V30, P624, DOI 10.1016/j.tips.2009.09.004
   Desmouliere A, 2004, INT J DEV BIOL, V48, P509, DOI 10.1387/ijdb.041802ad
   Dorai Thambi, 2014, J CANCER THER, V5, P369
   Eom DW, 2015, BMB REP, V48, P461, DOI 10.5483/BMBRep.2015.48.8.216
   Franci C, 2006, ONCOGENE, V25, P5134, DOI 10.1038/sj.onc.1209519
   Friedl P, 2004, CURR OPIN CELL BIOL, V16, P14, DOI 10.1016/j.ceb.2003.11.001
   Giannoni E, 2009, ONCOGENE, V28, P2074, DOI 10.1038/onc.2009.77
   Giannoni E, 2010, CANCER RES, V70, P6945, DOI 10.1158/0008-5472.CAN-10-0785
   Gulhati P, 2011, CANCER RES, V71, P3246, DOI 10.1158/0008-5472.CAN-10-4058
   Kalluri R, 2006, NAT REV CANCER, V6, P392, DOI 10.1038/nrc1877
   Khandrika L, 2009, CANCER LETT, V282, P125, DOI 10.1016/j.canlet.2008.12.011
   Kim HI, 2008, CANCER PREV RES, V1, P385, DOI 10.1158/1940-6207.CAPR-08-0087
   Lei JJ, 2014, CANCER LETT, V347, P129, DOI 10.1016/j.canlet.2014.02.003
   Li XQ, 2012, CANCER LETT, V322, P169, DOI 10.1016/j.canlet.2012.02.035
   Liu L, 2006, ONCOGENE, V25, P7029, DOI 10.1038/sj.onc.1209691
   Mantovani A, 2010, CANCER METAST REV, V29, P241, DOI 10.1007/s10555-010-9228-1
   Micke P, 2004, LUNG CANCER, V45, PS163, DOI 10.1016/j.lungcan.2004.07.977
   Mohandas K M, 1999, INDIAN J GASTROENTEROL, V18, P118
   Mori K, 2004, CANCER RES, V64, P7464, DOI 10.1158/0008-5472.CAN-04-1725
   Olumi AF, 1999, CANCER RES, V59, P5002
   Orimo A, 2005, CELL, V121, P335, DOI 10.1016/j.cell.2005.02.034
   Pani G, 2010, CANCER METAST REV, V29, P351, DOI 10.1007/s10555-010-9225-4
   Partin AW, 1997, JAMA-J AM MED ASSOC, V277, P1445, DOI 10.1001/jama.277.18.1445
   Pietras K, 2008, PLOS MED, V5, P123, DOI 10.1371/journal.pmed.0050019
   Rokavec M, 2014, J CLIN INVEST, V124, P1853, DOI 10.1172/JCI73531
   Schmittgen TD, 2008, NAT PROTOC, V3, P1101, DOI 10.1038/nprot.2008.73
   SCHNAITMAN C, 1967, J CELL BIOL, V32, P719, DOI 10.1083/jcb.32.3.719
   Semenza GL, 2010, WIRES SYST BIOL MED, V2, P336, DOI 10.1002/wsbm.69
   Shehzad A, 2013, BIOFACTORS, V39, P56, DOI 10.1002/biof.1068
   Siegel RL, 2017, CA-CANCER J CLIN, V67, P7, DOI 10.3322/caac.21387
   Stasinopoulos I, 2009, CANCER BIOL THER, V8, P31, DOI 10.4161/cbt.8.1.7079
   Sugimoto H, 2006, CANCER BIOL THER, V5, P1640, DOI 10.4161/cbt.5.12.3354
   Thiery JP, 2002, NAT REV CANCER, V2, P442, DOI 10.1038/nrc822
   Trimboli AJ, 2009, NATURE, V461, P1084, DOI 10.1038/nature08486
   Wang PW, 2014, RSC ADV, V4, P35242, DOI 10.1039/c4ra06616b
   Wilken R, 2011, MOL CANCER, V10, P0, DOI 10.1186/1476-4598-10-12
   Wu JB, 2014, J CLIN INVEST, V124, P2891, DOI 10.1172/JCI70982
   Yang MH, 2008, CELL CYCLE, V7, P2090, DOI 10.4161/cc.7.14.6324
   Youn SW, 2011, BLOOD, V117, P4376, DOI 10.1182/blood-2010-07-295964
   Yu SW, 2008, MOL CANCER THER, V7, P2609, DOI 10.1158/1535-7163.MCT-07-2400
   Zhao H, 2008, DIFFERENTIATION, V76, P820, DOI 10.1111/j.1432-0436.2007.00263.x
   Zhou DY, 2014, MOL MED REP, V10, P1315, DOI 10.3892/mmr.2014.2380
NR 61
TC 77
Z9 84
U1 0
U2 9
PU SPANDIDOS PUBL LTD
PI ATHENS
PA POB 18179, ATHENS, 116 10, GREECE
SN 1019-6439
EI 1791-2423
J9 INT J ONCOL
JI Int. J. Oncol.
PD DEC 15
PY 2015
VL 47
IS 6
BP 2064
EP 2072
DI 10.3892/ijo.2015.3202
PG 9
WC Oncology
SC Oncology
GA CX1OM
UT WOS:000365465500008
PM 26499200
DA 2023-09-23
ER

PT J
AU Chen, R
   Dawson, DW
   Pan, S
   Ottenhof, NA
   De Wilde, RF
   Wolfgang, CL
   May, DH
   Crispin, DA
   Lai, LA
   Lay, AR
   Waghray, M
   Wang, S
   McIntosh, MW
   Simeone, DM
   Maitra, A
   Brentnall, TA
AF Chen, Ru
   Dawson, David W.
   Pan, Sheng
   Ottenhof, Niki A.
   De Wilde, Roeland F.
   Wolfgang, Christopher L.
   May, Damon H.
   Crispin, David A.
   Lai, Lisa A.
   Lay, Anna R.
   Waghray, Meghna
   Wang, Shouli
   McIntosh, Martin W.
   Simeone, Diane M.
   Maitra, Anirban
   Brentnall, Teresa A.
TI Proteins associated with pancreatic cancer survival in patients with resectable pancreatic ductal adenocarcinoma
SO LABORATORY INVESTIGATION
LA English
DT Article
ID long-term survival; 5-year survivors; pancreaticoduodenectomy; identification; expression; resection; tandem
AB Pancreatic ductal adenocarcinoma (PDAC) is a highly lethal disease with a dismal prognosis. However, while most patients die within the first year of diagnosis, very rarely, a few patients can survive for 410 years. Better understanding the molecular characteristics of the pancreatic adenocarcinomas from these very-long-term survivors (VLTS) may provide clues for personalized medicine and improve current pancreatic cancer treatment. To extend our previous investigation, we examined the proteomes of individual pancreas tumor tissues from a group of VLTS patients (survival >= 10 years) and short-term survival patients (STS, survival <14 months). With a given analytical sensitivity, the protein profile of each pancreatic tumor tissue was compared to reveal the proteome alterations that may be associated with pancreatic cancer survival. Pathway analysis of the differential proteins identified suggested that MYC, IGF1R and p53 were the top three upstream regulators for the STS-associated proteins, and VEGFA, APOE and TGFb-1 were the top three upstream regulators for the VLTS-associated proteins. Immunohistochemistry analysis using an independent cohort of 145 PDAC confirmed that the higher abundance of ribosomal protein S8 (RPS8) and prolargin (PRELP) were correlated with STS and VLTS, respectively. Multivariate Cox analysis indicated that 'High-RPS8 and Low-PRELP' was significantly associated with shorter survival time (HR = 2.69, 95% CI 1.46-4.92, P = 0.001). In addition, galectin-1, a previously identified protein with its abundance aversely associated with pancreatic cancer survival, was further evaluated for its significance in cancer-associated fibroblasts. Knockdown of galectin-1 in pancreatic cancer-associated fibroblasts dramatically reduced cell migration and invasion. The results from our study suggested that PRELP, LGALS1 and RPS8 might be significant prognostic factors, and RPS8 and LGALS1 could be potential therapeutic targets to improve pancreatic cancer survival if further validated.
C1 [Chen, Ru; Pan, Sheng; Crispin, David A.; Lai, Lisa A.; Brentnall, Teresa A.] Univ Washington, Dept Med, Seattle, WA 98195 USA.
   [Dawson, David W.] Univ Calif Los Angeles, Dept Pathol & Lab Med, Los Angeles, CA USA.
   [Dawson, David W.] Univ Calif Los Angeles, David Geffen Sch Med, Jonsson Comprehens Canc Ctr, Los Angeles, CA 90095 USA.
   [Ottenhof, Niki A.; De Wilde, Roeland F.] Johns Hopkins Med Inst, Sol Goldman Pancreat Canc Res Ctr, Dept Pathol, Baltimore, MD 21205 USA.
   [Wolfgang, Christopher L.] Johns Hopkins Med Inst, Sol Goldman Pancreat Canc Res Ctr, Dept Surg, Baltimore, MD 21205 USA.
   [May, Damon H.; McIntosh, Martin W.] Fred Hutchinson Canc Res Ctr, Mol Diagnost Program, Seattle, WA 98104 USA.
   [Waghray, Meghna; Simeone, Diane M.] Univ Michigan, Dept Surg, Ann Arbor, MI 48109 USA.
   [Wang, Shouli] Soochow Univ, Sch Med, Dept Pathol, Suzhou, Peoples R China.
   [Maitra, Anirban] Univ Texas MD Anderson Canc Ctr, Dept Surg Oncol, Houston, TX 77030 USA.
C3 University of Washington; University of Washington Seattle; University of California System; University of California Los Angeles; University of California System; University of California Los Angeles; University of California Los Angeles Medical Center; David Geffen School of Medicine at UCLA; UCLA Jonsson Comprehensive Cancer Center; Johns Hopkins University; Johns Hopkins Medicine; Johns Hopkins University; Johns Hopkins Medicine; Fred Hutchinson Cancer Center; University of Michigan System; University of Michigan; Soochow University - China; University of Texas System; UTMD Anderson Cancer Center
RP Chen, R (通讯作者)，Univ Washington, Dept Med, 1959 NE Pacific St, Seattle, WA 98195 USA.
EM ruc@medicine.washington.edu
FU National Institutes of Health [K07CA116296, K25CA137222, R21CA161575, R21CA149772, R01CA180949]; Gene and Mary Ann Walters Pancreatic Cancer Foundation; Donald E Bocek Endowed Research and Development Award
CR Adham M, 2008, PANCREAS, V37, P352, DOI 10.1097/MPA.0b013e31818166d2
   Allen PJ, 2007, J AM COLL SURGEONS, V205, PS76, DOI 10.1016/j.jamcollsurg.2007.06.331
   Kovochich AN, 2013, CANCER-AM CANCER SOC, V119, P529, DOI 10.1002/cncr.27725
   Astorgues-Xerri L, 2014, CANCER TREAT REV, V40, P307, DOI 10.1016/j.ctrv.2013.07.007
   Bengtsson E, 2002, J BIOL CHEM, V277, P15061, DOI 10.1074/jbc.M108285200
   Bradley EL, 2008, PANCREAS, V37, P349, DOI 10.1097/MPA.0b013e31818e9100
   Brentnall TA, 2012, PLOS ONE, V7, P0, DOI 10.1371/journal.pone.0030219
   Cantor JR, 2012, CANCER DISCOV, V2, P881, DOI 10.1158/2159-8290.CD-12-0345
   Castells X, 2009, DIAGN MOL PATHOL, V18, P206, DOI 10.1097/PDM.0b013e31818f071b
   Chen R, 2005, GASTROENTEROLOGY, V129, P1187, DOI 10.1053/j.gastro.2005.08.001
   Chen R, 2007, MOL CELL PROTEOMICS, V6, P1331, DOI 10.1074/mcp.M700072-MCP200
   Chen R, 2012, CANCER BIOL THER, V13, P899, DOI 10.4161/cbt.20842
   Cleary SP, 2004, J AM COLL SURGEONS, V198, P722, DOI 10.1016/j.jamcollsurg.2004.01.008
   Conlon KC, 1996, ANN SURG, V223, P273, DOI 10.1097/00000658-199603000-00007
   Craig R, 2004, BIOINFORMATICS, V20, P1466, DOI 10.1093/bioinformatics/bth092
   Croci DO, 2014, CELL, V156, P744, DOI 10.1016/j.cell.2014.01.043
   Dennis G, 2003, GENOME BIOL, V4, P0, DOI 10.1186/gb-2003-4-9-r60
   Garcea G, 2008, J PANCREAS, V9, P99
   Han SS, 2006, PANCREAS, V32, P271, DOI 10.1097/01.mpa.0000202953.87740.93
   Huang DW, 2009, NAT PROTOC, V4, P44, DOI 10.1038/nprot.2008.211
   Ito K, 2012, CANCER METAST REV, V31, P763, DOI 10.1007/s10555-012-9388-2
   Iuga C, 2014, PROTEOMICS, V14, P945, DOI 10.1002/pmic.201300402
   Keller A, 2005, MOL SYST BIOL, V1, P0, DOI 10.1038/msb4100024
   KELLER SR, 1991, J BIOL CHEM, V266, P12817
   Mosca F, 1997, SURGERY, V122, P553, DOI 10.1016/S0039-6060(97)90128-8
   Nesvizhskii AI, 2003, ANAL CHEM, V75, P4646, DOI 10.1021/ac0341261
   Olson MF, 2009, CLIN EXP METASTAS, V26, P273, DOI 10.1007/s10585-008-9174-2
   Pan S, 2011, PLOS ONE, V6, P0, DOI 10.1371/journal.pone.0027574
   Pan S, 2009, ELECTROPHORESIS, V30, P1132, DOI 10.1002/elps.200800752
   POGUEGEILE K, 1991, MOL CELL BIOL, V11, P3842, DOI 10.1128/MCB.11.8.3842
   Ramsey CS, 2008, ONCOGENE, V27, P3516, DOI 10.1038/sj.onc.1211030
   Reddy S, 2009, ANN SURG, V250, P282, DOI 10.1097/SLA.0b013e3181ae9f93
   Riall TS, 2006, SURGERY, V140, P764, DOI 10.1016/j.surg.2006.04.006
   Rucci N, 2009, J CELL BIOL, V187, P669, DOI 10.1083/jcb.200906014
   Schnelldorfer T, 2008, ANN SURG, V247, P456, DOI 10.1097/SLA.0b013e3181613142
   Shimada K, 2010, WORLD J SURG, V34, P1908, DOI 10.1007/s00268-010-0570-9
   Siegel R, 2012, CA-CANCER J CLIN, V62, P10, DOI 10.3322/caac.20138
   Tomsig JL, 2002, CELL MOL LIFE SCI, V59, P1467, DOI 10.1007/s00018-002-8522-7
   Toshimitsu H, 2006, ONCOL REP, V16, P1285
   WITHERS SG, 1995, PROTEIN SCI, V4, P361
   Yilmaz M, 2009, CANCER METAST REV, V28, P15, DOI 10.1007/s10555-008-9169-0
NR 41
TC 40
Z9 40
U1 0
U2 8
PU NATURE PUBLISHING GROUP
PI NEW YORK
PA 75 VARICK ST, 9TH FLR, NEW YORK, NY 10013-1917 USA
SN 0023-6837
EI 1530-0307
J9 LAB INVEST
JI Lab. Invest.
PD JAN 15
PY 2015
VL 95
IS 1
BP 43
EP 55
DI 10.1038/labinvest.2014.128
PG 13
WC Medicine, Research & Experimental; Pathology
SC Research & Experimental Medicine; Pathology
GA AX5QA
UT WOS:000346980700004
PM 25347153
DA 2023-09-23
ER

PT J
AU Li, XY
   Hu, SQ
   Xiao, L
AF Li, X. -Y.
   Hu, S. -Q.
   Xiao, L.
TI The cancer-associated fibroblasts and drug resistance
SO EUROPEAN REVIEW FOR MEDICAL AND PHARMACOLOGICAL SCIENCES
LA English
DT Article
DE Cancer-associated fibroblasts; Drug resistance; Signaling pathways
ID epithelial-mesenchymal transition; hepatocyte growth-factor; carbonic-anhydrase-ix; interstitial fluid pressure; stromal fibroblasts; prostate-cancer; stem-cells; tumor-stroma; pancreatic-carcinoma; initiating cells
AB The present treatment of solid tumors is plagued by drug resistance. Despite continued development of meticulously designed therapeutic scheme, cancer cells remain poorly being completely eliminated. Because therapeutic resistance is a problem with the drug used in cancer therapy, most of the studies about the drugs resistance have focused on the role of epithelial cancer cells themselves. However, it is becoming increasingly apparent that tumor microenvironment could provide a shelter for tumor cells which keep their survival after initial drug exposure. Cancer-associated fibroblasts (CAFs) are the crucial component of the tumor microenvironment; substantial evidence suggests that the CAFs mediate resistance of solid tumor cells to the anticancer drugs. In this review, we describe how the CAFs may be involved in the resistance of tumor cells to the therapeutic agents and present some of the emerging therapeutic targets for modulation this resistant phenotype.
C1 [Li, X. -Y.; Xiao, L.] Kunming Univ Sci & Technol, Fac Med, Kunming, Peoples R China.
   [Hu, S. -Q.] Kunming Med Univ, Affiliated Hosp 1, Dept Obstet & Gynecol, Kunming, Peoples R China.
C3 Kunming University of Science & Technology; Kunming Medical University
RP Li, XY (通讯作者)，Kunming Univ Sci & Technol, Fac Med, Kunming, Peoples R China.
EM lixying98@163.com
FU applied Basic Research Fund Project in Yunnan Province; Introducing Talents Funded Projects of Kunming University of Science and Technology, China [KKSY201460047]
CR Adisetiyo H, 2014, J CELL PHYSIOL, V229, P1170, DOI 10.1002/jcp.24546
   Al-Hajj M, 2003, P NATL ACAD SCI USA, V100, P3983, DOI 10.1073/pnas.0530291100
   Alison MR, 2011, J PATHOL, V223, P147, DOI 10.1002/path.2793
   Atlasi Y, 2007, INT J CANCER, V120, P1598, DOI 10.1002/ijc.22508
   Bao SD, 2006, NATURE, V444, P756, DOI 10.1038/nature05236
   Burger JA, 2011, EXPERT REV ANTICANC, V11, P621, DOI 10.1586/era.11.11
   Cappuzzo F, 2009, J CLIN ONCOL, V27, P1667, DOI 10.1200/JCO.2008.19.1635
   Catlett-Falcone R, 1999, IMMUNITY, V10, P105, DOI 10.1016/S1074-7613(00)80011-4
   Crawford Y, 2009, CANCER CELL, V15, P21, DOI 10.1016/j.ccr.2008.12.004
   Cukierman E, 2010, BIOCHEM PHARMACOL, V80, P762, DOI 10.1016/j.bcp.2010.04.020
   CURTI BD, 1993, CRIT REV ONCOL HEMAT, V14, P29, DOI 10.1016/1040-8428(93)90004-N
   Dean M, 2005, NAT REV CANCER, V5, P275, DOI 10.1038/nrc1590
   Domanska UM, 2012, NEOPLASIA, V14, P709, DOI 10.1593/neo.12324
   Dontu G, 2004, BREAST CANCER RES, V6, PR605, DOI 10.1186/bcr920
   Farmer P, 2009, NAT MED, V15, P68, DOI 10.1038/nm.1908
   Fiaschi T, 2013, CELL CYCLE, V12, P1791, DOI 10.4161/cc.24902
   FORSBERG K, 1993, P NATL ACAD SCI USA, V90, P393, DOI 10.1073/pnas.90.2.393
   Frank NY, 2010, J CLIN INVEST, V120, P41, DOI 10.1172/JCI41004
   Gao MQ, 2010, J CELL SCI, V123, P3507, DOI 10.1242/jcs.072900
   Gao SP, 2007, J CLIN INVEST, V117, P3846, DOI 10.1172/JCI31871
   Giannoni E, 2010, CANCER RES, V70, P6945, DOI 10.1158/0008-5472.CAN-10-0785
   Gilbert LA, 2010, CELL, V143, P355, DOI 10.1016/j.cell.2010.09.043
   Gonda TA, 2010, SEMIN CELL DEV BIOL, V21, P2, DOI 10.1016/j.semcdb.2009.10.001
   Hazlehurst LA, 2003, ONCOGENE, V22, P7396, DOI 10.1038/sj.onc.1206943
   Heldin CH, 2012, UPSALA J MED SCI, V117, P83, DOI 10.3109/03009734.2012.658119
   Heldin CH, 2004, NAT REV CANCER, V4, P806, DOI 10.1038/nrc1456
   Heuchel R, 1999, P NATL ACAD SCI USA, V96, P11410, DOI 10.1073/pnas.96.20.11410
   Hwang RF, 2003, CLIN CANCER RES, V9, P6534
   Hwang RF, 2008, CANCER RES, V68, P918, DOI 10.1158/0008-5472.CAN-07-5714
   Iacobuzio-Donahue CA, 2002, AM J PATHOL, V160, P91, DOI 10.1016/S0002-9440(10)64353-2
   Jiang W G, 2007, CURR ONCOL, V14, P66, DOI 10.3747/co.2007.108
   Johansson AC, 2012, MOL CANCER RES, V10, P1158, DOI 10.1158/1541-7786.MCR-12-0030
   Kajiyama H, 2007, INT J ONCOL, V31, P277
   Kerbel RS, 1997, NATURE, V390, P335, DOI 10.1038/36978
   Kharaziha P, 2012, CELL DEATH DIS, V3, P0, DOI 10.1038/cddis.2012.1
   Kinugasa Y, 2014, STEM CELLS, V32, P145, DOI 10.1002/stem.1556
   Li XX, 2008, JNCI-J NATL CANCER I, V100, P672, DOI 10.1093/jnci/djn123
   Loeffler M, 2006, J CLIN INVEST, V116, P1955, DOI 10.1172/JCI26532
   Lotti F, 2013, J EXP MED, V210, P2851, DOI 10.1084/jem.20131195
   Luraghi P, 2014, CANCER RES, V74, P1857, DOI 10.1158/0008-5472.CAN-13-2340-T
   Mani SA, 2008, CELL, V133, P704, DOI 10.1016/j.cell.2008.03.027
   Micke P, 2004, LUNG CANCER, V45, PS163, DOI 10.1016/j.lungcan.2004.07.977
   Mink SR, 2010, MOL CANCER RES, V8, P809, DOI 10.1158/1541-7786.MCR-09-0460
   Mueller MM, 2004, NAT REV CANCER, V4, P839, DOI 10.1038/nrc1477
   Naka K, 2010, NATURE, V463, P676, DOI 10.1038/nature08734
   Okuda K, 2008, CANCER SCI, V99, P2280, DOI 10.1111/j.1349-7006.2008.00916.x
   Olive KP, 2009, SCIENCE, V324, P1457, DOI 10.1126/science.1171362
   Onoyama M, 2013, NEOPLASIA, V15, P1391, DOI 10.1593/neo.131668
   Orimo A, 2006, CELL CYCLE, V5, P1597, DOI 10.4161/cc.5.15.3112
   Penuelas S, 2009, CANCER CELL, V15, P315, DOI 10.1016/j.ccr.2009.02.011
   Pietras K, 2002, CANCER RES, V62, P5476
   Pietras K, 2004, SEMIN ONCOL, V31, P18, DOI 10.1053/j.seminoncol.2004.03.036
   Pietras K, 2003, CANCER CELL, V3, P439, DOI 10.1016/S1535-6108(03)00089-8
   Pietras K, 2001, CANCER RES, V61, P2929
   Porter DC, 2012, P NATL ACAD SCI USA, V109, P13799, DOI 10.1073/pnas.1206906109
   Righi E, 2011, CANCER RES, V71, P5522, DOI 10.1158/0008-5472.CAN-10-3143
   Rubin K, 2000, INT J CANCER, V86, P636, DOI 10.1002/(SICI)1097-0215(20000601)86:5<636::AID-IJC6>3.0.CO;2-R
   Shintani Y, 2013, ANN THORAC SURG, V96, P425, DOI 10.1016/j.athoracsur.2013.03.092
   Shiozawa Y, 2011, J CLIN INVEST, V121, P1298, DOI 10.1172/JCI43414
   Singh S, 2010, BRIT J CANCER, V103, P1671, DOI 10.1038/sj.bjc.6605968
   Straussman R, 2012, NATURE, V487, P500, DOI 10.1038/nature11183
   Studebaker AW, 2008, CANCER RES, V68, P9087, DOI 10.1158/0008-5472.CAN-08-0400
   Sumida T, 2011, INT J CANCER, V128, P2050, DOI 10.1002/ijc.25812
   Svastova E, 2004, FEBS LETT, V577, P439, DOI 10.1016/j.febslet.2004.10.043
   Swietach P, 2010, ONCOGENE, V29, P6509, DOI 10.1038/onc.2010.455
   Teicher BA, 2010, CLIN CANCER RES, V16, P2927, DOI 10.1158/1078-0432.CCR-09-2329
   Tsuyada A, 2012, CANCER RES, V72, P2768, DOI 10.1158/0008-5472.CAN-11-3567
   Visvader JE, 2008, NAT REV CANCER, V8, P755, DOI 10.1038/nrc2499
   Wang W, 2009, CLIN CANCER RES, V15, P6630, DOI 10.1158/1078-0432.CCR-09-1001
   Weekes CD, 2012, NEOPLASIA, V14, P690, DOI 10.1593/neo.111810
   Wilson TR, 2012, NATURE, V487, P505, DOI 10.1038/nature11249
   Worthley DL, 2010, CANCER MICROENVIRON, V3, P117, DOI 10.1007/s12307-009-0033-8
   Yamada T, 2012, J THORAC ONCOL, V7, P272, DOI 10.1097/JTO.0b013e3182398e69
   Yamada T, 2010, CLIN CANCER RES, V16, P174, DOI 10.1158/1078-0432.CCR-09-1204
   Yang AD, 2006, CLIN CANCER RES, V12, P4147, DOI 10.1158/1078-0432.CCR-06-0038
   Yang ZJ, 2007, CANCER CELL, V11, P3, DOI 10.1016/j.ccr.2006.12.007
   Yao Z, 2010, P NATL ACAD SCI USA, V107, P15535, DOI 10.1073/pnas.1009472107
   Yu Y, 2014, BRIT J CANCER, V110, P724, DOI 10.1038/bjc.2013.768
   ZARNEGAR R, 1995, J CELL BIOL, V129, P1177, DOI 10.1083/jcb.129.5.1177
NR 80
TC 40
Z9 40
U1 0
U2 18
PU VERDUCI PUBLISHER
PI ROME
PA VIA GREGORIO VII, ROME, 186-00165, ITALY
SN 1128-3602
EI 
J9 EUR REV MED PHARMACO
JI Eur. Rev. Med. Pharmacol. Sci.
PD JUN 15
PY 2015
VL 19
IS 11
BP 2112
EP 2119
DI 
PG 8
WC Pharmacology & Pharmacy
SC Pharmacology & Pharmacy
GA CM3WH
UT WOS:000357615400027
PM 26125276
DA 2023-09-23
ER

PT J
AU Moreno-Ulloa, A
   Mendez-Luna, D
   Beltran-Partida, E
   Castillo, C
   Guevara, G
   Ramirez-Sanchez, I
   Correa-Basurto, J
   Ceballos, G
   Villarreal, F
AF Moreno-Ulloa, Aldo
   Mendez-Luna, David
   Beltran-Partida, Ernesto
   Castillo, Carmen
   Guevara, Gustavo
   Ramirez-Sanchez, Israel
   Correa-Basurto, Jose
   Ceballos, Guillermo
   Villarreal, Francisco
TI The effects of (-)-epicatechin on endothelial cells involve the G protein-coupled estrogen receptor (GPER)
SO PHARMACOLOGICAL RESEARCH
LA English
DT Article
DE (-)-Epicatechin; Cacao; GPER; ERK 1/2; EGFR; Docking
ID cancer-associated fibroblasts; growth-factor receptor; nitric-oxide; blood-pressure; chocolate consumption; molecular-dynamics; adenylyl-cyclase; gpr30 antagonist; gene-expression; drug discovery
AB We have provided evidence that the stimulatory effects of (-)-epicatechin ((-)-EPI) on endothelial cell nitric oxide (NO) production may involve the participation of a cell-surface receptor. Thus far, such entity(ies) has not been fully elucidated. The G protein-coupled estrogen receptor (GPER) is a cell-surface receptor that has been linked to protective effects on the cardiovascular system and activation of intracellular signaling pathways (including NO production) similar to those reported with (-)-EPI. In bovine coronary artery endothelial cells (BCAEC) by the use of confocal imaging, we evidence the presence of GPER at the cell-surface and on F-actin filaments. Using in silico studies we document the favorable binding mode between (-)-EPI and GPER. Such binding is comparable to that of the GPER agonist, G1. By the use of selective blockers, we demonstrate that the activation of ERK 1/2 and CaMKII by (-)-EPI is dependent on the GPER/c-SRC/EGFR axis mimicking those effects noted with G1. We also evidence by the use of siRNA the role that GPER has on mediating ERK1/2 activation by (-)-EPI. GPER appears to be coupled to a non G alpha(i/o) or G alpha(s), protein subtype. To extrapolate our findings to an ex vivo model, we employed phenylephrine pre-contracted aortic rings evidencing that (-)-EPI can mediate vasodilation through GPER activation. In conclusion, we provide evidence that suggests the GPER as a potential mediator of (-)-EPI effects and highlights the important role that GPER may have on cardiovascular system protection. (C) 2015 Elsevier Ltd. All rights reserved.
C1 [Moreno-Ulloa, Aldo; Ramirez-Sanchez, Israel; Villarreal, Francisco] UCSD, Sch Med, La Jolla, CA 92093 USA.
   [Mendez-Luna, David; Correa-Basurto, Jose] Inst Politecn Nacl, Escuela Super Med, Secc Estudios Posgrad, Lab Modelado Mol & Diseno Farmacos, Mexico City, DF, Mexico.
   [Beltran-Partida, Ernesto] Univ Autonoma Baja California, Fac Odontol, Mexicali 21100, Baja California, Mexico.
   [Moreno-Ulloa, Aldo; Castillo, Carmen; Guevara, Gustavo; Ramirez-Sanchez, Israel; Correa-Basurto, Jose; Ceballos, Guillermo] Inst Politecn Nacl, Escuela Super Med, Secc Estudios Posgrad, Lab Invest Integral Cardiometab, Mexico City, DF, Mexico.
C3 University of California System; University of California San Diego; Instituto Politecnico Nacional - Mexico; Universidad Autonoma de Baja California; Instituto Politecnico Nacional - Mexico
RP Villarreal, F (通讯作者)，UCSD, Sch Med, 9500 Gilman Dr BSB4028, La Jolla, CA 92093 USA.
EM fvillarr@ucsd.edu
FU NIH [R24 DK092154, R01 DK098717]; Consejo Nacional de Ciencia y Tecnologia (CONACyT, Mexico) [388585]; Secretaria de Investigacion y Posgrado del Instituto Politecnico Nacional; CONACYT
CR Alonso H, 2006, MED RES REV, V26, P531, DOI 10.1002/med.20067
   Arefin S, 2014, MATURITAS, V78, P123, DOI 10.1016/j.maturitas.2014.04.002
   Bello M, 2013, EXPERT OPIN DRUG DIS, V8, P821, DOI 10.1517/17460441.2013.794780
   Bologa CG, 2006, NAT CHEM BIOL, V2, P207, DOI 10.1038/nchembio775
   Breinholt V, 1998, CHEM RES TOXICOL, V11, P622, DOI 10.1021/tx970170y
   Buijsse B, 2006, ARCH INTERN MED, V166, P411, DOI 10.1001/.411
   Buijsse B, 2010, EUR HEART J, V31, P1616, DOI 10.1093/eurheartj/ehq068
   Buitrago-Lopez A, 2011, BMJ-BRIT MED J, V343, P0, DOI 10.1136/bmj.d4488
   Chakrabarti S, 2012, PLOS ONE, V7, P0, DOI 10.1371/journal.pone.0052357
   Cheng SB, 2011, J BIOL CHEM, V286, P22441, DOI 10.1074/jbc.M111.224071
   Dana L, 2009, J FUNCT FOODS, V1, P109
   De Francesco EM, 2013, BREAST CANCER RES, V15, P0, DOI 10.1186/bcr3458
   Della Rocca GJ, 1999, J BIOL CHEM, V274, P13978, DOI 10.1074/jbc.274.20.13978
   Dennis MK, 2011, J STEROID BIOCHEM, V127, P358, DOI 10.1016/j.jsbmb.2011.07.002
   Dennis MK, 2009, NAT CHEM BIOL, V5, P421, DOI 10.1038/nchembio.168
   Ding QM, 2009, AM J PHYSIOL-CELL PH, V297, PC1178, DOI 10.1152/ajpcell.00185.2009
   Durrant JD, 2011, BMC BIOL, V9, P0, DOI 10.1186/1741-7007-9-71
   Ellinger S, 2012, AM J CLIN NUTR, V95, P1365, DOI 10.3945/ajcn.111.029330
   Filardo E, 2007, ENDOCRINOLOGY, V148, P3236, DOI 10.1210/en.2006-1605
   Filardo EJ, 2000, MOL ENDOCRINOL, V14, P1649, DOI 10.1210/me.14.10.1649
   Filardo EJ, 2002, MOL ENDOCRINOL, V16, P70, DOI 10.1210/me.16.1.70
   Gros R, 2013, AM J PHYSIOL-CELL PH, V304, PC532, DOI 10.1152/ajpcell.00203.2012
   Hanke JH, 1996, J BIOL CHEM, V271, P695, DOI 10.1074/jbc.271.2.695
   Haupt VJ, 2011, BRIEF BIOINFORM, V12, P312, DOI 10.1093/bib/bbr011
   Insel PA, 2003, CELL MOL NEUROBIOL, V23, P305, DOI 10.1023/A:1023684503883
   Kong BS, 2014, PLOS ONE, V9, P0, DOI 10.1371/journal.pone.0113242
   Kuiper GGJM, 1998, ENDOCRINOLOGY, V139, P4252, DOI 10.1210/en.139.10.4252
   Lappano R, 2012, CURR CANCER DRUG TAR, V12, P531, DOI 10.2174/156800912800673284
   Lappano R, 2015, DIS MODEL MECH, V8, P1237, DOI 10.1242/dmm.021071
   Lappano R, 2012, BREAST CANCER RES, V14, P0, DOI 10.1186/bcr3096
   Lappano R, 2010, MOL CELL ENDOCRINOL, V320, P162, DOI 10.1016/j.mce.2010.02.006
   LEVITZKI A, 1995, SCIENCE, V267, P1782, DOI 10.1126/science.7892601
   Li ZX, 2012, J CARDIOTHORAC SURG, V7, P0, DOI 10.1186/1749-8090-7-30
   Lindsey SH, 2014, STEROIDS, V81, P99, DOI 10.1016/j.steroids.2013.10.017
   Lindsey SH, 2011, J CARDIOVASC PHARM, V57, P598, DOI 10.1097/FJC.0b013e3182135f1c
   Loke WM, 2008, AM J CLIN NUTR, V88, P1018, DOI 10.1093/ajcn/88.4.1018
   Madeo A, 2010, CANCER RES, V70, P6036, DOI 10.1158/0008-5472.CAN-10-0408
   Maggiolini M, 2015, FUTURE MED CHEM, V7, P437, DOI 10.4155/FMC.15.3
   Manning BD, 2007, CELL, V129, P1261, DOI 10.1016/j.cell.2007.06.009
   Mdel CCastillo-Hernandez, 2010, P W PHARMACOL SOC, V53, P29
   Mendez-Luna D, 2015, J BIOMOL STRUCT DYN, V33, P2161, DOI 10.1080/07391102.2014.994102
   Meyer MR, 2014, SCI REP-UK, V4, P0, DOI 10.1038/srep07564
   Moreno-Ulloa A, 2014, BIOORG MED CHEM LETT, V24, P2749, DOI 10.1016/j.bmcl.2014.04.038
   Moreno-Ulloa A, 2013, BIOORG MED CHEM LETT, V23, P4441, DOI 10.1016/j.bmcl.2013.05.079
   Mostofsky E, 2010, CIRC-HEART FAIL, V3, P612, DOI 10.1161/CIRCHEARTFAILURE.110.944025
   Nilsson BO, 2011, BRIT J PHARMACOL, V163, P1131, DOI 10.1111/j.1476-5381.2011.01235.x
   Oh DY, 2010, CELL, V142, P687, DOI 10.1016/j.cell.2010.07.041
   Patel TB, 2004, PHARMACOL REV, V56, P371, DOI 10.1124/pr.56.3.4
   Prossnitz ER, 2014, MOL CELL ENDOCRINOL, V389, P71, DOI 10.1016/j.mce.2014.02.002
   Pupo M, 2013, MOL CELL ENDOCRINOL, V376, P23, DOI 10.1016/j.mce.2013.05.023
   Ramirez-Sanchez I, 2010, HYPERTENSION, V55, P1398, DOI 10.1161/HYPERTENSIONAHA.109.147892
   Revankar CM, 2005, SCIENCE, V307, P1625, DOI 10.1126/science.1106943
   Rosano C, 2012, CURR MED CHEM, V19, P6199, DOI 10.2174/092986712804485755
   Rowlands DJ, 2011, HYPERTENSION, V57, P833, DOI 10.1161/HYPERTENSIONAHA.110.162198
   Sanden C, 2011, MOL PHARMACOL, V79, P400, DOI 10.1124/mol.110.069500
   Santolla MF, 2014, CELL SIGNAL, V26, P1466, DOI 10.1016/j.cellsig.2014.03.011
   Schroeter H, 2006, P NATL ACAD SCI USA, V103, P1024, DOI 10.1073/pnas.0510168103
   Takada Y, 1997, BIOCHEM BIOPH RES CO, V240, P737, DOI 10.1006/bbrc.1997.7734
   Thomas P, 2005, ENDOCRINOLOGY, V146, P624, DOI 10.1210/en.2004-1064
   Wang TTY, 1996, CARCINOGENESIS, V17, P271, DOI 10.1093/carcin/17.2.271
   Yu X, 2014, AM J PHYSIOL-ENDOC M, V307, PE398, DOI 10.1152/ajpendo.00534.2013
   Zhang J, 2010, BIOINFORMATICS, V26, P3004, DOI 10.1093/bioinformatics/btq563
NR 62
TC 47
Z9 51
U1 0
U2 25
PU ACADEMIC PRESS LTD- ELSEVIER SCIENCE LTD
PI LONDON
PA 24-28 OVAL RD, LONDON NW1 7DX, ENGLAND
SN 1043-6618
EI 
J9 PHARMACOL RES
JI Pharmacol. Res.
PD OCT 15
PY 2015
VL 100
IS 
BP 309
EP 320
DI 10.1016/j.phrs.2015.08.014
PG 12
WC Pharmacology & Pharmacy
SC Pharmacology & Pharmacy
GA CU8VQ
UT WOS:000363822600031
PM 26303816
DA 2023-09-23
ER

PT J
AU Xing, YZ
   Zhao, SM
   Zhou, BHP
   Mi, J
AF Xing, Yazhi
   Zhao, Shimin
   Zhou, Binhua P.
   Mi, Jun
TI Metabolic reprogramming of the tumour microenvironment
SO FEBS JOURNAL
LA English
DT Review
DE Aerobic glycolysis; cancer-associated fibroblast; epigenetic regulation; metabolic reprogramming; metabolites shuttling; oxidative phosphorylation; tumour-associated macrophage; tumour microenvironment; tumor progression; Warburg effect
ID c-myc; macrophages; activation; mechanisms; expression; cells
AB Tumour cells, stromal cells and the stroma comprise the tumour microenvironment. The metabolism of both tumour cells and several types of tumour stromal cells, such as cancer-associated fibroblasts and tumour-associated macrophages, is reprogrammed. Current studies have found that stromal cells promote tumour progression and metastasis, through not only the paracrine secretion of cytokines or chemokines, but also intermediate metabolites. Here, we summarize the latest insights into the mechanism of metabolic reprogramming in cancer cells, cancer-associated fibroblasts and tumour-associated macrophages, and their potential roles in tumour progression and metastasis.
C1 [Xing, Yazhi; Mi, Jun] Shanghai Jiao Tong Univ, Sch Med, Dept Biochem & Mol Cell Biol, Shanghai Key Lab Tumor Microenvironm & Inflammat, Shanghai 200030, Peoples R China.
   [Zhao, Shimin] Fudan Univ, Sch Life Sci, Shanghai 200433, Peoples R China.
   [Zhou, Binhua P.] Univ Kentucky, Markey Canc Ctr, Lexington, KY 40536 USA.
C3 Shanghai Jiao Tong University; Fudan University; University of Kentucky
RP Zhou, BHP (通讯作者)，Univ Kentucky, Coll Med, Markey Canc Ctr, 800 Rose St, Lexington, KY 40536 USA.
EM peter.zhou@uky.edu; jmei@sjtu.edu.cn
FU National Program on Key Basic Research Project (973 Program) [2012CB910102, 2012CB967000]; Shanghai Committee of Science and Technology [11DZ2260200]; National Science Foundation of China [81372194]
CR Buzzai M, 2005, ONCOGENE, V24, P4165, DOI 10.1038/sj.onc.1208622
   Buzzai M, 2007, CANCER RES, V67, P6745, DOI 10.1158/0008-5472.CAN-06-4447
   Dang L, 2010, NATURE, V465, P966, DOI 10.1038/nature09132
   Gao P, 2009, NATURE, V458, P762, DOI 10.1038/nature07823
   Hanahan D, 2011, CELL, V144, P646, DOI 10.1016/j.cell.2011.02.013
   Ji RC, 2006, CANCER METAST REV, V25, P677, DOI 10.1007/s10555-006-9026-y
   Jones RG, 2009, GENE DEV, V23, P537, DOI 10.1101/gad.1756509
   Kennedy KM, 2010, FUTURE ONCOL, V6, P127, DOI 10.2217/fon.09.145
   Mantovani A, 2004, TRENDS IMMUNOL, V25, P677, DOI 10.1016/j.it.2004.09.015
   Mantovani A, 2002, TRENDS IMMUNOL, V23, P549, DOI 10.1016/S1471-4906(02)02302-5
   Matoba S, 2006, SCIENCE, V312, P1650, DOI 10.1126/science.1126863
   Munder M, 1999, J IMMUNOL, V163, P3771
   Murdoch C, 2004, BLOOD, V104, P2224, DOI 10.1182/blood-2004-03-1109
   Pello OM, 2012, BLOOD, V119, P411, DOI 10.1182/blood-2011-02-339911
   Raghunand N, 1999, BRIT J CANCER, V80, P1005, DOI 10.1038/sj.bjc.6690455
   SIMON S, 1994, P NATL ACAD SCI USA, V91, P1128, DOI 10.1073/pnas.91.3.1128
   SIMON SM, 1994, P NATL ACAD SCI USA, V91, P3497, DOI 10.1073/pnas.91.9.3497
   Tesori V, 2015, SCI REP-UK, V5, P0, DOI 10.1038/srep09149
   Zhang DX, 2015, CELL REP, V10, P1335, DOI 10.1016/j.celrep.2015.02.006
   Zhu LN, 2015, INT REV IMMUNOL, V34, P82, DOI 10.3109/08830185.2014.969421
NR 20
TC 74
Z9 79
U1 2
U2 67
PU WILEY
PI HOBOKEN
PA 111 RIVER ST, HOBOKEN 07030-5774, NJ USA
SN 1742-464X
EI 1742-4658
J9 FEBS J
JI FEBS J.
PD OCT 15
PY 2015
VL 282
IS 20
BP 3892
EP 3898
DI 10.1111/febs.13402
PG 7
WC Biochemistry & Molecular Biology
SC Biochemistry & Molecular Biology
GA CU0KE
UT WOS:000363204200003
PM 26255648
DA 2023-09-23
ER

PT J
AU Raffaghello, L
   Vacca, A
   Pistoia, V
   Ribatti, D
AF Raffaghello, Lizzia
   Vacca, Angelo
   Pistoia, Vito
   Ribatti, Domenico
TI Cancer associated fibroblasts in hematological malignancies
SO ONCOTARGET
LA English
DT Review
DE cancer associated fibroblasts; mesenchymal stromal cells; hematological malignancies; tumor microenvironment
ID mesenchymal stem-cells; lymphoblastic-leukemia cells; bone-marrow fibrosis; stromal cells; genetic abnormality; tumor-growth; human breast; lymph-nodes; b-cells; activation
AB Tumor microenvironment plays an important role in cancer initiation and progression. In hematological malignancies, the bone marrow represents the paradigmatic anatomical site in which tumor microenvironment expresses its morphofunctional features. Among the cells participating in the composition of this microenvironment, cancer associated fibrobasts (CAFs) have received less attention in hematopoietic tumors compared to solid cancers. In this review article, we discuss the involvement of CAFs in progression of hematological malignancies and the potential targeting of CAFs in a therapeutic perspective.
C1 [Raffaghello, Lizzia; Pistoia, Vito] Ist Giannina Gaslini, Lab Oncol, Genoa, Italy.
   [Vacca, Angelo] Univ Bari, Sch Med, Dept Internal Med & Clin Oncol, Bari, Italy.
   [Ribatti, Domenico] Univ Bari, Sch Med, Dept Basic Med Sci Neurosci & Sensory Organs, Bari, Italy.
   [Ribatti, Domenico] Natl Canc Inst Giovanni Paolo II, Bari, Italy.
C3 University of Genoa; IRCCS Istituto Giannina Gaslini; Universita degli Studi di Bari Aldo Moro; Universita degli Studi di Bari Aldo Moro; IRCCS Istituto Tumori Bari Giovanni Paolo II
RP Ribatti, D (通讯作者)，Univ Bari, Sch Med, Dept Basic Med Sci Neurosci & Sensory Organs, Bari, Italy.
EM domenico.ribatti@uniba.it
FU European Union [278570, 278706]; Associazione Italiana per la Ricerca sul Cancro (A.I.R.C.) [13013]
CR Abkowitz JL, 2003, BLOOD, V102, P1249, DOI 10.1182/blood-2003-01-0318
   Aldinucci D, 2002, BRIT J HAEMATOL, V118, P1055, DOI 10.1046/j.1365-2141.2002.03732.x
   Avanzini MA, 2014, LEUKEMIA, V28, P1742, DOI 10.1038/leu.2014.97
   Aziz KA, 2003, BLOOD, V102, P1051, DOI 10.1182/blood-2002-12-3737
   Balakrishnan K, 2010, BLOOD, V116, P1083, DOI 10.1182/blood-2009-10-246199
   Balkwill F, 2005, CANCER CELL, V7, P211, DOI 10.1016/j.ccr.2005.02.013
   Balkwill F, 2001, LANCET, V357, P539, DOI 10.1016/S0140-6736(00)04046-0
   Barcellos-de-Souza P, 2013, BBA-REV CANCER, V1836, P321, DOI 10.1016/j.bbcan.2013.10.004
   Bene MC, 2004, LEUKEMIA, V18, P394, DOI 10.1038/sj.leu.2403250
   Blau O, 2011, BLOOD, V118, P5583, DOI 10.1182/blood-2011-03-343467
   BURTHEM J, 1994, BLOOD, V83, P497
   Byzova TV, 2000, MOL CELL, V6, P851, DOI 10.1016/S1097-2765(05)00076-6
   Calvi LM, 2003, NATURE, V425, P841, DOI 10.1038/nature02040
   Campioni D, 2012, ANN HEMATOL, V91, P1563, DOI 10.1007/s00277-012-1500-8
   Cattaruzza L, 2009, INT J CANCER, V125, P1092, DOI 10.1002/ijc.24389
   Chang KC, 2003, J PATHOL, V201, P404, DOI 10.1002/path.1478
   Chaudhary AK, 2010, J BIOMED SCI, V17, P0, DOI 10.1186/1423-0127-17-10
   Chen L, 2008, PLOS ONE, V0, P3
   Chen LW, 2008, PLOS ONE, V3, P0, DOI 10.1371/journal.pone.0001886
   Cirri P, 2012, CANCER METAST REV, V31, P195, DOI 10.1007/s10555-011-9340-x
   Cirri P, 2011, AM J CANCER RES, V1, P482
   Conforti A, 2013, PLOS ONE, V8, P0, DOI 10.1371/journal.pone.0076989
   De Wever O, 2014, SEMIN CANCER BIOL, V25, P33, DOI 10.1016/j.semcancer.2013.12.009
   Desgrosellier JS, 2010, NAT REV CANCER, V10, P9, DOI 10.1038/nrc2748
   Ding W, 2010, BLOOD, V116, P2984, DOI 10.1182/blood-2010-02-269894
   Dominici M, 2006, CYTOTHERAPY, V8, P315, DOI 10.1080/14653240600855905
   Dudas J, 2013, EXP CELL RES, V319, P800, DOI 10.1016/j.yexcr.2012.12.001
   Eberlein C, 2013, ONCOGENE, V32, P4406, DOI 10.1038/onc.2012.460
   Ebos JML, 2011, NAT REV CLIN ONCOL, V8, P210, DOI 10.1038/nrclinonc.2011.21
   Ehsanipour EA, 2013, CANCER RES, V73, P2998, DOI 10.1158/0008-5472.CAN-12-4402
   Erez N, 2010, CANCER CELL, V17, P135, DOI 10.1016/j.ccr.2009.12.041
   Escudier B, 2014, J CLIN ONCOL, V32, P1412, DOI 10.1200/JCO.2013.50.8267
   Franco OE, 2010, SEMIN CELL DEV BIOL, V21, P33, DOI 10.1016/j.semcdb.2009.10.010
   Frassanito MA, 2014, LEUKEMIA, V28, P904, DOI 10.1038/leu.2013.254
   Fukumura D, 1998, CELL, V94, P715, DOI 10.1016/S0092-8674(00)81731-6
   GABBIANI G, 1971, EXPERIENTIA, V27, P549, DOI 10.1007/BF02147594
   Ghosh N, 2010, PHARMACOL REP, V62, P233, DOI 10.1016/S1734-1140(10)70262-0
   Giannoni E, 2010, CANCER RES, V70, P6945, DOI 10.1158/0008-5472.CAN-10-0785
   GLUCK U, 1989, EXP HEMATOL, V17, P398
   Greaves MF, 2003, NAT REV CANCER, V3, P639, DOI 10.1038/nrc1164
   Greenhough A, 2009, CARCINOGENESIS, V30, P377, DOI 10.1093/carcin/bgp014
   Haniffa MA, 2009, HAEMATOL-HEMATOL J, V94, P258, DOI 10.3324/haematol.13699
   Hida K, 2004, CANCER RES, V64, P8249, DOI 10.1158/0008-5472.CAN-04-1567
   Hofheinz RD, 2003, ONKOLOGIE, V26, P161, DOI 10.1159/000069837
   Iwamoto S, 2007, J CLIN INVEST, V117, P1049, DOI 10.1172/JCI30235
   Jacobsen B, 2008, CURR MED CHEM, V15, P2559, DOI 10.2174/092986708785909012
   Jin LH, 2008, MOL CANCER THER, V7, P48, DOI 10.1158/1535-7163.MCT-07-0042
   Jones S, 2007, J IMMUNOL, V179, P2824, DOI 10.4049/jimmunol.179.5.2824
   Jundt F, 1999, BLOOD, V94, P2065, DOI 10.1182/blood.V94.6.2065.418k15_2065_2071
   Kalluri R, 2006, NAT REV CANCER, V6, P392, DOI 10.1038/nrc1877
   Kamdje AHN, 2011, BLOOD, V118, P380, DOI 10.1182/blood-2010-12-326694
   Kidd S, 2012, PLOS ONE, V0, P7
   Kim KJ, 2006, CLIN CANCER RES, V12, P1292, DOI 10.1158/1078-0432.CCR-05-1793
   Koehne CH, 2004, SEMIN ONCOL, V31, P12, DOI 10.1053/j.seminoncol.2004.03.041
   Kojima Y, 2010, P NATL ACAD SCI USA, V107, P20009, DOI 10.1073/pnas.1013805107
   Kopp HG, 2005, PHYSIOLOGY, V20, P349, DOI 10.1152/physiol.00025.2005
   Krause DS, 2002, ONCOGENE, V21, P3262, DOI 10.1038/sj.onc.1205316
   Kumagai MA, 1996, J CLIN INVEST, V97, P755, DOI 10.1172/JCI118474
   Kurose K, 2002, NAT GENET, V32, P355, DOI 10.1038/ng1013
   Lagneaux L, 1998, BLOOD, V91, P2387, DOI 10.1182/blood.V91.7.2387.2387_2387_2396
   Liu R, 2012, CANCER BIOL THER, V13, P123, DOI 10.4161/cbt.13.3.18696
   Lutzny G, 2013, CANCER CELL, V23, P77, DOI 10.1016/j.ccr.2012.12.003
   Madar S, 2013, TRENDS MOL MED, V19, P447, DOI 10.1016/j.molmed.2013.05.004
   MAKRYNIKOLA V, 1993, LEUKEMIA, V7, P86
   MANABE A, 1992, BLOOD, V79, P2370
   Menendez P, 2009, J EXP MED, V206, P3131, DOI 10.1084/jem.20091050
   Mishra PJ, 2008, CANCER RES, V68, P4331, DOI 10.1158/0008-5472.CAN-08-0943
   Moinfar F, 2000, CANCER-AM CANCER SOC, V88, P2072, DOI 10.1002/(SICI)1097-0142(20000501)88:9<2072::AID-CNCR13>3.3.CO;2-8
   Mueller SN, 2009, NAT REV IMMUNOL, V9, P618, DOI 10.1038/nri2588
   Nishigaki H, 1997, BLOOD, V89, P3735, DOI 10.1182/blood.V89.10.3735.3735_3735_3744
   Orimo A, 2005, CELL, V121, P335, DOI 10.1016/j.cell.2005.02.034
   Orimo A, 2006, CELL CYCLE, V5, P1597, DOI 10.4161/cc.5.15.3112
   Ostermann E, 2008, CLIN CANCER RES, V14, P4584, DOI 10.1158/1078-0432.CCR-07-5211
   Panayiotidis P, 1996, BRIT J HAEMATOL, V92, P97, DOI 10.1046/j.1365-2141.1996.00305.x
   Pietras K, 2008, PLOS MED, V0, P5
   Pillozzi S, 2011, BLOOD, V117, P902, DOI 10.1182/blood-2010-01-262691
   Qiu W, 2008, NAT GENET, V40, P650, DOI 10.1038/ng.117
   Raaijmakers MHGP, 2010, NATURE, V464, P852, DOI 10.1038/nature08851
   Radisky DC, 2005, NATURE, V436, P123, DOI 10.1038/nature03688
   Radisky DC, 2007, J CELL BIOCHEM, V101, P830, DOI 10.1002/jcb.21186
   Ramasamy R, 2007, LEUKEMIA, V21, P304, DOI 10.1038/sj.leu.2404489
   Rasanen K, 2010, EXP CELL RES, V316, P2713, DOI 10.1016/j.yexcr.2010.04.032
   Ribatti D, 2006, ONCOGENE, V25, P4257, DOI 10.1038/sj.onc.1209456
   Ribatti D, 2013, IMMUNOL LETT, V152, P83, DOI 10.1016/j.imlet.2013.05.003
   Rizo A, 2006, HUM MOL GENET, V15, PR210, DOI 10.1093/hmg/ddl175
   Rosen PJ, 2010, CLIN CANCER RES, V16, P2677, DOI 10.1158/1078-0432.CCR-09-2862
   Sato N, 2004, CANCER RES, V64, P6950, DOI 10.1158/0008-5472.CAN-04-0677
   Scott AM, 2003, CLIN CANCER RES, V9, P1639
   Shalapour S, 2010, J MOL MED, V88, P249, DOI 10.1007/s00109-009-0583-8
   Shehata M, 2004, J CLIN INVEST, V113, P676, DOI 10.1172/JCI200419540
   Shimoda M, 2010, SEMIN CELL DEV BIOL, V21, P19, DOI 10.1016/j.semcdb.2009.10.002
   Smith HW, 2010, NAT REV MOL CELL BIO, V11, P23, DOI 10.1038/nrm2821
   Spaeth EL, 2009, PLOS ONE, V4, P0, DOI 10.1371/journal.pone.0004992
   Tashiro H, 2010, BIOCHEM BIOPH RES CO, V391, P592, DOI 10.1016/j.bbrc.2009.11.104
   Thomazy VA, 2003, AM J PATHOL, V163, P165, DOI 10.1016/S0002-9440(10)63640-1
   Tropel P, 2004, EXP CELL RES, V295, P395, DOI 10.1016/j.yexcr.2003.12.030
   Uccelli A, 2008, NAT REV IMMUNOL, V8, P726, DOI 10.1038/nri2395
   Ulisse S, 2009, CURR CANCER DRUG TAR, V9, P32, DOI 10.2174/156800909787314002
   UMIEL T, 1986, LEUKEMIA RES, V10, P1007, DOI 10.1016/0145-2126(86)90253-5
   Vianello F, 2010, HAEMATOL-HEMATOL J, V95, P1081, DOI 10.3324/haematol.2009.017178
   VYKOUPIL KF, 1976, VIRCHOWS ARCH A, V370, P273, DOI 10.1007/BF00445773
   Weber WA, 2003, J CLIN ONCOL, V21, P2651, DOI 10.1200/JCO.2003.12.004
   Wen JH, 2004, CANCER GENE THER, V11, P419, DOI 10.1038/sj.cgt.7700705
   Wilson A, 2006, NAT REV IMMUNOL, V6, P93, DOI 10.1038/nri1779
   Yang Y, 2013, CANCER LETT, V333, P9, DOI 10.1016/j.canlet.2012.11.056
   Yin T, 2006, J CLIN INVEST, V116, P1195, DOI 10.1172/JCI28568
   Zeisberg EM, 2007, CANCER RES, V67, P10123, DOI 10.1158/0008-5472.CAN-07-3127
   Zhang JW, 2003, NATURE, V425, P836, DOI 10.1038/nature02041
   Zhang W, 2012, NAT CELL BIOL, V14, P276, DOI 10.1038/ncb2432
   Zhuang ZN, 2013, MED ONCOL, V30, P0, DOI 10.1007/s12032-013-0580-1
NR 110
TC 35
Z9 38
U1 1
U2 19
PU IMPACT JOURNALS LLC
PI ORCHARD PARK
PA 6666 E QUAKER ST, STE 1, ORCHARD PARK, NY 14127 USA
SN 
EI 1949-2553
J9 ONCOTARGET
JI Oncotarget
PD FEB 20
PY 2015
VL 6
IS 5
BP 2589
EP 2603
DI 10.18632/oncotarget.2661
PG 15
WC Oncology; Cell Biology
SC Oncology; Cell Biology
GA CF6VK
UT WOS:000352694400004
PM 25474039
DA 2023-09-23
ER

PT J
AU Gomersall, AC
   Phan, HA
   Iacuone, S
   Li, SF
   Parish, RW
AF Gomersall, Amber Cathie
   Huy Anh Phan
   Iacuone, Sylvana
   Li, Song Feng
   Parish, Roger W.
TI The Mycoplasma hyorhinis p37 Protein Rapidly Induces Genes in Fibroblasts Associated with Inflammation and Cancer
SO PLOS ONE
LA English
DT Article
ID leukemia inhibitory factor; angiopoietin-like 4; rheumatoid-arthritis; cell invasiveness; interferon-gamma; lipocalin 2; breast; stat3; interleukin-6; infections
AB The p37 protein at the surface of Mycoplasma hyorhinis cells forms part of a high-affinity transport system and has been found associated with animal and human cancers. Here we show in NIH3T3 fibroblasts, p37 rapidly induces the expression of genes implicated in inflammation and cancer progression. This gene activation was principally via the Tlr4 receptor. Activity was lost from p37 when the C-terminal 20 amino acids were removed or the four amino acids specific for the hydrogen bonding of thiamine pyrophosphate had been replaced by valine. Blocking the IL6 receptor or inhibiting STAT3 signalling resulted in increased p37-induced gene expression. Since cancer associated fibroblasts support growth, invasion and metastasis via their ability to regulate tumour-related inflammation, the rapid induction in fibroblasts of pro-inflammatory genes by p37 might be expected to influence cancer development.
C1 [Gomersall, Amber Cathie; Huy Anh Phan; Iacuone, Sylvana; Li, Song Feng; Parish, Roger W.] La Trobe Univ, AgriBio, Dept Anim Plant & Soil Sci, Melbourne, Vic, Australia.
C3 La Trobe University
RP Gomersall, AC (通讯作者)，La Trobe Univ, AgriBio, Dept Anim Plant & Soil Sci, Melbourne, Vic, Australia.
EM A.Gomersall@latrobe.edu.au; R.Parish@latrobe.edu.au
FU Australian Postgraduate Award
CR Adhikary T, 2013, ONCOGENE, V32, P5241, DOI 10.1038/onc.2012.549
   BARTHOLOMEW LE, 1965, ARTHRITIS RHEUM-US, V8, P376, DOI 10.1002/art.1780080306
   Bernert B, 2011, J BIOL CHEM, V286, P42349, DOI 10.1074/jbc.M111.278598
   Chang Q, 2013, NEOPLASIA, V15, P848, DOI 10.1593/neo.13706
   Choi HS, 2014, BIOCHEM BIOPH RES CO, V446, P620, DOI 10.1016/j.bbrc.2014.03.024
   Costa-Pereira AP, 2002, P NATL ACAD SCI USA, V99, P8043, DOI 10.1073/pnas.122236099
   Coussens LM, 2002, NATURE, V420, P860, DOI 10.1038/nature01322
   Deguchi A, 2013, J IMMUNOL, V191, P1856, DOI 10.4049/jimmunol.1201996
   Duan H, 2014, CANCER RES, V74, P1
   Duan HY, 2014, CANCER LETT, V354, P447, DOI 10.1016/j.canlet.2014.08.018
   DUDLER R, 1988, EMBO J, V7, P3963, DOI 10.1002/j.1460-2075.1988.tb03283.x
   El Behi M, 2013, EMBO MOL MED, V5, P1835, DOI 10.1002/emmm.201302655
   El Kasmi KC, 2014, J IMMUNOL, V193, P597, DOI 10.4049/jimmunol.1303048
   Erez N, 2013, BIOCHEM BIOPH RES CO, V437, P397, DOI 10.1016/j.bbrc.2013.06.089
   FAREED GC, 1988, J BIOL RESP MODIF, V7, P11
   Feng SH, 1999, MOL CELL BIOL, V19, P7995
   Geurts J, 2011, RHEUMATOLOGY, V50, P1216, DOI 10.1093/rheumatology/ker021
   GILSON E, 1988, EMBO J, V7, P3971, DOI 10.1002/j.1460-2075.1988.tb03284.x
   Goh YY, 2010, AM J PATHOL, V177, P2791, DOI 10.2353/ajpath.2010.100129
   Gong MM, 2008, MOL CANCER THER, V7, P530, DOI 10.1158/1535-7163.MCT-07-2191
   Goodison S, 2007, CYTOGENET GENOME RES, V118, P204, DOI 10.1159/000108302
   Grabner B, 2015, NAT COMMUN, V6, P0, DOI 10.1038/ncomms7285
   Guo L, 2014, INFLAMM RES, V63, P13, DOI 10.1007/s00011-013-0678-0
   Gyotoku E, 2001, ARCH DERMATOL RES, V293, P508, DOI 10.1007/PL00007465
   Haier J, 1999, RHEUMATOLOGY, V38, P504, DOI 10.1093/rheumatology/38.6.504
   Hansen MT, 2015, ONCOGENE, V34, P424, DOI 10.1038/onc.2013.568
   Hiratsuka S, 2008, NAT CELL BIOL, V10, P1349, DOI 10.1038/ncb1794
   Huang S, 2001, WORLD J GASTROENTERO, V7, P266
   Huang XF, 2012, ONCOL REP, V27, P1541, DOI 10.3892/or.2012.1672
   ILANTZIS C, 1993, MICROBIOL IMMUNOL, V37, P119, DOI 10.1111/j.1348-0421.1993.tb03188.x
   Jiang YW, 2014, ORTHOPEDICS, V37, PE460, DOI 10.3928/01477447-20140430-57
   Johnson S, 2000, J CLIN MICROBIOL, V38, P90
   Kano A, 2003, J EXP MED, V198, P1517, DOI 10.1084/jem.20030077
   Ketcham CM, 2005, MOL CANCER THER, V4, P1031, DOI 10.1158/1535-7163.MCT-05-0040
   Kim B, 2010, J VET MED SCI, V72, P1225, DOI 10.1292/jvms.10-0062
   Lee JM, 2014, EUR J IMMUNOL, V44, P1672, DOI 10.1002/eji.201343867
   Li H, 2011, HEPATOLOGY, V54, P910, DOI 10.1002/hep.24479
   Lim ST, 2012, J CELL BIOL, V197, P907, DOI 10.1083/jcb.201109067
   Lippi G, 2014, ADV CLIN CHEM, V64, P179, DOI 10.1016/B978-0-12-800263-6.00004-5
   Litvak V, 2009, NAT IMMUNOL, V10, P437, DOI 10.1038/ni.1721
   Lu B, 2010, BIOCHEM BIOPH RES CO, V391, P1737, DOI 10.1016/j.bbrc.2009.12.145
   Lysakova-Devine T, 2010, J IMMUNOL, V185, P4261, DOI 10.4049/jimmunol.1002013
   Ning JY, 2003, CHINESE SCI BULL, V48, P658, DOI 10.1360/03tb9141
   Nishimoto N, 2010, CLIN PHARMACOL THER, V87, P483, DOI 10.1038/clpt.2009.313
   Nishimoto N, 2008, BLOOD, V112, P3959, DOI 10.1182/blood-2008-05-155846
   Okuda H, 2012, CANCER RES, V72, P537, DOI 10.1158/0008-5472.CAN-11-1678
   Padua D, 2008, CELL, V133, P66, DOI 10.1016/j.cell.2008.01.046
   Polanska UM, 2013, J CELL PHYSIOL, V228, P1651, DOI 10.1002/jcp.24347
   Poltorak A, 1998, SCIENCE, V282, P2085, DOI 10.1126/science.282.5396.2085
   Ramana CV, 2005, BIOCHEM BIOPH RES CO, V327, P727, DOI 10.1016/j.bbrc.2004.12.074
   Raptis L, 2009, BIOCHEM CELL BIOL, V87, P835, DOI 10.1139/O09-061
   Rivera A, 2002, BMC MUSCULOSKELET DI, V3, P0, DOI 10.1186/1471-2474-3-15
   Rodvold JJ, 2012, CANCER LETT, V316, P132, DOI 10.1016/j.canlet.2011.11.002
   SCHMIDHAUSER C, 1990, J CELL SCI, V95, P499
   Servais C, 2013, J PATHOL, V229, P198, DOI 10.1002/path.4103
   Shimoda M, 2010, SEMIN CELL DEV BIOL, V21, P19, DOI 10.1016/j.semcdb.2009.10.002
   Siddiquee K, 2007, P NATL ACAD SCI USA, V104, P7391, DOI 10.1073/pnas.0609757104
   Sippel KH, 2008, ACTA CRYSTALLOGR D, V64, P1172, DOI 10.1107/S0907444908030175
   STEINEMANN C, 1984, INT J CANCER, V34, P407, DOI 10.1002/ijc.2910340319
   STEINEMANN C, 1984, P NATL ACAD SCI-BIOL, V81, P3747, DOI 10.1073/pnas.81.12.3747
   Tan MJ, 2012, MOL CANCER RES, V10, P677, DOI 10.1158/1541-7786.MCR-11-0519
   Tsumoto K, 2010, CURR PHARM BIOTECHNO, V11, P309, DOI 10.2174/138920110791111924
   Uphoff CC, 2002, IN VITRO CELL DEV-AN, V38, P79
   Urbanek C, 2011, BMC CANCER, V11, P1
   Vallon R, 2001, J IMMUNOL, V166, P2801, DOI 10.4049/jimmunol.166.4.2801
   Wang PC, 2014, INT J MOL SCI, V15, P3560, DOI 10.3390/ijms15033560
   Wang Y, 2012, CYTOKINE, V59, P228, DOI 10.1016/j.cyto.2012.04.020
   Yang CJ, 2012, PLOS ONE, V7, P0, DOI 10.1371/journal.pone.0036138
   Yang H, 2010, BMC GASTROENTEROL, V10, P0, DOI 10.1186/1471-230X-10-132
   Yang J, 2009, P NATL ACAD SCI USA, V106, P3913, DOI 10.1073/pnas.0810617106
   Zheng L, 2004, NUCLEIC ACIDS RES, V32, P0, DOI 10.1093/nar/gnh110
NR 71
TC 13
Z9 16
U1 0
U2 14
PU PUBLIC LIBRARY SCIENCE
PI SAN FRANCISCO
PA 1160 BATTERY STREET, STE 100, SAN FRANCISCO, CA 94111 USA
SN 1932-6203
EI 
J9 PLOS ONE
JI PLoS One
PD OCT 29
PY 2015
VL 10
IS 10
BP 
EP 
DI 10.1371/journal.pone.0140753
PG 24
WC Multidisciplinary Sciences
SC Science & Technology - Other Topics
GA CV0ED
UT WOS:000363920300007
PM 26512722
DA 2023-09-23
ER

PT J
AU Paggetti, J
   Haderk, F
   Seiffert, M
   Janji, B
   Distler, U
   Ammerlaan, W
   Kim, YJ
   Adam, J
   Lichter, P
   Solary, E
   Berchem, G
   Moussay, E
AF Paggetti, Jerome
   Haderk, Franziska
   Seiffert, Martina
   Janji, Bassam
   Distler, Ute
   Ammerlaan, Wim
   Kim, Yeoun Jin
   Adam, Julien
   Lichter, Peter
   Solary, Eric
   Berchem, Guy
   Moussay, Etienne
TI Exosomes released by chronic lymphocytic leukemia cells induce the transition of stromal cells into cancer-associated fibroblasts
SO BLOOD
LA English
DT Article
ID nf-kappa-b; bone-marrow; tumor microenvironment; cd74-dependent manner; dependent activation; aberrant expression; endothelial-cells; in-vivo; migration; survival
AB Exosomes derived from solid tumor cells are involved inimmune suppression, angiogenesis, and metastasis, but the role of leukemia-derived exosomes has been less investigated. The pathogenesis of chronic lymphocytic leukemia (CLL) is stringently associated with a tumor-supportive microenvironment and a dysfunctional immune system. Here, we explore the role of CLL-derived exosomes in the cellular and molecular mechanisms by which malignant cells create this favorable surrounding. We show that CLL-derived exosomes are actively incorporated by endothelial and mesenchymal stem cells ex vivo and in vivo and that the transfer of exosomal protein and microRNA induces an inflammatory phenotype in the target cells, which resembles the phenotype of cancer-associated fibroblasts (CAFs). As a result, stromal cells show enhanced proliferation, migration, and secretion of inflammatory cytokines, contributing to a tumor-supportive microenvironment. Exosome uptake by endothelial cells increased angiogenesis ex vivo and in vivo, and coinjection of CLL-derived exosomes and CLL cells promoted tumor growth in immunodeficient mice. Finally, we detected a-smooth actin-positive stromal cells in lymph nodes of CLL patients. These findings demonstrate that CLL-derived exosomes actively promote disease progression by modulating several functions of surrounding stromal cells that acquire features of cancer-associated fibroblasts.
C1 [Paggetti, Jerome; Janji, Bassam; Berchem, Guy; Moussay, Etienne] Luxembourg Inst Hlth, Lab Expt Hematooncol, L-1526 Luxembourg, Luxembourg.
   [Haderk, Franziska; Seiffert, Martina; Lichter, Peter] German Canc Res Ctr, Dept Mol Genet, Heidelberg, Germany.
   [Distler, Ute; Kim, Yeoun Jin] Luxembourg Inst Hlth, Luxembourg Clin Prote Ctr, L-1526 Luxembourg, Luxembourg.
   [Ammerlaan, Wim] Integrated BioBank Luxembourg, Luxembourg, Luxembourg.
   [Adam, Julien] INSERM, U981, Villejuif, France.
   [Adam, Julien; Solary, Eric] Univ Paris 11, Fac Med, Le Kremlin Bicetre, France.
   [Solary, Eric] INSERM, UMR1009, Villejuif, France.
   [Berchem, Guy] Ctr Hosp Luxembourg, Luxembourg, Luxembourg.
C3 Luxembourg Institute of Health; Helmholtz Association; German Cancer Research Center (DKFZ); Luxembourg Institute of Health; Luxembourg Institute of Health; Institut National de la Sante et de la Recherche Medicale (Inserm); UDICE-French Research Universities; Universite Paris Saclay; UDICE-French Research Universities; Universite Paris Saclay; UDICE-French Research Universities; Universite Paris Saclay; Institut National de la Sante et de la Recherche Medicale (Inserm); Luxembourg Hospital Center
RP Moussay, E (通讯作者)，Luxembourg Inst Hlth, Lab Expt Hematooncol, 84 Val Fleuri, L-1526 Luxembourg, Luxembourg.
EM jerome.paggetti@lih.lu; etienne.moussay@lih.lu
FU Televie [7.4504.11F]; Fonds National de la Recherche-Luxembourg [C12/BM/3962058]; German Jose Carreras Leukemia Foundation [DJCLS R 12/27]; Ligue Nationale Contre le Cancer; Institut National du Cancer; Agence Nationale de la Recherche (France)
CR Alduaij W, 2011, BLOOD, V117, P2993, DOI 10.1182/blood-2010-07-298356
   Baginska J, 2013, FRONT IMMUNOL, V4, P0, DOI 10.3389/fimmu.2013.00490
   Barrena S, 2005, LEUKEMIA, V19, P1376, DOI 10.1038/sj.leu.2403822
   Bertilaccio MTS, 2010, BLOOD, V115, P1605, DOI 10.1182/blood-2009-05-223586
   Binsky I, 2007, P NATL ACAD SCI USA, V104, P13408, DOI 10.1073/pnas.0701553104
   Binsky I, 2010, J IMMUNOL, V184, P4761, DOI 10.4049/jimmunol.0904149
   Christianson HC, 2013, P NATL ACAD SCI USA, V110, P17380, DOI 10.1073/pnas.1304266110
   Christov CP, 2006, MOL CELL BIOL, V26, P6993, DOI 10.1128/MCB.01060-06
   Clayton A, 1998, J CELL SCI, V111, P443
   Clayton A, 2004, FASEB J, V18, P977, DOI 10.1096/fj.03-1094fje
   Cols M, 2012, J IMMUNOL, V188, P6071, DOI 10.4049/jimmunol.1102066
   Damle RN, 2010, BEST PRACT RES CL HA, V23, P33, DOI 10.1016/j.beha.2010.02.001
   Damm F, 2014, CANCER DISCOV, V4, P1088, DOI 10.1158/2159-8290.CD-14-0104
   De Veirman K, 2014, CANCERS, V6, P1363, DOI 10.3390/cancers6031363
   Eksioglu-Demiralp E, 2011, CYTOM PART B-CLIN CY, V80B, P1, DOI 10.1002/cyto.b.20553
   Erez N, 2010, CANCER CELL, V17, P135, DOI 10.1016/j.ccr.2009.12.041
   GRAVES DT, 1991, BIOCHEM PHARMACOL, V41, P333, DOI 10.1016/0006-2952(91)90528-D
   Hanahan D, 2012, CANCER CELL, V21, P309, DOI 10.1016/j.ccr.2012.02.022
   Herishanu Y, 2011, BLOOD, V117, P563, DOI 10.1182/blood-2010-05-284984
   Hong CS, 2014, FRONT IMMUNOL, V5, P0, DOI 10.3389/fimmu.2014.00160
   Hsieh JY, 2013, NUCLEIC ACIDS RES, V41, P9753, DOI 10.1093/nar/gkt666
   Huan J, 2013, CANCER RES, V73, P918, DOI 10.1158/0008-5472.CAN-12-2184
   Kalluri R, 2006, NAT REV CANCER, V6, P392, DOI 10.1038/nrc1877
   Kater AP, 2014, BLOOD, V124, P2184, DOI 10.1182/blood-2014-05-578286
   Kern C, 2004, BLOOD, V103, P679, DOI 10.1182/blood-2003-02-0540
   Kikushige Y, 2011, CANCER CELL, V20, P246, DOI 10.1016/j.ccr.2011.06.029
   Kini AR, 2000, LEUKEMIA, V14, P1414, DOI 10.1038/sj.leu.2401825
   Koppers-Lalic D, 2014, CELL REP, V8, P1649, DOI 10.1016/j.celrep.2014.08.027
   Kucharzewska P, 2013, P NATL ACAD SCI USA, V110, P7312, DOI 10.1073/pnas.1220998110
   Kulshreshtha A, 2013, J ALLERGY CLIN IMMUN, V131, P1194, DOI 10.1016/j.jaci.2012.12.1565
   Kumarswamy R, 2012, ARTERIOSCL THROM VAS, V32, P361, DOI 10.1161/ATVBAHA.111.234286
   Lafarge ST, 2014, LEUKEMIA RES, V38, P109, DOI 10.1016/j.leukres.2013.08.001
   Li Q, 2013, SCI REP-UK, V3, P0, DOI 10.1038/srep02038
   Li SJ, 2014, PLOS ONE, V9, P0, DOI 10.1371/journal.pone.0095190
   Lutzny G, 2013, CANCER CELL, V23, P77, DOI 10.1016/j.ccr.2012.12.003
   Madar S, 2013, TRENDS MOL MED, V19, P447, DOI 10.1016/j.molmed.2013.05.004
   Martin-Subero JI, 2013, CURR OPIN HEMATOL, V20, P362, DOI 10.1097/MOH.0b013e32836235dc
   Matsumura S, 2008, J IMMUNOL, V181, P3099, DOI 10.4049/jimmunol.181.5.3099
   Melo SA, 2014, CANCER CELL, V26, P707, DOI 10.1016/j.ccell.2014.09.005
   Moussay E, 2011, AUTOPHAGY, V7, P760, DOI 10.4161/auto.7.7.15454
   Moussay E, 2011, P NATL ACAD SCI USA, V108, P6573, DOI 10.1073/pnas.1019557108
   Moussay E, 2010, MOL CANCER, V9, P0, DOI 10.1186/1476-4598-9-115
   Navab R, 2011, P NATL ACAD SCI USA, V108, P7160, DOI 10.1073/pnas.1014506108
   Nolte-t Hoen ENM, 2012, NANOMED-NANOTECHNOL, V8, P712, DOI 10.1016/j.nano.2011.09.006
   Ohlund D, 2014, J EXP MED, V211, P1503, DOI 10.1084/jem.20140692
   Paggetti J, 2013, LEUKEMIA, V27, P1773, DOI 10.1038/leu.2013.43
   Pardoll DM, 2012, NAT REV CANCER, V12, P252, DOI 10.1038/nrc3239
   Peinado H, 2012, NAT MED, V18, P883, DOI 10.1038/nm.2753
   Schiappacassi M, 2011, PLOS ONE, V6, P0, DOI 10.1371/journal.pone.0017673
   Schulz A, 2011, HAEMATOL-HEMATOL J, V96, P408, DOI 10.3324/haematol.2010.031377
   Scielzo C, 2010, BLOOD, V116, P3537, DOI 10.1182/blood-2009-12-258814
   Simonetti G, 2014, BLOOD, V124, P1010, DOI 10.1182/blood-2014-05-577122
   SMITH JB, 1977, J NATL CANCER I, V58, P579, DOI 10.1093/jnci/58.3.579
   Szajnik Marta, 2013, GYNECOL OBSTET (SUNNYVALE), VSuppl 4, P3
   Taylor DD, 2008, GYNECOL ONCOL, V110, P13, DOI 10.1016/j.ygyno.2008.04.033
   Thery C, 2009, NAT REV IMMUNOL, V9, P581, DOI 10.1038/nri2567
   Tripodo C, 2011, NAT REV CLIN ONCOL, V8, P456, DOI 10.1038/nrclinonc.2011.31
   Umezu T, 2013, ONCOGENE, V32, P2747, DOI 10.1038/onc.2012.295
   Umezu T, 2014, BLOOD, V124, P3748, DOI 10.1182/blood-2014-05-576116
   Uprety D, 2013, ANN HEMATOL, V92, P271, DOI 10.1007/s00277-012-1547-6
   Valadi H, 2007, NAT CELL BIOL, V9, P654, DOI 10.1038/ncb1596
   van der Vlist EJ, 2012, NAT PROTOC, V7, P1311, DOI 10.1038/nprot.2012.065
   Villarroya-Beltri C, 2013, NAT COMMUN, V4, P0, DOI 10.1038/ncomms3980
   Zhang YJ, 2010, MOL CELL, V39, P133, DOI 10.1016/j.molcel.2010.06.010
   Zhou WY, 2014, CANCER CELL, V25, P501, DOI 10.1016/j.ccr.2014.03.007
   Zhu K, 2013, CARCINOGENESIS, V34, P2071, DOI 10.1093/carcin/bgt160
NR 66
TC 341
Z9 359
U1 1
U2 74
PU AMER SOC HEMATOLOGY
PI WASHINGTON
PA 2021 L ST NW, SUITE 900, WASHINGTON, DC 20036 USA
SN 0006-4971
EI 1528-0020
J9 BLOOD
JI Blood
PD AUG 27
PY 2015
VL 126
IS 9
BP 1106
EP 1117
DI 10.1182/blood-2014-12-618025
PG 12
WC Hematology
SC Hematology
GA CQ3XN
UT WOS:000360537800010
PM 26100252
DA 2023-09-23
ER

PT J
AU Suetsugu, A
   Hiroshima, Y
   Matsumoto, T
   Hasagawa, K
   Nakamura, M
   Shimizu, M
   Saji, S
   Moriwaki, H
   Bouvet, M
   Hoffman, RM
AF Suetsugu, Atsushi
   Hiroshima, Yukihiko
   Matsumoto, Takuro
   Hasagawa, Kosuke
   Nakamura, Miki
   Shimizu, Masahito
   Saji, Shigetoyo
   Moriwaki, Hisataka
   Bouvet, Michael
   Hoffman, Robert M.
TI Recruitment of Cancer-Associated Fibroblasts and Blood Vessels by Orthotopic Liver Tumors Imaged in Red Fluorescent Protein (RFP) Transgenic Nude Mice
SO ANTICANCER RESEARCH
LA English
DT Article
DE Tumor microenvironment; cancer-associated fibroblasts; blood vessels; liver metastasis; RFP; fluorescence; color-coded imaging
ID pancreatic-cancer; stromal fibroblasts; in-vivo; mouse; microenvironment; cells; host; progression; angiogenesis; metastasis
AB Background/Aim: The tumor microenvironment (TME) is critical for tumor growth and progression. We report here an imageable model of the TME of orthotopic liver cancer. Materials and Methods: The transgenic red fluorescent protein (RFP)-expressing nude mouse was used as the host. The RFP nude mouse expresses RFP in all organs. Non-colored Huh-7 human hepatoma cells were injected in the spleen of RFP nude mice to establish an orthotopic liver cancer model. TME formation resulting from the orthotopic liver tumor was observed using the Olympus OV100 small animal fluorescence imaging system. Results: Non-colored liver cancer cells formed tumor colonies in the liver 28 days after cell transplantation to the spleen. RFP-expressing host cells and blood vessels were recruited by the liver tumors as visualized by fluorescence imaging. A desmin-and sirus-red-positive area increased around and within the liver tumor over time. Conclusion: These results indicate cancer-associated fibroblasts (CAFs) were recruited by the liver tumors suggesting that CAFs, along with the angiogenic tumor blood vessels, were necessary for liver-tumor growth and could serve as visible therapeutic targets.
C1 [Suetsugu, Atsushi; Matsumoto, Takuro; Hasagawa, Kosuke; Nakamura, Miki; Shimizu, Masahito; Saji, Shigetoyo; Moriwaki, Hisataka] Gifu Univ, Grad Sch Med, Gifu, Japan.
   [Suetsugu, Atsushi; Hiroshima, Yukihiko; Hoffman, Robert M.] AntiCancer Inc, San Diego, CA 92111 USA.
   [Suetsugu, Atsushi; Hiroshima, Yukihiko; Bouvet, Michael; Hoffman, Robert M.] Univ Calif San Diego, Dept Surg, San Diego, CA 92103 USA.
C3 Gifu University; Anti Cancer Inc; University of California System; University of California San Diego
RP Hoffman, RM (通讯作者)，AntiCancer Inc, 7917 Ostrow St, San Diego, CA 92111 USA.
EM all@anticancer.com
FU National Cancer Institute grant [CA132971]
CR Allinen M, 2004, CANCER CELL, V6, P17, DOI 10.1016/j.ccr.2004.06.010
   Amoh Y, 2005, CANCER RES, V65, P2337, DOI 10.1158/0008-5472.CAN-04-3857
   Amoh Y, 2005, CANCER RES, V65, P5352, DOI 10.1158/0008-5472.CAN-05-0821
   Bhowmick NA, 2004, NATURE, V432, P332, DOI 10.1038/nature03096
   Bouvet M, 2006, CANCER RES, V66, P11293, DOI 10.1158/0008-5472.CAN-06-2662
   Crawford Y, 2009, CANCER CELL, V15, P21, DOI 10.1016/j.ccr.2008.12.004
   Egeblad M, 2010, DEV CELL, V18, P884, DOI 10.1016/j.devcel.2010.05.012
   Egeblad M, 2008, DIS MODEL MECH, V1, P155, DOI 10.1242/dmm.000596
   Erez N, 2010, CANCER CELL, V17, P135, DOI 10.1016/j.ccr.2009.12.041
   Hoffman RM, 2005, NAT REV CANCER, V5, P796, DOI 10.1038/nrc1717
   Hoffman RM, 2006, NAT PROTOC, V1, P1429, DOI 10.1038/nprot.2006.223
   Hoffman RM, 2006, NAT PROTOC, V1, P775, DOI 10.1038/nprot.2006.109
   Hoffman RM, 2006, NAT PROTOC, V1, P928, DOI 10.1038/nprot.2006.119
   Hoffman RM, 2015, LAB INVEST, V95, P432, DOI 10.1038/labinvest.2014.154
   Kalluri R, 2006, NAT REV CANCER, V6, P392, DOI 10.1038/nrc1877
   Olumi AF, 1999, CANCER RES, V59, P5002
   Orimo A, 2005, CELL, V121, P335, DOI 10.1016/j.cell.2005.02.034
   Pietras K, 2008, PLOS MED, V5, P123, DOI 10.1371/journal.pmed.0050019
   Suetsugu A, 2015, ANTICANCER RES, V35, P2545
   Suetsugu A, 2012, ANTICANCER RES, V32, P3063
   Suetsugu A, 2012, J CELL BIOCHEM, V113, P2290, DOI 10.1002/jcb.24099
   Suetsugu A, 2012, ANTICANCER RES, V32, P1175
   Suetsugu A, 2012, ANTICANCER RES, V32, P31
   Suetsugu A, 2011, J CELL BIOCHEM, V112, P949, DOI 10.1002/jcb.23011
   Suetsugu A, 2010, J CELL BIOCHEM, V111, P1035, DOI 10.1002/jcb.22792
   Yamauchi K, 2006, CANCER RES, V66, P4208, DOI 10.1158/0008-5472.CAN-05-3927
   Yang M, 2004, CANCER RES, V64, P8651, DOI 10.1158/0008-5472.CAN-04-3118
   Yang M, 2003, P NATL ACAD SCI USA, V100, P14259, DOI 10.1073/pnas.2436101100
   Yang M, 2009, J CELL BIOCHEM, V106, P279, DOI 10.1002/jcb.21999
NR 29
TC 3
Z9 3
U1 0
U2 5
PU INT INST ANTICANCER RESEARCH
PI ATHENS
PA EDITORIAL OFFICE 1ST KM KAPANDRITIOU-KALAMOU RD KAPANDRITI, PO BOX 22, ATHENS 19014, GREECE
SN 0250-7005
EI 1791-7530
J9 ANTICANCER RES
JI Anticancer Res.
PD NOV 15
PY 2015
VL 35
IS 11
BP 5821
EP 5825
DI 
PG 5
WC Oncology
SC Oncology
GA CU8LT
UT WOS:000363794900011
PM 26504003
DA 2023-09-23
ER

PT J
AU Terai, S
   Fushida, S
   Tsukada, T
   Kinoshita, J
   Oyama, K
   Okamoto, K
   Makino, I
   Tajima, H
   Ninomiya, I
   Fujimura, T
   Harada, S
   Ohta, T
AF Terai, Shiro
   Fushida, Sachio
   Tsukada, Tomoya
   Kinoshita, Jun
   Oyama, Katsunobu
   Okamoto, Koichi
   Makino, Isamu
   Tajima, Hidehiro
   Ninomiya, Itasu
   Fujimura, Takashi
   Harada, Shinichi
   Ohta, Tetsuo
TI Bone marrow derived "fibrocytes" contribute to tumor proliferation and fibrosis in gastric cancer
SO GASTRIC CANCER
LA English
DT Article
DE Fibrocytes; Bone marrow-derived cell; Cancer associated fibroblasts; Cancer stroma; Gastric cancer
ID circulating fibrocytes; tgf-beta; differentiation; myofibroblasts; fibroblasts
AB Cancer-associated fibroblasts (CAFs) in the stroma are considered to play important roles for gastric cancer proliferation, invasion, and fibrosis, but the source of CAFs and their interaction with cancer cells in the microenvironment have not been fully determined. Here we elucidated the role of bone marrow-derived cells, fibrocytes, in development of gastric cancers, as represented by scirrhous gastric cancer. In co-culturing MKN45 gastric cancer cells and purified fibrocytes from healthy volunteers, migration and endothelial mesenchymal transition associated gene expression were evaluated using western blot analysis. Also, mouse xenograft models of MKN45 with or without fibrocytes were conducted to investigate their tumorigenicity and immunohistological differences of tumors. Co-culture of fibrocytes with MKN45 resulted in morphological changes from cobblestone-shape to spindle-shape and enhanced expression of alpha-SMA and collagen type I in fibrocytes, suggesting that co-culture with gastric cancer cells may have induced the differentiation of fibrocytes to myofibroblasts. Furthermore, enhanced expression of SDF-1 in MKN45 and CXCR4 in fibrocytes were also determined. Mouse xenograft models inoculated with MKN45 and fibrocytes revealed significantly larger tumors than those inoculated with MKN45 cells alone, and the stroma in co-inoculated tumors consisted of myofibroblasts and fibrosis. Mouse-derived cells expressing both CD45 and type I collagen were also observed in co-inoculated tumors. Fibrocytes derived from bone marrow may migrate into the microenvironment of gastric cancer by SDF-1/CXCR4 system, and enhance the tumor proliferation and fibrosis as CAFs.
C1 [Terai, Shiro; Fushida, Sachio; Tsukada, Tomoya; Kinoshita, Jun; Oyama, Katsunobu; Okamoto, Koichi; Makino, Isamu; Tajima, Hidehiro; Ninomiya, Itasu; Fujimura, Takashi; Ohta, Tetsuo] Kanazawa Univ, Dept Surg Gastroenterol, Grad Sch Med Sci, Kanazawa, Ishikawa 9208641, Japan.
   [Harada, Shinichi] Kanazawa Univ, Ctr Biomed Res & Educ, Grad Sch Med Sci, Kanazawa, Ishikawa 9208641, Japan.
C3 Kanazawa University; Kanazawa University
RP Fushida, S (通讯作者)，Kanazawa Univ, Dept Surg Gastroenterol, Grad Sch Med Sci, 13-1 Takara Machi, Kanazawa, Ishikawa 9208641, Japan.
EM fushida@staff.kanazawa-u.ac.jp
FU Japan Society for the Promotion of Science (JSPS) [22591451]; Grants-in-Aid for Scientific Research [22591451, 26430068] Funding Source: KAKEN
CR Abe R, 2001, J IMMUNOL, V166, P7556, DOI 10.4049/jimmunol.166.12.7556
   Bellini A, 2007, LAB INVEST, V87, P858, DOI 10.1038/labinvest.3700654
   BUCALA R, 1994, MOL MED, V1, P71, DOI 10.1007/bf03403533
   Coussens LM, 2002, NATURE, V420, P860, DOI 10.1038/nature01322
   De Wever O, 2008, INT J CANCER, V123, P2229, DOI 10.1002/ijc.23925
   Denys H, 2008, CANCER LETT, V266, P263, DOI 10.1016/j.canlet.2008.02.068
   Direkze NC, 2004, CANCER RES, V64, P8492, DOI 10.1158/0008-5472.CAN-04-1708
   Fuyuhiro Y, 2011, BRIT J CANCER, V105, P996, DOI 10.1038/bjc.2011.330
   Fuyuhiro Y, 2012, CANCER SCI, V103, P797, DOI 10.1111/j.1349-7006.2012.02209.x
   Herzog EL, 2010, EXP HEMATOL, V38, P548, DOI 10.1016/j.exphem.2010.03.004
   Hong KM, 2007, J BIOL CHEM, V282, P22910, DOI 10.1074/jbc.M703597200
   Ishii G, 2005, INT J CANCER, V117, P212, DOI 10.1002/ijc.21199
   Kalluri R, 2006, NAT REV CANCER, V6, P392, DOI 10.1038/nrc1877
   Kojima Y, 2010, P NATL ACAD SCI USA, V107, P20009, DOI 10.1073/pnas.1013805107
   Mehrad B, 2009, INT J BIOCHEM CELL B, V41, P1708, DOI 10.1016/j.biocel.2009.02.020
   Moeller A, 2009, AM J RESP CRIT CARE, V179, P588, DOI 10.1164/rccm.200810-1534OC
   Mueller MM, 2004, NAT REV CANCER, V4, P839, DOI 10.1038/nrc1477
   Phillips RJ, 2004, J CLIN INVEST, V114, P438, DOI 10.1172/jci200420997
   Pilling D, 2009, PLOS ONE, V4, P0, DOI 10.1371/journal.pone.0007475
   Sakai N, 2010, HUM PATHOL, V41, P672, DOI 10.1016/j.humpath.2009.10.008
   Schafer M, 2008, NAT REV MOL CELL BIO, V9, P628, DOI 10.1038/nrm2455
   Semba S, 2009, BRIT J CANCER, V101, P1365, DOI 10.1038/sj.bjc.6605309
   Shimoda M, 2010, SEMIN CELL DEV BIOL, V21, P19, DOI 10.1016/j.semcdb.2009.10.002
   Tlsty TD, 2001, SEMIN CANCER BIOL, V11, P97, DOI 10.1006/scbi.2000.0361
   Tsukada T, 2012, INT J ONCOL, V41, P476, DOI 10.3892/ijo.2012.1490
   Zhi KK, 2010, J EXP CLIN CANC RES, V29, P0, DOI 10.1186/1756-9966-29-66
NR 26
TC 31
Z9 32
U1 0
U2 8
PU SPRINGER
PI NEW YORK
PA 233 SPRING ST, NEW YORK, NY 10013 USA
SN 1436-3291
EI 1436-3305
J9 GASTRIC CANCER
JI Gastric Cancer
PD APR 15
PY 2015
VL 18
IS 2
BP 306
EP 313
DI 10.1007/s10120-014-0380-0
PG 8
WC Oncology; Gastroenterology & Hepatology
SC Oncology; Gastroenterology & Hepatology
GA CE1XT
UT WOS:000351606900014
PM 24792410
DA 2023-09-23
ER

PT J
AU Markwell, SM
   Weed, SA
AF Markwell, Steven M.
   Weed, Scott A.
TI Tumor and Stromal-Based Contributions to Head and Neck Squamous Cell Carcinoma Invasion
SO CANCERS
LA English
DT Review
DE invasion; HNSCC; tumor microenvironment; metastasis
AB Head and neck squamous cell carcinoma (HNSCC) is typically diagnosed at advanced stages with evident loco-regional and/or distal metastases. The prevalence of metastatic lesions directly correlates with poor patient outcome, resulting in high patient mortality rates following metastatic development. The progression to metastatic disease requires changes not only in the carcinoma cells, but also in the surrounding stromal cells and tumor microenvironment. Within the microenvironment, acellular contributions from the surrounding extracellular matrix, along with contributions from various infiltrating immune cells, tumor associated fibroblasts, and endothelial cells facilitate the spread of tumor cells from the primary site to the rest of the body. Thus far, most attempts to limit metastatic spread through therapeutic intervention have failed to show patient benefit in clinic trails. The goal of this review is highlight the complexity of invasion-promoting interactions in the HNSCC tumor microenvironment, focusing on contributions from tumor and stromal cells in order to assist future therapeutic development and patient treatment.
C1 [Markwell, Steven M.; Weed, Scott A.] West Virginia Univ, Mary Babb Randolph Canc Ctr, Dept Neurobiol & Anat, Program Canc Cell Biol, Morgantown, WV 26506 USA.
C3 West Virginia University
RP Weed, SA (通讯作者)，West Virginia Univ, Mary Babb Randolph Canc Ctr, Dept Neurobiol & Anat, Program Canc Cell Biol, Morgantown, WV 26506 USA.
EM smarkwell@hsc.wvu.edu; scweed@hsc.wvu.edu
FU Mary Babb Randolph Cancer Center; Department of Neurobiology and Anatomy; Office of Research and Graduate Education at West Virginia University; National Institute of General Medical Sciences [U54GM104942]
CR Abram CL, 2003, J BIOL CHEM, V278, P16844, DOI 10.1074/jbc.M300267200
   Adams JC, 2004, CURR OPIN CELL BIOL, V16, P590, DOI 10.1016/j.ceb.2004.07.009
   Ahn BH, 2003, MOL CELL BIOL, V23, P3103, DOI 10.1128/MCB.23.9.3103-3115.2003
   Ali MA, 2008, MED PRIN PRACT, V17, P486, DOI 10.1159/000151572
   Ammer Amanda Gatesman, 2009, J CANCER SCI THER, V1, P52
   Arber S, 1998, NATURE, V393, P805, DOI 10.1038/31729
   Baldassarre M, 2003, MOL BIOL CELL, V14, P1074, DOI 10.1091/mbc.E02-05-0308
   Barth PJ, 2004, VIRCHOWS ARCH, V444, P231, DOI 10.1007/s00428-003-0965-1
   Basu D, 2010, ONCOGENE, V29, P4170, DOI 10.1038/onc.2010.170
   Basu D, 2013, MOL CANCER THER, V12, P2176, DOI 10.1158/1535-7163.MCT-12-1210
   Basu D, 2011, CELL CYCLE, V10, P2008, DOI 10.4161/cc.10.12.15883
   Beasley NJP, 2002, CANCER RES, V62, P1315
   Beckhove P, 2005, CLIN CANCER RES, V11, P2899, DOI 10.1158/1078-0432.CCR-04-0664
   Benelli R, 2001, FASEB J, V15, P267, DOI 10.1096/fj.01-0651fje
   Bowden ET, 2006, EXP CELL RES, V312, P1240, DOI 10.1016/j.yexcr.2005.12.012
   Bowden ET, 1999, ONCOGENE, V18, P4440, DOI 10.1038/sj.onc.1202827
   Bran B, 2009, INT J ONCOL, V34, P255, DOI 10.3892/ijo_00000147
   Branch KM, 2012, BIOL OPEN, V1, P711, DOI 10.1242/bio.20121867
   Brooks HD, 2011, CANCER-AM CANCER SOC, V117, P2112, DOI 10.1002/cncr.25769
   BRYNE M, 1992, J PATHOL, V166, P375, DOI 10.1002/path.1711660409
   Buglione M, 2012, EUR J CANCER, V48, P3019, DOI 10.1016/j.ejca.2012.05.007
   Canel M, 2006, CLIN CANCER RES, V12, P3272, DOI 10.1158/1078-0432.CCR-05-1583
   Cao XL, 2011, ASIAN PAC J CANCER P, V12, P3245
   Capparelli C, 2012, CELL CYCLE, V11, P3599, DOI 10.4161/cc.21884
   Capparelli C, 2012, CELL CYCLE, V11, P2272, DOI 10.4161/cc.20717
   Chang KP, 2011, ORAL ONCOL, V47, P108, DOI 10.1016/j.oraloncology.2010.11.012
   Chuma M, 2004, J HEPATOL, V41, P629, DOI 10.1016/j.jhep.2004.06.018
   Clark ES, 2009, ONCOGENE, V28, P431, DOI 10.1038/onc.2008.389
   Clark ES, 2008, EUR J CELL BIOL, V87, P581, DOI 10.1016/j.ejcb.2008.01.008
   Clark ES, 2007, CANCER RES, V67, P4227, DOI 10.1158/0008-5472.CAN-06-3928
   Dao P, 2015, J MED CHEM, V58, P237, DOI 10.1021/jm500784e
   Delorme-Walker VD, 2011, J CELL BIOL, V193, P1289, DOI 10.1083/jcb.201010059
   Dharmawardhane S, 1999, J LEUKOCYTE BIOL, V66, P521, DOI 10.1002/jlb.66.3.521
   Dharmawardhane S, 1997, J CELL BIOL, V138, P1265, DOI 10.1083/jcb.138.6.1265
   Donato R, 2001, INT J BIOCHEM CELL B, V33, P637, DOI 10.1016/S1357-2725(01)00046-2
   Dumitru CA, 2011, INT J CANCER, V129, P859, DOI 10.1002/ijc.25991
   Elloul S, 2010, CLIN EXP METASTAS, V27, P161, DOI 10.1007/s10585-010-9315-2
   Eming SA, 2007, J INVEST DERMATOL, V127, P514, DOI 10.1038/sj.jid.5700701
   Engelman JA, 2006, NAT REV GENET, V7, P606, DOI 10.1038/nrg1879
   Estilo CL, 2003, CLIN CANCER RES, V9, P2300
   Fogh BS, 2014, J HISTOCHEM CYTOCHEM, V62, P172, DOI 10.1369/0022155413517701
   Friedl P, 2012, NAT CELL BIOL, V14, P777, DOI 10.1038/ncb2548
   Friedl P, 2011, CELL, V147, P992, DOI 10.1016/j.cell.2011.11.016
   Friedmann Y, 2000, AM J PATHOL, V157, P1167, DOI 10.1016/S0002-9440(10)64632-9
   Fuchs D, 2009, BIOCHEM BIOPH RES CO, V390, P743, DOI 10.1016/j.bbrc.2009.10.042
   Fung LF, 2000, LIFE SCI, V67, P923, DOI 10.1016/S0024-3205(00)00684-6
   Furlan A, 2011, CELL DEATH DIFFER, V18, P1608, DOI 10.1038/cdd.2011.23
   Fury MG, 2012, J NATL COMPR CANC NE, V10, P1391, DOI 10.6004/jnccn.2012.0144
   Fury MG, 2011, ANTICANCER RES, V31, P249
   Gabarra-Niecko V, 2003, CANCER METAST REV, V22, P359, DOI 10.1023/A:1023725029589
   Gaggioli C, 2007, NAT CELL BIOL, V9, P1392, DOI 10.1038/ncb1658
   Ganguly SS, 2012, ONCOGENE, V31, P1804, DOI 10.1038/onc.2011.361
   Ghavami S, 2009, EUR J PHARMACOL, V625, P73, DOI 10.1016/j.ejphar.2009.08.044
   Goc A, 2013, J BIOL CHEM, V288, P3025, DOI 10.1074/jbc.M112.424770
   Goetz JG, 2011, CELL, V146, P148, DOI 10.1016/j.cell.2011.05.040
   Goswami S, 2005, CANCER RES, V65, P5278, DOI 10.1158/0008-5472.CAN-04-1853
   Guo B, 2014, J DRUG TARGET, V24, P1
   Hassona Y, 2014, BRIT J CANCER, V111, P1230, DOI 10.1038/bjc.2014.438
   Hassona Y, 2013, CARCINOGENESIS, V34, P1286, DOI 10.1093/carcin/bgt035
   Hayes KE, 2013, ONCOGENE, V32, P4766, DOI 10.1038/onc.2012.513
   Heizmann CW, 2002, FRONT BIOSCI-LANDMRK, V7, PD1356, DOI 10.2741/heizmann
   Herbst RS, 2001, EXPERT OPIN BIOL TH, V1, P719, DOI 10.1517/14712598.1.4.719
   Hinsley EE, 2012, INT J CANCER, V130, P40, DOI 10.1002/ijc.25968
   Hsia DA, 2003, J CELL BIOL, V160, P753, DOI 10.1083/jcb.200212114
   Huang C, 1998, J BIOL CHEM, V273, P25770, DOI 10.1074/jbc.273.40.25770
   Huang SM, 2000, CLIN CANCER RES, V6, P2166
   Huang SM, 1999, CANCER RES, V59, P1935
   Iamaroon A, 2003, J ORAL PATHOL MED, V32, P195, DOI 10.1034/j.1600-0714.2003.00128.x
   Ishikawa T, 2009, ONCOL REP, V21, P707, DOI 10.3892/or_00000275
   Jatana KR, 2010, ARCH OTOLARYNGOL, V136, P1274, DOI 10.1001/archoto.2010.223
   Jawhari AU, 2003, AM J PATHOL, V162, P69, DOI 10.1016/S0002-9440(10)63799-6
   Jenkins GM, 2005, CELL MOL LIFE SCI, V62, P2305, DOI 10.1007/s00018-005-5195-z
   John MAS, 2009, CLIN CANCER RES, V15, P6018, DOI 10.1158/1078-0432.CCR-09-0011
   Johnson FM, 2005, CLIN CANCER RES, V11, P6924, DOI 10.1158/1078-0432.CCR-05-0757
   Karasavvidou F, 2008, ARCH PATHOL LAB MED, V132, P1912, DOI 10.1043/1543-2165-132.12.1912
   Katoh M, 2002, INT J ONCOL, V21, P1269
   Kelley LC, 2008, CLIN EXP METASTAS, V25, P289, DOI 10.1007/s10585-008-9154-6
   Kelley Laura C, 2011, COMMUN INTEGR BIOL, V4, P205, DOI 10.4161/cib.4.2.14420
   Kelley LC, 2010, PLOS ONE, V5, P0, DOI 10.1371/journal.pone.0013847
   Kelley LC, 2010, J CELL SCI, V123, P3923, DOI 10.1242/jcs.075200
   KELLY T, 1994, J CELL PHYSIOL, V158, P299, DOI 10.1002/jcp.1041580212
   Kim JH, 2006, J BIOL CHEM, V281, P15747, DOI 10.1074/jbc.M509844200
   King H, 2014, INT REV CEL MOL BIO, V309, P347, DOI 10.1016/B978-0-12-800255-1.00007-7
   Koontongkaew S, 2013, J CANCER, V4, P66, DOI 10.7150/jca.5112
   Koontongkaew S, 2012, MED ONCOL, V29, P690, DOI 10.1007/s12032-011-9871-6
   Koppikar P, 2008, CLIN CANCER RES, V14, P4284, DOI 10.1158/1078-0432.CCR-07-5226
   Kowalski JR, 2005, J CELL SCI, V118, P79, DOI 10.1242/jcs.01586
   Krishnamurthy S, 2014, STEM CELLS, V32, P2845, DOI 10.1002/stem.1793
   Kupferman ME, 2010, ONCOGENE, V29, P2047, DOI 10.1038/onc.2009.486
   Leemans CR, 2011, NAT REV CANCER, V11, P9, DOI 10.1038/nrc2982
   Leong HS, 2014, CELL REP, V8, P1558, DOI 10.1016/j.celrep.2014.07.050
   Leukert N, 2006, J MOL BIOL, V359, P961, DOI 10.1016/j.jmb.2006.04.009
   Lewis MP, 2004, BRIT J CANCER, V90, P822, DOI 10.1038/sj.bjc.6601611
   Li C, 2005, INT J ORAL MAX SURG, V34, P559, DOI 10.1016/j.ijom.2004.10.016
   Li CN, 2002, ONCOL REP, V9, P1219
   Li WM, 2009, ARCH OTOLARYNGOL, V135, P896, DOI 10.1001/archoto.2009.121
   Li YS, 2001, CANCER RES, V61, P6906
   Licitra L, 2011, ANN ONCOL, V22, P1078, DOI 10.1093/annonc/mdq588
   Licitra L, 2013, EUR J CANCER, V49, P1161, DOI 10.1016/j.ejca.2012.11.018
   Lim KP, 2011, J PATHOL, V223, P459, DOI 10.1002/path.2841
   Lin J, 2007, ONCOGENE, V26, P6989, DOI 10.1038/sj.onc.1210500
   Lin JJ, 2014, MAR DRUGS, V12, P4783, DOI 10.3390/md12094783
   Linder S, 1999, P NATL ACAD SCI USA, V96, P9648, DOI 10.1073/pnas.96.17.9648
   Liss C, 2001, INT J CANCER, V93, P781, DOI 10.1002/ijc.1407
   Liu SY, 2008, ORAL ONCOL, V44, P277, DOI 10.1016/j.oraloncology.2007.02.007
   Liu Y, 2006, ORAL DIS, V12, P375, DOI 10.1111/j.1601-0825.2005.01207.x
   Lohmer LL, 2014, CELL ADHES MIGR, V8, P246, DOI 10.4161/cam.28406
   Lui VWY, 2013, CANCER DISCOV, V3, P761, DOI 10.1158/2159-8290.CD-13-0103
   Luo ML, 2006, CANCER RES, V66, P11690, DOI 10.1158/0008-5472.CAN-06-1484
   Mader CC, 2011, CANCER RES, V71, P1730, DOI 10.1158/0008-5472.CAN-10-1432
   Mandal M, 2008, CANCER-AM CANCER SOC, V112, P2088, DOI 10.1002/cncr.23410
   Marcus B, 2004, CANCER-AM CANCER SOC, V101, P2779, DOI 10.1002/cncr.20701
   Marsh D, 2011, J PATHOL, V223, P470, DOI 10.1002/path.2830
   Marshall ME, 2011, CLIN CANCER RES, V17, P5016, DOI 10.1158/1078-0432.CCR-11-0050
   Martinez-Quiles N, 2004, MOL CELL BIOL, V24, P5269, DOI 10.1128/MCB.24.12.5269-5280.2004
   McCarty SK, 2010, ENDOCR-RELAT CANCER, V17, P989, DOI 10.1677/ERC-10-0168
   McLean GW, 2005, NAT REV CANCER, V5, P505, DOI 10.1038/nrc1647
   Merlano M, 2011, ANN ONCOL, V22, P712, DOI 10.1093/annonc/mdq412
   Mizutani K, 2002, CANCER RES, V62, P669
   Nathan C, 2006, NAT REV IMMUNOL, V6, P173, DOI 10.1038/nri1785
   Nielsen JD, 2008, J ORAL PATHOL MED, V37, P412, DOI 10.1111/j.1600-0714.2008.00655.x
   Ninck S, 2003, INT J CANCER, V106, P34, DOI 10.1002/ijc.11188
   Nor C, 2014, NEOPLASIA, V16, P137, DOI 10.1593/neo.131744
   Noh DY, 2000, CANCER LETT, V161, P207, DOI 10.1016/S0304-3835(00)00612-1
   Nozawa H, 2008, CLIN CANCER RES, V14, P4336, DOI 10.1158/1078-0432.CCR-07-4857
   OReilly MC, 2013, J MED CHEM, V56, P2695, DOI 10.1021/jm301782e
   Onken MD, 2014, CLIN CANCER RES, V20, P2873, DOI 10.1158/1078-0432.CCR-14-0205
   Osiak AE, 2005, EXP CELL RES, V307, P342, DOI 10.1016/j.yexcr.2005.03.035
   Papaspyrou K, 2014, ONCOL LETT, V7, P2041, DOI 10.3892/ol.2014.2007
   Parikka M, 2006, EXP CELL RES, V312, P1431, DOI 10.1016/j.yexcr.2006.01.015
   Park J, 2015, HEAD NECK-J SCI SPEC, V37, P953, DOI 10.1002/hed.23695
   Park MH, 2011, BIOCHEM BIOPH RES CO, V412, P710, DOI 10.1016/j.bbrc.2011.08.037
   Patel AS, 1998, ONCOGENE, V16, P3227, DOI 10.1038/sj.onc.1201850
   Patel BP, 2007, HEAD NECK-J SCI SPEC, V29, P564, DOI 10.1002/hed.20561
   Paz H, 2014, ONCOGENE, V33, P4193, DOI 10.1038/onc.2013.393
   PROBERT JC, 1974, CANCER, V33, P127, DOI 10.1002/1097-0142(197401)33:1<127::AID-CNCR2820330119>3.0.CO;2-L
   Prussin Calman, 2003, JOURNAL OF ALLERGY AND CLINICAL IMMUNOLOGY, V111, P0
   Ren CX, 2013, EUR J CANCER, V49, P3889, DOI 10.1016/j.ejca.2013.07.140
   Rider L, 2013, MOL ENDOCRINOL, V27, P1048, DOI 10.1210/me.2012-1322
   Rivera F, 2009, EXPERT REV ANTICANC, V9, P1421, DOI 10.1586/era.09.113
   Rodrigo JP, 2000, CLIN CANCER RES, V6, P3177
   Rosenthal EL, 2006, HEAD NECK-J SCI SPEC, V28, P639, DOI 10.1002/hed.20365
   Rothsschild BL, 2006, CANCER RES, V66, P8017, DOI 10.1158/0008-5472.CAN-05-4490
   Roymans D, 2001, EUR J BIOCHEM, V268, P487, DOI 10.1046/j.1432-1327.2001.01936.x
   Sanders LC, 1999, SCIENCE, V283, P2083, DOI 10.1126/science.283.5410.2083
   Sawatsubashi M, 2000, VIRCHOWS ARCH, V436, P243, DOI 10.1007/s004280050037
   Scapini P, 2004, J IMMUNOL, V172, P5034, DOI 10.4049/jimmunol.172.8.5034
   Scapini P, 2008, IMMUNOL LETT, V116, P1, DOI 10.1016/j.imlet.2007.11.009
   Schachtner H, 2013, CYTOSKELETON, V70, P572, DOI 10.1002/cm.21119
   SCHALLER MD, 1992, P NATL ACAD SCI USA, V89, P5192, DOI 10.1073/pnas.89.11.5192
   Schlaepfer DD, 2004, CURR OPIN GENET DEV, V14, P92, DOI 10.1016/j.gde.2003.12.002
   SCHUURING E, 1993, MOL CELL BIOL, V13, P2891, DOI 10.1128/MCB.13.5.2891
   SCHUURING E, 1992, ONCOGENE, V7, P355
   Seals DF, 2005, CANCER CELL, V7, P155, DOI 10.1016/j.ccr.2005.01.006
   Sedivy R, 2003, J ORAL PATHOL MED, V32, P455, DOI 10.1034/j.1600-0714.2003.00168.x
   Shanthi E, 2014, EXPERT OPIN THER PAT, V24, P0, DOI 10.1517/13543776.2014.948845
   Silva EJ, 2014, INT J BIOCHEM CELL B, V55, P279, DOI 10.1016/j.biocel.2014.09.007
   Simpson DR, 2014, ORAL ONCOL IN PRESS, V0, P0
   Siton O, 2011, CURR BIOL, V21, P2092, DOI 10.1016/j.cub.2011.11.010
   Smith-Pearson PS, 2010, J BIOL CHEM, V285, P40201, DOI 10.1074/jbc.M110.147330
   Sok JC, 2006, CLIN CANCER RES, V12, P5064, DOI 10.1158/1078-0432.CCR-06-0913
   Spinardi L, 2004, EXP CELL RES, V295, P360, DOI 10.1016/j.yexcr.2004.01.007
   Srikrishna G, 2012, J INNATE IMMUN, V4, P31, DOI 10.1159/000330095
   Srinivasan D, 2006, CANCER RES, V66, P5648, DOI 10.1158/0008-5472.CAN-06-0734
   Steed PM, 2001, CURRENT PHARMACEUTICAL BIOTECHNOLOGY, V2, P241, DOI 10.2174/1389201013378644
   Stockton RA, 2004, J BIOL CHEM, V279, P46621, DOI 10.1074/jbc.M408877200
   Taddei ML, 2014, MOL ONCOL, V8, P1729, DOI 10.1016/j.molonc.2014.07.009
   Tang HR, 2013, CURR BIOL, V23, P107, DOI 10.1016/j.cub.2012.11.059
   Tsao AS, 2011, J THORAC ONCOL, V6, P2104, DOI 10.1097/JTO.0b013e31822e7256
   Uchida D, 2003, EXP CELL RES, V290, P289, DOI 10.1016/S0014-4827(03)00344-6
   Vadlamudi RK, 2004, EMBO REP, V5, P154, DOI 10.1038/sj.embor.7400079
   Varon C, 2006, MOL CELL BIOL, V26, P3582, DOI 10.1128/MCB.26.9.3582-3594.2006
   VOLINIA S, 1994, GENOMICS, V24, P472, DOI 10.1006/geno.1994.1655
   Waugh DJJ, 2008, CLIN CANCER RES, V14, P6735, DOI 10.1158/1078-0432.CCR-07-4843
   Webb BA, 2006, ARCH BIOCHEM BIOPHYS, V456, P183, DOI 10.1016/j.abb.2006.06.011
   Weed SA, 1998, J CELL SCI, V111, P2433
   Wheeler SE, 2014, HEAD NECK-J SCI SPEC, V36, P385, DOI 10.1002/hed.23312
   William WN, 2009, NAT CLIN PRACT ONCOL, V6, P132, DOI 10.1038/ncponc1321
   WU H, 1991, MOL CELL BIOL, V11, P5113, DOI 10.1128/MCB.11.10.5113
   WU H, 1993, J CELL BIOL, V120, P1417, DOI 10.1083/jcb.120.6.1417
   Wyckoff J, 2004, CANCER RES, V64, P7022, DOI 10.1158/0008-5472.CAN-04-1449
   Xi SC, 2003, J BIOL CHEM, V278, P31574, DOI 10.1074/jbc.M303499200
   Yamaguchi H, 2006, EUR J CELL BIOL, V85, P213, DOI 10.1016/j.ejcb.2005.10.004
   Yamaguchi H, 2005, J CELL BIOL, V168, P441, DOI 10.1083/jcb.200407076
   Yamaguchi H, 2005, CURR OPIN CELL BIOL, V17, P559, DOI 10.1016/j.ceb.2005.08.002
   Yang N, 1998, NATURE, V393, P809, DOI 10.1038/31735
   Zaidel-Bar R, 2004, BIOCHEM SOC T, V32, P416, DOI 10.1042/BST0320416
   Zaidel-Bar R, 2007, NAT CELL BIOL, V9, P858, DOI 10.1038/ncb0807-858
   Zeng QH, 2005, CANCER CELL, V8, P13, DOI 10.1016/j.ccr.2005.06.004
   Zuo JH, 2011, J CELL BIOCHEM, V112, P2508, DOI 10.1002/jcb.23175
NR 190
TC 31
Z9 31
U1 0
U2 4
PU MDPI AG
PI BASEL
PA ST ALBAN-ANLAGE 66, CH-4052 BASEL, SWITZERLAND
SN 2072-6694
EI 
J9 CANCERS
JI Cancers
PD MAR 15
PY 2015
VL 7
IS 1
BP 382
EP 406
DI 10.3390/cancers7010382
PG 25
WC Oncology
SC Oncology
GA V47KP
UT WOS:000209951000015
PM 25734659
DA 2023-09-23
ER

PT J
AU Wang, M
   Wu, CP
   Pan, JY
   Zheng, WW
   Cao, XJ
   Fan, GK
AF Wang, Mei
   Wu, Chun-Ping
   Pan, Jun-Yan
   Zheng, Wen-Wei
   Cao, Xiao-Juan
   Fan, Guo-Kang
TI Cancer-Associated Fibroblasts in a Human HEp-2 Established Laryngeal Xenografted Tumor Are Not Derived from Cancer Cells through Epithelial-Mesenchymal Transition, Phenotypically Activated but Karyotypically Normal
SO PLOS ONE
LA English
DT Article
ID carcinoma-associated fibroblasts; human breast; stromal fibroblasts; microenvironment; growth; line; progression; metastasis; tissue; protein
AB Cancer-associated fibroblasts (CAFs) play a crucial role in cancer progression and even initiation. However, the origins of CAFs in various cancer types remain controversial, and one of the important hypothesized origins is through epithelial-mesenchymal transition (EMT) from cancer cells. In this study, we investigated whether the HEp-2 laryngeal cancer cells are able to generate CAFs via EMT during tumor formation, which is now still unknown. The laryngeal xenografted tumor model was established by inoculating the HEp-2 laryngeal cancer cell line in nude mice. Primary cultured CAFs from the tumor nodules and matched normal fibroblasts (NFs) from the adjacent connective tissues were subcultured, purified, and verified by immunofluorescence. Migration, invasion, and proliferation potentials were compared between the CAFs and NFs. A co-culture of CAFs with HEp-2 cells and a co-injection of CAFs with HEp-2 cells in nude mice were performed to examine the cancer-promoting potential of CAFs to further verify their identity. Karyotypic analyses of the CAFs, NFs, and HEp-2 cells were conducted. A co-culture of NFs with HEp-2 cells was also performed to examine the expression of activated markers of CAFs. A pathological examination confirmed that the laryngeal xenografted tumor model was successfully established, containing abundant CAFs. Immunocytochemical staining verified the purities and identities of the CAFs and NFs. Although the CAFs manifested higher migration, invasion, proliferation, and cancer-promoting capacities compared with the NFs, an analysis of chromosomes revealed that both the CAFs and NFs showed typical normal mouse karyotypes. In addition, the NFs co-cultured with HEp-2 cells did not show induced expressions of activated markers of CAFs. Our findings reveal that the CAFs in the HEp-2 established laryngeal xenografted tumor are not of laryngeal cancer origin but of mouse origin, indicating that the HEp-2 laryngeal cancer cells cannot generate their own CAFs via EMT in this model.
C1 [Wang, Mei; Pan, Jun-Yan; Zheng, Wen-Wei; Cao, Xiao-Juan] Shanghai Municipal Hosp Tradit Chinese Med, Dept Otolaryngol, Shanghai, Peoples R China.
   [Wang, Mei] Jiaxing Univ, Affiliated Hosp 2, Dept Otolaryngol, Jiaxing, Zhejiang, Peoples R China.
   [Wu, Chun-Ping] Fudan Univ, Eye Ear Nose & Throat Hosp, Dept Otolaryngol Head & Neck Surg, Shanghai 200433, Peoples R China.
   [Fan, Guo-Kang] Zhejiang Univ, Sch Med, Affiliated Hosp 2, Dept Otolaryngol, Hangzhou 310003, Zhejiang, Peoples R China.
C3 Jiaxing University; Fudan University; Zhejiang University
RP Fan, GK (通讯作者)，Zhejiang Univ, Sch Med, Affiliated Hosp 2, Dept Otolaryngol, Hangzhou 310003, Zhejiang, Peoples R China.
EM fgkxfz@hzcnc.com
CR CORNIL I, 1991, P NATL ACAD SCI USA, V88, P6028, DOI 10.1073/pnas.88.14.6028
   Delort L, 2013, PLOS ONE, V8, P0, DOI 10.1371/journal.pone.0066284
   Du HD, 2013, ACTA OTO-LARYNGOL, V133, P755, DOI 10.3109/00016489.2013.766925
   Erez N, 2013, BIOCHEM BIOPH RES CO, V437, P397, DOI 10.1016/j.bbrc.2013.06.089
   FJELDE A, 1962, LIFE SCI, V0, PP683, DOI 10.1016/0024-3205(62)90135-2
   Gaggioli C, 2007, NAT CELL BIOL, V9, P1392, DOI 10.1038/ncb1658
   GARINCHESA P, 1990, P NATL ACAD SCI USA, V87, P7235, DOI 10.1073/pnas.87.18.7235
   Haviv I, 2009, CELL CYCLE, V8, P589, DOI 10.4161/cc.8.4.7669
   Jacob M, 2012, CURR MOL MED, V12, P1220, DOI 10.2174/156652412803833607
   Kalluri R, 2006, NAT REV CANCER, V6, P392, DOI 10.1038/nrc1877
   Kucerova L, 2013, NEOPLASMA, V60, P1, DOI 10.4149/neo_2013_001
   Kuperwasser C, 2004, P NATL ACAD SCI USA, V101, P4966, DOI 10.1073/pnas.0401064101
   Li G, 2003, ONCOGENE, V22, P3162, DOI 10.1038/sj.onc.1206455
   Li HC, 2007, J CELL BIOCHEM, V101, P805, DOI 10.1002/jcb.21159
   Liao D, 2009, PLOS ONE, V4, P0, DOI 10.1371/journal.pone.0007965
   Liu R, 2012, CANCER BIOL THER, V13, P123, DOI 10.4161/cbt.13.3.18696
   Martin DN, 2009, PLOS ONE, V4, P0, DOI 10.1371/journal.pone.0004531
   McDonald LT, 2012, INT J CLIN EXP PATHO, V5, P863
   NORRYD C, 1963, CANCER RES, V23, P197
   Oft M, 2002, NAT CELL BIOL, V4, P487, DOI 10.1038/ncb807
   Orimo A, 2005, CELL, V121, P335, DOI 10.1016/j.cell.2005.02.034
   Petersen OW, 2003, AM J PATHOL, V162, P391, DOI 10.1016/S0002-9440(10)63834-5
   Petersen OW, 2001, BREAST CANCER RES, V3, P213
   Rasanen K, 2010, EXP CELL RES, V316, P2713, DOI 10.1016/j.yexcr.2010.04.032
   Spaeth EL, 2009, PLOS ONE, V4, P0, DOI 10.1371/journal.pone.0004992
   Sugimoto H, 2006, CANCER BIOL THER, V5, P1640, DOI 10.4161/cbt.5.12.3354
   Weber CE, 2012, SURG ONCOL, V21, P172, DOI 10.1016/j.suronc.2011.09.001
   Xing F, 2010, FRONT BIOSCI-LANDMRK, V15, P166, DOI 10.2741/3613
   Zeisberg M, 2000, J NEPHROL, V13, P0
NR 29
TC 13
Z9 15
U1 0
U2 8
PU PUBLIC LIBRARY SCIENCE
PI SAN FRANCISCO
PA 1160 BATTERY STREET, STE 100, SAN FRANCISCO, CA 94111 USA
SN 1932-6203
EI 
J9 PLOS ONE
JI PLoS One
PD FEB 6
PY 2015
VL 10
IS 2
BP 
EP 
DI 10.1371/journal.pone.0117405
PG 17
WC Multidisciplinary Sciences
SC Science & Technology - Other Topics
GA CB2GK
UT WOS:000349444900142
PM 25658113
DA 2023-09-23
ER

PT J
AU Rupp, C
   Scherzer, M
   Rudisch, A
   Unger, C
   Haslinger, C
   Schweifer, N
   Artaker, M
   Nivarthi, H
   Moriggl, R
   Hengstschlager, M
   Kerjaschki, D
   Sommergruber, W
   Dolznig, H
   Garin-Chesa, P
AF Rupp, C.
   Scherzer, M.
   Rudisch, A.
   Unger, C.
   Haslinger, C.
   Schweifer, N.
   Artaker, M.
   Nivarthi, H.
   Moriggl, R.
   Hengstschlaeger, M.
   Kerjaschki, D.
   Sommergruber, W.
   Dolznig, H.
   Garin-Chesa, P.
TI IGFBP7, a novel tumor stroma marker, with growth-promoting effects in colon cancer through a paracrine tumor-stroma interaction
SO ONCOGENE
LA English
DT Article
ID laser capture microdissection; gene-expression signature; prostate-cancer; breast-cancer; adhesion factor/mac25; epithelial cancers; colorectal-cancer; poor-prognosis; lung-cancer; cell-growth
AB The activated tumor stroma participates in many processes that control tumorigenesis, including tumor cell growth, invasion and metastasis. Cancer-associated fibroblasts (CAFs) represent the major cellular component of the stroma and are the main source for connective tissue components of the extracellular matrix and various classes of proteolytic enzymes. The signaling pathways involved in the interactions between tumor and stromal cells and the molecular characteristics that distinguish normal 'resting' fibroblasts from cancer-associated or '-activated' fibroblasts remain poorly defined. Recent studies emphasized the prognostic and therapeutic significance of CAF-related molecular signatures and a number of those genes have been shown to serve as putative therapeutic targets. We have used immuno-laser capture microdissection and whole-genome Affymetrix GeneChip analysis to obtain transcriptional signatures from the activated tumor stroma of colon carcinomas that were compared with normal resting colonic fibroblasts. Several members of the Wnt-signaling pathway and gene sets related to hypoxia, epithelial-to-mesenchymal transition (EMT) and transforming growth factor-beta (TGF beta) pathway activation were induced in CAFs. The putative TGF beta-target IGFBP7 was identified as a tumor stroma marker of epithelial cancers and as a tumor antigen in mesenchyme-derived sarcomas. We show here that in contrast to its tumor-suppressor function in epithelial cells, IGFPB7 can promote anchorage-independent growth in malignant mesenchymal cells and in epithelial cells with an EMT phenotype when IGFBP7 is expressed by the tumor cells themselves and can induce colony formation in colon cancer cells co-cultured with IGFBP7-expressing CAFs by a paracrine tumor-stroma interaction.
C1 [Rupp, C.; Kerjaschki, D.; Garin-Chesa, P.] Med Univ Vienna, Clin Inst Pathol, A-1090 Vienna, Austria.
   [Scherzer, M.; Unger, C.; Hengstschlaeger, M.; Dolznig, H.] Med Univ Vienna, Ctr Pathobiol & Genet, Inst Med Genet, A-1090 Vienna, Austria.
   [Rudisch, A.; Haslinger, C.; Schweifer, N.; Sommergruber, W.; Garin-Chesa, P.] Boehringer Ingelheim RCV GmbH & Co KG, Vienna, Austria.
   [Artaker, M.] Med Univ Vienna, Max F Perutz Labs, A-1090 Vienna, Austria.
   [Nivarthi, H.; Moriggl, R.] Ludwig Boltzmann Inst Canc Res, Vienna, Austria.
C3 Medical University of Vienna; Medical University of Vienna; Boehringer Ingelheim; Medical University of Vienna; University of Vienna; Vienna Biocenter (VBC); Max F. Perutz Laboratories (MFPL); Ludwig Boltzmann Institute
RP Garin-Chesa, P (通讯作者)，Med Univ Vienna, Inst Med Genet, Wahringer Str 10, A-1090 Vienna, Austria.
EM helmut.dolznig@meduniwien.ac.at; pilar.garin-chesa@boehringer-ingelheim.com
FU Boehringer Ingelheim Austria
CR Adachi Y, 2001, INT J CANCER, V95, P216, DOI 10.1002/1097-0215(20010720)95:4<216::AID-IJC1037>3.0.CO;2-O
   Ahmed S, 2006, FEBS J, V273, P615, DOI 10.1111/j.1742-4658.2005.05094.x
   Ahmed S, 2003, BIOCHEM BIOPH RES CO, V310, P612, DOI 10.1016/j.bbrc.2003.09.058
   Allinen M, 2004, CANCER CELL, V6, P17, DOI 10.1016/j.ccr.2004.06.010
   Benjamini Y, 2001, BEHAV BRAIN RES, V125, P279, DOI 10.1016/S0166-4328(01)00297-2
   Bhowmick NA, 2004, SCIENCE, V303, P848, DOI 10.1126/science.1090922
   Bieche I, 2004, CLIN CANCER RES, V10, P6789, DOI 10.1158/1078-0432.CCR-04-0306
   Breiteneder-Geleff S, 1999, AM J PATHOL, V154, P385, DOI 10.1016/S0002-9440(10)65285-6
   Casey T, 2009, BREAST CANCER RES TR, V114, P47, DOI 10.1007/s10549-008-9982-8
   Chang HY, 2004, PLOS BIOL, V2, P206, DOI 10.1371/journal.pbio.0020007
   Chen Y, 2011, LUNG CANCER, V73, P38, DOI 10.1016/j.lungcan.2010.10.015
   Chi JT, 2006, PLOS MED, V3, P395, DOI 10.1371/journal.pmed.0030047
   Christian S, 2001, J BIOL CHEM, V276, P48588, DOI 10.1074/jbc.M106152200
   Degeorges A, 1999, CANCER RES, V59, P2787
   Desmouliere A, 2004, INT J DEV BIOL, V48, P509, DOI 10.1387/ijdb.041802ad
   Dolznig H, 2011, AM J PATHOL, V179, P487, DOI 10.1016/j.ajpath.2011.03.015
   Evdokimova V, 2012, SCI SIGNAL, V5, P0, DOI 10.1126/scisignal.2003184
   Finak G, 2008, NAT MED, V14, P518, DOI 10.1038/nm1764
   Firth SM, 2002, ENDOCR REV, V23, P824, DOI 10.1210/er.2001-0033
   Gallagher PG, 2005, CANCER RES, V65, P4134, DOI 10.1158/0008-5472.CAN-04-0415
   GARINCHESA P, 1990, P NATL ACAD SCI USA, V87, P7235, DOI 10.1073/pnas.87.18.7235
   Gentleman RC, 2004, GENOME BIOL, V5, P0, DOI 10.1186/gb-2004-5-10-r80
   Gregg JL, 2010, BMC CANCER, V10, P0, DOI 10.1186/1471-2407-10-165
   Grum-Schwensen B, 2005, CANCER RES, V65, P3772, DOI 10.1158/0008-5472.CAN-04-4510
   Herrera M, 2013, CANCER SCI, V104, P437, DOI 10.1111/cas.12096
   Irizarry RA, 2003, NUCLEIC ACIDS RES, V31, P0, DOI 10.1093/nar/gng015
   Jiang W, 2008, NEOPLASIA, V10, P1335, DOI 10.1593/neo.08694
   Joyce JA, 2009, NAT REV CANCER, V9, P239, DOI 10.1038/nrc2618
   Kunz-Schughart LA, 2002, HISTOL HISTOPATHOL, V17, P599, DOI 10.14670/HH-17.599
   Lin J, 2008, CANCER BIOL THER, V7, P1896, DOI 10.4161/cbt.7.12.6937
   Mani SA, 2008, CELL, V133, P704, DOI 10.1016/j.cell.2008.03.027
   Massoner P, 2008, PROSTATE, V68, P1165, DOI 10.1002/pros.20785
   Mueller MM, 2004, NAT REV CANCER, V4, P839, DOI 10.1038/nrc1477
   Navab R, 2011, P NATL ACAD SCI USA, V108, P7160, DOI 10.1073/pnas.1014506108
   Onder TT, 2008, CANCER RES, V68, P3645, DOI 10.1158/0008-5472.CAN-07-2938
   Orimo A, 2007, CANCER BIOL THER, V6, P618, DOI 10.4161/cbt.6.4.4255
   Ostermann E, 2008, CLIN CANCER RES, V14, P4584, DOI 10.1158/1078-0432.CCR-07-5211
   Ostman A, 2007, ADV CANCER RES, V97, P247, DOI 10.1016/S0065-230X(06)97011-0
   Ozerdem U, 2001, DEV DYNAM, V222, P218, DOI 10.1002/dvdy.1200
   Pen A, 2008, ONCOGENE, V27, P6834, DOI 10.1038/onc.2008.287
   Pilewski JM, 2005, AM J PATHOL, V166, P399, DOI 10.1016/S0002-9440(10)62263-8
   Pure E, 2009, EXPERT OPIN THER TAR, V13, P967, DOI 10.1517/14728220903103841
   Rasanen K, 2010, EXP CELL RES, V316, P2713, DOI 10.1016/j.yexcr.2010.04.032
   Rhodes DR, 2004, NEOPLASIA, V6, P1, DOI 10.1016/S1476-5586(04)80047-2
   Ruan WJ, 2007, CANCER BIOL THER, V6, P354, DOI 10.4161/cbt.6.3.3702
   Rupp C, 2006, DIAGN MOL PATHOL, V15, P35, DOI 10.1097/00019606-200603000-00006
   Santos AM, 2009, J CLIN INVEST, V119, P3613, DOI 10.1172/JCI38988
   Sato N, 2004, CANCER RES, V64, P6950, DOI 10.1158/0008-5472.CAN-04-0677
   Sato Y, 2007, CANCER SCI, V98, P1055, DOI 10.1111/j.1349-7006.2007.00502.x
   Sharma SV, 2010, CELL, V141, P69, DOI 10.1016/j.cell.2010.02.027
   Smith JJ, 2010, GASTROENTEROLOGY, V138, P958, DOI 10.1053/j.gastro.2009.11.005
   Smyth GK, 2004, STAT APPL GENET MOL, V3, P0, DOI 10.2202/1544-6115.1027
   Subramanian A, 2005, P NATL ACAD SCI USA, V102, P15545, DOI 10.1073/pnas.0506580102
   Sullivan L, 2012, J UROLOGY, V188, P1354, DOI 10.1016/j.juro.2012.06.002
   Tomimaru Y, 2012, INT J CANCER, V130, P319, DOI 10.1002/ijc.25994
   van Beijnum JR, 2006, BLOOD, V108, P2339, DOI 10.1182/blood-2006-02-004291
   Vizioli MG, 2010, ONCOGENE, V29, P3835, DOI 10.1038/onc.2010.136
NR 57
TC 81
Z9 85
U1 2
U2 18
PU NATURE PUBLISHING GROUP
PI LONDON
PA MACMILLAN BUILDING, 4 CRINAN ST, LONDON N1 9XW, ENGLAND
SN 0950-9232
EI 1476-5594
J9 ONCOGENE
JI Oncogene
PD FEB 12
PY 2015
VL 34
IS 7
BP 815
EP 825
DI 10.1038/onc.2014.18
PG 11
WC Biochemistry & Molecular Biology; Oncology; Cell Biology; Genetics & Heredity
SC Biochemistry & Molecular Biology; Oncology; Cell Biology; Genetics & Heredity
GA CB2QF
UT WOS:000349472000002
PM 24632618
DA 2023-09-23
ER

PT J
AU Dittmer, J
   Leyh, B
AF Dittmer, Juergen
   Leyh, Benjamin
TI The impact of tumor stroma on drug response in breast cancer
SO SEMINARS IN CANCER BIOLOGY
LA English
DT Review
DE Extra-cellular matrix; Carcinoma-associated fibroblast; Mesenchymal stem cell; Tumor-associated macrophage; Drug resistance
ID mesenchymal stem-cells; receptor tyrosine kinase; extracellular-matrix proteins; bone-marrow stroma; tgf-beta; tamoxifen resistance; growth-factor; induced apoptosis; anticancer drug; trastuzumab resistance
AB In the last two decades the breast cancer mortality rate has steadily declined, in part, due to the availability of better treatment options. However, drug resistance still remains a major challenge. Resistance can be an inherent feature of breast cancer cells, but can also arise from the tumor microenvironment. This review aims to focus on the modulatory effect of the tumor microenvironment on the differing response of breast cancer subtypes to targeted drugs and chemotherapy. (C) 2014 Elsevier Ltd. All rights reserved.
C1 [Dittmer, Juergen; Leyh, Benjamin] Univ Halle Wittenberg, Clin Gynecol, D-06120 Halle, Germany.
C3 Martin Luther University Halle Wittenberg
RP Dittmer, J (通讯作者)，Univ Halle Wittenberg, Klin Gynakol, Ernst Grube Str 40, D-06120 Halle, Germany.
EM juergen.dittmer@medizin.uni-halle.de
FU Deutsche Krebshilfe [109271]
CR Aesoy R, 2008, MOL CANCER RES, V6, P1630, DOI 10.1158/1541-7786.MCR-07-2172
   Aoudjit F, 2001, ONCOGENE, V20, P4995, DOI 10.1038/sj.onc.1204554
   Bailey TA, 2011, J CARCINOG, V0, P10
   Baselga J, 2012, NEW ENGL J MED, V366, P520, DOI 10.1056/NEJMoa1109653
   Beatty GL, 2011, SCIENCE, V331, P1612, DOI 10.1126/science.1198443
   Berube M, 2005, INT J ONCOL, V26, P405
   Bhowmick NA, 2004, SCIENCE, V303, P848, DOI 10.1126/science.1090922
   Biswas SK, 2013, SEMIN IMMUNOPATHOL, V35, P585, DOI 10.1007/s00281-013-0367-7
   Bluguermann C, 2013, CELL BIOCHEM FUNCT, V31, P271, DOI 10.1002/cbf.2950
   Bohrer LR, 2014, CANCER RES, V74, P374, DOI 10.1158/0008-5472.CAN-13-2469
   Borghese C, 2013, J CELL BIOCHEM, V114, P1135, DOI 10.1002/jcb.24456
   Britschgi A, 2012, CANCER CELL, V22, P796, DOI 10.1016/j.ccr.2012.10.023
   Bruna A, 2012, NAT COMMUN, V0, P3
   Burdelya LG, 2006, CANCER RES, V66, P9356, DOI 10.1158/0008-5472.CAN-06-1223
   Busch S, 2012, PLOS ONE, V7, P0, DOI 10.1371/journal.pone.0045669
   Cabarcas SM, 2011, INT J CANCER, V129, P2315, DOI 10.1002/ijc.26312
   Castano Z, 2012, SEMIN CANCER BIOL, V22, P462, DOI 10.1016/j.semcancer.2012.04.006
   Charafe-Jauffret E, 2010, CLIN CANCER RES, V16, P45, DOI 10.1158/1078-0432.CCR-09-1630
   Chen SY, 2013, DEVELOPMENT, V140, P255, DOI 10.1242/dev.083139
   Chen YJ, 2013, BREAST CANCER RES, V15, P0, DOI 10.1186/bcr3575
   Chung FT, 2012, INT J CANCER, V131, PE227, DOI 10.1002/ijc.27403
   Gil EMC, 2014, CANCER TREAT REV, V40, P862, DOI 10.1016/j.ctrv.2014.03.004
   Clevers H, 2011, NAT MED, V17, P313, DOI 10.1038/nm.2304
   Conze D, 2001, CANCER RES, V61, P8851
   Cook J, 2013, CURR OPIN PHARMACOL, V13, P595, DOI 10.1016/j.coph.2013.05.017
   Cordes N, 2006, ONCOGENE, V25, P1378, DOI 10.1038/sj.onc.1209164
   Correia AL, 2012, DRUG RESIST UPDATE, V15, P39, DOI 10.1016/j.drup.2012.01.006
   Courtney KD, 2010, J CLIN ONCOL, V28, P1075, DOI 10.1200/JCO.2009.25.3641
   Crawford Y, 2009, CANCER CELL, V15, P21, DOI 10.1016/j.ccr.2008.12.004
   Creighton CJ, 2009, P NATL ACAD SCI USA, V106, P13820, DOI 10.1073/pnas.0905718106
   Cuiffo BG, 2012, CELL ADHES MIGR, V6, P220, DOI 10.4161/cam.20875
   Dave B, 2012, BREAST CANCER RES, V14, P0, DOI 10.1186/bcr2938
   Davies C, 2011, LANCET, V378, P771, DOI 10.1016/S0140-6736(11)60993-8
   Davis SL, 2014, THER ADV MED ONCOL, V6, P88, DOI 10.1177/1758834013519843
   De Amicis F, 2010, BREAST CANCER RES TR, V121, P1, DOI 10.1007/s10549-009-0436-8
   de la Fuente MT, 2003, BIOCHEM BIOPH RES CO, V311, P708, DOI 10.1016/j.bbrc.2003.10.054
   DeNardo DG, 2011, CANCER DISCOV, V1, P54, DOI 10.1158/2159-8274.CD-10-0028
   Dittmer A, 2011, INT J ONCOL, V39, P689, DOI 10.3892/ijo.2011.1073
   Dittmer A, 2009, CELL MOL LIFE SCI, V66, P3053, DOI 10.1007/s00018-009-0089-0
   Dittmer J, 2011, BREAST CANC FOCUSING, V0, P247
   Dittmer J, 2013, HISTOL HISTOPATHOL, V28, P827, DOI 10.14670/HH-28.827
   Dominici M, 2006, CYTOTHERAPY, V8, P315, DOI 10.1080/14653240600855905
   Droujinine IA, 2013, ONCOTARGET, V4, P651, DOI 10.18632/oncotarget.1040
   DuFort CC, 2011, NAT REV MOL CELL BIO, V12, P308, DOI 10.1038/nrm3112
   Eberle KE, 2011, PLOS ONE, V6, P0, DOI 10.1371/journal.pone.0021496
   Egeblad M, 2010, DEV CELL, V18, P884, DOI 10.1016/j.devcel.2010.05.012
   Ehninger A, 2011, J EXP MED, V208, P421, DOI 10.1084/jem.20110132
   El-Haibi CP, 2012, P NATL ACAD SCI USA, V109, P17460, DOI 10.1073/pnas.1206653109
   Farmer P, 2009, NAT MED, V15, P68, DOI 10.1038/nm.1908
   Folgiero V, 2008, PLOS ONE, V3, P0, DOI 10.1371/journal.pone.0001592
   Frenette PS, 2013, ANNU REV IMMUNOL, V31, P285, DOI 10.1146/annurev-immunol-032712-095919
   Fu Y, 2007, J CELL BIOCHEM, V102, P704, DOI 10.1002/jcb.21323
   Fuchs D, 2010, BIOCHEM BIOPH RES CO, V394, P1098, DOI 10.1016/j.bbrc.2010.03.138
   Goel S, 2011, PHYSIOL REV, V91, P1071, DOI 10.1152/physrev.00038.2010
   Greene J, 2014, J ONCOL PHA IN PRESS, V0, P0
   Griffiths Carrie L, 2012, J PHARM PRACT, V25, P319, DOI 10.1177/0897190012442062
   Gupta PB, 2009, CELL, V138, P645, DOI 10.1016/j.cell.2009.06.034
   Hall CN, 2014, NATURE, V508, P55, DOI 10.1038/nature13165
   Hanahan D, 2012, CANCER CELL, V21, P232
   Hanahan D, 2011, CELL, V144, P646, DOI 10.1016/j.cell.2011.02.013
   Hao M, 2011, LEUKEMIA LYMPHOMA, V52, P1787, DOI 10.3109/10428194.2011.576791
   Hardt O, 2012, CANCER LETT, V325, P165, DOI 10.1016/j.canlet.2012.06.010
   Harrison H, 2013, BREAST CANCER RES, V15, P0, DOI 10.1186/bcr3396
   Hartmann TN, 2005, ONCOGENE, V24, P4462, DOI 10.1038/sj.onc.1208621
   Hattar R, 2009, BREAST CANCER RES, V11, P0, DOI 10.1186/bcr2220
   Hazlehurst LA, 2007, BRIT J HAEMATOL, V136, P269, DOI 10.1111/j.1365-2141.2006.06435.x
   Hazlehurst LA, 2000, ONCOGENE, V19, P4319, DOI 10.1038/sj.onc.1203782
   Heidorn SJ, 2010, CELL, V140, P209, DOI 10.1016/j.cell.2009.12.040
   Hiscox S, 2006, ENDOCR-RELAT CANCER, V13, P1085, DOI 10.1677/erc.1.01270
   Hodkinson PS, 2007, INT J RADIAT BIOL, V83, P733, DOI 10.1080/09553000701570204
   Hombauer H, 2000, BRIT J CANCER, V82, P1290, DOI 10.1054/bjoc.1999.1093
   Houthuijzen J, 2012, BRIT J CANCER, V106, P1901, DOI 10.1038/bjc.2012.201
   Huang C, 2011, NEOPLASMA, V58, P396, DOI 10.4149/neo_2011_05_396
   Huang C, 2011, BREAST CANCER RES, V13, P0, DOI 10.1186/bcr2936
   Huang SD, 2012, CELL, V151, P937, DOI 10.1016/j.cell.2012.10.035
   Hudis CA, 2007, NEW ENGL J MED, V357, P39, DOI 10.1056/NEJMra043186
   Ikushima H, 2010, NAT REV CANCER, V10, P415, DOI 10.1038/nrc2853
   Jain RK, 2013, J CLIN ONCOL, V31, P2205, DOI 10.1200/JCO.2012.46.3653
   Jin LH, 2008, MOL CANCER THER, V7, P48, DOI 10.1158/1535-7163.MCT-07-0042
   Johansson AC, 2012, MOL CANCER RES, V10, P1158, DOI 10.1158/1541-7786.MCR-12-0030
   Junttila MR, 2013, NATURE, V501, P346, DOI 10.1038/nature12626
   Kalluri R, 2009, J CLIN INVEST, V119, P1408
   Karnoub AE, 2007, NATURE, V449, P557, DOI 10.1038/nature06188
   Klein G, 2014, SEMIN CANCER BIOL, V25, P10, DOI 10.1016/j.semcancer.2014.01.001
   Klopp AH, 2010, PLOS ONE, V5, P0, DOI 10.1371/journal.pone.0012180
   Koboldt DC, 2012, NATURE, V490, P61, DOI 10.1038/nature11412
   Korkaya H, 2012, MOL CELL, V47, P570, DOI 10.1016/j.molcel.2012.06.014
   Kucerova L, 2013, BMC CANCER, V13, P0, DOI 10.1186/1471-2407-13-535
   Lafkas D, 2008, INT J CANCER, V123, P967, DOI 10.1002/ijc.23546
   Landowski TH, 2003, ONCOGENE, V22, P2417, DOI 10.1038/sj.onc.1206315
   Lehmann BD, 2011, J CLIN INVEST, V121, P2750, DOI 10.1172/JCI45014
   Liang YY, 2006, ENDOCR-RELAT CANCER, V13, P905, DOI 10.1677/erc.1.01221
   Lis R, 2011, INT J CANCER, V128, P715, DOI 10.1002/ijc.25619
   Liu PX, 2009, NAT REV DRUG DISCOV, V8, P627, DOI 10.1038/nrd2926
   Liu SL, 2011, CANCER RES, V71, P614, DOI 10.1158/0008-5472.CAN-10-0538
   Loeffler M, 2006, J CLIN INVEST, V116, P1955, DOI 10.1172/JCI26532
   Lu DS, 2011, P NATL ACAD SCI USA, V108, P13253, DOI 10.1073/pnas.1110431108
   Luo HJ, 2014, ENDOCR-RELAT CANCER, V21, P355, DOI 10.1530/ERC-13-0237
   Lwin T, 2007, BLOOD, V110, P1631, DOI 10.1182/blood-2006-11-060350
   Magnuson B, 2012, BIOCHEM J, V441, P1, DOI 10.1042/BJ20110892
   Mallini P, 2014, CANCER TREAT REV, V40, P341, DOI 10.1016/j.ctrv.2013.09.008
   Mannello F, 2013, BMC MED, V0, P11
   Mantovani A, 2005, IMMUNITY, V23, P344, DOI 10.1016/j.immuni.2005.10.001
   Mao Y, 2013, CANCER METAST REV, V32, P303, DOI 10.1007/s10555-012-9415-3
   Margadant C, 2011, CURR OPIN CELL BIOL, V23, P607, DOI 10.1016/j.ceb.2011.08.005
   Maroun CR, 2014, PHARMACOL THERAPEUT, V142, P316, DOI 10.1016/j.pharmthera.2013.12.014
   Martin FT, 2010, BREAST CANCER RES TR, V124, P317, DOI 10.1007/s10549-010-0734-1
   Martinez FO, 2006, J IMMUNOL, V177, P7303, DOI 10.4049/jimmunol.177.10.7303
   Martinez-Outschoorn UE, 2011, CANCER BIOL THER, V12, P924, DOI 10.4161/cbt.12.10.17780
   Massague J, 2008, CELL, V134, P215, DOI 10.1016/j.cell.2008.07.001
   Masuda H, 2012, BREAST CANCER RES TR, V136, P331, DOI 10.1007/s10549-012-2289-9
   Matsunaga T, 2008, LEUKEMIA, V22, P353, DOI 10.1038/sj.leu.2405017
   Matsunaga T, 2003, NAT MED, V9, P1158, DOI 10.1038/nm909
   Maubant S, 2002, INT J CANCER, V97, P186, DOI 10.1002/ijc.1600
   McMillin DW, 2010, NAT MED, V16, P483, DOI 10.1038/nm.2112
   Meads MB, 2009, NAT REV CANCER, V9, P665, DOI 10.1038/nrc2714
   Meckes DG, 2011, J VIROL, V85, P12844, DOI 10.1128/JVI.05853-11
   Mertins SD, 2014, ANTI-CANCER DRUG, V25, P353, DOI 10.1097/CAD.0000000000000075
   Mo ZQ, 2013, BREAST CANCER RES, V15, P0, DOI 10.1186/bcr3581
   Mueller KL, 2012, BREAST CANCER RES, V14, P0, DOI 10.1186/bcr3224
   Muerkoster S, 2004, CANCER RES, V64, P1331, DOI 10.1158/0008-5472.CAN-03-1860
   Muralidharan-Chari V, 2010, J CELL SCI, V123, P1603, DOI 10.1242/jcs.064386
   Musgrove EA, 2009, NAT REV CANCER, V9, P631, DOI 10.1038/nrc2713
   Nagata Y, 2004, CANCER CELL, V6, P117, DOI 10.1016/j.ccr.2004.06.022
   Nakasone ES, 2012, CANCER CELL, V21, P488, DOI 10.1016/j.ccr.2012.02.017
   Nandy A, 2014, EXP CELL RES, V320, P1, DOI 10.1016/j.yexcr.2013.09.002
   Nefedova Y, 2004, BLOOD, V103, P3503, DOI 10.1182/blood-2003-07-2340
   Nefedova Y, 2003, LEUKEMIA, V17, P1175, DOI 10.1038/sj.leu.2402924
   Netti PA, 2000, CANCER RES, V60, P2497
   Ng MR, 2009, CANCER CELL, V16, P455, DOI 10.1016/j.ccr.2009.11.013
   Nguyen LV, 2012, NAT REV CANCER, V12, P133, DOI 10.1038/nrc3184
   Niero EL, 2014, J EXP CLIN CANC RES, V33, P0, DOI 10.1186/1756-9966-33-37
   Njor S, 2012, J MED SCREEN, V19, P33, DOI 10.1258/jms.2012.012080
   Obermajer N, 2008, CONNECT TISSUE RES, V49, P193, DOI 10.1080/03008200802143158
   Ohbayashi M, 2008, EXPERIMENTAL ONCOLOGY, V30, P276
   Oida K, 2014, SCI REP-UK, V4, P0, DOI 10.1038/srep04057
   Olive KP, 2009, SCIENCE, V324, P1457, DOI 10.1126/science.1171362
   Orimo A, 2005, CELL, V121, P335, DOI 10.1016/j.cell.2005.02.034
   Osborne CK, 2011, ANNU REV MED, V62, P233, DOI 10.1146/annurev-med-070909-182917
   Paraiso KHT, 2013, BIOCHEM PHARMACOL, V85, P1033, DOI 10.1016/j.bcp.2013.01.018
   Park CC, 2008, CANCER RES, V68, P4398, DOI 10.1158/0008-5472.CAN-07-6390
   Park J, 2014, ONCOGENE, V33, P1649, DOI 10.1038/onc.2013.118
   Parker JS, 2009, J CLIN ONCOL, V27, P1160, DOI 10.1200/JCO.2008.18.1370
   Paulus P, 2006, CANCER RES, V66, P4349, DOI 10.1158/0008-5472.CAN-05-3523
   Perou CM, 2000, NATURE, V406, P747, DOI 10.1038/35021093
   Pickup M, 2013, NAT REV CANCER, V13, P788, DOI 10.1038/nrc3603
   Polanska UM, 2013, J CELL PHYSIOL, V228, P1651, DOI 10.1002/jcp.24347
   Polyak K, 2009, NAT REV CANCER, V9, P265, DOI 10.1038/nrc2620
   Pontiggia O, 2012, BREAST CANCER RES TR, V133, P459, DOI 10.1007/s10549-011-1766-x
   Ponzo MG, 2010, CELL CYCLE, V9, P1043, DOI 10.4161/cc.9.6.11033
   Prat A, 2011, MOL ONCOL, V5, P5, DOI 10.1016/j.molonc.2010.11.003
   Prat A, 2010, BREAST CANCER RES, V12, P0, DOI 10.1186/bcr2635
   Proia TA, 2011, CELL STEM CELL, V8, P149, DOI 10.1016/j.stem.2010.12.007
   Quail DF, 2013, NAT MED, V19, P1423, DOI 10.1038/nm.3394
   Rafii A, 2008, PLOS ONE, V3, P0, DOI 10.1371/journal.pone.0003894
   Rhodes LV, 2011, CANCER RES, V71, P603, DOI 10.1158/0008-5472.CAN-10-3185
   Rhodes LV, 2010, BREAST CANCER RES TR, V121, P293, DOI 10.1007/s10549-009-0458-2
   Ribeiro A, 2013, STEM CELL RES THER, V4, P0, DOI 10.1186/scrt336
   Rolny C, 2011, CANCER CELL, V19, P31, DOI 10.1016/j.ccr.2010.11.009
   Roodhart JML, 2011, CANCER CELL, V20, P370, DOI 10.1016/j.ccr.2011.08.010
   Sabbah M, 2008, DRUG RESIST UPDATE, V11, P123, DOI 10.1016/j.drup.2008.07.001
   Saki N, 2011, CELL J, V13, P131
   Sasser AK, 2007, FASEB J, V21, P3763, DOI 10.1096/fj.07-8832com
   Saxena M, 2011, CELL DEATH DIS, V2, P0, DOI 10.1038/cddis.2011.61
   Schafer H, 2012, CANCER LETT, V319, P66, DOI 10.1016/j.canlet.2011.12.035
   Scherzed A, 2011, CANCER BIOL THER, V11, P349, DOI 10.4161/cbt.11.3.14179
   Schrader J, 2011, HEPATOLOGY, V53, P1192, DOI 10.1002/hep.24108
   Sethi T, 1999, NAT MED, V5, P662, DOI 10.1038/9511
   Shah N, 2013, CANCER RES, V73, P5449, DOI 10.1158/0008-5472.CAN-13-1178
   Shain KH, 2002, J IMMUNOL, V168, P2544, DOI 10.4049/jimmunol.168.5.2544
   Shao N, 2013, BIOCHEM BIOPH RES CO, V431, P535, DOI 10.1016/j.bbrc.2013.01.022
   Shekhar MPV, 2007, AM J PATHOL, V170, P1546, DOI 10.2353/ajpath.2007.061004
   Sherman-Baust CA, 2003, CANCER CELL, V3, P377, DOI 10.1016/S1535-6108(03)00058-8
   Shi XP, 2013, INT J MOL SCI, V14, P15655, DOI 10.3390/ijms140815655
   Shi Z, 2012, BREAST CANCER RES TR, V135, P737, DOI 10.1007/s10549-012-2196-0
   Shipitsin M, 2007, CANCER CELL, V11, P259, DOI 10.1016/j.ccr.2007.01.013
   Shree T, 2011, GENE DEV, V25, P2465, DOI 10.1101/gad.180331.111
   Sica A, 2006, EUR J CANCER, V42, P717, DOI 10.1016/j.ejca.2006.01.003
   Smith PG, 2012, ONCOTARGET, V3, P518
   Soon PSH, 2013, ENDOCR-RELAT CANCER, V20, P1, DOI 10.1530/ERC-12-0227
   Sorlie T, 2001, P NATL ACAD SCI USA, V98, P10869, DOI 10.1073/pnas.191367098
   Sotgia F, 2012, ANNU REV PATHOL-MECH, V7, P423, DOI 10.1146/annurev-pathol-011811-120856
   Sotiropoulou PA, 2014, DRUG DISCOV IN PRESS, V0, P0
   Straussman R, 2012, NATURE, V487, P500, DOI 10.1038/nature11183
   Subramanian A, 2012, J CELL BIOCHEM, V113, P1886, DOI 10.1002/jcb.24057
   Sullivan NJ, 2009, ONCOGENE, V28, P2940, DOI 10.1038/onc.2009.180
   Sun Y, 2012, NAT MED, V18, P1359, DOI 10.1038/nm.2890
   Tchou J, 2012, ADV PHARMACOL, V65, P45, DOI 10.1016/B978-0-12-397927-8.00003-8
   TEICHER BA, 1990, SCIENCE, V247, P1457, DOI 10.1126/science.2108497
   Tieu KS, 2012, STEM CELLS INT, V2012, P0, DOI 10.1155/2012/367567
   Tokes AM, 2009, CLIN CANCER RES, V15, P731, DOI 10.1158/1078-0432.CCR-08-1523
   Toriola AT, 2013, BREAST CANCER RES TR, V138, P665, DOI 10.1007/s10549-013-2500-7
   Uhm JH, 1999, CLIN CANCER RES, V5, P1587
   Vianello F, 2010, HAEMATOL-HEMATOL J, V95, P1081, DOI 10.3324/haematol.2009.017178
   Visvader JE, 2008, NAT REV CANCER, V8, P755, DOI 10.1038/nrc2499
   Visvader JE, 2011, NATURE, V469, P314, DOI 10.1038/nature09781
   Waterman RS, 2012, PLOS ONE, V7, P0, DOI 10.1371/journal.pone.0045590
   Waterman RS, 2010, PLOS ONE, V5, P0, DOI 10.1371/journal.pone.0010088
   Watt FM, 2013, NAT REV MOL CELL BIO, V14, P467, DOI 10.1038/nrm3620
   Weigelt B, 2010, BREAST CANCER RES TR, V122, P35, DOI 10.1007/s10549-009-0502-2
   West RB, 2005, PLOS BIOL, V3, P1101, DOI 10.1371/journal.pbio.0030187
   Whitfield ML, 2006, NAT REV CANCER, V6, P99, DOI 10.1038/nrc1802
   Wilcken N, 2014, ASIA-PAC J CLIN ONCO, V10, P1, DOI 10.1111/ajco.12206
   Wilson TR, 2012, NATURE, V487, P505, DOI 10.1038/nature11249
   Xie GZ, 2012, INT J ONCOL, V40, P1171, DOI 10.3892/ijo.2011.1275
   Xu YY, 2008, BRIT J HAEMATOL, V142, P192, DOI 10.1111/j.1365-2141.2008.07130.x
   Yadav A, 2011, MOL CANCER RES, V9, P1658, DOI 10.1158/1541-7786.MCR-11-0271
   Yamada D, 2013, EUR J CANCER, V49, P1725, DOI 10.1016/j.ejca.2012.12.002
   Yao Z, 2010, P NATL ACAD SCI USA, V107, P15535, DOI 10.1073/pnas.1009472107
   Yu Y, 2014, BRIT J CANCER, V110, P724, DOI 10.1038/bjc.2013.768
   Zeng ZH, 2009, BLOOD, V113, P6215, DOI 10.1182/blood-2008-05-158311
   Zhang H, 2002, CANCER, V95, P896, DOI 10.1002/cncr.10751
   Zheng X, 2009, AM J PHYSIOL-CELL PH, V296, PC65, DOI 10.1152/ajpcell.00082.2008
   Zimmerlin L, 2013, BIOCHIMIE, V95, P2235, DOI 10.1016/j.biochi.2013.05.010
NR 214
TC 72
Z9 77
U1 1
U2 30
PU ACADEMIC PRESS LTD- ELSEVIER SCIENCE LTD
PI LONDON
PA 24-28 OVAL RD, LONDON NW1 7DX, ENGLAND
SN 1044-579X
EI 1096-3650
J9 SEMIN CANCER BIOL
JI Semin. Cancer Biol.
PD APR 15
PY 2015
VL 31
IS 
BP 3
EP 15
DI 10.1016/j.semcancer.2014.05.006
PG 13
WC Oncology
SC Oncology
GA CD2QX
UT WOS:000350925200002
PM 24912116
DA 2023-09-23
ER

PT J
AU Lacina, L
   Plzak, J
   Kodet, O
   Szabo, P
   Chovanec, M
   Dvorankova, B
   Smetana, K
AF Lacina, Lukas
   Plzak, Jan
   Kodet, Ondrej
   Szabo, Pavol
   Chovanec, Martin
   Dvorankova, Barbora
   Smetana, Karel, Jr.
TI Cancer Microenvironment: What Can We Learn from the Stem Cell Niche
SO INTERNATIONAL JOURNAL OF MOLECULAR SCIENCES
LA English
DT Review
DE stem cell; niche; wound healing; cancer microenvironment; cancer-associated fibroblast
ID hair follicle; breast-cancer; extracellular-matrix; stromal fibroblasts; human keratinocytes; growth-factors; dermal fibroblasts; cxcl-1 production; melanoma-cells; tenascin-c
AB Epidermal stem cells (ESCs) are crucial for maintenance and self- renewal of skin epithelium and also for regular hair cycling. Their role in wound healing is also indispensable. ESCs reside in a defined outer root sheath portion of hair folliclealso known as the bulge region. ECS are also found between basal cells of the interfollicular epidermis or mucous membranes. The non-epithelial elements such as mesenchymal stem cell-like elements of dermis or surrounding adipose tissue can also contribute to this niche formation. Cancer stem cells (CSCs) participate in formation of common epithelial malignant diseases such as basal cell or squamous cell carcinoma. In this review article, we focus on the role of cancer microenvironment with emphasis on the effect of cancer-associated fibroblasts (CAFs). This model reflects various biological aspects of interaction between cancer cell and CAFs with multiple parallels to interaction of normal epidermal stem cells and their niche. The complexity of intercellular interactions within tumor stroma is depicted on example of malignant melanoma, where keratinocytes also contribute the microenvironmental landscape during early phase of tumor progression. Interactions seen in normal bulge region can therefore be an important source of information for proper understanding to melanoma. The therapeutic consequences of targeting of microenvironment in anticancer therapy and for improved wound healing are included to article.
C1 [Lacina, Lukas; Kodet, Ondrej; Szabo, Pavol; Dvorankova, Barbora; Smetana, Karel, Jr.] Charles Univ Prague, Fac Med 1, Inst Anat, Prague 12800 2, Czech Republic.
   [Lacina, Lukas; Kodet, Ondrej] Charles Univ Prague, Fac Med 1, Dept Dermatol & Venereol, Prague 12808 2, Czech Republic.
   [Lacina, Lukas; Kodet, Ondrej] Charles Univ Prague, Gen Univ Hosp, Prague 12808 2, Czech Republic.
   [Plzak, Jan; Chovanec, Martin] Charles Univ Prague, Fac Med 1, Dept Otorhinolaryngol & Head & Neck Surg, Prague 15006 5, Czech Republic.
   [Plzak, Jan; Chovanec, Martin] Charles Univ Prague, Univ Hosp Motol, Prague 15006 5, Czech Republic.
C3 Charles University Prague; Charles University Prague; Charles University Prague; Charles University Prague; Charles University Prague
RP Smetana, K (通讯作者)，Charles Univ Prague, Fac Med 1, Inst Anat, Nemocnice 3, Prague 12800 2, Czech Republic.
EM lukas.lacina@lf1.cuni.cz; jan.plzak@lf1.cuni.cz; ondrej.kodet@lf1.cuni.cz; pavol.szabo@lf1.cuni.cz; martin.chovanec@lf1.cuni.cz; bdvorankova@seznam.cz; karel.smetana@lf1.cuni.cz
FU Charles University [PRVOUK-27, UNCE 204013]; Grant Agency of the Czech Republic [P304-12-1333, P304-13-20293S]; Grant Agency of Ministry of Health [NT/13488/4]; Agency of Medical Research of the Czech Republic [P03-15-28933A]; project BIOCEV (Biotechnology and Biomedicine Centre of the Academy of Sciences and Charles University in Vestec, from the European Regional Development Fund) [CZ.1.05/1.1.00/02.0109]
CR Abbasalizadeh S, 2013, BIOTECHNOL ADV, V31, P1600, DOI 10.1016/j.biotechadv.2013.08.009
   Alcolea MP, 2014, CSH PERSPECT MED, V4, P0, DOI 10.1101/cshperspect.a015206
   Alonso L, 2005, J CELL BIOL, V170, P559, DOI 10.1083/jcb.200504131
   Bagutti C, 2001, DEV BIOL, V231, P321, DOI 10.1006/dbio.2000.0149
   Berndt A, 2015, CELL ADHES MIGR, V9, P105, DOI 10.1080/19336918.2015.1005463
   Bickenbach JR, 2006, J INVEST DERM SYMP P, V11, P118, DOI 10.1038/sj.jidsymp.5650009
   BICKENBACH JR, 1981, J DENT RES, V60, P1611, DOI 10.1177/002203458106000311011
   Bierie B, 2008, CANCER RES, V68, P1809, DOI 10.1158/0008-5472.CAN-07-5597
   Blanpain C, 2006, ANNU REV CELL DEV BI, V22, P339, DOI 10.1146/annurev.cellbio.22.010305.104357
   Blazejewska EA, 2009, STEM CELLS, V27, P642, DOI 10.1634/stemcells.2008-0721
   Bonnans C, 2014, NAT REV MOL CELL BIO, V15, P786, DOI 10.1038/nrm3904
   Bravery CA, 2014, CYTOTHERAPY, V16, P1187, DOI 10.1016/j.jcyt.2014.05.024
   Chang CY, 2013, NATURE, V495, P98, DOI 10.1038/nature11847
   Chung H, 2011, J BIOL CHEM, V286, P13438, DOI 10.1074/jbc.M110.166751
   Das RK, 2014, BIOMATERIALS, V35, P5278, DOI 10.1016/j.biomaterials.2014.03.044
   De Wever O, 2008, INT J CANCER, V123, P2229, DOI 10.1002/ijc.23925
   Diez-Torre A, 2009, INT J DEV BIOL, V53, P1563, DOI 10.1387/ijdb.093021ad
   Discher DE, 2009, SCIENCE, V324, P1673, DOI 10.1126/science.1171643
   Dvoankova B, 2015, CELL BIOL, V143, P463, DOI 10.1007/s00418-014-1293-z25387587
   DVORAK HF, 1986, NEW ENGL J MED, V315, P1650
   Dvorankova B, 2012, HISTOCHEM CELL BIOL, V137, P679, DOI 10.1007/s00418-012-0918-3
   Dvorankova B, 2003, INT J DERMATOL, V42, P219, DOI 10.1046/j.1365-4362.2003.01792.x
   Dvorankova B, 1998, BIOMATERIALS, V19, P141, DOI 10.1016/S0142-9612(97)00176-2
   Dvorankova B, 2011, CELLS TISSUES ORGANS, V194, P469, DOI 10.1159/000324864
   Egeblad M, 2010, DEV CELL, V18, P884, DOI 10.1016/j.devcel.2010.05.012
   Etrych T, 2012, J CONTROL RELEASE, V164, P346, DOI 10.1016/j.jconrel.2012.06.029
   Ferraris C, 2000, DEVELOPMENT, V127, P5487
   Festa E, 2011, CELL, V146, P761, DOI 10.1016/j.cell.2011.07.019
   Folgueras AR, 2013, CELL STEM CELL, V13, P314, DOI 10.1016/j.stem.2013.06.018
   Fuchs E, 2009, CELL STEM CELL, V4, P499, DOI 10.1016/j.stem.2009.05.001
   Ghahary A, 2007, WOUND REPAIR REGEN, V15, PS46, DOI 10.1111/j.1524-475X.2007.00225.x
   Goldstein J, 2012, CELL MOL LIFE SCI, V69, P2573, DOI 10.1007/s00018-012-0943-3
   Grasset N, 2010, ISSUES DEBATE MORAL, V0, P45
   Green H, 1977, PROG CLIN BIOL RES, V17, P493
   Guo R, 2015, IN VITRO CELL DEV-AN, V51, P578, DOI 10.1007/s11626-014-9862-y
   Haass NK, 2010, HISTOCHEM CELL BIOL, V133, P113, DOI 10.1007/s00418-009-0654-5
   HAMBURGER AW, 1977, SCIENCE, V197, P461, DOI 10.1126/science.560061
   Harries MJ, 2013, J PATHOL, V231, P236, DOI 10.1002/path.4233
   Healy L, 2011, METHODS MOL BIOL, V767, P15, DOI 10.1007/978-1-61779-201-4_2
   Huang SM, 2015, EXP DERMATOL, V24, P639, DOI 10.1111/exd.12733
   Jarkovska K, 2014, BIOL CELL, V106, P0, DOI 10.1111/boc.201400014
   Jiang L, 2008, CANCER RES, V68, P9900, DOI 10.1158/0008-5472.CAN-08-1319
   Karagiannis GS, 2012, ONCOTARGET, V3, P267, DOI 10.18632/oncotarget.451
   Karnoub AE, 2007, NATURE, V449, P557, DOI 10.1038/nature06188
   Kideryova L, 2009, J DERMATOL SCI, V55, P18, DOI 10.1016/j.jdermsci.2009.03.009
   Kodet O, 2015, MOL CANCER, V14, P0, DOI 10.1186/1476-4598-14-1
   Kodet O, 2013, TUMOR BIOL, V34, P3345, DOI 10.1007/s13277-013-0905-x
   Kolar M, 2012, BIOL CELL, V104, P738, DOI 10.1111/boc.201200018
   Krejci E, 2010, FOLIA BIOL-PRAGUE, V56, P149
   Kucera J, 2015, J APPL BIOMED, V13, P195, DOI 10.1016/j.jab.2015.03.002
   Labsky J, 2003, BIOMATERIALS, V24, P863, DOI 10.1016/S0142-9612(02)00419-2
   Lacina L, 2007, BRIT J DERMATOL, V156, P819, DOI 10.1111/j.1365-2133.2006.07728.x
   Lacina L, 2007, INT J RADIAT BIOL, V83, P837, DOI 10.1080/09553000701694343
   Laverdet B, 2014, PATHOL BIOL, V62, P108, DOI 10.1016/j.patbio.2014.01.002
   Lombard DB, 2005, CELL, V120, P497, DOI 10.1016/j.cell.2005.01.028
   Mackenbach JP, 2013, SOC SCI MED, V82, P134, DOI 10.1016/j.socscimed.2012.12.022
   Mcheik JN, 2014, PRS-GLOB OPEN, V2, P0, DOI 10.1097/GOX.0000000000000176
   Medler TR, 2014, J INVEST DERMATOL, V134, P23, DOI 10.1038/skinbio.2014.525302470
   Mifkova A, 2014, CHEMBIOCHEM, V15, P1465, DOI 10.1002/cbic.201402087
   Morasso MI, 2005, BIOL CELL, V97, P173
   Motlik J, 2007, THERIOGENOLOGY, V67, P105, DOI 10.1016/j.theriogenology.2006.09.018
   Muranushi C, 2015, J INVEST DERMATOL, V135, P975, DOI 10.1038/jid.2014.531
   Nishi Yumiko, 2007, ALLERGOL INT, V56, P57, DOI 10.2332/allergolint.O-06-449
   Nitzki F, 2012, J SKIN CANCER, V2012, P0, DOI 10.1155/2012/907543
   Pastar I, 2014, ADV WOUND CARE, V3, P445, DOI 10.1089/wound.2013.0473
   Perez-Losada J, 2003, NAT REV CANCER, V3, P434, DOI 10.1038/nrc1095
   Perzelova V, 2014, ANTICANCER RES, V34, P3991
   Petersen OW, 2003, AM J PATHOL, V162, P391, DOI 10.1016/S0002-9440(10)63834-5
   Plaks V, 2015, CELL STEM CELL, V16, P225, DOI 10.1016/j.stem.2015.02.015
   Plzak J, 2010, ANTICANCER RES, V30, P455
   Polyak K, 2009, TRENDS GENET, V25, P30, DOI 10.1016/j.tig.2008.10.012
   Purba TS, 2014, BIOESSAYS, V36, P513, DOI 10.1002/bies.201300166
   Qiu W, 2008, NAT GENET, V40, P650, DOI 10.1038/ng.117
   Ramachandran P, 2015, SEMIN LIVER DIS, V35, P119, DOI 10.1055/s-0035-1550057
   RAWLES ME, 1963, J EMBRYOL EXP MORPH, V11, P765
   Reinke JM, 2012, EUR SURG RES, V49, P35, DOI 10.1159/000339613
   Rendl M, 2005, PLOS BIOL, V3, P1910, DOI 10.1371/journal.pbio.0030331
   RHEINWALD JG, 1975, CELL, V6, P331, DOI 10.1016/S0092-8674(75)80001-8
   Rhim AD, 2014, CANCER CELL, V25, P735, DOI 10.1016/j.ccr.2014.04.021
   Richardson GD, 2009, DEVELOPMENT, V136, P2153, DOI 10.1242/dev.031427
   Rompolas P, 2014, SEMIN CELL DEV BIOL, V25, P34, DOI 10.1016/j.semcdb.2013.12.005
   Rybinski B, 2014, PHYSIOL GENOMICS, V46, P223, DOI 10.1152/physiolgenomics.00158.2013
   Sellheyer K, 2010, J AM ACAD DERMATOL, V63, P859, DOI 10.1016/j.jaad.2009.09.022
   Sharpless NE, 2007, NAT REV MOL CELL BIO, V8, P703, DOI 10.1038/nrm2241
   Sieber-Blum Maya, 2004, BIRTH DEFECTS RES C EMBRYO TODAY, V72, P162, DOI 10.1002/bdrc.20008
   Smetana Jr K, 2012, CZECH PATENT, V0, Patent No. 303227
   Smetana K, 2013, FOLIA BIOL-PRAGUE, V59, P207
   Smetana K, 2008, ONCOL REP, V20, P75
   Smetana K, 2015, HISTOL HISTOPATHOL, V30, P293, DOI 10.14670/HH-30.293
   Solanas G, 2013, NAT REV MOL CELL BIO, V14, P737, DOI 10.1038/nrm3675
   Song IY, 2015, SEMIN CANCER BIOL, V32, P32, DOI 10.1016/j.semcancer.2014.03.006
   Sottocornola R, 2012, STEM CELL RES THER, V3, P0, DOI 10.1186/scrt101
   Stojadinovic O, 2014, WOUND REPAIR REGEN, V22, P220, DOI 10.1111/wrr.12142
   Strnad H, 2010, HISTOCHEM CELL BIOL, V133, P201, DOI 10.1007/s00418-009-0661-6
   Szabo P, 2013, FOLIA BIOL-PRAGUE, V59, P134
   Szabo P, 2011, BIOL CELL, V103, P233, DOI 10.1042/BC20100113
   Tanimura S, 2011, CELL STEM CELL, V8, P177, DOI 10.1016/j.stem.2010.11.029
   Thiery JP, 2009, CELL, V139, P871, DOI 10.1016/j.cell.2009.11.007
   Tomasetti C, 2015, SCIENCE, V347, P78, DOI 10.1126/science.1260825
   Trylcova J, 2015, TUMOR BIOL, V36, P5873, DOI 10.1007/s13277-015-3259-8
   Tsukuda K, 2009, ACTA MED OKAYAMA, V63, P367
   Tucker RP, 2013, J CELL SCI, V126, P5111, DOI 10.1242/jcs.134650
   Tumbar T, 2004, SCIENCE, V303, P359, DOI 10.1126/science.1092436
   Vacik J, 2008, J MATER SCI-MATER M, V19, P883, DOI 10.1007/s10856-007-3225-0
   Valach J, 2012, INT J CANCER, V131, P2499, DOI 10.1002/ijc.27550
   Van De Water L, 2013, ADV WOUND CARE, V2, P122, DOI 10.1089/wound.2012.0393
   Varjosalo M, 2008, GENE DEV, V22, P2454, DOI 10.1101/gad.1693608
   Wakabayashi Y, 2007, NATURE, V445, P761, DOI 10.1038/nature05489
   Watt FM, 2014, SCIENCE, V346, P937, DOI 10.1126/science.1253734
   Weisdorf D, 2006, BIOL BLOOD MARROW TR, V12, P672, DOI 10.1016/j.bbmt.2006.02.006
   Wenner CE, 2003, J CELL PHYSIOL, V196, P42, DOI 10.1002/jcp.10243
   Williams SE, 2011, NATURE, V470, P353, DOI 10.1038/nature09793
   Yang CC, 2010, J DERMATOL SCI, V57, P2, DOI 10.1016/j.jdermsci.2009.11.005
   Ng YZ, 2012, CANCER RES, V72, P3522, DOI 10.1158/0008-5472.CAN-11-2996
   Yu Y, 2015, J DRUGS DERMATOL, V14, P461
   Zouboulis CC, 2008, EXP GERONTOL, V43, P986, DOI 10.1016/j.exger.2008.09.001
NR 116
TC 46
Z9 46
U1 0
U2 27
PU MDPI
PI BASEL
PA ST ALBAN-ANLAGE 66, CH-4052 BASEL, SWITZERLAND
SN 1422-0067
EI 
J9 INT J MOL SCI
JI Int. J. Mol. Sci.
PD OCT 15
PY 2015
VL 16
IS 10
BP 24094
EP 24110
DI 10.3390/ijms161024094
PG 17
WC Biochemistry & Molecular Biology; Chemistry, Multidisciplinary
SC Biochemistry & Molecular Biology; Chemistry
GA CV4JD
UT WOS:000364232100052
PM 26473842
DA 2023-09-23
ER

PT J
AU Ma, XJ
   Aoki, T
   Tsuruyama, T
   Narumiya, S
AF Ma, Xiaojun
   Aoki, Tomohiro
   Tsuruyama, Tatsuaki
   Narumiya, Shuh
TI Definition of Prostaglandin E-2-EP2 Signals in the Colon Tumor Microenvironment That Amplify Inflammation and Tumor Growth
SO CANCER RESEARCH
LA English
DT Article
ID intestinal epithelial-cells; kappa-b; receptor expression; monoclonal-antibody; neutrophil elastase; cancer; colitis; progression; activation; alpha
AB Inflammation in the colon contributes significantly to colorectal cancer development. While aspirin reduces the colorectal cancer risk, its action mechanism, especially in inflammation in tumor microenvironment, still remains obscure. Here, we examined this issue by subjecting mice deficient in each prostaglandin (PG) receptor to colitis-associated cancer model. Deficiency of PGE receptor subtype EP2 selectively reduced, and deficiency of EP1 and EP3 enhanced, the tumor formation. EP2 is expressed in infiltrating neutrophils and tumor-associated fibroblasts in stroma, where it regulates expression of inflammation-and growth-related genes in a self-amplification manner. Notably, expression of cytokines such as TNF alpha and IL6, a chemokine, CXCL1, a PG-producing enzyme, COX-2, and Wnt5A was significantly elevated in tumor lesions of wild-type mice but this elevation was significantly suppressed in EP2-deficient mice. Intriguingly, EP2 stimulation in cultured neutrophils amplified expression of TNF alpha, IL6, CXCL1, COX-2, and other proinflammatory genes synergistically with TNF alpha, and EP2 stimulation in cultured fibroblasts induced expression of EP2 itself, COX-2, IL6, and Wnt genes. EP2 expression in infiltrating neutrophils and tumor-associated fibroblasts was also found in clinical specimen of ulcerative colitis-associated colorectal cancer. Bone marrow transfer experiments suggest that EP2 in both cell populations is critical for tumorigenesis. Finally, administration of a selective EP2 antagonist potently suppressed tumorigenesis in this model. Our study has thus revealed that EP2 in neutrophils and tumor-associated fibroblasts promotes colon tumorigenesis by amplifying inflammation and shaping tumor microenvironment, and suggests that EP2 antagonists are promising candidates of aspirin-alternative for chemoprevention of colorectal cancer. (C)2015 AACR.
C1 [Ma, Xiaojun; Aoki, Tomohiro; Narumiya, Shuh] Kyoto Univ, Grad Sch Med, Med Innovat Ctr, CREST Lab, Kyoto 6068501, Japan.
   [Aoki, Tomohiro; Narumiya, Shuh] Kyoto Univ, Grad Sch Med, Ctr Innovat Immunoregulat Technol & Therapeut, Kyoto 6068501, Japan.
   [Tsuruyama, Tatsuaki] Kyoto Univ, Grad Sch Med, Dept Diagnost Pathol, Kyoto 6068501, Japan.
   [Tsuruyama, Tatsuaki] Kyoto Univ, Grad Sch Med, Ctr Anat Pathol & Forens Med Res, Kyoto 6068501, Japan.
C3 Japan Science & Technology Agency (JST); Kyoto University; Kyoto University; Kyoto University; Kyoto University
RP Narumiya, S (通讯作者)，Kyoto Univ, Grad Sch Med, Med Innovat Ctr, Kyoto 6068501, Japan.
EM snaru@mfour.med.kyoto-u.ac.jp
FU CREST Program from Japan Science and Technology Agency; JST; Astellas Pharma Inc.; Uehara Memorial Life Science Foundation
CR af Forselles KJ, 2011, BRIT J PHARMACOL, V164, P1847, DOI 10.1111/j.1476-5381.2011.01495.x
   Agrawal D, 2003, CR BIOL, V326, P1041, DOI 10.1016/j.crvi.2003.09.007
   Aoki T, 2012, TRENDS PHARMACOL SCI, V33, P304, DOI 10.1016/j.tips.2012.02.004
   Beaugerie L, 2013, GASTROENTEROLOGY, V145, P166, DOI 10.1053/j.gastro.2013.03.044
   Boivin GP, 2003, GASTROENTEROLOGY, V124, P762, DOI 10.1053/gast.2003.50094
   Bosetti C, 2012, ANN ONCOL, V23, P1403, DOI 10.1093/annonc/mds113
   Brenner H, 2014, LANCET, V383, P1490, DOI 10.1016/S0140-6736(13)61649-9
   Brown JR, 2005, J CLIN ONCOL, V23, P2840, DOI 10.1200/JCO.2005.09.051
   Chang SH, 2004, P NATL ACAD SCI USA, V101, P591, DOI 10.1073/pnas.2535911100
   Chell SD, 2006, CANCER RES, V66, P3106, DOI 10.1158/0008-5472.CAN-05-3702
   COLLART MA, 1990, MOL CELL BIOL, V10, P1498, DOI 10.1128/MCB.10.4.1498
   Crofford LJ, 1997, ARTHRITIS RHEUM-US, V40, P226, DOI 10.1002/art.1780400207
   Daley JM, 2008, J LEUKOCYTE BIOL, V83, P64, DOI 10.1189/jlb.0407247
   Garrity-Park MM, 2008, AM J GASTROENTEROL, V103, P407, DOI 10.1111/j.1572-0241.2007.01572.x
   Greenhough A, 2009, CARCINOGENESIS, V30, P377, DOI 10.1093/carcin/bgp014
   Grivennikov S, 2009, CANCER CELL, V15, P103, DOI 10.1016/j.ccr.2009.01.001
   Grosser T, 2006, J CLIN INVEST, V116, P4, DOI 10.1172/JCI27291
   Hizaki H, 1999, P NATL ACAD SCI USA, V96, P10501, DOI 10.1073/pnas.96.18.10501
   Iliopoulos D, 2010, MOL CELL, V39, P493, DOI 10.1016/j.molcel.2010.07.023
   Iliopoulos D, 2009, CELL, V139, P693, DOI 10.1016/j.cell.2009.10.014
   Jamieson T, 2012, J CLIN INVEST, V122, P3127, DOI 10.1172/JCI61067
   Janne PA, 2000, NEW ENGL J MED, V342, P1960, DOI 10.1056/NEJM200006293422606
   Jimenez P, 2010, ALIMENT PHARM THER, V31, P440, DOI 10.1111/j.1365-2036.2009.04172.x
   Kabashima K, 2002, J CLIN INVEST, V109, P883, DOI 10.1172/JCI14459
   Kalluri R, 2006, NAT REV CANCER, V6, P392, DOI 10.1038/nrc1877
   Katoh H, 2013, CANCER CELL, V24, P631, DOI 10.1016/j.ccr.2013.10.009
   Kitamura T, 2003, CANCER SCI, V94, P618, DOI 10.1111/j.1349-7006.2003.tb01492.x
   Kumar S, 2013, PLOS ONE, V8, P0, DOI 10.1371/journal.pone.0069116
   LIBERMANN TA, 1990, MOL CELL BIOL, V10, P2327, DOI 10.1128/MCB.10.5.2327
   Lichtenstein GR, 2009, AM J GASTROENTEROL, V104, P465, DOI 10.1038/ajg.2008.168
   Ostman A, 2009, CURR OPIN GENET DEV, V19, P67, DOI 10.1016/j.gde.2009.01.003
   Onizawa M, 2009, AM J PHYSIOL-GASTR L, V296, PG850, DOI 10.1152/ajpgi.00071.2008
   OPPENHEIM JJ, 1991, ANNU REV IMMUNOL, V9, P617, DOI 10.1146/annurev.iy.09.040191.003153
   Peddareddigari VG, 2010, CANCER MICROENVIRON, V3, P149, DOI 10.1007/s12307-010-0038-3
   Popivanova BK, 2008, J CLIN INVEST, V118, P560, DOI 10.1172/JCI32453
   PULFORD KAF, 1988, J CLIN PATHOL, V41, P853, DOI 10.1136/jcp.41.8.853
   RALFKIAER E, 1989, HISTOPATHOLOGY, V14, P637, DOI 10.1111/j.1365-2559.1989.tb02205.x
   Rasmuson A, 2012, PLOS ONE, V7, P0, DOI 10.1371/journal.pone.0029331
   RIGAS B, 1993, J LAB CLIN MED, V122, P518
   Rothwell PM, 2011, LANCET, V377, P31, DOI 10.1016/S0140-6736(10)62110-1
   Samuelsson B, 2007, PHARMACOL REV, V59, P207, DOI 10.1124/pr.59.3.1
   Segi E, 1998, BIOCHEM BIOPH RES CO, V246, P7, DOI 10.1006/bbrc.1998.8461
   Shao JY, 2006, CANCER RES, V66, P846, DOI 10.1158/0008-5472.CAN-05-2606
   Sinha P, 2007, CANCER RES, V67, P4507, DOI 10.1158/0008-5472.CAN-06-4174
   Sonoshita M, 2001, NAT MED, V7, P1048, DOI 10.1038/nm0901-1048
   Sugimoto Y, 2007, J BIOL CHEM, V282, P11613, DOI 10.1074/jbc.R600038200
   Tanaka T, 2003, CANCER SCI, V94, P965, DOI 10.1111/j.1349-7006.2003.tb01386.x
   Venerito M, 2010, PHARMACEUTICALS, V3, P2225, DOI 10.3390/ph3072225
   Yao CC, 2013, NAT COMMUN, V4, P0, DOI 10.1038/ncomms2684
   Zagani R, 2009, GASTROENTEROLOGY, V137, P1358, DOI 10.1053/j.gastro.2009.06.039
NR 50
TC 88
Z9 93
U1 0
U2 12
PU AMER ASSOC CANCER RESEARCH
PI PHILADELPHIA
PA 615 CHESTNUT ST, 17TH FLOOR, PHILADELPHIA, PA 19106-4404 USA
SN 0008-5472
EI 1538-7445
J9 CANCER RES
JI Cancer Res.
PD JUL 15
PY 2015
VL 75
IS 14
BP 2822
EP 2832
DI 10.1158/0008-5472.CAN-15-0125
PG 11
WC Oncology
SC Oncology
GA CO7EK
UT WOS:000359322100007
PM 26018088
DA 2023-09-23
ER

PT J
AU Bertolini, G
   D'Amico, L
   Moro, M
   Landoni, E
   Perego, P
   Miceli, R
   Gatti, L
   Andriani, F
   Wong, D
   Caserini, R
   Tortoreto, M
   Milione, M
   Ferracini, R
   Mariani, L
   Pastorino, U
   Roato, I
   Sozzi, G
   Roz, L
AF Bertolini, Giulia
   D'Amico, Lucia
   Moro, Massimo
   Landoni, Elena
   Perego, Paola
   Miceli, Rosalba
   Gatti, Laura
   Andriani, Francesca
   Wong, Donald
   Caserini, Roberto
   Tortoreto, Monica
   Milione, Massimo
   Ferracini, Riccardo
   Mariani, Luigi
   Pastorino, Ugo
   Roato, Ilaria
   Sozzi, Gabriella
   Roz, Luca
TI Microenvironment-Modulated Metastatic CD133(+)/CXCR4(+)/EpCAM(-) Lung Cancer-Initiating Cells Sustain Tumor Dissemination and Correlate with Poor Prognosis
SO CANCER RESEARCH
LA English
DT Article
ID epithelial-mesenchymal transition; cxcr4 antagonist ctce-9908; stem-cells; breast-cancer; colorectal-cancer; growth; bone; axis; emt; progression
AB Metastasis is the main reason for lung cancer-related mortality, but little is known about specific determinants of successful dissemination from primary tumors and metastasis initiation. Here, we show that CD133(+)/CXCR4(+) cancer-initiating cells (CIC) directly isolated from patient-derived xenografts (PDX) of non-small cell lung cancer are endowed with superior ability to seed and initiate metastasis at distant organs. We additionally report that CXCR4 inhibition successfully prevents the increase of cisplatin-resistant CD133(+)/CXCR4(+) cells in residual tumors and their metastatization. Immunophenotypic analysis of lung tumor cells intravenously injected or spontaneously disseminated to murine lungs demonstrated the survival advantage and increased colonization ability of a specific subset of CD133(+)/CXCR4(+) with reduced expression of epithelial cell adhesion molecule (EpCAM(-)), which also shows the greatest in vitro invasive potential. We next prove that recovered disseminated cells from lungs of PDX-bearing mice enriched for CD133(+)/CXCR4(+)/EpCAM(-) CICs are highly tumorigenic and metastatic. Importantly, microenvironment stimuli eliciting epithelial-to-mesenchymal transition, including signals from cancer-associated fibroblasts, are able to increase the dissemination potential of lung cancer cells through the generation of the CD133(+)/CXCR4(+)/EpCAM(-) subset. These findings also have correlates in patient samples where disseminating CICs are enriched in metastatic lymph nodes (20-fold, P = 0.006) and their detection in primary tumors is correlated with poor clinical outcome (disease-free survival: P = 0.03; overall survival: P = 0.05). Overall, these results highlight the importance of specific cellular subsets in the metastatic process, the need for in-depth characterization of disseminating tumor cells, and the potential of therapeutic strategies targeting both primary tumor and tumor-microenvironment interactions. (C) 2015 AACR.
C1 [Bertolini, Giulia; Moro, Massimo; Andriani, Francesca; Caserini, Roberto; Sozzi, Gabriella; Roz, Luca] Fdn IRCCS Ist Nazl Tumori, Dept Expt Oncol & Mol Med, Tumor Genom Unit, I-20133 Milan, Italy.
   [D'Amico, Lucia; Ferracini, Riccardo; Roato, Ilaria] AOU San Giovanni Battista, CeRMS Ctr Res & Med Studies, Turin, Italy.
   [Landoni, Elena; Miceli, Rosalba; Mariani, Luigi] Fdn IRCCS Ist Nazl Tumori, Med Stat Biometry & Bioinformat, Unit Clin Epidemiol & Trial Org, I-20133 Milan, Italy.
   [Perego, Paola; Gatti, Laura; Tortoreto, Monica] Fdn IRCCS Ist Nazl Tumori, Mol Pharmacol Unit, Dept Expt Oncol & Mol Med, I-20133 Milan, Italy.
   [Wong, Donald] British Canadian BioSci Corp, Vancouver, BC, Canada.
   [Milione, Massimo] Fdn IRCCS Ist Nazl Tumori, Pathol Unit, I-20133 Milan, Italy.
   [Pastorino, Ugo] Fdn IRCCS Ist Nazl Tumori, Thorac Surg Unit, I-20133 Milan, Italy.
C3 Fondazione IRCCS Istituto Nazionale Tumori Milan; A.O.U. Citta della Salute e della Scienza di Torino; AOU San Giovanni Battista-Molinette; Fondazione IRCCS Istituto Nazionale Tumori Milan; Fondazione IRCCS Istituto Nazionale Tumori Milan; Fondazione IRCCS Istituto Nazionale Tumori Milan; Fondazione IRCCS Istituto Nazionale Tumori Milan
RP Roz, L (通讯作者)，Fdn IRCCS Ist Nazl Tumori, Via Venezian 1, I-20133 Milan, Italy.
EM ilaria.roato@unito.it; luca.roz@istitutotumori.mi.it
FU Associazione Italiana Ricerca Cancro [IG9227, IG13403, IG10096, ED12162]; Compagnia di San Paolo di Torino; European Community [037665 CHEMORES, HEALTH-F2-2010-258677]; Italian Ministry of Health: Ricerca Sanitaria Finalizzata e Giovani Ricercatori [GR 2009-1584485]
CR Baccelli I, 2013, NAT BIOTECHNOL, V31, P539, DOI 10.1038/nbt.2576
   Bertolini G, 2009, P NATL ACAD SCI USA, V106, P16281, DOI 10.1073/pnas.0905653106
   Brabletz T, 2005, NAT REV CANCER, V5, P744, DOI 10.1038/nrc1694
   Clarke Michael F, 2006, CANCER RES, V66, P9339, DOI 10.1158/0008-5472.CAN-06-3126
   Creighton CJ, 2009, P NATL ACAD SCI USA, V106, P13820, DOI 10.1073/pnas.0905718106
   Domanska UM, 2013, EUR J CANCER, V49, P219, DOI 10.1016/j.ejca.2012.05.005
   Drenckhan A, 2013, J SURG RES, V182, P250, DOI 10.1016/j.jss.2012.09.035
   Hermann PC, 2007, CELL STEM CELL, V1, P313, DOI 10.1016/j.stem.2007.06.002
   Hollier BG, 2009, J MAMMARY GLAND BIOL, V14, P29, DOI 10.1007/s10911-009-9110-3
   Hu TH, 2014, CANCER LETT, V354, P417, DOI 10.1016/j.canlet.2014.08.012
   Huang EH, 2009, J SURG RES, V155, P231, DOI 10.1016/j.jss.2008.06.044
   Jung MJ, 2013, ONCOGENE, V32, P209, DOI 10.1038/onc.2012.37
   Kondo J, 2011, P NATL ACAD SCI USA, V108, P6235, DOI 10.1073/pnas.1015938108
   Kong DJ, 2010, PLOS ONE, V5, P0, DOI 10.1371/journal.pone.0012445
   Kuperwasser C, 2005, CANCER RES, V65, P6130, DOI 10.1158/0008-5472.CAN-04-1408
   Kurrey NK, 2009, STEM CELLS, V27, P2059, DOI 10.1002/stem.154
   Li XQ, 2014, MOL CELL BIOCHEM, V392, P77, DOI 10.1007/s11010-014-2020-8
   Malanchi I, 2012, NATURE, V481, P85, DOI 10.1038/nature10694
   Mani SA, 2008, CELL, V133, P704, DOI 10.1016/j.cell.2008.03.027
   Marjanovic ND, 2013, CLIN CHEM, V59, P168, DOI 10.1373/clinchem.2012.184655
   Moro M, 2012, J BIOMED BIOTECHNOL, V0, P0, DOI DOI 10.1155/2012/568567
   Nguyen DX, 2007, NAT REV GENET, V8, P341, DOI 10.1038/nrg2101
   Oskarsson T, 2014, CELL STEM CELL, V14, P306, DOI 10.1016/j.stem.2014.02.002
   Oskarsson T, 2011, NAT MED, V17, P867, DOI 10.1038/nm.2379
   Pantel K, 2009, NAT REV CLIN ONCOL, V6, P339, DOI 10.1038/nrclinonc.2009.44
   Polyak K, 2009, NAT REV CANCER, V9, P265, DOI 10.1038/nrc2620
   Porvasnik S, 2009, PROSTATE, V69, P1460, DOI 10.1002/pros.21008
   Psaila B, 2009, NAT REV CANCER, V9, P285, DOI 10.1038/nrc2621
   Rhim AD, 2012, CELL, V148, P349, DOI 10.1016/j.cell.2011.11.025
   Richert MM, 2009, ONCOL REP, V21, P761, DOI 10.3892/or_00000282
   Roato I, 2010, BMC CANCER, V10, P0, DOI 10.1186/1471-2407-10-12
   Scheel C, 2011, CELL, V145, P926, DOI 10.1016/j.cell.2011.04.029
   Siegel R, 2013, CA-CANCER J CLIN, V63, P11, DOI 10.3322/caac.21166
   Singh A, 2010, ONCOGENE, V29, P4741, DOI 10.1038/onc.2010.215
   Thiery JP, 2013, CANCER CELL, V23, P272, DOI 10.1016/j.ccr.2013.03.004
   Todaro M, 2014, CELL STEM CELL, V14, P342, DOI 10.1016/j.stem.2014.01.009
   Visvader JE, 2008, NAT REV CANCER, V8, P755, DOI 10.1038/nrc2499
   Weng DS, 2012, BREAST CANCER RES, V14, P0, DOI 10.1186/bcr3102
   Zhang LX, 2013, SCI TRANSL MED, V5, P0, DOI 10.1126/scitranslmed.3005109
   Zhou BBS, 2009, NAT REV DRUG DISCOV, V8, P806, DOI 10.1038/nrd2137
NR 40
TC 73
Z9 74
U1 1
U2 10
PU AMER ASSOC CANCER RESEARCH
PI PHILADELPHIA
PA 615 CHESTNUT ST, 17TH FLOOR, PHILADELPHIA, PA 19106-4404 USA
SN 0008-5472
EI 1538-7445
J9 CANCER RES
JI Cancer Res.
PD SEP 1
PY 2015
VL 75
IS 17
BP 3636
EP 3649
DI 10.1158/0008-5472.CAN-14-3781
PG 14
WC Oncology
SC Oncology
GA CS2QV
UT WOS:000361917100019
PM 26141860
DA 2023-09-23
ER

PT J
AU Zhao, Y
   Huo, MR
   Xu, ZH
   Wang, YH
   Huang, L
AF Zhao, Yan
   Huo, Meirong
   Xu, Zhenghong
   Wang, Yuhua
   Huang, Leaf
TI Nanoparticle delivery of CDDO-Me remodels the tumor microenvironment and enhances vaccine therapy for melanoma
SO BIOMATERIALS
LA English
DT Article
DE Nanoparticle; CDDO-Me; Peptide vaccine; Tumor microenvironment; Melanoma
ID regulatory t-cells; suppressor-cells; immunosuppressive activity; cancer-immunotherapy; immune-response; dendritic cells; dna vaccine; antitumor; sirna; chemotherapy
AB Lipid-calcium-phosphate nanoparticle (NP) delivery of Trp2 peptide vaccine is one of the most effective vaccine strategies against melanoma. However, due to the immunosuppressive microenvironment in the tumor, the achievement of potent immune responses remains a major challenge. NP delivery systems provide an opportunity to deliver chemotherapy agent to modulate the tumor microenvironment (TME) and improve the vaccine activity. Anti-inflammatory triterpenoid methyl-2-cyano-3,12-dioxooleana-1,9(11)-dien-28-oate (CDDO-Me) is a broad spectrum inhibitor of several signaling pathways that are important in both cancer cells and cells in the TME. Intravenous delivery of CDDO-Me using poly-lactic-glycolic-acid NP combination with subcutaneous Trp2 vaccine resulted in an increase of antitumor efficacy and apoptotic tumor tissue than Trp2 vaccine alone in B16F10 melanoma. There was a significant decrease of both Treg cells and MDSCs and a concomitant increase in the cytotoxic T-lymphocyte infiltration in TEM of the vaccinated animals. Also, CDDO-Me remodeled the tumor associated fibroblasts, collagen and vessel in TME, meanwhile, enhanced the Fas signaling pathway which could sensitize the tumor cells for cytotoxic T lymphocyte mediated killing. The combination of systemic induction of antigen-specific immune response using Trp2 nanovaccine and targeted modification of the TME with the NP delivered CDDO-Me offers a powerful combination therapy for melanoma. (C) 2015 Elsevier Ltd. All rights reserved.
C1 [Zhao, Yan; Huo, Meirong; Xu, Zhenghong; Wang, Yuhua; Huang, Leaf] Univ N Carolina, Eshelman Sch Pharm, Ctr Nanotechnol Drug Delivery, Div Mol Pharmaceut, Chapel Hill, NC 27599 USA.
   [Zhao, Yan] China Med Univ, Sch Pharm, Dept Pharmaceut, Shenyang 110122, Peoples R China.
   [Huo, Meirong] China Pharmaceut Univ, Dept Pharmaceut, State Key Lab Nat Med, Nanjing 210009, Jiangsu, Peoples R China.
C3 University of North Carolina; University of North Carolina Chapel Hill; China Medical University; China Pharmaceutical University
RP Huang, L (通讯作者)，Univ N Carolina, Eshelman Sch Pharm, Ctr Nanotechnol Drug Delivery, Div Mol Pharmaceut, Chapel Hill, NC 27599 USA.
EM alwong1982@gmail.com; leafh@unc.edu
FU NIH [CA149363, CA149387, CA151652, DK100664]
CR Alizadeh D, 2014, CANCER RES, V74, P2663, DOI 10.1158/0008-5472.CAN-14-0301
   Buhrman JD, 2013, IMMUNOL RES, V55, P34, DOI 10.1007/s12026-012-8348-9
   Chen CA, 2010, MOL THER, V18, P1233, DOI 10.1038/mt.2010.34
   Deeb Dorrah, 2010, CANCERS (BASEL), V2, P1779, DOI 10.3390/cancers2041779
   Deeb D, 2009, PROSTATE, V69, P851, DOI 10.1002/pros.20937
   Denies S, 2014, J CONTROL RELEASE, V187, P175, DOI 10.1016/j.jconrel.2014.05.045
   Devaud C, 2013, ONCOIMMUNOLOGY, V2, P0, DOI 10.4161/onci.25961
   Diaz-Montero CM, 2014, SEMIN ONCOL, V41, P174, DOI 10.1053/j.seminoncol.2014.02.003
   Emens LA, 2009, J CLIN ONCOL, V27, P5911, DOI 10.1200/JCO.2009.23.3494
   Gameiro SR, 2011, CANCER IMMUNOL IMMUN, V60, P1227, DOI 10.1007/s00262-011-1020-8
   Gao XH, 2013, ANTICANCER RES, V33, P215
   Guo ST, 2014, ACS NANO, V8, P4996, DOI 10.1021/nn5010815
   Hu YX, 2013, ACS NANO, V7, P5376, DOI 10.1021/nn4012384
   Ishida E, 2004, PHARM RES-DORDR, V21, P932, DOI 10.1023/B:PHAM.0000029280.39882.ff
   Johansson Anna, 2012, CANCERS (BASEL), V4, P340, DOI 10.3390/cancers4020340
   Kashimura S, 2012, GASTRIC CANCER, V15, P144, DOI 10.1007/s10120-011-0090-9
   Kim S, 2014, J BREAST CANCER, V17, P8, DOI 10.4048/jbc.2014.17.1.8
   Konkankit VV, 2011, J TRANSL MED, V9, P0, DOI 10.1186/1479-5876-9-192
   Kuriyan AE, 2012, EXP EYE RES, V94, P136, DOI 10.1016/j.exer.2011.11.018
   Li J, 2012, J CONTROL RELEASE, V158, P108, DOI 10.1016/j.jconrel.2011.10.020
   Liao D, 2011, CANCER RES, V71, P5688, DOI 10.1158/0008-5472.CAN-11-1264
   Liby KT, 2012, PHARMACOL REV, V64, P972, DOI 10.1124/pr.111.004846
   Liu YB, 2012, BIOCHEM BIOPH RES CO, V417, P570, DOI 10.1016/j.bbrc.2011.12.007
   Matejuk A, 2013, ARCH IMMUNOL THER EX, V61, P285, DOI 10.1007/s00005-013-0231-4
   Mattarollo SR, 2013, IMMUNOL CELL BIOL, V91, P105, DOI 10.1038/icb.2012.58
   Mellman I, 2011, NATURE, V480, P480, DOI 10.1038/nature10673
   Nagaraj S, 2010, CLIN CANCER RES, V16, P1812, DOI 10.1158/1078-0432.CCR-09-3272
   Neninger E, 2009, J IMMUNOTHER, V32, P92, DOI 10.1097/CJI.0b013e31818fe167
   Obermajer N, 2012, IMMUNOL INVEST, V41, P635, DOI 10.3109/08820139.2012.695417
   Ostrand-Rosenberg S, 2012, SEMIN CANCER BIOL, V22, P275, DOI 10.1016/j.semcancer.2012.01.011
   Qin Y, 2013, PIGM CELL MELANOMA R, V26, P97, DOI 10.1111/pcmr.12031
   Ryu K, 2010, BMC CANCER, V10, P0, DOI 10.1186/1471-2407-10-187
   Schwartzentruber DJ, 2011, NEW ENGL J MED, V364, P2119, DOI 10.1056/NEJMoa1012863
   Sharma P, 2011, NAT REV CANCER, V11, P805, DOI 10.1038/nrc3153
   Shirota Y, 2012, J IMMUNOL, V188, P1592, DOI 10.4049/jimmunol.1101304
   Shishodia S, 2006, CLIN CANCER RES, V12, P1828, DOI 10.1158/1078-0432.CCR-05-2044
   Sinha P, 2005, CANCER RES, V65, P11743, DOI 10.1158/0008-5472.CAN-05-0045
   Slingluff CL, 2011, J CLIN ONCOL, V29, P2924, DOI 10.1200/JCO.2010.33.8053
   Solary E, 1998, B CANCER, V85, P685
   Tan ZW, 2014, CANCER RES, V74, P6010, DOI 10.1158/0008-5472.CAN-14-0473
   Venanzi F, 2013, ONCOTARGET, V4, P1829, DOI 10.18632/oncotarget.1397
   Viard-Leveugle I, 2013, J INVEST DERMATOL, V133, P489, DOI 10.1038/jid.2012.330
   Wallecha A, 2013, J IMMUNOTHER, V36, P468, DOI 10.1097/CJI.0000000000000000
   Wang YY, 2014, MOL CANCER, V13, P0, DOI 10.1186/1476-4598-13-30
   Weber JS, 2013, J CLIN ONCOL, V31, P4311, DOI 10.1200/JCO.2013.51.4802
   Weed DT, 2015, CLIN CANCER RES, V21, P39, DOI 10.1158/1078-0432.CCR-14-1711
   Whiteside TL, 2008, ONCOGENE, V27, P5904, DOI 10.1038/onc.2008.271
   Wu A, 2010, NEURO-ONCOLOGY, V12, P1113, DOI 10.1093/neuonc/noq082
   Xu ZH, 2014, ACS NANO, V8, P3636, DOI 10.1021/nn500216y
   Xu ZH, 2013, J CONTROL RELEASE, V172, P259, DOI 10.1016/j.jconrel.2013.08.021
   Zhang J, 2014, J CONTROL RELEASE, V182, P90, DOI 10.1016/j.jconrel.2014.03.016
   Zhang Y, 2013, BIOMATERIALS, V34, P8459, DOI 10.1016/j.biomaterials.2013.07.050
   Zhang Y, 2013, MOL THER, V21, P1559, DOI 10.1038/mt.2013.120
NR 53
TC 64
Z9 65
U1 4
U2 183
PU ELSEVIER SCI LTD
PI OXFORD
PA THE BOULEVARD, LANGFORD LANE, KIDLINGTON, OXFORD OX5 1GB, OXON, ENGLAND
SN 0142-9612
EI 1878-5905
J9 BIOMATERIALS
JI Biomaterials
PD NOV 15
PY 2015
VL 68
IS 
BP 54
EP 66
DI 10.1016/j.biomaterials.2015.07.053
PG 13
WC Engineering, Biomedical; Materials Science, Biomaterials
SC Engineering; Materials Science
GA CR2MY
UT WOS:000361165400006
PM 26264646
DA 2023-09-23
ER

PT J
AU Ding, SM
   Chen, GL
   Zhang, W
   Xing, CY
   Xu, X
   Xie, HY
   Lu, AL
   Chen, KJ
   Guo, HJ
   Ren, ZG
   Zheng, SS
   Zhou, L
AF Ding, Songming
   Chen, Guoliang
   Zhang, Wu
   Xing, Chunyang
   Xu, Xiao
   Xie, Haiyang
   Lu, Aili
   Chen, Kangjie
   Guo, Haijun
   Ren, Zhigang
   Zheng, Shusen
   Zhou, Lin
TI MRC-5 fibroblast-conditioned medium influences multiple pathways regulating invasion, migration, proliferation, and apoptosis in hepatocellular carcinoma
SO JOURNAL OF TRANSLATIONAL MEDICINE
LA English
DT Article
DE MRC-5-conditioned medium; Non-classical epithelial-mesenchymal transition; Integrin/FAK pathway; EMT-related transcription factors
ID dependent kinase inhibitors; e-cadherin; mesenchymal transition; cell-adhesion; integrin; expression; breast; plasticity; repressor; laminin-5
AB Background: Carcinoma associated fibroblasts (CAFs), an important component of tumor microenvironment, are capable of enhancing tumor cells invasion and migration through initiation of epithelial-mesenchymal transition (EMT). MRC-5 fibroblasts are one of the CAFs expressing alpha-smooth muscle actin. It is ascertained that medium conditioned by MRC-5 fibroblasts stimulate motility and invasion of breast cancer cells. However, its role in hepatocellular carcinoma (HCC) is less clear. The aim of our study was to investigate the effect of MRC-5-CM on HCC and explore the underlying mechanisms. Methods and results: Using a combination of techniques, the role of MRC-5-CM in HCC was evaluated. We determined that MRC-5-CM induced the non-classical EMT in Bel-7402 and MHCC-LM3 cell lines. Initiation of the non-classical EMT was mainly via quintessential redistribution of alpha-, beta- and gamma-catenin, P120 catenin, E-cadherin, and N-cadherin, rather than up-regulation of typical EMT-related transcription factors (i.e., Snail, Twist1, ZEB-1 and ZEB2). We also found that MRC-5-CM potentiated both the migration and invasion of Bel-7402 and MHCC-LM3 cells in mesenchymal movement mode through activation of the alpha 6, beta 3, beta 4, beta 7 integrin/FAK pathway and upregulation of MMP2. The flow cytometric analysis showed that MRC-5-CM induced G1 phase arrest in Bel-7402 cells with a concomitant reduction of S phase cells. In contrast, MRC-5-CM induced S phase arrest in MHCC-LM3 cells with a concomitant reduction of cells in the G2/M phase. MRC-5-CM also inhibited apoptosis in Bel-7402 cells while inducing apoptosis in MHCC-LM3 cells. Conclusion: Collectively, MRC-5-CM promoted HCC cell motility and invasiveness through initiation of the non-classical EMT, including redistribution of alpha-, beta- and gamma-catenin, P120 catenin, E-cadherin, and N-cadherin, activation of the integrin/FAK pathway, and upregulation of MMP2. Hence, MRC-5-CM exerted distinct roles in Bel-7402 and MHCC-LM3 cell viability by regulating cyclins, cyclin dependent kinases (CDKs), CDK inhibitors (CKIs), Bcl-2 family proteins and other unknown mechanosensors.
C1 [Ding, Songming; Chen, Guoliang; Zhang, Wu; Xing, Chunyang; Xu, Xiao; Xie, Haiyang; Chen, Kangjie; Guo, Haijun; Ren, Zhigang; Zheng, Shusen; Zhou, Lin] Zhejiang Univ, Sch Med, Affiliated Hosp 1, Div Hepatobiliary & Pancreat Surg,Dept Surg, Hangzhou 310003, Zhejiang, Peoples R China.
   [Lu, Aili] Zhejiang Univ, Sch Med, Affiliated Hosp 1, Div Oncol Dept, Hangzhou 310003, Zhejiang, Peoples R China.
   [Ding, Songming; Chen, Guoliang; Zhang, Wu; Xing, Chunyang; Xu, Xiao; Xie, Haiyang; Chen, Kangjie; Guo, Haijun; Ren, Zhigang; Zheng, Shusen; Zhou, Lin] Minist Publ Hlth, Key Lab Combined Multi Organ Transplantat, Hangzhou, Zhejiang, Peoples R China.
   [Ding, Songming; Chen, Guoliang; Zhang, Wu; Xing, Chunyang; Xu, Xiao; Xie, Haiyang; Chen, Kangjie; Guo, Haijun; Ren, Zhigang; Zheng, Shusen; Zhou, Lin] Key Lab Organ Trans Plantat, Hangzhou, Zhejiang, Peoples R China.
C3 Zhejiang University; Zhejiang University
RP Zhou, L (通讯作者)，Zhejiang Univ, Sch Med, Affiliated Hosp 1, Div Hepatobiliary & Pancreat Surg,Dept Surg, Hangzhou 310003, Zhejiang, Peoples R China.
EM linzhou19@163.com
FU National ST Major Project [2012ZX10002017]; Major Program of the Science and Technology Bureau of Zhejiang Province [2009C03012-1]
CR Agarwal C, 2003, ONCOGENE, V22, P8271, DOI 10.1038/sj.onc.1207158
   An SJ, 2012, EXP THER MED, V4, P226, DOI 10.3892/etm.2012.577
   Batlle E, 2000, NAT CELL BIOL, V2, P84, DOI 10.1038/35000034
   Chiappini F, 2012, INT J HEPATOL, V2012, P0, DOI 10.1155/2012/684802
   Choi YP, 2012, BIOCHEM BIOPH RES CO, V427, P642, DOI 10.1016/j.bbrc.2012.09.114
   Comijn J, 2001, MOL CELL, V7, P1267, DOI 10.1016/S1097-2765(01)00260-X
   dos Santos PB, 2012, DIAGN PATHOL, V7, P0, DOI 10.1186/1746-1596-7-104
   Eger A, 2005, ONCOGENE, V24, P2375, DOI 10.1038/sj.onc.1208429
   Engbring JA, 2008, CLIN EXP METASTAS, V25, P241, DOI 10.1007/s10585-007-9138-y
   Ferlay J, 2015, INT J CANCER, V136, PE359, DOI 10.1002/ijc.29210
   Friedl P, 2010, J CELL BIOL, V188, P11, DOI 10.1083/jcb.200909003
   GENG Y, 1993, P NATL ACAD SCI USA, V90, P10315, DOI 10.1073/pnas.90.21.10315
   Giannelli G, 2005, GASTROENTEROLOGY, V129, P1375, DOI 10.1053/j.gastro.2005.09.055
   Goc A, 2012, BRIT J CANCER, V107, P713, DOI 10.1038/bjc.2012.295
   Gross A, 1999, GENE DEV, V13, P1899, DOI 10.1101/gad.13.15.1899
   Gumbiner BM, 1996, CELL, V84, P345, DOI 10.1016/S0092-8674(00)81279-9
   Gupta SK, 2013, ONCOGENE, V32, P141, DOI 10.1038/onc.2012.41
   Heylen N, 1998, CLIN EXP METASTAS, V16, P193
   JIAO Y, 2012, PLOS ONE, V7, P0, DOI 10.1371/JOURNAL.PONE.0041591
   John C, 1998, ONCOGENE, V17, P3225
   Jung AC, 2006, CURR BIOL, V16, P1224, DOI 10.1016/j.cub.2006.04.048
   Kesanakurti D, 2013, ONCOGENE, V32, P327, DOI 10.1038/onc.2012.52
   Lahsnig C, 2009, ONCOGENE, V28, P638, DOI 10.1038/onc.2008.418
   Marchio S, 2012, EMBO MOL MED, V4, P1156, DOI 10.1002/emmm.201101164
   Neri P, 2011, BLOOD, V117, P6202, DOI 10.1182/blood-2010-06-292243
   Pouliot N, 2013, CELL ADHES MIGR, V7, P142, DOI 10.4161/cam.22125
   Revenu C, 2009, CURR OPIN GENET DEV, V19, P338, DOI 10.1016/j.gde.2009.04.007
   Savatier P, 1996, ONCOGENE, V12, P309
   Schmidt S, 2010, CELL TISSUE RES, V339, P83, DOI 10.1007/s00441-009-0892-9
   Schwartz ME, 2008, EJSO-EUR J SURG ONC, V34, P256, DOI 10.1016/j.ejso.2007.07.208
   STANLEY J, 1999, CANCER RES, V59, P1693
   Sun VCY, 2008, CLIN J ONCOL NURS, V12, P759, DOI 10.1188/08.CJON.759-766
   van Zijl F, 2009, FUTURE ONCOL, V5, P1169, DOI 10.2217/FON.09.91
   Yang J, 2004, CELL, V117, P927, DOI 10.1016/j.cell.2004.06.006
   You HN, 2011, HEPATOLOGY, V54, P879, DOI 10.1002/hep.24450
   Yuen MF, 2009, J GASTROEN HEPATOL, V24, P346, DOI 10.1111/j.1440-1746.2009.05784.x
   Zhang SM, 2013, J BIOL CHEM, V288, P1469, DOI 10.1074/jbc.M112.438341
   Zheng X, 2012, PLOS ONE, V7, P0, DOI 10.1371/journal.pone.0049581
   Ziparo V, 2002, EUR J SURG ONCOL, V28, P723, DOI 10.1053/ejso.2002.1299
NR 39
TC 25
Z9 25
U1 1
U2 16
PU BMC
PI LONDON
PA CAMPUS, 4 CRINAN ST, LONDON N1 9XW, ENGLAND
SN 1479-5876
EI 
J9 J TRANSL MED
JI J. Transl. Med.
PD JUL 22
PY 2015
VL 13
IS 
BP 
EP 
DI 10.1186/s12967-015-0588-8
PG 13
WC Medicine, Research & Experimental
SC Research & Experimental Medicine
GA CN2TS
UT WOS:000358275400001
PM 26198300
DA 2023-09-23
ER

PT J
AU Rozenchan, PB
   Pasini, FS
   Roela, RA
   Katayama, MLH
   Mundim, FGL
   Brentani, H
   Lyra, EC
   Brentani, MM
AF Rozenchan, Patricia Bortman
   Pasini, Fatima Solange
   Roela, Rosimeire A.
   Hirata Katayama, Maria Lucia
   Lopes Mundim, Fiorita Gonzales
   Brentani, Helena
   Lyra, Eduardo C.
   Brentani, Maria Mitzi
TI Specific upregulation of RHOA and RAC1 in cancer-associated fibroblasts found at primary tumor and lymph node metastatic sites in breast cancer
SO TUMOR BIOLOGY
LA English
DT Article
DE Breast cancer; Tumor microenvironment; Carcinoma-associated fibroblasts; Rho GTPases; Metastasis
ID gene-expression profiles; carcinoma-cells; protein-kinases; stromal cells; invasion; microenvironment; motility; collagen; gtpases; identification
AB The importance of tumor-stromal cell interactions in breast tumor progression and invasion is well established. Here, an evaluation of differential genomic profiles of carcinoma-associated fibroblasts (CAFs) compared to fibroblasts derived from tissues adjacent to fibroadenomas (NAFs) revealed altered focal adhesion pathways. These data were validated through confocal assays. To verify the possible role of fibroblasts in lymph node invasion, we constructed a tissue microarray consisting of primary breast cancer samples and corresponding lymph node metastasis and compared the expression of adhesion markers RhoA and Rac1 in fibroblasts located at these different locations. Two distinct tissue microarrays were constructed from the stromal component of 43 primary tumors and matched lymph node samples, respectively. Fibroblasts were characterized for their expression of alpha-smooth muscle actin (alpha-SMA) and vimentin. Moreover, we verified the level of these proteins in the stromal compartment from normal adjacent tissue and in non-compromised lymph nodes. Our immunohistochemistry revealed that 59 % of fibroblasts associated with primary tumors and 41 % of the respective metastatic lymph nodes (p = 0.271) displayed positive staining for RhoA. In line with this, 57.1 % of fibroblasts associated with primary tumors presented Rac1-positive staining, and the frequency of co-positivity within the lymph nodes was 42.9 % (p = 0.16). Expression of RhoA and Rac1 was absent in fibroblasts of adjacent normal tissue and in compromised lymph nodes. Based on our findings that no significant changes were observed between primary and metastatic lymph nodes, we suggest that fibroblasts are active participants in the invasion of cancer cells to lymph nodes and support the hypothesis that metastatic tumor cells continue to depend on their microenvironment.
C1 [Rozenchan, Patricia Bortman; Pasini, Fatima Solange; Roela, Rosimeire A.; Hirata Katayama, Maria Lucia; Brentani, Maria Mitzi] Univ Sao Paulo, Sch Med, Radiol & Oncol Dept, BR-01246903 Sao Paulo, SP, Brazil.
   [Rozenchan, Patricia Bortman] Colsan Blood Bank Beneficent Assoc, Sao Paulo, SP, Brazil.
   [Rozenchan, Patricia Bortman] Univ Fed Sao Paulo, Sch Med, Dept Gynecol, Sao Paulo, SP, Brazil.
   [Lopes Mundim, Fiorita Gonzales] Vale Sapucai Univ, Dept Pathol, Pouso Alegre, MG, Brazil.
   [Brentani, Helena] Univ Sao Paulo, Sch Med, Dept Psychiat, BR-01246903 Sao Paulo, SP, Brazil.
   [Lyra, Eduardo C.] Brazilian Inst Canc Control, BR-03102002 Sao Paulo, SP, Brazil.
C3 Universidade de Sao Paulo; Universidade Federal de Sao Paulo (UNIFESP); Universidade de Sao Paulo
RP Rozenchan, PB (通讯作者)，Univ Sao Paulo, Sch Med, Radiol & Oncol Dept, Av Dr Arnaldo 455,Sala 4112, BR-01246903 Sao Paulo, SP, Brazil.
EM pbrozenchan@hotmail.com
FU Fundacao de Amparo a Pesquisa no Estado de Sao Paulo (FAPESP) [01/13513-1, 05/51593-5, 04/04607-8, 05/60333-7, 2014/03090-3, 09/10088-7]; Conselho Nacional de Desenvolvimento Cientifico e Tecnologico (CNPq); Fundacao de Amparo a Pesquisa do Estado de Sao Paulo (FAPESP) [09/10088-7, 04/04607-8] Funding Source: FAPESP
CR Aboussekhra A, 2011, INT J DEV BIOL, V55, P841, DOI 10.1387/ijdb.113362aa
   Allred DC, 1998, MODERN PATHOL, V11, P155
   Angelucci C, 2012, PLOS ONE, V7, P0, DOI 10.1371/journal.pone.0050804
   Arias-Romero LE, 2010, ONCOGENE, V29, P5839, DOI 10.1038/onc.2010.318
   Berenjeno IM, 2008, CLIN TRANSL ONCOL, V10, P726, DOI 10.1007/s12094-008-0279-5
   Buess M, 2007, GENOME BIOL, V8, P0, DOI 10.1186/gb-2007-8-9-r191
   Casbas-Hernandez P, 2011, J BIOMED BIOTECHNOL, V0, P0, DOI DOI 10.1155/2011/520987
   Casey T, 2009, BREAST CANCER RES TR, V114, P47, DOI 10.1007/s10549-008-9982-8
   Chan CH, 2010, NAT CELL BIOL, V12, P457, DOI 10.1038/ncb2047
   Chang YWE, 2006, CANCER RES, V66, P11700, DOI 10.1158/0008-5472.CAN-06-1818
   Conklin MW, 2011, AM J PATHOL, V178, P1221, DOI 10.1016/j.ajpath.2010.11.076
   Dang TT, 2011, CANCER RES, V71, P6857, DOI 10.1158/0008-5472.CAN-11-1818
   Del Valle PR, 2014, GENET MOL BIOL, V37, P480, DOI 10.1590/S1415-47572014000400002
   Dummler B, 2009, CANCER METAST REV, V28, P51, DOI 10.1007/s10555-008-9168-1
   Garcia MF, 2010, INT J EXP PATHOL, V91, P324, DOI 10.1111/j.1365-2613.2010.00709.x
   Fritz G, 2002, BRIT J CANCER, V87, P635, DOI 10.1038/sj.bjc.6600510
   Gaggioli C, 2007, NAT CELL BIOL, V9, P1392, DOI 10.1038/ncb1658
   Halon A, 2013, CELL ONCOL, V36, P181, DOI 10.1007/s13402-013-0125-9
   Hawsawi NM, 2008, CANCER RES, V68, P2717, DOI 10.1158/0008-5472.CAN-08-0192
   Heasman SJ, 2008, NAT REV MOL CELL BIO, V9, P690, DOI 10.1038/nrm2476
   Kalluri R, 2006, NAT REV CANCER, V6, P392, DOI 10.1038/nrc1877
   KHOSRAVIFAR R, 1995, MOL CELL BIOL, V15, P6443
   LeBedis C, 2002, INT J CANCER, V100, P2, DOI 10.1002/ijc.10481
   Montel V, 2006, INT J CANCER, V119, P251, DOI 10.1002/ijc.21757
   Pathology Reporting of Breast Disease, 2005, NHSBSP PUBL, V58, P0
   Polyak K, 2010, CSH PERSPECT BIOL, V2, P0, DOI 10.1101/cshperspect.a003244
   Rhee S, 2007, ADV DRUG DELIVER REV, V59, P1299, DOI 10.1016/j.addr.2007.08.006
   Rider L, 2013, MOL ENDOCRINOL, V27, P1048, DOI 10.1210/me.2012-1322
   Ridley AJ, 2004, BREAST CANCER RES TR, V84, P13, DOI 10.1023/B:BREA.0000018423.47497.c6
   Rosel D, 2008, MOL CANCER RES, V6, P1410, DOI 10.1158/1541-7786.MCR-07-2174
   Rozenchan PB, 2009, INT J CANCER, V125, P2767, DOI 10.1002/ijc.24646
   Sahai E, 2003, NAT CELL BIOL, V5, P711, DOI 10.1038/ncb1019
   Sells MA, 2000, J CELL BIOL, V151, P1449, DOI 10.1083/jcb.151.7.1449
   Shin YJ, 2013, PLOS ONE, V8, P0, DOI 10.1371/journal.pone.0071495
   Singer CF, 2008, BREAST CANCER RES TR, V110, P273, DOI 10.1007/s10549-007-9725-2
   Spiering D, 2011, CELL ADHES MIGR, V5, P170, DOI 10.4161/cam.5.2.14403
   Sugimoto H, 2006, CANCER BIOL THER, V5, P1640, DOI 10.4161/cbt.5.12.3354
   Tchou J, 2012, BMC MED GENOMICS, V5, P0, DOI 10.1186/1755-8794-5-39
   Tse JC, 2007, J CELL BIOCHEM, V101, P816, DOI 10.1002/jcb.21215
   Verghese ET, 2013, J PATHOL, V231, P388, DOI 10.1002/path.4248
   Wheeler AP, 2004, EXP CELL RES, V301, P43, DOI 10.1016/j.yexcr.2004.08.012
   Wolff AC, 2014, ARCH PATHOL LAB MED, V138, P241, DOI 10.5858/arpa.2013-0953-SA
   Wu YJ, 2014, ASIA-PAC J CLIN ONCO, V10, PE33, DOI 10.1111/ajco.12052
   Xouri G, 2010, SEMIN CELL DEV BIOL, V21, P40, DOI 10.1016/j.semcdb.2009.11.017
   Yenidunya S, 2011, DIAGN PATHOL, V6, P0, DOI 10.1186/1746-1596-6-18
   Ying C, 2005, ARCH PATHOL LAB MED, V129, P82
NR 46
TC 16
Z9 20
U1 0
U2 4
PU SAGE PUBLICATIONS LTD
PI LONDON
PA 1 OLIVERS YARD, 55 CITY ROAD, LONDON EC1Y 1SP, ENGLAND
SN 1010-4283
EI 1423-0380
J9 TUMOR BIOL
JI Tumor Biol.
PD DEC 15
PY 2015
VL 36
IS 12
BP 9589
EP 9597
DI 10.1007/s13277-015-3727-1
PG 9
WC Oncology
SC Oncology
GA CZ8DC
UT WOS:000367329300054
PM 26142737
DA 2023-09-23
ER

PT J
AU Angelucci, C
   Maulucci, G
   Colabianchi, A
   Iacopino, F
   D'Alessio, A
   Maiorana, A
   Palmieri, V
   Papi, M
   De Spirito, M
   Di Leone, A
   Masetti, R
   Sica, G
AF Angelucci, C.
   Maulucci, G.
   Colabianchi, A.
   Iacopino, F.
   D'Alessio, A.
   Maiorana, A.
   Palmieri, V.
   Papi, M.
   De Spirito, M.
   Di Leone, A.
   Masetti, R.
   Sica, G.
TI Stearoyl-CoA desaturase 1 and paracrine diffusible signals have a major role in the promotion of breast cancer cell migration induced by cancer-associated fibroblasts
SO BRITISH JOURNAL OF CANCER
LA English
DT Article
DE breast cancer cells; fibroblasts; SCD1; SREBP1; cell migration
ID element-binding proteins; mammary-tumor growth; membrane-fluidity; stromal fibroblasts; prostate-cancer; expression; carcinoma; invasion; acid; mice
AB Background: Despite the recognised contribution of the stroma to breast cancer development and progression, the effective targeting of the tumor microenvironment remains a challenge to be addressed. We previously reported that normal fibroblasts (NFs) and, notably, breast cancer-associated fibroblasts (CAFs) induced epithelial-to-mesenchymal transition and increases in cell membrane fluidity and migration in well-(MCF-7) and poorly-differentiated (MDA-MB-231) breast cancer cells. This study was designed to better define the role played, especially by CAFs, in promoting breast tumor cell migration. Methods: Fibroblast/breast cancer cell co-cultures were set up to investigate the influence of NFs and CAFs on gene and protein expression of Stearoyl-CoA desaturase 1 (SCD1), the main enzyme regulating membrane fluidity, as well as on the protein level and activity of its transcription factor, the sterol regulatory element-binding protein 1 (SREBP1), in MCF-7 and MDA-MB-231 cells. To assess the role of SREBP1 in the regulation of SCD1 expression, the desaturase levels were also determined in tumor cells treated with an SREBP1 inhibitor. Migration was evaluated by wound-healing assay in SCD1inhibited (by small-interfering RNA (siRNA) or pharmacologically) cancer cells and the effect of CAF-conditioned medium was also assessed. To define the role of stroma-derived signals in cancer cell migration speed, cell-tracking analysis was performed in the presence of neutralising antibodies to hepatocyte growth factor, transforming growth factor-beta or basic fibroblast growth factor. Results: A two to three fold increase in SCD1 mRNA and protein expression has been induced, particularly by CAFs, in the two cancer cell lines that appear to be dependent on SREBP1 activity in MCF-7 but not in MDA-MB-231 cells. Both siRNA-mediated and pharmacological inhibition of SCD1 impaired tumor cells migration, also when promoted by CAF-released soluble factors. Fibroblast-triggered increase in cancer cell migration speed was markedly reduced or abolished by neutralising the above growth factors. Conclusion: These results provide further insights in understanding the role of CAFs in promoting tumor cell migration, which may help to design new stroma-based therapeutic strategies.
C1 [Angelucci, C.; Colabianchi, A.; Iacopino, F.; D'Alessio, A.; Sica, G.] Univ Cattolica Sacro Cuore, Fac Med A Gemelli, Inst Histol & Embryol, I-00168 Rome, Italy.
   [Maulucci, G.; Maiorana, A.; Palmieri, V.; Papi, M.; De Spirito, M.] Univ Cattolica Sacro Cuore, Fac Med A Gemelli, Inst Phys, I-00168 Rome, Italy.
   [Di Leone, A.; Masetti, R.] Univ Cattolica Sacro Cuore, Fac Med A Gemelli, Dept Surg, Breast Unit, I-00168 Rome, Italy.
C3 Catholic University of the Sacred Heart; IRCCS Policlinico Gemelli; Catholic University of the Sacred Heart; IRCCS Policlinico Gemelli; Catholic University of the Sacred Heart; IRCCS Policlinico Gemelli
RP De Spirito, M (通讯作者)，Univ Cattolica Sacro Cuore, Fac Med A Gemelli, Inst Histol & Embryol, I-00168 Rome, Italy.
EM m.despirito@rm.unicatt.it
FU Susan G Komen, Italian Affiliate (Rome, Italy)
CR Angelucci C, 2012, PLOS ONE, V7, P0, DOI 10.1371/journal.pone.0050804
   Bhowmick NA, 2004, NATURE, V432, P332, DOI 10.1038/nature03096
   CAMPS JL, 1990, P NATL ACAD SCI USA, V87, P75, DOI 10.1073/pnas.87.1.75
   Cao XC, 2013, PLOS ONE, V8, P0, DOI 10.1371/journal.pone.0056735
   De Wever O, 2008, INT J CANCER, V123, P2229, DOI 10.1002/ijc.23925
   Demoulin JB, 2004, J BIOL CHEM, V279, P35392, DOI 10.1074/jbc.M405924200
   ENOCH HG, 1976, J BIOL CHEM, V251, P5095
   Erez N, 2013, BIOCHEM BIOPH RES CO, V437, P397, DOI 10.1016/j.bbrc.2013.06.089
   Ettinger SL, 2004, CANCER RES, V64, P2212, DOI 10.1158/0008-5472.CAN-2148-2
   Faergeman NJ, 1997, BIOCHEM J, V323, P1
   Gialeli C, 2014, CURR PHARM DESIGN, V20, P2843, DOI 10.2174/13816128113199990592
   Giulianelli S, 2008, INT J CANCER, V123, P2518, DOI 10.1002/ijc.23802
   Hase T, 2006, J ORAL PATHOL MED, V35, P136, DOI 10.1111/j.1600-0714.2006.00397.x
   Horton JD, 2003, P NATL ACAD SCI USA, V100, P12027, DOI 10.1073/pnas.1534923100
   Hu M, 2008, CANCER CELL, V13, P394, DOI 10.1016/j.ccr.2008.03.007
   Igal R Ariel, 2011, CANCERS (BASEL), V3, P2462, DOI 10.3390/cancers3022462
   Jedeszko C, 2009, CANCER RES, V69, P9148, DOI 10.1158/0008-5472.CAN-09-1043
   Jiang WG, 2003, CLIN CANCER RES, V9, P4274
   Kuperwasser C, 2004, P NATL ACAD SCI USA, V101, P4966, DOI 10.1073/pnas.0401064101
   Lebret SC, 2007, BREAST CANCER RES, V9, P0, DOI 10.1186/bcr1656
   LI J, 1994, INT J CANCER, V57, P348, DOI 10.1002/ijc.2910570310
   Liao D, 2009, PLOS ONE, V4, P0, DOI 10.1371/journal.pone.0007965
   Luyimbazi D, 2010, MOL CANCER THER, V9, P2770, DOI 10.1158/1535-7163.MCT-09-0980
   Moore S, 2005, INT J CANCER, V114, P563, DOI 10.1002/ijc.20773
   NAKAZAWA I, 1989, TOHOKU J EXP MED, V157, P193, DOI 10.1620/tjem.157.193
   Neve RM, 2006, CANCER CELL, V10, P515, DOI 10.1016/j.ccr.2006.10.008
   Ntambi JM, 2004, LIPIDS, V39, P1061, DOI 10.1007/s11745-004-1331-2
   Ostman A, 2009, CURR OPIN GENET DEV, V19, P67, DOI 10.1016/j.gde.2009.01.003
   Orimo A, 2005, CELL, V121, P335, DOI 10.1016/j.cell.2005.02.034
   Pandey PR, 2012, RECENT PAT ANTI-CANC, V7, P185
   Parr C, 2006, INT J CANCER, V119, P1176, DOI 10.1002/ijc.21881
   Polyak K, 2010, CSH PERSPECT BIOL, V2, P0, DOI 10.1101/cshperspect.a003244
   Sadlonova A, 2009, CANCER MICROENVIRON, V2, P9, DOI 10.1007/s12307-008-0017-0
   Samuel W, 2002, J BIOL CHEM, V277, P59, DOI 10.1074/jbc.M108730200
   Scaglia N, 2005, J BIOL CHEM, V280, P25339, DOI 10.1074/jbc.M501159200
   Scaglia N, 2005, BBA-MOL CELL BIOL L, V1687, P141, DOI 10.1016/j.bbalip.2004.11.015
   Scaglia N, 2008, INT J ONCOL, V33, P839, DOI 10.3892/ijo_00000072
   Scaglia N, 2009, PLOS ONE, V4, P0, DOI 10.1371/journal.pone.0006812
   STUBBS CD, 1984, BIOCHIM BIOPHYS ACTA, V779, P89, DOI 10.1016/0304-4157(84)90005-4
   Stuelten CH, 2010, PLOS ONE, V5, P0, DOI 10.1371/journal.pone.0009832
   Swinnen JV, 2000, INT J CANCER, V88, P176, DOI 10.1002/1097-0215(20001015)88:2<176::AID-IJC5>3.0.CO;2-3
   Tang DG, 2002, BIOL CHEM, V383, P425, DOI 10.1515/BC.2002.046
   TARABOLETTI G, 1989, INT J CANCER, V44, P707, DOI 10.1002/ijc.2910440426
   Tarin D, 2013, CANCER METAST REV, V32, P553, DOI 10.1007/s10555-013-9438-4
   Thai SF, 2001, CARCINOGENESIS, V22, P1317, DOI 10.1093/carcin/22.8.1317
   Tyan SW, 2011, PLOS ONE, V6, P0, DOI 10.1371/journal.pone.0015313
   Wang LY, 2013, MOL ONCOL, V7, P1116, DOI 10.1016/j.molonc.2013.08.007
   Zaidi N, 2012, MOL CANCER THER, V11, P1925, DOI 10.1158/1535-7163.MCT-12-0095
   Zeisig R, 2007, ARCH BIOCHEM BIOPHYS, V459, P98, DOI 10.1016/j.abb.2006.09.030
   Zhou HY, 2011, CURR PROTEIN PEPT SC, V12, P30
NR 50
TC 28
Z9 31
U1 1
U2 23
PU NATURE PUBLISHING GROUP
PI LONDON
PA MACMILLAN BUILDING, 4 CRINAN ST, LONDON N1 9XW, ENGLAND
SN 0007-0920
EI 1532-1827
J9 BRIT J CANCER
JI Br. J. Cancer
PD MAY 12
PY 2015
VL 112
IS 10
BP 1675
EP 1686
DI 10.1038/bjc.2015.135
PG 12
WC Oncology
SC Oncology
GA CH9SL
UT WOS:000354376500008
PM 25880005
DA 2023-09-23
ER

PT J
AU Choe, C
   Shin, YS
   Kim, C
   Choi, SJ
   Lee, J
   Kim, SY
   Cho, YB
   Kim, J
AF Choe, Chungyoul
   Shin, Yong-Sung
   Kim, Changhoon
   Choi, So-Jung
   Lee, Jinseon
   Kim, So Young
   Cho, Yong Beom
   Kim, Jhingook
TI Crosstalk with cancer-associated fibroblasts induces resistance of non-small cell lung cancer cells to epidermal growth factor receptor tyrosine kinase inhibition
SO ONCOTARGETS AND THERAPY
LA English
DT Article
DE CAFs; lung cancer; NSCLC; direct coculture; hedgehog signaling; EMT; actin; EGFR TKIs
ID epithelial-mesenchymal transition; tumor-stromal interactions; drug-resistance; egfr mutations; increased sensitivity; targeted therapy; hedgehog pathway; enhance motility; gene-expression; copy number
AB Although lung cancers with activating mutations in the epidermal growth factor receptor (EGFR) are highly sensitive to selective EGFR tyrosine kinase inhibitors (TKIs), these tumors invariably develop acquired drug resistance. Host stromal cells have been found to have a considerable effect on the sensitivity of cancer cells to EGFR TKIs. Little is known, however, about the signaling mechanisms through which stromal cells contribute to the response to EGFR TKI in non-small cell lung cancer. This work examined the role of hedgehog signaling in cancer-associated fibroblast (CAF)-mediated resistance of lung cancer cells to the EGFR TKI erlotinib. PC9 cells, non-small cell lung cancer cells with EGFR-activating mutations, became resistant to the EGFR TKI erlotinib when cocultured in vitro with CAFs. Polymerase chain reaction and immunocytochemical assays showed that CAFs induced epithelial to mesenchymal transition phenotype in PC9 cells, with an associated change in the expression of epithelial to mesenchymal transition marker proteins including vimentin. Importantly, CAFs induce upregulation of the 7-transmembrane protein smoothened, the central signal transducer of hedgehog, suggesting that the hedgehog signaling pathway is active in CAF-mediated drug resistance. Indeed, downregulation of smoothened activity with the smoothened antagonist cyclopamine induces remodeling of the actin cytoskeleton independently of Gli-mediated transcriptional activity in PC9 cells. These findings indicate that crosstalk with CAFs plays a critical role in resistance of lung cancer to EGFR TKIs through induction of the epithelial to mesenchymal transition and may be an ideal therapeutic target in lung cancer.
C1 [Choe, Chungyoul; Shin, Yong-Sung; Choi, So-Jung; Lee, Jinseon; Kim, So Young; Kim, Jhingook] Sungkyunkwan Univ, Samsung Biomed Res Inst, Samsung Med Ctr, Sch Med, Seoul 135710, South Korea.
   [Kim, Changhoon] Hanyang Univ, Dept Biomed Sci, Grad Sch Biomed & Engn, Seoul 133791, South Korea.
   [Cho, Yong Beom] Sungkyunkwan Univ, Dept Surg, Samsung Med Ctr, Sch Med, Seoul 135710, South Korea.
   [Kim, Jhingook] Sungkyunkwan Univ, Dept Thorac Surg, Samsung Med Ctr, Sch Med, Seoul 135710, South Korea.
C3 Sungkyunkwan University (SKKU); Samsung Medical Center; Hanyang University; Sungkyunkwan University (SKKU); Samsung Medical Center; Sungkyunkwan University (SKKU); Samsung Medical Center
RP Kim, J (通讯作者)，Sungkyunkwan Univ, Dept Thorac Surg, Samsung Med Ctr, Sch Med, 81 Irwon Ro, Seoul 135710, South Korea.
EM jkimsmc@skku.edu
FU Seoul RBD program [SS100010]; Basic Science Research Program through the National Research Foundation of Korea (NRF) - Ministry of Science, ICT & Future Planning [2013R1A1A2062457]; National Research Foundation of Korea [2013R1A1A2062457] Funding Source: Korea Institute of Science & Technology Information (KISTI), National Science & Technology Information Service (NTIS)
CR Ahmad A, 2013, J HEMATOL ONCOL, V6, P0, DOI 10.1186/1756-8722-6-77
   Amakye D, 2013, NAT MED, V19, P1410, DOI 10.1038/nm.3389
   An J, 2013, J CANCER RES CLIN, V139, P379, DOI 10.1007/s00432-012-1328-6
   Ayers KL, 2010, TRENDS CELL BIOL, V20, P287, DOI 10.1016/j.tcb.2010.02.002
   Bijlsma MF, 2007, CELL SIGNAL, V19, P2596, DOI 10.1016/j.cellsig.2007.08.011
   Byers LA, 2013, CLIN CANCER RES, V19, P279, DOI 10.1158/1078-0432.CCR-12-1558
   Carey KD, 2006, CANCER RES, V66, P8163, DOI 10.1158/0008-5472.CAN-06-0453
   Chen JK, 2002, GENE DEV, V16, P2743, DOI 10.1101/gad.1025302
   Choe C, 2013, ANTICANCER RES, V33, P3715
   Chung JH, 2011, LUNG CANCER, V73, P176, DOI 10.1016/j.lungcan.2010.11.011
   Cox G, 2000, CLIN CANCER RES, V6, P2349
   Cufii S, 2013, SCI REP-UK, V3, P1, DOI 10.1038/srep02459
   Doss GPC, 2014, SCI REP-UK, V4, P0, DOI 10.1038/srep05868
   Ferlay J, 2010, INT J CANCER, V127, P2893, DOI 10.1002/ijc.25516
   Fuchs BC, 2008, CANCER RES, V68, P2391, DOI 10.1158/0008-5472.CAN-07-2460
   Fukuoka M, 2003, J CLIN ONCOL, V21, P2237, DOI 10.1200/JCO.2003.10.038
   Godin-Heymann N, 2007, CANCER RES, V67, P7319, DOI 10.1158/0008-5472.CAN-06-4625
   Gusenbauer S, 2013, ONCOGENE, V32, P3846, DOI 10.1038/onc.2012.396
   Hirsch FR, 2003, J CLIN ONCOL, V21, P3798, DOI 10.1200/JCO.2003.11.069
   Holohan C, 2013, NAT REV CANCER, V13, P714, DOI 10.1038/nrc3599
   Huang SD, 2012, CELL, V151, P937, DOI 10.1016/j.cell.2012.10.035
   Isohata N, 2009, INT J CANCER, V125, P1212, DOI 10.1002/ijc.24400
   Janne PA, 2009, NAT REV DRUG DISCOV, V8, P709, DOI 10.1038/nrd2871
   Janji B, 2010, J CELL MOL MED, V14, P1264, DOI 10.1111/j.1582-4934.2009.00918.x
   Joost S, 2012, CANCER RES, V72, P88, DOI 10.1158/0008-5472.CAN-10-4621
   Kim SH, 2013, ANTICANCER RES, V33, P2001
   Kobayashi S, 2005, NEW ENGL J MED, V352, P786, DOI 10.1056/NEJMoa044238
   Kong HJ, 2007, NAT REV DRUG DISCOV, V6, P455, DOI 10.1038/nrd2309
   Kris MG, 2003, JAMA-J AM MED ASSOC, V290, P2149, DOI 10.1001/jama.290.16.2149
   Linardou H, 2009, NAT REV CLIN ONCOL, V6, P352, DOI 10.1038/nrclinonc.2009.62
   Lynch TJ, 2004, NEW ENGL J MED, V350, P2129, DOI 10.1056/NEJMoa040938
   Madar S, 2013, TRENDS MOL MED, V19, P447, DOI 10.1016/j.molmed.2013.05.004
   Maeshima AM, 2002, CANCER, V95, P2546, DOI 10.1002/cncr.11006
   Maitah MY, 2011, PLOS ONE, V6, P0, DOI 10.1371/journal.pone.0016068
   McMillin DW, 2013, NAT REV DRUG DISCOV, V12, P217, DOI 10.1038/nrd3870
   Mitsudomi T, 2013, NAT REV CLIN ONCOL, V10, P235, DOI 10.1038/nrclinonc.2013.22
   Moyer JD, 1997, CANCER RES, V57, P4838
   Mueller MM, 2004, NAT REV CANCER, V4, P839, DOI 10.1038/nrc1477
   Mulloy R, 2007, CANCER RES, V67, P2325, DOI 10.1158/0008-5472.CAN-06-4293
   Navab R, 2011, P NATL ACAD SCI USA, V108, P7160, DOI 10.1073/pnas.1014506108
   Niederst MJ, 2013, SCI SIGNAL, V6, P0, DOI 10.1126/scisignal.2004652
   Ohta H, 2009, BRIT J CANCER, V100, P389, DOI 10.1038/sj.bjc.6604846
   Omenetti A, 2008, J CLIN INVEST, V118, P3331, DOI 10.1172/JCI35875
   Oxnard GR, 2013, J CLIN ONCOL, V31, P1097, DOI 10.1200/JCO.2012.42.9829
   Paez JG, 2004, SCIENCE, V304, P1497, DOI 10.1126/science.1099314
   Pao W, 2005, PLOS MED, V2, P225, DOI 10.1371/journal.pmed.0020073
   Pao W, 2011, LANCET ONCOL, V12, P175, DOI 10.1016/S1470-2045(10)70087-5
   Pao W, 2010, NAT REV CANCER, V10, P760, DOI 10.1038/nrc2947
   Polizio AH, 2011, J BIOL CHEM, V286, P19589, DOI 10.1074/jbc.M110.197111
   Robert G, 2006, CANCER RES, V66, P7516, DOI 10.1158/0008-5472.CAN-05-3189
   Rosell R, 2013, LANCET, V382, P720, DOI 10.1016/S0140-6736(13)61715-8
   Sasaki N, 2010, MOL CELL NEUROSCI, V45, P335, DOI 10.1016/j.mcn.2010.07.006
   Sequist LV, 2011, SCI TRANSL MED, V3, P0, DOI 10.1126/scitranslmed.3002003
   Sharma SV, 2007, NAT REV CANCER, V7, P169, DOI 10.1038/nrc2088
   Shepherd FA, 2005, NEW ENGL J MED, V353, P123, DOI 10.1056/NEJMoa050753
   SHIMOSATO Y, 1980, AM J SURG PATHOL, V4, P365, DOI 10.1097/00000478-198008000-00005
   Siegel RL, 2017, CA-CANCER J CLIN, V67, P7, DOI 10.3322/caac.21387
   Sirica AE, 2012, NAT REV GASTRO HEPAT, V9, P44, DOI 10.1038/nrgastro.2011.222
   Soh J, 2009, PLOS ONE, V4, P0, DOI 10.1371/journal.pone.0007464
   Taipale J, 2000, NATURE, V406, P1005, DOI 10.1038/35023008
   Thiery JP, 2006, NAT REV MOL CELL BIO, V7, P131, DOI 10.1038/nrm1835
   Uramoto H, 2011, LUNG CANCER, V73, P361, DOI 10.1016/j.lungcan.2011.01.008
   Vicent S, 2012, CANCER RES, V72, P5744, DOI 10.1158/0008-5472.CAN-12-1097
   Volm M, 1998, BRIT J CANCER, V77, P663, DOI 10.1038/bjc.1998.106
   Wakeling AE, 2002, CANCER RES, V62, P5749
   Wald O, 2011, J THORAC CARDIOV SUR, V141, P1503, DOI 10.1016/j.jtcvs.2010.11.056
   Wang W, 2009, CLIN CANCER RES, V15, P6630, DOI 10.1158/1078-0432.CCR-09-1001
   Wheeler DL, 2010, NAT REV CLIN ONCOL, V7, P493, DOI 10.1038/nrclinonc.2010.97
   Wong GS, 2013, BRIT J CANCER, V108, P755, DOI 10.1038/bjc.2012.592
   Xie M, 2012, J CELL BIOCHEM, V113, P1501, DOI 10.1002/jcb.24019
   Yao Z, 2010, P NATL ACAD SCI USA, V107, P15535, DOI 10.1073/pnas.1009472107
   Yoo YA, 2011, CANCER RES, V71, P7061, DOI 10.1158/0008-5472.CAN-11-1338
   Yoshikawa S, 2013, ONCOGENE, V32, P27, DOI 10.1038/onc.2012.21
   Yun CH, 2008, P NATL ACAD SCI USA, V105, P2070, DOI 10.1073/pnas.0709662105
   Zakowski MF, 2006, NEW ENGL J MED, V355, P213, DOI 10.1056/NEJMc053610
   Zhang ZF, 2012, NAT GENET, V44, P852, DOI 10.1038/ng.2330
   Zheng X, 2012, PLOS ONE, V7, P0, DOI 10.1371/journal.pone.0049581
NR 77
TC 48
Z9 53
U1 0
U2 6
PU DOVE MEDICAL PRESS LTD
PI ALBANY
PA PO BOX 300-008, ALBANY, AUCKLAND 0752, NEW ZEALAND
SN 1178-6930
EI 
J9 ONCOTARGETS THER
JI OncoTargets Ther.
PD JUN 15
PY 2015
VL 8
IS 
BP 3665
EP 3678
DI 10.2147/OTT.S89659
PG 14
WC Biotechnology & Applied Microbiology; Oncology
SC Biotechnology & Applied Microbiology; Oncology
GA CX9QU
UT WOS:000366041200001
PM 26676152
DA 2023-09-23
ER

PT J
AU McDonald, LT
   Russell, DL
   Kelly, RR
   Xiong, Y
   Motamarry, A
   Patel, RK
   Jones, JA
   Watson, PM
   Turner, DP
   Watson, DK
   Soloff, AC
   Findlay, VJ
   LaRue, AC
AF McDonald, Lindsay T.
   Russell, Dayvia L.
   Kelly, Ryan R.
   Xiong, Ying
   Motamarry, Anjan
   Patel, Risha K.
   Jones, Jeffrey A.
   Watson, Patricia M.
   Turner, David P.
   Watson, Dennis K.
   Soloff, Adam C.
   Findlay, Victoria J.
   LaRue, Amanda C.
TI Hematopoietic Stem Cell-Derived Cancer-Associated Fibroblasts Are Novel Contributors to the Pro-Tumorigenic Microenvironment
SO NEOPLASIA
LA English
DT Article
ID carcinoma-associated fibroblasts; endothelial growth-factor; human breast-cancer; gene-expression; mesenchymal transition; stromal fibroblasts; microvessel density; tumor angiogenesis; poor-prognosis; in-vivo
AB Targeting the tumor microenvironment is critical toward improving the effectiveness of cancer therapeutics. Cancer-associated fibroblasts (CAFs) are one of the most abundant cell types of the tumor microenvironment, playing an important role in tumor progression. Multiple origins for CAFs have been proposed including resident fibroblasts, adipocytes, and bonemarrow. Our laboratory previously identified a novel hematopoietic stem cell (HSC) origin for CAFs; however, the functional roles of HSC-derived CAFs (HSC-CAFs) in tumor progression have not yet been examined. To test the hypothesis that HSC-CAFs promote tumor progression through contribution to extracellular matrix (ECM) and paracrine production of pro-angiogenic factors, we developed a method to isolate HSC-CAFs. HSC-CAFs were profiled on the basis of their expression of hematopoietic and fibroblastic markers in two murine tumor models. Profiling revealed production of factors associated with ECM deposition and remodeling. Functional in vivo studies showed that co-injection of HSC-CAFs with tumor cells resulted in increased tumor growth rate and significantly larger tumors than tumor cells alone. Immunohistochemical studies revealed increased blood vessel density with co-injection, demonstrating a role for HSC-CAFs in tumor vascularization. Mechanistic in vitro studies indicated that HSC-CAFs play a role in producing vascular endothelial growth factor A and transforming growth factor-beta 1 in endothelial tube formation and patterning. In vitro and in vivo findings suggest that HSC-CAFs are a critical component of the tumor microenvironment and suggest that targeting the novel HSC-CAF may be a promising therapeutic strategy.
C1 [McDonald, Lindsay T.; Russell, Dayvia L.; Kelly, Ryan R.; Xiong, Ying; LaRue, Amanda C.] Ralph H Johnson Vet Affairs Med Ctr, Res Serv, Charleston, SC 29425 USA.
   [McDonald, Lindsay T.; Russell, Dayvia L.; Kelly, Ryan R.; Xiong, Ying; Turner, David P.; Watson, Dennis K.; Findlay, Victoria J.; LaRue, Amanda C.] Med Univ S Carolina, Dept Pathol & Lab Med, Charleston, SC 29425 USA.
   [McDonald, Lindsay T.; Russell, Dayvia L.; Kelly, Ryan R.; Xiong, Ying; Watson, Patricia M.; Turner, David P.; Watson, Dennis K.; Soloff, Adam C.; Findlay, Victoria J.; LaRue, Amanda C.] Med Univ S Carolina, Hollings Canc Ctr, Charleston, SC 29425 USA.
   [Motamarry, Anjan] Med Univ S Carolina, Coll Grad Studies, Charleston, SC 29425 USA.
   [Patel, Risha K.; Jones, Jeffrey A.] Med Univ S Carolina, Dept Surg, Div Cardiothorac Res, Charleston, SC 29425 USA.
   [Watson, Patricia M.] Med Univ S Carolina, Dept Med, Charleston, SC 29425 USA.
   [Soloff, Adam C.] Med Univ S Carolina, Dept Microbiol & Immunol, Charleston, SC 29425 USA.
C3 US Department of Veterans Affairs; Veterans Health Administration (VHA); Ralph H Johnson VA Medical Center; Medical University of South Carolina; Medical University of South Carolina; Medical University of South Carolina; Medical University of South Carolina; Medical University of South Carolina; Medical University of South Carolina
RP LaRue, AC (通讯作者)，Ralph H Johnson Vet Affairs Med Ctr, 109 Bee St,Res 151, Charleston, SC 29425 USA.
EM laruerc@musc.edu
FU NIH (National Institutes of Health)/NCI (National Cancer Institute) [R01 CA148772]; Biomedical Laboratory Research and Development Program of the Department of Veterans Affairs; Hollings Cancer Center [P30 CA138313]
CR Abangan RS, 2010, AM J PATHOL, V176, P1914, DOI 10.2353/ajpath.2010.080839
   Augsten M, 2014, FRONT ONCOL, V4, P0, DOI 10.3389/fonc.2014.00062
   Barresi V, 2010, VIRCHOWS ARCH, V457, P11, DOI 10.1007/s00428-010-0933-5
   Barth PJ, 2002, VIRCHOWS ARCH, V440, P298, DOI 10.1007/s004280100530
   Bauer M, 2010, ONCOGENE, V29, P1732, DOI 10.1038/onc.2009.463
   Bisson C, 2003, INT J CANCER, V105, P7, DOI 10.1002/ijc.11012
   Boyd NF, 2007, NEW ENGL J MED, V356, P227, DOI 10.1056/NEJMoa062790
   Cardone A, 1997, PANMINERVA MED, V39, P174
   Casey T, 2009, BREAST CANCER RES TR, V114, P47, DOI 10.1007/s10549-008-9982-8
   Davalos AR, 2010, CANCER METAST REV, V29, P273, DOI 10.1007/s10555-010-9220-9
   dos Reis ST, 2011, CLINICS, V66, P1143, DOI 10.1590/S1807-59322011000700004
   DUNPHY JE, 1963, NEW ENGL J MED, V268, P1367, DOI 10.1056/NEJM196306202682501
   Ebihara Y, 2006, EXP HEMATOL, V34, P219, DOI 10.1016/j.exphem.2005.10.008
   Finak G, 2008, NAT MED, V14, P518, DOI 10.1038/nm1764
   FOLKMAN J, 1971, NEW ENGL J MED, V285, P1182
   Franco OE, 2011, CANCER RES, V71, P1272, DOI 10.1158/0008-5472.CAN-10-3142
   Gyftopoulos K, 2011, UROL INT, V87, P464, DOI 10.1159/000329289
   Hanahan D, 2000, CELL, V100, P57, DOI 10.1016/S0092-8674(00)81683-9
   Hanahan D, 2012, CANCER CELL, V21, P309, DOI 10.1016/j.ccr.2012.02.022
   Hanahan D, 2011, CELL, V144, P646, DOI 10.1016/j.cell.2011.02.013
   Heppner KJ, 1996, AM J PATHOL, V149, P273
   Herrera M, 2013, CLIN CANCER RES, V19, P5914, DOI 10.1158/1078-0432.CCR-13-0694
   Ito TK, 2007, ONCOGENE, V26, P7194, DOI 10.1038/sj.onc.1210535
   Ivaska Johanna, 2011, SMALL GTPASES, V2, P51
   Jin G, 2010, PLOS ONE, V5, P0, DOI 10.1371/journal.pone.0010993
   Jotzu C, 2010, ANAL CELL PATHOL, V33, P61, DOI 10.1155/2010/695162
   Karayiannakis AJ, 2002, ANN SURG, V236, P37, DOI 10.1097/00000658-200207000-00007
   Kiskowski MA, 2011, CANCER RES, V71, P3459, DOI 10.1158/0008-5472.CAN-10-2999
   LaRue AC, 2006, EXP HEMATOL, V34, P208, DOI 10.1016/j.exphem.2005.10.009
   LaRue AC, 2003, DEV DYNAM, V228, P21, DOI 10.1002/dvdy.10339
   Lewis MP, 2004, BRIT J CANCER, V90, P822, DOI 10.1038/sj.bjc.6601611
   Lim KP, 2011, J PATHOL, V223, P459, DOI 10.1002/path.2841
   Liu R, 2012, CANCER BIOL THER, V13, P123, DOI 10.4161/cbt.13.3.18696
   Madar S, 2013, TRENDS MOL MED, V19, P447, DOI 10.1016/j.molmed.2013.05.004
   Marsh T, 2013, BBA-MOL BASIS DIS, V1832, P1070, DOI 10.1016/j.bbadis.2012.10.013
   McDonald LT, 2012, INT J CLIN EXP PATHO, V5, P863
   Mehrotra M, 2013, BLOOD CELL MOL DIS, V50, P41, DOI 10.1016/j.bcmd.2012.08.003
   Mishra PJ, 2008, CANCER RES, V68, P4331, DOI 10.1158/0008-5472.CAN-08-0943
   Mori Y, 2003, ARTHRITIS RHEUM-US, V48, P1964, DOI 10.1002/art.11157
   Nakanishi T, 2002, GENOMICS, V80, P564, DOI 10.1006/geno.2002.7008
   Navab R, 2011, P NATL ACAD SCI USA, V108, P7160, DOI 10.1073/pnas.1014506108
   NEGLIA JP, 1995, NEW ENGL J MED, V332, P494, DOI 10.1056/NEJM199502233320803
   Nissen NN, 1998, AM J PATHOL, V152, P1445
   Ohlund D, 2014, J EXP MED, V211, P1503, DOI 10.1084/jem.20140692
   Orimo A, 2005, CELL, V121, P335, DOI 10.1016/j.cell.2005.02.034
   Osawa M, 1996, SCIENCE, V273, P242, DOI 10.1126/science.273.5272.242
   Pandol S, 2009, CLIN GASTROENTEROL H, V7, PS44, DOI 10.1016/j.cgh.2009.07.039
   Petersen OW, 2003, AM J PATHOL, V162, P391, DOI 10.1016/S0002-9440(10)63834-5
   Polanska UM, 2013, J CELL PHYSIOL, V228, P1651, DOI 10.1002/jcp.24347
   Potenta S, 2008, BRIT J CANCER, V99, P1375, DOI 10.1038/sj.bjc.6604662
   Provenzano PP, 2008, BMC MED, V6, P0, DOI 10.1186/1741-7015-6-11
   Quante M, 2011, CANCER CELL, V19, P257, DOI 10.1016/j.ccr.2011.01.020
   Rofstad EK, 2010, NEOPLASIA, V12, P889, DOI 10.1593/neo.10712
   Rosenthal EL, 2004, ARCH OTOLARYNGOL, V130, P943, DOI 10.1001/archotol.130.8.943
   Saito H, 2000, ANTICANCER RES, V20, P4489
   Sato T, 1999, BLOOD, V94, P2548, DOI 10.1182/blood.V94.8.2548.420k38_2548_2554
   Seewaldt V, 2014, NAT MED, V20, P332, DOI 10.1038/nm.3523
   Seo Y, 2000, CANCER, V88, P2239, DOI 10.1002/(SICI)1097-0142(20000515)88:10<2239::AID-CNCR6>3.0.CO;2-V
   Singer CF, 2002, BREAST CANCER RES TR, V72, P69, DOI 10.1023/A:1014918512569
   Spaeth EL, 2009, PLOS ONE, V4, P0, DOI 10.1371/journal.pone.0004992
   Sugimoto H, 2006, CANCER BIOL THER, V5, P1640, DOI 10.4161/cbt.5.12.3354
   Takahashi Y, 2011, J THORAC ONCOL, V6, P1460, DOI 10.1097/JTO.0b013e318229189d
   Tan JX, 2011, INT J DEV BIOL, V55, P851, DOI 10.1387/ijdb.113365jt
   Tchou J, 2012, BMC MED GENOMICS, V5, P0, DOI 10.1186/1755-8794-5-39
   Togo Shinsaku, 2013, CANCERS (BASEL), V5, P149, DOI 10.3390/cancers5010149
   TROWBRIDGE IS, 1994, ANNU REV IMMUNOL, V12, P85, DOI 10.1146/annurev.immunol.12.1.85
   Visconti RP, 2006, CIRC RES, V98, P690, DOI 10.1161/01.RES.0000207384.81818.d4
   WEIDNER N, 1992, JNCI-J NATL CANCER I, V84, P1875, DOI 10.1093/jnci/84.24.1875
   WEIDNER N, 1995, AM J PATHOL, V147, P9
   Xu JH, 1996, J CELL BIOL, V132, P239, DOI 10.1083/jcb.132.1.239
   Zeisberg EM, 2007, CANCER RES, V67, P10123, DOI 10.1158/0008-5472.CAN-07-3127
   Zhang J, 2013, PHARMACOL THERAPEUT, V137, P200, DOI 10.1016/j.pharmthera.2012.10.003
   Zhao QG, 2015, P NATL ACAD SCI USA, V112, P530, DOI 10.1073/pnas.1423008112
NR 73
TC 27
Z9 29
U1 0
U2 8
PU ELSEVIER SCIENCE INC
PI NEW YORK
PA 360 PARK AVE SOUTH, NEW YORK, NY 10010-1710 USA
SN 1476-5586
EI 
J9 NEOPLASIA
JI Neoplasia
PD MAY 15
PY 2015
VL 17
IS 5
BP 434
EP 448
DI 10.1016/j.neo.2015.04.004
PG 15
WC Oncology
SC Oncology
GA CJ1BN
UT WOS:000355216700004
PM 26025666
DA 2023-09-23
ER

PT J
AU Vizoso, M
   Puig, M
   Carmona, FJ
   Maqueda, M
   Velasquez, A
   Gomez, A
   Labernadie, A
   Lugo, R
   Gabasa, M
   Rigat-Brugarolas, LG
   Trepat, X
   Ramirez, J
   Moran, S
   Vidal, E
   Reguart, N
   Perera, A
   Esteller, M
   Alcaraz, J
AF Vizoso, Miguel
   Puig, Marta
   Carmona, F. Javier
   Maqueda, Maria
   Velasquez, Adriana
   Gomez, Antonio
   Labernadie, Anna
   Lugo, Roberto
   Gabasa, Marta
   Rigat-Brugarolas, Luis G.
   Trepat, Xavier
   Ramirez, Josep
   Moran, Sebastian
   Vidal, Enrique
   Reguart, Noemi
   Perera, Alexandre
   Esteller, Manel
   Alcaraz, Jordi
TI Aberrant DNA methylation in non-small cell lung cancer-associated fibroblasts
SO CARCINOGENESIS
LA English
DT Article
ID gene-expression data; hypomethylation; smad3; myofibroblast; signature; pathway; kegg
AB DNA methylation profiling of TAFs reveals global demethylation and a selective impact on the TGF-beta pathway. Moreover, it suggests the fibrocyte origin of a fraction of TAFs, and identifies a novel prognostic biomarker in non-small cell lung cancer.Epigenetic changes through altered DNA methylation have been implicated in critical aspects of tumor progression, and have been extensively studied in a variety of cancer types. In contrast, our current knowledge of the aberrant genomic DNA methylation in tumor-associated fibroblasts (TAFs) or other stromal cells that act as critical coconspirators of tumor progression is very scarce. To address this gap of knowledge, we conducted genome-wide DNA methylation profiling on lung TAFs and paired control fibroblasts (CFs) from non-small cell lung cancer patients using the HumanMethylation450 microarray. We found widespread DNA hypomethylation concomitant with focal gain of DNA methylation in TAFs compared to CFs. The aberrant DNA methylation landscape of TAFs had a global impact on gene expression and a selective impact on the TGF-beta pathway. The latter included promoter hypermethylation-associated SMAD3 silencing, which was associated with hyperresponsiveness to exogenous TGF-beta 1 in terms of contractility and extracellular matrix deposition. In turn, activation of CFs with exogenous TGF-beta 1 partially mimicked the epigenetic alterations observed in TAFs, suggesting that TGF-beta 1 may be necessary but not sufficient to elicit such alterations. Moreover, integrated pathway-enrichment analyses of the DNA methylation alterations revealed that a fraction of TAFs may be bone marrow-derived fibrocytes. Finally, survival analyses using DNA methylation and gene expression datasets identified aberrant DNA methylation on the EDARADD promoter sequence as a prognostic factor in non-small cell lung cancer patients. Our findings shed light on the unique origin and molecular alterations underlying the aberrant phenotype of lung TAFs, and identify a stromal biomarker with potential clinical relevance.
C1 [Vizoso, Miguel; Carmona, F. Javier; Gomez, Antonio; Moran, Sebastian; Vidal, Enrique; Esteller, Manel] Bellvitge Biomed Res Inst, Canc Epigenet & Biol Program, Barcelona 08907, Spain.
   [Puig, Marta; Velasquez, Adriana; Lugo, Roberto; Gabasa, Marta; Trepat, Xavier; Alcaraz, Jordi] Univ Barcelona, Sch Med, Unit Biophys & Bioengn, E-08036 Barcelona, Spain.
   [Puig, Marta; Reguart, Noemi] Hosp Clin Barcelona, Dept Med Oncol, August Pi & Sunyer Biomed Inst IDIBAPS, E-08036 Barcelona, Spain.
   [Maqueda, Maria; Rigat-Brugarolas, Luis G.; Perera, Alexandre] Tech Univ Catalonia UPC, Biomed Engn Res Ctr, Dept ESAII, CIBER Bioingn Biomat & Nanomed CIBER BBN, Barcelona 08028, Spain.
   [Labernadie, Anna; Rigat-Brugarolas, Luis G.; Trepat, Xavier] Inst Bioengn Catalonia IBEC, Barcelona 08028, Spain.
   [Trepat, Xavier; Esteller, Manel] ICREA, Barcelona 08010, Spain.
   [Ramirez, Josep] Hosp Clin Barcelona, Serv Anat Patol, E-08036 Barcelona, Spain.
   [Esteller, Manel] Univ LHosp Llobregat, Sch Med, Dept Physiol Sci 2, Barcelona 08907, Spain.
   [Alcaraz, Jordi] CIBERES, Madrid 28029, Spain.
C3 Institut d'Investigacio Biomedica de Bellvitge (IDIBELL); University of Barcelona; University of Barcelona; Hospital Clinic de Barcelona; IDIBAPS; Universitat Politecnica de Catalunya; CIBER - Centro de Investigacion Biomedica en Red; CIBERBBN; University of Barcelona; Barcelona Institute of Science & Technology; Institut de Bioenginyeria de Catalunya; ICREA; University of Barcelona; Hospital Clinic de Barcelona; CIBER - Centro de Investigacion Biomedica en Red; CIBERES
RP Esteller, M (通讯作者)，Bellvitge Biomed Res Inst, Canc Epigenet & Biol Program, Barcelona 08907, Spain.
EM mesteller@idibell.cat; jalcaraz@ub.edu
FU European Community [HEALTH-F2-2010-258677-CURELUNG]; Ministerio de Economia y Competitividad; European Development Regional Fund [PI13/02368, PI10/02992, PIE13/00022, PS09/01377, TEC2014-60337-R]; AECC [10/103]; SEPAR [2009-853]; European Research Council [CoG-616480]; Fundacion Fuentes Abiertas ("New approaches in the fight against lung cancer"); Ministerio de Educacion (FPU); Fundacio Cellex; CONACYT; COLCIENCIAS; Marie-Curie action [CAFFORCE 328664]; ICREA Funding Source: Custom
CR Abramoff MD, 2004, BIOPHOTONICS INT, V11, P36, DOI 10.1117/1.3589100
   Alexa A, 2006, BIOINFORMATICS, V22, P1600, DOI 10.1093/bioinformatics/btl140
   Ashburner M, 2000, NAT GENET, V25, P25, DOI 10.1038/75556
   Ashcroft GS, 1999, NAT CELL BIOL, V1, P260, DOI 10.1038/12971
   Bellini A, 2007, LAB INVEST, V87, P858, DOI 10.1038/labinvest.3700654
   Berdasco M, 2010, DEV CELL, V19, P698, DOI 10.1016/j.devcel.2010.10.005
   Bertolini G, 2009, P NATL ACAD SCI USA, V106, P16281, DOI 10.1073/pnas.0905653106
   Bissell MJ, 2011, NAT MED, V17, P320, DOI 10.1038/nm.2328
   Chen Z, 2014, NAT REV CANCER, V14, P535, DOI 10.1038/nrc3775
   Croft D, 2014, NUCLEIC ACIDS RES, V42, PD472, DOI 10.1093/nar/gkt1102
   Hanahan D, 2011, CELL, V144, P646, DOI 10.1016/j.cell.2011.02.013
   Headon DJ, 2001, NATURE, V414, P913, DOI 10.1038/414913a
   Heyn H, 2012, NAT REV GENET, V13, P679, DOI 10.1038/nrg3270
   Hinz B, 2007, J INVEST DERMATOL, V127, P526, DOI 10.1038/sj.jid.5700613
   Hinz B, 2012, AM J PATHOL, V180, P1340, DOI 10.1016/j.ajpath.2012.02.004
   Hu B, 2003, AM J RESP CELL MOL, V29, P397, DOI 10.1165/rcmb.2003-0063OC
   Hu B, 2010, AM J PATHOL, V177, P21, DOI 10.2353/ajpath.2010.090999
   Hu M, 2005, NAT GENET, V37, P899, DOI 10.1038/ng1596
   Huang SK, 2012, FASEB J, V26, P3703, DOI 10.1096/fj.11-203323
   Ito Y, 2015, NAT REV CANCER, V15, P81, DOI 10.1038/nrc3877
   Carmona FJ, 2013, CANCER PREV RES, V6, P656, DOI 10.1158/1940-6207.CAPR-12-0501
   Jiang L, 2008, CANCER RES, V68, P9900, DOI 10.1158/0008-5472.CAN-08-1319
   Kalluri R, 2006, NAT REV CANCER, V6, P392, DOI 10.1038/nrc1877
   Kandasamy K, 2010, GENOME BIOL, V11, P0
   Kanehisa M, 2000, NUCLEIC ACIDS RES, V28, P27, DOI 10.1093/nar/28.1.27
   Karouzakis E, 2009, ARTHRITIS RHEUM-US, V60, P3613, DOI 10.1002/art.25018
   Lin SH, 2014, BMC GENOMICS, V15, P0, DOI 10.1186/1471-2164-15-1079
   Livak KJ, 2001, METHODS, V25, P402, DOI 10.1006/meth.2001.1262
   Navab R, 2011, P NATL ACAD SCI USA, V108, P7160, DOI 10.1073/pnas.1014506108
   Ohlund D, 2014, J EXP MED, V211, P1503, DOI 10.1084/jem.20140692
   Okayama H, 2012, CANCER RES, V72, P100, DOI 10.1158/0008-5472.CAN-11-1403
   Peng H, 2012, CURR OPIN PHARMACOL, V12, P491, DOI 10.1016/j.coph.2012.03.002
   Pogribny IP, 2009, CELL MOL LIFE SCI, V66, P2249, DOI 10.1007/s00018-009-0015-5
   Polyak K, 2009, TRENDS GENET, V25, P30, DOI 10.1016/j.tig.2008.10.012
   Puig M, 2015, MOL CANCER RES, V13, P161, DOI 10.1158/1541-7786.MCR-14-0155
   Quante M, 2011, CANCER CELL, V19, P257, DOI 10.1016/j.ccr.2011.01.020
   Ritchie ME, 2015, NUCLEIC ACIDS RES, V43, P0, DOI 10.1093/nar/gkv007
   Roca-Cusachs P, 2008, BIOPHYS J, V94, P4984, DOI 10.1529/biophysj.107.116863
   Samanta D, 2012, CANCER PREV RES, V5, P453, DOI 10.1158/1940-6207.CAPR-11-0313
   Sandoval J, 2013, J CLIN ONCOL, V31, P4140, DOI 10.1200/JCO.2012.48.5516
   Sandoval J, 2011, EPIGENETICS-US, V6, P692, DOI 10.4161/epi.6.6.16196
   Serra-Picamal X, 2012, NAT PHYS, V8, P628, DOI 10.1038/nphys2355
   Shakya R, 2013, CANCER RES, V73, P885, DOI 10.1158/0008-5472.CAN-12-1880
   Strieter Robert M, 2009, TRANS AM CLIN CLIMATOL ASSOC, V120, P49
   Sun X, 2013, CELL SIGNAL, V25, P1870, DOI 10.1016/j.cellsig.2013.05.013
   Teicher BA, 2001, CANCER METAST REV, V20, P133, DOI 10.1023/A:1013177011767
   van der Straaten HM, 2004, J INVEST DERMATOL, V123, P1057, DOI 10.1111/j.0022-202X.2004.23474.x
   Wilson AS, 2007, BBA-REV CANCER, V1775, P138, DOI 10.1016/j.bbcan.2006.08.007
   Yu GC, 2012, OMICS, V16, P284, DOI 10.1089/omi.2011.0118
   Zhang JD, 2009, BIOINFORMATICS, V25, P1470, DOI 10.1093/bioinformatics/btp167
NR 50
TC 81
Z9 82
U1 0
U2 16
PU OXFORD UNIV PRESS
PI OXFORD
PA GREAT CLARENDON ST, OXFORD OX2 6DP, ENGLAND
SN 0143-3334
EI 1460-2180
J9 CARCINOGENESIS
JI Carcinogenesis
PD DEC 15
PY 2015
VL 36
IS 12
BP 1453
EP 1463
DI 10.1093/carcin/bgv146
PG 11
WC Oncology
SC Oncology
GA CY4ON
UT WOS:000366387600001
PM 26449251
DA 2023-09-23
ER

PT J
AU Kelner, N
   Rodrigues, PC
   Bufalino, A
   Fonseca, FP
   dos Santos-Silva, AR
   Miguel, MCC
   Pinto, CAL
   Leme, AFP
   Graner, E
   Salo, T
   Kowalski, LP
   Coletta, RD
AF Kelner, Natalie
   Rodrigues, Priscila Campioni
   Bufalino, Andreia
   Fonseca, Felipe Paiva
   dos Santos-Silva, Alan Roger
   Costa Miguel, Marcia Cristina
   Lopes Pinto, Clovis Antonio
   Paes Leme, Adriana Franco
   Graner, Edgard
   Salo, Tuula
   Kowalski, Luiz Paulo
   Coletta, Ricardo D.
TI Activin A immunoexpression as predictor of occult lymph node metastasis and overall survival in oral tongue squamous cell carcinoma
SO HEAD AND NECK-JOURNAL FOR THE SCIENCES AND SPECIALTIES OF THE HEAD AND NECK
LA English
DT Article
DE oral tongue squamous cell carcinoma; clinicopathological features; activin A; carcinoma-associated fibroblast; prognosis
ID prognostic-factors; prostate-cancer; inhibits growth; stage-i; myofibroblasts; proliferation; fibroblasts; expression; tgf-beta-1; invasion
AB BackgroundThe presence of regional lymph node metastasis has an important impact on clinical management and prognostication of patients with oral tongue squamous cell carcinoma (SCC). Approximately 30% to 50% of patients with oral tongue SCC have regional metastasis at diagnosis, but the limited sensibility of the current diagnostic methods used for neck staging does not allow detection of all cases, leaving a significant number of undiagnosed metastasis (occult lymph node metastasis). In this study, we evaluated whether clinicopathologic features and immunohistochemical detection of carcinoma-associated fibroblasts (CAFs) and activin A could be predictive markers for occult lymph node metastasis in oral tongue SCC. MethodsOne hundred ten patients with primary oral tongue SCC, who were classified with early stage tumor (stage I and II) and received surgical treatment with elective neck dissection, were enrolled in the study. ResultsAmong all examined features, only high immunohistochemical expression of activin A was significantly associated with presence of occult lymph node metastasis (p=.006). Multivariate survival analysis using the Cox proportional hazard model showed that the expression of activin A was an independent marker of reduced overall survival with a 5-year survival of 89.7% for patients with low expression compared to 76.5% for those with high expression (hazard ratio [HR], 2.44; 95% confidence interval [CI], 1.55-3.85; p=.012). ConclusionOur results demonstrated that immunodetection of activin A can be useful for prognostication of oral tongue SCC, revealing patients with occult lymph node metastasis and lower overall survival. (c) 2014 Wiley Periodicals, Inc. Head Neck37: 479-486, 2015
C1 [Kelner, Natalie; Kowalski, Luiz Paulo] AC Camargo Canc Ctr, Dept Head & Neck Surg & Otorhinolaryngol, Sao Paulo, Brazil.
   [Rodrigues, Priscila Campioni; Bufalino, Andreia; Fonseca, Felipe Paiva; dos Santos-Silva, Alan Roger; Costa Miguel, Marcia Cristina; Graner, Edgard; Coletta, Ricardo D.] Univ Estadual Campinas, Sch Dent, Dept Oral Diag, BR-13414018 Sao Paulo, Brazil.
   [Costa Miguel, Marcia Cristina] Univ Fed Rio Grande do Norte, Dept Dent, Natal, RN, Brazil.
   [Lopes Pinto, Clovis Antonio] AC Camargo Canc Ctr, Dept Pathol, Sao Paulo, Brazil.
   [Paes Leme, Adriana Franco] Ctr Nacl Pesquisa Energia & Mat, Lab Nacl Biociencias, Campinas, SP, Brazil.
   [Salo, Tuula] Univ Oulu, Inst Dent, Dept Diagnost & Oral Med, SF-90100 Oulu, Finland.
   [Salo, Tuula] Univ Oulu, Oulu Univ Hosp, SF-90100 Oulu, Finland.
   [Salo, Tuula] Univ Helsinki, Inst Dent, FIN-00014 Helsinki, Finland.
C3 A.C.Camargo Cancer Center; Universidade Estadual de Campinas; Universidade Federal do Rio Grande do Norte; A.C.Camargo Cancer Center; University of Oulu; University of Oulu; University of Helsinki
RP Coletta, RD (通讯作者)，Univ Estadual Campinas, Sch Dent, Dept Oral Diag, BR-13414018 Sao Paulo, Brazil.
EM coletta@fop.unicamp.br
FU Fundacao de Amparo a Pesquisa do Estado de Sao Paulo-FAPESP, Sao Paulo, Brazil [2011/00691-7, 2011/03507-3]; Conselho Nacional de Desenvolvimento Cientifico e Tecnologico-CNPq, Brasilia, Brazil [302464/2011-5]
CR Abu El-Naaj I, 2011, J ORAL MAXIL SURG, V69, P2674, DOI 10.1016/j.joms.2011.02.012
   Al-Rajhi N, 2000, ORAL ONCOL, V36, P508, DOI 10.1016/S1368-8375(00)00042-7
   Almangush A, 2014, HEAD NECK-J SCI SPEC, V36, P811, DOI 10.1002/hed.23380
   Amaral TMP, 2004, ORAL ONCOL, V40, P780, DOI 10.1016/j.oraloncology.2003.10.009
   Beenken SW, 1999, HEAD NECK-J SCI SPEC, V21, P124, DOI 10.1002/(SICI)1097-0347(199903)21:2<124::AID-HED5>3.3.CO;2-1
   Bello IO, 2011, ORAL ONCOL, V47, P33, DOI 10.1016/j.oraloncology.2010.10.013
   Bello IO, 2010, ORAL ONCOL, V46, P636, DOI 10.1016/j.oraloncology.2010.06.008
   Brandwein-Gensler A, 2005, AM J SURG PATHOL, V29, P167
   Brandwein-Gensler M, 2010, AM J SURG PATHOL, V34, P676, DOI 10.1097/PAS.0b013e3181d95c37
   Byers RM, 1998, HEAD NECK-J SCI SPEC, V20, P138, DOI 10.1002/(SICI)1097-0347(199803)20:2<138::AID-HED7>3.0.CO;2-3
   Chang KP, 2010, ANN SURG ONCOL, V17, P1945, DOI 10.1245/s10434-010-0926-2
   Chen YG, 2006, EXP BIOL MED, V231, P534
   Etemad-Moghadam S, 2009, J ORAL PATHOL MED, V38, P639, DOI 10.1111/j.1600-0714.2009.00768.x
   Ganly I, 2012, CANCER-AM CANCER SOC, V118, P101, DOI 10.1002/cncr.26229
   Gold E, 2012, MOL CELL ENDOCRINOL, V359, P107, DOI 10.1016/j.mce.2011.07.005
   Hinsley EE, 2012, LIFE SCI, V91, P557, DOI 10.1016/j.lfs.2012.04.001
   Hoda MA, 2012, BRIT J CANCER, V107, P1978, DOI 10.1038/bjc.2012.519
   Kawashiri S, 2009, HEAD NECK-J SCI SPEC, V31, P1346, DOI 10.1002/hed.21097
   Kellermann MG, 2007, HISTOPATHOLOGY, V51, P849, DOI 10.1111/j.1365-2559.2007.02873.x
   Kellermann MG, 2008, ORAL ONCOL, V44, P509, DOI 10.1016/j.oraloncology.2007.07.001
   Kowalski LP, 1998, OTOLARYNG CLIN N AM, V31, P621, DOI 10.1016/S0030-6665(05)70076-1
   Kurokawa H, 2002, HEAD NECK-J SCI SPEC, V24, P731, DOI 10.1002/hed.10130
   Leto G, 2006, CLIN EXP METASTAS, V23, P117, DOI 10.1007/s10585-006-9010-5
   Lewis MP, 2004, BRIT J CANCER, V90, P822, DOI 10.1038/sj.bjc.6601611
   Li YF, 2013, HEAD NECK PATHOL, V7, P211, DOI 10.1007/s12105-012-0412-1
   LING N, 1986, NATURE, V321, P779, DOI 10.1038/321779a0
   Marsh D, 2011, J PATHOL, V223, P470, DOI 10.1002/path.2830
   Lindenblatt RDR, 2012, J ORAL PATHOL MED, V41, P34, DOI 10.1111/j.1600-0714.2011.01068.x
   Ross GL, 2004, ANN SURG ONCOL, V11, P213, DOI 10.1245/ASO.2004.03.057
   Shimizu S, 2007, ONCOL REP, V18, P1489
   Sobral LM, 2011, ORAL ONCOL, V47, P840, DOI 10.1016/j.oraloncology.2011.06.011
   Tanaka T, 2004, ONCOL REP, V11, P875
   Thompson CF, 2013, EUR ARCH OTO-RHINO-L, V270, P2115, DOI 10.1007/s00405-012-2320-0
   VALE W, 1986, NATURE, V321, P776, DOI 10.1038/321776a0
   VANDENBREKEL MWM, 1990, RADIOLOGY, V177, P379, DOI 10.1148/radiology.177.2.2217772
   Vered M, 2009, CANCER MICROENVIRON, V2, P49, DOI 10.1007/s12307-009-0020-0
   Vered M, 2010, CANCER SCI, V101, P274, DOI 10.1111/j.1349-7006.2009.01357.x
   Yang TL, 2011, OTOLARYNG HEAD NECK, V145, P599, DOI 10.1177/0194599811411635
   Yoshinaga K, 2003, INT J ONCOL, V22, P75
   Yoshinaga K, 2008, ANN SURG ONCOL, V15, P96, DOI 10.1245/s10434-007-9631-1
NR 40
TC 42
Z9 42
U1 0
U2 7
PU WILEY
PI HOBOKEN
PA 111 RIVER ST, HOBOKEN 07030-5774, NJ USA
SN 1043-3074
EI 1097-0347
J9 HEAD NECK-J SCI SPEC
JI Head Neck-J. Sci. Spec. Head Neck
PD APR 15
PY 2015
VL 37
IS 4
BP 479
EP 486
DI 10.1002/hed.23627
PG 8
WC Otorhinolaryngology; Surgery
SC Otorhinolaryngology; Surgery
GA CE2ZB
UT WOS:000351690800006
PM 24677273
DA 2023-09-23
ER

PT J
AU Aishima, S
   Oda, Y
AF Aishima, Shinichi
   Oda, Yoshinao
TI Pathogenesis and classification of intrahepatic cholangiocarcinoma: different characters of perihilar large duct type versus peripheral small duct type
SO JOURNAL OF HEPATO-BILIARY-PANCREATIC SCIENCES
LA English
DT Article
DE Cholangiocarcinoma; Cholangiolocellular carcinoma; Perihilar; Peripheral
ID cancer-associated fibroblasts; tumor progression; viral-hepatitis; expression; s100p; liver; cells; carcinoma; adenocarcinoma; carcinogenesis
AB Intrahepatic cholangiocarcinomas (ICCs) are made up of heterogenous carcinomas arising from different anatomical sites of the liver. Two types of candidate stem/progenitor cells of the biliary tree are postulated to exist at the peribiliary glands for large bile ducts and at the canals of Hering for small ducts and hepatocytes. According to the recent observations, ICCs can be subclassified into two types: tumors involving the large bile ducts comparable in size to the intrahepatic second branches and composed of a tubular or papillary component with tall columnar epithelium, and tumors involving the smaller duct than segmental branches and composed of small tubules with cuboidal epithelium. Perihilar large duct type ICCs can be interpreted as arising from large bile duct type ICCs, and peripheral small duct type ICCs may arise from small bile duct type or ductular type ICCs. Chronic biliary inflammation induces neoplastic change of the large bile ducts and thereby progression to the perihilar large duct type ICC, which can be grossly classified into periductal filtrating type ICC and intraductal growth type ICC, while chronic hepatitis or cirrhosis induces mass-forming peripheral small duct type ICC. The different morphological and molecular features, including stromal components and tumor vasculature, support the hypothesis that perihilar large duct type ICCs and peripheral small duct type ICCs arise from different backgrounds, have different carcinogenetic pathways, and exhibit different biologic behaviors.
C1 [Aishima, Shinichi] Saga Univ, Fac Med, Saga 8498501, Japan.
   [Oda, Yoshinao] Kyushu Univ, Dept Anat Pathol, Fukuoka 812, Japan.
C3 Saga University; Kyushu University
RP Aishima, S (通讯作者)，Saga Univ, Fac Med, 1-1 Nabeshima 5 Chome, Saga 8498501, Japan.
EM saish@surgpath.med.kyushu-u.ac.jp
CR Aishima S, 2006, HISTOPATHOLOGY, V49, P35, DOI 10.1111/j.1365-2559.2006.02414.x
   Aishima S, 2002, INT J SURG PATHOL, V10, P47, DOI 10.1177/106689690201000108
   Aishima S, 2008, HUM PATHOL, V39, P939, DOI 10.1016/j.humpath.2007.10.031
   Aishima S, 2008, MODERN PATHOL, V21, P256, DOI 10.1038/modpathol.3800985
   Aishima S, 2007, HUM PATHOL, V38, P1819, DOI 10.1016/j.humpath.2007.04.016
   Aishima S, 2007, AM J SURG PATHOL, V31, P1059, DOI 10.1097/PAS.0b013e31802b34b6
   Aishima S, 2010, AM J CLIN PATHOL, V134, P457, DOI 10.1309/AJCP53YVVJCNDZIR
   Aishima S, 2011, AM J SURG PATHOL, V35, P590, DOI 10.1097/PAS.0b013e31820ffdf1
   Aishima S, 2009, HISTOPATHOLOGY, V54, P452, DOI 10.1111/j.1365-2559.2009.03240.x
   Asayama Y, 2006, RADIOLOGY, V238, P150, DOI 10.1148/radiol.2381041765
   Asayama Y, 2002, PATHOL INT, V52, P300, DOI 10.1046/j.1440-1827.2002.01349.x
   Asayama Y, 2010, EUR J RADIOL, V75, PE120, DOI 10.1016/j.ejrad.2009.09.010
   Blanc JF, 2000, EUR J GASTROEN HEPAT, V12, P233, DOI 10.1097/00042737-200012020-00016
   Cadamuro M, 2013, HEPATOLOGY, V58, P1042, DOI 10.1002/hep.26384
   Cardinale V, 2012, WORLD J GASTRO ONCOL, V4, P94, DOI 10.4251/wjgo.v4.i5.94
   Carpino G, 2012, J ANAT, V220, P186, DOI 10.1111/j.1469-7580.2011.01462.x
   Ebata T, 2014, BRIT J SURG, V101, P79, DOI 10.1002/bjs.9379
   Guedj N, 2009, J HEPATOL, V51, P93, DOI 10.1016/j.jhep.2009.03.017
   Hamada S, 2011, CANCER SCI, V102, P150, DOI 10.1111/j.1349-7006.2010.01757.x
   Ikenaga N, 2010, GASTROENTEROLOGY, V139, P1041, DOI 10.1053/j.gastro.2010.05.084
   Ishikawa A, 2004, LAB INVEST, V84, P629, DOI 10.1038/labinvest.3700087
   Jain D, 2000, AM J SURG PATHOL, V24, P1131, DOI 10.1097/00000478-200008000-00011
   Kipp BR, 2012, HUM PATHOL, V43, P1552, DOI 10.1016/j.humpath.2011.12.007
   Komuta M, 2008, HEPATOLOGY, V47, P1544, DOI 10.1002/hep.22238
   Komuta M, 2012, HEPATOLOGY, V55, P1876, DOI 10.1002/hep.25595
   Kozaka K, 2007, HISTOPATHOLOGY, V51, P390, DOI 10.1111/j.1365-2559.2007.02735.x
   Lee HO, 2011, BMC CANCER, V11, P0, DOI 10.1186/1471-2407-11-245
   Liau JY, 2014, MODERN PATHOL, V27, P1163, DOI 10.1038/modpathol.2013.241
   Lin F, 2008, AM J SURG PATHOL, V32, P78, DOI 10.1097/PAS.0b013e31815701d1
   Mosnier JF, 2009, MODERN PATHOL, V22, P182, DOI 10.1038/modpathol.2008.123
   Nakanuma Y, 1997, MICROSC RES TECHNIQ, V38, P552, DOI 10.1002/(SICI)1097-0029(19970915)38:6<552::AID-JEMT2>3.0.CO;2-H
   Nakanuma Y, 2014, J HEPATO-BIL-PAN SCI, V21, P441, DOI 10.1002/jhbp.70
   Nakanuma Y, 2010, WORLD J HEPATOL, V2, P419, DOI 10.4254/wjh.v2.i12.419
   Nakanuma Y, 2009, WORLD J HEPATOL, V1, P35, DOI 10.4254/wjh.v1.i1.35
   Nakeeb A, 1996, ANN SURG, V224, P463, DOI 10.1097/00000658-199610000-00005
   Nishihara Y, 2009, HISTOPATHOLOGY, V55, P423, DOI 10.1111/j.1365-2559.2009.03398.x
   Ohuchida K, 2006, CLIN CANCER RES, V12, P5411, DOI 10.1158/1078-0432.CCR-06-0298
   Sell S, 1998, HEPATOLOGY, V27, P317, DOI 10.1002/hep.510270202
   Shimada K, 2007, WORLD J SURG, V31, P2016, DOI 10.1007/s00268-007-9194-0
   Shindo K, 2013, MOL CANCER, V12, P0, DOI 10.1186/1476-4598-12-168
   Sirica AE, 2012, NAT REV GASTRO HEPAT, V9, P44, DOI 10.1038/nrgastro.2011.222
   Sobin LH, 2002, TNM CLASSIFICATION M, V6, P0
   Song JS, 2008, PATHOL INT, V58, P503, DOI 10.1111/j.1440-1827.2008.02264.x
   Suh KS, 2002, J AM COLL SURGEONS, V195, P782, DOI 10.1016/S1072-7515(02)01343-1
   TERADA T, 1995, GASTROENTEROLOGY, V108, P1236, DOI 10.1016/0016-5085(95)90225-2
   Tsai JH, 2012, HISTOPATHOLOGY, V61, P1106, DOI 10.1111/j.1365-2559.2012.04316.x
   Turner R, 2011, HEPATOLOGY, V53, P1035, DOI 10.1002/hep.24157
   Xu J, 2012, LIVER INT, V32, P1156, DOI 10.1111/j.1478-3231.2012.02783.x
   Yu TH, 2011, MODERN PATHOL, V24, P810, DOI 10.1038/modpathol.2011.41
NR 49
TC 132
Z9 144
U1 0
U2 12
PU WILEY
PI HOBOKEN
PA 111 RIVER ST, HOBOKEN 07030-5774, NJ USA
SN 1868-6974
EI 1868-6982
J9 J HEPATO-BIL-PAN SCI
JI J. Hepato-Biliary-Pancreat. Sci.
PD FEB 15
PY 2015
VL 22
IS 2
BP 94
EP 100
DI 10.1002/jhbp.154
PG 7
WC Gastroenterology & Hepatology; Surgery
SC Gastroenterology & Hepatology; Surgery
GA CB1DL
UT WOS:000349366800003
PM 25181580
DA 2023-09-23
ER

PT J
AU Saito, A
   Nagase, T
AF Saito, Akira
   Nagase, Takahide
TI Hippo and TGF-beta interplay in the lung field
SO AMERICAN JOURNAL OF PHYSIOLOGY-LUNG CELLULAR AND MOLECULAR PHYSIOLOGY
LA English
DT Review
DE Hippo; TAZ; YAP; TGF-beta; TTF-1; epithelial-mesenchymal transition; mechanotransduction; emphysema; lung fibrosis; lung cancer
ID growth-factor-beta; cancer-associated fibroblasts; human embryonic stem; epithelial-mesenchymal transition; bone morphogenetic protein-4; induced pulmonary-fibrosis; genome-wide association; pathway effector yap; tumor-suppressor; signaling pathway
AB The Hippo pathway is comprised of a kinase cascade that involves mammalian Ste20-like serine/threonine kinases (MST1/2) and large tumor suppressor kinases (LATS1/2) and leads to inactivation of transcriptional coactivator with PDZ-binding motif (TAZ) and yes-associated protein (YAP). Protein stability and subcellular localization of TAZ/YAP determine its ability to regulate a diverse array of biological processes, including proliferation, apoptosis, differentiation, stem/progenitor cell properties, organ size control, and tumorigenesis. These actions are enabled by interactions with various transcription factors or through cross talk with other signaling pathways. Interestingly, mechanical stress has been shown to be an upstream regulator of TAZ/YAP activity, and this finding provides a novel clue for understanding how mechanical forces influence a broad spectrum of biological processes, which involve cytoskeletal structure, cell adhesion, and extracellular matrix (ECM) organization. Transforming growth factor-beta (TGF-beta) pathway is a critical component of lung development and the progression of lung diseases including emphysema, fibrosis, and cancer. In addition, TGF-beta is a key regulator of ECM remodeling and cell differentiation processes such as epithelial-mesenchymal transition. In this review, we summarize the current knowledge of the Hippo pathway regarding lung development and diseases, with an emphasis on its interplay with TGF-beta signaling.
C1 [Saito, Akira; Nagase, Takahide] Univ Tokyo, Grad Sch Med, Dept Resp Med, Bunkyo Ku, Tokyo 1130033, Japan.
   [Saito, Akira] Univ Tokyo, Div Hlth Serv Promot, Bunkyo Ku, Tokyo 1130033, Japan.
C3 University of Tokyo; University of Tokyo
RP Saito, A (通讯作者)，Univ Tokyo, Grad Sch Med, Dept Resp Med, Bunkyo Ku, 7-3-1 Hongo, Tokyo 1130033, Japan.
EM asaitou-tky@umin.ac.jp
FU Japan Society for the Promotion of Science KAKENHI Grant [26461185, 23249045]; Ministry of Health, Labour and Welfare, Japan; Grants-in-Aid for Scientific Research [23249045, 26461185] Funding Source: KAKEN
CR Alarcon C, 2009, CELL, V139, P757, DOI 10.1016/j.cell.2009.09.035
   Aragona M, 2013, CELL, V154, P1047, DOI 10.1016/j.cell.2013.07.042
   Azzolin L, 2014, CELL, V158, P157, DOI 10.1016/j.cell.2014.06.013
   Azzolin L, 2012, CELL, V151, P1443, DOI 10.1016/j.cell.2012.11.027
   Bao YJ, 2011, J BIOCHEM, V150, P199, DOI 10.1093/jb/mvr063
   Barkauskas CE, 2013, J CLIN INVEST, V123, P3025, DOI 10.1172/JCI68782
   Beyer TA, 2013, CELL REP, V5, P1611, DOI 10.1016/j.celrep.2013.11.021
   Bora-Singhal N, 2015, STEM CELLS, V33, P1705, DOI 10.1002/stem.1993
   Borie R, 2012, CURR OPIN PULM MED, V18, P455, DOI 10.1097/MCP.0b013e328356b15c
   Bragg AD, 2001, MECH DEVELOP, V109, P13, DOI 10.1016/S0925-4773(01)00508-1
   Byers LA, 2013, CLIN CANCER RES, V19, P279, DOI 10.1158/1078-0432.CCR-12-1558
   Calvo F, 2013, NAT CELL BIOL, V15, P637, DOI 10.1038/ncb2756
   Cerami E, 2012, CANCER DISCOV, V2, P401, DOI 10.1158/2159-8290.CD-12-0095
   Chen H, 2008, EUR RESPIR J, V32, P285, DOI 10.1183/09031936.00165407
   Chen H, 2005, AM J PHYSIOL-LUNG C, V288, PL683, DOI 10.1152/ajplung.00298.2004
   Cho MH, 2014, LANCET RESP MED, V2, P214, DOI 10.1016/S2213-2600(14)70002-5
   Chung C, 2013, P NATL ACAD SCI USA, V110, P7732, DOI 10.1073/pnas.1220603110
   Coker RK, 2001, THORAX, V56, P549, DOI 10.1136/thorax.56.7.549
   Collisson EA, 2014, NATURE, V511, P543, DOI 10.1038/nature13385
   Cordenonsi M, 2011, CELL, V147, P759, DOI 10.1016/j.cell.2011.09.048
   Crider BJ, 2011, J INVEST DERMATOL, V131, P2378, DOI 10.1038/jid.2011.219
   Dhanasekaran SM, 2014, NAT COMMUN, V5, P0, DOI 10.1038/ncomms6893
   Dupont S, 2011, NATURE, V474, P179, DOI 10.1038/nature10137
   Endoh H, 2003, INT J CANCER, V106, P45, DOI 10.1002/ijc.11184
   Feng XH, 1998, GENE DEV, V12, P2153, DOI 10.1101/gad.12.14.2153
   Fujii M, 2012, J EXP MED, V209, P479, DOI 10.1084/jem.20111653
   Gao JJ, 2013, SCI SIGNAL, V6, P0, DOI 10.1126/scisignal.2004088
   Gao YJ, 2014, NAT COMMUN, V5, P0, DOI 10.1038/ncomms5629
   Guo C, 2007, CURR BIOL, V17, P700, DOI 10.1016/j.cub.2007.02.055
   Hammerman PS, 2012, NATURE, V489, P519, DOI 10.1038/nature11404
   Heallen T, 2011, SCIENCE, V332, P458, DOI 10.1126/science.1199010
   Herriges M, 2014, DEVELOPMENT, V141, P502, DOI 10.1242/dev.098186
   Hiemer SE, 2014, J BIOL CHEM, V289, P13461, DOI 10.1074/jbc.M113.529115
   Hogan BLM, 2014, CELL STEM CELL, V15, P123, DOI 10.1016/j.stem.2014.07.012
   Hong JH, 2005, SCIENCE, V309, P1074, DOI 10.1126/science.1110955
   Horie M, 2014, BMC CANCER, V14, P0, DOI 10.1186/1471-2407-14-580
[truncated: 1,971,248 more chars]
