# Supplementary material for: A bibliometric and visual analysis of cancer-associated fibroblasts
Source: Front Immunol. 2023 Dec 19;14:1323115. doi: 10.3389/fimmu.2023.1323115 (PMC10762783; doi:10.3389/fimmu.2023.1323115)
Supplement: Supplementary file 1 [file DataSheet_1.zip › download2016u352.txt]

PT J
AU Dong, TT
   Yang, D
   Li, R
   Zhang, L
   Zhao, HC
   Shen, YH
   Zhang, XL
   Kong, BH
   Wang, LL
AF Dong, Taotao
   Yang, Dong
   Li, Rui
   Zhang, Lu
   Zhao, Hongchao
   Shen, Yihang
   Zhang, Xiaoli
   Kong, Beihua
   Wang, Linlin
TI PGRN promotes migration and invasion of epithelial ovarian cancer cells through an epithelial mesenchymal transition program and the activation of cancer associated fibroblasts
SO EXPERIMENTAL AND MOLECULAR PATHOLOGY
LA English
DT Article
DE PGRN; Epithelial ovarian cancer; Metastasis; Epithelial mesenchymal transition; Cancer associated fibroblasts
ID growth-factor; tumor progression; precursor gep; proliferation; expression; acrogranin; metastasis
AB In this paper, we aimed to explore whether progranulin (PGRN) could induce epithelial ovarian cancer cells to undergo an epithelial mesenchymal transition (EMT) program directly and through its activation of cancer associated fibroblasts (CAFs) indirectly. Immunohistochemistry(IHC) staining of tissue samples of 78 cases of epithelial ovarian cancer (EOC) patients found that PGRN expression levels were negatively correlated with E-cadherin levels (r = -0.289, P = 0.013) and positively correlated with Slug levels (r = 0.332, P = 0.003); Cell experiments showed that PGRN overexpression could increase the migratory and invasive abilities of A2780 cells significantly. Moreover, high doses (62 ng/ml) of recombinant PGRN could induce 14.7 fold high expression of smooth muscle actin alpha (alpha-SMA) in human normal fibroblasts. In addition, patients with both high levels of PGRN and alpha-SMA in their tissue samples had the worst disease free survival (DFS) and overall survival (OS) than those with low levels of PGRN or alpha-SMA. All the results suggest that PGRN could promote invasiveness of EOC cells through an EMT program directly and through activation of CAFs indirectly. This may provide a new effective therapy target for EOC. (C) 2015 Elsevier Inc. All rights reserved.
C1 [Dong, Taotao; Li, Rui; Zhang, Lu; Kong, Beihua] Shandong Univ, Qilu Hosp, Dept Gynecol & Obstet, 107 Wen Hua Rd, Jinan 250012, Shandong, Peoples R China.
   [Yang, Dong; Wang, Linlin] Shandong Univ, Jinan Cent Hosp, Dept Oncol, 105 Jie Fang Rd, Jinan 250013, Shandong, Peoples R China.
   [Li, Rui] Shandong Univ, Sch Med, Jinan 250012, Shandong, Peoples R China.
   [Zhao, Hongchao] Zhengzhou Univ, Affiliated Hosp 1, Dept Gastrointestinal Surg, Zhengzhou 450052, Henan, Peoples R China.
   [Shen, Yihang] Univ Hawaii, Ctr Canc, Programs Canc Biol, Honolulu, HI 96813 USA.
   [Zhang, Xiaoli; Wang, Linlin] Shandong Canc Hosp & Inst, Dept Radiat Oncol, Jinan 250017, Shandong, Peoples R China.
C3 Shandong University; Shandong University; Shandong First Medical University & Shandong Academy of Medical Sciences; Shandong University; Zhengzhou University; University of Hawaii System; Cancer Research Center of Hawaii; Shandong First Medical University & Shandong Academy of Medical Sciences
RP Kong, BH; Wang, LL (通讯作者)，Shandong Univ, Qilu Hosp, Dept Gynecol & Obstet, 107 Wen Hua Rd, Jinan 250012, Shandong, Peoples R China.; Wang, LL (通讯作者)，Shandong Univ, Jinan Cent Hosp, Dept Oncol, 105 Jie Fang Rd, Jinan 250013, Shandong, Peoples R China.
EM stevendtt@163.com; wanglinlinatjn@163.com
FU Natural Science Foundation of Shandong Province [2014BSA01002]; National Natural Science Foundation of China [81302268, 81402299]
CR Ahmed N, 2007, J CELL PHYSIOL, V213, P581, DOI 10.1002/jcp.21240
   Bateman A, 2009, BIOESSAYS, V31, P1245, DOI 10.1002/bies.200900086
   Bissell MJ, 2001, NAT REV CANCER, V1, P46, DOI 10.1038/35094059
   Cuevas-Antonio R, 2010, CANCER INVEST, V28, P452, DOI 10.3109/07357900903346455
   Davidson B, 2004, CANCER-AM CANCER SOC, V100, P2139, DOI 10.1002/cncr.20219
   Diaz-Cueto L, 2012, INT J GYNECOL CANCER, V22, P945, DOI 10.1097/IGC.0b013e318253499c
   Dong TT, 2011, ANN SURG ONCOL, V18, P1797, DOI 10.1245/s10434-011-1561-2
   Egeblad M, 2010, DEV CELL, V18, P884, DOI 10.1016/j.devcel.2010.05.012
   Elkabets M, 2011, J CLIN INVEST, V121, P784, DOI 10.1172/JCI43757
   Ellin M-I, 2014, BIOCH BIOPHYS ACTA G, V0, P0
   Feng B, 2012, PLOS ONE, V7, P0, DOI 10.1371/journal.pone.0043452
   Fidler IJ, 2003, NAT REV CANCER, V3, P453, DOI 10.1038/nrc1098
   He ZH, 2003, J MOL MED-JMM, V81, P600, DOI 10.1007/s00109-003-0474-3
   Iwatsuki M, 2010, CANCER SCI, V101, P293, DOI 10.1111/j.1349-7006.2009.01419.x
   Jayson GC, 2014, LANCET, V384, P1376, DOI 10.1016/S0140-6736(13)62146-7
   Jones MB, 2003, GYNECOL ONCOL, V88, PS136, DOI 10.1006/gyno.2002.6704
   Jones MB, 2003, CLIN CANCER RES, V9, P44
   Josson S, 2015, ONCOGENE, V34, P2690, DOI 10.1038/onc.2014.212
   Joyce JA, 2009, NAT REV CANCER, V9, P239, DOI 10.1038/nrc2618
   Kalluri R, 2006, NAT REV CANCER, V6, P392, DOI 10.1038/nrc1877
   Kamrava M, 2005, ONCOGENE, V24, P7084, DOI 10.1038/sj.onc.1208857
   Karnoub Antoine E, 2006, BREAST DIS, V26, P75
   Klymkowsky MW, 2009, AM J PATHOL, V174, P1588, DOI 10.2353/ajpath.2009.080545
   Korc M, 2007, AM J SURG, V194, PS84, DOI 10.1016/j.amjsurg.2007.05.004
   Liu R, 2013, CANCER RES, V73, P5926, DOI 10.1158/0008-5472.CAN-12-4718
   Liu YL, 2007, BMC CANCER, V7, P0, DOI 10.1186/1471-2407-7-22
   Mahadevan D, 2007, MOL CANCER THER, V6, P1186, DOI 10.1158/1535-7163.MCT-06-0686
   Micalizzi DS, 2010, J MAMMARY GLAND BIOL, V15, P117, DOI 10.1007/s10911-010-9178-9
   Miyanishi M, 2007, ONCOL REP, V17, P329
   Monami G, 2006, CANCER RES, V66, P7103, DOI 10.1158/0008-5472.CAN-06-0633
   Mueller MM, 2004, NAT REV CANCER, V4, P839, DOI 10.1038/nrc1477
   Naik R, 2010, NEW ENGL J MED, V363, P2370, DOI 10.1056/NEJMc1011061
   Ong CHP, 2003, HISTOL HISTOPATHOL, V18, P1275, DOI 10.14670/HH-18.1275
   Pizarro GO, 2007, INT J CANCER, V120, P2339, DOI 10.1002/ijc.22559
   Polyak K, 2009, TRENDS GENET, V25, P30, DOI 10.1016/j.tig.2008.10.012
   Qian BZ, 2010, CELL, V141, P39, DOI 10.1016/j.cell.2010.03.014
   Schmalhofer O, 2009, CANCER METAST REV, V28, P151, DOI 10.1007/s10555-008-9179-y
   Swisher EM, 2011, GYNECOL ONCOL, V120, P1, DOI 10.1016/j.ygyno.2010.11.001
   Talmadge JE, 2010, CANCER RES, V70, P5649, DOI 10.1158/0008-5472.CAN-10-1040
   Taube JH, 2010, P NATL ACAD SCI USA, V107, P15449, DOI 10.1073/pnas.1004900107
   Thiery JP, 2009, CELL, V139, P871, DOI 10.1016/j.cell.2009.11.007
   VANSCOTT EJ, 1961, J INVEST DERMATOL, V36, P109, DOI 10.1038/jid.1961.21
   Vergara D, 2010, CANCER LETT, V291, P59, DOI 10.1016/j.canlet.2009.09.017
   Yang J, 2008, DEV CELL, V14, P818, DOI 10.1016/j.devcel.2008.05.009
   Yilmaz M, 2009, CANCER METAST REV, V28, P15, DOI 10.1007/s10555-008-9169-0
   Zavadil J, 2008, CANCER RES, V68, P9574, DOI 10.1158/0008-5472.CAN-08-2316
NR 46
TC 37
Z9 44
U1 0
U2 15
PU ACADEMIC PRESS INC ELSEVIER SCIENCE
PI SAN DIEGO
PA 525 B ST, STE 1900, SAN DIEGO, CA 92101-4495 USA
SN 0014-4800
EI 1096-0945
J9 EXP MOL PATHOL
JI Exp. Mol. Pathol.
PD FEB 15
PY 2016
VL 100
IS 1
BP 17
EP 25
DI 10.1016/j.yexmp.2015.11.021
PG 9
WC Pathology
SC Pathology
GA DD4FY
UT WOS:000369879100004
PM 26607602
DA 2023-09-23
ER

PT J
AU Roy, A
   Bera, S
AF Roy, Amrita
   Bera, Soumen
TI CAF cellular glycolysis: linking cancer cells with the microenvironment
SO TUMOR BIOLOGY
LA English
DT Review
DE Tumour microenvironment; Cancer associated fibroblast; Metabolism; Glycolysis
ID pro-inflammatory factors; acute myeloid-leukemia; tumor microenvironment; prostate-cancer; carcinoma-cells; human breast; hexokinase 2; lung-cancer; stem-cells; normal fibroblasts
AB Cancers have long being hallmarked as cells relying heavily on their glycolysis for energy generation in spite of having functional mitochondria. The metabolic status of the cancer cells have been revisited time and again to get better insight into the overall carcinogenesis process which revealed the apparent crosstalks between the cancer cells with the fibroblasts present in the tumour microenvironment. This review focuses on the mechanisms of transformations of normal fibroblasts to cancer-associated fibroblasts (CAF), the participation of the CAF in tumour progression with special interest to the role of CAF cellular glycolysis in the overall tumorigenesis. The fibroblasts, when undergoes the transformation process, distinctly switches to a more glycolytic phenotype in order to provide the metabolic intermediates necessary for carrying out the mitochondrial pathways of ATP generation in cancer cells. This review will also discuss the molecular mechanisms responsible for this metabolic make over promoting glycolysis in CAF cells. A thorough investigation of the pathways and molecules involved will not only help in understanding the process of activation and metabolic reprogramming in CAF cells but also might open up new targets for cancer therapy.
C1 [Roy, Amrita; Bera, Soumen] BS Abdur Rahman Univ, Sch Life Sci, Madras 600048, Tamil Nadu, India.
C3 B. S. Abdur Rahman Crescent Institute of Science & Technology
RP Roy, A (通讯作者)，BS Abdur Rahman Univ, Sch Life Sci, Madras 600048, Tamil Nadu, India.
EM amritaroy.sls@bsauniv.ac.in
FU Department of Science and Technology, Govt. of India [SB/YS/LS-248/2013]; Department of Biotechnology, Govt. of India [6242-P5/RGCB/PMD/DBT/SMNB/2015]
CR ANDERSON GR, 1989, J BIOL CHEM, V264, P14885
   Ando Masaru, 2010, JOURNAL OF NIPPON MEDICAL SCHOOL, V77, P97
   Ao MF, 2007, CANCER RES, V67, P4244, DOI 10.1158/0008-5472.CAN-06-3946
   Arshad A, 2013, HPB, V15, P428, DOI 10.1111/hpb.12002
   Atsumi T, 2002, CANCER RES, V62, P5881
   Bagordakis E, 2016, TUMOR BIOL, V37, P9045, DOI 10.1007/s13277-015-4629-y
   Bagui S, 1999, EUR J BIOCHEM, V262, P386, DOI 10.1046/j.1432-1327.1999.00384.x
   Bainbridge P, 2013, J WOUND CARE, V22, P407
   Bertolini G, 2015, CANCER RES, V75, P3636, DOI 10.1158/0008-5472.CAN-14-3781
   Bhome R, 2015, FRONT CELL DEV BIOL, V3, P0, DOI 10.3389/fcell.2015.00033
   Bonnet D, 1997, NAT MED, V3, P730, DOI 10.1038/nm0797-730
   Bonuccelli G, 2014, ONCOTARGET, V5, P7575, DOI 10.18632/oncotarget.2243
   Bruzzese F, 2014, CANCER RES, V74, P3408, DOI 10.1158/0008-5472.CAN-13-2259
   Calvo F, 2013, NAT CELL BIOL, V15, P637, DOI 10.1038/ncb2756
   Casey TM, 2008, BREAST CANCER RES TR, V110, P39, DOI 10.1007/s10549-007-9684-7
   Charafe-Jauffret E, 2009, BMC CANCER, V9, P0, DOI 10.1186/1471-2407-9-202
   Chen ZY, 2015, J BIOMED SCI, V22, P0, DOI 10.1186/s12929-015-0197-0
   Chiarugi P, 2016, CANCER LETT, V380, P272, DOI 10.1016/j.canlet.2015.10.027
   Chiavarina B, 2011, CANCER BIOL THER, V12, P1101, DOI 10.4161/cbt.12.12.18703
   Chou CC, 2014, CANCER RES, V74, P4783, DOI 10.1158/0008-5472.CAN-14-0135
   Cotan D, 2016, CURR DRUG T IN PRESS, V0, P0
   Courteau L, 2015, CELL DEATH DIS, V6, P0, DOI 10.1038/cddis.2015.209
   Darby IA, 2014, CLIN COSMET INV DERM, V7, P301, DOI 10.2147/CCID.S50046
   De Veirman K, 2014, CANCERS, V6, P1363, DOI 10.3390/cancers6031363
   Diegelmann RF, 2004, FRONT BIOSCI-LANDMRK, V9, P283, DOI 10.2741/1184
   Donnelly RP, 2015, MOL IMMUNOL, V68, P513, DOI 10.1016/j.molimm.2015.07.034
   DVORAK HF, 1986, NEW ENGL J MED, V315, P1650
   El-Nikhely N, 2012, EXPERT OPIN INV DRUG, V21, P1107, DOI 10.1517/13543784.2012.693478
   Erez N, 2013, BIOCHEM BIOPH RES CO, V437, P397, DOI 10.1016/j.bbrc.2013.06.089
   Erez N, 2010, CANCER CELL, V17, P135, DOI 10.1016/j.ccr.2009.12.041
   Fang H, 2013, CANCER RES, V73, P4965, DOI 10.1158/0008-5472.CAN-13-0661
   Faubert B, 2013, CELL METAB, V17, P113, DOI 10.1016/j.cmet.2012.12.001
   Fraser SA, 2014, MOL MEMBR BIOL, V31, P95, DOI 10.3109/09687688.2014.902128
   Ganapathy-Kanniappan S, 2013, MOL CANCER, V12, P0, DOI 10.1186/1476-4598-12-152
   Gonzalez CD, 2014, BIOMED RES INT, V2014, P0, DOI 10.1155/2014/926729
   Gorchs L, 2015, FRONT ONCOL, V5, P0, DOI 10.3389/fonc.2015.00087
   Hassona Y, 2014, BRIT J CANCER, V111, P1230, DOI 10.1038/bjc.2014.438
   Henry E, 2015, PLOS GENET, V11, P0, DOI 10.1371/journal.pgen.1005199
   Hinz B, 2010, J BIOMECH, V43, P146, DOI 10.1016/j.jbiomech.2009.09.020
   Hu JW, 2014, CELL SIGNAL, V26, P2210, DOI 10.1016/j.cellsig.2014.04.015
   Hua M, 2009, P NATL ACAD SCI USA, V106, P3372, DOI 10.1073/pnas.0813306106
   Inoue H, 2016, BMC CANCER, V16, P0, DOI 10.1186/s12885-016-2090-y
   Jeon SM, 2012, NATURE, V485, P661, DOI 10.1038/nature11066
   Jiang R, 2016, ACTA BIOCH BIOPH SIN, V48, P229, DOI 10.1093/abbs/gmv134
   Jiang S, 2012, EMBO J, V31, P1985, DOI 10.1038/emboj.2012.45
   Jiang ZX, 2016, TUMOR BIOL, V37, P10383, DOI 10.1007/s13277-016-4928-y
   Kalluri R, 2006, NAT REV CANCER, V6, P392, DOI 10.1038/nrc1877
   Ke QD, 2006, MOL PHARMACOL, V70, P1469, DOI 10.1124/mol.106.027029
   Khan MA, 2013, TUMOR BIOL, V34, P2497, DOI 10.1007/s13277-013-1002-x
   Khorramdelazad H, 2016, J NEUROIMMUNOL, V290, P70, DOI 10.1016/j.jneuroim.2015.11.021
   Kinoshita H, 2013, PLOS ONE, V8, P0, DOI 10.1371/journal.pone.0060914
   Kulbe H, 2012, CANCER RES, V72, P66, DOI 10.1158/0008-5472.CAN-11-2178
   Laderoute KR, 2014, J BIOL CHEM, V289, P22850, DOI 10.1074/jbc.M114.576371
   Lang F, 2014, CHANNELS, V8, P20, DOI 10.4161/chan.27423
   LAPIDOT T, 1994, NATURE, V367, P645, DOI 10.1038/367645a0
   Lee KW, 2015, CANCER RES, V75, P73, DOI 10.1158/0008-5472.CAN-14-0350
   Leon G, 2016, PHARMACOL THERAPEUT, V158, P71, DOI 10.1016/j.pharmthera.2015.12.001
   Li H, 2015, J TRANSL MED, V13, P0, DOI 10.1186/s12967-015-0551-8
   Li MZ, 2012, TRENDS NEUROSCI, V35, P619, DOI 10.1016/j.tins.2012.06.003
   Li P, 2015, CELL RES, V25, P588, DOI 10.1038/cr.2015.51
   Li XQ, 2012, CURR PHARM DESIGN, V18, P2404, DOI 10.2174/13816128112092404
   Lin ZY, 2013, KAOHSIUNG J MED SCI, V29, P312, DOI 10.1016/j.kjms.2012.08.012
   Liu FL, 2016, ONCOTARGET, V7, P4122, DOI 10.18632/oncotarget.6702
   Logan CY, 2004, ANNU REV CELL DEV BI, V20, P781, DOI 10.1146/annurev.cellbio.20.010403.113126
   Maller O, 2013, NAT CELL BIOL, V15, P570, DOI 10.1038/ncb2777
   Martinez-Outschoorn U, 2014, SEMIN ONCOL, V41, P195, DOI 10.1053/j.seminoncol.2014.03.002
   Martinez-Outschoorn UE, 2011, CELL CYCLE, V10, P2504, DOI 10.4161/cc.10.15.16585
   Matoba S, 2006, SCIENCE, V312, P1650, DOI 10.1126/science.1126863
   Migneco G, 2010, CELL CYCLE, V9, P2412, DOI 10.4161/cc.9.12.11989
   Mitra AK, 2012, CANCER DISCOV, V2, P1100, DOI 10.1158/2159-8290.CD-12-0206
   Mukherjee D, 2013, AM J CANCER RES, V3, P46
   Muller A, 2001, NATURE, V410, P50, DOI 10.1038/35065016
   Nagura M, 2015, GYNECOL ONCOL, V136, P104, DOI 10.1016/j.ygyno.2014.11.075
   Oliveira LR, 2010, HISTOL HISTOPATHOL, V25, P371, DOI 10.14670/HH-25.371
   Olumi AF, 1999, CANCER RES, V59, P5002
   Orimo A, 2005, CELL, V121, P335, DOI 10.1016/j.cell.2005.02.034
   Orimo A, 2006, CELL CYCLE, V5, P1597, DOI 10.4161/cc.5.15.3112
   Orr B, 2013, DIS MODEL MECH, V6, P530, DOI 10.1242/dmm.010355
   Pacini N, 2014, INT J MOL SCI, V15, P8893, DOI 10.3390/ijms15058893
   Palmieri D, 2009, MOL CANCER RES, V7, P1438, DOI 10.1158/1541-7786.MCR-09-0234
   Patra S, 2009, BIOCHEMISTRY-MOSCOW+, V74, P717, DOI 10.1134/S0006297909070037
   Pavlides S, 2010, CELL CYCLE, V9, P2201, DOI 10.4161/cc.9.11.11848
   Pavlides S, 2009, CELL CYCLE, V8, P3984, DOI 10.4161/cc.8.23.10238
   Peiris-Pages M, 2015, ONCOTARGET, V6, P10728, DOI 10.18632/oncotarget.3828
   Phillips RJ, 2003, AM J RESP CRIT CARE, V167, P1676, DOI 10.1164/rccm.200301-071OC
   Pietras K, 2010, EXP CELL RES, V316, P1324, DOI 10.1016/j.yexcr.2010.02.045
   Ramteke A, 2015, MOL CARCINOGEN, V54, P554, DOI 10.1002/mc.22124
   Rasanen K, 2010, EXP CELL RES, V316, P2713, DOI 10.1016/j.yexcr.2010.04.032
   Ros S, 2013, CANCER METAB, V1, P0, DOI 10.1186/2049-3002-1-8
   Rosenthal E, 2004, MOL CARCINOGEN, V40, P116, DOI 10.1002/mc.20024
   Sanita P, 2014, BMC CANCER, V14, P0, DOI 10.1186/1471-2407-14-154
   Scaglia N, 2014, CELL CYCLE, V13, P859, DOI 10.4161/cc.27767
   Schafer M, 2008, NAT REV MOL CELL BIO, V9, P628, DOI 10.1038/nrm2455
   Schwarz-Cruz YCA, 2015, HISTOL HISTOPATHOL, V0, P11718
   Serini G, 1999, EXP CELL RES, V250, P273, DOI 10.1006/excr.1999.4543
   Shan SM, 2015, INT J CLIN EXP PATHO, V8, P12357
   Shen CH, 2013, MOL CELL, V52, P161, DOI 10.1016/j.molcel.2013.08.044
   Shi HQ, 2015, CELL CYCLE, V14, P3058, DOI 10.1080/15384101.2015.1053666
   Shim H, 1997, P NATL ACAD SCI USA, V94, P6658, DOI 10.1073/pnas.94.13.6658
   Shimoda M, 2014, NAT CELL BIOL, V16, P889, DOI 10.1038/ncb3021
   Suarez S, 2015, J BIOL CHEM, V290, P28311, DOI 10.1074/jbc.M115.682385
   Suh DH, 2014, BIOCHEM PHARMACOL, V92, P43, DOI 10.1016/j.bcp.2014.08.011
   Sun P, 2014, ASIAN PAC J CANCER P, V15, P4245, DOI 10.7314/APJCP.2014.15.10.4245
   Tchou J, 2012, ADV PHARMACOL, V65, P45, DOI 10.1016/B978-0-12-397927-8.00003-8
   Teichgraber V, 2015, ADV MED SCI-POLAND, V60, P264, DOI 10.1016/j.advms.2015.04.006
   Trabold O, 2003, WOUND REPAIR REGEN, V11, P504, DOI 10.1046/j.1524-475X.2003.11621.x
   Vannucci L, 2015, CANCER MICROENVIRON, V8, P159, DOI 10.1007/s12307-014-0150-x
   Volkenhoff A, 2015, CELL METAB, V22, P437, DOI 10.1016/j.cmet.2015.07.006
   Wagner S, 2004, WOUND REPAIR REGEN, V12, P368, DOI 10.1111/j.1067-1927.2004.012315.x
   Wen SM, 2015, INT J ONCOL, V47, P719, DOI 10.3892/ijo.2015.3060
   Whitaker-Menezes D, 2011, CELL CYCLE, V10, P1772, DOI 10.4161/cc.10.11.15659
   Witz IP, 2009, CANCER MICROENVIRON, V2, PS9, DOI 10.1007/s12307-009-0025-8
   Yamaguchi H, 2015, CANCERS, V7, P2054, DOI 10.3390/cancers7040876
   Yang L, 2010, TRENDS IMMUNOL, V31, P220, DOI 10.1016/j.it.2010.04.002
   Yang ZQ, 2016, SCI REP-UK, V6, P0, DOI 10.1038/srep19383
   Yeung TL, 2013, CANCER RES, V73, P5016, DOI 10.1158/0008-5472.CAN-13-0023
   Yoshida GJ, 2016, CANCER SCI, V107, P5, DOI 10.1111/cas.12817
   Yoshida GJ, 2015, J EXP CLIN CANC RES, V34, P0, DOI 10.1186/s13046-015-0221-y
   Yoshida GJ, 2014, BIOCHEM BIOPH RES CO, V443, P239, DOI 10.1016/j.bbrc.2013.11.093
   Zadra G, 2015, MOL CANCER RES, V13, P1059, DOI 10.1158/1541-7786.MCR-15-0068
   Zeng Zongyue, 2014, XI BAO YU FEN ZI MIAN YI XUE ZA ZHI, V30, P1071
   Zhang DX, 2015, CELL REP, V10, P1335, DOI 10.1016/j.celrep.2015.02.006
   Zhong DS, 2008, CANCER RES, V68, P7270, DOI 10.1158/0008-5472.CAN-08-1484
   Zhou YX, 2016, MOL CARCINOGEN, V55, P1317, DOI 10.1002/mc.22374
   Ziegler SF, 2013, ADV PHARMACOL, V66, P129, DOI 10.1016/B978-0-12-404717-4.00004-4
NR 125
TC 31
Z9 32
U1 2
U2 30
PU SAGE PUBLICATIONS LTD
PI LONDON
PA 1 OLIVERS YARD, 55 CITY ROAD, LONDON EC1Y 1SP, ENGLAND
SN 1010-4283
EI 1423-0380
J9 TUMOR BIOL
JI Tumor Biol.
PD JUL 15
PY 2016
VL 37
IS 7
BP 8503
EP 8514
DI 10.1007/s13277-016-5049-3
PG 12
WC Oncology
SC Oncology
GA DU4HU
UT WOS:000382174500003
PM 27075473
DA 2023-09-23
ER

PT J
AU Zhang, XY
   Hong, SS
   Cai, QQ
   Zhang, MX
   Yao, LQ
   Xu, CJ
AF Zhang, Xiao-Yan
   Hong, Shan-Shan
   Cai, Qing-Qing
   Zhang, Ming-Xing
   Yao, Liang-Qing
   Xu, Cong-Jian
TI Mucinous and serous ovarian carcinoma cells interact differently with stromal fibroblasts
SO INTERNATIONAL JOURNAL OF CLINICAL AND EXPERIMENTAL PATHOLOGY
LA English
DT Article
DE Ovarian neoplasms; fibroblast; stroma; serous ovarian carcinoma; mucinous ovarian carcinoma
ID cancer-associated fibroblasts; tissue inhibitor; matrix metalloproteinases; growth-factor; hepatocellular-carcinoma; tumor microenvironment; activated fibroblasts; cxc chemokines; expression; angiogenesis
AB The interactions between cancer cells and fibroblasts in the stroma are essential for cancer development and progression. Epithelial ovarian cancer is a heterogeneous disease. Each histological type has different clinical characteristics and molecular mechanisms. A better understanding of the different molecular mechanisms may provide novel approaches for the treatment of ovarian cancer. We analyzed the cytokine profiles found in the interaction between ovarian cancer cells and fibroblasts and compared the results of serous and mucinous ovarian carcinoma. The levels of the epithelial neutrophil-activating protein 78 (ENA-78) was significantly up-regulated in the conditioned media of fibroblasts co-cultured with serous ovarian carcinoma cells. TIMP metallopeptidase inhibitor 1 (TIMP1), TIMP2 and fibroblast growth factor 2 (basic) (FGF2) were significantly up-regulated, and ten other cytokines were down-regulated when fibroblasts were co-cultured with mucinous ovarian carcinoma cells. The differential expression of these proteins was mainly related to cell locomotion, migration, communication and stimuli response. These data suggested that the cross-talk between serous ovarian cancer and its stroma might be distinct from that of mucinous ovarian cancer and that the interactions between ovarian cancer cells and fibroblasts caused changes in the expression of autocrine or paracrine signals in these cells, which might in turn contribute to cancer development and progression.
C1 [Zhang, Xiao-Yan; Hong, Shan-Shan; Cai, Qing-Qing; Zhang, Ming-Xing; Yao, Liang-Qing; Xu, Cong-Jian] Fudan Univ, Obstet & Gynecol Hosp, Shanghai, Peoples R China.
   [Zhang, Xiao-Yan; Hong, Shan-Shan; Cai, Qing-Qing; Zhang, Ming-Xing; Yao, Liang-Qing; Xu, Cong-Jian] Fudan Univ, Dept Obstet & Gynecol, Shanghai Med Sch, Shanghai, Peoples R China.
   [Zhang, Xiao-Yan; Hong, Shan-Shan; Cai, Qing-Qing; Zhang, Ming-Xing; Yao, Liang-Qing; Xu, Cong-Jian] Shanghai Key Lab Female Reprod Endocrine Related, Shanghai 200011, Peoples R China.
   [Xu, Cong-Jian] Fudan Univ, Inst Biomed Sci, Shanghai, Peoples R China.
C3 Fudan University; Fudan University; Fudan University
RP Zhang, XY; Xu, CJ (通讯作者)，Shanghai Key Lab Female Reprod Endocrine Related, Shanghai 200011, Peoples R China.
EM xyzhang80@gmail.com; xucongjian@gmail.com
FU National Natural Sciences Foundation of China [81472424]; Rising-Star Program of Shanghai Science and Technology Commission [10QA-1401000]; Youth Talent Foundation of Shanghai Health System [XYQ2011054]; Shanghai Talent Developing Foundation [2012047]
CR Barcellos-Hoff MH, 2000, CANCER RES, V60, P1254
   Barton DPJ, 1997, CLIN CANCER RES, V3, P1579
   Bast RC, 2009, NAT REV CANCER, V9, P415, DOI 10.1038/nrc2644
   Begley LA, 2008, NEOPLASIA, V10, P244, DOI 10.1593/neo.07976
   Bhowmick NA, 2004, NATURE, V432, P332, DOI 10.1038/nature03096
   Bieche I, 2007, ENDOCR-RELAT CANCER, V14, P1039, DOI 10.1677/erc.1.01301
   Bourboulia D, 2011, AM J PATHOL, V179, P2589, DOI 10.1016/j.ajpath.2011.07.035
   Brun JL, 2008, INT J ONCOL, V33, P1239, DOI 10.3892/ijo_00000114
   Dutsch-Wicherek M, 2010, AM J REPROD IMMUNOL, V63, P181, DOI 10.1111/j.1600-0897.2009.00803.x
   Folgueira MA, 2013, BIOSCI REP, V33, P0
   Fullar A, 2012, EXP CELL RES, V318, P1517, DOI 10.1016/j.yexcr.2012.03.023
   Furuya M, 2000, GYNECOL ONCOL, V78, P106, DOI 10.1006/gyno.2000.5856
   Furuya M, 2007, HUM PATHOL, V38, P1676, DOI 10.1016/j.humpath.2007.03.023
   Gong YX, 2013, PLOS ONE, V8, P0, DOI 10.1371/journal.pone.0077366
   Halon A, 2012, J HISTOCHEM CYTOCHEM, V60, P491, DOI 10.1369/0022155412446978
   Han H, 2014, ONCOGENE, V33, P1198, DOI 10.1038/onc.2013.61
   Hellevik T, 2012, RADIAT ONCOL, V7, P0, DOI 10.1186/1748-717X-7-59
   Hu M, 2008, CURR OPIN GENET DEV, V18, P27, DOI 10.1016/j.gde.2007.12.006
   Huang LW, 2000, GYNECOL ONCOL, V77, P369, DOI 10.1006/gyno.2000.5806
   Kim TJ, 2006, HUM PATHOL, V37, P906, DOI 10.1016/j.humpath.2006.02.017
   Koyama S, 2005, J CANCER RES CLIN, V131, P809, DOI 10.1007/s00432-005-0030-3
   Le Page C, 2006, INT J CANCER, V118, P1750, DOI 10.1002/ijc.21521
   Li AH, 2011, AM J PATHOL, V178, P1340, DOI 10.1016/j.ajpath.2010.11.058
   Li XY, 2014, J CANCER RES CLIN, V140, P271, DOI 10.1007/s00432-013-1547-5
   Lin ZY, 2013, KAOHSIUNG J MED SCI, V29, P312, DOI 10.1016/j.kjms.2012.08.012
   Maatta M, 2007, ANTICANCER RES, V27, P2753
   Madsen CV, 2012, ANTICANCER RES, V32, P3817
   Manenti L, 2003, EUR J CANCER, V39, P1948, DOI 10.1016/S0959-8049(03)00427-1
   Mueller MM, 2004, NAT REV CANCER, V4, P839, DOI 10.1038/nrc1477
   Nedeau AE, 2008, EXP CELL RES, V314, P2176, DOI 10.1016/j.yexcr.2008.04.007
   Nissen LJ, 2007, J CLIN INVEST, V117, P2766, DOI 10.1172/JCI32479
   Okabe H, 2012, INT J CANCER, V131, P2234, DOI 10.1002/ijc.27496
   Okamoto T, 2003, MOL HUM REPROD, V9, P569, DOI 10.1093/molehr/gag074
   Olumi AF, 1999, CANCER RES, V59, P5002
   Orimo A, 2005, CELL, V121, P335, DOI 10.1016/j.cell.2005.02.034
   Orimo A, 2006, CELL CYCLE, V5, P1597, DOI 10.4161/cc.5.15.3112
   Pulukuri SM, 2007, ONCOGENE, V26, P5229, DOI 10.1038/sj.onc.1210329
   Rauvala M, 2005, GYNECOL ONCOL, V99, P656, DOI 10.1016/j.ygyno.2005.07.009
   Sakata K, 2000, INT J ONCOL, V17, P673
   Szubert S, 2014, J CANCER RES CLIN, V140, P361, DOI 10.1007/s00432-013-1569-z
   Tlsty TD, 2001, CURR OPIN GENET DEV, V11, P54, DOI 10.1016/S0959-437X(00)00156-8
   Zhou SL, 2012, HEPATOLOGY, V56, P2242, DOI 10.1002/hep.25907
NR 42
TC 0
Z9 0
U1 1
U2 6
PU E-CENTURY PUBLISHING CORP
PI MADISON
PA 40 WHITE OAKS LN, MADISON, WI 53711 USA
SN 1936-2625
EI 
J9 INT J CLIN EXP PATHO
JI Int. J. Clin. Exp. Pathol.
PD JUN 15
PY 2016
VL 9
IS 6
BP 6276
EP 6286
DI 
PG 11
WC Oncology; Pathology
SC Oncology; Pathology
GA DQ8VD
UT WOS:000379488600054
DA 2023-09-23
ER

PT J
AU Fernandez-Acenero, M
   Torres, S
   Garcia-Palmero, I
   del Arco, CD
   Casal, JI
AF Jesus Fernandez-Acenero, Maria
   Torres, Sofia
   Garcia-Palmero, Irene
   Diaz del Arco, Cristina
   Ignacio Casal, J.
TI Prognostic role of tissue transglutaminase 2 in colon carcinoma
SO VIRCHOWS ARCHIV
LA English
DT Article
DE Transglutaminase 2; Colon carcinoma; Prognosis; mRNA; Metastasis
ID cancer-associated fibroblasts; mesenchymal transition; cross-linking; human breast; expression; promotes; fibronectin; invasion; protein; activation
AB Tissue transglutaminase 2 (TG2) is involved in many biological processes, from wound healing to neurodegeneration. Recently, there has been an increasing interest in this enzyme as a potential prognostic marker or therapy target in human neoplasms. The aim of this study was to analyze expression of TG2 messenger RNA (mRNA) and protein in colon cancer samples and to evaluate the potential value of TG2 as prognostic marker. We investigated not only expression level but also location of the protein in a series of human tumors. In silico analysis using the GSE39582 dataset showed that TG2 mRNA expression is associated with earlier relapse. The results of qPCR in our cohort showed TG2 mRNA to be up-regulated in 25 out of 70 samples (34 %). Kaplan-Meier plots and log-rank test showed that patients with high TG2 mRNA expression have significantly worse prognosis in terms of overall survival (OS) and a trend to earlier recurrence. Immunohistochemical staining of tumor sections for TG2 revealed stromal staining in 152 cases (88 %) and epithelial cell staining in 105 cases (62 %). In stage II patients, stromal expression showed a significant association with disease-free survival (DFS). In patients with metastatic disease, TG2 expression was also associated with poor prognosis. Cox multivariate analysis showed that TG2 expression in epithelial cells is significantly and independently associated with OS, together with node involvement and presence of metastasis. Stromal TG2 expression was associated with DFS. In summary, in non-metastatic colorectal cancer patients, stromal TG2 expression is significantly associated with DFS and epithelial TG2 expression with OS, independently of node involvement and metastasis.
C1 [Jesus Fernandez-Acenero, Maria; Diaz del Arco, Cristina] Hosp Clin San Carlos, Dept Surg Pathol, C Prof Martin Lagos S-N, Madrid 28040, Spain.
   [Jesus Fernandez-Acenero, Maria] Fdn Jimenez Diaz, Madrid, Spain.
   [Torres, Sofia; Garcia-Palmero, Irene; Ignacio Casal, J.] CIB, Cellular & Mol Med, Madrid, Spain.
C3 Hospital Clinico San Carlos; Consejo Superior de Investigaciones Cientificas (CSIC); CSIC - Centro de Investigaciones Biologicas (CIB)
RP Fernandez-Acenero, M (通讯作者)，Hosp Clin San Carlos, Dept Surg Pathol, C Prof Martin Lagos S-N, Madrid 28040, Spain.; Fernandez-Acenero, M (通讯作者)，Fdn Jimenez Diaz, Madrid, Spain.; Casal, JI (通讯作者)，CIB, Cellular & Mol Med, Madrid, Spain.
EM jmariajesus.fernandez@salud.madrid.org; jcasal@csic.es
FU Juan de la Cierva program; Comunidad de Madrid [S2010/BMD-2344/Colomics2]; MINECO [BIO2012-31,023, BIO2015-66,489-R]; PRB2 from the Instituto de Salud Carlos III-FEDER [IPT13/0001-ISCIII-SGEFI/FEDER]
CR Aeschlimann D, 2000, CONNECT TISSUE RES, V41, P1, DOI 10.3109/03008200009005638
   Agnihotri N, 2013, BREAST CANCER RES, V15, P0, DOI 10.1186/bcr3371
   Ai LB, 2008, CARCINOGENESIS, V29, P510, DOI 10.1093/carcin/bgm280
   Antonyak MA, 2004, J BIOL CHEM, V279, P41461, DOI 10.1074/jbc.M404976200
   Antonyak MA, 2011, P NATL ACAD SCI USA, V108, P4852, DOI 10.1073/pnas.1017667108
   Assi J, 2013, PLOS ONE, V8, P0, DOI 10.1371/journal.pone.0074437
   Badarau E, 2013, AMINO ACIDS, V44, P119, DOI 10.1007/s00726-011-1188-4
   Budillon A, 2013, AMINO ACIDS, V44, P63, DOI 10.1007/s00726-011-1167-9
   Calcagno AM, 2010, JNCI-J NATL CANCER I, V102, P1637, DOI 10.1093/jnci/djq361
   Cao L, 2012, ONCOGENE, V31, P2521, DOI 10.1038/onc.2011.429
   Cellura D, 2015, MOL CANCER RES, V13, P1095, DOI 10.1158/1541-7786.MCR-14-0466
   Chen SH, 2010, ANTICANCER RES, V30, P4177
   Chhabra A, 2009, ANTICANCER RES, V29, P1909
   Erdem M, 2014, UROL ONCOL-SEMIN ORI, V32, P0, DOI 10.1016/j.urolonc.2012.08.022
   Filiano AJ, 2008, FASEB J, V22, P2662, DOI 10.1096/fj.07-097709
   Giordano A, 2012, MOL CANCER THER, V11, P2526, DOI 10.1158/1535-7163.MCT-12-0460
   Huang L, 2015, AM J CANCER RES, V5, P2756
   Hwang JY, 2008, CANCER RES, V68, P5849, DOI 10.1158/0008-5472.CAN-07-6130
   Kim Soo-Youl, 2011, ADV ENZYMOL RELAT AREAS MOL BIOL, V78, P161
   Kim Y, 2010, MOL IMMUNOL, V47, P1010, DOI 10.1016/j.molimm.2009.11.017
   Kumar A, 2011, PLOS ONE, V6, P0, DOI 10.1371/journal.pone.0018759
   Kumar A, 2010, PLOS ONE, V5, P0, DOI 10.1371/journal.pone.0013390
   Leicht DT, 2014, J THORAC ONCOL, V9, P872, DOI 10.1097/JTO.0000000000000229
   Mangala LS, 2007, ONCOGENE, V26, P2459, DOI 10.1038/sj.onc.1210035
   Mehta K, 2005, PROG EXP TUMOR RES, V38, P1
   Mehta K, 2010, BIOCHEM PHARMACOL, V80, P1921, DOI 10.1016/j.bcp.2010.06.029
   Miyoshi N, 2010, ANN SURG ONCOL, V17, P967, DOI 10.1245/s10434-009-0865-y
   Park MJ, 2015, J PATHOL TRANSL MED, V49, P37, DOI 10.4132/jptm.2014.10.25
   Pinkas DM, 2007, PLOS BIOL, V5, P2788, DOI 10.1371/journal.pbio.0050327
   Singer CF, 2006, CLIN EXP METASTAS, V23, P33, DOI 10.1007/s10585-006-9015-0
   Stephens P, 2004, J CELL SCI, V117, P3389, DOI 10.1242/jcs.01188
   Telci D, 2006, FRONT BIOSCI-LANDMRK, V11, P867, DOI 10.2741/1843
   Torres S, 2015, CLIN CANCER RES, V21, P4892, DOI 10.1158/1078-0432.CCR-14-3096
   Torres S, 2013, CLIN CANCER RES, V19, P6006, DOI 10.1158/1078-0432.CCR-13-1130
   Verderio E, 1999, J HISTOCHEM CYTOCHEM, V47, P1417, DOI 10.1177/002215549904701108
   Verma A, 2008, CLIN CANCER RES, V14, P2476, DOI 10.1158/1078-0432.CCR-07-4529
   Wang Y, 2012, BMC CANCER, V12, P0, DOI 10.1186/1471-2407-12-277
   Wang Z, 2013, PLOS ONE, V8, P0, DOI 10.1371/journal.pone.0057017
   Wang Z, 2010, J BIOL CHEM, V285, P40212, DOI 10.1074/jbc.M110.123703
   Yang LL, 2013, MOL MED REP, V8, P1812, DOI 10.3892/mmr.2013.1706
NR 40
TC 13
Z9 13
U1 0
U2 8
PU SPRINGER
PI NEW YORK
PA ONE NEW YORK PLAZA, SUITE 4600, NEW YORK, NY, UNITED STATES
SN 0945-6317
EI 1432-2307
J9 VIRCHOWS ARCH
JI Virchows Arch.
PD DEC 15
PY 2016
VL 469
IS 6
BP 611
EP 619
DI 10.1007/s00428-016-2020-z
PG 9
WC Pathology
SC Pathology
GA ED9QN
UT WOS:000389207700003
PM 27620315
DA 2023-09-23
ER

PT J
AU Hashimoto, O
   Yoshida, M
   Koma, YI
   Yanai, T
   Hasegawa, D
   Kosaka, Y
   Nishimura, N
   Yokozaki, H
AF Hashimoto, Okito
   Yoshida, Makiko
   Koma, Yu-Ichiro
   Yanai, Tomoko
   Hasegawa, Daiichiro
   Kosaka, Yoshiyuki
   Nishimura, Noriyuki
   Yokozaki, Hiroshi
TI Collaboration of cancer-associated fibroblasts and tumour-associated macrophages for neuroblastoma development
SO JOURNAL OF PATHOLOGY
LA English
DT Article
DE neuroblastoma; tumour-associated macrophage; cancer-associated fibroblast; tumour microenvironment; MSR1; macrophage scavenger receptor 1
ID pathology classification; clinical-significance; gro-beta; expression; cells; microenvironment; carcinoma; aggressiveness; polarization; progression
AB Neuroblastoma is the most common extracranial solid tumour in children and is histologically classified by its Schwannian stromal cells. Although having fewer Schwannian stromal cells is generally associated with more aggressive phenotypes, the exact roles of other stromal cells (mainly macrophages and fibroblasts) are unclear. Here, we examined 41 cases of neuroblastoma using immunohistochemistry for the tumour-associated macrophage (TAM) markers CD68, CD163, and CD204, and a cancer-associated fibroblast (CAF) marker, alpha smooth muscle actin (alpha SMA). Each case was assigned to low/high groups on the basis of the number of TAMs or three groups on the basis of the. SMA-staining area for CAFs. Both the number of TAMs and the area of CAFs were significantly correlated with clinical stage, MYCN amplification, bone marrow metastasis, histological classification, histological type, and risk classification. Furthermore, TAM settled in the vicinity of the CAF area, suggesting their close interaction within the tumour microenvironment. We next determined the effects of conditioned medium of a neuroblastoma cell line (NBCM) on bone marrow-derived mesenchymal stem cells (BM-MSCs) and peripheral blood mononuclear cell (PBMC)-derived macrophages in vitro. The TAM markers CD163 and CD204 were significantly up-regulated in PBMC-derived macrophages treated with NBCM. The expression of. SMA by BM-MSCs was increased in NBCM-treated cells. Co-culturing with CAF-like BM-MSCs did not enhance the invasive ability but supported the proliferation of tumour cells, whereas tumour cells co-cultured with TAM-like macrophages had the opposite effect. Intriguingly, TAM-like macrophages enhanced not only the invasive abilities of tumour cells and BM-MSCs but also the proliferation of BM-MSCs. CXCL2 secreted from TAM-like macrophages plays an important role in tumour invasiveness. Taken together, these results indicate that PBMC-derived macrophages and BM-MSCs are recruited to a tumour site and activated into TAMs and CAFs, respectively, followed by the formation of favourable environments for neuroblastoma progression. (C) 2016 The Authors. The Journal of Pathology published by John Wiley & Sons Ltd on behalf of Pathological Society of Great Britain and Ireland.
C1 [Hashimoto, Okito; Koma, Yu-Ichiro; Yokozaki, Hiroshi] Kobe Univ, Grad Sch Med, Dept Pathol, Div Pathol, Kobe, Hyogo, Japan.
   [Yoshida, Makiko] Kobe Childrens Hosp, Dept Pathol, Kobe, Hyogo, Japan.
   [Yanai, Tomoko; Hasegawa, Daiichiro; Kosaka, Yoshiyuki] Kobe Childrens Hosp, Dept Hematol & Oncol, Kobe, Hyogo, Japan.
   [Nishimura, Noriyuki] Kobe Univ, Grad Sch Med, Dept Pediat, Kobe, Hyogo, Japan.
C3 Kobe University; Kobe University
RP Yokozaki, H (通讯作者)，Kobe Univ, Grad Sch Med, Dept Pathol & Microbiol, Div Pathol,Chuo Ku, 7-5-1 Kusunoki Cho, Kobe, Hyogo 6500017, Japan.
EM hyoko@med.kobe-u.ac.jp
FU Grants-in-Aid for Scientific Research [26461584] Funding Source: KAKEN
CR Aceto N, 2014, CELL, V158, P1110, DOI 10.1016/j.cell.2014.07.013
   Adams DL, 2014, P NATL ACAD SCI USA, V111, P3514, DOI 10.1073/pnas.1320198111
   Ara T, 2009, CANCER RES, V69, P329, DOI 10.1158/0008-5472.CAN-08-0613
   Asgharzadeh S, 2012, J CLIN ONCOL, V30, P3525, DOI 10.1200/JCO.2011.40.9169
   Augsten M, 2014, FRONT ONCOL, V4, P0, DOI 10.3389/fonc.2014.00062
   Bergfeld SA, 2010, CANCER METAST REV, V29, P249, DOI 10.1007/s10555-010-9222-7
   Bianchi G, 2012, PLOS ONE, V7, P0, DOI 10.1371/journal.pone.0048654
   BRODEUR GM, 1993, J CLIN ONCOL, V11, P1466, DOI 10.1200/JCO.1993.11.8.1466
   Carlson LM, 2013, CARCINOGENESIS, V34, P1081, DOI 10.1093/carcin/bgt009
   Chanmee T, 2014, CANCERS, V6, P1670, DOI 10.3390/cancers6031670
   Comito G, 2014, ONCOGENE, V33, P2423, DOI 10.1038/onc.2013.191
   Condeelis J, 2006, CELL, V124, P263, DOI 10.1016/j.cell.2006.01.007
   De Veirman K, 2014, CANCERS, V6, P1363, DOI 10.3390/cancers6031363
   Erez N, 2010, CANCER CELL, V17, P135, DOI 10.1016/j.ccr.2009.12.041
   Erin N, 2015, BREAST CANCER RES TR, V150, P57, DOI 10.1007/s10549-015-3297-3
   Feng Y, 2010, PLOS BIOL, V8, P0, DOI 10.1371/journal.pbio.1000562
   Fujii N, 2012, J ORAL PATHOL MED, V41, P444, DOI 10.1111/j.1600-0714.2012.01127.x
   Goto S, 2001, CANCER, V92, P2699, DOI 10.1002/1097-0142(20011115)92:10<2699::AID-CNCR1624>3.0.CO;2-A
   Hagemann T, 2006, J IMMUNOL, V176, P5023, DOI 10.4049/jimmunol.176.8.5023
   Hashimoto O, 2011, PATHOBIOLOGY, V78, P181, DOI 10.1159/000325538
   Helm O, 2014, INT J CANCER, V135, P843, DOI 10.1002/ijc.28736
   Herrera M, 2013, CANCER SCI, V104, P437, DOI 10.1111/cas.12096
   Hinz B, 2012, AM J PATHOL, V180, P1340, DOI 10.1016/j.ajpath.2012.02.004
   Huang M, 2013, CSH PERSPECT MED, V3, P0, DOI 10.1101/cshperspect.a014415
   JOSHI VV, 1994, SEMIN DIAGN PATHOL, V11, P107
   Komohara Y, 2008, J PATHOL, V216, P15, DOI 10.1002/path.2370
   Komohara Y, 2011, CANCER SCI, V102, P1424, DOI 10.1111/j.1349-7006.2011.01945.x
   Larsson K, 2015, P NATL ACAD SCI USA, V112, P8070, DOI 10.1073/pnas.1424355112
   Li HC, 2007, J CELL BIOCHEM, V101, P805, DOI 10.1002/jcb.21159
   Li YG, 2015, TUMOR BIOL, V36, P6445, DOI 10.1007/s13277-015-3334-1
   Mantovani A, 2004, TRENDS IMMUNOL, V25, P677, DOI 10.1016/j.it.2004.09.015
   Mantovani A, 2002, TRENDS IMMUNOL, V23, P549, DOI 10.1016/S1471-4906(02)02302-5
   Mishra PJ, 2008, CANCER RES, V68, P4331, DOI 10.1158/0008-5472.CAN-08-0943
   Modak S, 2010, CANCER TREAT REV, V36, P307, DOI 10.1016/j.ctrv.2010.02.006
   Murray PJ, 2014, IMMUNITY, V41, P14, DOI 10.1016/j.immuni.2014.06.008
   Noy R, 2014, IMMUNITY, V41, P49, DOI 10.1016/j.immuni.2014.06.010
   Peuchmaur M, 2003, CANCER, V98, P2274, DOI 10.1002/cncr.11773
   Pistoia V, 2013, FRONT ONCOL, V3, P0, DOI 10.3389/fonc.2013.00167
   Shabo I, 2008, INT J CANCER, V123, P780, DOI 10.1002/ijc.23527
   Shigeoka M, 2013, CANCER SCI, V104, P1112, DOI 10.1111/cas.12188
   Shimada H, 1999, CANCER, V86, P349, DOI 10.1002/(SICI)1097-0142(19990715)86:2<349::AID-CNCR20>3.3.CO;2-P
   Shimada H, 1999, CANCER, V86, P364, DOI 10.1002/(SICI)1097-0142(19990715)86:2<364::AID-CNCR21>3.0.CO;2-7
   Shimada H, 2001, CANCER, V92, P2451, DOI 10.1002/1097-0142(20011101)92:9<2451::AID-CNCR1595>3.0.CO;2-S
   Shimoda M, 2010, SEMIN CELL DEV BIOL, V21, P19, DOI 10.1016/j.semcdb.2009.10.002
   Silzle T, 2003, EUR J IMMUNOL, V33, P1311, DOI 10.1002/eji.200323057
   Solinas G, 2009, J LEUKOCYTE BIOL, V86, P1065, DOI 10.1189/jlb.0609385
   Song XF, 2015, AM J TRANSL RES, V7, P2254
   Togo Shinsaku, 2013, CANCERS (BASEL), V5, P149, DOI 10.3390/cancers5010149
   Urakawa N, 2015, LAB INVEST, V95, P491, DOI 10.1038/labinvest.2015.36
   Webber J, 2010, CANCER RES, V70, P9621, DOI 10.1158/0008-5472.CAN-10-1722
   WOLPE SD, 1989, P NATL ACAD SCI USA, V86, P612, DOI 10.1073/pnas.86.2.612
   Ye Q, 2015, DIS MARKERS, V2015, P1, DOI 10.1155/2015/387382
   Zeine R, 2009, MODERN PATHOL, V22, P950, DOI 10.1038/modpathol.2009.52
   Zhao H, 2015, DIS MARKERS, V2015, P1, DOI 10.1155/2015/171035
NR 54
TC 110
Z9 113
U1 1
U2 10
PU WILEY
PI HOBOKEN
PA 111 RIVER ST, HOBOKEN 07030-5774, NJ USA
SN 0022-3417
EI 1096-9896
J9 J PATHOL
JI J. Pathol.
PD OCT 15
PY 2016
VL 240
IS 2
BP 211
EP 223
DI 10.1002/path.4769
PG 13
WC Oncology; Pathology
SC Oncology; Pathology
GA EA5VB
UT WOS:000386691000009
PM 27425378
DA 2023-09-23
ER

PT J
AU Nakagawa, S
   Miki, Y
   Miyashita, M
   Hata, S
   Takahashi, Y
   Rai, Y
   Sagara, Y
   Ohi, Y
   Hirakawa, H
   Tamaki, K
   Ishida, T
   Watanabe, M
   Suzuki, T
   Ohuchi, N
   Sasano, H
AF Nakagawa, Saki
   Miki, Yasuhiro
   Miyashita, Minoru
   Hata, Shuko
   Takahashi, Yayoi
   Rai, Yoshiaki
   Sagara, Yasuaki
   Ohi, Yasuyo
   Hirakawa, Hisashi
   Tamaki, Kentaro
   Ishida, Takanori
   Watanabe, Mika
   Suzuki, Takashi
   Ohuchi, Noriaki
   Sasano, Hironobu
TI Tumor microenvironment in invasive lobular carcinoma: possible therapeutic targets
SO BREAST CANCER RESEARCH AND TREATMENT
LA English
DT Article
DE Invasive lobular carcinoma; Cancer associated fibroblasts; Microvessel density; Vasohibin-1 positive ratio; Nestin; Insulin-like growth factor-1
ID cancer-associated fibroblasts; factor-i system; breast-cancer; prognostic-factor; poor-prognosis; growth; expression; angiogenesis; differentiation; chemotherapy
AB Invasive ductal and lobular carcinomas (IDC and ILC) are the two most common histological types of breast cancer, and have been considered to develop from terminal duct lobular unit but their molecular, pathological, and clinical features are markedly different between them. These differences could be due to different mechanisms of carcinogenesis and tumor microenvironment, especially cancer-associated fibroblasts (CAFs) but little has been explored in this aspect. Therefore, in this study, we evaluated the status of angiogenesis, maturation of intratumoral microvessels, and proliferation of CAFs using immunohistochemistry and PCR array analysis to explore the differences of tumor microenvironment between ILC and IDC. We studied grade- and age-matched, luminal-like ILC and IDC. We immunolocalized CD34 and aSMA for an evaluation of CAFs and CD31, Vasohibin-1, a specific marker of proliferative endothelial cells and nestin, a marker of pericytes for studying the status of proliferation and maturation of intratumoral microvessel. We also performed PCR array analysis to evaluate angiogenic factors in tumor stromal components. The number of CAFs, microvessel density, and vasohibin-1/CD31 positive ratio were all significantly higher in ILC than IDC but nestin immunoreactivity in intratumoral microvessel was significantly lower in ILC. These results did indicate that proliferation of CAFs and endothelial cells was more pronounced in ILC than IDC but newly formed microvessels were less mature than those in IDC. PCR array analysis also revealed that IGF-1 expression was higher in ILC than IDC. This is the first study to demonstrate the differences of tumor microenvironment including CAFs and proliferation and maturation of intratumoral vessels between ILC and IDC.
C1 [Nakagawa, Saki; Miyashita, Minoru; Ishida, Takanori; Ohuchi, Noriaki] Tohoku Univ, Grad Sch Med, Dept Surg Oncol, Aoba Ku, 2-1 Seiryo Machi, Sendai, Miyagi 9808575, Japan.
   [Nakagawa, Saki; Takahashi, Yayoi; Watanabe, Mika; Sasano, Hironobu] Tohoku Univ Hosp, Dept Pathol, Aoba Ku, 1-1 Seiryo Machi, Sendai, Miyagi 9808574, Japan.
   [Miki, Yasuhiro; Hata, Shuko; Tamaki, Kentaro; Suzuki, Takashi; Sasano, Hironobu] Tohoku Univ, Grad Sch Med, Dept Pathol, Aoba Ku, 2-1 Seiryo Machi, Sendai, Miyagi 9808575, Japan.
   [Rai, Yoshiaki; Sagara, Yasuaki] Social Med Corp Hakuaikai, Sagara Hosp, Dept Breast Surg, 3-31 Matsubara Cho, Kagoshima 8920833, Japan.
   [Ohi, Yasuyo] Social Med Corp Hakuaikai, Sagara Hosp, Dept Pathol, Kagoshima, Japan.
   [Hirakawa, Hisashi] Tohoku Kosai Hosp, Dept Breast Surg, Aoba Ku, 2-3-11 Kokubuncho, Sendai, Miyagi 9800803, Japan.
C3 Tohoku University; Tohoku University; Tohoku University
RP Sasano, H (通讯作者)，Tohoku Univ Hosp, Dept Pathol, Aoba Ku, 1-1 Seiryo Machi, Sendai, Miyagi 9808574, Japan.; Sasano, H (通讯作者)，Tohoku Univ, Grad Sch Med, Dept Pathol, Aoba Ku, 2-1 Seiryo Machi, Sendai, Miyagi 9808575, Japan.
EM hsasano@patholo2.med.tohoku.ac.jp
FU Japanese Ministry of Education, Culture, Sports, Science and Technology (Tokyo, Japan); Grants-in-Aid for Scientific Research [26830094] Funding Source: KAKEN
CR Aaltonen KE, 2014, BMC CANCER, V14, P0, DOI 10.1186/1471-2407-14-794
   Ali HR, 2014, ANN ONCOL, V25, P1536, DOI 10.1093/annonc/mdu191
   Arpino G, 2004, BREAST CANCER RES, V6, PR149, DOI 10.1186/bcr767
   Bertucci F, 2008, ONCOGENE, V27, P5359, DOI 10.1038/onc.2008.158
   Bhati R, 2008, AM J PATHOL, V172, P1381, DOI 10.2353/ajpath.2008.070988
   Bonkowski D, 2011, FLUIDS BARRIERS CNS, V8, P0, DOI 10.1186/2045-8118-8-8
   Cheng YF, 2015, INT J CLIN EXP MED, V8, P1896
   Chong YM, 2006, BREAST CANCER RES TR, V99, P275, DOI 10.1007/s10549-006-9215-y
   Christopoulos PF, 2015, MOL CANCER, V14, P0, DOI 10.1186/s12943-015-0291-7
   Gil EMC, 2014, CANCER TREAT REV, V40, P862, DOI 10.1016/j.ctrv.2014.03.004
   Cleton-Jansen AM, 2002, BREAST CANCER RES, V4, P5, DOI 10.1186/bcr416
   Coradini D, 2002, BRIT J CANCER, V87, P1105, DOI 10.1038/sj.bjc.6600556
   Eppler E, 2002, EUR J ENDOCRINOL, V146, P813, DOI 10.1530/eje.0.1460813
   FISHER ER, 1975, CANCER, V36, P1, DOI 10.1002/1097-0142(197507)36:1<1::AID-CNCR2820360102>3.0.CO;2-4
   Goldhirsch A, 2013, ANN ONCOL, V24, P2206, DOI 10.1093/annonc/mdt303
   Hu M, 2008, CANCER CELL, V13, P394, DOI 10.1016/j.ccr.2008.03.007
   Kalluri R, 2006, NAT REV CANCER, V6, P392, DOI 10.1038/nrc1877
   Katz A, 2007, LANCET ONCOL, V8, P55, DOI 10.1016/S1470-2045(06)71011-7
   Korhonen T, 2013, BREAST, V22, P1119, DOI 10.1016/j.breast.2013.06.001
   Korkola JE, 2003, CANCER RES, V63, P7167
   Kruger K, 2013, BREAST, V22, P282, DOI 10.1016/j.breast.2012.07.008
   Law JH, 2008, CANCER RES, V68, P10238, DOI 10.1158/0008-5472.CAN-08-2755
   LEGAL M, 1992, RADIOLOGY, V185, P705, DOI 10.1148/radiology.185.3.1438749
   Li ZJ, 2013, WORLD J GASTROENTERO, V19, P7788, DOI 10.3748/wjg.v19.i43.7788
   Lips EH, 2012, BREAST CANCER RES TR, V136, P35, DOI 10.1007/s10549-012-2233-z
   Liu CG, 2010, CANCER SCI, V101, P815, DOI 10.1111/j.1349-7006.2009.01422.x
   Loeffler M, 2006, J CLIN INVEST, V116, P1955, DOI 10.1172/JCI26532
   Mao Y, 2013, CANCER METAST REV, V32, P303, DOI 10.1007/s10555-012-9415-3
   Matsuda Y, 2013, WORLD J GASTROENTERO, V19, P42, DOI 10.3748/wjg.v19.i1.42
   Mersin H, 2003, EUR J SURG ONCOL, V29, P390, DOI 10.1053/ejso.2002.1423
   Miyashita M, 2014, BREAST CANCER RES TR, V148, P525, DOI 10.1007/s10549-014-3197-y
   Ostman A, 2009, CURR OPIN GENET DEV, V19, P67, DOI 10.1016/j.gde.2009.01.003
   OHUCHI N, 1984, CANCER, V54, P605, DOI 10.1002/1097-0142(1984)54:4<605::AID-CNCR2820540402>3.0.CO;2-6
   Pilichowska M, 1997, MODERN PATHOL, V10, P969
   Rakha EA, 2008, BREAST CANCER RES TR, V111, P121, DOI 10.1007/s10549-007-9768-4
   Raza A, 2010, AM J HEMATOL, V85, P593, DOI 10.1002/ajh.21745
   SastreGarau X, 1996, CANCER, V77, P113, DOI 10.1002/(SICI)1097-0142(19960101)77:1<113::AID-CNCR19>3.0.CO;2-8
   Sato Y, 2013, J BIOCHEM, V153, P5, DOI 10.1093/jb/mvs128
   Sobin LH, 2011, TNM CLASSIFICATION M, V0, P131
   Sorlie T, 2001, P NATL ACAD SCI USA, V98, P10869, DOI 10.1073/pnas.191367098
   Tamaki K, 2009, CANCER SCI, V100, P88, DOI 10.1111/j.1349-7006.2008.01015.x
   Truin W, 2016, ANN SURG ONCOL, V23, P51, DOI 10.1245/s10434-015-4603-3
   Turashvili G, 2007, BMC CANCER, V7, P0, DOI 10.1186/1471-2407-7-55
   Uzzan B, 2004, CANCER RES, V64, P2941, DOI 10.1158/0008-5472.CAN-03-1957
   Vered M, 2010, CANCER SCI, V101, P274, DOI 10.1111/j.1349-7006.2009.01357.x
   Wasif N, 2010, ANN SURG ONCOL, V17, P1862, DOI 10.1245/s10434-010-0953-z
   WELLINGS SR, 1975, J NATL CANCER I, V55, P231
   Yazdani S, 2013, HUM PATHOL, V44, P1586, DOI 10.1016/j.humpath.2013.01.004
NR 48
TC 19
Z9 19
U1 0
U2 1
PU SPRINGER
PI NEW YORK
PA ONE NEW YORK PLAZA, SUITE 4600, NEW YORK, NY, UNITED STATES
SN 0167-6806
EI 1573-7217
J9 BREAST CANCER RES TR
JI Breast Cancer Res. Treat.
PD JAN 15
PY 2016
VL 155
IS 1
BP 65
EP 75
DI 10.1007/s10549-015-3668-9
PG 11
WC Oncology
SC Oncology
GA DC1VB
UT WOS:000369004200007
PM 26715212
DA 2023-09-23
ER

PT J
AU Marusyk, A
   Tabassum, DP
   Janiszewska, M
   Place, AE
   Trinh, A
   Rozhok, AI
   Pyne, S
   Guerriero, JL
   Shu, S
   Ekram, M
   Ishkin, A
   Cahill, DP
   Nikolsky, Y
   Chan, TA
   Rimawi, MF
   Hilsenbeck, S
   Schiff, R
   Osborne, KC
   Letai, A
   Polyak, K
AF Marusyk, Andriy
   Tabassum, Doris P.
   Janiszewska, Michalina
   Place, Andrew E.
   Trinh, Anne
   Rozhok, Andrii I.
   Pyne, Saumyadipta
   Guerriero, Jennifer L.
   Shu, Shaokun
   Ekram, Muhammad
   Ishkin, Alexander
   Cahill, Daniel P.
   Nikolsky, Yuri
   Chan, Timothy A.
   Rimawi, Mothaffar F.
   Hilsenbeck, Susan
   Schiff, Rachel
   Osborne, Kent C.
   Letai, Antony
   Polyak, Kornelia
TI Spatial Proximity to Fibroblasts Impacts Molecular Features and Therapeutic Sensitivity of Breast Cancer Cells Influencing Clinical Outcomes
SO CANCER RESEARCH
LA English
DT Article
ID mediated drug-resistance; tumor microenvironment; gene-expression; pancreas cancer; in-situ; lapatinib; heterogeneity; chemotherapy; hyaluronan; evolution
AB Using a three-dimensional coculture model, we identified significant subtype-specific changes in gene expression, metabolic, and therapeutic sensitivity profiles of breast cancer cells in contact with cancer-associated fibroblasts (CAF). CAF-induced gene expression signatures predicted clinical outcome and immune-related differences in the microenvironment. We found that fibroblasts strongly protect carcinoma cells from lapatinib, attributable to its reduced accumulation in carcinoma cells and an elevated apoptotic threshold. Fibroblasts from normal breast tissues and stromal cultures of brain metastases of breast cancer had similar effects as CAFs. Using synthetic lethality approaches, we identified molecular pathways whose inhibition sensitizes HER2(+) breast cancer cells to lapatinib both in vitro and in vivo, including JAK2/STAT3 and hyaluronic acid. Neoadjuvant lapatinib therapy in HER2(+) breast tumors lead to a significant increase of phospho-STAT3(+) cancer cells and a decrease in the spatial proximity of proliferating (Ki67(+)) cells to CAFs impacting therapeutic responses. Our studies identify CAF-induced physiologically and clinically relevant changes in cancer cells and offer novel approaches for overcoming microenvironment-mediated therapeutic resistance. (C) 2016 AACR.
C1 [Marusyk, Andriy; Tabassum, Doris P.; Janiszewska, Michalina; Trinh, Anne; Pyne, Saumyadipta; Guerriero, Jennifer L.; Shu, Shaokun; Ekram, Muhammad; Letai, Antony; Polyak, Kornelia] Dana Farber Canc Inst, Dept Med Oncol, Boston, MA 02115 USA.
   [Marusyk, Andriy; Janiszewska, Michalina; Trinh, Anne; Guerriero, Jennifer L.; Shu, Shaokun; Ekram, Muhammad; Letai, Antony; Polyak, Kornelia] Brigham & Womens Hosp, Dept Med, 75 Francis St, Boston, MA 02115 USA.
   [Marusyk, Andriy; Janiszewska, Michalina; Trinh, Anne; Guerriero, Jennifer L.; Shu, Shaokun; Ekram, Muhammad; Letai, Antony; Polyak, Kornelia] Harvard Med Sch, Dept Med, Boston, MA USA.
   [Tabassum, Doris P.; Polyak, Kornelia] Harvard Med Sch, BBS Program, Boston, MA USA.
   [Place, Andrew E.] Dana Farber Canc Inst, Dept Pediat Oncol, Boston, MA 02115 USA.
   [Place, Andrew E.] Childrens Hosp, 300 Longwood Ave, Boston, MA 02115 USA.
   [Rozhok, Andrii I.] Univ Colorado, Dept Biochem & Mol Genet, Aurora, CO USA.
   [Ishkin, Alexander; Nikolsky, Yuri] Thomson Reuters Healthcare & Sci, Encinitas, CA USA.
   [Cahill, Daniel P.] Massachusetts Gen Hosp, Boston, MA 02114 USA.
   [Cahill, Daniel P.] Harvard Med Sch, Dept Neurosurg, Boston, MA USA.
   [Chan, Timothy A.] Mem Sloan Kettering Canc Ctr, Dept Radiat Oncol, 1275 York Ave, New York, NY 10021 USA.
   [Rimawi, Mothaffar F.; Hilsenbeck, Susan; Schiff, Rachel; Osborne, Kent C.] Baylor Coll Med, Lester & Sue Smith Breast Ctr, Houston, TX 77030 USA.
   [Rimawi, Mothaffar F.; Hilsenbeck, Susan; Schiff, Rachel; Osborne, Kent C.] Baylor Coll Med, Dan L Duncan Comprehens Canc Ctr, Dept Mol & Cellular Biol, Houston, TX 77030 USA.
   [Polyak, Kornelia] Broad Inst, Cambridge, MA USA.
C3 Harvard University; Dana-Farber Cancer Institute; Harvard University; Brigham & Women's Hospital; Harvard University; Harvard Medical School; Harvard University; Harvard Medical School; Harvard University; Dana-Farber Cancer Institute; Harvard University; Boston Children's Hospital; University of Colorado System; University of Colorado Anschutz Medical Campus; Clarivate; Harvard University; Massachusetts General Hospital; Harvard University; Harvard Medical School; Memorial Sloan Kettering Cancer Center; Baylor College of Medicine; Baylor College of Medicine; Harvard University; Massachusetts Institute of Technology (MIT); Broad Institute
RP Polyak, K (通讯作者)，Harvard Med Sch, Dana Farber Canc Inst, 450 Brookline Ave, Boston, MA 02215 USA.; Marusyk, A (通讯作者)，H Lee Moffitt Canc Ctr & Res Inst, 12901 Magnolia Dr, Tampa, FL 33612 USA.
EM andriy.marusyk@moffitt.org; Kornelia_polyak@dfci.harvard.edu
FU DBT-Ramalingaswami Fellowship; CDRMP [W81XWH-09-1-0561]; Shula fund; NIH [CA116235]; Breast Cancer Alliance; Breast Cancer Research Foundation
CR Allinen M, 2004, CANCER CELL, V6, P17, DOI 10.1016/j.ccr.2004.06.010
   Almendro V, 2014, CELL REP, V6, P514, DOI 10.1016/j.celrep.2013.12.041
   Boelens MC, 2014, CELL, V159, P499, DOI 10.1016/j.cell.2014.09.051
   Buess M, 2007, GENOME BIOL, V8, P0, DOI 10.1186/gb-2007-8-9-r191
   Camp JT, 2011, MOL CANCER RES, V9, P3, DOI 10.1158/1541-7786.MCR-10-0372
   Campbell I, 2009, CANCER RES, V69, P6765, DOI 10.1158/0008-5472.CAN-08-4253
   Casbas-Hernandez P, 2011, J BIOMED BIOTECHNOL, V0, P0, DOI DOI 10.1155/2011/520987
   Choudhury S, 2013, CELL STEM CELL, V13, P117, DOI 10.1016/j.stem.2013.05.004
   Curtis C, 2012, NATURE, V486, P346, DOI 10.1038/nature10983
   Dave B, 2011, J CLIN ONCOL, V29, P166, DOI 10.1200/JCO.2009.27.7814
   Farmer P, 2009, NAT MED, V15, P68, DOI 10.1038/nm.1908
   Greaves M, 2012, NATURE, V481, P306, DOI 10.1038/nature10762
   Hazlehurst LA, 2001, CANCER METAST REV, V20, P43, DOI 10.1023/A:1013156407224
   Hirata E, 2015, CANCER CELL, V27, P574, DOI 10.1016/j.ccell.2015.03.008
   Hu M, 2008, CANCER CELL, V13, P394, DOI 10.1016/j.ccr.2008.03.007
   Johnston SRD, 2006, DRUG TODAY, V42, P441, DOI 10.1358/dot.2006.42.7.985637
   Junttila MR, 2013, NATURE, V501, P346, DOI 10.1038/nature12626
   Kleer CG, 2008, CLIN CANCER RES, V14, P5357, DOI 10.1158/1078-0432.CCR-08-0732
   Lee GY, 2007, NAT METHODS, V4, P359, DOI 10.1038/NMETH1015
   Mao Y, 2013, CANCER METAST REV, V32, P303, DOI 10.1007/s10555-012-9415-3
   Martinez-Outschoorn U, 2014, SEMIN ONCOL, V41, P195, DOI 10.1053/j.seminoncol.2014.03.002
   Marusyk A, 2012, NAT REV CANCER, V12, P323, DOI 10.1038/nrc3261
   McMillin DW, 2010, NAT MED, V16, P483, DOI 10.1038/nm.2112
   Meads MB, 2009, NAT REV CANCER, V9, P665, DOI 10.1038/nrc2714
   Nikolsky Y, 2009, METHODS MOL BIOL, V563, P177, DOI 10.1007/978-1-60761-175-2_10
   Ohlund D, 2014, J EXP MED, V211, P1503, DOI 10.1084/jem.20140692
   Ozdemir BC, 2014, CANCER CELL, V25, P719, DOI 10.1016/j.ccr.2014.04.005
   Paraiso KHT, 2013, BIOCHEM PHARMACOL, V85, P1033, DOI 10.1016/j.bcp.2013.01.018
   Parma J, 2013, PHARMACOTHERAPY, V33, P1126, DOI 10.1002/phar.1308
   Pepper JW, 2012, EVOL APPL, V5, P757, DOI 10.1111/j.1752-4571.2012.00254.x
   Polyak K, 2011, J CLIN INVEST, V121, P3786, DOI 10.1172/JCI60534
   Provenzano PP, 2013, BRIT J CANCER, V108, P1, DOI 10.1038/bjc.2012.569
   Provenzano PP, 2012, CANCER CELL, V21, P418, DOI 10.1016/j.ccr.2012.01.007
   Roman-Perez E, 2012, BREAST CANCER RES, V14, P0, DOI 10.1186/bcr3152
   Ryan J, 2016, BIOL CHEM, V397, P671, DOI 10.1515/hsz-2016-0107
   Ryan JA, 2010, P NATL ACAD SCI USA, V107, P12895, DOI 10.1073/pnas.0914878107
   Siddiquee KAZ, 2008, CELL RES, V18, P254, DOI 10.1038/cr.2008.18
   Thompson CB, 2010, MOL CANCER THER, V9, P3052, DOI 10.1158/1535-7163.MCT-10-0470
   Troester M, 2016, BREAST CANC, V2, P16007
   Wu ZJ, 2010, GENOME RES, V20, P1730, DOI 10.1101/gr.108217.110
NR 40
TC 78
Z9 80
U1 0
U2 16
PU AMER ASSOC CANCER RESEARCH
PI PHILADELPHIA
PA 615 CHESTNUT ST, 17TH FLOOR, PHILADELPHIA, PA 19106-4404 USA
SN 0008-5472
EI 1538-7445
J9 CANCER RES
JI Cancer Res.
PD NOV 15
PY 2016
VL 76
IS 22
BP 6495
EP 6506
DI 10.1158/0008-5472.CAN-16-1457
PG 12
WC Oncology
SC Oncology
GA ED3IF
UT WOS:000388742100009
PM 27671678
DA 2023-09-23
ER

PT J
AU Lee, JY
   Han, AR
   Lee, SE
   Min, WS
   Kim, HJ
AF Lee, Ji Yoon
   Han, A-Reum
   Lee, Sung-Eun
   Min, Woo-Sung
   Kim, Hee-Je
TI Co-culture with podoplanin(+) cells protects leukemic blast cells with leukemia-associated antigens in the tumor microenvironment
SO MOLECULAR MEDICINE REPORTS
LA English
DT Article
DE podoplanin; apoptosis; proliferation; acute myeloid leukemia
ID acute myeloid-leukemia; cancer-associated fibroblasts; mesenchymal stromal cells; hematopoietic stem-cells; bone-marrow niche; myelogenous leukemia; lung adenocarcinoma; up-regulation; expression; marker
AB Podoplanin(+) cells are indispensable in the tumor microenvironment. Increasing evidence suggests that podoplanin may support the growth and metastasis of solid tumors; however, to the best of our knowledge no studies have determined whether or not podoplanin serves a supportive role in acute myeloid leukemia (AML). The effects of co-culture with podoplanin(+) cells on the cellular activities of the leukemic cells, such as apoptosis and cell proliferation, in addition to the expression of podoplanin in leukemic cells, were investigated. Due to the fact that genetic abnormalities are the primary cause of leukemogenesis, the overexpression of the fibromyalgia-like tyrosine kinase-3 gene in colony forming units was also examined following cell sorting. Podoplanin(+) cells were found to play a protective role against apoptosis in leukemic cells and to promote cell proliferation. Tumor-associated antigens, including Wilms' tumor gene 1 and survivin, were increased when leukemic cells were co-cultured with podoplanin(+) cells. In combination, the present results also suggest that podoplanin(+) cells can function as stromal cells for blast cell retention in the AML tumor microenvironment.
C1 [Lee, Ji Yoon; Han, A-Reum; Kim, Hee-Je] Catholic Univ, Coll Med, Seoul St Marys Hosp,Leukemia Res Inst, Catholic Blood & Marrow Transplantat Ctr, 222 Banpodaero, Seoul 137701, South Korea.
   [Lee, Ji Yoon] Yonsei Univ, Coll Med, Severance Biomed Sci Inst, Seoul 03722, South Korea.
   [Lee, Sung-Eun; Min, Woo-Sung; Kim, Hee-Je] Catholic Univ, Coll Med, Seoul St Marys Hosp,Dept Hematol, Catholic Blood & Marrow Transplantat Ctr, Seoul 137701, South Korea.
C3 Seoul St. Mary's Hospital; Catholic University of Korea; Yonsei University; Yonsei University Health System; Seoul St. Mary's Hospital; Catholic University of Korea
RP Kim, HJ (通讯作者)，Catholic Univ, Coll Med, Seoul St Marys Hosp,Leukemia Res Inst, Catholic Blood & Marrow Transplantat Ctr, 222 Banpodaero, Seoul 137701, South Korea.
EM cumckim@catholic.ac.kr
FU Basic Science Research Program of the National Research Foundation of Korea - Ministry of Education [2014R1A1A2053407, 2015R1D1A1A01059819]; National Research Foundation of Korea [2015R1D1A1A01059819, 2014R1A1A2053407] Funding Source: Korea Institute of Science & Technology Information (KISTI), National Science & Technology Information Service (NTIS)
CR Ariizumi T, 2010, PATHOL INT, V60, P193, DOI 10.1111/j.1440-1827.2009.02510.x
   Bae DS, 2014, BLOOD RES, V49, P154, DOI 10.5045/br.2014.49.3.154
   BENDALL LJ, 1993, BLOOD, V82, P3125
   Blau O, 2011, BLOOD, V118, P5583, DOI 10.1182/blood-2011-03-343467
   Boyerinas B, 2013, BLOOD, V121, P4821, DOI 10.1182/blood-2012-12-475483
   Breiteneder-Geleff S, 1999, AM J PATHOL, V154, P385, DOI 10.1016/S0002-9440(10)65285-6
   Chang YW, 2015, ONCOTARGET, V6, P42733, DOI 10.18632/oncotarget.5811
   Cheng H, 2015, BLOOD, V126, P1302, DOI 10.1182/blood-2015-01-623645
   Chuang WY, 2014, INT J CLIN EXP PATHO, V7, P4847
   Conrad C, 2009, CIRCULATION, V119, P281, DOI 10.1161/CIRCULATIONAHA.108.793208
   Dang Q, 2014, MED ONCOL, V31, P0, DOI 10.1007/s12032-014-0024-6
   DAVID H, 1988, PATHOL RES PRACT, V183, P356, DOI 10.1016/S0344-0338(88)80138-9
   Drexler HG, 1996, LEUKEMIA, V10, P588
   Flach J, 2014, NATURE, V512, P198, DOI 10.1038/nature13619
   Geyh S, 2013, LEUKEMIA, V27, P1841, DOI 10.1038/leu.2013.193
   GISHIZKY ML, 1992, SCIENCE, V256, P836, DOI 10.1126/science.1375394
   Grau SJ, 2015, INT J CLIN EXP PATHO, V8, P8663
   Ishikawa F, 2007, NAT BIOTECHNOL, V25, P1315, DOI 10.1038/nbt1350
   Junttila MR, 2013, NATURE, V501, P346, DOI 10.1038/nature12626
   Kadota K, 2010, LUNG CANCER, V70, P88, DOI 10.1016/j.lungcan.2009.12.014
   Kawase A, 2008, INT J CANCER, V123, P1053, DOI 10.1002/ijc.23611
   Kim EK, 2014, CANCER RES, V74, P6705, DOI 10.1158/0008-5472.CAN-14-1482
   Koh CM, 2013, METHOD ENZYMOL, V533, P235, DOI 10.1016/B978-0-12-420067-8.00016-7
   Konopleva M, 2002, LEUKEMIA, V16, P1713, DOI 10.1038/sj.leu.2402608
   Lee JY, 2014, EXP MOL MED, V46, P0, DOI 10.1038/emm.2014.72
   Lee JY, 2014, CANCER LETT, V354, P281, DOI 10.1016/j.canlet.2014.08.027
   Lee JY, 2013, J CLIN IMMUNOL, V33, P826, DOI 10.1007/s10875-013-9877-2
   Lee JY, 2010, CIRCULATION, V122, P1413, DOI 10.1161/CIRCULATIONAHA.110.941468
   Livak KJ, 2001, METHODS, V25, P402, DOI 10.1006/meth.2001.1262
   Matsushita H, 2008, ONCOGENE, V27, P6749, DOI 10.1038/onc.2008.285
   Meshinchi S, 2009, CLIN CANCER RES, V15, P4263, DOI 10.1158/1078-0432.CCR-08-1123
   MIYOSHI H, 1991, P NATL ACAD SCI USA, V88, P10431, DOI 10.1073/pnas.88.23.10431
   Pabst C, 2014, NAT METHODS, V11, P436, DOI 10.1038/nmeth.2847
   Patel JP, 2012, NEW ENGL J MED, V366, P1079, DOI 10.1056/NEJMoa1112304
   Raica M, 2008, ANTICANCER RES, V28, P2997
   Rosnet O, 1996, LEUKEMIA, V10, P238
   Saito Y, 2010, NAT BIOTECHNOL, V28, P275, DOI 10.1038/nbt.1607
   Schacht V, 2005, AM J PATHOL, V166, P913, DOI 10.1016/S0002-9440(10)62311-5
   Schacht V, 2003, EMBO J, V22, P3546, DOI 10.1093/emboj/cdg342
   Schepers K, 2013, CELL STEM CELL, V13, P285, DOI 10.1016/j.stem.2013.06.009
   Shlush LI, 2014, NATURE, V506, P328, DOI 10.1038/nature13038
   Suzuki S, 2015, J CANCER RES CLIN, V141, P475, DOI 10.1007/s00432-014-1851-8
   Tanaka M, 2015, MOL MED REP, V12, P4029, DOI 10.3892/mmr.2015.3966
   Vardiman JW, 2009, BLOOD, V114, P937, DOI 10.1182/blood-2009-03-209262
   Wicki A, 2007, BRIT J CANCER, V96, P1, DOI 10.1038/sj.bjc.6603518
   WILEY JM, 1991, EXP HEMATOL, V19, P179
   Wiseman DH, 2014, ONCOGENE, V33, P3091, DOI 10.1038/onc.2013.269
   Yamanashi T, 2009, ONCOLOGY-BASEL, V77, P53, DOI 10.1159/000226112
   Yoon JH, 2013, EUR J HAEMATOL, V91, P112, DOI 10.1111/ejh.12142
   Zhang H, 2013, P NATL ACAD SCI USA, V110, P5606, DOI 10.1073/pnas.1302352110
NR 50
TC 2
Z9 2
U1 0
U2 5
PU SPANDIDOS PUBL LTD
PI ATHENS
PA POB 18179, ATHENS, 116 10, GREECE
SN 1791-2997
EI 1791-3004
J9 MOL MED REP
JI Mol. Med. Rep.
PD MAY 15
PY 2016
VL 13
IS 5
BP 3849
EP 3857
DI 10.3892/mmr.2016.5009
PG 9
WC Oncology; Medicine, Research & Experimental
SC Oncology; Research & Experimental Medicine
GA DI6BA
UT WOS:000373583000017
PM 27035421
DA 2023-09-23
ER

PT J
AU Luo, HJ
   Liu, MR
   Luo, SJ
   Yu, TH
   Wu, CY
   Yang, GL
   Tu, G
AF Luo, Haojun
   Liu, Manran
   Luo, Shujuan
   Yu, Tenghua
   Wu, Chengyi
   Yang, Guanglun
   Tu, Gang
TI Dynamic monitoring of GPER-mediated estrogenic effects in breast cancer associated fibroblasts: An alternative role of estrogen in mammary carcinoma development
SO STEROIDS
LA English
DT Article
DE Breast cancer; GPER; CAFs; Estrogenic effects; Tumor microenvironment
ID protein-coupled receptor; growth-factor receptor; tumor-stroma ratio; gene-expression; gpr30; cells; adhesion; transactivation; proliferation; stimulation
AB Cancer associated fibroblasts (CAFs) are crucial contributors to breast cancer development. Estrogen affects mammary stroma in both physiological and pathophysiological conditions. We show here that estrogen (G-protein coupled) receptor (GPER) could be detected by immunohistochemistry in stromal fibroblasts of primary breast cancers. The presence of GPER expression was further confirmed by immunofluorescence and quantitative PCR in CAFs isolated from primary breast cancers. Based on dynamic monitoring by real time cell analyzer (RTCA) system, 17-beta-estradiol (E2) as well as GPER specific agonist G1 were observed to trigger transient cell index increasing within an hour in a dosage-dependent manner in breast CAFs. In addition, E2 and Cl stimulated intracellular calcium modulation and phosphorylation of extracellular signal-regulated kinase (ERK) 1/2 within seconds and minutes in CAFs, respectively. Moreover, E2 and G1 promoted cell proliferation of breast CAFs measured by RTCA monitoring, cell viability assay and cell cycle analysis, and this promotion could be blocked by a GPER-selective antagonist G15. Interestingly, dynamic RTCA monitoring indicated that E2 increased adhesion of resuspended cells, and microscopy confirmed that E2 stimulated cell spreading. Both the adhesion and spreading were proposed to be mediated by GPER, since G1 also stimulated these effects similar to E2, and G15 reduced them. Moreover, GPER was found to mediate migration that was increased by E2 and G1 but reduced by G15 in RTCA cell migration assay and transwell assay. Accordingly, GPER mediates not only rapid actions but also slow effects including adhesion/spreading, proliferation and migration in breast CAFs. Estrogen is likely to affect tumor associated stroma and contributes to mammary carcinoma development through CAFs. (C) 2016 Published by Elsevier Inc.
C1 [Luo, Haojun] Chongqing Med Univ, Affiliated Hosp 2, Dept Thyroid & Breast Surg, Chongqing 400010, Peoples R China.
   [Liu, Manran] Chongqing Med Univ, Chinese Minist Educ, Key Lab Lab Med Diagnost, Chongqing 400016, Peoples R China.
   [Luo, Shujuan] Chongqing Hlth Ctr Women & Children, Dept Gynecol & Obstet, Chongqing 400010, Peoples R China.
   [Yu, Tenghua; Wu, Chengyi; Yang, Guanglun; Tu, Gang] Chongqing Med Univ, Affiliated Hosp 1, Dept Endocrine & Breast Surg, Chongqing 400016, Peoples R China.
C3 Chongqing Medical University; Chongqing Medical University; Chongqing Medical University
RP Tu, G (通讯作者)，1 You Yi Rd, Chongqing 400016, Peoples R China.
EM tugang68@126.com
FU National Natural Science Foundation of China [81372389, 81402184]
CR Arendt LM, 2010, SEMIN CELL DEV BIOL, V21, P11, DOI 10.1016/j.semcdb.2009.10.003
   Arias-Pulido H, 2010, BREAST CANCER RES TR, V123, P51, DOI 10.1007/s10549-009-0631-7
   Barcellos-Hoff MH, 2010, J MAMMARY GLAND BIOL, V15, P381, DOI 10.1007/s10911-010-9197-6
   Carmeci C, 1997, GENOMICS, V45, P607, DOI 10.1006/geno.1997.4972
   Chen KX, 2010, BIOSENS BIOELECTRON, V25, P1675, DOI 10.1016/j.bios.2009.12.006
   Chen Y, 2014, TOXICOL APPL PHARM, V275, P176, DOI 10.1016/j.taap.2014.01.005
   Cirri P, 2012, CANCER METAST REV, V31, P195, DOI 10.1007/s10555-011-9340-x
   Conklin MW, 2012, CELL ADHES MIGR, V6, P249, DOI 10.4161/cam.20567
   De Francesco EM, 2013, BREAST CANCER RES, V15, P0, DOI 10.1186/bcr3458
   de Kruijf EM, 2011, BREAST CANCER RES TR, V125, P687, DOI 10.1007/s10549-010-0855-6
   Dekker TJA, 2013, BREAST CANCER RES TR, V139, P371, DOI 10.1007/s10549-013-2571-5
   Duda DG, 2010, P NATL ACAD SCI USA, V107, P21677, DOI 10.1073/pnas.1016234107
   Early Breast Canc Trialists Collab, 2011, LANCET, V378, P1707, DOI 10.1016/S0140-6736(11)61629-2
   Filardo EJ, 2006, CLIN CANCER RES, V12, P6359, DOI 10.1158/1078-0432.CCR-06-0860
   Filardo EJ, 2000, MOL ENDOCRINOL, V14, P1649, DOI 10.1210/me.14.10.1649
   Filardo EJ, 2002, MOL ENDOCRINOL, V16, P70, DOI 10.1210/me.16.1.70
   Guan N, 2013, MOL BIOSYST, V0, P0
   Hanahan D, 2011, CELL, V144, P646, DOI 10.1016/j.cell.2011.02.013
   Hoshino A, 2011, CANCER RES, V71, P4769, DOI 10.1158/0008-5472.CAN-10-3228
   Hu M, 2008, CANCER CELL, V13, P394, DOI 10.1016/j.ccr.2008.03.007
   Ignatov A, 2011, BREAST CANCER RES TR, V128, P457, DOI 10.1007/s10549-011-1584-1
   Karagiannis GS, 2012, MOL CANC RES, V0, P0
   Karnoub AE, 2007, NATURE, V449, P557, DOI 10.1038/nature06188
   Ke N, 2011, METHODS MOL BIOL, V740, P33, DOI 10.1007/978-1-61779-108-6_6
   Koop A, 2013, CELL COMMUN SIGNAL, V11, P0, DOI 10.1186/1478-811X-11-41
   Langley RR, 2011, INT J CANCER, V128, P2527, DOI 10.1002/ijc.26031
   Liu M, 2010, CANCER RES, V70, P10464, DOI 10.1158/0008-5472.CAN-10-0732
   Lonning PE, 2011, CLIN CANCER RES, V17, P4948, DOI 10.1158/1078-0432.CCR-11-0043
   Lu PF, 2012, J CELL BIOL, V196, P395, DOI 10.1083/jcb.201102147
   Luo HJ, 2014, ENDOCR-RELAT CANCER, V21, P355, DOI 10.1530/ERC-13-0237
   Madeo A, 2010, CANCER RES, V70, P6036, DOI 10.1158/0008-5472.CAN-10-0408
   Martin-Manso G, 2011, ARCH BIOCHEM BIOPHYS, V509, P147, DOI 10.1016/j.abb.2011.03.004
   Mcnally S, 2011, ANN MED, V43, P212, DOI 10.3109/07853890.2011.554425
   Miki Y, 2007, CANCER RES, V67, P3945, DOI 10.1158/0008-5472.CAN-06-3105
   Mueller SO, 2002, ENDOCRINOLOGY, V143, P2357, DOI 10.1210/en.143.6.2357
   ODowd BF, 1998, GENOMICS, V47, P310, DOI 10.1006/geno.1998.5095
   Pandey DP, 2009, EMBO J, V28, P523, DOI 10.1038/emboj.2008.304
   Pietras RJ, 2005, SCIENCE, V310, P51, DOI 10.1126/science.310.5745.51
   PIETRAS RJ, 1975, NATURE, V253, P357, DOI 10.1038/253357a0
   Prossnitz ER, 2014, MOL CELL ENDOCRINOL, V0, P0
   Pupo M, 2014, INT J BIOCHEM CELL B, V46, P56, DOI 10.1016/j.biocel.2013.11.011
   Pupo M, 2012, ENVIRON HEALTH PERSP, V120, P1177, DOI 10.1289/ehp.1104526
   Quinn JA, 2009, MOL ENDOCRINOL, V23, P1052, DOI 10.1210/me.2008-0262
   Revankar CM, 2005, SCIENCE, V307, P1625, DOI 10.1126/science.1106943
   Scott CW, 2010, DRUG DISCOV TODAY, V15, P704, DOI 10.1016/j.drudis.2010.06.008
   van Duursen MBM, 2011, TOXICOLOGY, V289, P67, DOI 10.1016/j.tox.2011.07.005
   Vivacqua A, 2012, BREAST CANCER RES TR, V133, P1025, DOI 10.1007/s10549-011-1901-8
   Yager JD, 2006, NEW ENGL J MED, V354, P270, DOI 10.1056/NEJMra050776
   Yamaguchi Y, 2009, ENDOCR J, V56, P1, DOI 10.1507/endocrj.K08E-099
   Zeisberg EM, 2007, CANCER RES, V67, P10123, DOI 10.1158/0008-5472.CAN-07-3127
   Zhang R, 2012, ACTA PHARMACOL SIN, V33, P372, DOI 10.1038/aps.2011.173
   Zhao LY, 2012, INT J BIOCHEM CELL B, V44, P2051, DOI 10.1016/j.biocel.2012.08.005
NR 52
TC 14
Z9 17
U1 0
U2 24
PU ELSEVIER SCIENCE INC
PI NEW YORK
PA STE 800, 230 PARK AVE, NEW YORK, NY 10169 USA
SN 0039-128X
EI 1878-5867
J9 STEROIDS
JI Steroids
PD AUG 15
PY 2016
VL 112
IS 
BP 1
EP 11
DI 10.1016/j.steroids.2016.03.013
PG 11
WC Biochemistry & Molecular Biology; Endocrinology & Metabolism
SC Biochemistry & Molecular Biology; Endocrinology & Metabolism
GA DS2LX
UT WOS:000380602100001
PM 27016131
DA 2023-09-23
ER

PT J
AU Kojima, M
   Ochiai, A
AF Kojima, Motohiro
   Ochiai, Atsushi
TI Special cancer microenvironment in human colonic cancer: Concept of cancer microenvironment formed by peritoneal invasion (CMPI) and implication of subperitoneal fibroblast in cancer progression
SO PATHOLOGY INTERNATIONAL
LA English
DT Review
DE cancer associated fibroblast; cancer microenvironment; colorectal cancer; elastic laminal invasion; fibroblast
ID elastic laminal invasion; mesenchymal cell system; colorectal-cancer; granulation-tissue; diagnostic-utility; adult tissue; cytodifferentiation; differentiation; replication; migration
AB Clinical outcomes of colorectal cancer are influenced not by tumor size, but by spread into the bowel wall. Although assessment of serosal involvement is an important pathological feature for classification of colon cancer, its diagnostic consistency has been questioned. Using elastic staining, we assessed elastic laminal invasion (ELI) for more objective stratification of deep tumor invasion around the peritoneal surface. In addition, pathological characteristic features of marked tumor budding, fibrosis, and macrophage infiltration in the tumor area with ELI was elucidated. This characteristic tumor area was termed cancer microenvironment formed by peritoneal elastic laminal invasion (CMPI). We elucidated histoanatomical layer-dependent heterogeneity of fibroblast in colonic tissue. Furthermore, subperitoneal fibroblasts (SPFs) play a crucial role in tumor progression and metastasis in CMPI. Our ELI and CMPI concept contributes not only to objective pathological diagnosis, but also sheds light on biological research of special cancer microenvironments detectable in human colorectal cancers. Herein, we describe the diagnostic utility of ELI and morphological alteration in advanced colorectal cancers to determine the phenomenon that occurs when tumors invade around the peritoneal surface. Next, biological research of CMPI is reviewed to stress the importance of pathological research to establish new biological concepts.
C1 [Kojima, Motohiro; Ochiai, Atsushi] Natl Canc Ctr, Exploratory Oncol Res & Clin Trial Ctr, Div Pathol, Chiba, Japan.
C3 National Cancer Center - Japan
RP Kojima, M (通讯作者)，Natl Canc Ctr, Exploratory Oncol Res & Clin Trial Ctr, Div Pathol, 6-3-1 Kashiwanoha, Kashiwa, Chiba 2778577, Japan.
EM mokojima@east.ncc.go.jp
FU [26-A-7];  [19]
CR Awrorow PP, 1914, VIRCHOWS ARCH A, V216, P184, DOI 10.1007/BF02025720
   Bosman F, 2010, WHO CLASSIFICATION T, V0, P0
   Chang HY, 2004, PLOS BIOL, V2, P206, DOI 10.1371/journal.pbio.0020007
   Chang HY, 2002, P NATL ACAD SCI USA, V99, P12877, DOI 10.1073/pnas.162488599
   DAVIS NC, 1984, DIS COLON RECTUM, V27, P707, DOI 10.1007/BF02554593
   Dawson H, 2015, FRONT MED-LAUSANNE, V2, P0, DOI 10.3389/fmed.2015.00011
   Dotan E, 2011, SEMIN ONCOL, V38, P511, DOI 10.1053/j.seminoncol.2011.05.005
   Dukes CE, 1932, J PATHOL BACTERIOL, V35, P323, DOI 10.1002/path.1700350303
   DVORAK HF, 1986, NEW ENGL J MED, V315, P1650
   Erez N, 2010, CANCER CELL, V17, P135, DOI 10.1016/j.ccr.2009.12.041
   Faurobert E, 2015, CURR OPIN ONCOL, V27, P64, DOI 10.1097/CCO.0000000000000154
   GABBIANI G, 1971, EXPERIENTIA, V27, P549, DOI 10.1007/BF02147594
   GALLAGHER B, 1990, HUM PATHOL, V21, P512, DOI 10.1016/0046-8177(90)90007-R
   Hanahan D, 2011, CELL, V144, P646, DOI 10.1016/j.cell.2011.02.013
   HASE K, 1993, DIS COLON RECTUM, V36, P627, DOI 10.1007/BF02238588
   Higuchi Y, 2015, PLOS ONE, V10, P0, DOI 10.1371/journal.pone.0129241
   HIRSCHEL BJ, 1971, P SOC EXP BIOL MED, V138, P466
   Kalluri R, 2006, NAT REV CANCER, V6, P392, DOI 10.1038/nrc1877
   Kawano S, 2015, CANCER SCI, V106, P1232, DOI 10.1111/cas.12720
   KAYE GI, 1971, GASTROENTEROLOGY, V60, P515
   KIRKLIN JW, 1949, SURG GYNECOL OBSTET, V88, P326
   KNUDSEN PJT, 1991, J ANAT, V177, P41
   Kojima M, 2014, PLOS ONE, V9, P0, DOI 10.1371/journal.pone.0088018
   Kojima M, 2014, AM J SURG PATHOL, V38, P144, DOI 10.1097/PAS.0000000000000121
   Kojima M, 2012, FRONT ONCOL, V2, P0, DOI 10.3389/fonc.2012.00179
   Kojima M, 2010, AM J SURG PATHOL, V34, P1351, DOI 10.1097/PAS.0b013e3181ecfe98
   Madar S, 2013, TRENDS MOL MED, V19, P447, DOI 10.1016/j.molmed.2013.05.004
   MAJNO G, 1971, SCIENCE, V173, P548, DOI 10.1126/science.173.3996.548
   Mantovani A, 2002, TRENDS IMMUNOL, V23, P549, DOI 10.1016/S1471-4906(02)02302-5
   Maximow AA, 1942, TXB HISTOLOGY, V0, P0
   McAllister SS, 2014, NAT CELL BIOL, V16, P717, DOI 10.1038/ncb3015
   Mills SE, 2007, HISTOLOGY PATHOLOGIS, V0, P123
   Moen JK, 1935, J EXP MED, V61, P247, DOI 10.1084/jem.61.2.247
   Mummery JPL, 1926, BRIT J SURG, V14, P110
   PASCAL RR, 1968, GASTROENTEROLOGY, V54, P835
   Regan MC, 2000, ANN SURG, V231, P46, DOI 10.1097/00000658-200001000-00007
   ROSS R, 1975, PHILOS T R SOC B, V271, P247, DOI 10.1098/rstb.1975.0049
   ROTTEVEEL FTM, 1988, J EXP MED, V168, P1659, DOI 10.1084/jem.168.5.1659
   Schwann Theodor, 1839, MICROSCOPICAL RES AC, V0, P0
   Seemayer T A, 1980, PATHOL ANNU, V15, P443
   Shepherd NA, 1997, GASTROENTEROLOGY, V112, P1096, DOI 10.1016/S0016-5085(97)70119-7
   Slack JMW, 2012, ESSENTIAL DEV BIOL, V0, P0
   Stewart CJR, 2007, HISTOPATHOLOGY, V51, P372, DOI 10.1111/j.1365-2559.2007.02787.x
   Takayama I, 2002, ARCH HISTOL CYTOL, V65, P1, DOI 10.1679/aohc.65.1
   Virchow R, 1858, CELLULAR PATHOLOGY, V0, P458
   Witowski J, 2001, AM J PATHOL, V158, P1441, DOI 10.1016/S0002-9440(10)64095-3
   Yokota M, 2015, INT J CANC IN PRESS, V0, P0
   Yokota M, 2015, CANCER SCI, V106, P466, DOI 10.1111/cas.12615
NR 48
TC 6
Z9 6
U1 0
U2 5
PU WILEY
PI HOBOKEN
PA 111 RIVER ST, HOBOKEN 07030-5774, NJ USA
SN 1320-5463
EI 1440-1827
J9 PATHOL INT
JI Pathol. Int.
PD MAR 15
PY 2016
VL 66
IS 3
BP 123
EP 131
DI 10.1111/pin.12389
PG 9
WC Pathology
SC Pathology
GA DG1LG
UT WOS:000371829000001
PM 26816328
DA 2023-09-23
ER

PT J
AU Klobukowska, HJ
   Munday, JS
AF Klobukowska, H. J.
   Munday, J. S.
TI High Numbers of Stromal Cancer-Associated Fibroblasts Are Associated With a Shorter Survival Time in Cats With Oral Squamous Cell Carcinoma
SO VETERINARY PATHOLOGY
LA English
DT Article
DE alpha-smooth muscle actin; cancer-associated fibroblast; cat; myofibroblast; oncology; oral; prognosis; squamous cell carcinoma
ID mesenchymal transition; myofibroblasts; papillomavirus; expression; prognosis
AB Cancer-associated fibroblasts (CAFs) are fibroblastic cells that express -smooth muscle actin and have been identified in the stroma of numerous epithelial tumors. The presence of CAFs within the tumor stroma has been associated with a poorer prognosis in some human cancers, including oral squamous cell carcinomas (SCCs). Cats frequently develop oral SCCs, and although these are generally highly aggressive neoplasms, there is currently a lack of prognostic markers for these tumors. The authors investigated the prognostic value of the presence of CAFs within the stroma of oral SCC biopsy specimens from 47 cats. In addition, several epidemiologic, clinical, and histologic variables were also assessed for prognostic significance. A CAF-positive stroma was identified in 35 of 47 SCCs (74.5%), and the median survival time (ST) of cats with CAF-positive SCCs (35 days) was significantly shorter than that of cats with CAF-negative SCCs (48.5 days) (P = .031). ST was also associated with the location of the primary tumor (P = .0018): the median ST for oropharyngeal SCCs (179 days) was significantly longer than for maxillary (43.5 days; P = .047), mandibular (42 days; P = .022), and sublingual SCCs (22.5 days; P = .0005). The median ST of sublingual SCCs was also shorter compared with maxillary SCCs (P = .0017). Furthermore, a significant association was identified between site and the presence of stromal CAFs (P = .025). On the basis of this retrospective study, evaluating the tumor stroma for CAFs in feline oral SCC biopsy specimens may be of potential prognostic value.
C1 [Klobukowska, H. J.; Munday, J. S.] Massey Univ, Inst Vet Anim & Biomed Sci, Palmerston North 4442, New Zealand.
C3 Massey University
RP Klobukowska, HJ (通讯作者)，Massey Univ, Inst Vet Anim & Biomed Sci, Palmerston North 4442, New Zealand.
EM h.j.klobukowska@massey.ac.nz
CR Almangush A, 2014, HEAD NECK-J SCI SPEC, V36, P811, DOI 10.1002/hed.23380
   ANNEROTH G, 1987, SCAND J DENT RES, V95, P229
   Barth PJ, 2004, VIRCHOWS ARCH, V444, P231, DOI 10.1007/s00428-003-0965-1
   Bertone ER, 2003, J VET INTERN MED, V17, P557, DOI 10.1892/0891-6640(2003)017&lt;0557:EALRFF&gt;2.3.CO;2
   BOSTOCK DE, 1972, J SMALL ANIM PRACT, V13, P119, DOI 10.1111/j.1748-5827.1972.tb06319.x
   Brennen WN, 2012, JNCI-J NATL CANCER I, V104, P1320, DOI 10.1093/jnci/djs336
   BRYNE M, 1992, J PATHOL, V166, P375, DOI 10.1002/path.1711660409
   De Wever O, 2008, INT J CANCER, V123, P2229, DOI 10.1002/ijc.23925
   Erez N, 2010, CANCER CELL, V17, P135, DOI 10.1016/j.ccr.2009.12.041
   Fidel J, 2011, J VET INTERN MED, V25, P504, DOI 10.1111/j.1939-1676.2011.0721.x
   Gillison ML, 2000, JNCI-J NATL CANCER I, V92, P709, DOI 10.1093/jnci/92.9.709
   Hayes AM, 2007, J SMALL ANIM PRACT, V48, P394, DOI 10.1111/j.1748-5827.2007.00393.x
   Kawashiri S, 2009, HEAD NECK-J SCI SPEC, V31, P1346, DOI 10.1002/hed.21097
   Kellermann MG, 2007, HISTOPATHOLOGY, V51, P849, DOI 10.1111/j.1365-2559.2007.02873.x
   Kellermann MG, 2008, ORAL ONCOL, V44, P509, DOI 10.1016/j.oraloncology.2007.07.001
   Kojima Y, 2010, P NATL ACAD SCI USA, V107, P20009, DOI 10.1073/pnas.1013805107
   Marsh D, 2011, J PATHOL, V223, P470, DOI 10.1002/path.2830
   Martin CK, 2011, VET PATHOL, V48, P302, DOI 10.1177/0300985810384414
   Munday JS, 2015, RES VET SCI, V100, P220, DOI 10.1016/j.rvsc.2015.03.002
   Munday JS, 2011, RES VET SCI, V90, P280, DOI 10.1016/j.rvsc.2010.06.014
   Olumi AF, 1999, CANCER RES, V59, P5002
   Orimo A, 2005, CELL, V121, P335, DOI 10.1016/j.cell.2005.02.034
   Petersen OW, 2003, AM J PATHOL, V162, P391, DOI 10.1016/S0002-9440(10)63834-5
   REEVES NCP, 1993, J AM ANIM HOSP ASSOC, V29, P438
   Santos AM, 2009, J CLIN INVEST, V119, P3613, DOI 10.1172/JCI38988
   Sobral LM, 2011, ORAL ONCOL, V47, P840, DOI 10.1016/j.oraloncology.2011.06.011
   Soltero-Rivera MM, 2014, J FELINE MED SURG, V16, P164, DOI 10.1177/1098612X13502975
   Spaeth EL, 2009, PLOS ONE, V4, P0, DOI 10.1371/journal.pone.0004992
   STEBBINS KE, 1989, VET PATHOL, V26, P121, DOI 10.1177/030098588902600204
   Sugimoto H, 2006, CANCER BIOL THER, V5, P1640, DOI 10.4161/cbt.5.12.3354
   Ueno H, 2002, HISTOPATHOLOGY, V40, P127, DOI 10.1046/j.1365-2559.2002.01324.x
   Vered M, 2010, CANCER SCI, V101, P274, DOI 10.1111/j.1349-7006.2009.01357.x
   VOS JH, 1987, J VET MED A, V34, P420, DOI 10.1111/j.1439-0442.1987.tb00300.x
   Wang C, 2011, J ORAL PATHOL MED, V40, P545, DOI 10.1111/j.1600-0714.2011.01041.x
   Warnakulasuriya S, 2009, ORAL ONCOL, V45, P309, DOI 10.1016/j.oraloncology.2008.06.002
   Yoshikawa H, 2016, VET COMP ONCOL, V14, P39, DOI 10.1111/vco.12050
   Yoshikawa H, 2012, AM J VET RES, V73, P1801, DOI 10.2460/ajvr.73.11.1801
   Yu L, 2010, HISTOPATHOLOGY, V57, P193, DOI 10.1111/j.1365-2559.2010.03601.x
NR 38
TC 14
Z9 14
U1 1
U2 3
PU SAGE PUBLICATIONS INC
PI THOUSAND OAKS
PA 2455 TELLER RD, THOUSAND OAKS, CA 91320 USA
SN 0300-9858
EI 1544-2217
J9 VET PATHOL
JI Vet. Pathol.
PD NOV 15
PY 2016
VL 53
IS 6
BP 1124
EP 1130
DI 10.1177/0300985816629713
PG 7
WC Pathology; Veterinary Sciences
SC Pathology; Veterinary Sciences
GA DZ4HQ
UT WOS:000385819700002
PM 26940838
DA 2023-09-23
ER

PT J
AU Johansson, A
   Hamzah, J
   Ganss, R
AF Johansson, Anna
   Hamzah, Juliana
   Ganss, Ruth
TI More than a scaffold: Stromal modulation of tumor immunity
SO BIOCHIMICA ET BIOPHYSICA ACTA-REVIEWS ON CANCER
LA English
DT Article
DE Immunotherapy; Stroma; Angiogenesis; T cell trafficking; Ectopic lymph nodes; Extracellular matrix
ID endothelial-cell anergy; intercellular-adhesion molecule-1; fibroblast activation protein; cancer-associated fibroblasts; tertiary lymphoid structures; t-cells; extracellular-matrix; myeloid cells; antitumor immunity; vascular pericytes
AB Current clinical success with anti-cancer immunotherapy provides exciting new treatment opportunities. While encouraging, more needs to be done to induce durable effects in a higher proportion of patients. Increasing antitumor effector T cell quantity or quality alone does not necessarily correlate with therapeutic outcome. Instead, the tumor microenvironment is a critical determinant of anti-cancer responsiveness to immunotherapy and can confer profound resistance. Yet, the tumor-promoting environment - due to its enormous plasticity - also delivers the best opportunities for adjuvant therapy aiming at recruiting, priming and sustaining anti-tumor cytotoxicity. While the tumor environment as an entity is increasingly well understood, current interventions are still broad and often systemic. In contrast, tumors grow in a highly compartmentalized environment which includes the vascular/perivascular niche, extracellular matrix components and in some tumors lymph node aggregates; all of these structures harbor and instruct subsets of immune cells. Targeting and re-programming specific compartments may provide better opportunities for adjuvant immunotherapy. (C) 2015 Elsevier B.V. All rights reserved.
C1 [Johansson, Anna; Ganss, Ruth] Univ Western Australia, Med Res Ctr, Harry Perkins Inst Med Res, Vasc Biol & Stromal Targeting, Nedlands, WA 6009, Australia.
   [Hamzah, Juliana] Univ Western Australia, Med Res Ctr, Harry Perkins Inst Med Res, Targeted Drug Delivery Imaging & Therapy, Nedlands, WA 6009, Australia.
C3 Harry Perkins Institute of Medical Research; University of Western Australia; University of Western Australia; Harry Perkins Institute of Medical Research
RP Ganss, R (通讯作者)，Harry Perkins Inst Med Res, 6 Verdun St, Nedlands, WA 6009, Australia.
EM ganss@perkins.uwa.edu.au
CR Abtin A, 2014, NAT IMMUNOL, V15, P45, DOI 10.1038/ni.2769
   Anguille S, 2014, LANCET ONCOL, V15, PE257, DOI 10.1016/S1470-2045(13)70585-0
   Astarita JL, 2015, NAT IMMUNOL, V16, P75, DOI 10.1038/ni.3035
   Augsten M, 2014, FRONT ONCOL, V4, P0, DOI 10.3389/fonc.2014.00062
   Balabanov R, 1996, MICROVASC RES, V52, P127, DOI 10.1006/mvre.1996.0049
   Balsamo M, 2009, P NATL ACAD SCI USA, V106, P20847, DOI 10.1073/pnas.0906481106
   Baluk P, 2003, AM J PATHOL, V163, P1801, DOI 10.1016/S0002-9440(10)63540-7
   Baratelli F, 2005, J IMMUNOL, V175, P1483, DOI 10.4049/jimmunol.175.3.1483
   Bayne LJ, 2012, CANCER CELL, V21, P822, DOI 10.1016/j.ccr.2012.04.025
   Beatty GL, 2011, SCIENCE, V331, P1612, DOI 10.1126/science.1198443
   Bedke T, 2010, J IMMUNOL, V184, P5562, DOI 10.4049/jimmunol.0902458
   Bergers G, 2005, NEURO-ONCOLOGY, V7, P452, DOI 10.1215/S1152851705000232
   Bergers G, 2008, NAT REV CANCER, V8, P592, DOI 10.1038/nrc2442
   Bindea G, 2013, IMMUNITY, V39, P782, DOI 10.1016/j.immuni.2013.10.003
   Boissonnas A, 2013, NEOPLASIA, V15, P85, DOI 10.1593/neo.121572
   Bollyky PL, 2011, P NATL ACAD SCI USA, V108, P7938, DOI 10.1073/pnas.1017360108
   Bose A, 2013, J IMMUNOL, V191, P971, DOI 10.4049/jimmunol.1300280
   Bouzin C, 2007, J IMMUNOL, V178, P1505, DOI 10.4049/jimmunol.178.3.1505
   Brunner A, 2012, GYNECOL ONCOL, V124, P105, DOI 10.1016/j.ygyno.2011.09.012
   Buckanovich RJ, 2008, NAT MED, V14, P28, DOI 10.1038/nm1699
   Butcher DT, 2009, NAT REV CANCER, V9, P108, DOI 10.1038/nrc2544
   Calon A, 2015, NAT GENET, V47, P320, DOI 10.1038/ng.3225
   Cao ZA, 2002, BMC CANCER, V2, P0, DOI 10.1186/1471-2407-2-11
   Casazza A, 2013, CANCER CELL, V24, P695, DOI 10.1016/j.ccr.2013.11.007
   Cipponi A, 2012, CANCER RES, V72, P3997, DOI 10.1158/0008-5472.CAN-12-1377
   Coffelt SB, 2015, NATURE, V522, P345, DOI 10.1038/nature14282
   Coffelt SB, 2011, J IMMUNOL, V186, P4183, DOI 10.4049/jimmunol.1002802
   Condeelis J, 2006, CELL, V124, P263, DOI 10.1016/j.cell.2006.01.007
   Coppola D, 2011, AM J PATHOL, V179, P37, DOI 10.1016/j.ajpath.2011.03.007
   Crisan M, 2008, CELL STEM CELL, V3, P301, DOI 10.1016/j.stem.2008.07.003
   de Chaisemartin L, 2011, CANCER RES, V71, P6391, DOI 10.1158/0008-5472.CAN-11-0952
   De Palma M, 2005, CANCER CELL, V8, P211, DOI 10.1016/j.ccr.2005.08.002
   De Palma M, 2008, CANCER CELL, V14, P299, DOI 10.1016/j.ccr.2008.09.004
   De Palma M, 2013, CANCER CELL, V23, P277, DOI 10.1016/j.ccr.2013.02.013
   Delfortrie S, 2011, CANCER RES, V71, P7176, DOI 10.1158/0008-5472.CAN-11-1301
   DeNardo DG, 2011, CANCER DISCOV, V1, P54, DOI 10.1158/2159-8274.CD-10-0028
   Dieu-Nosjean MC, 2014, TRENDS IMMUNOL, V35, P571, DOI 10.1016/j.it.2014.09.006
   Dirkx AEM, 2003, CANCER RES, V63, P2322
   Dirkx AEM, 2006, FASEB J, V20, P621, DOI 10.1096/fj.05-4493com
   Egeblad M, 2010, DEV CELL, V18, P884, DOI 10.1016/j.devcel.2010.05.012
   Engelhardt JJ, 2012, CANCER CELL, V21, P402, DOI 10.1016/j.ccr.2012.01.008
   Erez N, 2010, CANCER CELL, V17, P135, DOI 10.1016/j.ccr.2009.12.041
   Escobar G, 2014, SCI TRANSL MED, V6, P0, DOI 10.1126/scitranslmed.3006353
   Facciabene A, 2011, NATURE, V475, P226, DOI 10.1038/nature10169
   Fearon DT, 2014, CANCER IMMUNOL RES, V2, P187, DOI 10.1158/2326-6066.CIR-14-0002
   Feig C, 2013, P NATL ACAD SCI USA, V110, P20212, DOI 10.1073/pnas.1320318110
   Fisher DT, 2011, J CLIN INVEST, V121, P3846, DOI 10.1172/JCI44952
   Flati V, 2006, INT J IMMUNOPATH PH, V19, P761, DOI 10.1177/039463200601900406
   Frenette PS, 2013, ANNU REV IMMUNOL, V31, P285, DOI 10.1146/annurev-immunol-032712-095919
   Fridlender ZG, 2009, CANCER CELL, V16, P183, DOI 10.1016/j.ccr.2009.06.017
   Fridman WH, 2012, NAT REV CANCER, V12, P298, DOI 10.1038/nrc3245
   Gabrilovich DI, 2012, NAT REV IMMUNOL, V12, P253, DOI 10.1038/nri3175
   Gajewski TF, 2013, CURR OPIN IMMUNOL, V25, P268, DOI 10.1016/j.coi.2013.02.009
   Gallimore A, 2013, ONCOIMMUNOLOGY, V2, P0, DOI 10.4161/onci.24272
   Galluzzi L, 2014, ONCOTARGET, V5, P12472, DOI 10.18632/oncotarget.2998
   Ganss R, 1998, CANCER RES, V58, P4673
   Ganss R, 2002, CANCER RES, V62, P1462
   Gattinoni L, 2009, SCI TRANSL MED, V1, P0, DOI 10.1126/scitranslmed.3000302
   Griffioen AW, 1996, CANCER RES, V56, P1111
   Grivennikov SI, 2010, CELL, V140, P883, DOI 10.1016/j.cell.2010.01.025
   Gu-Trantien C, 2013, J CLIN INVEST, V123, P2873, DOI 10.1172/JCI67428
   Hamzah J, 2008, NATURE, V453, P410, DOI 10.1038/nature06868
   Hamzah J, 2008, J CLIN INVEST, V118, P1691, DOI 10.1172/JCI33201
   Hamzah J, 2009, J IMMUNOL, V183, P1091, DOI 10.4049/jimmunol.0900736
   Hanahan D, 2011, CELL, V144, P646, DOI 10.1016/j.cell.2011.02.013
   He HH, 2012, BLOOD, V120, P3152, DOI 10.1182/blood-2012-04-422758
   Heldin CH, 2004, NAT REV CANCER, V4, P806, DOI 10.1038/nrc1456
   Hellebrekers DMEI, 2006, CANCER RES, V66, P10770, DOI 10.1158/0008-5472.CAN-06-1609
   Hodi FS, 2010, NEW ENGL J MED, V363, P711, DOI 10.1056/NEJMoa1003466
   Huang XY, 2010, J EXP MED, V207, P505, DOI 10.1084/jem.20090397
   Huang YH, 2012, P NATL ACAD SCI USA, V109, P17561, DOI 10.1073/pnas.1215397109
   Isella C, 2015, NAT GENET, V47, P312, DOI 10.1038/ng.3224
   Jain RK, 2014, CANCER CELL, V26, P605, DOI 10.1016/j.ccell.2014.10.006
   Jain RK, 2010, NAT REV CLIN ONCOL, V7, P653, DOI 10.1038/nrclinonc.2010.139
   Johansson A, 2014, TRENDS MOL MED, V20, P16, DOI 10.1016/j.molmed.2013.10.002
   Johansson Anna, 2012, CANCERS (BASEL), V4, P340, DOI 10.3390/cancers4020340
   Johansson A, 2012, ONCOIMMUNOLOGY, V1, P1395, DOI 10.4161/onci.20981
   Johansson A, 2012, P NATL ACAD SCI USA, V109, P7841, DOI 10.1073/pnas.1118296109
   Joyce JA, 2015, SCIENCE, V348, P74, DOI 10.1126/science.aaa6204
   Kalbasi A, 2013, J CLIN INVEST, V123, P2756, DOI 10.1172/JCI69219
   Kershaw MH, 2013, NAT REV CANCER, V13, P525, DOI 10.1038/nrc3565
   Keskin D, 2015, CELL REP, V10, P1066, DOI 10.1016/j.celrep.2015.01.035
   Kim J, 2015, NAT BIOTECHNOL, V33, P64, DOI 10.1038/nbt.3071
   Klebanoff CA, 2006, IMMUNOL REV, V211, P214, DOI 10.1111/j.0105-2896.2006.00391.x
   Klug F, 2013, CANCER CELL, V24, P589, DOI 10.1016/j.ccr.2013.09.014
   Kobayashi N, 2010, CANCER RES, V70, P7073, DOI 10.1158/0008-5472.CAN-09-4687
   Kraman M, 2010, SCIENCE, V330, P827, DOI 10.1126/science.1195300
   Krambeck AE, 2006, P NATL ACAD SCI USA, V103, P10391, DOI 10.1073/pnas.0600937103
   Kuang DM, 2009, J EXP MED, V206, P1327, DOI 10.1084/jem.20082173
   Levental KR, 2009, CELL, V139, P891, DOI 10.1016/j.cell.2009.10.027
   Liao D, 2009, PLOS ONE, V4, P0, DOI 10.1371/journal.pone.0007965
   Lindau D, 2013, IMMUNOLOGY, V138, P105, DOI 10.1111/imm.12036
   Lu PF, 2012, J CELL BIOL, V196, P395, DOI 10.1083/jcb.201102147
   Lund AW, 2012, CELL REP, V1, P191, DOI 10.1016/j.celrep.2012.01.005
   Lutz ER, 2014, CANCER IMMUNOL RES, V2, P616, DOI 10.1158/2326-6066.CIR-14-0027
   Magrini E, 2014, J CLIN INVEST, V124, P4335, DOI 10.1172/JCI70683
   Maier CL, 2011, ARTERIOSCL THROM VAS, V31, P183, DOI 10.1161/ATVBAHA.110.217117
   Maldonado L, 2014, SCI TRANSL MED, V6, P0, DOI 10.1126/scitranslmed.3007323
   Mantovani A, 2015, J EXP MED, V212, P435, DOI 10.1084/jem.20150295
   Manzur M, 2009, TRENDS CARDIOVAS MED, V19, P26, DOI 10.1016/j.tcm.2009.04.002
   Martinet L, 2011, CANCER RES, V71, P5678, DOI 10.1158/0008-5472.CAN-11-0431
   Masopust D, 2013, NAT REV IMMUNOL, V13, P309, DOI 10.1038/nri3442
   Molon B, 2011, J EXP MED, V208, P1949, DOI 10.1084/jem.20101956
   Morikawa S, 2002, AM J PATHOL, V160, P985, DOI 10.1016/S0002-9440(10)64920-6
   Motz GT, 2014, NAT MED, V20, P607, DOI 10.1038/nm.3541
   Motz GT, 2011, NAT REV IMMUNOL, V11, P702, DOI 10.1038/nri3064
   Movahedi K, 2010, CANCER RES, V70, P5728, DOI 10.1158/0008-5472.CAN-09-4672
   Mulligan JK, 2010, CANCER IMMUNOL IMMUN, V59, P267, DOI 10.1007/s00262-009-0747-y
   Nagaraj S, 2007, NAT MED, V13, P828, DOI 10.1038/nm1609
   Nourshargh S, 2010, NAT REV MOL CELL BIO, V11, P366, DOI 10.1038/nrm2889
   Ozdemir BC, 2014, CANCER CELL, V25, P719, DOI 10.1016/j.ccr.2014.04.005
   Offringa R, 2006, SCIENCE, V314, P68, DOI 10.1126/science.1133893
   Ohaegbulam KC, 2015, TRENDS MOL MED, V21, P24, DOI 10.1016/j.molmed.2014.10.009
   Paez-Ribes M, 2009, CANCER CELL, V15, P220, DOI 10.1016/j.ccr.2009.01.027
   Pardoll DM, 2012, NAT REV CANCER, V12, P252, DOI 10.1038/nrc3239
   Peranzoni E, 2013, CELL MOL LIFE SCI, V70, P4431, DOI 10.1007/s00018-013-1339-8
   Pickup MW, 2014, EMBO REP, V15, P1243, DOI 10.15252/embr.201439246
   Powles T, 2014, NATURE, V515, P558, DOI 10.1038/nature13904
   Proebstl D, 2012, J EXP MED, V209, P1219, DOI 10.1084/jem.20111622
   Pyonteck SM, 2013, NAT MED, V19, P1264, DOI 10.1038/nm.3337
   Radisky DC, 2007, J CELL BIOCHEM, V101, P830, DOI 10.1002/jcb.21186
   Repasky EA, 2013, CANCER IMMUNOL RES, V1, P210, DOI 10.1158/2326-6066.CIR-13-0118
   Rivera LB, 2015, CELL REP, V11, P577, DOI 10.1016/j.celrep.2015.03.055
   Rolny C, 2011, CANCER CELL, V19, P31, DOI 10.1016/j.ccr.2010.11.009
   Ruffell B, 2014, CANCER CELL, V26, P623, DOI 10.1016/j.ccell.2014.09.006
   Ryschich E, 2002, INT J CANCER, V97, P719, DOI 10.1002/ijc.10074
   Salmon H, 2012, J CLIN INVEST, V122, P899, DOI 10.1172/JCI45817
   Schnoor M, 2011, J EXP MED, V208, P1721, DOI 10.1084/jem.20101920
   Schrama D, 2001, IMMUNITY, V14, P111, DOI 10.1016/S1074-7613(09)00094-6
   Schrama D, 2008, CANCER IMMUNOL IMMUN, V57, P85, DOI 10.1007/s00262-007-0352-x
   Schumacher TN, 2015, SCIENCE, V348, P69, DOI 10.1126/science.aaa4971
   Sharma P, 2015, SCIENCE, V348, P56, DOI 10.1126/science.aaa8172
   Shields JD, 2010, SCIENCE, V328, P749, DOI 10.1126/science.1185837
   Shrimali RK, 2010, CANCER RES, V70, P6171, DOI 10.1158/0008-5472.CAN-10-0153
   Song S, 2005, NAT CELL BIOL, V7, P870, DOI 10.1038/ncb1288
   Sorokin L, 2010, NAT REV IMMUNOL, V10, P712, DOI 10.1038/nri2852
   Stagg J, 2013, THER ADV MED ONCOL, V5, P169, DOI 10.1177/1758834012475152
   Stark K, 2013, NAT IMMUNOL, V14, P41, DOI 10.1038/ni.2477
   Stephan SB, 2015, NAT BIOTECHNOL, V33, P97, DOI 10.1038/nbt.3104
   Stockmann C, 2008, NATURE, V456, P814, DOI 10.1038/nature07445
   Thompson ED, 2010, J EXP MED, V207, P1791, DOI 10.1084/jem.20092454
   Tumeh PC, 2014, NATURE, V515, P568, DOI 10.1038/nature13954
   Twyman-Saint Victor C, 2015, NATURE, V520, P373, DOI 10.1038/nature14292
   Vacchelli E, 2014, ONCOIMMUNOLOGY, V3, P0, DOI 10.4161/onci.29030
   Voron T, 2015, J EXP MED, V212, P139, DOI 10.1084/jem.20140559
   Waldow T, 2006, NITRIC OXIDE-BIOL CH, V15, P103, DOI 10.1016/j.niox.2005.12.005
   Wang SJ, 2012, PLOS ONE, V7, P0, DOI 10.1371/journal.pone.0045499
   Whatcott CJ, 2011, CANCER DISCOV, V1, P291, DOI 10.1158/2159-8290.CD-11-0136
   Wolchok JD, 2013, NEW ENGL J MED, V369, P122, DOI 10.1056/NEJMoa1302369
   Zeisberg EM, 2007, CANCER RES, V67, P10123, DOI 10.1158/0008-5472.CAN-07-3127
NR 150
TC 29
Z9 29
U1 0
U2 24
PU ELSEVIER SCIENCE BV
PI AMSTERDAM
PA PO BOX 211, 1000 AE AMSTERDAM, NETHERLANDS
SN 0304-419X
EI 1879-2561
J9 BBA-REV CANCER
JI Biochim. Biophys. Acta-Rev. Cancer
PD JAN 15
PY 2016
VL 1865
IS 1
BP 3
EP 13
DI 10.1016/j.bbcan.2015.06.001
PG 11
WC Biochemistry & Molecular Biology; Biophysics; Oncology
SC Biochemistry & Molecular Biology; Biophysics; Oncology
GA DF4YT
UT WOS:000371359200002
PM 26071879
DA 2023-09-23
ER

PT J
AU Baroni, S
   Romero-Cordoba, S
   Plantamura, I
   Dugo, M
   D'Ippolito, E
   Cataldo, A
   Cosentino, G
   Angeloni, V
   Rossini, A
   Daidone, MG
   Iorio, MV
AF Baroni, S.
   Romero-Cordoba, S.
   Plantamura, I.
   Dugo, M.
   D'Ippolito, E.
   Cataldo, A.
   Cosentino, G.
   Angeloni, V.
   Rossini, A.
   Daidone, M. G.
   Iorio, M. V.
TI Exosome-mediated delivery of miR-9 induces cancer-associated fibroblast-like properties in human breast fibroblasts
SO CELL DEATH & DISEASE
LA English
DT Article
ID stromal fibroblasts; gene-expression; tumor; angiogenesis; progression; micrornas; carcinomas; invasion; cells
AB It is established that the interaction between microenvironment and cancer cells has a critical role in tumor development, given the dependence of neoplastic cells on stromal support. However, how this communication promotes the activation of normal (NFs) into cancer-associated fibroblasts (CAFs) is still not well understood. Most microRNA (miRNA) studies focused on tumor cell, but there is increasing evidence of their involvement in reprogramming NFs into CAFs. Here we show that miR-9, upregulated in various breast cancer cell lines and identified as pro-metastatic miRNA, affects the properties of human breast fibroblasts, enhancing the switch to CAF phenotype, thus contributing to tumor growth. Expressed at higher levels in primary triple-negative breast CAFs versus NFs isolated from patients, miR-9 improves indeed migration and invasion capabilities when transfected in immortalized NFs; viceversa, these properties are strongly impaired in CAFs upon miR-9 inhibition. We also demonstrate that tumor-secreted miR-9 can be transferred via exosomes to recipient NFs and this uptake results in enhanced cell motility. Moreover, we observed that this miRNA is also secreted by fibroblasts and in turn able to alter tumor cell behavior, by modulating its direct target E-cadherin, and NFs themselves. Consistently with the biological effects observed, gene expression profiles of NFs upon transient transfection with miR-9 show the modulation of genes mainly involved in cell motility and extracellular matrix remodeling pathways. Finally, we were able to confirm the capability of NFs transiently transfected with miR-9 to promote in vivo tumor growth. Taken together, these data provide new insights into the role of miR-9 as an important player in the cross-talk between cancer cells and stroma.
C1 [Baroni, S.; Plantamura, I.; D'Ippolito, E.; Cataldo, A.; Cosentino, G.; Iorio, M. V.] Fdn IRCCS Ist Nazl Tumori, Dept Expt Oncol & Mol Med, Start Up Unit, Amadeo 42 Rd, I-20133 Milan, Italy.
   [Romero-Cordoba, S.] INMGEN, Perifer 4809, Mexico City 14610, DF, Mexico.
   [Dugo, M.] Fdn IRCCS Ist Nazl Tumori, Dept Expt Oncol & Mol Med, Funct Genom & Bioinformat, Amadeo 42 Rd, I-20133 Milan, Italy.
   [Angeloni, V.; Daidone, M. G.] Fdn IRCCS Ist Nazl Tumori, Dept Expt Oncol & Mol Med, Biomarkers Unit, Amadeo 42 Rd, I-20133 Milan, Italy.
   [Rossini, A.] Fdn IRCCS Ist Nazl Tumori, Dept Med Oncol, Unit Immunotherapy & Anticanc Innovat Therapeut, Venezian 1 Rd, I-20133 Milan, Italy.
C3 Fondazione IRCCS Istituto Nazionale Tumori Milan; Fondazione IRCCS Istituto Nazionale Tumori Milan; Fondazione IRCCS Istituto Nazionale Tumori Milan; Fondazione IRCCS Istituto Nazionale Tumori Milan
RP Iorio, MV (通讯作者)，Fdn IRCCS Ist Nazl Tumori, Dept Expt Oncol & Mol Med, Start Up Unit, Amadeo 42 Rd, I-20133 Milan, Italy.
EM marilena.iorio@istitutotumori.mi.it
FU Fondazione Umberto Veronesi; START UP AIRC grant [N 11699]; Italian Ministry of Health
CR Allinen M, 2004, CANCER CELL, V6, P17, DOI 10.1016/j.ccr.2004.06.010
   Angelucci C, 2012, PLOS ONE, V7, P0, DOI 10.1371/journal.pone.0050804
   Aprelikova O, 2010, CELL CYCLE, V9, P4387, DOI 10.4161/cc.9.21.13674
   Bauer M, 2010, ONCOGENE, V29, P1732, DOI 10.1038/onc.2009.463
   Boyle P, 2012, ANN ONCOL, V23, P7, DOI 10.1093/annonc/mds187
   Buchsbaum RJ, 2016, CANCERS, V8, P0, DOI 10.3390/cancers8020019
   Calin GA, 2006, ONCOGENE, V25, P6202, DOI 10.1038/sj.onc.1209910
   Casey T, 2009, BREAST CANCER RES TR, V114, P47, DOI 10.1007/s10549-008-9982-8
   Cortez E, 2014, SEMIN CANCER BIOL, V25, P3, DOI 10.1016/j.semcancer.2013.12.010
   Du P, 2008, BIOINFORMATICS, V24, P1547, DOI 10.1093/bioinformatics/btn224
   Dzobo K, 2014, LIFE SCI, V103, P25, DOI 10.1016/j.lfs.2014.03.006
   Finak G, 2008, NAT MED, V14, P518, DOI 10.1038/nm1764
   Gwak JM, 2014, BREAST CANCER RES TR, V147, P39, DOI 10.1007/s10549-014-3069-5
   Iorio MV, 2012, EMBO MOL MED, V4, P143, DOI 10.1002/emmm.201100209
   JEMAL A, 2011, CA-CANCER J CLIN, V61, P69, DOI 10.3322/CAAC.20107
   Johnson WE, 2007, BIOSTATISTICS, V8, P118, DOI 10.1093/biostatistics/kxj037
   Kalluri R, 2006, NAT REV CANCER, V6, P392, DOI 10.1038/nrc1877
   Kim SH, 2014, ONCOL LETT, V8, P507, DOI 10.3892/ol.2014.2199
   Li YP, 2015, AM J TRANSL RES, V7, P120
   Ma L, 2007, NATURE, V449, P682, DOI 10.1038/nature06174
   Ma L, 2010, NAT CELL BIOL, V12, P247, DOI 10.1038/ncb2024
   McCall MN, 2010, BIOSTATISTICS, V11, P242, DOI 10.1093/biostatistics/kxp059
   Mitra AK, 2012, CANCER DISCOV, V2, P1100, DOI 10.1158/2159-8290.CD-12-0206
   Orimo A, 2005, CELL, V121, P335, DOI 10.1016/j.cell.2005.02.034
   Orimo A, 2006, CELL CYCLE, V5, P1597, DOI 10.4161/cc.5.15.3112
   Park SY, 2015, BREAST CANCER RES TR, V149, P727, DOI 10.1007/s10549-015-3291-9
   Peng QL, 2013, PLOS ONE, V8, P0, DOI 10.1371/journal.pone.0060321
   Qiao AX, 2016, FRONT MED-PRC, V10, P33, DOI 10.1007/s11684-016-0431-5
   Rozenchan PB, 2009, INT J CANCER, V125, P2767, DOI 10.1002/ijc.24646
   Sadr-Nabavi A, 2009, INT J CANCER, V124, P1727, DOI 10.1002/ijc.24108
   Smyth GK, 2004, STAT APPL GENET MOL, V3, P0, DOI 10.2202/1544-6115.1027
   Strongin AY, 2010, BBA-MOL CELL RES, V1803, P133, DOI 10.1016/j.bbamcr.2009.04.009
   Tang X, 2016, CELL DEATH DIFFER, V23, P132, DOI 10.1038/cdd.2015.78
   Tian H, 2015, ONCOGENE, V34, P5635, DOI 10.1038/onc.2015.13
   Valadi H, 2007, NAT CELL BIOL, V9, P654, DOI 10.1038/ncb1596
   Zhao LY, 2012, INT J BIOCHEM CELL B, V44, P2051, DOI 10.1016/j.biocel.2012.08.005
   Zhou WY, 2014, CANCER CELL, V25, P501, DOI 10.1016/j.ccr.2014.03.007
   Zhuang GL, 2012, EMBO J, V31, P3513, DOI 10.1038/emboj.2012.183
NR 38
TC 214
Z9 227
U1 0
U2 55
PU SPRINGERNATURE
PI LONDON
PA CAMPUS, 4 CRINAN ST, LONDON, N1 9XW, ENGLAND
SN 2041-4889
EI 
J9 CELL DEATH DIS
JI Cell Death Dis.
PD JUL 15
PY 2016
VL 7
IS 
BP 
EP 
DI 10.1038/cddis.2016.224
PG 9
WC Cell Biology
SC Cell Biology
GA DS6VD
UT WOS:000380920200008
PM 27468688
DA 2023-09-23
ER

PT J
AU Knudsen, ES
   Balaji, U
   Freinkman, E
   Mccue, P
   Witkiewicz, AK
AF Knudsen, Erik S.
   Balaji, Uthra
   Freinkman, Elizaveta
   Mccue, Peter
   Witkiewicz, Agnieszka K.
TI Unique metabolic features of pancreatic cancer stroma: relevance to the tumor compartment, prognosis, and invasive potential
SO ONCOTARGET
LA English
DT Article
DE pancreatic cancer; tumor metabolism; hypoxia; lactate; metastasis
ID carbonic-anhydrase-ix; stellate cells; hypoxia; growth; mct4; glycolysis; biology; protein
AB Pancreatic ductal adenocarcinoma (PDAC) has a dismal prognosis. The aggressiveness and therapeutic recalcitrance of this malignancy has been attributed to multiple factors including the influence of an active desmoplastic stroma. How the stromal microenvironment of PDAC contributes to the fatal nature of this disease is not well defined. In the analysis of clinical specimens, we observed diverse expression of the hypoxic marker carbonic anhydrase IX and the lactate transporter MCT4 in the stromal compartment. These stromal features were associated with the epithelial to mesenchymal phenotype in PDAC tumor cells, and with shorter patient survival. Cultured cancer- associated fibroblasts (CAFs) derived from primary PDAC exhibited a high basal level of hypoxia inducible factor 1a (HIF1 alpha) that was both required and sufficient to modulate the expression of MCT4. This event was associated with increased transcription and protein synthesis of HIF1a in CAFs relative to PDAC cell lines, while surprisingly the protein turnover rate was equivalent. CAFs utilized glucose predominantly for glycolytic intermediates, whereas glutamine was the preferred metabolite for the TCA cycle. Unlike PDAC cell lines, CAFs were resistant to glucose withdrawal but sensitive to glutamine depletion. Consistent with the lack of reliance on glucose, CAFs could survive the acute depletion of MCT4. In co-culture and xenograft studies CAFs stimulated the invasive potential and metastatic spread of PDAC cell lines through a mechanism dependent on HIF1a and MCT4. Together, these data indicate that stromal metabolic features influence PDAC tumor cells to promote invasiveness and metastatic potential and associate with poor outcome in patients with PDAC.
C1 [Knudsen, Erik S.; Balaji, Uthra; Witkiewicz, Agnieszka K.] Univ Texas Southwestern Med Ctr Dallas, McDermott Ctr Growth & Dev, Dallas, TX 75390 USA.
   [Knudsen, Erik S.; Witkiewicz, Agnieszka K.] Univ Texas Southwestern Med Ctr Dallas, Simmons Canc Ctr, Dallas, TX 75390 USA.
   [Knudsen, Erik S.; Witkiewicz, Agnieszka K.] Univ Arizona, Ctr Canc, Tucson, AZ 85721 USA.
   [Knudsen, Erik S.; Witkiewicz, Agnieszka K.] Univ Arizona, Dept Med, Tucson, AZ 85721 USA.
   [Freinkman, Elizaveta] MIT, Whitehead Inst, 77 Massachusetts Ave, Cambridge, MA 02139 USA.
   [Mccue, Peter] Thomas Jefferson Univ, Dept Pathol, Philadelphia, PA 19107 USA.
   [Witkiewicz, Agnieszka K.] Univ Arizona, Dept Pathol, Tucson, AZ 85721 USA.
C3 University of Texas System; University of Texas Southwestern Medical Center Dallas; University of Texas System; University of Texas Southwestern Medical Center Dallas; University of Arizona; University of Arizona; Massachusetts Institute of Technology (MIT); Whitehead Institute; Jefferson University; University of Arizona
RP Witkiewicz, AK (通讯作者)，Univ Texas Southwestern Med Ctr Dallas, McDermott Ctr Growth & Dev, Dallas, TX 75390 USA.; Witkiewicz, AK (通讯作者)，Univ Texas Southwestern Med Ctr Dallas, Simmons Canc Ctr, Dallas, TX 75390 USA.; Witkiewicz, AK (通讯作者)，Univ Arizona, Ctr Canc, Tucson, AZ 85721 USA.; Witkiewicz, AK (通讯作者)，Univ Arizona, Dept Med, Tucson, AZ 85721 USA.; Witkiewicz, AK (通讯作者)，Univ Arizona, Dept Pathol, Tucson, AZ 85721 USA.
EM awitki@email.arizona.edu
CR Almhanna K, 2011, CURR TREAT OPTION ON, V12, P111, DOI 10.1007/s11864-011-0150-8
   Baek G, 2014, CELL REP, V9, P2233, DOI 10.1016/j.celrep.2014.11.025
   Bensaad K, 2006, CELL, V126, P107, DOI 10.1016/j.cell.2006.05.036
   Bryant KL, 2014, TRENDS BIOCHEM SCI, V39, P91, DOI 10.1016/j.tibs.2013.12.004
   Chiche J, 2013, ANN ENDOCRINOL-PARIS, V74, P111, DOI 10.1016/j.ando.2013.02.004
   Commisso C, 2013, NATURE, V497, P633, DOI 10.1038/nature12138
   Daemen A, 2015, P NATL ACAD SCI USA, V112, PE4410, DOI 10.1073/pnas.1501605112
   Dang CV, 2012, GENE DEV, V26, P877, DOI 10.1101/gad.189365.112
   DeBerardinis RJ, 2008, CELL METAB, V7, P11, DOI 10.1016/j.cmet.2007.10.002
   DeBerardinis RJ, 2007, P NATL ACAD SCI USA, V104, P19345, DOI 10.1073/pnas.0709747104
   Denko NC, 2008, NAT REV CANCER, V8, P705, DOI 10.1038/nrc2468
   Dhup S, 1900, V18, V0, P1319
   Doherty JR, 2013, J CLIN INVEST, V123, P3685, DOI 10.1172/JCI69741
   Enerson BE, 2003, J PHARM SCI-US, V92, P1531, DOI 10.1002/jps.10389
   Franco J, 2016, CELL REP, V14, P979, DOI 10.1016/j.celrep.2015.12.094
   Halestrap AP, 2012, IUBMB LIFE, V64, P109, DOI 10.1002/iub.572
   Halestrap AP, 1999, BIOCHEM J, V343, P281, DOI 10.1042/0264-6021:3430281
   Hartwell KA, 2013, NAT CHEM BIOL, V9, P840, DOI 10.1038/nchembio.1367
   Hui EP, 2002, CLIN CANCER RES, V8, P2595
   Hwang RF, 2008, CANCER RES, V68, P918, DOI 10.1158/0008-5472.CAN-07-5714
   Ide T, 2007, ANN SURG ONCOL, V14, P2600, DOI 10.1245/s10434-007-9435-3
   Kaelin WG, 2002, NAT REV CANCER, V2, P673, DOI 10.1038/nrc885
   Knudsen ES, 2016, GASTROENTEROLOGY, V150, P48, DOI 10.1053/j.gastro.2015.08.056
   Le A, 2012, CLIN CANCER RES, V18, P4285, DOI 10.1158/1078-0432.CCR-12-0041
   Lee JJ, 2014, P NATL ACAD SCI USA, V111, PE3091, DOI 10.1073/pnas.1411679111
   Maitra A, 2008, ANNU REV PATHOL-MECH, V3, P157, DOI 10.1146/annurev.pathmechdis.3.121806.154305
   McDonald PC, 2014, SUBCELL BIOCHEM, V75, P255, DOI 10.1007/978-94-007-7359-2_13
   Moffitt RA, 2015, NAT GENET, V47, P1168, DOI 10.1038/ng.3398
   Neesse A, 2011, GUT, V60, P861, DOI 10.1136/gut.2010.226092
   Olivares O, 2016, INT J CANCER, V138, P787, DOI 10.1002/ijc.29501
   Olive KP, 2009, SCIENCE, V324, P1457, DOI 10.1126/science.1171362
   Palm W, 2015, CELL, V162, P259, DOI 10.1016/j.cell.2015.06.017
   Parks SK, 2013, NAT REV CANCER, V13, P611, DOI 10.1038/nrc3579
   Paulson AS, 2013, GASTROENTEROLOGY, V144, P1316, DOI 10.1053/j.gastro.2013.01.078
   Rhim AD, 2014, CANCER CELL, V25, P735, DOI 10.1016/j.ccr.2014.04.021
   Saif MW, 2013, J PANCREAS, V14, P112, DOI 10.6092/1590-8577/1481
   Sherman MH, 2014, CELL, V159, P80, DOI 10.1016/j.cell.2014.08.007
   Son J, 2013, NATURE, V496, P101, DOI 10.1038/nature12040
   Sousa CM, 2014, CARCINOGENESIS, V35, P1441, DOI 10.1093/carcin/bgu097
   Tan HL, 2014, CLIN CANCER RES, V20, P890, DOI 10.1158/1078-0432.CCR-13-1982
   Ullah MS, 2006, J BIOL CHEM, V281, P9030, DOI 10.1074/jbc.M511397200
   Vonlaufen A, 2008, CANCER RES, V68, P7707, DOI 10.1158/0008-5472.CAN-08-1132
   Vonlaufen A, 2008, CANCER RES, V68, P2085, DOI 10.1158/0008-5472.CAN-07-2477
   Wang K, 2012, J THORAC ONCOL, V7, P1457, DOI 10.1097/JTO.0b013e318260dfe8
   Webb BA, 2011, NAT REV CANCER, V11, P671, DOI 10.1038/nrc3110
   Witkiewicz AK, 2012, CELL CYCLE, V11, P1108, DOI 10.4161/cc.11.6.19530
   Ying HQ, 2016, GENE DEV, V30, P355, DOI 10.1101/gad.275776.115
   Ying HQ, 2012, CELL, V149, P656, DOI 10.1016/j.cell.2012.01.058
NR 48
TC 38
Z9 38
U1 0
U2 8
PU IMPACT JOURNALS LLC
PI ORCHARD PARK
PA 6666 E QUAKER ST, STE 1, ORCHARD PARK, NY 14127 USA
SN 
EI 1949-2553
J9 ONCOTARGET
JI Oncotarget
PD NOV 29
PY 2016
VL 7
IS 48
BP 78396
EP 78411
DI 10.18632/oncotarget.11893
PG 16
WC Oncology; Cell Biology
SC Oncology; Cell Biology
GA EE5HH
UT WOS:000389636000018
PM 27623078
DA 2023-09-23
ER

PT J
AU Yu, CH
   Tang, W
   Wang, YH
   Shen, Q
   Wang, B
   Cai, CQ
   Meng, XJ
   Zou, F
AF Yu, Changhui
   Tang, Wei
   Wang, Yuhao
   Shen, Qiang
   Wang, Bin
   Cai, Chunqing
   Meng, Xiaojing
   Zou, Fei
TI Downregulation of ACE2/Ang-(1-7)/Mas axis promotes breast cancer metastasis by enhancing store-operated calcium entry
SO CANCER LETTERS
LA English
DT Article
DE ACE2/Ang-(1-7)/Mas axis; Store-operated calcium entry (SOCE); Breast cancer metastasis; PAK1/NF-kappa B/Snail1 pathways; E-cadherin
ID converting enzyme 2; factor-kappa-b; e-cadherin; prostate-cancer; cell-migration; lung-cancer; angiotensin-(1-7); angiogenesis; inhibition; expression
AB The renin-angiotensin system (RAS) is an important component of the tumor microenvironment and plays a key role in promoting cancer cell proliferation, angiogenesis, metabolism, migration and invasion. Meanwhile, the arm of angiotensin-converting enzyme (ACE)2/angiotensin-(1-7) [Ang-(1-7)]/Mas axis in connection with RAS is associated with anti-proliferative, vasodilatory and anti-metastatic properties. Previous studies have shown that Ang-(1-7) reduces the proliferation of orthotopic human breast tumor growth by inhibiting cancer-associated fibroblasts. However, the role of ACE/Ang-(1-7)/Mas axis in the metastasis of breast cancer cells is still unknown. In the present study, we found that ACE2 protein level is negatively correlated with the metastatic ability of breast cancer cells and breast tumor grade. Upregulation of ACE2/Ang-(1-7)/Mas axis inhibits breast cancer cell migration and invasion in vivo and in vitro. Mechanistically, ACE2/Ang-(1-7)/Mas axis activation inhibits store-operated calcium entry (SOCE) and PAK1/NF-kappa B/Snail1 pathways, and induces E-cadherin expression. In summary, our results demonstrate that downregulation of ACE2/Ang-(1-7)/Mas axis stimulates breast cancer metastasis through the activation of SOCE and PAK1/NF-kappa B/Snail1 pathways. These results provide new mechanisms by which breast cancer develop metastasis and shed light on developing novel anti-metastasis therapeutics for metastatic breast cancer by modulating ACE2/Ang-(1-7)/Mas axis. (C) 2016 Elsevier Ireland Ltd. All rights reserved.
C1 [Yu, Changhui; Tang, Wei; Wang, Yuhao; Wang, Bin; Cai, Chunqing; Meng, Xiaojing; Zou, Fei] Southern Med Univ, Sch Publ Hlth & Trop Med, Dept Occupat Hlth & Occupat Med, Guangdong Prov Key Lab Trop Dis Res, Guangzhou, Guangdong, Peoples R China.
   [Shen, Qiang] Univ Texas MD Anderson Canc Ctr, Dept Clin Canc Prevent, Houston, TX 77030 USA.
C3 Southern Medical University - China; University of Texas System; UTMD Anderson Cancer Center
RP Meng, XJ; Zou, F (通讯作者)，Southern Med Univ, Sch Publ Hlth & Trop Med, Dept Occupat Hlth & Occupat Med, Guangdong Prov Key Lab Trop Dis Res, Guangzhou, Guangdong, Peoples R China.
EM xiaojingmeng@smu.edu.cn; zoufei616@163.com
FU National Basic Research Program of China [2012CB525004, 2012CB518200]; National Natural Science Foundation of China [81272180]
CR Aslan JE, 2013, J THROMB HAEMOST, V11, P35, DOI 10.1111/jth.12051
   Baljinnyam E, 2010, CANCER RES, V70, P5607, DOI 10.1158/0008-5472.CAN-10-0056
   Berridge MJ, 2003, NAT REV MOL CELL BIO, V4, P517, DOI 10.1038/nrm1155
   BRUNNER HR, 1972, NEW ENGL J MED, V286, P441, DOI 10.1056/NEJM197203022860901
   Burns WC, 2010, AM J PHYSIOL-RENAL, V299, PF585, DOI 10.1152/ajprenal.00538.2009
   Christofori G, 2006, NATURE, V441, P444, DOI 10.1038/nature04872
   Cook KL, 2010, CANCER RES, V70, P8319, DOI 10.1158/0008-5472.CAN-10-1136
   Deshayes F, 2005, TRENDS ENDOCRIN MET, V16, P293, DOI 10.1016/j.tem.2005.07.009
   Feng Y, 2011, ONCOL REP, V26, P1157, DOI 10.3892/or.2011.1394
   Feng Y, 2010, ONCOL REP, V23, P941, DOI 10.3892/or_00000718
   Feske S, 2006, NATURE, V441, P179, DOI 10.1038/nature04702
   FRIXEN UH, 1991, J CELL BIOL, V113, P173, DOI 10.1083/jcb.113.1.173
   Greene FL, 2009, J SURG ONCOL, V99, P269, DOI 10.1002/jso.21237
   Guo RW, 2012, CARDIOVASC RES, V93, P360, DOI 10.1093/cvr/cvr307
   Huang WC, 2011, CELL CALCIUM, V50, P27, DOI 10.1016/j.ceca.2011.04.004
   Juillerat-Jeanneret L, 2004, BRIT J CANCER, V90, P1059, DOI 10.1038/sj.bjc.6601646
   Karst AM, 2009, INT J CANCER, V124, P494, DOI 10.1002/ijc.23973
   King H, 2014, INT REV CEL MOL BIO, V309, P347, DOI 10.1016/B978-0-12-800255-1.00007-7
   Krishnan B, 2013, PROSTATE, V73, P71, DOI 10.1002/pros.22542
   Krishnan B, 2013, PROSTATE, V73, P60, DOI 10.1002/pros.22540
   Lau ST, 2011, CURR CANCER DRUG TAR, V11, P412
   Liang XH, 2011, ORAL ONCOL, V47, P686, DOI 10.1016/j.oraloncology.2011.04.016
   Liou J, 2005, CURR BIOL, V15, P1235, DOI 10.1016/j.cub.2005.05.055
   Liu SJ, 2012, J PATHOL, V226, P61, DOI 10.1002/path.2964
   Liu ZL, 2014, MOL MED REP, V10, P2459, DOI 10.3892/mmr.2014.2525
   Meng Y, 2014, AM J RESP CELL MOL, V50, P723, DOI 10.1165/rcmb.2012-0451OC
   Menon J, 2007, CANCER RES, V67, P2809, DOI 10.1158/0008-5472.CAN-06-3614
   Ni L, 2012, ONCOL REP, V27, P783, DOI 10.3892/or.2011.1554
   OKA H, 1993, CANCER RES, V53, P1696
   Qian YR, 2013, ONCOL REP, V29, P2408, DOI 10.3892/or.2013.2370
   Santos RAS, 2003, P NATL ACAD SCI USA, V100, P8258, DOI 10.1073/pnas.1432869100
   Santos RAS, 2008, EXP PHYSIOL, V93, P519, DOI 10.1113/expphysiol.2008.042002
   Shao N, 2015, CANCER LETT, V364, P165, DOI 10.1016/j.canlet.2015.05.009
   Thiery JP, 2009, CELL, V139, P871, DOI 10.1016/j.cell.2009.11.007
   Wang YH, 2014, NAT CELL BIOL, V16, P1092, DOI 10.1038/ncb3050
   Wu YD, 2010, CELL ADHES MIGR, V4, P199, DOI 10.4161/cam.4.2.10943
   Xie JS, 2016, INT J CANCER, V138, P2067, DOI 10.1002/ijc.29840
   Xu YX, 2015, SCI REP-UK, V5, P0, DOI 10.1038/srep11754
   Yang SY, 2009, CANCER CELL, V15, P124, DOI 10.1016/j.ccr.2008.12.019
   Yang ZB, 2005, CANCER RES, V65, P3179, DOI 10.1158/0008-5472.CAN-04-3480
   Zhang Z, 2015, ONCOGENE, V34, P4808, DOI 10.1038/onc.2014.404
NR 41
TC 70
Z9 77
U1 0
U2 25
PU ELSEVIER IRELAND LTD
PI CLARE
PA ELSEVIER HOUSE, BROOKVALE PLAZA, EAST PARK SHANNON, CO, CLARE, 00000, IRELAND
SN 0304-3835
EI 1872-7980
J9 CANCER LETT
JI Cancer Lett.
PD JUL 1
PY 2016
VL 376
IS 2
BP 268
EP 277
DI 10.1016/j.canlet.2016.04.006
PG 10
WC Oncology
SC Oncology
GA DM9RI
UT WOS:000376703000009
PM 27063099
DA 2023-09-23
ER

PT J
AU Di Marzo, L
   Desantis, V
   Solimando, AG
   Ruggieri, S
   Annese, T
   Nico, B
   Fumarulo, R
   Vacca, A
   Frassanito, MA
AF Di Marzo, Lucia
   Desantis, Vanessa
   Solimando, Antonio Giovanni
   Ruggieri, Simona
   Annese, Tiziana
   Nico, Beatrice
   Fumarulo, Ruggiero
   Vacca, Angelo
   Frassanito, Maria Antonia
TI Microenvironment drug resistance in multiple myeloma: emerging new players
SO ONCOTARGET
LA English
DT Review
DE cancer-associated fibroblasts; drug resistance; exosomes; microRNAs; multiple myeloma
ID marrow stromal cells; bortezomib-induced apoptosis; bone-marrow; endothelial-cells; interleukin-6 production; mesenchymal-transition; adhesion molecules; down-regulation; in-vitro; microrna
AB Multiple myeloma (MM) drug resistance (DR) is a multistep transformation process based on a powerful interplay between bone marrow stromal cells and MM cells that allows the latter to escape anti-myeloma therapies. Here we present an overview of the role of the bone marrow microenvironment in both soluble factors-mediated drug resistance (SFM-DR) and cell adhesion-mediated drug resistance (CAMDR), focusing on the role of new players, namely miRNAs, exosomes and cancer-associated fibroblasts.
C1 [Di Marzo, Lucia; Desantis, Vanessa; Solimando, Antonio Giovanni; Vacca, Angelo] Univ Bari, Sch Med, Internal Med Sect, Dept Biomed Sci & Human Oncol, Bari, Italy.
   [Ruggieri, Simona; Annese, Tiziana; Nico, Beatrice] Univ Bari, Sch Med, Dept Basic Med Sci Neurosci & Sensory Organs, Bari, Italy.
   [Fumarulo, Ruggiero; Frassanito, Maria Antonia] Dept Biomed Sci & Human Oncol, Gen Pathol Sect, Bari, Italy.
C3 Universita degli Studi di Bari Aldo Moro; Universita degli Studi di Bari Aldo Moro
RP Vacca, A (通讯作者)，Univ Bari, Sch Med, Internal Med Sect, Dept Biomed Sci & Human Oncol, Bari, Italy.
EM angelo.vacca@uniba.it
FU Associazione Italiana per la Ricerca sul Cancro (AIRC) [14095]; Special Program Molecular Clinical Oncology [9965]; European Commission [278706]
CR Alsayed Y, 2007, BLOOD, V109, P2708, DOI 10.1182/blood-2006-07-035857
   Amodio N, 2012, CELL DEATH DIS, V3, P0, DOI 10.1038/cddis.2012.175
   Amodio N, 2015, ONCOTARGET, V6, P12837, DOI 10.18632/oncotarget.3805
   Anderson KC, 2011, ANNU REV PATHOL-MECH, V6, P249, DOI 10.1146/annurev-pathol-011110-130249
   Ballabio E, 2012, BLOOD CANCER J, V2, P0, DOI 10.1038/bcj.2012.31
   BARKER HF, 1992, LEUKEMIA LYMPHOMA, V8, P189, DOI 10.3109/10428199209054904
   Bartel DP, 2004, CELL, V116, P281, DOI 10.1016/S0092-8674(04)00045-5
   Bi CL, 2014, BIOMED RES INT, V2014, P0, DOI 10.1155/2014/521586
   Bianchi G, 2012, OPEN J HEMATOL S1, V3, P0
   Bieghs L, 2016, ONCOTARGET, V0, P0, DOI DOI 10.18632/oncotarget.8982
   Blanchard N, 2002, J IMMUNOL, V168, P3235, DOI 10.4049/jimmunol.168.7.3235
   Brenner H, 2008, BLOOD, V111, P2521, DOI 10.1182/blood-2007-08-104984
   Caivano A, 2015, TUMOR BIOL, V36, P9739, DOI 10.1007/s13277-015-3741-3
   Calin GA, 2006, NAT REV CANCER, V6, P857, DOI 10.1038/nrc1997
   Chauhan D, 1997, BLOOD, V89, P227, DOI 10.1182/blood.V89.1.227.227_227_234
   Chauhan D, 1996, BLOOD, V87, P1104, DOI 10.1182/blood.V87.3.1104.bloodjournal8731104
   Chng WJ, 2006, LEUKEMIA, V20, P174, DOI 10.1038/sj.leu.2403997
   Damiano JS, 1999, BLOOD, V93, P1658, DOI 10.1182/blood.V93.5.1658
   De Bruyne E, 2010, BLOOD, V115, P2430, DOI 10.1182/blood-2009-07-232801
   Di Noto G, 2013, PLOS ONE, V8, P0, DOI 10.1371/journal.pone.0070811
   Dimopoulos K, 2013, EUR J HAEMATOL, V91, P95, DOI 10.1111/ejh.12124
   Ferrucci A, 2014, CLIN CANCER RES, V20, P5796, DOI 10.1158/1078-0432.CCR-14-0847
   Frassanito MA, 2016, LEUKEMIA, V30, P640, DOI 10.1038/leu.2015.289
   Frassanito MA, 2014, LEUKEMIA, V28, P904, DOI 10.1038/leu.2013.254
   Frassanito MA, 2001, BLOOD, V97, P483, DOI 10.1182/blood.V97.2.483
   Galm O, 2003, BLOOD, V101, P2784, DOI 10.1182/blood-2002-06-1735
   Ghosh AK, 2010, BLOOD, V115, P1755, DOI 10.1182/blood-2009-09-242719
   Gottesman MM, 2002, ANNU REV MED, V53, P615, DOI 10.1146/annurev.med.53.082901.103929
   Hao M, 2011, J HEMATOL ONCOL, V4, P0, DOI 10.1186/1756-8722-4-37
   Hao M, 2011, LEUKEMIA LYMPHOMA, V52, P1787, DOI 10.3109/10428194.2011.576791
   Hazlehurst LA, 2000, ONCOGENE, V19, P4319, DOI 10.1038/sj.onc.1203782
   Hazlehurst LA, 1900, P377, V0, P0
   He L, 2004, NAT REV GENET, V5, P522, DOI 10.1038/nrg1379
   Hideshima T, 2004, BLOOD, V104, P607, DOI 10.1182/blood-2004-01-0037
   Hideshima T, 2007, NAT REV CANCER, V7, P585, DOI 10.1038/nrc2189
   Jagannathan S, 2015, LEUKEMIA, V29, P727, DOI 10.1038/leu.2014.279
   Kalluri R, 2006, NAT REV CANCER, V6, P392, DOI 10.1038/nrc1877
   Kalluri R, 2009, J CLIN INVEST, V119, P1420, DOI 10.1172/JCI39104
   Katz BZ, 2010, SEMIN CANCER BIOL, V20, P186, DOI 10.1016/j.semcancer.2010.04.003
   Kim SW, 2012, P NATL ACAD SCI USA, V109, P7865, DOI 10.1073/pnas.1200081109
   Kosaka N, 2010, CANCER SCI, V101, P2087, DOI 10.1111/j.1349-7006.2010.01650.x
   Kubiczkova L, 2014, HAEMATOLOGICA, V99, P511, DOI 10.3324/haematol.2013.093500
   Kuhn DJ, 2012, BLOOD, V120, P3260, DOI 10.1182/blood-2011-10-386789
   Lawson MA, 2015, NAT COMMUN, V6, P0, DOI 10.1038/ncomms9983
   Lazennec G, 2010, TRENDS MOL MED, V16, P133, DOI 10.1016/j.molmed.2010.01.003
   Leone E, 2013, CLIN CANCER RES, V19, P2096, DOI 10.1158/1078-0432.CCR-12-3325
   Leotta M, 2014, J CELL PHYSIOL, V229, P2106, DOI 10.1002/jcp.24669
   Liang HW, 2013, PROTEIN CELL, V4, P325, DOI 10.1007/s13238-013-3001-5
   LICHTENSTEIN A, 1995, CELL IMMUNOL, V162, P248, DOI 10.1006/cimm.1995.1076
   Lionetti M, 2009, BLOOD, V114, PE20, DOI 10.1182/blood-2009-08-237495
   Liu SJ, 2010, CANCER CELL, V17, P333, DOI 10.1016/j.ccr.2010.03.008
   Loffler D, 2007, BLOOD, V110, P1330, DOI 10.1182/blood-2007-03-081133
   Lust JA, 2009, MAYO CLIN PROC, V84, P114, DOI 10.4065/84.2.114
   Manier S, 2012, J BIOMED BIOTECHNOL, V0, P0, DOI DOI 10.1155/2012/157496
   Markovina S, 2010, MOL CANCER, V9, P0, DOI 10.1186/1476-4598-9-176
   McMillin DW, 2010, NAT MED, V16, P483, DOI 10.1038/nm.2112
   Meads MB, 2008, CLIN CANCER RES, V14, P2519, DOI 10.1158/1078-0432.CCR-07-2223
   Meads MB, 2009, NAT REV CANCER, V9, P665, DOI 10.1038/nrc2714
   Menu E, 2006, BLOOD, V107, P655, DOI 10.1182/blood-2005-01-0293
   Menu E, 2007, INT J CANCER, V121, P1857, DOI 10.1002/ijc.22845
   Menu E, 2006, HAEMATOLOGICA, V91, P605
   Morgan GJ, 2012, NAT REV CANCER, V12, P335, DOI 10.1038/nrc3257
   Moschetta M, 2013, CLIN CANCER RES, V19, P4371, DOI 10.1158/1078-0432.CCR-13-0039
   Munker R, 2010, ACTA HAEMATOL-BASEL, V123, P201, DOI 10.1159/000302889
   Navarro A, 2015, ONCOTARGET, V6, P1874, DOI 10.18632/oncotarget.2761
   Nefedova Y, 2004, BLOOD, V103, P3503, DOI 10.1182/blood-2003-07-2340
   Neri P, 2011, BLOOD, V117, P6202, DOI 10.1182/blood-2010-06-292243
   Noborio-Hatano K, 2009, ONCOGENE, V28, P231, DOI 10.1038/onc.2008.385
   Ohlund D, 2014, J EXP MED, V211, P1503, DOI 10.1084/jem.20140692
   Okada T, 1999, CLIN EXP METASTAS, V17, P623, DOI 10.1023/A:1006715504719
   Paino T, 2015, LEUKEMIA, V29, P1186, DOI 10.1038/leu.2014.321
   Paiva B, 2016, BLOOD, V0, P0
   Petreaca ML, 2007, MOL BIOL CELL, V18, P5014, DOI 10.1091/mbc.E07-01-0004
   Pichiorri F, 2008, P NATL ACAD SCI USA, V105, P12885, DOI 10.1073/pnas.0806202105
   Podar K, 2005, BLOOD, V105, P1383, DOI 10.1182/blood-2004-07-2909
   Podar K, 2009, LEUKEMIA, V23, P10, DOI 10.1038/leu.2008.259
   Podar K, 2011, BRIT J HAEMATOL, V155, P438, DOI 10.1111/j.1365-2141.2011.08864.x
   PULIDO R, 1991, J BIOL CHEM, V266, P10241
   Purushothaman A, 2016, J BIOL CHEM, V291, P1652, DOI 10.1074/jbc.M115.686295
   Raffaghello L, 2015, ONCOTARGET, V6, P2589, DOI 10.18632/oncotarget.2661
   Raposo G, 2013, J CELL BIOL, V200, P373, DOI 10.1083/jcb.201211138
   Ria R, 2014, CLIN CANCER RES, V20, P847, DOI 10.1158/1078-0432.CCR-13-1950
   Ria T, 2002, HAEMATOLOGICA, V87, P836
   Ribatti D, 2015, INT REV CEL MOL BIO, V314, P259, DOI 10.1016/bs.ircmb.2014.10.004
   Roccaro AM, 2015, CELL REP, V12, P622, DOI 10.1016/j.celrep.2015.06.059
   Roccaro AM, 2014, CELL REP, V9, P118, DOI 10.1016/j.celrep.2014.08.042
   Roccaro AM, 2013, J CLIN INVEST, V123, P1542, DOI 10.1172/JCI66517
   Roccaro AM, 2009, BLOOD, V113, P6669, DOI 10.1182/blood-2009-01-198408
   Roccaro AM, 2006, CANCER RES, V66, P184, DOI 10.1158/0008-5472.CAN-05-1195
   Rocci A, 2014, LEUKEMIA, V28, P1922, DOI 10.1038/leu.2014.155
   Saha MN, 2016, ONCOTARGET, V7, P7149, DOI 10.18632/oncotarget.6880
   Schmidmaier R, 2007, INT J ONCOL, V31, P969
   Seckinger A, 2015, ONCOTARGET, V6, P39165, DOI 10.18632/oncotarget.5381
   Shimoda M, 2010, SEMIN CELL DEV BIOL, V21, P19, DOI 10.1016/j.semcdb.2009.10.002
   Sugimoto H, 2006, CANCER BIOL THER, V5, P1640, DOI 10.4161/cbt.5.12.3354
   Tamura H, 2013, LEUKEMIA, V27, P464, DOI 10.1038/leu.2012.213
   Thery C, 1999, J CELL BIOL, V147, P599, DOI 10.1083/jcb.147.3.599
   Thompson CA, 2013, J BIOL CHEM, V288, P10093, DOI 10.1074/jbc.C112.444562
   Umezu T, 2014, BLOOD, V124, P3748, DOI 10.1182/blood-2014-05-576116
   Vacca A, 2006, LEUKEMIA, V20, P193, DOI 10.1038/sj.leu.2404067
   Vacca A, 2005, J CLIN ONCOL, V23, P5334, DOI 10.1200/JCO.2005.03.723
   Vacca A, 1999, BLOOD, V93, P3064
   Vacca A, 2003, HAEMATOLOGICA, V88, P176
   VACCA A, 1995, AM J HEMATOL, V50, P9, DOI 10.1002/ajh.2830500103
   van Niel G, 2006, J BIOCHEM, V140, P13, DOI 10.1093/jb/mvj128
   Wang JH, 2016, J PATHOL, V239, P162, DOI 10.1002/path.4712
   Wang JH, 2014, BLOOD, V124, P555, DOI 10.1182/blood-2014-03-562439
   Wang WX, 2015, J MOL DIAGN, V17, P669, DOI 10.1016/j.jmoldx.2015.06.006
   Wang XD, 2011, LEUKEMIA LYMPHOMA, V52, P1991, DOI 10.3109/10428194.2011.591004
   Waugh DJJ, 2008, CLIN CANCER RES, V14, P6735, DOI 10.1158/1078-0432.CCR-07-4843
   Weber JA, 2010, CLIN CHEM, V56, P1733, DOI 10.1373/clinchem.2010.147405
   Zang MR, 2015, ONCOTARGET, V6, P34276, DOI 10.18632/oncotarget.5371
   Zeisberg EM, 2007, CANCER RES, V67, P10123, DOI 10.1158/0008-5472.CAN-07-3127
   Zhang XF, 2015, J INEQUAL APPL, V0, P0, DOI DOI 10.1186/1029-242X-2015-1
   Zhang YW, 2003, P NATL ACAD SCI USA, V100, P12718, DOI 10.1073/pnas.2135113100
   ZHANG ZH, 1995, P NATL ACAD SCI USA, V92, P6161, DOI 10.1073/pnas.92.13.6161
   Zheng TS, 2010, INT J CANCER, V126, P2, DOI 10.1002/ijc.24782
   Zhu YX, 2011, BLOOD, V117, P3847, DOI 10.1182/blood-2010-08-304022
NR 118
TC 117
Z9 118
U1 0
U2 23
PU IMPACT JOURNALS LLC
PI ORCHARD PARK
PA 6666 E QUAKER ST, STE 1, ORCHARD PARK, NY 14127 USA
SN 
EI 1949-2553
J9 ONCOTARGET
JI Oncotarget
PD SEP 13
PY 2016
VL 7
IS 37
BP 60698
EP 60711
DI 10.18632/oncotarget.10849
PG 14
WC Oncology; Cell Biology
SC Oncology; Cell Biology
GA EB1YW
UT WOS:000387153900145
PM 27474171
DA 2023-09-23
ER

PT J
AU Mukaida, N
   Sasaki, S
AF Mukaida, Naofumi
   Sasaki, Soichiro
TI Fibroblasts, an inconspicuous but essential player in colon cancer development and progression
SO WORLD JOURNAL OF GASTROENTEROLOGY
LA English
DT Article
DE Angiogenesis; Drug resistance; Extracellular matrix; Immune evasion; Transforming growth factor-beta; Invasion; Metastasis
ID carcinoma-associated fibroblasts; colitis-associated cancer; promote tumor-growth; to-mesenchymal transition; activation protein-alpha; cell lung-cancer; stem-like cells; colorectal-cancer; stromal cells; breast-cancer
AB Tumor microenvironments have a crucial role in cancer initiation and progression, and share many molecular and pathological features with wound healing process. Unless treated, tumors, however, do not heal in contrast to wounds that heal within a limited time framework. Wounds heal in coordination of a myriad of types of cells, particularly endothelial cells, leukocytes, and fibroblasts. Similar sets of cells also contribute to cancer initiation and progression, and as a consequence, anti-cancer treatment strategies have been proposed and tested by targeting endothelial cells and/or leukocytes. Compared with endothelial cells and leukocytes, less attention has been paid to the roles of cancer-associated fibroblasts (CAFs), fibroblasts present in tumor tissues, because their heterogeneity hinders the elucidation on them at cellular and molecular levels. Here, we will discuss the origin of CAFs and their crucial roles in cancer initiation and progression, and the possibility to develop a novel type of anti-cancer treatment by manipulating the migration and functions of CAFs.
C1 [Mukaida, Naofumi; Sasaki, Soichiro] Kanazawa Univ, Div Mol Bioregulat, Canc Res Inst, Kakuma Machi, Kanazawa, Ishikawa 9201192, Japan.
C3 Kanazawa University
RP Mukaida, N (通讯作者)，Kanazawa Univ, Div Mol Bioregulat, Canc Res Inst, Kakuma Machi, Kanazawa, Ishikawa 9201192, Japan.
EM mukaida@staff.kanazawa-u.ac.jp
CR Akhurst RJ, 2012, NAT REV DRUG DISCOV, V11, P790, DOI 10.1038/nrd3810
   Lopez-de La Mora DA, 2015, INT J MED SCI, V12, P840, DOI 10.7150/ijms.11579
   Aprelikova O, 2013, ONCOGENE, V32, P3246, DOI 10.1038/onc.2012.351
   Aprelikova O, 2010, CELL CYCLE, V9, P4387, DOI 10.4161/cc.9.21.13674
   Balkwill FR, 2012, SEMIN CANCER BIOL, V22, P33, DOI 10.1016/j.semcancer.2011.12.005
   Berdiel-Acer M, 2014, MOL ONCOL, V8, P1290, DOI 10.1016/j.molonc.2014.04.006
   Berdiel-Acer M, 2014, MOL CANCER RES, V12, P1254, DOI 10.1158/1541-7786.MCR-14-0121
   Berdiel-Acer M, 2014, ONCOTARGET, V5, P6437, DOI 10.18632/oncotarget.2237
   Boire A, 2005, CELL, V120, P303, DOI 10.1016/j.cell.2004.12.018
   Breen EC, 2000, J APPL PHYSIOL, V88, P203
   Bronisz A, 2012, NAT CELL BIOL, V14, P159, DOI 10.1038/ncb2396
   Calon A, 2015, NAT GENET, V47, P320, DOI 10.1038/ng.3225
   Calon A, 2012, CANCER CELL, V22, P571, DOI 10.1016/j.ccr.2012.08.013
   Choi SH, 2016, CANCER RES, V76, P1019, DOI 10.1158/0008-5472.CAN-15-0952
   Cordes N, 2006, ONCOGENE, V25, P1378, DOI 10.1038/sj.onc.1209164
   Crusz SM, 2015, NAT REV CLIN ONCOL, V12, P584, DOI 10.1038/nrclinonc.2015.105
   Cunha GR, 2003, INT J CANCER, V107, P1, DOI 10.1002/ijc.11335
   Danese S, 2011, NEW ENGL J MED, V365, P1713, DOI 10.1056/NEJMra1102942
   De Francesco EM, 2013, BREAST CANCER RES, V15, P0, DOI 10.1186/bcr3458
   De Monte L, 2011, J EXP MED, V208, P469, DOI 10.1084/jem.20101876
   De Sousa E Melo F, 2013, NAT MED, V19, P614, DOI 10.1038/nm.3174
   De Vlieghere E, 2015, VIRCHOWS ARCH, V467, P367, DOI 10.1007/s00428-015-1818-4
   Deng JH, 2012, CANCER CELL, V21, P642, DOI 10.1016/j.ccr.2012.03.039
   Doldi V, 2015, ONCOTARGET, V6, P31441, DOI 10.18632/oncotarget.5056
   Domanska UM, 2012, NEOPLASIA, V14, P709, DOI 10.1593/neo.12324
   Dube PE, 2012, J CLIN INVEST, V122, P2780, DOI 10.1172/JCI62888
   Dvorak HF, 2015, CANCER IMMUNOL RES, V3, P1, DOI 10.1158/2326-6066.CIR-14-0209
   DVORAK HF, 1979, JNCI-J NATL CANCER I, V62, P1459
   DVORAK HF, 1986, NEW ENGL J MED, V315, P1650
   Dvorankova B, 2015, HISTOCHEM CELL BIOL, V143, P463, DOI 10.1007/s00418-014-1293-z
   Erez N, 2010, CANCER CELL, V17, P135, DOI 10.1016/j.ccr.2009.12.041
   Feig C, 2013, P NATL ACAD SCI USA, V110, P20212, DOI 10.1073/pnas.1320318110
   Flaberg E, 2011, INT J CANCER, V128, P2793, DOI 10.1002/ijc.25612
   Gacche RN, 2014, BBA-REV CANCER, V1846, P161, DOI 10.1016/j.bbcan.2014.05.002
   Ghosh G, 2012, IMMUNOL REV, V246, P36, DOI 10.1111/j.1600-065X.2012.01097.x
   Giannoni E, 2010, CANCER RES, V70, P6945, DOI 10.1158/0008-5472.CAN-10-0785
   Greten FR, 2004, CELL, V118, P285, DOI 10.1016/j.cell.2004.07.013
   Guarino M, 2009, HUM PATHOL, V40, P1365, DOI 10.1016/j.humpath.2009.02.020
   Gunaydin G, 2015, ONCOIMMUNOLOGY, V4, P0, DOI 10.1080/2162402X.2015.1034918
   HEMESATH TJ, 1994, J IMMUNOL, V152, P5199
   Henry LR, 2007, CLIN CANCER RES, V13, P1736, DOI 10.1158/1078-0432.CCR-06-1746
   Herrera M, 2013, CLIN CANCER RES, V19, P5914, DOI 10.1158/1078-0432.CCR-13-0694
   Herrera M, 2013, CANCER SCI, V104, P437, DOI 10.1111/cas.12096
   Hida K, 2005, CANCER RES, V65, P2507, DOI 10.1158/0008-5472.CAN-05-0002
   Hinz B, 2012, AM J PATHOL, V180, P1340, DOI 10.1016/j.ajpath.2012.02.004
   Holle AW, 2016, ADV DRUG DELIVER REV, V97, P270, DOI 10.1016/j.addr.2015.10.007
   Huang L, 2014, WORLD J GASTROENTERO, V20, P17804, DOI 10.3748/wjg.v20.i47.17804
   Huang YH, 2013, CANCER RES, V73, P2943, DOI 10.1158/0008-5472.CAN-12-4354
   Huijbers A, 2013, ANN ONCOL, V24, P179, DOI 10.1093/annonc/mds246
   Huynh PT, 2016, INT J CANCER, V138, P1971, DOI 10.1002/ijc.29939
   Ishida Y, 2007, AM J PATHOL, V170, P843, DOI 10.2353/ajpath.2007.051213
   Izumi D, 2016, INT J CANCER, V138, P1207, DOI 10.1002/ijc.29864
   Jachetti E, 2015, CANCER RES, V75, P2095, DOI 10.1158/0008-5472.CAN-14-2346
   Kaplan RN, 2005, NATURE, V438, P820, DOI 10.1038/nature04186
   Kessenbrock K, 2010, CELL, V141, P52, DOI 10.1016/j.cell.2010.03.015
   Kim HM, 2015, J TRANSL MED, V13, P0, DOI 10.1186/s12967-015-0587-9
   Klingberg F, 2013, J PATHOL, V229, P298, DOI 10.1002/path.4104
   Kojima Y, 2010, P NATL ACAD SCI USA, V107, P20009, DOI 10.1073/pnas.1013805107
   Koliaraki V, 2015, J EXP MED, V212, P2235, DOI 10.1084/jem.20150542
   Koliaraki V, 2012, J CLIN INVEST, V122, P4231, DOI 10.1172/JCI63917
   Kordes C, 2009, BIOL CHEM, V390, P1003, DOI 10.1515/BC.2009.121
   Kraman M, 2010, SCIENCE, V330, P827, DOI 10.1126/science.1195300
   Kubota S, 2015, CLIN SCI, V128, P181, DOI 10.1042/CS20140264
   Kuperwasser C, 2004, P NATL ACAD SCI USA, V101, P4966, DOI 10.1073/pnas.0401064101
   Lacouture ME, 2015, CANCER IMMUNOL IMMUN, V64, P437, DOI 10.1007/s00262-015-1653-0
   Levental KR, 2009, CELL, V139, P891, DOI 10.1016/j.cell.2009.10.027
   Li TJ, 2012, CANCER LETT, V318, P154, DOI 10.1016/j.canlet.2011.12.020
   Liao D, 2009, PLOS ONE, V4, P0, DOI 10.1371/journal.pone.0007965
   Lotti F, 2013, J EXP MED, V210, P2851, DOI 10.1084/jem.20131195
   Madar S, 2013, TRENDS MOL MED, V19, P447, DOI 10.1016/j.molmed.2013.05.004
   Malik R, 2015, TRENDS BIOTECHNOL, V33, P230, DOI 10.1016/j.tibtech.2015.01.004
   Mantovani A, 2008, NATURE, V454, P436, DOI 10.1038/nature07205
   Mediavilla-Varela M, 2016, BMC CANCER, V16, P0, DOI 10.1186/s12885-016-2162-z
   Mink SR, 2010, MOL CANCER RES, V8, P809, DOI 10.1158/1541-7786.MCR-09-0460
   Mitra AK, 2012, CANCER DISCOV, V2, P1100, DOI 10.1158/2159-8290.CD-12-0206
   Mueller L, 2007, AM J PATHOL, V171, P1608, DOI 10.2353/ajpath.2007.060661
   Mukaida N, 2012, EXP CELL RES, V318, P95, DOI 10.1016/j.yexcr.2011.10.012
   Musumeci M, 2011, ONCOGENE, V30, P4231, DOI 10.1038/onc.2011.140
   Nagasaki T, 2014, BRIT J CANCER, V110, P469, DOI 10.1038/bjc.2013.748
   Neufert C, 2013, J CLIN INVEST, V123, P1428, DOI 10.1172/JCI63748
   Normand S, 2011, P NATL ACAD SCI USA, V108, P9601, DOI 10.1073/pnas.1100981108
   OConnell JT, 2011, P NATL ACAD SCI USA, V108, P16002, DOI 10.1073/pnas.1109493108
   Ohlund D, 2014, J EXP MED, V211, P1503, DOI 10.1084/jem.20140692
   Ozdemir BC, 2014, CANCER CELL, V25, P719, DOI 10.1016/j.ccr.2014.04.005
   Okada H, 1997, AM J PHYSIOL-RENAL, V273, PF563, DOI 10.1152/ajprenal.1997.273.4.F563
   Okayasu I, 2002, J GASTROEN HEPATOL, V17, P1078, DOI 10.1046/j.1440-1746.2002.02853.x
   Okayasu I, 1996, GUT, V39, P87, DOI 10.1136/gut.39.1.87
   OKAYASU I, 1990, GASTROENTEROLOGY, V98, P694, DOI 10.1016/0016-5085(90)90290-H
   Olumi AF, 1999, CANCER RES, V59, P5002
   Orimo A, 2005, CELL, V121, P335, DOI 10.1016/j.cell.2005.02.034
   OWENS GK, 1995, PHYSIOL REV, V75, P487
   Pallangyo CK, 2015, J EXP MED, V212, P2253, DOI 10.1084/jem.20150576
   Paunescu V, 2011, J CELL MOL MED, V15, P635, DOI 10.1111/j.1582-4934.2010.01044.x
   Petersen OW, 2003, AM J PATHOL, V162, P391, DOI 10.1016/S0002-9440(10)63834-5
   Phillips RJ, 2004, J CLIN INVEST, V114, P438, DOI 10.1172/jci200420997
   Popat S, 2015, FUTURE ONCOL, V11, P409, DOI 10.2217/fon.14.290
   Popivanova BK, 2008, J CLIN INVEST, V118, P560, DOI 10.1172/JCI32453
   Popivanova BK, 2009, CANCER RES, V69, P7884, DOI 10.1158/0008-5472.CAN-09-1451
   Qian BZ, 2011, NATURE, V475, P222, DOI 10.1038/nature10138
   Quante M, 2011, CANCER CELL, V19, P257, DOI 10.1016/j.ccr.2011.01.020
   Richeldi L, 2011, NEW ENGL J MED, V365, P1079, DOI 10.1056/NEJMoa1103690
   Roberts EW, 2013, J EXP MED, V210, P1137, DOI 10.1084/jem.20122344
   Roulis M, 2014, P NATL ACAD SCI USA, V111, PE4658, DOI 10.1073/pnas.1415762111
   Saigusa S, 2011, INT J ONCOL, V38, P655, DOI 10.3892/ijo.2011.906
   Sakai N, 2006, P NATL ACAD SCI USA, V103, P14098, DOI 10.1073/pnas.0511200103
   Sanchez-Lopez E, 2016, ONCOGENE, V35, P2634, DOI 10.1038/onc.2015.326
   Sasaki S, 2014, INT J CANCER, V135, P1297, DOI 10.1002/ijc.28779
   Sasaki Y, 2015, PROSTAG OTH LIPID M, V121, P42, DOI 10.1016/j.prostaglandins.2015.06.006
   SENGER DR, 1983, SCIENCE, V219, P983, DOI 10.1126/science.6823562
   Servais C, 2013, J PATHOL, V229, P198, DOI 10.1002/path.4103
   Sethi T, 1999, NAT MED, V5, P662, DOI 10.1038/9511
   Shao ZM, 2000, ONCOGENE, V19, P4337, DOI 10.1038/sj.onc.1203785
   Silzle T, 2003, EUR J IMMUNOL, V33, P1311, DOI 10.1002/eji.200323057
   Singh S, 2010, BRIT J CANCER, V103, P1671, DOI 10.1038/sj.bjc.6605968
   SMITH RE, 1995, J LEUKOCYTE BIOL, V57, P782, DOI 10.1002/jlb.57.5.782
   Takahashi M, 2004, CANCER SCI, V95, P475, DOI 10.1111/j.1349-7006.2004.tb03235.x
   Takeuchi K, 2011, BIOL PHARM BULL, V34, P1774, DOI 10.1248/bpb.34.1774
   Thompson AI, 2015, BMC GASTROENTEROL, V15, P0, DOI 10.1186/s12876-015-0291-5
   Tredan O, 2007, J NATL CANCER I, V99, P1441, DOI 10.1093/jnci/djm135
   Tsujino T, 2007, CLIN CANCER RES, V13, P2082, DOI 10.1158/1078-0432.CCR-06-2191
   Vellinga TT, 2016, ONCOGENE, V35, P5263, DOI 10.1038/onc.2016.60
   Vermeulen L, 2010, NAT CELL BIOL, V12, P468, DOI 10.1038/ncb2048
   Wang M, 2015, PLOS ONE, V10, P0, DOI 10.1371/journal.pone.0117405
   Wang W, 2009, CLIN CANCER RES, V15, P6630, DOI 10.1158/1078-0432.CCR-09-1001
   Werner S, 2003, PHYSIOL REV, V83, P835, DOI 10.1152/physrev.2003.83.3.835
   Wilson TR, 2012, NATURE, V487, P505, DOI 10.1038/nature11249
   Wu Y, 2008, J IMMUNOL, V181, P6384, DOI 10.4049/jimmunol.181.9.6384
   Xu ZH, 2014, WORLD J GASTROENTERO, V20, P11216, DOI 10.3748/wjg.v20.i32.11216
   Yang YP, 2015, J CLIN INVEST, V125, P3335, DOI 10.1172/JCI83871
   Zeisberg EM, 2007, CANCER RES, V67, P10123, DOI 10.1158/0008-5472.CAN-07-3127
   Zhang JH, 2013, CANCER RES, V73, P2770, DOI 10.1158/0008-5472.CAN-12-3022
NR 131
TC 41
Z9 41
U1 0
U2 12
PU BAISHIDENG PUBLISHING GROUP INC
PI PLEASANTON
PA 8226 REGENCY DR, PLEASANTON, CA 94588 USA
SN 1007-9327
EI 2219-2840
J9 WORLD J GASTROENTERO
JI World J. Gastroenterol.
PD JUN 21
PY 2016
VL 22
IS 23
BP 5301
EP 5316
DI 10.3748/wjg.v22.i23.5301
PG 16
WC Gastroenterology & Hepatology
SC Gastroenterology & Hepatology
GA DO7BW
UT WOS:000377938200001
PM 27340347
DA 2023-09-23
ER

PT J
AU Bellomo, C
   Caja, L
   Moustakas, A
AF Bellomo, Claudia
   Caja, Laia
   Moustakas, Aristidis
TI Transforming growth factor beta as regulator of cancer stemness and metastasis
SO BRITISH JOURNAL OF CANCER
LA English
DT Review
DE cancer-associated fibroblast; cancer stem cell; metastasis; immune suppression; transforming growth factor beta; tumour invasiveness
ID epithelial-mesenchymal transition; gr-1+cd11b+ myeloid cells; glioma-initiating cells; autocrine tgf-beta; t-cells; epigenetic regulation; poor-prognosis; stromal cells; immune cells; tumor-growth
AB Key elements of cancer progression towards metastasis are the biological actions of cancer stem cells and stromal cells in the tumour microenvironment. Cross-communication between tumour and stromal cells is mediated by secreted cytokines, one of which, the transforming growth factor beta (TGF beta), regulates essentially every cell within the malignant tissue. In this article, we focus on the actions of TGF beta on cancer stem cells, cancer-associated fibroblasts and immune cells that assist the overall process of metastatic dissemination. We aim at illustrating intricate connections made by various cells in the tumour tissue and which depend on the action of TGF beta.
C1 [Bellomo, Claudia; Caja, Laia; Moustakas, Aristidis] Uppsala Univ, Dept Med Biochem & Microbiol, Sci Life Lab, Box 582, SE-75123 Uppsala, Sweden.
   [Bellomo, Claudia; Caja, Laia; Moustakas, Aristidis] Uppsala Univ, Ludwig Inst Canc Res, Sci Life Lab, Box 595, SE-75124 Uppsala, Sweden.
C3 Uppsala University; Uppsala University; Ludwig Institute for Cancer Research
RP Moustakas, A (通讯作者)，Uppsala Univ, Dept Med Biochem & Microbiol, Sci Life Lab, Box 582, SE-75123 Uppsala, Sweden.; Moustakas, A (通讯作者)，Uppsala Univ, Ludwig Inst Canc Res, Sci Life Lab, Box 595, SE-75124 Uppsala, Sweden.
EM aris.moustakas@imbim.uu.se
FU Ludwig Institute for Cancer Research; Swedish Cancer Society; Swedish Research Council; Marie Curie Initial Training Network 'IT-Liver' under European Union FP7 program
CR Akhurst RJ, 2012, NAT REV DRUG DISCOV, V11, P790, DOI 10.1038/nrd3810
   Asiedu MK, 2011, CANCER RES, V71, P4707, DOI 10.1158/0008-5472.CAN-10-4554
   Bauer T, 2012, J EXP MED, V209, P2033, DOI 10.1084/jem.20120493
   Bhola NE, 2013, J CLIN INVEST, V123, P1348, DOI 10.1172/JCI65416
   Bhowmick NA, 2004, SCIENCE, V303, P848, DOI 10.1126/science.1090922
   Bruna A, 2012, NAT COMMUN, V3, P0, DOI 10.1038/ncomms2039
   Bu PC, 2015, NAT COMMUN, V6, P0, DOI 10.1038/ncomms7879
   Buess M, 2007, GENOME BIOL, V8, P0, DOI 10.1186/gb-2007-8-9-r191
   Calon A, 2014, SEMIN CANCER BIOL, V25, P15, DOI 10.1016/j.semcancer.2013.12.008
   Calon A, 2015, NAT GENET, V47, P320, DOI 10.1038/ng.3225
   Calon A, 2012, CANCER CELL, V22, P571, DOI 10.1016/j.ccr.2012.08.013
   Chowdhury R, 2015, ONCOTARGET, V6, P715, DOI 10.18632/oncotarget.2711
   Cirri P, 2011, AM J CANCER RES, V1, P482
   Coleman DT, 2016, ONCOTARGET, V0, P0, DOI DOI 10.18632/oncotarget.8609
   Ehata S, 2011, ONCOGENE, V30, P1693, DOI 10.1038/onc.2010.546
   Eichhorn PJA, 2012, NAT MED, V18, P429, DOI 10.1038/nm.2619
   Evans RA, 2003, EXP CELL RES, V282, P90, DOI 10.1016/S0014-4827(02)00015-0
   Fan QM, 2014, CANCER LETT, V352, P160, DOI 10.1016/j.canlet.2014.05.008
   Fan Y, 2014, CLIN CANCER RES, V20, P1531, DOI 10.1158/1078-0432.CCR-13-1455
   Flavell RA, 2010, NAT REV IMMUNOL, V10, P554, DOI 10.1038/nri2808
   Fournier PGJ, 2015, CANCER CELL, V27, P809, DOI 10.1016/j.ccell.2015.04.009
   Giampieri S, 2010, CANCER RES, V70, P3435, DOI 10.1158/0008-5472.CAN-10-0466
   Gong DP, 2012, BMC IMMUNOL, V13, P0, DOI 10.1186/1471-2172-13-31
   Gonzalez-Zubeldia I, 2015, CELL TISSUE RES, V359, P829, DOI 10.1007/s00441-014-2075-6
   Gordon KJ, 2008, BBA-MOL BASIS DIS, V1782, P197, DOI 10.1016/j.bbadis.2008.01.006
   Gorelik L, 2001, NAT MED, V7, P1118, DOI 10.1038/nm1001-1118
   Guido C, 2012, CELL CYCLE, V11, P3019, DOI 10.4161/cc.21384
   Han JF, 2015, CANCER RES, V75, P5273, DOI 10.1158/0008-5472.CAN-15-0894
   Hansen AG, 2014, CANCER RES, V74, P1404, DOI 10.1158/0008-5472.CAN-13-1296
   Hasegawa T, 2014, INT J CANCER, V134, P1785, DOI 10.1002/ijc.28520
   Hawinkels LJAC, 2014, ONCOGENE, V33, P97, DOI 10.1038/onc.2012.536
   Ikushima H, 2011, J BIOL CHEM, V286, P41434, DOI 10.1074/jbc.M111.300863
   Ikushima H, 2009, CELL STEM CELL, V5, P504, DOI 10.1016/j.stem.2009.08.018
   James JM, 2013, DEVELOPMENT, V140, P3903, DOI 10.1242/dev.095026
   Johansson J, 2013, ONCOGENE, V32, P5614, DOI 10.1038/onc.2013.322
   Kang YB, 2003, CANCER CELL, V3, P537, DOI 10.1016/S1535-6108(03)00132-6
   Karnoub AE, 2007, NATURE, V449, P557, DOI 10.1038/nature06188
   Katsuno Y, 2012, J PATHOL, V228, P391, DOI 10.1002/path.4020
   Kim BG, 2006, NATURE, V441, P1015, DOI 10.1038/nature04846
   Kojima Y, 2010, P NATL ACAD SCI USA, V107, P20009, DOI 10.1073/pnas.1013805107
   Kudinov AE, 2016, P NATL ACAD SCI USA, V113, P6955, DOI 10.1073/pnas.1513616113
   Labelle M, 2011, CANCER CELL, V20, P576, DOI 10.1016/j.ccr.2011.09.009
   Li YA, 2015, 2015 IEEE CHINA SUMMIT & INTERNATIONAL CONFERENCE ON SIGNAL AND INFORMATION PROCESSING, V0, PP1, DOI 10.1109/ChinaSIP.2015.7230350
   Liang Y, 2016, SCI REP-UK, V6, P0, DOI 10.1038/srep29479
   Liu D, 2014, CANCER RES, V74, P5597, DOI 10.1158/0008-5472.CAN-13-3598
   Liu FL, 2016, ONCOTARGET, V7, P4122, DOI 10.18632/oncotarget.6702
   Lo PK, 2012, ONCOGENE, V31, P2614, DOI 10.1038/onc.2011.439
   McAndrews KM, 2015, SCI REP-UK, V5, P0, DOI 10.1038/srep16941
   Meng X, 2016, ONCOGENE, V35, P2370, DOI 10.1038/onc.2015.297
   Mima K, 2012, CANCER RES, V72, P3414, DOI 10.1158/0008-5472.CAN-12-0299
   Mishra PJ, 2008, CANCER RES, V68, P4331, DOI 10.1158/0008-5472.CAN-08-0943
   Mohammed J, 2016, NAT IMMUNOL, V17, P414, DOI 10.1038/ni.3396
   Moses HL, 2016, CSH PERSPECT BIOL, V8, P0, DOI 10.1101/cshperspect.a021865
   Naka K, 2010, NATURE, V463, P676, DOI 10.1038/nature08734
   Oka M, 2008, BLOOD, V111, P4571, DOI 10.1182/blood-2007-10-120337
   Oshimori N, 2015, CELL, V160, P963, DOI 10.1016/j.cell.2015.01.043
   Padua D, 2008, CELL, V133, P66, DOI 10.1016/j.cell.2008.01.046
   Padua D, 2009, CELL RES, V19, P89, DOI 10.1038/cr.2008.316
   Pang MF, 2016, ONCOGENE, V35, P748, DOI 10.1038/onc.2015.133
   Pardali E, 2009, FRONT BIOSCI-LANDMRK, V14, P4848, DOI 10.2741/3573
   Penuelas S, 2009, CANCER CELL, V15, P315, DOI 10.1016/j.ccr.2009.02.011
   Pickup M, 2013, NAT REV CANCER, V13, P788, DOI 10.1038/nrc3603
   Quante M, 2011, CANCER CELL, V19, P257, DOI 10.1016/j.ccr.2011.01.020
   Reichl P, 2015, HEPATOLOGY, V61, P930, DOI 10.1002/hep.27492
   Roberts AB, 2003, P NATL ACAD SCI USA, V100, P8621, DOI 10.1073/pnas.1633291100
   Rodon J, 2015, CLIN CANCER RES, V21, P553, DOI 10.1158/1078-0432.CCR-14-1380
   Scheel C, 2011, CELL, V145, P926, DOI 10.1016/j.cell.2011.04.029
   Stephen TL, 2014, IMMUNITY, V41, P427, DOI 10.1016/j.immuni.2014.08.012
   Tang B, 2007, CANCER RES, V67, P8643, DOI 10.1158/0008-5472.CAN-07-0982
   Tang YN, 2015, NAT COMMUN, V6, P0, DOI 10.1038/ncomms9230
   Wang C, 2016, MICRORNA 323 3P INHI, V0, P0
   Waning DL, 2015, NAT MED, V21, P1262, DOI 10.1038/nm.3961
   Weber CE, 2015, ONCOGENE, V34, P4821, DOI 10.1038/onc.2014.410
   Yan HYH, 2015, CANCER RES, V75, P5283, DOI 10.1158/0008-5472.CAN-15-2282-T
   Yan HH, 2010, CANCER RES, V70, P6139, DOI 10.1158/0008-5472.CAN-10-0706
   Yang L, 2008, CANCER CELL, V13, P23, DOI 10.1016/j.ccr.2007.12.004
   Yang L, 2010, TRENDS IMMUNOL, V31, P220, DOI 10.1016/j.it.2010.04.002
   You HN, 2010, HEPATOLOGY, V51, P1635, DOI 10.1002/hep.23544
   Yuan JH, 2014, CANCER CELL, V25, P666, DOI 10.1016/j.ccr.2014.03.010
   Zeisberg EM, 2007, CANCER RES, V67, P10123, DOI 10.1158/0008-5472.CAN-07-3127
   Zhou FF, 2014, NAT COMMUN, V5, P0, DOI 10.1038/ncomms4388
   Zhuang JL, 2015, SCI REP-UK, V5, P0, DOI 10.1038/srep11924
NR 82
TC 146
Z9 151
U1 2
U2 19
PU NATURE PUBLISHING GROUP
PI LONDON
PA MACMILLAN BUILDING, 4 CRINAN ST, LONDON N1 9XW, ENGLAND
SN 0007-0920
EI 1532-1827
J9 BRIT J CANCER
JI Br. J. Cancer
PD SEP 15
PY 2016
VL 115
IS 7
BP 761
EP 769
DI 10.1038/bjc.2016.255
PG 9
WC Oncology
SC Oncology
GA DX7NY
UT WOS:000384576100001
PM 27537386
DA 2023-09-23
ER

PT J
AU Alpizar-Alpizar, W
   Laerum, OD
   Christensen, IJ
   Ovrebo, K
   Skarstein, A
   Hoyer-Hansen, G
   Ploug, M
   Illemann, M
AF Alpizar-Alpizar, Warner
   Laerum, Ole Didrik
   Christensen, Ib J.
   Ovrebo, Kjell
   Skarstein, Arne
   Hoyer-Hansen, Gunilla
   Ploug, Michael
   Illemann, Martin
TI Tissue Inhibitor of Metalloproteinase-1 Is Confined to Tumor-Associated Myofibroblasts and Is Increased With Progression in Gastric Adenocarcinoma
SO JOURNAL OF HISTOCHEMISTRY & CYTOCHEMISTRY
LA English
DT Article
DE gastric cancer; immunohistochemistry; in situ hybridization; invasion; myofibroblasts; neuroendocrine cells; TIMP-1
ID urokinase plasminogen-activator; preoperative plasma timp-1; matrix metalloproteinases; colorectal-cancer; stromal cells; expression; localization; carcinoma; survival; receptor
AB The tissue inhibitor of metalloproteinase-1 (TIMP-1) inhibits the extracellular matrix-degrading activity of several matrix metalloproteinases, thereby regulating cancer cell invasion and metastasis. Studies describing the expression pattern and cellular localization of TIMP-1 in gastric cancer are, however, highly discordant. We addressed these inconsistencies by performing immunohistochemistry and in situ hybridization analyses in a set of 49 gastric cancer lesions to reexamine the TIMP-1 localization. In addition, we correlated these findings to clinicopathological parameters. We show that strong expression of TIMP-1 protein and mRNA was observed in a subpopulation of stromal fibroblast-like cells at the periphery of the cancer lesions. In a few cases, a small fraction of cancer cells showed weak expression of TIMP-1 protein and mRNA. The stromal TIMP-1-expressing cells were mainly tumor-associated myofibroblasts. In the normal-appearing mucosa, scattered TIMP-1 protein was only found in chromogranin A positive cells. TIMP-1-positive myofibroblasts at the invasive front of the tumors were more frequently seen in intestinal than in diffuse histological subtype cases (p=0.009). A significant trend to a higher number of cases showing TIMP-1 staining in myofibroblasts with increasing tumor, node, metastasis (TNM) stage was also revealed (p=0.041). In conclusion, tumor-associated myofibroblasts are the main source of increased TIMP-1 expression in gastric cancer.
C1 [Alpizar-Alpizar, Warner; Laerum, Ole Didrik; Christensen, Ib J.; Hoyer-Hansen, Gunilla; Ploug, Michael; Illemann, Martin] Rigshosp, Finsen Lab, Copenhagen, Denmark.
   [Alpizar-Alpizar, Warner; Laerum, Ole Didrik; Christensen, Ib J.; Hoyer-Hansen, Gunilla; Ploug, Michael; Illemann, Martin] Univ Copenhagen, BRIC, DK-1168 Copenhagen, Denmark.
   [Alpizar-Alpizar, Warner] Univ Costa Rica, Hlth Res Inst INISA, Ctr Res Microscop Struct CIEMIC, San Jose, Costa Rica.
   [Alpizar-Alpizar, Warner] Univ Costa Rica, Hlth Res Inst INISA, Canc Res Program, San Jose, Costa Rica.
   [Laerum, Ole Didrik] Univ Bergen, Dept Clin Med, Gade Lab Pathol, Bergen, Norway.
   [Ovrebo, Kjell] Univ Bergen, Dept Surg Sci, Bergen, Norway.
   [Skarstein, Arne] Univ Bergen, Dept Clin Med, Bergen, Norway.
   [Laerum, Ole Didrik] Haukeland Hosp, Dept Pathol, Bergen, Norway.
   [Ovrebo, Kjell; Skarstein, Arne] Haukeland Hosp, Dept Surg, Bergen, Norway.
C3 University of Copenhagen; Rigshospitalet; University of Copenhagen; Universidad Costa Rica; Universidad Costa Rica; University of Bergen; University of Bergen; University of Bergen; University of Bergen; Haukeland University Hospital; University of Bergen; Haukeland University Hospital
RP Alpizar-Alpizar, W (通讯作者)，Univ Costa Rica, Ctr Res Microscop Structures CIEMIC, Ciudad Invest, San Pedro de Montes de Oca 2060, San Jose, Costa Rica.
EM warner.alpizar@ucr.ac.cr
FU Danish Cancer Society [R2-A261-09-S2]; European Community [201279]; Axel Muusfeldts Fond; Krista og Viggo Petersens Fond
CR Alpizar-Alpizar W, 2012, INT J CANCER, V131, PE329, DOI 10.1002/ijc.26417
   Alpizar-Alpizar W, 2010, INT J CANCER, V126, P405, DOI 10.1002/ijc.24755
   Baker AH, 2002, J CELL SCI, V115, P3719, DOI 10.1242/jcs.00063
   Birgisson H, 2010, EUR J CANCER, V46, P3323, DOI 10.1016/j.ejca.2010.06.009
   Catalano V, 2005, CRIT REV ONCOL HEMAT, V54, P209, DOI 10.1016/j.critrevonc.2005.01.002
   Desmouliere A, 2004, INT J DEV BIOL, V48, P509, DOI 10.1387/ijdb.041802ad
   Egeblad M, 2002, NAT REV CANCER, V2, P161, DOI 10.1038/nrc745
   Gong YX, 2015, PROSTATE, V75, P616, DOI 10.1002/pros.22945
   Gouyer V, 2005, CANCER-AM CANCER SOC, V103, P1676, DOI 10.1002/cncr.20965
   Grunnet M, 2013, SCAND J GASTROENTERO, V48, P899, DOI 10.3109/00365521.2013.812235
   Holten-Andersen MN, 2000, CLIN CANCER RES, V6, P4292
   Holten-Andersen MN, 2005, INT J CANCER, V113, P198, DOI 10.1002/ijc.20566
   Holten-Andersen MN, 2004, EUR J CANCER, V40, P2159, DOI 10.1016/j.ejca.2004.06.011
   Holten-Andersen MN, 2002, CLIN CANCER RES, V8, P156
   Hong Seok-Il, 1996, JOURNAL OF KOREAN MEDICAL SCIENCE, V11, P474
   Illemann M, 2016, MOL CARCINOGEN, V55, P193, DOI 10.1002/mc.22269
   Illemann M, 2009, INT J CANCER, V124, P1860, DOI 10.1002/ijc.24166
   Joo YE, 2000, DIGEST DIS SCI, V45, P114, DOI 10.1023/A:1005421713137
   Kemik O, 2011, WORLD J GASTROENTERO, V17, P2109, DOI 10.3748/wjg.v17.i16.2109
   Kessenbrock K, 2010, CELL, V141, P52, DOI 10.1016/j.cell.2010.03.015
   Kuvaja P, 2008, INT J CANCER, V123, P846, DOI 10.1002/ijc.23531
   Lecomte J, 2012, NEOPLASIA, V14, P943, DOI 10.1593/neo.121092
   Lund IK, 2011, CURR DRUG TARGETS, V12, P1744
   Mimori K, 1997, BRIT J CANCER, V76, P531, DOI 10.1038/bjc.1997.420
   Mori M, 2000, INT J CANCER, V88, P575, DOI 10.1002/1097-0215(20001115)88:4<575::AID-IJC9>3.0.CO;2-C
   Mroczko B, 2009, FOLIA HISTOCHEM CYTO, V47, P511, DOI 10.2478/v10042-009-0071-6
   Murray GI, 1998, GUT, V43, P791, DOI 10.1136/gut.43.6.791
   NEWELL KJ, 1994, MOL CARCINOGEN, V10, P199, DOI 10.1002/mc.2940100404
   Nielsen BS, 2007, INT J CANCER, V120, P2086, DOI 10.1002/ijc.22340
   Nielsen BS, 2001, CANCER RES, V61, P7091
   Nielsen BS, 2001, LAB INVEST, V81, P1485, DOI 10.1038/labinvest.3780363
   Nobili S, 2011, WORLD J GASTROENTERO, V17, P290, DOI 10.3748/wjg.v17.i3.290
   Oh WK, 2011, CANCER-AM CANCER SOC, V117, P517, DOI 10.1002/cncr.25394
   Ries C, 2014, CELL MOL LIFE SCI, V71, P659, DOI 10.1007/s00018-013-1457-3
   Rolff HC, 2016, CLIN CANCER RES, V22, P2427, DOI 10.1158/1078-0432.CCR-15-2342
   Schrohl AS, 2006, CLIN CANCER RES, V12, P7054, DOI 10.1158/1078-0432.CCR-06-0950
   Schrohl AS, 2004, CLIN CANCER RES, V10, P2289, DOI 10.1158/1078-0432.CCR-03-0360
   Seo YS, 2007, DIGEST DIS SCI, V52, P753, DOI 10.1007/s10620-006-9535-0
   SHULMAN M, 1978, NATURE, V276, P269, DOI 10.1038/276269a0
   Sorensen IV, 2006, J HISTOCHEM CYTOCHEM, V54, P1075, DOI 10.1369/jhc.5A6896.2006
   Sorensen NM, 2005, TUMOR BIOL, V26, P71, DOI 10.1159/000085588
   Stetler-Stevenson WG, 2008, SCI SIGNAL, V1, P0, DOI 10.1126/scisignal.127re6
   Tomita T, 1997, ENDOCR PATHOL, V8, P305, DOI 10.1007/BF02739933
   Vauhkonen M, 2006, BEST PRACT RES CL GA, V20, P651, DOI 10.1016/j.bpg.2006.03.016
   Wang CS, 2006, ANN CLIN LAB SCI, V36, P23
   Wang YY, 2013, WORLD J SURG ONCOL, V11, P0, DOI 10.1186/1477-7819-11-81
   Webber JP, 2015, ONCOGENE, V34, P319, DOI 10.1038/onc.2013.560
   Yasui W, 2011, PATHOL RES PRACT, V207, P608, DOI 10.1016/j.prp.2011.09.006
   Yoshikawa Takaki, 2006, GASTRIC CANCER, V9, P106, DOI 10.1007/s10120-006-0362-y
   Yoshikawa T, 2009, GASTRIC CANCER, V12, P31, DOI 10.1007/s10120-008-0494-3
   Zhang S, 2003, WORLD J GASTROENTERO, V9, P899
NR 51
TC 10
Z9 10
U1 0
U2 4
PU SAGE PUBLICATIONS LTD
PI LONDON
PA 1 OLIVERS YARD, 55 CITY ROAD, LONDON EC1Y 1SP, ENGLAND
SN 0022-1554
EI 1551-5044
J9 J HISTOCHEM CYTOCHEM
JI J. Histochem. Cytochem.
PD AUG 15
PY 2016
VL 64
IS 8
BP 483
EP 494
DI 10.1369/0022155416656173
PG 12
WC Cell Biology
SC Cell Biology
GA DS7KB
UT WOS:000380961300003
PM 27370797
DA 2023-09-23
ER

PT J
AU Heneberg, P
AF Heneberg, Petr
TI Paracrine tumor signaling induces transdifferentiation of surrounding fibroblasts
SO CRITICAL REVIEWS IN ONCOLOGY HEMATOLOGY
LA English
DT Review
DE Cancer microenvironment; Cancer-associated fibroblasts; Desmoplasia; Growth stimuli; Wound healing
ID mesenchymal stem-cells; cancer-associated fibroblasts; carcinoma-associated fibroblasts; hepatocyte growth-factor; breast-cancer; stromal fibroblasts; oxidative stress; tgf-beta; myofibroblasts contribute; hydrogen-peroxide
AB Growth stimuli in cancer growth resemble those exhibited in wound healing. However, the process of nemosis is absent in cancer-associated fibroblasts (CAFs), which remain constitutively active. CAFs are present in almost all solid tumors but are most abundant in breast, prostate and pancreatic cancers. TGF-beta 1, TGF-beta 2, PDGF, IL-6, bFGF, reactive oxide species and protein kinase C are considered the key players in tumor-induced transdifferentiation of surrounding fibroblasts. Full-extent transdifferentiation was obtained only when the medium contained TGF-beta 1 or TGF-beta 2 (with or without other factors), whereas PDGF, bFGF or IL-6 (each alone) induced only partial transdifferentiation. Recent evidence suggests that the fibroblasts associated with primary cancers differ from those associated with metastases. The metastases-associated fibroblasts are converted by a metastasis-specific spectrum of factors. A large portion of paracrine tumor signaling is mediated by cancer cell-derived vesicles termed exosomes and microvesicles. The cancer cell-derived exosomes contain abundant and diverse proteomes and a number of signaling factors (TGF-beta 1, TGF-beta 2, IL-6, MMP2 and MMP9), particularly under hypoxic conditions. In contrast to the traditional view, the clonal expansion and selection of neoplastic cells should not be viewed outside the host body context. It is vital for a neoplastic cell to achieve the ability to re-program host body cells into CAFs and by this influence to modulate its microenvironment and receive positive feedback for growth and drug resistance. Neoplastic cells, which fail to develop such capacity, do not pass critical barriers in tumorigenesis and remain dormant and benign. (C) 2015 Elsevier Ireland Ltd. All rights reserved.
C1 [Heneberg, Petr] Charles Univ Prague, Fac Med 3, Ruska 87, CZ-10000 Prague, Czech Republic.
C3 Charles University Prague
RP Heneberg, P (通讯作者)，Charles Univ Prague, Fac Med 3, Ruska 87, CZ-10000 Prague, Czech Republic.
EM petr.heneberg@lf3.cuni.cz
FU Czech Health Research Council AZV project [15-32432A]
CR Adamczyk KA, 2011, LIFE SCI, V89, P304, DOI 10.1016/j.lfs.2011.06.020
   Al-Nedawi K, 2008, NAT CELL BIOL, V10, P619, DOI 10.1038/ncb1725
   Al-Nedawi K, 2009, P NATL ACAD SCI USA, V106, P3794, DOI 10.1073/pnas.0804543106
   Andre F, 2002, LANCET, V360, P295, DOI 10.1016/S0140-6736(02)09552-1
   [Anonymous], 2012, PLOS ONE, V0, P0
   ARMELIN HA, 1973, P NATL ACAD SCI USA, V70, P2702, DOI 10.1073/pnas.70.9.2702
   Armulik A, 2011, DEV CELL, V21, P193, DOI 10.1016/j.devcel.2011.07.001
   Bachem MG, 1998, GASTROENTEROLOGY, V115, P421, DOI 10.1016/S0016-5085(98)70209-4
   Badiola I, 2012, GUT, V61, P1465, DOI 10.1136/gutjnl-2011-300810
   Bakin AV, 2000, J BIOL CHEM, V275, P36803, DOI 10.1074/jbc.M005912200
   Baran J, 2010, CANCER IMMUNOL IMMUN, V59, P841, DOI 10.1007/s00262-009-0808-2
   Beckler MD, 2013, MOL CELL PROTEOMICS, V12, P343, DOI 10.1074/mcp.M112.022806
   Birchmeier C, 2003, NAT REV MOL CELL BIO, V4, P915, DOI 10.1038/nrm1261
   Bochet L, 2013, CANCER RES, V73, P5657, DOI 10.1158/0008-5472.CAN-13-0530
   Bretz NP, 2013, J BIOL CHEM, V288, P36691, DOI 10.1074/jbc.M113.512806
   Burrows MT, 1924, J MED RES, V44, P615
   Calon A, 2012, CANCER CELL, V22, P571, DOI 10.1016/j.ccr.2012.08.013
   Calvo F, 2013, NAT CELL BIOL, V15, P637, DOI 10.1038/ncb2756
   Casey SC, 2015, CARCINOGENESIS, V36, PS160, DOI 10.1093/carcin/bgv035
   Cat B, 2006, J CELL SCI, V119, P2727, DOI 10.1242/jcs.03011
   Chalmin F, 2010, J CLIN INVEST, V120, P457, DOI 10.1172/JCI40483
   Chaturvedi P, 2013, J CLIN INVEST, V123, P189, DOI 10.1172/JCI64993
   Cho JA, 2012, INT J ONCOL, V40, P130, DOI 10.3892/ijo.2011.1193
   Ciravolo V, 2012, J CELL PHYSIOL, V227, P658, DOI 10.1002/jcp.22773
   Cirri P, 2013, CELL CYCLE, V12, P204, DOI 10.4161/cc.23421
   Cirri P, 2012, CANCER METAST REV, V31, P195, DOI 10.1007/s10555-011-9340-x
   Cirri P, 2011, AM J CANCER RES, V1, P482
   Corcoran C, 2012, PLOS ONE, V7, P0, DOI 10.1371/journal.pone.0050999
   Costea DE, 2013, CANCER RES, V73, P3888, DOI 10.1158/0008-5472.CAN-12-4150
   De Bruyn C, 2011, STEM CELLS DEV, V20, P547, DOI 10.1089/scd.2010.0260
   De Wever O, 2003, J PATHOL, V200, P429, DOI 10.1002/path.1398
   De Wever O, 2008, INT J CANCER, V123, P2229, DOI 10.1002/ijc.23925
   De Wever O, 2014, SEMIN CANCER BIOL, V25, P33, DOI 10.1016/j.semcancer.2013.12.009
   Denzer K, 2000, J CELL SCI, V113, P3365
   Direkze NC, 2004, CANCER RES, V64, P8492, DOI 10.1158/0008-5472.CAN-04-1708
   Duckworth CA, 2013, GASTROENTEROLOGY, V145, P197, DOI 10.1053/j.gastro.2013.03.012
   Eming SA, 2007, J INVEST DERMATOL, V127, P514, DOI 10.1038/sj.jid.5700701
   Ferrari N, 2014, CURR BIOL, V24, PR1009, DOI 10.1016/j.cub.2014.09.036
   Fiaschi T, 2012, CANCER RES, V72, P5130, DOI 10.1158/0008-5472.CAN-12-1949
   Fordyce CA, 2012, BREAST CANCER RES, V14, P0, DOI 10.1186/bcr3368
   Gang EJ, 2004, STEM CELLS, V22, P617, DOI 10.1634/stemcells.22-4-617
   Gao PJ, 2003, J MOL CELL CARDIOL, V35, P1105, DOI 10.1016/S0022-2828(03)00207-4
   Giannoni E, 2011, ANTIOXID REDOX SIGN, V14, P2361, DOI 10.1089/ars.2010.3727
   Giannoni E, 2010, CANCER RES, V70, P6945, DOI 10.1158/0008-5472.CAN-10-0785
   Grange C, 2011, CANCER RES, V71, P5346, DOI 10.1158/0008-5472.CAN-11-0241
   Heldin CH, 2012, FEBS LETT, V586, P1959, DOI 10.1016/j.febslet.2012.02.037
   Hinsley EE, 2012, LIFE SCI, V91, P557, DOI 10.1016/j.lfs.2012.04.001
   Hinz B, 2007, AM J PATHOL, V170, P1807, DOI 10.2353/ajpath.2007.070112
   Houali K, 2007, CLIN CANCER RES, V13, P4993, DOI 10.1158/1078-0432.CCR-06-2945
   Huang Q, 2011, NAT MED, V17, P860, DOI 10.1038/nm.2385
   Hutchinson L, 2011, STEM CELLS DEV, V20, P11, DOI 10.1089/scd.2010.0139
   Ishii G, 2003, BIOCHEM BIOPH RES CO, V309, P232, DOI 10.1016/S0006-291X(03)01544-4
   Iyer SN, 1999, J PHARMACOL EXP THER, V291, P367
   Jeon ES, 2008, STEM CELLS, V26, P789, DOI 10.1634/stemcells.2007-0742
   Jinnin M, 2005, NUCLEIC ACIDS RES, V33, P1337, DOI 10.1093/nar/gki275
   Jung YH, 2013, NAT COMMUN, V4, P0, DOI 10.1038/ncomms2766
   Junn E, 2000, J IMMUNOL, V165, P2190, DOI 10.4049/jimmunol.165.4.2190
   Kahlert C, 2013, J MOL MED, V91, P431, DOI 10.1007/s00109-013-1020-6
   Kelly T, 2012, INT REV CEL MOL BIO, V297, P83, DOI 10.1016/B978-0-12-394308-8.00003-0
   Kidd S, 2012, PLOS ONE, V7, P0, DOI 10.1371/journal.pone.0030563
   Kiskowski MA, 2011, CANCER RES, V71, P3459, DOI 10.1158/0008-5472.CAN-10-2999
   Klibi J, 2009, BLOOD, V113, P1957, DOI 10.1182/blood-2008-02-142596
   Ko SY, 2012, J CLIN INVEST, V122, P3603, DOI 10.1172/JCI62229
   Kumar S, 2003, AM J PATHOL, V163, P2531, DOI 10.1016/S0002-9440(10)63608-5
   Kwabi-Addo B, 2004, ENDOCR-RELAT CANCER, V11, P709, DOI 10.1677/erc.1.00535
   Laping NJ, 2002, MOL PHARMACOL, V62, P58, DOI 10.1124/mol.62.1.58
   Liechty KW, 2000, NAT MED, V6, P1282, DOI 10.1038/81395
   Liu CS, 2013, J CLIN INVEST, V123, P1138, DOI 10.1172/JCI63836
   Luga V, 2012, CELL, V151, P1542, DOI 10.1016/j.cell.2012.11.024
   Malanchi I, 2012, NATURE, V481, P85, DOI 10.1038/nature10694
   Mann J, 2007, CELL DEATH DIFFER, V14, P275, DOI 10.1038/sj.cdd.4401979
   Martinez-Outschoorn UE, 2012, CELL CYCLE, V11, P4402, DOI 10.4161/cc.22776
   Martinez-Outschoorn UE, 2012, CELL CYCLE, V11, P4152, DOI 10.4161/cc.22226
   Matsumoto K, 2006, INT J CANCER, V119, P477, DOI 10.1002/ijc.21808
   McCaig C, 2006, GASTROENTEROLOGY, V130, P1754, DOI 10.1053/j.gastro.2006.02.031
   Mears R, 2004, PROTEOMICS, V4, P4019, DOI 10.1002/pmic.200400876
   Meckes DG, 2010, P NATL ACAD SCI USA, V107, P20370, DOI 10.1073/pnas.1014194107
   Medici D, 2012, SEMIN CANCER BIOL, V22, P379, DOI 10.1016/j.semcancer.2012.04.004
   Mi ZY, 2011, CARCINOGENESIS, V32, P477, DOI 10.1093/carcin/bgr009
   Mishra PJ, 2008, CANCER RES, V68, P4331, DOI 10.1158/0008-5472.CAN-08-0943
   Mitra AK, 2012, CANCER DISCOV, V2, P1100, DOI 10.1158/2159-8290.CD-12-0206
   Neesse A, 2011, GUT, V60, P861, DOI 10.1136/gut.2010.226092
   Noma K, 2008, GASTROENTEROLOGY, V134, P1981, DOI 10.1053/j.gastro.2008.02.061
   Ohlund D, 2014, J EXP MED, V211, P1503, DOI 10.1084/jem.20140692
   Ogawa M, 2006, BLOOD, V108, P2893, DOI 10.1182/blood-2006-04-016600
   Orimo A, 2005, CELL, V121, P335, DOI 10.1016/j.cell.2005.02.034
   Ostman A, 2007, ADV CANCER RES, V97, P247, DOI 10.1016/S0065-230X(06)97011-0
   Paraiso KHT, 2013, BIOCHEM PHARMACOL, V85, P1033, DOI 10.1016/j.bcp.2013.01.018
   Pazolli E, 2009, CANCER RES, V69, P1230, DOI 10.1158/0008-5472.CAN-08-2970
   Peinado H, 2012, NAT MED, V18, P883, DOI 10.1038/nm.2753
   Petersen OW, 2003, AM J PATHOL, V162, P391, DOI 10.1016/S0002-9440(10)63834-5
   Principe S, 2013, PROTEOMICS, V13, P1608, DOI 10.1002/pmic.201200533
   Qiao C, 2008, CELL BIOL INT, V32, P8, DOI 10.1016/j.cellbi.2007.08.002
   Quante M, 2011, CANCER CELL, V19, P257, DOI 10.1016/j.ccr.2011.01.020
   Rajaram M, 2013, PLOS GENET, V9, P0, DOI 10.1371/journal.pgen.1003789
   Rajski M, 2010, BMC MED, V8, P0, DOI 10.1186/1741-7015-8-1
   Ramteke A, 2015, MOL CARCINOGEN, V54, P554, DOI 10.1002/mc.22124
   Rana S, 2013, NEOPLASIA, V15, P281, DOI 10.1593/neo.122010
   Rattigan YL, 2012, EXP CELL RES, V318, P326, DOI 10.1016/j.yexcr.2011.11.014
   Runz S, 2007, GYNECOL ONCOL, V107, P563, DOI 10.1016/j.ygyno.2007.08.064
   Sahin H, 2013, BBA-MOL BASIS DIS, V1832, P1041, DOI 10.1016/j.bbadis.2012.11.004
   Saito RA, 2010, CANCER RES, V70, P2644, DOI 10.1158/0008-5472.CAN-09-3644
   Sanchez-Alvarez R, 2013, CELL CYCLE, V12, P172, DOI 10.4161/cc.23058
   Scott AM, 2003, CLIN CANCER RES, V9, P1639
   Shibata W, 2013, GUT, V62, P192, DOI 10.1136/gutjnl-2011-301824
   Shimoda M, 2014, NAT CELL BIOL, V16, P889, DOI 10.1038/ncb3021
   Silva J, 2012, GENE CHROMOSOME CANC, V51, P409, DOI 10.1002/gcc.21926
   Smalley KSM, 2005, SEMIN CANCER BIOL, V15, P451, DOI 10.1016/j.semcancer.2005.06.002
   Smith NR, 2013, CLIN CANCER RES, V19, P6943, DOI 10.1158/1078-0432.CCR-13-1637
   Spaeth EL, 2009, PLOS ONE, V4, P0, DOI 10.1371/journal.pone.0004992
   STOKER M, 1987, NATURE, V327, P239, DOI 10.1038/327239a0
   STOKER MGP, 1966, J CELL SCI, V1, P297
   STRUTZ F, 1995, J CELL BIOL, V130, P393, DOI 10.1083/jcb.130.2.393
   Sugimoto H, 2006, CANCER BIOL THER, V5, P1640, DOI 10.4161/cbt.5.12.3354
   Sun Y, 2012, NAT MED, V18, P1359, DOI 10.1038/nm.2890
   Tanabe T, 1997, JPN J PHARMACOL, V73, P347, DOI 10.1254/jjp.73.347
   Taylor DD, 2011, SEMIN IMMUNOPATHOL, V33, P441, DOI 10.1007/s00281-010-0234-8
   Thery C, 2009, NAT REV IMMUNOL, V9, P581, DOI 10.1038/nri2567
   Toullec A, 2010, EMBO MOL MED, V2, P211, DOI 10.1002/emmm.201000073
   Trajkovic K, 2008, SCIENCE, V319, P1244, DOI 10.1126/science.1153124
   Tran E, 2013, J EXP MED, V210, P1125, DOI 10.1084/jem.20130110
   Trimboli AJ, 2009, NATURE, V461, P1084, DOI 10.1038/nature08486
   Trusolino L, 2002, NAT REV CANCER, V2, P289, DOI 10.1038/nrc779
   Tsuyada A, 2012, CANCER RES, V72, P2768, DOI 10.1158/0008-5472.CAN-11-3567
   Vicent S, 2012, CANCER RES, V72, P5744, DOI 10.1158/0008-5472.CAN-12-1097
   VONRUECKER AA, 1989, BIOCHEM BIOPH RES CO, V163, P836, DOI 10.1016/0006-291X(89)92298-5
   Walter K, 2010, CLIN CANCER RES, V16, P1781, DOI 10.1158/1078-0432.CCR-09-1913
   Webber J, 2010, CANCER RES, V70, P9621, DOI 10.1158/0008-5472.CAN-10-1722
   WELT S, 1994, J CLIN ONCOL, V12, P1193, DOI 10.1200/JCO.1994.12.6.1193
   Wilson TR, 2012, NATURE, V487, P505, DOI 10.1038/nature11249
   Wu XY, 2013, CANCER LETT, V335, P128, DOI 10.1016/j.canlet.2013.02.002
   Xiang XY, 2010, AM J PATHOL, V177, P1606, DOI 10.2353/ajpath.2010.100245
   Yin CY, 2013, J CLIN INVEST, V123, P1902, DOI 10.1172/JCI66369
   Zeisberg EM, 2007, CANCER RES, V67, P10123, DOI 10.1158/0008-5472.CAN-07-3127
   Zhang L, 2004, J BIOL CHEM, V279, P28315, DOI 10.1074/jbc.C400115200
   Zhang Y, 2013, NAT CELL BIOL, V15, P284, DOI 10.1038/ncb2690
   Zhuang GL, 2012, EMBO J, V31, P3513, DOI 10.1038/emboj.2012.183
NR 137
TC 71
Z9 72
U1 0
U2 35
PU ELSEVIER SCIENCE INC
PI NEW YORK
PA STE 800, 230 PARK AVE, NEW YORK, NY 10169 USA
SN 1040-8428
EI 1879-0461
J9 CRIT REV ONCOL HEMAT
JI Crit. Rev. Oncol./Hematol.
PD JAN 15
PY 2016
VL 97
IS 
BP 303
EP 311
DI 10.1016/j.critrevonc.2015.09.008
PG 9
WC Oncology; Hematology
SC Oncology; Hematology
GA DB8CI
UT WOS:000368744100028
PM 26467073
DA 2023-09-23
ER

PT J
AU Tang, X
   Hou, Y
   Yang, G
   Wang, X
   Tang, S
   Du, YE
   Yang, L
   Yu, T
   Zhang, H
   Zhou, M
   Wen, S
   Xu, L
   Liu, M
AF Tang, X.
   Hou, Y.
   Yang, G.
   Wang, X.
   Tang, S.
   Du, Y-E
   Yang, L.
   Yu, T.
   Zhang, H.
   Zhou, M.
   Wen, S.
   Xu, L.
   Liu, M.
TI Stromal miR-200s contribute to breast cancer cell invasion through CAF activation and ECM remodeling
SO CELL DEATH AND DIFFERENTIATION
LA English
DT Article
ID mesenchymal transition; extracellular-matrix; normal fibroblasts; lysyl oxidase; expression; tumor; migration; microenvironment; differentiation; maintenance
AB The activation of cancer-associated fibroblasts (CAFs) is a key event in tumor progression, and alternative extracellular matrix (ECM) proteins derived from CAFs induce ECM remodeling and cancer cell invasion. Here we found that miR-200 s, which are generally downregulated in activated CAFs in breast cancer tissues and in normal fibroblasts (NFs) activated by breast cancer cells, are direct mediators of NF reprogramming into CAFs and of ECM remodeling. NFs with downregulated miR-200 s displayed the traits of activated CAFs, including accelerated migration and invasion. Ectopic expression of miR-200 s in CAFs at least partially restored the phenotypes of NFs. CAF activation may be governed by the targets of miR-200 s, Fli-1 and TCF12, which are responsible for cell development and differentiation; Fli-1 and TCF12 were obviously elevated in CAFs. Furthermore, miR-200 s and their targets influenced collagen contraction by CAFs. The upregulation of fibronectin and lysyl oxidase directly by miR-200 or indirectly through Fli-1 or TCF12 contributed to ECM remodeling, triggering the invasion and metastasis of breast cancer cells both in vitro and vivo. Thus, these data provide important and novel insights into breast CAF activation and ECM remodeling, which trigger tumor cell invasion.
C1 [Tang, X.; Tang, S.; Du, Y-E; Yang, L.; Zhang, H.; Zhou, M.; Wen, S.; Xu, L.; Liu, M.] Chongqing Med Univ, Chinese Minist Educ, Key Lab Lab Med Diagnost, Chongqing 400016, Peoples R China.
   [Hou, Y.] Chongqing Med Univ, Expt Teaching Ctr Basic Med Sci, Chongqing 400016, Peoples R China.
   [Yang, G.; Yu, T.] Chongqing Med Univ, Affiliated Hosp 1, Dept Endocrine & Breast Surg, Chongqing 400016, Peoples R China.
   [Wang, X.] Chongqing Med Univ, Affiliated Hosp 2, Dept Orthopaed, Chongqing 400010, Peoples R China.
C3 Chongqing Medical University; Chongqing Medical University; Chongqing Medical University; Chongqing Medical University
RP Liu, M (通讯作者)，Chongqing Med Univ, Chinese Minist Educ, Key Lab Lab Med Diagnost, 1 Yi Xue Yuan Rd, Chongqing 400016, Peoples R China.
EM mliu-hncq@hotmail.com
FU National Natural Science Foundation of China [NSFC 81402180, NSFC 81472476, NSFC 81072147]; Ministry of Education, China [20125503110001]; Scientific Research Foundation for the Returned Overseas Chinese Scholars, Ministry of Education, China [[2011] 508]
CR Albinger-Hegyi A, 2010, INT J CANCER, V126, P2653, DOI 10.1002/ijc.24948
   Ambros V, 2004, NATURE, V431, P350, DOI 10.1038/nature02871
   Aprelikova O, 2010, CELL CYCLE, V9, P4387, DOI 10.4161/cc.9.21.13674
   Aydogdu E, 2012, CARCINOGENESIS, V33, P1502, DOI 10.1093/carcin/bgs161
   Bao B, 2012, CANCER PREV RES, V5, P355, DOI 10.1158/1940-6207.CAPR-11-0299
   Bonapace L, 2014, NATURE, V515, P0, DOI 10.1038/nature13862
   Braunstein M, 2012, CLIN DEV IMMUNOL, V0, P0, DOI DOI 10.1155/2012/678705
   Brown LA, 2000, MECH DEVELOP, V90, P237, DOI 10.1016/S0925-4773(99)00256-7
   Burk U, 2008, EMBO REP, V9, P582, DOI 10.1038/embor.2008.74
   Calvo F, 2013, NAT CELL BIOL, V15, P637, DOI 10.1038/ncb2756
   Chen JQ, 2012, MED ONCOL, V29, P2527, DOI 10.1007/s12032-011-0117-4
   Chen YW, 2012, INT J MOL MED, V29, P601, DOI 10.3892/ijmm.2012.894
   Cukierman E, 2010, SEMIN CANCER BIOL, V20, P139, DOI 10.1016/j.semcancer.2010.04.004
   Erler JT, 2009, CANCER CELL, V15, P35, DOI 10.1016/j.ccr.2008.11.012
   Goetz JG, 2011, CELL, V146, P148, DOI 10.1016/j.cell.2011.05.040
   Gregory PA, 2011, MOL BIOL CELL, V22, P1686, DOI 10.1091/mbc.E11-02-0103
   Gyorffy B, 2010, BREAST CANCER RES TR, V123, P725, DOI 10.1007/s10549-009-0674-9
   Howe EN, 2011, BREAST CANCER RES, V13, P0, DOI 10.1186/bcr2867
   Hu P, 2014, CELL SIGNAL, V26, P83, DOI 10.1016/j.cellsig.2013.10.001
   Huang H, 2009, MOL CELL BIOL, V29, P4103, DOI 10.1128/MCB.00090-09
   Kalluri R, 2006, NAT REV CANCER, V6, P392, DOI 10.1038/nrc1877
   Kojima Y, 2010, P NATL ACAD SCI USA, V107, P20009, DOI 10.1073/pnas.1013805107
   Korpal M, 2008, J BIOL CHEM, V283, P14910, DOI 10.1074/jbc.C800074200
   Kumar MS, 2003, CIRC RES, V92, P840, DOI 10.1161/01.RES.0000069031.55281.7C
   Levental KR, 2009, CELL, V139, P891, DOI 10.1016/j.cell.2009.10.027
   Lin CH, 2009, EMBO J, V28, P3157, DOI 10.1038/emboj.2009.254
   Liu YN, 2013, ONCOGENE, V32, P296, DOI 10.1038/onc.2012.58
   Lohr M, 2001, CANCER RES, V61, P550
   Lu PF, 2012, J CELL BIOL, V196, P395, DOI 10.1083/jcb.201102147
   Mitra AK, 2012, CANCER DISCOV, V2, P1100, DOI 10.1158/2159-8290.CD-12-0206
   Musumeci M, 2011, ONCOGENE, V30, P4231, DOI 10.1038/onc.2011.140
   Oba S, 2010, PLOS ONE, V5, P0, DOI 10.1371/journal.pone.0013614
   Paszek MJ, 2004, J MAMMARY GLAND BIOL, V9, P325, DOI 10.1007/s10911-004-1404-x
   Paszek MJ, 2005, CANCER CELL, V8, P241, DOI 10.1016/j.ccr.2005.08.010
   Peng QL, 2013, PLOS ONE, V8, P0, DOI 10.1371/journal.pone.0060321
   Pfeiffer BJ, 2005, MATRIX BIOL, V24, P451, DOI 10.1016/j.matbio.2005.07.001
   Rizvi S, 2014, J BIOL CHEM, V289, P22835, DOI 10.1074/jbc.M114.563064
   Rokavec M, 2012, MOL CELL, V45, P777, DOI 10.1016/j.molcel.2012.01.015
   Saydam O, 2009, MOL CELL BIOL, V29, P5923, DOI 10.1128/MCB.00332-09
   Shimono Y, 2009, CELL, V138, P592, DOI 10.1016/j.cell.2009.07.011
   Shree T, 2011, GENE DEV, V25, P2465, DOI 10.1101/gad.180331.111
   Sottile J, 2002, MOL BIOL CELL, V13, P3546, DOI 10.1091/mbc.E02-01-0048
   Sussman CR, 2002, GLIA, V40, P55, DOI 10.1002/glia.10114
   Venneti S, 2012, BRAIN PATHOL, V22, P522, DOI 10.1111/j.1750-3639.2011.00551.x
   Wang LY, 2013, MOL ONCOL, V7, P1116, DOI 10.1016/j.molonc.2013.08.007
   Zaman MH, 2006, P NATL ACAD SCI USA, V103, P10889, DOI 10.1073/pnas.0604460103
   Zhang YX, 2011, BIOCHEM BIOPH RES CO, V416, P135, DOI 10.1016/j.bbrc.2011.11.011
   Zhao LY, 2012, INT J BIOCHEM CELL B, V44, P2051, DOI 10.1016/j.biocel.2012.08.005
NR 48
TC 124
Z9 131
U1 0
U2 32
PU NATURE PUBLISHING GROUP
PI LONDON
PA MACMILLAN BUILDING, 4 CRINAN ST, LONDON N1 9XW, ENGLAND
SN 1350-9047
EI 1476-5403
J9 CELL DEATH DIFFER
JI Cell Death Differ.
PD JAN 15
PY 2016
VL 23
IS 1
BP 132
EP 145
DI 10.1038/cdd.2015.78
PG 14
WC Biochemistry & Molecular Biology; Cell Biology
SC Biochemistry & Molecular Biology; Cell Biology
GA DA8NM
UT WOS:000368062000005
PM 26068592
DA 2023-09-23
ER

PT J
AU Owusu, BY
   Bansal, N
   Venukadasula, PKM
   Ross, LJ
   Messick, TE
   Goel, S
   Galemmo, RA
   Klampfer, L
AF Owusu, Benjamin Y.
   Bansal, Namita
   Venukadasula, Phanindra K. M.
   Ross, Larry J.
   Messick, Troy E.
   Goel, Sanjay
   Galemmo, Robert A.
   Klampfer, Lidija
TI Inhibition of pro-HGF activation by SRI31215, a novel approach to block oncogenic HGF/MET signaling
SO ONCOTARGET
LA English
DT Article
DE HGF; colon cancer; EGFR
ID hepatocyte growth-factor; cyclic urea inhibitors; scatter factor; serum concentrations; serine proteases; tyrosine kinase; gene-expression; cancer cells; factor xa; met
AB The binding of hepatocyte growth factor (HGF) to its receptor MET activates a signaling cascade that promotes cell survival, proliferation, cell scattering, migration and invasion of malignant cells. HGF is secreted by cancer cells or by tumor-associated fibroblasts as pro-HGF, an inactive precursor. A key step in the regulation of HGF/MET signaling is proteolytic processing of pro-HGF to its active form by one of the three serine proteases, matriptase, hepsin or HGF activator (HGFA). We developed SRI 31215, a small molecule that acts as a triplex inhibitor of matriptase, hepsin and HGFA and mimics the activity of HAI-1/2, endogenous inhibitors of HGF activation. We demonstrated that SRI 31215 inhibits fibroblast-induced MET activation, epithelial-mesenchymal transition and migration of cancer cells. SRI 31215 overcomes primary resistance to cetuximab and gefitinib in HGF-producing colon cancer cells and prevents fibroblast-mediated resistance to EGFR inhibitors. Thus, SRI 31215 blocks signaling between cancer cells and fibroblasts and inhibits the tumor-promoting activity of cancer-associated fibroblasts. Aberrant HGF/MET signaling supports cell survival, proliferation, angiogenesis, invasion and metastatic spread of cancer cells, establishing HGF and MET as valid therapeutic targets. Our data demonstrate that inhibitors of HGF activation, such as SRI 31215, merit investigation as potential therapeutics in tumors that are addicted to HGF/MET signaling. The findings reported here also indicate that inhibitors of HGF activation overcome primary and acquired resistance to anti-EGFR therapy, providing a rationale for concurrent inhibition of EGFR and HGF to prevent therapeutic resistance and to improve the outcome of cancer patients.
C1 [Owusu, Benjamin Y.; Klampfer, Lidija] Southern Res, Drug Discovery Div, Dept Oncol, Birmingham, AL USA.
   [Bansal, Namita; Venukadasula, Phanindra K. M.; Galemmo, Robert A.] Southern Res, Drug Discovery Div, Dept Chem, Birmingham, AL USA.
   [Ross, Larry J.] Southern Res, Drug Discovery Div, High Throughput Screening, Birmingham, AL USA.
   [Messick, Troy E.] Southern Res, Wistar Inst, Philadelphia, PA USA.
   [Goel, Sanjay] Southern Res, Albert Einstein Canc Ctr, Bronx, NY USA.
C3 The Wistar Institute; Yeshiva University
RP Klampfer, L (通讯作者)，Southern Res, Drug Discovery Div, Dept Oncol, Birmingham, AL USA.
EM klampfer@southernresearch.org
FU NIH [CA158560]; Alabama Innovation fund
CR Amado RG, 2008, J CLIN ONCOL, V26, P1626, DOI 10.1200/JCO.2007.14.7116
   Bhowmick NA, 2004, NATURE, V432, P332, DOI 10.1038/nature03096
   Boccaccio C, 2014, CANCER RES, V74, P3647, DOI 10.1158/0008-5472.CAN-14-1088
   Chong CR, 2013, NAT MED, V19, P1389, DOI 10.1038/nm.3388
   Comoglio PM, 2008, NAT REV DRUG DISCOV, V7, P504, DOI 10.1038/nrd2530
   Cunningham MP, 2006, CANCER RES, V66, P7708, DOI 10.1158/0008-5472.CAN-06-1000
   De Roock W, 2010, JAMA-J AM MED ASSOC, V304, P1812, DOI 10.1001/jama.2010.1535
   FERRACINI R, 1995, ONCOGENE, V10, P739
   Forbs D, 2005, INT J ONCOL, V27, P1061
   Fram ST, 2011, METHODS MOL BIOL, V769, P31, DOI 10.1007/978-1-61779-207-6_3
   Fukuura T, 1998, BRIT J CANCER, V78, P454, DOI 10.1038/bjc.1998.514
   Gaedcke J, 2010, GENE CHROMOSOME CANC, V49, P1024, DOI 10.1002/gcc.20811
   Galemmo RA, 2000, BIOORG MED CHEM LETT, V10, P301, DOI 10.1016/S0960-894X(99)00688-5
   Galemmo RA, 1998, BIOORG MED CHEM LETT, V8, P2705, DOI 10.1016/S0960-894X(98)00471-5
   Gherardi E, 2012, NAT REV CANCER, V12, P89, DOI 10.1038/nrc3205
   Goel S, 2013, CURRENT CLIN PHARM, V0, P0
   Hamasuna R, 2001, INT J CANCER, V93, P339, DOI 10.1002/ijc.1349.abs
   Han Z, 2016, CHEMMEDCHEM, V0, P0
   Han ZF, 2014, ACS MED CHEM LETT, V5, P1219, DOI 10.1021/ml500254r
   Herter S, 2005, BIOCHEM J, V390, P125, DOI 10.1042/BJ20041955
   Hoshiko S, 2013, CANCER RES, V73, P2659, DOI 10.1158/0008-5472.CAN-12-3337
   Junttila MR, 2013, NATURE, V501, P346, DOI 10.1038/nature12626
   Kalluri R, 2006, NAT REV CANCER, V6, P392, DOI 10.1038/nrc1877
   Karapetis CS, 2008, NEW ENGL J MED, V359, P1757, DOI 10.1056/NEJMoa0804385
   Kataoka H, 2000, CANCER RES, V60, P6148
   Kataoka H, 2000, J BIOL CHEM, V275, P40453, DOI 10.1074/jbc.M006412200
   Kawaguchi M, 2014, CANCERS, V6, P1890, DOI 10.3390/cancers6041890
   Kawaguchi M, 2011, AM J PATHOL, V179, P1815, DOI 10.1016/j.ajpath.2011.06.038
   Kentsis A, 2012, NAT MED, V18, P1118, DOI 10.1038/nm.2819
   Khamas A, 2012, CANCER GENOM PROTEOM, V9, P67
   Kim K, 2013, MOL CELL, V52, P459, DOI 10.1016/j.molcel.2013.09.017
   Klemm F, 2015, TRENDS CELL BIOL, V25, P198, DOI 10.1016/j.tcb.2014.11.006
   Koochekpour S, 1997, CANCER RES, V57, P5391
   Lee SL, 2000, J BIOL CHEM, V275, P36720, DOI 10.1074/jbc.M007802200
   Lievre A, 2006, CANCER RES, V66, P3992, DOI 10.1158/0008-5472.CAN-06-0191
   LOKKER NA, 1992, EMBO J, V11, P2503, DOI 10.1002/j.1460-2075.1992.tb05315.x
   Luraghi P, 2014, CANCER RES, V74, P1857, DOI 10.1158/0008-5472.CAN-13-2340-T
   Mazzone M, 2004, J CLIN INVEST, V114, P1418, DOI 10.1172/JCI200422235
   Michieli P, 1999, ONCOGENE, V18, P5221, DOI 10.1038/sj.onc.1202899
   Morris MR, 2005, CANCER RES, V65, P4598, DOI 10.1158/0008-5472.CAN-04-3371
   Nakamura K, 2009, INT J ONCOL, V34, P345, DOI 10.3892/ijo_00000157
   NAKAMURA T, 1989, NATURE, V342, P440, DOI 10.1038/342440a0
   NALDINI L, 1995, J BIOL CHEM, V270, P603, DOI 10.1074/jbc.270.2.603
   Oberst MD, 2002, CLIN CANCER RES, V8, P1101
   Owen KA, 2010, BIOCHEM J, V426, P219, DOI 10.1042/BJ20091448
   Parr C, 2004, CLIN CANCER RES, V10, P202, DOI 10.1158/1078-0432.CCR-0553-3
   Pennacchietti S, 2014, CANCER RES, V74, P6598, DOI 10.1158/0008-5472.CAN-14-0761
   Saleem M, 2006, CANCER EPIDEM BIOMAR, V15, P217, DOI 10.1158/1055-9965.EPI-05-0737
   Seidel C, 1998, BLOOD, V91, P806, DOI 10.1182/blood.V91.3.806.806_806_812
   Seneviratne D, 2015, GASTROENTEROLOGY, V148, P181, DOI 10.1053/j.gastro.2014.09.019
   Sierra J Rafael, 2011, THER ADV MED ONCOL, V3, PS21, DOI 10.1177/1758834011422557
   Skrzypczak M, 2010, PLOS ONE, V5, P0, DOI 10.1371/journal.pone.0013091
   Song N, 2014, INT J MOL SCI, V15, P5838, DOI 10.3390/ijms15045838
   Straussman R, 2012, NATURE, V487, P500, DOI 10.1038/nature11183
   Szabo R, 2011, ONCOGENE, V30, P2003, DOI 10.1038/onc.2010.586
   Takahashi N, 2014, BRIT J CANCER, V110, P2716, DOI 10.1038/bjc.2014.230
   Taniguchi T, 1995, CLIN CANCER RES, V1, P1031
   Toi M, 1998, CLIN CANCER RES, V4, P659
   Toiyama Y, 2009, INT J CANCER, V125, P1657, DOI 10.1002/ijc.24554
   Venukadasula PKM, 2016, ACS MED CHEM LETT, V7, P177, DOI 10.1021/acsmedchemlett.5b00357
   Vermeulen L, 2010, NAT CELL BIOL, V12, P468, DOI 10.1038/ncb2048
   Verstovsek S, 2001, LEUKEMIA, V15, P1165, DOI 10.1038/sj.leu.2402182
   Vigna E, 2014, ONCOGENE, V0, P0
   WEIDNER KM, 1990, J CELL BIOL, V111, P2097, DOI 10.1083/jcb.111.5.2097
   WEIDNER KM, 1991, P NATL ACAD SCI USA, V88, P7001, DOI 10.1073/pnas.88.16.7001
   Wilson TR, 2012, NATURE, V487, P505, DOI 10.1038/nature11249
   Wood RJ, 2004, PHYSIOL GENOMICS, V17, P122, DOI 10.1152/physiolgenomics.00002.2003
   Ye JJ, 2014, CANCER SCI, V105, P44, DOI 10.1111/cas.12306
   Zeng L, 2005, WORLD J GASTROENTERO, V11, P6202, DOI 10.3748/wjg.v11.i39.6202
NR 69
TC 25
Z9 25
U1 0
U2 9
PU IMPACT JOURNALS LLC
PI ORCHARD PARK
PA 6666 E QUAKER ST, STE 1, ORCHARD PARK, NY 14127 USA
SN 
EI 1949-2553
J9 ONCOTARGET
JI Oncotarget
PD MAY 17
PY 2016
VL 7
IS 20
BP 29492
EP 29506
DI 10.18632/oncotarget.8785
PG 15
WC Oncology; Cell Biology
SC Oncology; Cell Biology
GA DO4HO
UT WOS:000377742600059
PM 27121052
DA 2023-09-23
ER

PT J
AU Lin, C
   Liu, H
   Shen, ZB
   Zhang, H
   He, HY
   Li, H
   Qin, J
   Qin, XY
   Xu, JJ
   Sun, YH
AF Lin, Chao
   Liu, Hao
   Shen, Zhenbin
   Zhang, Heng
   He, Hongyong
   Li, He
   Qin, Jing
   Qin, Xinyu
   Xu, Jiejie
   Sun, Yihong
TI Increased expression of alpha SMA is associated with poor prognosis in patients with gastric cancer after surgical resection
SO INTERNATIONAL JOURNAL OF CLINICAL AND EXPERIMENTAL MEDICINE
LA English
DT Article
DE Gastric cancer; alpha SMA; overall survival; prognostic biomarker; nomogram
ID prostate-cancer; breast-cancer; fibroblasts; growth; drives; cxcr4; cells; gene; cafs
AB Background: Cancer associated fibroblast (CAF), whose marker is alpha-smooth muscle actin (alpha SMA), plays vital roles in the oncogenesis and progression of various types of cancer, but its role in prognosis of gastric cancer patients remains unknown. The aim of this study was to investigate its prognostic value in patients with gastric cancer after surgical resection. Methods: alpha SMA expression was evaluated by tissue microarrays from 387 gastric cancer patients and statistically assessed for correlations with the clinical profiles and the prognosis of the patients with gastric cancer. The prognostic nomogram was designed to predict 3-year and 5-year overall survival probability. Results: alpha SMA expression in gastric cancer was increased compared with that in non-tumor tissues. (P = 0.001), and was significantly associated with Lauren classification (P = 0.041). Increased expression of alpha SMA in tumoral tissue was associated with decreased overall survival rate (P = 0.011). Multivariate Cox regression analysis suggested that alpha SMA expression was an independent prognostic indicator for gastric cancer except for T and N classification (P = 0.019). Using multivariate analysis, alpha SMA expression, T classification, and N classification were selected to generate the nomogram to predict the 3-year and 5-year overall survival. The c-index of this model was 0.673. The calibration curve for probability of survival showed good agreement between prediction by nomogram and actual observation. Conclusion: alpha SMA expression might be an independent prognostic factor for gastric cancer after surgical resection and could potentially be a high-priority therapeutic target. Incorporating alpha SMA expression into T and N classification can provide a good prognostic model.
C1 [Lin, Chao; Liu, Hao; Shen, Zhenbin; Zhang, Heng; He, Hongyong; Li, He; Qin, Jing; Qin, Xinyu; Sun, Yihong] Fudan Univ, Zhongshan Hosp, Dept Gen Surg, Shanghai 200032, Peoples R China.
   [Xu, Jiejie] Fudan Univ, Sch Basic Med Sci, Dept Biochem & Mol Biol, Shanghai 200032, Peoples R China.
C3 Fudan University; Fudan University
RP Sun, YH (通讯作者)，Fudan Univ, Zhongshan Hosp, Dept Gen Surg, Shanghai 200032, Peoples R China.; Xu, JJ (通讯作者)，Fudan Univ, Sch Basic Med Sci, Dept Biochem & Mol Biol, Shanghai 200032, Peoples R China.
EM jjxufdu@fudan.edu.cn; sun.yihong@zs-hospital.sh.cn
FU National Key Projects for Infectious Diseases of China [2012ZX10002012-007, 2016ZX10002018-008]; National Natural Science Foundation of China [31100629, 31270863, 81372755, 31470794, 81401988, 81402082, 81402085, 81471621, 81472227, 81472376, 31570803, 81501999, 81572352]; Program for New Century Excellent Talents in University [NCET-13-0146]
CR Allinen M, 2004, CANCER CELL, V6, P17, DOI 10.1016/j.ccr.2004.06.010
   Bedussi F, 2014, EXPERT OPIN THER TAR, V18, P665, DOI 10.1517/14728222.2014.898064
   Berdiel-Acer M, 2014, MOL ONCOL, V8, P1290, DOI 10.1016/j.molonc.2014.04.006
   Dhanda J, 2014, BRIT J CANCER, V111, P2114, DOI 10.1038/bjc.2014.500
   Doherty JR, 2013, J CLIN INVEST, V123, P3685, DOI 10.1172/JCI69741
   Doldi V, 2015, ONCOTARGET, V6, P31441, DOI 10.18632/oncotarget.5056
   Domanska UM, 2012, NEOPLASIA, V14, P709, DOI 10.1593/neo.12324
   Feig C, 2013, P NATL ACAD SCI USA, V110, P20212, DOI 10.1073/pnas.1320318110
   Giannoni E, 2010, CANCER RES, V70, P6945, DOI 10.1158/0008-5472.CAN-10-0785
   Hartgrink HH, 2009, LANCET, V374, P477, DOI 10.1016/S0140-6736(09)60617-6
   Haubeiss S, 2010, MOL CANCER, V9, P0, DOI 10.1186/1476-4598-9-168
   Huang Hai-chang, 2005, ZHONGHUA YI XUE ZA ZHI, V85, P1322
   Kadaba R, 2013, J PATHOL, V230, P107, DOI 10.1002/path.4172
   Kojima Y, 2010, P NATL ACAD SCI USA, V107, P20009, DOI 10.1073/pnas.1013805107
   Li YM, 2004, CANCER CELL, V6, P459, DOI 10.1016/j.ccr.2004.09.027
   Liu HO, 2011, CANCER RES, V71, P7547, DOI 10.1158/0008-5472.CAN-11-2260
   Mo W, 2013, CELL, V152, P1077, DOI 10.1016/j.cell.2013.01.053
   Neesse A, 2011, GUT, V60, P861, DOI 10.1136/gut.2010.226092
   Paunescu V, 2011, J CELL MOL MED, V15, P635, DOI 10.1111/j.1582-4934.2010.01044.x
   Shimoda M, 2010, SEMIN CELL DEV BIOL, V21, P19, DOI 10.1016/j.semcdb.2009.10.002
   Siegel RL, 2017, CA-CANCER J CLIN, V67, P7, DOI 10.3322/caac.21387
   Sugihara H, 2015, MED ONCOL, V32, P0, DOI 10.1007/s12032-015-0618-7
   Tyan SW, 2011, PLOS ONE, V6, P0, DOI 10.1371/journal.pone.0015313
   Wen JH, 2004, CANCER GENE THER, V11, P419, DOI 10.1038/sj.cgt.7700705
   Witkiewicz AK, 2012, CELL CYCLE, V11, P1108, DOI 10.4161/cc.11.6.19530
   Xu CJ, 2013, PATHOL RES PRACT, V209, P69, DOI 10.1016/j.prp.2012.10.008
   Yang G, 2006, P NATL ACAD SCI USA, V103, P16472, DOI 10.1073/pnas.0605752103
NR 27
TC 2
Z9 2
U1 0
U2 5
PU E-CENTURY PUBLISHING CORP
PI MADISON
PA 40 WHITE OAKS LN, MADISON, WI 53711 USA
SN 1940-5901
EI 
J9 INT J CLIN EXP MED
JI Int. J. Clin. Exp. Med.
PD JUN 15
PY 2016
VL 9
IS 6
BP 11157
EP 11165
DI 
PG 9
WC Medicine, Research & Experimental
SC Research & Experimental Medicine
GA DQ4ES
UT WOS:000379157300042
DA 2023-09-23
ER

PT J
AU Silanikove, N
   Shapiro, F
   Merin, U
   Lavon, Y
   Blum, SE
   Leitner, G
AF Silanikove, Nissim
   Shapiro, Fira
   Merin, Uzi
   Lavon, Yaniv
   Blum, Shlomo E.
   Leitner, Gabriel
TI Reduced use of glucose by normoxic cow's mammary gland under acute inflammation: an example of homeostatic aerobic glycolysis
SO RSC ADVANCES
LA English
DT Article
ID cancer-associated fibroblasts; pentose-phosphate pathway; oxide affect secretion; blood-flow; milk; metabolism; indicators; transport; mastitis; plasma
AB The concentrations of glucose and glucose-derived carbons in milk reflect their concentrations in the mammary epithelial cell cytosol. We hypothesized that the sharp reduction in milk secretion observed during acute inflammation in the mammary gland is associated with conversion of the gland's metabolism to aerobic glycolysis and reduced extraction of glucose from the blood, in support to the innate immune system. Acute inflammation was induced by challenging one mammary gland in 5 cows with a single dose of 10 mg bacterial lipopolysaccharide. The glandular response was followed up to 96 h post-challenge. The challenge induced increases in polymorphonuclear leukocytes, milk malondialdehyde concentration and casein degradation. The response peaked at 24 h post-challenge and the inflammation began to decrease after 48 h, but at 96 h post-treatment, values had not yet returned to pre-treatment levels. Milk secretion, and milk lactose, glucose and citrate concentrations decreased sharply, reaching minimal levels at 24 h post-treatment. The correlations between these parameters and inflammation parameters were negative and statistically significant. The reduction of similar to 50% in milk yield and lactose concentration in the treated gland indicated that extraction of glucose from the blood was reduced from a rate of similar to 740 g d(-1) to 190 g d(-1) (i. e., by 550 g d(-1)) at the peak of response. The concentrations of glucose-6-phosphate, malate, oxaloacetate, lactate and pyruvate and the activities of the enzymes glucose-6-phosphate dehydrogenase, malate dehydrogenase and lactate dehydrogenase increased and, in general, were positively and significantly correlated to inflammation parameters. It was concluded that inflammation shifts the passage of glucose-derived carbons to the pentose phosphate pathway and shifts cell metabolism to glycolysis at the expense of mitochondrial activity.
C1 [Silanikove, Nissim; Shapiro, Fira] Volcani Ctr, Dept Ruminant Sci, Anim Sci, POB 6, IL-50250 Bet Dagan, Israel.
   [Merin, Uzi] Volcani Ctr, Food Qual & Safety, Postharvest & Food Sci, POB 6, IL-50250 Bet Dagan, Israel.
   [Lavon, Yaniv] Israel Cattle Breeders Assoc, Caesarea, Israel.
   [Blum, Shlomo E.; Leitner, Gabriel] Kimron Vet Inst, Natl Mastitis Reference Ctr, POB 12, IL-50250 Bet Dagan, Israel.
C3 VOLCANI INSTITUTE OF AGRICULTURAL RESEARCH; VOLCANI INSTITUTE OF AGRICULTURAL RESEARCH; Kimron Veterinary Institute
RP Silanikove, N (通讯作者)，Volcani Ctr, Dept Ruminant Sci, Anim Sci, POB 6, IL-50250 Bet Dagan, Israel.
EM nissim.silanikove@mail.huji.ac.il
CR ARTHUR PG, 1987, J PEDIATR GASTR NUTR, V6, P758, DOI 10.1097/00005176-198709000-00017
   ATWOOD CS, 1995, J DAIRY RES, V62, P207, DOI 10.1017/S0022029900030922
   Bakker J, 2013, ANN INTENSIVE CARE, V3, P0, DOI 10.1186/2110-5820-3-12
   Belenky P, 2007, TRENDS BIOCHEM SCI, V32, P12, DOI 10.1016/j.tibs.2006.11.006
   Chun PT, 2015, DEV NEUROSCI-BASEL, V37, P161, DOI 10.1159/000370147
   Connelly L, 2010, J CELL PHYSIOL, V222, P73, DOI 10.1002/jcp.21922
   DAVIS SR, 1985, J DAIRY SCI, V68, P1041, DOI 10.3168/jds.S0022-0302(85)80926-7
   Delamaire E, 2006, J DAIRY SCI, V89, P3439, DOI 10.3168/jds.S0022-0302(06)72381-5
   Denis-Robichaud J, 2014, J DAIRY SCI, V97, P3364, DOI 10.3168/jds.2013-6744
   FAULKNER A, 1985, BIOCHEM SOC T, V13, P689, DOI 10.1042/bst0130689
   Forni LG, 2005, CRIT CARE, V9, PR591, DOI 10.1186/cc3806
   Gatenby RA, 2004, NAT REV CANCER, V4, P891, DOI 10.1038/nrc1478
   GRIGOR MR, 1985, J DAIRY RES, V52, P501, DOI 10.1017/S0022029900024444
   GUMAA KA, 1969, BIOCHEM J, V114, P253, DOI 10.1042/bj1140253
   Haji-Michael PG, 1999, METABOLISM, V48, P779, DOI 10.1016/S0026-0495(99)90179-8
   Kadzere CT, 2002, LIVEST PROD SCI, V77, P59, DOI 10.1016/S0301-6226(01)00330-X
   Klein MS, 2013, J PROTEOME RES, V12, P5223, DOI 10.1021/pr4006537
   Kobayashi K, 2016, EXP CELL RES, V340, P295, DOI 10.1016/j.yexcr.2015.10.030
   Kominsky DJ, 2010, J IMMUNOL, V184, P4062, DOI 10.4049/jimmunol.0903002
   Kramer PA, 2014, REDOX BIOL, V2, P206, DOI 10.1016/j.redox.2013.12.026
   KUHN NJ, 1975, BIOCHEM J, V152, P153, DOI 10.1042/bj1520153
   Larsen T, 2005, J DAIRY RES, V72, P209, DOI 10.1017/S0022029905000865
   Larsen T, 2015, ANIMAL, V9, P86, DOI 10.1017/S1751731114002043
   Lavon Y, 2008, THERIOGENOLOGY, V70, P956, DOI 10.1016/j.theriogenology.2008.05.058
   Leitner G, 2006, INT DAIRY J, V16, P648, DOI 10.1016/j.idairyj.2005.10.020
   Leitner G, 2003, J VET MED B, V50, P45, DOI 10.1046/j.1439-0450.2003.00602.x
   Leitner G, 2011, INT DAIRY J, V21, P279, DOI 10.1016/j.idairyj.2010.11.013
   Li ML, 1997, P NATL ACAD SCI USA, V94, P3425, DOI 10.1073/pnas.94.7.3425
   Loftus RM, 2016, J BIOL CHEM, V291, P1, DOI 10.1074/jbc.R115.693903
   Martinez-Outschoorn UE, 2014, SEMIN CANCER BIOL, V25, P47, DOI 10.1016/j.semcancer.2014.01.005
   Martinez-Outschoorn UE, 2010, CELL CYCLE, V9, P3256, DOI 10.4161/cc.9.16.12553
   NEVILLE MC, 1990, PROTOPLASMA, V159, P118, DOI 10.1007/BF01322595
   Nizet V, 2009, NAT REV IMMUNOL, V9, P609, DOI 10.1038/nri2607
   Patra KC, 2014, TRENDS BIOCHEM SCI, V39, P347, DOI 10.1016/j.tibs.2014.06.005
   Pavlides S, 2009, CELL CYCLE, V8, P3984, DOI 10.4161/cc.8.23.10238
   PEAKER M, 1983, P NUTR SOC, V42, P419, DOI 10.1079/PNS19830049
   Peyssonnaux C, 2007, J IMMUNOL, V178, P7516, DOI 10.4049/jimmunol.178.12.7516
   Piotrowska-Tomala KK, 2015, DOMEST ANIM ENDOCRIN, V52, P90, DOI 10.1016/j.domaniend.2015.03.001
   Piotrowska-Tomala KK, 2012, DOMEST ANIM ENDOCRIN, V43, P278, DOI 10.1016/j.domaniend.2012.04.005
   Plank LD, 1998, ANN SURG, V228, P146, DOI 10.1097/00000658-199808000-00002
   Purup S, 2012, ANIMAL, V6, P423, DOI 10.1017/S1751731111002540
   ROKOSH DA, 1973, ANAL BIOCHEM, V54, P477, DOI 10.1016/0003-2697(73)90376-X
   SAS Institute, 2009, SAS VERS 9 2, V0, P0
   Schofield CJ, 2004, NAT REV MOL CELL BIO, V5, P343, DOI 10.1038/nrm1366
   SHAMAY A, 1987, J ENDOCRINOL, V113, P81, DOI 10.1677/joe.0.1130081
   Shapiro F, 2010, FOOD CHEM, V119, P829, DOI 10.1016/j.foodchem.2009.07.029
   Shennan DB, 2000, PHYSIOL REV, V80, P925, DOI 10.1152/physrev.2000.80.3.925
   Silanikove N, 2006, INT DAIRY J, V16, P533, DOI 10.1016/j.idairyj.2005.08.015
   Silanikove N, 2011, J DAIRY SCI, V94, P4468, DOI 10.3168/jds.2010-4092
   Silanikove N, 2000, LIVEST PROD SCI, V67, P1, DOI 10.1016/S0301-6226(00)00162-7
   Silanikove N, 2007, INT DAIRY J, V17, P1188, DOI 10.1016/j.idairyj.2007.03.003
   Silanikove N, 2014, SMALL RUMINANT RES, V122, P76, DOI 10.1016/j.smallrumres.2014.07.018
   Silanikove N, 2014, J DAIRY RES, V81, P358, DOI 10.1017/S0022029914000260
   Silanikove N, 2014, RSC ADV, V4, P26476, DOI 10.1039/c4ra03851g
   Silanikove N, 2013, J DAIRY SCI, V96, P6400, DOI 10.3168/jds.2013-6740
   Stein LR, 2012, TRENDS ENDOCRIN MET, V23, P420, DOI 10.1016/j.tem.2012.06.005
   Stincone A, 2015, BIOL REV, V90, P927, DOI 10.1111/brv.12140
   Sun FF, 2012, PLOS ONE, V7, P0, DOI 10.1371/journal.pone.0034525
   Waldron MR, 2006, J DAIRY SCI, V89, P596, DOI 10.3168/jds.S0022-0302(06)72123-3
   WARBURG O, 1956, SCIENCE, V123, P309, DOI 10.1126/science.123.3191.309
   WILLIAMSON DH, 1967, BIOCHEM J, V103, P514, DOI 10.1042/bj1030514
   Ying WH, 2006, FRONT BIOSCI-LANDMRK, V11, P3129, DOI 10.2741/2038
   Zachut M, 2016, RSC ADV, V6, P65412, DOI 10.1039/c6ra11924g
   Zhao FQ, 2014, J MAMMARY GLAND BIOL, V19, P3, DOI 10.1007/s10911-013-9310-8
NR 64
TC 3
Z9 3
U1 1
U2 6
PU ROYAL SOC CHEMISTRY
PI CAMBRIDGE
PA THOMAS GRAHAM HOUSE, SCIENCE PARK, MILTON RD, CAMBRIDGE CB4 0WF, CAMBS, ENGLAND
SN 
EI 2046-2069
J9 RSC ADV
JI RSC Adv.
PD JUN 15
PY 2016
VL 6
IS 115
BP 114644
EP 114657
DI 10.1039/c6ra22934d
PG 14
WC Chemistry, Multidisciplinary
SC Chemistry
GA EH0ME
UT WOS:000391457400091
DA 2023-09-23
ER

PT J
AU Garcia-Palmero, I
   Torres, S
   Bartolome, RA
   Pelaez-Garcia, A
   Larriba, MJ
   Lopez-Lucendo, M
   Pena, C
   Escudero-Paniagua, B
   Munoz, A
   Casal, JI
AF Garcia-Palmero, I.
   Torres, S.
   Bartolome, R. A.
   Pelaez-Garcia, A.
   Larriba, M. J.
   Lopez-Lucendo, M.
   Pena, C.
   Escudero-Paniagua, B.
   Munoz, A.
   Casal, J. I.
TI Twist1-induced activation of human fibroblasts promotes matrix stiffness by upregulating palladin and collagen alpha 1(VI)
SO ONCOGENE
LA English
DT Article
ID epithelial-mesenchymal transition; cancer-associated fibroblasts; bundling protein palladin; renal-cell carcinoma; poor-prognosis; colon-cancer; colorectal-cancer; tumor-metastasis; breast-cancer; invadopodia formation
AB The transcription factor Twist1 is involved in the epithelial-mesenchymal transition and contributes to cancer metastasis through mostly unknown mechanisms. In colorectal cancer, Twist1 expression is mainly restricted to the tumor stroma. We found that human fibroblast cell lines stably transfected with Twist1 acquired characteristics of activated cancer-associated fibroblasts (CAFs), such as hyperproliferation, an increased ability to migrate and an alignment of the actin cytoskeleton. Further, Twist1-activated fibroblasts promoted increased matrix stiffness. Using quantitative proteomics, we identified palladin and collagen alpha 1(VI) as two major mediators of the Twist1 effects in fibroblast cell lines. Co-immunoprecipitation studies indicated that palladin and Twist1 interact within the nucleus, suggesting that palladin could act as a transcription regulator. Palladin was found to be more relevant for the cellular biomechanical properties, orientation and polarity, and collagen alpha 1(VI) for the migration and invasion capacity, of Twist1-activated fibroblasts. Both palladin and collagen alpha 1(VI) were observed to be overexpressed in colorectal CAFs and to be associated with poor colorectal cancer patient survival and relapse prediction. Our results demonstrate that Twist1-expressing fibroblasts mimic the properties of CAFs present at the tumor invasive front, which likely explains the prometastatic activities of Twist1. Twist1 appears to require both palladin and collagen alpha 1(VI) as downstream effectors for its prometastatic effects, which could be future therapeutic targets in cancer metastasis.
C1 [Garcia-Palmero, I.; Torres, S.; Bartolome, R. A.; Pelaez-Garcia, A.; Escudero-Paniagua, B.; Casal, J. I.] CSIC, CIB, Dept Cellular & Mol Med, Ramiro de Maeztu 9, Madrid 28040, Spain.
   [Larriba, M. J.; Munoz, A.] UAM, CSIC, Inst Invest Biomed Alberto Sols, IdiPAZ, Madrid, Spain.
   [Lopez-Lucendo, M.] CSIC, CIB, Prote Core Facil, Madrid, Spain.
   [Pena, C.] Hosp Univ Puerta de Hierro, Madrid, Spain.
C3 Consejo Superior de Investigaciones Cientificas (CSIC); CSIC - Centro de Investigaciones Biologicas (CIB); Autonomous University of Madrid; Consejo Superior de Investigaciones Cientificas (CSIC); CSIC - Instituto de Investigaciones Biomedicas Alberto Sols (IIBM); Consejo Superior de Investigaciones Cientificas (CSIC); CSIC - Centro de Investigaciones Biologicas (CIB); Hospital Puerta de Hierro-Majadahonda
RP Casal, JI (通讯作者)，CSIC, CIB, Dept Cellular & Mol Med, Ramiro de Maeztu 9, Madrid 28040, Spain.
EM icasal@cib.csic.es
FU Comunidad de Madrid [S2010/BMD-2344/Colomics2]; Juan de la Cierva programme; Asociacion Espanola Contra el Cancer (AECC); ProteoRed contract; Ministry of Economy and Competitiveness (MINECO); Comunidad de Madrid, 'Asociacion Espanola Contra el Cancer (AECC) [S2010/BMD-2344/Colomics2]; MINECO [BIO2012-31023]; Instituto de Salud Carlos III-FEDER [PRB2 (IPT13/0001-ISCIII-SGEFI/FEDER), RD12/0036/0041, RD12/0036/0021]
CR Amatangelo MD, 2005, AM J PATHOL, V167, P475, DOI 10.1016/S0002-9440(10)62991-4
   Bartolome RA, 2014, ONCOGENE, V33, P1658, DOI 10.1038/onc.2013.117
   Bartolome RA, 2015, CANCER RES, V75, P2434, DOI 10.1158/0008-5472.CAN-14-3650
   Bartolome RA, 2014, J BIOL CHEM, V289, P34801, DOI 10.1074/jbc.M114.600502
   Bodnar AG, 1998, SCIENCE, V279, P349, DOI 10.1126/science.279.5349.349
   Brentnall TA, 2012, PLOS ONE, V7, P0, DOI 10.1371/journal.pone.0030219
   Butcher DT, 2009, NAT REV CANCER, V9, P108, DOI 10.1038/nrc2544
   Calon A, 2015, NAT GENET, V47, P320, DOI 10.1038/ng.3225
   Cannon AR, 2015, CYTOSKELETON, V72, P402, DOI 10.1002/cm.21239
   Chen PW, 2013, TRENDS MOL MED, V19, P410, DOI 10.1016/j.molmed.2013.04.001
   Cheng GZ, 2008, CANCER RES, V68, P957, DOI 10.1158/0008-5472.CAN-07-5067
   Chin YR, 2010, FEBS LETT, V584, P4769, DOI 10.1016/j.febslet.2010.10.056
   Chin YR, 2010, MOL CELL, V38, P333, DOI 10.1016/j.molcel.2010.02.031
   Chiu KH, 2011, J PROTEOME RES, V10, P1110, DOI 10.1021/pr1008724
   De Craene B, 2013, NAT REV CANCER, V13, P97, DOI 10.1038/nrc3447
   Eckert MA, 2011, CANCER CELL, V19, P372, DOI 10.1016/j.ccr.2011.01.036
   Endlich N, 2009, KIDNEY INT, V75, P214, DOI 10.1038/ki.2008.486
   Goicoechea SM, 2014, ONCOGENE, V33, P1265, DOI 10.1038/onc.2013.68
   Goicoechea SM, 2010, PLOS ONE, V5, P0, DOI 10.1371/journal.pone.0010347
   Gomez I, 2011, PLOS ONE, V6, P0, DOI 10.1371/journal.pone.0018023
   Groulx JF, 2011, MATRIX BIOL, V30, P195, DOI 10.1016/j.matbio.2011.03.002
   Gupta V, 2011, PLOS ONE, V6, P0, DOI 10.1371/journal.pone.0021494
   Larriba MJ, 2009, CARCINOGENESIS, V30, P1459, DOI 10.1093/carcin/bgp140
   Jin L, 2010, PLOS ONE, V5, P0, DOI 10.1371/journal.pone.0012823
   Jin L, 2009, J BIOL CHEM, V284, P2121, DOI 10.1074/jbc.M806095200
   Lee KW, 2015, CANCER RES, V75, P73, DOI 10.1158/0008-5472.CAN-14-0350
   Levental KR, 2009, CELL, V139, P891, DOI 10.1016/j.cell.2009.10.027
   Liu TJ, 2015, PLOS ONE, V10, P0, DOI 10.1371/journal.pone.0142547
   Liu XS, 2007, J CELL BIOCHEM, V100, P1288, DOI 10.1002/jcb.21126
   Mani SA, 2008, CELL, V133, P704, DOI 10.1016/j.cell.2008.03.027
   MAYNE LV, 1986, EXP CELL RES, V162, P530, DOI 10.1016/0014-4827(86)90356-3
   McLane JS, 2015, BIOPHYS J, V109, P249, DOI 10.1016/j.bpj.2015.06.033
   Ohba K, 2014, INT J CLIN EXP PATHO, V7, P3158
   Ou DL, 2008, ANTICANCER RES, V28, P1355
   Paszek MJ, 2005, CANCER CELL, V8, P241, DOI 10.1016/j.ccr.2005.08.010
   Polyak K, 2009, NAT REV CANCER, V9, P265, DOI 10.1038/nrc2620
   Riaz M, 2012, BREAST CANCER RES, V14, P0, DOI 10.1186/bcr3317
   Ronty MJ, 2006, J INVEST DERMATOL, V126, P2387, DOI 10.1038/sj.jid.5700427
   Salaria SN, 2007, CANCER BIOL THER, V6, P324, DOI 10.4161/cbt.6.3.3904
   Singh P, 2010, ANNU REV CELL DEV BI, V26, P397, DOI 10.1146/annurev-cellbio-100109-104020
   Somasundaram R, 1996, J BIOL CHEM, V271, P26884, DOI 10.1074/jbc.271.43.26884
   Sung CO, 2011, AM J PATHOL, V179, P1827, DOI 10.1016/j.ajpath.2011.06.032
   Torres S, 2015, CLIN CANCER RES, V21, P4892, DOI 10.1158/1078-0432.CCR-14-3096
   Tsai JH, 2012, CANCER CELL, V22, P725, DOI 10.1016/j.ccr.2012.09.022
   Valdes-Mora F, 2009, ANN SURG ONCOL, V16, P78, DOI 10.1245/s10434-008-0166-x
   Vermeulen L, 2010, NAT CELL BIOL, V12, P468, DOI 10.1038/ncb2048
   Wan FN, 2015, ONCOTARGET, V6, P27378, DOI 10.18632/oncotarget.4860
   Watson MA, 2007, CLIN CANCER RES, V13, P5001, DOI 10.1158/1078-0432.CCR-07-0024
   Wei SC, 2015, NAT CELL BIOL, V17, P678, DOI 10.1038/ncb3157
   Wendt MK, 2009, FUTURE ONCOL, V5, P1145, DOI 10.2217/FON.09.90
   Xie FW, 2009, CLIN EXP METASTAS, V26, P1025, DOI 10.1007/s10585-009-9292-5
   Xu J, 2009, CELL RES, V19, P156, DOI 10.1038/cr.2009.5
   Yang J, 2004, CELL, V117, P927, DOI 10.1016/j.cell.2004.06.006
NR 53
TC 49
Z9 50
U1 1
U2 20
PU NATURE PUBLISHING GROUP
PI LONDON
PA MACMILLAN BUILDING, 4 CRINAN ST, LONDON N1 9XW, ENGLAND
SN 0950-9232
EI 1476-5594
J9 ONCOGENE
JI Oncogene
PD OCT 6
PY 2016
VL 35
IS 40
BP 5224
EP 5236
DI 10.1038/onc.2016.57
PG 13
WC Biochemistry & Molecular Biology; Oncology; Cell Biology; Genetics & Heredity
SC Biochemistry & Molecular Biology; Oncology; Cell Biology; Genetics & Heredity
GA DZ7NO
UT WOS:000386053000002
PM 26973246
DA 2023-09-23
ER

PT J
AU Sandoval, P
   Jimenez-Heffernan, JA
   Guerra-Azcona, G
   Perez-Lozano, ML
   Rynne-Vidal, A
   Albar-Vizcaino, P
   Gil-Vera, F
   Martin, P
   Coronado, MJ
   Barcena, C
   Dotor, J
   Majano, PL
   Peralta, AA
   Lopez-Cabrera, M
AF Sandoval, Pilar
   Jimenez-Heffernan, Jose A.
   Guerra-Azcona, Gonzalo
   Perez-Lozano, Maria L.
   Rynne-Vidal, Angela
   Albar-Vizcaino, Patricia
   Gil-Vera, Fernando
   Martin, Paloma
   Jose Coronado, Maria
   Barcena, Carmen
   Dotor, Javier
   Lorenzo Majano, Pedro
   Aguilera Peralta, Abelardo
   Lopez-Cabrera, Manuel
TI Mesothelial-to-mesenchymal transition in the pathogenesis of post-surgical peritoneal adhesions
SO JOURNAL OF PATHOLOGY
LA English
DT Article
DE post-surgical adhesions; mesothelial-to-mesenchymal transition; TGF-
ID carcinoma-associated-fibroblasts; endothelial growth-factor; myofibroblastic conversion; dialysis; cells; prevention; membrane; fibrosis; tissue; pathophysiology
AB Peritoneal adhesions (PAs) are fibrotic bands formed between bowel loops, solid organs, and the parietal peritoneum, which may appear following surgery, infection or endometriosis. They represent an important health problem with no effective treatment. Mesothelial cells (MCs) line the peritoneal cavity and undergo a mesothelial-to-mesenchymal transition (MMT) under pathological conditions, transforming into myofibroblasts, which are abundant in peritoneal fibrotic tissue. The aim of this study was to investigate if peritoneal MCs undergo a MMT contributing to the formation of post-surgical adhesions. Biopsies from patients with PAs were analysed by immunohistochemistry, immunofluorescence, and quantitative RT-PCR. A mouse model of PAs based on ischaemic buttons was used to modulate MMT by blocking the transforming growth factor-beta (TGF-) pathway. The severity of adhesions and MMT-related marker expression were studied. We observed myofibroblasts derived from the conversion of MCs in submesothelial areas of patients with PAs. In addition, MMT-related markers were dysregulated in adhesion zones when compared to distant normal peritoneal tissue of the same patient. In animal experiments, blockage of TGF- resulted in molecular reprogramming of markers related to the mesenchymal conversion of MCs and in a significant decrease in the severity of the adhesions. These data indicate for the first time that MMT is involved in PA pathogenesis. This finding opens new therapeutic strategies to interfere with adhesion formation by modulating MMT with a wide range of pharmacological agents. Copyright (c) 2016 Pathological Society of Great Britain and Ireland. Published by John Wiley & Sons, Ltd.
C1 [Sandoval, Pilar; Perez-Lozano, Maria L.; Rynne-Vidal, Angela; Lopez-Cabrera, Manuel] CSIC Cantoblanco, Ctr Biol Mol Severo Ochoa, Madrid, Spain.
   [Jimenez-Heffernan, Jose A.] Hosp Univ La Princesa, Inst Invest Sanitaria Princesa IP, Dept Anat Patol, Madrid 28006, Spain.
   [Guerra-Azcona, Gonzalo; Gil-Vera, Fernando] Clin Quiron San Camilo, Serv Cirugia, Madrid, Spain.
   [Albar-Vizcaino, Patricia; Lorenzo Majano, Pedro; Aguilera Peralta, Abelardo] Hosp Univ La Princesa, Inst Invest Sanitaria Princesa IP, Unidad Biol Mol, C Diego Leon 62, Madrid 28006, Spain.
   [Albar-Vizcaino, Patricia; Lorenzo Majano, Pedro; Aguilera Peralta, Abelardo] Hosp Univ La Princesa, Inst Invest Sanitaria Princesa IP, Serv Nefrol, C Diego Leon 62, Madrid 28006, Spain.
   [Martin, Paloma] Hosp Univ Puerta Hierro, Dept Anat Patol, Madrid, Spain.
   [Jose Coronado, Maria] Hosp Puerta Hierro, Unidad Microscopia Confocal, Inst Invest Sanitaria, Madrid, Spain.
   [Barcena, Carmen] Hosp Univ 12 Octubre, Dept Anat Patol, Madrid, Spain.
   [Dotor, Javier] Zizur Mayor, Digna Biotech, Navarra, Spain.
C3 Consejo Superior de Investigaciones Cientificas (CSIC); CSIC - Centro de Biologia Molecular Severo Ochoa (CBM); Hospital Puerta de Hierro-Majadahonda; Hospital Puerta de Hierro-Majadahonda; Hospital Universitario 12 de Octubre
RP Peralta, AA (通讯作者)，Hosp Univ La Princesa, Inst Invest Sanitaria Princesa IP, Unidad Biol Mol, C Diego Leon 62, Madrid 28006, Spain.; Peralta, AA (通讯作者)，Hosp Univ La Princesa, Inst Invest Sanitaria Princesa IP, Serv Nefrol, C Diego Leon 62, Madrid 28006, Spain.
EM abelardo.aguilera@salud.madrid.org
CR Acloque H, 2009, J CLIN INVEST, V119, P1438, DOI 10.1172/JCI38019
   Aguilera A, 2005, INT J ARTIF ORGANS, V28, P164, DOI 10.1177/039139880502800213
   Aguilera Abelardo, 2005, CURR OPIN INVESTIG DRUGS, V6, P262
   Aoki S, 2013, J ARTIF ORGANS, V16, P322, DOI 10.1007/s10047-013-0702-8
   Aroeira LS, 2005, AM J KIDNEY DIS, V46, P938, DOI 10.1053/j.ajkd.2005.08.011
   Aroeira LS, 2007, J AM SOC NEPHROL, V18, P2004, DOI 10.1681/ASN.2006111292
   Arung W, 2011, WORLD J GASTROENTERO, V17, P4545, DOI 10.3748/wjg.v17.i41.4545
   Atta HM, 2011, WORLD J GASTROENTERO, V17, P5049, DOI 10.3748/wjg.v17.i46.5049
   Attard JAP, 2007, CAN J SURG, V50, P291
   Brochhausen C, 2012, J GASTROINTEST SURG, V16, P1256, DOI 10.1007/s11605-011-1819-9
   Busnadiego O, 2015, J AM SOC NEPHROL, V26, P173, DOI 10.1681/ASN.2013070799
   Cahill RA, 2006, SURGERY, V140, P108, DOI 10.1016/j.surg.2006.01.020
   Campbell JH, 2000, J VASC RES, V37, P364, DOI 10.1159/000025752
   Chegini N, 2008, SEMIN REPROD MED, V26, P298, DOI 10.1055/s-0028-1082388
   Chen YT, 2014, J AM SOC NEPHROL, V25, P2847, DOI 10.1681/ASN.2013101079
   Chiang SC, 2000, J PEDIATR SURG, V35, P189, DOI 10.1016/S0022-3468(00)90008-3
   Demir AY, 2004, HUM REPROD, V19, P21, DOI 10.1093/humrep/deh042
   Dotor J, 2007, CYTOKINE, V39, P106, DOI 10.1016/j.cyto.2007.06.004
   Duan WJ, 2014, AM J PATHOL, V184, P2275, DOI 10.1016/j.ajpath.2014.04.014
   Ellis H, 2009, INT J SURG, V7, P187, DOI 10.1016/j.ijsu.2009.04.004
   Gonzalez-Mateo GT, 2014, PLOS ONE, V9, P0, DOI 10.1371/journal.pone.0108477
   Greene AK, 2005, ANN SURG, V242, P140, DOI 10.1097/01.sla.0000167847.53159.c1
   Guo H, 2009, BRIT J SURG, V96, P1323, DOI 10.1002/bjs.6722
   Imudia AN, 2008, SEMIN REPROD MED, V26, P289, DOI 10.1055/s-0028-1082387
   Iwano M, 2002, J CLIN INVEST, V110, P341, DOI 10.1172/JCI200215518
   Jimenez-Heffernan JA, 2004, VIRCHOWS ARCH, V444, P247, DOI 10.1007/s00428-003-0963-3
   Kalluri R, 2003, J CLIN INVEST, V112, P1776, DOI 10.1172/JCI200320530
   Karki S, 2014, FASEB J, V28, P1122, DOI 10.1096/fj.13-236828
   Kim S, 2008, J SURG RES, V149, P115, DOI 10.1016/j.jss.2007.10.010
   Lamouille S, 2014, NAT REV MOL CELL BIO, V15, P178, DOI 10.1038/nrm3758
   Liakakos T, 2001, DIGEST SURG, V18, P260, DOI 10.1159/000050149
   Liu Y, 2015, PERITON DIALYSIS INT, V35, P14, DOI 10.3747/pdi.2014.00188
   Lopez-Cabrera Manuel, 2014, ADV MED, V2014, P473134, DOI 10.1155/2014/473134
   Loureiro J, 2013, PLOS ONE, V8, P0, DOI 10.1371/journal.pone.0061165
   Loureiro J, 2011, J AM SOC NEPHROL, V22, P1682, DOI 10.1681/ASN.2010111197
   Loureiro J, 2010, NEPHROL DIAL TRANSPL, V25, P1098, DOI 10.1093/ndt/gfp618
   Lua I, 2015, AM J PATHOL, V185, P3258, DOI 10.1016/j.ajpath.2015.08.009
   Perez-Lozano ML, 2013, PLOS ONE, V8, P0, DOI 10.1371/journal.pone.0060776
   Nasreen N, 2009, AM J PHYSIOL-LUNG C, V297, PL115, DOI 10.1152/ajplung.90587.2008
   Oncel M, 2005, TECH COLOPROCTOL, V9, P29, DOI 10.1007/s10151-005-0189-2
   Patel P, 2010, KIDNEY INT, V77, P319, DOI 10.1038/ki.2009.436
   Peyton CC, 2012, J SURG RES, V178, P545, DOI 10.1016/j.jss.2012.07.053
   Reed KL, 2004, P NATL ACAD SCI USA, V101, P9115, DOI 10.1073/pnas.0403210101
   Rynne-Vidal A, 2015, CANCERS, V7, P1994, DOI 10.3390/cancers7040872
   Saltzman AK, 1996, AM J OBSTET GYNECOL, V174, P1502, DOI 10.1016/S0002-9378(96)70596-3
   Sandoval P, 2013, J PATHOL, V231, P517, DOI 10.1002/path.4281
   Sandoval P, 2010, LAB INVEST, V90, P1517, DOI 10.1038/labinvest.2010.111
   Sekiguchi Y, 2012, J CELL MOL MED, V16, P1934, DOI 10.1111/j.1582-4934.2011.01493.x
   Strippoli R, 2015, EMBO MOL MED, V7, P102, DOI 10.15252/emmm.201404127
   Strippoli R, 2012, PLOS ONE, V7, P0, DOI 10.1371/journal.pone.0031492
   Suzuki T, 2015, SCI REP-UK, V5, P0, DOI 10.1038/srep07668
   ten Broek RPG, 2013, HUM REPROD UPDATE, V19, P12, DOI 10.1093/humupd/dms032
   Thiery JP, 2009, CELL, V139, P871, DOI 10.1016/j.cell.2009.11.007
   Tooulou M, 2015, INT J NEPHROL, V2015, P0, DOI 10.1155/2015/987415
   van Goor H, 2007, COLORECTAL DIS, V9, P25, DOI 10.1111/j.1463-1318.2007.01358.x
   Wakabayashi K, 2014, J NEPHROL, V27, P507, DOI 10.1007/s40620-014-0133-5
   Ward BC, 2011, J SURG RES, V165, P91, DOI 10.1016/j.jss.2009.09.015
   Whang SH, 2011, J SURG RES, V167, P245, DOI 10.1016/j.jss.2009.06.020
   Yanez-Mo M, 2003, NEW ENGL J MED, V348, P403, DOI 10.1056/NEJMoa020809
   Yang AH, 2003, KIDNEY INT, V63, P1530, DOI 10.1046/j.1523-1755.2003.00861.x
   Zhang J, 2008, PERITON DIALYSIS INT, V28, P497
NR 61
TC 63
Z9 63
U1 3
U2 40
PU WILEY
PI HOBOKEN
PA 111 RIVER ST, HOBOKEN 07030-5774, NJ USA
SN 0022-3417
EI 1096-9896
J9 J PATHOL
JI J. Pathol.
PD MAY 15
PY 2016
VL 239
IS 1
BP 48
EP 59
DI 10.1002/path.4695
PG 12
WC Oncology; Pathology
SC Oncology; Pathology
GA DJ6QE
UT WOS:000374337200006
PM 27071481
DA 2023-09-23
ER

PT J
AU Ampuja, M
   Alarmo, EL
   Owens, P
   Havunen, R
   Gorska, AE
   Moses, HL
   Kallioniemi, A
AF Ampuja, M.
   Alarmo, E. L.
   Owens, P.
   Havunen, R.
   Gorska, A. E.
   Moses, H. L.
   Kallioniemi, A.
TI The impact of bone morphogenetic protein 4 (BMP4) on breast cancer metastasis in a mouse xenograft model
SO CANCER LETTERS
LA English
DT Article
DE Bone morphogenetic protein; BMP4; Breast cancer; In vivo metastasis model; Bioluminescence imaging
ID cells; suppresses; activation; regulator; migration; invasion; prostate; growth; differentiation; proliferation
AB Bone morphogenetic protein 4 (BMP4) is a key regulator of cell proliferation and differentiation. In breast cancer cells, BMP4 has been shown to reduce proliferation in vitro and interestingly, in some cases, also to induce migration and invasion. Here we investigated whether BMP4 influences breast cancer metastasis formation by using a xenograft mouse model. MDA-MB-231 breast cancer cells were injected intracardially into mice and metastasis formation was monitored using bioluminescence imaging. Mice treated with BMP4 developed metastases slightly earlier as compared to control animals but the overall number of metastases was similar in both groups (13 in the BMP4 group vs. 12 in controls). In BMP4treated mice, bone metastases were more common (10 vs. 7) but adrenal gland metastases were less frequent (1 vs. 5) than in controls. Immunostaining revealed no differences in signaling activation, proliferation rate, blood vessel formation, EMT markers or the number of cancer -associated fibroblasts between the treatment groups. In conclusion, BMP4 caused a trend towards accelerated metastasis formation, especially in bone. More work is needed to uncover the long-term effects of BMP4 and the clinical relevance of these findings. (C) 2016 Elsevier Ireland Ltd. All rights reserved.
C1 [Ampuja, M.; Alarmo, E. L.; Havunen, R.; Kallioniemi, A.] Univ Tampere, BioMediTech, FIN-33101 Tampere, Finland.
   [Owens, P.; Gorska, A. E.; Moses, H. L.] Vanderbilt Univ, Vanderbilt Ingram Canc Ctr, Dept Canc Biol, 221 Kirkland Hall, Nashville, TN 37235 USA.
C3 Tampere University; Vanderbilt University
RP Kallioniemi, A (通讯作者)，Univ Tampere, BioMediTech, FIN-33101 Tampere, Finland.
EM anne.kallioniemi@uta.fi
FU Finnish Cancer Organizations; Competitive State Research Financing of the Expert Responsibility area of Tampere University Hospital (the unit of FimLab); Doctoral Programme in Biomedicine and Biotechnology; Cancer Foundation Finland sr [150087] Funding Source: researchfish
CR Adams LM, 2007, CELL BIOL INT, V31, P191, DOI 10.1016/j.cellbi.2006.09.022
   Alarmo EL, 2013, MODERN PATHOL, V26, P10, DOI 10.1038/modpathol.2012.128
   Alarmo EL, 2010, ENDOCR-RELAT CANCER, V17, PR123, DOI 10.1677/ERC-09-0273
   Ampuja M, 2013, BMC CANCER, V13, P0, DOI 10.1186/1471-2407-13-429
   Augsten M, 2014, FRONT ONCOL, V4, P0, DOI 10.3389/fonc.2014.00062
   Buckley S, 2004, AM J PHYSIOL-LUNG C, V286, PL81, DOI 10.1152/ajplung.00160.2003
   Buijs JT, 2007, AM J PATHOL, V171, P1047, DOI 10.2353/ajpath.2007.070168
   Cao Y, 2014, CANCER RES, V74, P5091, DOI 10.1158/0008-5472.CAN-13-3171
   Carreira AC, 2014, J DENT RES, V93, P335, DOI 10.1177/0022034513518561
   Chiu CY, 2012, MOL CANCER RES, V10, P415, DOI 10.1158/1541-7786.MCR-11-0293
   Farnsworth RH, 2011, CANCER RES, V71, P6547, DOI 10.1158/0008-5472.CAN-11-0200
   Fournier PGJ, 2015, CANCER CELL, V27, P809, DOI 10.1016/j.ccell.2015.04.009
   Gao XQ, 2013, CELL TRANSPLANT, V22, P2393, DOI 10.3727/096368912X658854
   Gordon KJ, 2009, CARCINOGENESIS, V30, P238, DOI 10.1093/carcin/bgn274
   Gordon LA, 2003, INT J CANCER, V106, P8, DOI 10.1002/ijc.11172
   Guo D, 2012, MOL CELL BIOCHEM, V363, P179, DOI 10.1007/s11010-011-1170-1
   Hardaway AL, 2015, CLIN EXP METASTAS, V32, P353, DOI 10.1007/s10585-015-9714-5
   Hollern DP, 2014, MOL CELL BIOL, V34, P3229, DOI 10.1128/MCB.00737-14
   Kallioniemi A, 2012, CANCER GENET-NY, V205, P267, DOI 10.1016/j.cancergen.2012.05.009
   Kang YB, 2003, CANCER CELL, V3, P537, DOI 10.1016/S1535-6108(03)00132-6
   Katsuno Y, 2008, ONCOGENE, V27, P6322, DOI 10.1038/onc.2008.232
   Ketolainen JM, 2010, BREAST CANCER RES TR, V124, P377, DOI 10.1007/s10549-010-0808-0
   Klose A, 2011, NEOPLASIA, V13, P276, DOI 10.1593/neo.101540
   Kordek R, 2010, J EXP CLIN CANC RES, V29, P0, DOI 10.1186/1756-9966-29-39
   Liu XJ, 2010, WORLD J SURG ONCOL, V8, P0, DOI 10.1186/1477-7819-8-7
   Lo KWH, 2012, ADV DRUG DELIVER REV, V64, P1277, DOI 10.1016/j.addr.2012.03.014
   Lombardo Y, 2011, GASTROENTEROLOGY, V140, P297, DOI 10.1053/j.gastro.2010.10.005
   Mihic-Probst D, 2012, PLOS ONE, V7, P0, DOI 10.1371/journal.pone.0033571
   Miyazono K, 2005, CYTOKINE GROWTH F R, V16, P251, DOI 10.1016/j.cytogfr.2005.01.009
   Nishanian TG, 2004, CANCER BIOL THER, V3, P667
   Nohe A, 2004, CELL SIGNAL, V16, P291, DOI 10.1016/j.cellsig.2003.08.011
   Owens P, 2015, ONCOGENE, V34, P2437, DOI 10.1038/onc.2014.189
   Owens P, 2013, PLOS ONE, V8, P0, DOI 10.1371/journal.pone.0067533
   Pal A, 2012, CANCER RES, V72, P4818, DOI 10.1158/0008-5472.CAN-12-0154
   Park KS, 2015, TUMOR BIOL, V36, P3549, DOI 10.1007/s13277-014-2991-9
   Piccirillo SGM, 2006, NATURE, V444, P761, DOI 10.1038/nature05349
   Pickup MW, 2015, ONCOTARGET, V6, P22890, DOI 10.18632/oncotarget.4413
   Rider CC, 2010, BIOCHEM J, V429, P1, DOI 10.1042/BJ20100305
   Rodriguez-Martinez A, 2011, BMC MED GENOMICS, V4, P0, DOI 10.1186/1755-8794-4-80
   Schmidt-Bleek K, 2016, CYTOKINE GROWTH F R, V27, P141, DOI 10.1016/j.cytogfr.2015.11.006
   Shishido-Hara Y, 2010, DIAGN PATHOL, V5, P0, DOI 10.1186/1746-1596-5-55
   Shon SK, 2009, BIOCHEM BIOPH RES CO, V385, P198, DOI 10.1016/j.bbrc.2009.05.038
   Tarragona M, 2012, J BIOL CHEM, V287, P21346, DOI 10.1074/jbc.M112.355834
   Theriault BL, 2007, CARCINOGENESIS, V28, P1153, DOI 10.1093/carcin/bgm015
   Tsuchida R, 2014, ONCOGENE, V33, P3803, DOI 10.1038/onc.2013.358
   Usas A, 2009, TISSUE ENG PT A, V15, P285, DOI 10.1089/ten.tea.2008.0130
   Weidle UH, 2016, CANCER GENOM PROTEOM, V13, P1
   Weiss A, 2013, WIRES DEV BIOL, V2, P47, DOI 10.1002/wdev.86
   Ye L, 2009, INT J MOL MED, V24, P591, DOI 10.3892/ijmm_00000269
   Yoneda T, 2001, J BONE MINER RES, V16, P1486, DOI 10.1359/jbmr.2001.16.8.1486
   Zhao GQ, 2003, GENESIS, V35, P43, DOI 10.1002/gene.10167
   Zhao H, 2008, GENE DEV, V22, P722, DOI 10.1101/gad.1636408
NR 52
TC 19
Z9 19
U1 1
U2 24
PU ELSEVIER IRELAND LTD
PI CLARE
PA ELSEVIER HOUSE, BROOKVALE PLAZA, EAST PARK SHANNON, CO, CLARE, 00000, IRELAND
SN 0304-3835
EI 1872-7980
J9 CANCER LETT
JI Cancer Lett.
PD JUN 1
PY 2016
VL 375
IS 2
BP 238
EP 244
DI 10.1016/j.canlet.2016.03.008
PG 7
WC Oncology
SC Oncology
GA DL4TT
UT WOS:000375630800005
PM 26970275
DA 2023-09-23
ER

PT J
AU Errarte, P
   Guarch, R
   Pulido, R
   Blanco, L
   Nunes-Xavier, CE
   Beitia, M
   Gil, J
   Angulo, JC
   Lopez, JI
   Larrinaga, G
AF Errarte, Peio
   Guarch, Rosa
   Pulido, Rafael
   Blanco, Lorena
   Nunes-Xavier, Caroline E.
   Beitia, Maider
   Gil, Javier
   Angulo, Javier C.
   Lopez, Jose I.
   Larrinaga, Gorka
TI The Expression of Fibroblast Activation Protein in Clear Cell Renal Cell Carcinomas Is Associated with Synchronous Lymph Node Metastases
SO PLOS ONE
LA English
DT Article
ID cancer-associated fibroblasts; mesenchymal transition; prognostic-factors; progression; survival; microenvironment; immunotherapy; impact; stroma; alpha
AB Clear cell renal cell carcinoma (CCRCC) is a heterogeneous and complex disease that frequently develops distant metastases. Fibroblast activation protein (FAP) is a serine peptidase the expression of which in cancer-associated fibroblasts has been associated with higher risk of metastases and poor survival. The objective of this study was to evaluate the role of FAP in metastatic CCRCC (mCCRCC). A series of 59 mCCRCC retrospectively collected was included in the study. Metastases developed either synchronous (n = 14) or metachronous to renal disease (n = 45). Tumor specimens were obtained from both primary lesion (n = 59) and metastases (n = 54) and FAP expression was immunohistochemically analyzed. FAP expression in fibroblasts from primary tumors correlated with FAP expression in the corresponding metastatic lesions. Also, primary and metastatic FAP expression was correlated with large tumor diameter (>7cm), high grade (G3/4), high stage (pT3/4), tumor necrosis and sarcomatoid transformation. The expression of FAP in primary tumors and in their metastases was associated both with synchronous metastases and also with metastases to the lymph nodes. FAP expression in the primary tumor was correlated with worse 10-year overall survival. Immunohistochemical detection of FAP in the stromal tumor fibroblasts could be a biomarker of early lymph node metastatic status and therefore could account for the poor prognosis of FAP positive CCRCC.
C1 [Errarte, Peio; Beitia, Maider; Gil, Javier; Larrinaga, Gorka] Univ Basque Country UPV EHU, Dept Physiol, Leioa, Spain.
   [Errarte, Peio; Beitia, Maider; Larrinaga, Gorka] Univ Basque Country UPV EHU, Sch Nursing, Dept Nursing 1, Leioa, Spain.
   [Errarte, Peio; Pulido, Rafael; Blanco, Lorena; Nunes-Xavier, Caroline E.; Beitia, Maider; Gil, Javier; Lopez, Jose I.; Larrinaga, Gorka] BioCruces Hlth Res Inst, Canc Biomarkers Grp, Baracaldo, Bizkaia, Spain.
   [Guarch, Rosa] Complejo Hosp B Navarra, Dept Pathol, Navarra, Spain.
   [Pulido, Rafael] Basque Fdn Sci, Ikerbasque, Bilbao, Bizkaia, Spain.
   [Nunes-Xavier, Caroline E.] Radiumhospitalet, Oslo Univ Hosp, Inst Canc Res, Dept Tumor Biol, Oslo, Norway.
   [Angulo, Javier C.] Univ Europea Madrid, Hosp Getafe, Dept Urol, Madrid, Spain.
   [Lopez, Jose I.] Univ Basque Country UPV EHU, Cruces Univ Hosp, Dept Pathol, Baracaldo, Bizkaia, Spain.
C3 University of Basque Country; University of Basque Country; Servicio Navarro de Salud - Osasunbidea; Basque Foundation for Science; University of Oslo; Hospital Universitario de Getafe; European University of Madrid; Hospital Universitario Cruces; University of Basque Country
RP Larrinaga, G (通讯作者)，Univ Basque Country UPV EHU, Dept Physiol, Leioa, Spain.; Larrinaga, G (通讯作者)，Univ Basque Country UPV EHU, Sch Nursing, Dept Nursing 1, Leioa, Spain.; Larrinaga, G (通讯作者)，BioCruces Hlth Res Inst, Canc Biomarkers Grp, Baracaldo, Bizkaia, Spain.
EM gorka.larrinaga@ehu.eus
FU Ministerio de Economia y Competitividad (Spain) [SAF2013-48812-R]; de Basque Government [IT 8-11/13]; University of the Basque Country (UPV/EHU) [EHUA14/25]; Basque Government [PRE_2013_1_762, PRE_2015_2_0148]
CR [Anonymous], 2014, UROLOGIC SURG PATHOL, V0, P0
   Augoff K, 2014, ONCOL REP, V31, P2820, DOI 10.3892/or.2014.3162
   Baird SK, 2015, CLIN EXP METASTAS, V32, P507, DOI 10.1007/s10585-015-9723-4
   Bostrom AK, 2012, HUM PATHOL, V43, P708, DOI 10.1016/j.humpath.2011.06.019
   Brennen WN, 2016, PROSTATE, V76, P552, DOI 10.1002/pros.23145
   Brennen WN, 2014, PROSTATE, V74, P1308, DOI 10.1002/pros.22847
   Brennen WN, 2012, JNCI-J NATL CANCER I, V104, P1320, DOI 10.1093/jnci/djs336
   Edge SB, 2010, AJCC CANC STAGING MA, V0, P0
   ELSON PJ, 1988, CANCER RES, V48, P7310
   Escudier B, 2014, ANN ONCOL, V25, P49, DOI 10.1093/annonc/mdu259
   Escudier B, 2007, J UROLOGY, V178, P1901, DOI 10.1016/j.juro.2007.07.035
   Ferlay J, 2010, EUR J CANCER, V46, P765, DOI 10.1016/j.ejca.2009.12.014
   FUHRMAN SA, 1982, AM J SURG PATHOL, V6, P655, DOI 10.1097/00000478-198210000-00007
   Incorvaia L, 2016, ONCOTARGET, V7, P21259, DOI 10.18632/oncotarget.7267
   Kelly T, 2012, INT REV CEL MOL BIO, V297, P83, DOI 10.1016/B978-0-12-394308-8.00003-0
   Kroeger N, 2015, EUR UROL, V68, P506, DOI 10.1016/j.eururo.2014.11.054
   Kwak C, 2007, TUMORI J, V93, P68
   Larrinaga G, 2012, AM J PHYSIOL-RENAL, V303, PF1584, DOI 10.1152/ajprenal.00477.2012
   Leibovich BC, 2005, J UROLOGY, V174, P1759, DOI 10.1097/01.ju.0000177487.64651.3a
   Li ZJ, 2016, ONCOTARGET, V7, P16172, DOI 10.18632/oncotarget.7473
   Ljungberg B, 2015, EUR UROL, V67, P913, DOI 10.1016/j.eururo.2015.01.005
   Marx J, 2008, SCIENCE, V320, P38, DOI 10.1126/science.320.5872.38
   Montel V, 2006, INT J CANCER, V119, P251, DOI 10.1002/ijc.21757
   Mourad WF, 2014, AM J CLIN ONCOL-CANC, V37, P498, DOI 10.1097/COC.0b013e31825d5522
   Piva F, 2016, MOL DIAGN THER, V20, P111, DOI 10.1007/s40291-016-0192-5
   Ruger R, 2014, J CONTROL RELEASE, V186, P1, DOI 10.1016/j.jconrel.2014.04.050
   Santoni M, 2015, J EXP CLIN CANC RES, V34, P0, DOI 10.1186/s13046-015-0122-0
   Semeniuk-Wojtas A, 2016, UROL ONCOL-SEMIN ORI, V34, P215, DOI 10.1016/j.urolonc.2015.12.013
   Siegel RL, 2017, CA-CANCER J CLIN, V67, P7, DOI 10.3322/caac.21387
   Tansi FL, 2016, BIOMATERIALS, V88, P70, DOI 10.1016/j.biomaterials.2016.02.028
   Teichgraber V, 2015, ADV MED SCI-POLAND, V60, P264, DOI 10.1016/j.advms.2015.04.006
   Varona A, 2010, BMC CANCER, V10, P0, DOI 10.1186/1471-2407-10-193
   Volpe A, 2010, WORLD J UROL, V28, P319, DOI 10.1007/s00345-010-0540-8
   Xu YZ, 2015, TUMOR BIOL, V36, P3483, DOI 10.1007/s13277-014-2984-8
   Zhou B, 2014, J ORAL PATHOL MED, V43, P585, DOI 10.1111/jop.12172
   Zi FM, 2015, MOL MED REP, V11, P3203, DOI 10.3892/mmr.2015.3197
NR 40
TC 32
Z9 32
U1 0
U2 23
PU PUBLIC LIBRARY SCIENCE
PI SAN FRANCISCO
PA 1160 BATTERY STREET, STE 100, SAN FRANCISCO, CA 94111 USA
SN 1932-6203
EI 
J9 PLOS ONE
JI PLoS One
PD DEC 29
PY 2016
VL 11
IS 12
BP 
EP 
DI 10.1371/journal.pone.0169105
PG 13
WC Multidisciplinary Sciences
SC Science & Technology - Other Topics
GA EG7KQ
UT WOS:000391226900076
PM 28033421
DA 2023-09-23
ER

PT J
AU Schmitz, S
   Machiels, JP
AF Schmitz, Sandra
   Machiels, Jean-Pascal
TI Targeting the Tumor Environment in Squamous Cell Carcinoma of the Head and Neck
SO CURRENT TREATMENT OPTIONS IN ONCOLOGY
LA English
DT Review
DE Squamous cell carcinoma; Head and neck cancer; Angiogenesis; Immunology; New treatment options; Extracellular matrix; Cancer associated fibroblasts; Preclinical data; Clinical data
ID cancer-associated fibroblasts; to-mesenchymal transition; growth-factor receptor; lymph-node metastases; phase-ii; predictive biomarker; human-papillomavirus; monoclonal-antibody; versican expression; radiation-therapy
AB The survival rate for patients with advanced stages of squamous cell carcinoma of the head and neck (SCCHN) remains poor despite multimodal treatment options. Cetuximab, an anti-EGFR inhibitor, is the only FDA-approved targeted agent for this disease. Recent findings have implicated modifications of the microenvironment and, consequently, phenotypical modifications of the cancer cell, in treatment resistance mechanisms. For many years, cancer research has focused mainly on targetable sites on or inside the cancer cell. Nowadays, in preclinical and clinical studies, a greater emphasis is being placed on drugs that target the tumor microenvironment. Potential targets relate to tumor vascularization, immunology, extracellular matrix components, or cancer-associated fibroblasts. The combination of these new agents with standard treatment options is of particular interest to overcome resistance mechanisms and/or to increase treatment efficacy. Whereas antiangiogenic agents show poor clinical activity, immunotherapy seems to be a more promising tool with an objective response rate (ORR) of 20 % in patients with recurrent and/or metastatic squamous cell carcinoma (R/M SCC). Other targets, located inside the extracellular matrix or on cancer associated fibroblasts, are under preclinical investigation. These new agents all need to be tested in clinical trials alone, or in combination with standard treatment modalities, based on preclinical data. To increase our knowledge of the complex network between the cancer cell and its environment, preclinical studies should consider co-culture models, and clinical studies should incorporate a translational research objective.
C1 [Schmitz, Sandra] Clin Univ St Luc, Dept Head & Neck Surg, Inst Roi Albert II, Ave Hippocrate, B-1200 Brussels, Belgium.
   [Schmitz, Sandra; Machiels, Jean-Pascal] Catholic Univ Louvain, Inst Rech Clin & Expt MIRO, Ave Hippocrate, B-1200 Brussels, Belgium.
   [Machiels, Jean-Pascal] Clin Univ St Luc, Dept Med Oncol, Inst Roi Albert II, B-1200 Brussels, Belgium.
C3 Universite Catholique Louvain; Cliniques Universitaires Saint-Luc; Universite Catholique Louvain; Universite Catholique Louvain; Cliniques Universitaires Saint-Luc
RP Schmitz, S (通讯作者)，Clin Univ St Luc, Dept Head & Neck Surg, Inst Roi Albert II, Ave Hippocrate, B-1200 Brussels, Belgium.; Schmitz, S (通讯作者)，Catholic Univ Louvain, Inst Rech Clin & Expt MIRO, Ave Hippocrate, B-1200 Brussels, Belgium.
EM sandra.schmitz@uclouvain.be
CR Afratis N, 2012, FEBS J, V279, P1177, DOI 10.1111/j.1742-4658.2012.08529.x
   Albert S, 2013, HEAD NECK-J SCI SPEC, V35, P1819, DOI 10.1002/hed.23217
   Albert S, 2012, ORAL ONCOL, V48, P1263, DOI 10.1016/j.oraloncology.2012.06.010
   Albrengues J, 2015, NAT COMMUN, V6, P0, DOI 10.1038/ncomms10204
   Aoudjit Fawzi, 2012, CHEMOTHER RES PRACT, V2012, P283181, DOI 10.1155/2012/283181
   Argiris A, 2013, ANN ONCOL, V24, P220, DOI 10.1093/annonc/mds245
   Argiris A, 2015, J CLIN ONCOL, V0, P33
   Arichi Naoko, 2015, ONCOSCIENCE, V2, P193
   Azad BB, 2016, ONCOTARGET, V0, P0
   Bi XL, 2013, CHIN J CANCER, V32, P266, DOI 10.5732/cjc.012.10301
   Blumenschein GR, 2012, J CLIN ONCOL, V0, P30
   Boeckx C, 2015, AM J CANCER RES, V5, P1921
   Brooks HD, 2011, CANCER-AM CANCER SOC, V117, P2112, DOI 10.1002/cncr.25769
   Burduk PK, 2015, HEAD NECK-J SCI SPEC, V37, P418, DOI 10.1002/hed.23618
   Chen DS, 2013, IMMUNITY, V39, P1, DOI 10.1016/j.immuni.2013.07.012
   Choong NW, 2010, INVEST NEW DRUG, V28, P677, DOI 10.1007/s10637-009-9296-7
   De Boeck A, 2010, ORAL ONCOL, V46, P336, DOI 10.1016/j.oraloncology.2010.01.016
   De Wever O, 2004, FASEB J, V18, P1016, DOI 10.1096/fj.03-1110fje
   Dil N, 2012, HEAD NECK ONCOL, V4, P0, DOI 10.1186/1758-3284-4-11
   Erez N, 2010, CANCER CELL, V17, P135, DOI 10.1016/j.ccr.2009.12.041
   Eustace BK, 2004, CELL CYCLE, V3, P1098
   Ferris RL, 2015, J CLIN ONCOL, V33, P3293, DOI 10.1200/JCO.2015.61.1509
   Feugaing DDS, 2013, EUR J CELL BIOL, V92, P1, DOI 10.1016/j.ejcb.2012.08.004
   Fountzilas G, 2010, CANCER CHEMOTH PHARM, V65, P649, DOI 10.1007/s00280-009-1070-1
   Fury MG, 2012, CANCER-AM CANCER SOC, V118, P5008, DOI 10.1002/cncr.27498
   Gaggioli C, 2007, NAT CELL BIOL, V9, P1392, DOI 10.1038/ncb1658
   GERLOWSKI LE, 1986, MICROVASC RES, V31, P288, DOI 10.1016/0026-2862(86)90018-X
   Gillison ML, 2015, HEMATOL ONCOL CLIN N, V29, P1045, DOI 10.1016/j.hoc.2015.08.003
   Gregoire V, 2010, ANN ONCOL, V21, Pv184, DOI 10.1093/annonc/mdq185
   Hammerman PS, 2011, CANCER DISCOV, V1, P78, DOI 10.1158/2159-8274.CD-11-0005
   Harari PM, 2011, J CLIN ONCOL, V29, P0, DOI 10.1200/jco.2011.29.15_suppl.5518
   Hedberg ML, 2016, J CLIN INVEST, V126, P169, DOI 10.1172/JCI82066
   Hunter MC, 2014, PLOS ONE, V9, P0, DOI 10.1371/journal.pone.0086842
   Hynes RO, 2002, CELL, V110, P673, DOI 10.1016/S0092-8674(02)00971-6
   Ishikawa T, 2009, ONCOL REP, V21, P707, DOI 10.3892/or_00000275
   Jain RK, 2007, CANCER RES, V67, P2729, DOI 10.1158/0008-5472.CAN-06-4102
   Jain RK, 2001, NAT MED, V7, P987, DOI 10.1038/nm0901-987
   Johansson AC, 2012, MOL CANCER RES, V10, P1158, DOI 10.1158/1541-7786.MCR-12-0030
   Jure-Kunkel M, 2013, CANCER IMMUNOL IMMUN, V62, P1533, DOI 10.1007/s00262-013-1451-5
   Kasamatsu A, 2015, BIOCHEM BIOPH RES CO, V457, P71, DOI 10.1016/j.bbrc.2014.12.093
   Kikuchi Y, 2008, J HISTOCHEM CYTOCHEM, V56, P753, DOI 10.1369/jhc.2008.951061
   Kojima Y, 2010, P NATL ACAD SCI USA, V107, P20009, DOI 10.1073/pnas.1013805107
   Koontongkaew S, 2012, MED ONCOL, V29, P690, DOI 10.1007/s12032-011-9871-6
   Kumar D, 2015, JAMA OTOLARYNGOL, V141, P1133, DOI 10.1001/jamaoto.2015.2381
   Kyutoku M, 2011, INT J MOL MED, V28, P181, DOI 10.3892/ijmm.2011.712
   Leef G, 2013, ORAL ONCOL, V49, P381, DOI 10.1016/j.oraloncology.2012.12.014
   Li M, 2016, MOL MED REP, V0, P0
   Liang Z, 2007, BIOCHEM BIOPH RES CO, V359, P716, DOI 10.1016/j.bbrc.2007.05.182
   Ma J, 2014, INT J CLIN EXP PATHO, V7, P246
   Machiels JP, 2015, HEMATOL ONCOL CLIN N, V29, P1011, DOI 10.1016/j.hoc.2015.07.007
   Machiels JPH, 2010, J CLIN ONCOL, V28, P21, DOI 10.1200/JCO.2009.23.8584
   Malm IJ, 2015, HEAD NECK-J SCI SPEC, V37, P1088, DOI 10.1002/hed.23706
   Mantoni TS, 2011, CANCER RES, V71, P3453, DOI 10.1158/0008-5472.CAN-10-1633
   Matsumoto S, 2014, ANTIOXID REDOX SIGN, V21, P1145, DOI 10.1089/ars.2013.5725
   Mendes F, 2016, BBA-REV CANCER, V1865, P168, DOI 10.1016/j.bbcan.2016.02.002
   Merline R, 2011, SCI SIGNAL, V4, P0, DOI 10.1126/scisignal.2001868
   Nanda DP, 2014, NEOPLASMA, V61, P747, DOI 10.4149/neo_2014_091
   Oliveira-Neto HH, 2008, TUMOR BIOL, V29, P262, DOI 10.1159/000152944
   Onoue T, 2006, INT J ONCOL, V29, P1133
   Orimo A, 2007, CANCER BIOL THER, V6, P618, DOI 10.4161/cbt.6.4.4255
   Overgaard J, 2011, RADIOTHER ONCOL, V100, P22, DOI 10.1016/j.radonc.2011.03.004
   Palazon A, 2012, CLIN CANCER RES, V18, P1207, DOI 10.1158/1078-0432.CCR-11-1591
   Papadimitrakopoulou VA, 2016, HEAD NECK-J SCI SPEC, V38, P439, DOI 10.1002/hed.23922
   Patel K, 2014, CANCER CHEMOTH PHARM, V74, P1015, DOI 10.1007/s00280-014-2584-8
   Patel SP, 2015, MOL CANCER THER, V14, P847, DOI 10.1158/1535-7163.MCT-14-0983
   Pietras K, 2003, CANCER CELL, V3, P439, DOI 10.1016/S1535-6108(03)00089-8
   Pukkila M, 2007, J CLIN PATHOL, V60, P267, DOI 10.1136/jcp.2005.034181
   Qin X, 2016, SCI REP-UK, V6, P0, DOI 10.1038/srep20587
   Raju U, 2012, RADIOTHER ONCOL, V105, P241, DOI 10.1016/j.radonc.2012.08.010
   Samuel MS, 2011, CANCER CELL, V19, P776, DOI 10.1016/j.ccr.2011.05.008
   Sano D, 2011, CLIN CANCER RES, V17, P1815, DOI 10.1158/1078-0432.CCR-10-2120
   Schmitz S, 2015, ONCOTARGET, V6, P34288, DOI 10.18632/oncotarget.5924
   Schoenfeld JD, 2015, J IMMUNOTHER CANCER, V3, P0, DOI 10.1186/s40425-015-0095-8
   Seguin L, 2015, TRENDS CELL BIOL, V25, P234, DOI 10.1016/j.tcb.2014.12.006
   Seiwert TY, 2015, J CLIN ONCOL, V33, P0
   Simone CB, 2015, TRANSL LUNG CANCER R, V4, P545, DOI 10.3978/j.issn.2218-6751.2015.10.05
   Siveen KS, 2009, IMMUNOL LETT, V123, P97, DOI 10.1016/j.imlet.2009.02.011
   Spiegelberg D, 2015, ONCOTARGET, V6, P35652, DOI 10.18632/oncotarget.5363
   Steinbichler TB, 2015, TUMOR ASS FIBROBLAST, V0, P0
   Stellas D, 2010, BMC CELL BIOL, V11, P0, DOI 10.1186/1471-2121-11-51
   Stylianou M, 2008, ANTICANCER RES, V28, P245
   Sugimoto H, 2006, CANCER BIOL THER, V5, P1640, DOI 10.4161/cbt.5.12.3354
   Sun CC, 2014, ANTI-CANCER DRUG, V25, P1107, DOI 10.1097/CAD.0000000000000145
   Tan CT, 2008, CARCINOGENESIS, V29, P1519, DOI 10.1093/carcin/bgn108
   Teichgraber V, 2015, ADV MED SCI-POLAND, V60, P264, DOI 10.1016/j.advms.2015.04.006
   Theocharis AD, 2010, FEBS J, V277, P3904, DOI 10.1111/j.1742-4658.2010.07800.x
   Toustrup K, 2012, SEMIN RADIAT ONCOL, V22, P119, DOI 10.1016/j.semradonc.2011.12.006
   Valiathan RR, 2012, CANCER METAST REV, V31, P295, DOI 10.1007/s10555-012-9346-z
   Vandenbroucke RE, 2014, NAT REV DRUG DISCOV, V13, P904, DOI 10.1038/nrd4390
   Verbrugge I, 2012, CANCER RES, V72, P3163, DOI 10.1158/0008-5472.CAN-12-0210
   Vihinen P, 2005, CURR CANCER DRUG TAR, V5, P203, DOI 10.2174/1568009053765799
   Vynios DH, 2008, CONNECT TISSUE RES, V49, P239, DOI 10.1080/03008200802147662
   Wang Z, 2015, ONCOL REP, V33, P2981, DOI 10.3892/or.2015.3903
   Wheeler SE, 2014, HEAD NECK-J SCI SPEC, V36, P385, DOI 10.1002/hed.23312
   Williamson SK, 2010, J CLIN ONCOL, V28, P3330, DOI 10.1200/JCO.2009.25.6834
   Xian XJ, 2010, CELL TISSUE RES, V339, P31, DOI 10.1007/s00441-009-0829-3
   Yoon Y, 2007, CANCER RES, V67, P7518, DOI 10.1158/0008-5472.CAN-06-2263
   Yu T, 2012, MOL THER, V20, P398, DOI 10.1038/mt.2011.257
   Zhou B, 2014, J ORAL PATHOL MED, V43, P585, DOI 10.1111/jop.12172
   Zhu M, 2011, MOL CANCER THER, V10, P1500, DOI 10.1158/1535-7163.MCT-11-0046
NR 100
TC 24
Z9 25
U1 0
U2 10
PU SPRINGER
PI NEW YORK
PA 233 SPRING ST, NEW YORK, NY 10013 USA
SN 1527-2729
EI 1534-6277
J9 CURR TREAT OPTION ON
JI Curr. Treat. Options Oncol.
PD JUL 15
PY 2016
VL 17
IS 7
BP 
EP 
DI 10.1007/s11864-016-0412-6
PG 16
WC Oncology
SC Oncology
GA DR8RI
UT WOS:000380164600005
PM 27262711
DA 2023-09-23
ER

PT J
AU Hsu, YL
   Hung, JY
   Chiang, SY
   Jian, SF
   Wu, CY
   Lin, YS
   Tsai, YM
   Chou, SH
   Tsai, MJ
   Kuo, PL
AF Hsu, Ya-Ling
   Hung, Jen-Yu
   Chiang, Shin-Yi
   Jian, Shu-Fang
   Wu, Cheng-Ying
   Lin, Yi-Shiuan
   Tsai, Ying-Ming
   Chou, Shah-Hwa
   Tsai, Ming-Ju
   Kuo, Po-Lin
TI Lung cancer-derived galectin-1 contributes to cancer associated fibroblast-mediated cancer progression and immune suppression through TDO2/kynurenine axis
SO ONCOTARGET
LA English
DT Article
DE galectin-1; kynurenine; lung cancer; cancer-associated fibroblasts
ID protein; cells; creb; expression; tryptophan; responses; kinases; ligand; wnk1; ido
AB Communication between cancer cells and their microenvironment plays an important role in cancer development, but the precise mechanisms by which cancer-associated fibroblasts (CAF) impact anti-cancer immunity and cancer progression in lung cancer are poorly understood. Here, we report that lung fibroblasts when activated by lung cancer cells produce tryptophan metabolite kynurenine (Kyn) that inhibits dendritic cells' differentiation and induces cancer growth as well as migration. We identified TDO2 (tryptophan 2,3-dioxygenase) as the main enzyme expressed in fibroblasts capable of tryptophan metabolism. Mechanistically, condition medium of CAF or exogenous kynurenine stimulated AKT, with no lysine 1 (WNK1) and cAMP response element-bindingprotein (CREB) phosphorylation in lung cancer cells. Inhibition of the AKT/CREB pathway prevents cancer proliferation, while inhibition of the AKT/WNK1 reverted epithelial-to-mesenchymal transition and cancer migration induced by kynurenine. Moreover, we also demonstrate that lung cancer-derived galectin-1 contributes to the upregulation of TDO2 in CAF through an AKT-dependent pathway. Immunohistochemical analysis of lung cancer surgical specimens revealed increased TDO2 expression in the fibroblasts adjacent to the cancer. Furthermore, in vivo studies showed that administration of TDO2 inhibitor significantly improves DCs function and T cell response, and decreases tumor metastasis in mice. Taken together, our data identify the feedback loop, consisting of cancer-derived galectin-1 and CAF-producing kynurenine, that sustains lung cancer progression. These findings suggest that targeting this pathway may be a promising therapeutic strategy.
C1 [Hsu, Ya-Ling; Tsai, Ying-Ming; Tsai, Ming-Ju] Kaohsiung Med Univ, Grad Inst Med, Coll Med, Kaohsiung, Taiwan.
   [Hung, Jen-Yu; Tsai, Ying-Ming; Tsai, Ming-Ju] Kaohsiung Med Univ Hosp, Div Pulm & Crit Care Med, Kaohsiung, Taiwan.
   [Hung, Jen-Yu] Kaohsiung Med Univ, Sch Med, Coll Med, Kaohsiung, Taiwan.
   [Chiang, Shin-Yi; Jian, Shu-Fang; Wu, Cheng-Ying; Lin, Yi-Shiuan; Kuo, Po-Lin] Kaohsiung Med Univ, Inst Clin Med, Coll Med, Kaohsiung, Taiwan.
   [Chou, Shah-Hwa] Kaohsiung Med Univ Hosp, Div Chest Surg, Dept Surg, Kaohsiung, Taiwan.
   [Kuo, Po-Lin] Natl Sun Yat Sen Univ, Inst Med Sci & Technol, Kaohsiung 80424, Taiwan.
C3 Kaohsiung Medical University; Kaohsiung Medical University; Kaohsiung Medical University Hospital; Kaohsiung Medical University; Kaohsiung Medical University; Kaohsiung Medical University; Kaohsiung Medical University Hospital; National Sun Yat Sen University
RP Kuo, PL (通讯作者)，Kaohsiung Med Univ, Inst Clin Med, Coll Med, Kaohsiung, Taiwan.; Kuo, PL (通讯作者)，Natl Sun Yat Sen Univ, Inst Med Sci & Technol, Kaohsiung 80424, Taiwan.
EM kuopolin@seed.net.tw
FU Ministry of Science and Technology [MOST 104-2314-B-037-053-MY4, MOST 104-2320-B-037-014-MY3, MOST 103-2320-B-037-006-MY3]; Kaohsiung Medical University "Aim for the Top 500 Universities Grant" [KMU-DT105010]; "KMU-KMUH Co-Project of Key Research" from Kaohsiung Medical University [KMU-DK 105002]
CR Bergot AS, 2014, PLOS PATHOG, V10, P0, DOI 10.1371/journal.ppat.1004466
   Casaburi I, 2012, CELL CYCLE, V11, P2699, DOI 10.4161/cc.21029
   Chen JY, 2014, BREAST CANCER RES, V16, P0, DOI 10.1186/s13058-014-0410-1
   Chuang SC, 2014, CANCER EPIDEM BIOMAR, V23, P461, DOI 10.1158/1055-9965.EPI-13-0770
   Cimmino F, 2009, ONCOGENE, V28, P2015, DOI 10.1038/onc.2009.70
   Creelan B, 2013, ONCOIMMUNOLOGY, V2, P0, DOI 10.4161/onci.23428
   DAddario G, 2010, ANN ONCOL, V21, Pv116, DOI 10.1093/annonc/mdq189
   Daniel P, 2014, ONCOGENESIS, V3, P0, DOI 10.1038/oncsis.2014.21
   Dbouk HA, 2014, P NATL ACAD SCI USA, V111, P15999, DOI 10.1073/pnas.1419057111
   Du KY, 1998, J BIOL CHEM, V273, P32377, DOI 10.1074/jbc.273.49.32377
   Garzon-Muvdi T, 2012, PLOS BIOL, V10, P0, DOI 10.1371/journal.pbio.1001320
   He XJ, 2014, CANCER SCI, V105, P1402, DOI 10.1111/cas.12539
   Jiang L, 2015, ONCOGENE, V34, P3908, DOI 10.1038/onc.2014.321
   Koorella C, 2014, J BIOL CHEM, V289, P7747, DOI 10.1074/jbc.M113.519686
   Kouo T, 2015, CANCER IMMUNOL RES, V3, P412, DOI 10.1158/2326-6066.CIR-14-0150
   Kuo PL, 2011, J IMMUNOL, V186, P1521, DOI 10.4049/jimmunol.1002940
   Ling WF, 2014, CANCER RES, V74, P1576, DOI 10.1158/0008-5472.CAN-13-1656
   Marsh T, 2013, BBA-MOL BASIS DIS, V1832, P1070, DOI 10.1016/j.bbadis.2012.10.013
   McCormick JA, 2011, PHYSIOL REV, V91, P177, DOI 10.1152/physrev.00017.2010
   Mi ZY, 2011, CARCINOGENESIS, V32, P477, DOI 10.1093/carcin/bgr009
   Moniz S, 2010, CELL MOL LIFE SCI, V67, P1265, DOI 10.1007/s00018-010-0261-6
   Ogasawara N, 2009, J CELL BIOCHEM, V108, P716, DOI 10.1002/jcb.22308
   Ohshio Y, 2015, CANCER SCI, V106, P134, DOI 10.1111/cas.12584
   Opitz CA, 2011, NATURE, V478, P197, DOI 10.1038/nature10491
   Platten M, 2012, CANCER RES, V72, P5435, DOI 10.1158/0008-5472.CAN-12-0569
   Quail DF, 2013, NAT MED, V19, P1423, DOI 10.1038/nm.3394
   Shimba S, 2002, J BIOCHEM, V132, P795, DOI 10.1093/oxfordjournals.jbchem.a003289
   Suzuki Y, 2010, LUNG CANCER, V67, P361, DOI 10.1016/j.lungcan.2009.05.001
   Tang D, 2015, TUMOR BIOL, V36, P5617, DOI 10.1007/s13277-015-3233-5
   Torre LA, 2015, CA-CANCER J CLIN, V65, P87, DOI 10.3322/caac.21262
   Verschuere T, 2014, INT J CANCER, V134, P873, DOI 10.1002/ijc.28426
   Wang W, 2014, J BIOL CHEM, V289, P33311, DOI 10.1074/jbc.M114.603464
   Wang Y, 2013, CURR CANCER DRUG TAR, V13, P278, DOI 10.2174/15680096113139990073
   Wu MH, 2011, CLIN CANCER RES, V17, P1306, DOI 10.1158/1078-0432.CCR-10-1824
   Wu YP, 2015, ONCOTARGET, V6, P32890, DOI 10.18632/oncotarget.5335
   Xu BE, 2005, J BIOL CHEM, V280, P34218, DOI 10.1074/jbc.M505735200
   Zhang T, 2012, HEPATOLOGY, V56, P2051, DOI 10.1002/hep.25899
NR 37
TC 100
Z9 106
U1 1
U2 21
PU IMPACT JOURNALS LLC
PI ORCHARD PARK
PA 6666 E QUAKER ST, STE 1, ORCHARD PARK, NY 14127 USA
SN 
EI 1949-2553
J9 ONCOTARGET
JI Oncotarget
PD MAY 10
PY 2016
VL 7
IS 19
BP 27584
EP 27598
DI 10.18632/oncotarget.8488
PG 15
WC Oncology; Cell Biology
SC Oncology; Cell Biology
GA DO4HF
UT WOS:000377741700052
PM 27050278
DA 2023-09-23
ER

PT J
AU Bose, A
   Ghosh, T
   Baral, R
AF Bose, Anamika
   Ghosh, Tithi
   Baral, Rathindranath
TI An overlooked tumor promoting immunoregulation by non-hematopoietic stromal cells
SO IMMUNOLOGY LETTERS
LA English
DT Review
DE Non-hematopoietic stromal cells; Tumor microenvironment; Immunoregulation; Pericytes; Fibroblasts
ID mesenchymal stem-cells; cancer-associated fibroblasts; lymphatic endothelial-cells; t-cell; immune modulation; nk cell; activation; pericytes; microenvironment; adipocytes
AB Multidirectional complex communication between tumor-residing hematopoietic and non-hematopoietic stromal cells (NHSCs) decisively regulates cancer development, progression and therapeutic responses. HSCs predominantly participate in the immune regulations, while, NHSCs, provide parenchymal support or serve as a conduit for other cells or support angiogenesis. However, recent reports suggest NHSCs can additionally participate in ongoing tumor promoting immune reactions within tumor-microenvironment (TME). In this review, based on the state-of-art knowledge and accumulated evidence by us, we discuss the role of quite a few NHSCs in tumor from immunological perspectives. Understanding such consequence of NHSCs will surely pave the way in crafting effective cancer management. (C) 2016 European Federation of Immunological Societies. Published by Elsevier B.V. All rights reserved.
C1 [Bose, Anamika; Ghosh, Tithi; Baral, Rathindranath] CNCI, Dept Immunoregulat & Immunodiagnost, 37 SP Mukherjee Rd, Kolkata 700026, India.
RP Bose, A (通讯作者)，CNCI, Dept Immunoregulat & Immunodiagnost, 37 SP Mukherjee Rd, Kolkata 700026, India.
EM anamikabose2@gmail.com
FU Department of Science and Technology, Government of India, New Delhi [SB/YS/LS-289/2013]
CR Aggarwal S, 2005, BLOOD, V105, P1815, DOI 10.1182/blood-2004-04-1559
   Balabanov R, 1999, J NEUROSCI RES, V55, P578, DOI 10.1002/(SICI)1097-4547(19990301)55:5<578::AID-JNR5>3.0.CO;2-E
   Balkwill FR, 2012, J CELL SCI, V125, P5591, DOI 10.1242/jcs.116392
   Balsamo M, 2009, P NATL ACAD SCI USA, V106, P20847, DOI 10.1073/pnas.0906481106
   Banerjee S, 2014, PLOS ONE, V9, P0, DOI 10.1371/journal.pone.0110040
   Barnas JL, 2010, CANCER MICROENVIRON, V3, P29, DOI 10.1007/s12307-010-0044-5
   Bianchi G, 2011, HISTOL HISTOPATHOL, V26, P941, DOI 10.14670/HH-26.941
   Bose A, 2013, J IMMUNOL, V191, P971, DOI 10.4049/jimmunol.1300280
   Bose A, 2011, INT J CANCER, V129, P2158, DOI 10.1002/ijc.25863
   Bouffi C, 2011, ANN RHEUM DIS, V70, P1671, DOI 10.1136/ard.2010.143297
   Bunnell BA, 2010, STEM CELL RES THER, V1, P0, DOI 10.1186/scrt34
   Carmeliet P, 2011, NATURE, V473, P298, DOI 10.1038/nature10144
   Choi J, 2005, J VIROL, V79, P11194, DOI 10.1128/JVI.79.17.11194-11204.2005
   Cines DB, 1998, BLOOD, V91, P3527
   Cirri P, 2011, AM J CANCER RES, V1, P482
   Collinge M, 1998, J IMMUNOL, V161, P1589
   Cooley LS, 2010, J CELL SCI, V123, P3808, DOI 10.1242/jcs.064279
   Deans RJ, 2000, EXP HEMATOL, V28, P875, DOI 10.1016/S0301-472X(00)00482-3
   Dirat B, 2011, CANCER RES, V71, P2455, DOI 10.1158/0008-5472.CAN-10-3323
   EPPERSON DE, 1994, J IMMUNOL, V153, P5402
   Erez N, 2010, CANCER CELL, V17, P135, DOI 10.1016/j.ccr.2009.12.041
   FISHMAN AP, 1982, ANN NY ACAD SCI, V401, P1, DOI 10.1111/j.1749-6632.1982.tb25702.x
   Francesco EM, 2013, BREAST CANCER RES, V15, P0
   Francisco LM, 2010, IMMUNOL REV, V236, P219, DOI 10.1111/j.1600-065X.2010.00923.x
   Gabbiani G, 2003, J PATHOL, V200, P500, DOI 10.1002/path.1427
   Gieseke F, 2010, BLOOD, V116, P3770, DOI 10.1182/blood-2010-02-270777
   Guijarro-Munoz I, 2014, J BIOL CHEM, V289, P2457, DOI 10.1074/jbc.M113.521161
   Han ZP, 2011, J CELL MOL MED, V15, P2343, DOI 10.1111/j.1582-4934.2010.01215.x
   Hofheinz RD, 2003, ONKOLOGIE, V26, P44, DOI 10.1159/000069863
   Irjala H, 2001, J EXP MED, V194, P1033, DOI 10.1084/jem.194.8.1033
   Johnson LA, 2006, J EXP MED, V203, P2763, DOI 10.1084/jem.20051759
   Kabashima-Niibe A, 2013, CANCER SCI, V104, P157, DOI 10.1111/cas.12059
   Kakarla S, 2012, IMMUNOTHERAPY-UK, V4, P1129, DOI 10.2217/IMT.12.112
   Kalluri R, 2006, NAT REV CANCER, V6, P392, DOI 10.1038/nrc1877
   Karison TDL, 2007, CLIN EXP IMMUNOL, V147, P313
   Kataru RP, 2011, IMMUNITY, V34, P96, DOI 10.1016/j.immuni.2010.12.016
   Khan O, 2011, PLOS ONE, V6, P0, DOI 10.1371/journal.pone.0026138
   Koble C, 2009, J EXP MED, V206, P1505, DOI 10.1084/jem.20082449
   Liao D, 2009, PLOS ONE, V4, P0, DOI 10.1371/journal.pone.0007965
   Liu SL, 2011, CANCER RES, V71, P614, DOI 10.1158/0008-5472.CAN-10-0538
   Lund AW, 2012, CELL REP, V1, P191, DOI 10.1016/j.celrep.2012.01.005
   Mallick A, 2013, PLOS ONE, V8, P0, DOI 10.1371/journal.pone.0047434
   MarelliBerg FM, 1996, J EXP MED, V183, P1603, DOI 10.1084/jem.183.4.1603
   McAnulty RJ, 2007, INT J BIOCHEM CELL B, V39, P666, DOI 10.1016/j.biocel.2006.11.005
   Monaco C, 2002, J LEUKOCYTE BIOL, V71, P659
   Morikawa S, 2002, AM J PATHOL, V160, P985, DOI 10.1016/S0002-9440(10)64920-6
   Moussai D, 2011, J INVEST DERMATOL, V131, P229, DOI 10.1038/jid.2010.266
   Mueller MM, 2004, NAT REV CANCER, V4, P839, DOI 10.1038/nrc1477
   Muller A, 2001, NATURE, V410, P50, DOI 10.1038/35065016
   Mulligan JK, 2008, CANCER IMMUNOL IMMUN, V57, P951, DOI 10.1007/s00262-007-0425-x
   Mulligan JK, 2010, J IMMUNOTHER, V33, P126, DOI 10.1097/CJI.0b013e3181b91c9c
   Murakami S, 1997, CRIT REV ORAL BIOL M, V8, P40, DOI 10.1177/10454411970080010201
   MURRAY AG, 1994, IMMUNITY, V1, P57, DOI 10.1016/1074-7613(94)90009-4
   Nazareth MR, 2007, J IMMUNOL, V178, P5552, DOI 10.4049/jimmunol.178.9.5552
   Nemeth K, 2009, NAT MED, V15, P42, DOI 10.1038/nm.1905
   Nieman KM, 2011, NAT MED, V17, P1498, DOI 10.1038/nm.2492
   Pegu A, 2008, J IMMUNOL, V180, P3399, DOI 10.4049/jimmunol.180.5.3399
   Petrova TV, 2004, NAT MED, V10, P974, DOI 10.1038/nm1094
   Poloni A, 2015, CYTOTHERAPY, V17, P1292, DOI 10.1016/j.jcyt.2015.06.007
   Poloni A, 2012, STEM CELLS, V30, P965, DOI 10.1002/stem.1067
   Prevosto C, 2007, HAEMATOLOGICA, V92, P881, DOI 10.3324/haematol.11240
   Proebstl D, 2012, J EXP MED, V209, P1219, DOI 10.1084/jem.20111622
   Quach H, 2010, LEUKEMIA, V24, P22, DOI 10.1038/leu.2009.236
   Sanchez CG, 2011, CARCINOGENESIS, V32, P964, DOI 10.1093/carcin/bgr029
   SCHREY MP, 1995, BRIT J CANCER, V72, P1412, DOI 10.1038/bjc.1995.523
   Singer NG, 2011, ANNU REV PATHOL-MECH, V6, P457, DOI 10.1146/annurev-pathol-011110-130230
   Skobe M, 2001, NAT MED, V7, P192, DOI 10.1038/84643
   Spaeth EL, 2009, PLOS ONE, V4, P0, DOI 10.1371/journal.pone.0004992
   Stark K, 2013, NAT IMMUNOL, V14, P41, DOI 10.1038/ni.2477
   Suganami T, 2005, ARTERIOSCL THROM VAS, V25, P2062, DOI 10.1161/01.ATV.0000183883.72263.13
   Sullivan DP, 2014, SEMIN IMMUNOPATHOL, V36, P193, DOI 10.1007/s00281-013-0412-6
   Swartz MA, 2012, CANCER RES, V72, P2473, DOI 10.1158/0008-5472.CAN-12-0122
   Takashima Y, 2007, CELL, V129, P1377, DOI 10.1016/j.cell.2007.04.028
   Tewalt EF, 2012, BLOOD, V120, P4772, DOI 10.1182/blood-2012-04-427013
   Tewalt EF, 2012, FRONT IMMUNOL, V3, P0, DOI 10.3389/fimmu.2012.00305
   Thomas WE, 1999, BRAIN RES REV, V31, P42, DOI 10.1016/S0165-0173(99)00024-7
   Turley SJ, 2015, NAT REV IMMUNOL, V15, P669, DOI 10.1038/nri3902
   Uccelli A, 2008, NAT REV IMMUNOL, V8, P726, DOI 10.1038/nri2395
   Vancheri C, 2005, RESP RES, V6, P0, DOI 10.1186/1465-9921-6-103
   Vestweber D, 2015, NAT REV IMMUNOL, V15, P692, DOI 10.1038/nri3908
   Vielma SA, 2013, ANTICANCER RES, V33, P1809
   Wisse BE, 2004, J AM SOC NEPHROL, V15, P2792, DOI 10.1097/01.ASN.0000141966.69934.21
   Xu JB, 2012, INT J CANCER, V130, P787, DOI 10.1002/ijc.26035
   Zhao X, 2012, J IMMUNOL, V188, P1782, DOI 10.4049/jimmunol.1101644
   Zhao X, 2011, MOL THER, V19, P805, DOI 10.1038/mt.2010.295
NR 85
TC 4
Z9 4
U1 0
U2 2
PU ELSEVIER SCIENCE BV
PI AMSTERDAM
PA PO BOX 211, 1000 AE AMSTERDAM, NETHERLANDS
SN 0165-2478
EI 1879-0542
J9 IMMUNOL LETT
JI Immunol. Lett.
PD AUG 15
PY 2016
VL 176
IS 
BP 114
EP 121
DI 10.1016/j.imlet.2016.06.002
PG 8
WC Immunology
SC Immunology
GA DT2QB
UT WOS:000381324400015
PM 27311851
DA 2023-09-23
ER

PT J
AU Hirakawa, T
   Yashiro, M
   Doi, Y
   Kinoshita, H
   Morisaki, T
   Fukuoka, T
   Hasegawa, T
   Kimura, K
   Amano, R
   Hirakawa, K
AF Hirakawa, Toshiki
   Yashiro, Masakazu
   Doi, Yosuke
   Kinoshita, Haruhito
   Morisaki, Tamami
   Fukuoka, Tatsunari
   Hasegawa, Tsuyoshi
   Kimura, Kenjiro
   Amano, Ryosuke
   Hirakawa, Kosei
TI Pancreatic Fibroblasts Stimulate the Motility of Pancreatic Cancer Cells through IGF1/IGF1R Signaling under Hypoxia
SO PLOS ONE
LA English
DT Article
ID hepatocyte growth-factor; factor-i; stellate cells; tgf-beta; expression; receptor; tumors; overexpression; prognosis; adenocarcinoma
AB Pancreatic ductal adenocarcinoma (PDAC) is characterized by its hypovascularity, with an extremely poor prognosis because of its highly invasive nature. PDAC proliferates with abundant stromal cells, suggesting that its invasive activity might be controlled by intercellular interactions between cancer cells and fibroblasts. Using four PDAC cell lines and two pancreas cancer-associated fibroblasts (CAFs), the expression of insulin-like growth factor-1 (IGF1) and IGF1 receptor (IGF1R) was evaluated by RT-PCR, FACScan, western blot, or ELISA. Correlation between IGF1R and the hypoxia marker carbonic anhydrase 9 (CA9) was examined by immunohistochemical staining of 120 pancreatic specimens. The effects of CAFs, IGF1, and IGF1R inhibitors on the motility of cancer cells were examined by wound-healing assay or invasion assay under normoxia (20% O-2) and hypoxia (1% O-2). IGF1R expression was significantly higher in RWP-1, MiaPaCa-2, and OCUP-AT cells than in Panc-1 cells. Hypoxia increased the expression level of IGF1R in RWP-1, MiaPaCa-2, and OCUP-AT cells. CA9 expression was correlated with IGF1R expression in pancreatic specimens. CAFs produced IGF1 under hypoxia, but PDAC cells did not. A conditioned medium from CAFs, which expressed alpha SMA, stimulated the migration and invasion ability of MiaPaCa-2, RWP-1, and OCUP-AT cells. The motility of all PDAC cells was greater under hypoxia than under normoxia. The motility-stimulating ability of CAFs was decreased by IGF1R inhibitors. These findings might suggest that pancreas CAFs stimulate the invasion activity of PDAC cells through paracrine IGF1/IGF1R signaling, especially under hypoxia. Therefore the targeting of IGF1R signaling might represent a promising therapeutic approach in IGF1R-dependent PDAC.
C1 [Hirakawa, Toshiki; Yashiro, Masakazu; Doi, Yosuke; Kinoshita, Haruhito; Morisaki, Tamami; Fukuoka, Tatsunari; Hasegawa, Tsuyoshi; Kimura, Kenjiro; Amano, Ryosuke; Hirakawa, Kosei] Osaka City Univ, Grad Sch Med, Dept Surg Oncol, Osaka, Japan.
   [Yashiro, Masakazu] Osaka City Univ, Grad Sch Med, Mol Oncol & Therapeut, Osaka, Japan.
C3 Osaka Metropolitan University; Osaka Metropolitan University
RP Yashiro, M (通讯作者)，Osaka City Univ, Grad Sch Med, Dept Surg Oncol, Osaka, Japan.; Yashiro, M (通讯作者)，Osaka City Univ, Grad Sch Med, Mol Oncol & Therapeut, Osaka, Japan.
EM m9312510@med.osaka-cu.ac.jp
FU KAKENHI [22390262, 23390329, 26293307]; Priority Research Fund of Osaka City University; Grants-in-Aid for Scientific Research [26293307] Funding Source: KAKEN
CR ALMOGUERA C, 1988, CELL, V53, P549, DOI 10.1016/0092-8674(88)90571-5
   Bauer TW, 2006, MOL CANCER THER, V5, P1676, DOI 10.1158/1535-7163.MCT-05-0175
   Berger AP, 2003, PROSTATE, V57, P57, DOI 10.1002/pros.10279
   BERGMANN U, 1995, CANCER RES, V55, P2007
   Bhowmick NA, 2004, SCIENCE, V303, P848, DOI 10.1126/science.1090922
   BRAMHALL SR, 1995, BRIT J SURG, V82, P111, DOI 10.1002/bjs.1800820137
   CAMPS JL, 1990, P NATL ACAD SCI USA, V87, P75, DOI 10.1073/pnas.87.1.75
   Cho K, 2007, AM J PATHOL, V170, P1964, DOI 10.2353/ajpath.2007.060935
   Cleary SP, 2004, J AM COLL SURGEONS, V198, P722, DOI 10.1016/j.jamcollsurg.2004.01.008
   Deschoolmeester V, 2010, ONCOLOGIST, V15, P699, DOI 10.1634/theoncologist.2010-0025
   Doi Y, 2012, ANN SURG ONCOL, V19, P2733, DOI 10.1245/s10434-011-2181-6
   Erkan M, 2012, GUT, V61, P172, DOI 10.1136/gutjnl-2011-301220
   Fuyuhiro Y, 2011, BRIT J CANCER, V105, P996, DOI 10.1038/bjc.2011.330
   Hamada S, 2012, BIOCHEM BIOPH RES CO, V421, P349, DOI 10.1016/j.bbrc.2012.04.014
   Hirakawa T, 2013, BMC CANCER, V13, P0, DOI 10.1186/1471-2407-13-392
   Hirakawa T, 2011, ONCOLOGY-BASEL, V81, P192, DOI 10.1159/000333825
   Hofmann I, 2012, PLOS ONE, V7, P0, DOI 10.1371/journal.pone.0044146
   Huang ZQ, 2011, CURR PHARM DESIGN, V17, P2221, DOI 10.2174/138161211796957427
   Hwang RF, 2008, CANCER RES, V68, P918, DOI 10.1158/0008-5472.CAN-07-5714
   Kang NL, 2011, HEPATOLOGY, V54, P707, DOI 10.1002/hep.24384
   Kato Y, 2010, DIGESTION, V82, P246, DOI 10.1159/000297208
   Kikuta K, 2010, BIOCHEM BIOPH RES CO, V403, P380, DOI 10.1016/j.bbrc.2010.11.040
   Kitajima Y, 2008, CANCER SCI, V99, P1341, DOI 10.1111/j.1349-7006.2008.00828.x
   KLOPPEL G, 1985, HISTOPATHOLOGY, V9, P841, DOI 10.1111/j.1365-2559.1985.tb02870.x
   Komoto M, 2010, CANCER SCI, V101, P468, DOI 10.1111/j.1349-7006.2009.01405.x
   Komoto M, 2009, CANCER SCI, V100, P1243, DOI 10.1111/j.1349-7006.2009.01176.x
   Koong AC, 2000, INT J RADIAT ONCOL, V48, P919, DOI 10.1016/S0360-3016(00)00803-8
   Korc M, 2007, AM J SURG, V194, PS84, DOI 10.1016/j.amjsurg.2007.05.004
   Li XQ, 2012, CURR PHARM DESIGN, V18, P2404, DOI 10.2174/13816128112092404
   Nakamura T, 1997, CANCER RES, V57, P3305
   Ohuchida K, 2004, CANCER RES, V64, P3215, DOI 10.1158/0008-5472.CAN-03-2464
   Omary MB, 2007, J CLIN INVEST, V117, P50, DOI 10.1172/JCI30082
   Pfaffl MW, 2001, NUCLEIC ACIDS RES, V29, P0, DOI 10.1093/nar/29.9.e45
   Pollak MN, 2004, NAT REV CANCER, V4, P505, DOI 10.1038/nrc1387
   Saarnio J, 1998, AM J PATHOL, V153, P279, DOI 10.1016/S0002-9440(10)65569-1
   Samani AA, 2007, ENDOCR REV, V28, P20, DOI 10.1210/er.2006-0001
   Shimizu T, 2012, CLIN CANCER RES, V18, P2316, DOI 10.1158/1078-0432.CCR-11-2381
   Siegel RL, 2017, CA-CANCER J CLIN, V67, P7, DOI 10.3322/caac.21387
   Sobin Leslie H, 2003, SEMIN SURG ONCOL, V21, P19, DOI 10.1002/ssu.10017
   Sohn TA, 2000, J GASTROINTEST SURG, V4, P567, DOI 10.1016/S1091-255X(00)80105-5
   Spreafico A, 2013, CLIN CANCER RES, V19, P4149, DOI 10.1158/1078-0432.CCR-12-3140
   Vaupel P, 2001, MED ONCOL, V18, P243, DOI 10.1385/MO:18:4:243
   Wittman M, 2005, J MED CHEM, V48, P5639, DOI 10.1021/jm050392q
   Xu ZH, 2010, AM J PATHOL, V177, P2585, DOI 10.2353/ajpath.2010.090899
   Yashiro M, 2005, J SURG RES, V124, P74, DOI 10.1016/j.jss.2004.09.020
   YASHIRO M, 1995, BRIT J CANCER, V72, P1200, DOI 10.1038/bjc.1995.486
   Yashiro M, 2010, CANCER MICROENVIRON, V3, P127, DOI 10.1007/s12307-010-0036-5
   Yasuda K, 2007, ANTICANCER RES, V27, P4071
NR 48
TC 41
Z9 43
U1 0
U2 15
PU PUBLIC LIBRARY SCIENCE
PI SAN FRANCISCO
PA 1160 BATTERY STREET, STE 100, SAN FRANCISCO, CA 94111 USA
SN 1932-6203
EI 
J9 PLOS ONE
JI PLoS One
PD AUG 3
PY 2016
VL 11
IS 8
BP 
EP 
DI 10.1371/journal.pone.0159912
PG 14
WC Multidisciplinary Sciences
SC Science & Technology - Other Topics
GA DT3GA
UT WOS:000381367800045
PM 27487118
DA 2023-09-23
ER

PT J
AU Sun, WY
   Jung, WH
   Koo, JS
AF Sun, Woo-Young
   Jung, Woo-Hee
   Koo, Ja Seung
TI Expression of cancer-associated fibroblast-related proteins in thyroid papillary carcinoma
SO TUMOR BIOLOGY
LA English
DT Article
DE Cancer-associated fibroblast; Papillary carcinoma; Thyroid
ID squamous-cell carcinoma; activation protein; tumor microenvironment; podoplanin expression; dna hypomethylation; stromal fibroblasts; colon-cancer; alpha; prognosis; pathways
AB The purpose of this study was to evaluate the association between expression of cancer-associated fibroblast (CAF)-related proteins in papillary thyroid carcinoma (PTC) and clinicopathologic factors. Using tissue microarray (TMA) constructed from 339 cases of PTC (303 classic type, 36 follicular variant), we performed immunohistochemical staining for podoplanin, prolyl 4-hydroxylase, FAP alpha, S100A4, PDGFR alpha, PDGFR beta, NG2, 5-meC, and BRAF V600E and evaluated the association with clinicopathologic parameters. We classified the stroma of PTC as desmoplastic type, sclerotic type, pauci type, or inflammatory type. The expression of prolyl 4-hydroxylase (p = 0.042), FAP alpha (p = 0.044), PDGFR alpha (p < 0.001), and 5-meC (p = 0.030) in cancer cells differed according to the histologic subtype, higher in classic type than follicular type. The expression of FAP alpha (p = 0.034) and 5-meC (p = 0.021) in stromal cells was higher in the classic type than follicular type. PTC with BRAF mutation showed higher expression of podoplanin (p < 0.001), prolyl 4-hydroxylase (p = 0.013), FAP alpha (p < 0.001), S100A4 (p < 0.001), PDGFR alpha (p < 0.001), and 5-meC (p < 0.001) in the tumor cell compartment and of FAP alpha (p = 0.004), S100A4 (p < 0.001), PDGFR alpha (p = 0.002), PDGFR beta (p < 0.001), and 5-meC (p < 0.001) in the stromal cell compartment. There was also a difference in the expression of CAF-related proteins according to stromal phenotype; the expression of FAP alpha, S100A4, and PDGFR alpha was higher in desmoplastic type than in other subtypes, whereas NG2 expression was higher in inflammatory type (p < 0.001). Tumoral podoplanin negativity (p = 0.043) was associated with shorter DFS, and tumoral S100A4 positivity (p = 0.044) and stromal PDGFR beta positivity (p = 0.035) were associated with shorter OS. In conclusion, the expression of CAF-related proteins in cancer cells and stromal cells of PTC was different according to histologic subtype, BRAF V600E mutation, and subtype of stroma, and was related to prognosis.
C1 [Sun, Woo-Young] Cathololic Univ Korea, Coll Med, Daejeon St Marys Hosp, Dept Surg, Daejeon, South Korea.
   [Jung, Woo-Hee; Koo, Ja Seung] Yonsei Univ, Coll Med, Severance Hosp, Dept Pathol, 50 Yonsei Ro, Seoul 120752, South Korea.
C3 Catholic University of Korea; Yonsei University; Yonsei University Health System
RP Koo, JS (通讯作者)，Yonsei Univ, Coll Med, Severance Hosp, Dept Pathol, 50 Yonsei Ro, Seoul 120752, South Korea.
EM kjs1976@yuhs.ac
FU National R&D Program for Cancer Control, Ministry of Health & Welfare, and Republic of Korea [1420080]; Basic Science Research Program through the National Research Foundation of Korea (NRF) - Ministry of Science, ICT and Future Planning [2015R1A1A1A05001209]; Korea Health Promotion Institute [1420080] Funding Source: Korea Institute of Science & Technology Information (KISTI), National Science & Technology Information Service (NTIS)
CR Baird SK, 2015, CLIN EXP METASTAS, V32, P507, DOI 10.1007/s10585-015-9723-4
   Brennen WN, 2012, MOL CANCER THER, V11, P257, DOI 10.1158/1535-7163.MCT-11-0340
   Bullock M, 2012, ENDOCR-RELAT CANCER, V19, P779, DOI 10.1530/ERC-12-0239
   Cortez E, 2014, SEMIN CANCER BIOL, V25, P3, DOI 10.1016/j.semcancer.2013.12.010
   Couillard J, 2006, BIOCHEM BIOPH RES CO, V342, P1233, DOI 10.1016/j.bbrc.2006.02.068
   Cunha GR, 2002, DIFFERENTIATION, V70, P473, DOI 10.1046/j.1432-0436.2002.700902.x
   De Wever O, 2004, FASEB J, V18, P1016, DOI 10.1096/fj.03-1110fje
   Desmouliere A, 2004, INT J DEV BIOL, V48, P509, DOI 10.1387/ijdb.041802ad
   Franco OE, 2010, SEMIN CELL DEV BIOL, V21, P33, DOI 10.1016/j.semcdb.2009.10.010
   Hanson JA, 2006, JNCI-J NATL CANCER I, V98, P255, DOI 10.1093/jnci/djj051
   Haubeiss S, 2010, MOL CANCER, V9, P0, DOI 10.1186/1476-4598-9-168
   Hayashi Y, 2015, GASTROENTEROLOGY, V149, P420, DOI 10.1053/j.gastro.2015.04.006
   Henry LR, 2007, CLIN CANCER RES, V13, P1736, DOI 10.1158/1078-0432.CCR-06-1746
   Kawase A, 2008, INT J CANCER, V123, P1053, DOI 10.1002/ijc.23611
   Khalili JS, 2012, CLIN CANCER RES, V18, P5329, DOI 10.1158/1078-0432.CCR-12-1632
   Kim HY, 2015, ONCOL REP, V34, P833, DOI 10.3892/or.2015.4070
   Kojima Y, 2010, P NATL ACAD SCI USA, V107, P20009, DOI 10.1073/pnas.1013805107
   Koperek O, 2013, VIRCHOWS ARCH, V463, P795, DOI 10.1007/s00428-013-1484-3
   Kraman M, 2010, SCIENCE, V330, P827, DOI 10.1126/science.1195300
   Lee HO, 2011, BMC CANCER, V11, P0, DOI 10.1186/1471-2407-11-245
   Lim SO, 2008, GASTROENTEROLOGY, V135, P2128, DOI 10.1053/j.gastro.2008.07.027
   Liu X, 2014, EUR ARCH OTO-RHINO-L, V271, P3041, DOI 10.1007/s00405-013-2872-7
   Ohlund D, 2014, J EXP MED, V211, P1503, DOI 10.1084/jem.20140692
   Ostman A, 2014, SEMIN CANCER BIOL, V25, P1, DOI 10.1016/j.semcancer.2014.02.004
   Parmenter TJ, 2014, CANCER DISCOV, V4, P423, DOI 10.1158/2159-8290.CD-13-0440
   Pietras K, 2003, CANCER CELL, V3, P439, DOI 10.1016/S1535-6108(03)00089-8
   Renart J, 2015, INT REV CEL MOL BIO, V317, P185, DOI 10.1016/bs.ircmb.2015.01.009
   Rodriguez-Canales J, 2007, J PATHOL, V211, P410, DOI 10.1002/path.2133
   Saadi A, 2010, P NATL ACAD SCI USA, V107, P2177, DOI 10.1073/pnas.0909797107
   Santos AM, 2009, J CLIN INVEST, V119, P3613, DOI 10.1172/JCI38988
   SCANLAN MJ, 1994, P NATL ACAD SCI USA, V91, P5657, DOI 10.1073/pnas.91.12.5657
   Scott AM, 2003, CLIN CANCER RES, V9, P1639
   Seki S, 2014, PATHOL ONCOL RES, V20, P521, DOI 10.1007/s12253-013-9723-0
   Shahrzad S, 2007, EPIGENETICS-US, V2, P119, DOI 10.4161/epi.2.2.4613
   Sherman SI, 2003, LANCET, V361, P501, DOI 10.1016/S0140-6736(03)12488-9
   Sugimoto H, 2006, CANCER BIOL THER, V5, P1640, DOI 10.4161/cbt.5.12.3354
   Tanaka M, 2015, MOL MED REP, V12, P4029, DOI 10.3892/mmr.2015.3966
   Whipple CA, 2014, BRIT J CANCER, V111, P1625, DOI 10.1038/bjc.2014.452
   Zhang J, 2014, TUMOR BIOL, V35, P379, DOI 10.1007/s13277-013-1053-z
NR 39
TC 22
Z9 22
U1 1
U2 12
PU SAGE PUBLICATIONS LTD
PI LONDON
PA 1 OLIVERS YARD, 55 CITY ROAD, LONDON EC1Y 1SP, ENGLAND
SN 1010-4283
EI 1423-0380
J9 TUMOR BIOL
JI Tumor Biol.
PD JUN 15
PY 2016
VL 37
IS 6
BP 8197
EP 8207
DI 10.1007/s13277-015-4684-4
PG 11
WC Oncology
SC Oncology
GA DM6LT
UT WOS:000376464700120
PM 26715280
DA 2023-09-23
ER

PT J
AU Teng, F
   Tian, WY
   Wang, YM
   Zhang, YF
   Guo, F
   Zhao, J
   Gao, C
   Xue, FX
AF Teng, Fei
   Tian, Wen-Yan
   Wang, Ying-Mei
   Zhang, Yan-Fang
   Guo, Fei
   Zhao, Jing
   Gao, Chao
   Xue, Feng-Xia
TI Cancer-associated fibroblasts promote the progression of endometrial cancer via the SDF-1/CXCR4 axis
SO JOURNAL OF HEMATOLOGY & ONCOLOGY
LA English
DT Article
DE Tumor microenvironment; Cancer-associated fibroblasts; Endometrial cancer; Stromal cell-derived factor-1 alpha; CXCR4; Prognosis
ID matrix metalloproteinases; stromal cells; tumor-growth; metastasis; invasion; activation; survival; pathway; blocks; cxcl12
AB Background: Cancer-associated fibroblasts ( CAFs) are believed to play an essential role in cancer initiation and development. However, little research has been undertaken to evaluate the role of CAFs in endometrial cancer (EC) progression. We aim to detect the functional contributions of CAFs to promote progression of EC. Methods: Stromal fibroblasts were isolated from endometrioid adenocarcinomas and normal endometrial tissues. The conditioned media of cultured CAFs and normal fibroblasts (NFs) were collected to detect the level of stromal cell-derived factor-1alpha (SDF-1 alpha), macrophage chemoattractant protein-1 (MCP-1), migration inhibitory factor (MIF), colony stimulating factor-1 (CSF-1), and interleukin-1 (IL-1) by ELISA. The CAFs or NFs were cocultured with EC cell lines to determine the proliferation, migration, and invasion by MTT assays and transwell chambers. Xenograft models were used to observe tumor growth. Matrix metalloproteinases (MMP)-2 and MMP-9 activity was evaluated by zymography. AMD3100 (a chemokine receptor 4 (CXCR4) antagonist) was used to block the SDF-1/CXCR4 axis. Neutralizing antibodies were used to detect PI3K/Akt and MAPK/Erk pathways by western blotting. SDF-1 alpha and CXCR4 expressions were analyzed in xenotransplanted tumors and 348 cases by immunohistochemistry. Results: CAFs promoted proliferation, migration, and invasion as well as in vivo tumorigenesis of admixed EC cells significantly more than NFs by secreting SDF-1 alpha. These effects were significantly inhibited by AMD3100. CAFs promoted EC progression via the SDF-1 alpha/CXCR4 axis to activate the PI3K/Akt and MAPK/Erk signalings in a paracrine-dependent manner or increase MMP-2 and MMP-9 secretion in an autocrine-dependent manner. SDF-1 alpha and CXCR4 expression upregulation accompanied clinical EC development and progression. High SDF-1 alpha expression levels were associated with deep myometrial invasion, lymph node metastasis, and poor prognosis in EC. Conclusions: Our data indicated that CAFs derived from EC tissues promoted EC progression via the SDF-1/CXCR4 axis in a paracrine-or autocrine-dependent manner. SDF-1 alpha is a novel independent poor prognostic factor for EC patients' survival. Targeting the SDF-1/CXCR4 axis might provide a novel therapeutic strategy for EC treatment.
C1 [Teng, Fei; Tian, Wen-Yan; Wang, Ying-Mei; Zhang, Yan-Fang; Guo, Fei; Zhao, Jing; Gao, Chao; Xue, Feng-Xia] Tianjin Med Univ, Gen Hosp, Dept Gynecol & Obstet, 154 Anshan Rd, Tianjin 300052, Peoples R China.
C3 Tianjin Medical University
RP Wang, YM; Xue, FX (通讯作者)，Tianjin Med Univ, Gen Hosp, Dept Gynecol & Obstet, 154 Anshan Rd, Tianjin 300052, Peoples R China.
EM yingmeiwang@gmail.com; fengxiaxue1962@gmail.com
FU Natural Science Foundation of China [81272863, 81572568]; Natural Science Fund of Tianjin Municipal Science and Technology Commission, China [12JCYBJC17900]; Science and Technology Fund of Tianjin Municipal Health Bureau, China [2011KZ110]; Incubation Fund of Tianjin Medical University General Hospital, China [2015022]
CR Arnold JT, 2002, CANCER RES, V62, P79
   Augsten M, 2014, FRONT ONCOL, V4, P0, DOI 10.3389/fonc.2014.00062
   Bjorklund M, 2005, BBA-REV CANCER, V1755, P37, DOI 10.1016/j.bbcan.2005.03.001
   Bleul CC, 1996, NATURE, V382, P829, DOI 10.1038/382829a0
   Broxmeyer HE, 2005, J EXP MED, V201, P1307, DOI 10.1084/jem.20041385
   Bruzzese F, 2014, CANCER RES, V74, P3408, DOI 10.1158/0008-5472.CAN-13-2259
   Cai J, 2012, CARCINOGENESIS, V33, P20, DOI 10.1093/carcin/bgr230
   Cao H, 2016, ONCOGENE, V35, P1099, DOI 10.1038/onc.2015.163
   Chang PH, 2012, CANCER RES, V72, P4652, DOI 10.1158/0008-5472.CAN-12-0877
   Domanska UM, 2013, EUR J CANCER, V49, P219, DOI 10.1016/j.ejca.2012.05.005
   Feig C, 2013, P NATL ACAD SCI USA, V110, P20212, DOI 10.1073/pnas.1320318110
   Felix AS, 2012, INT J CANCER, V131, PE114, DOI 10.1002/ijc.27317
   Flaberg E, 2011, INT J CANCER, V128, P2793, DOI 10.1002/ijc.25612
   Fullar A, 2012, EXP CELL RES, V318, P1517, DOI 10.1016/j.yexcr.2012.03.023
   Harper J, 2014, SEMIN CANCER BIOL, V25, P69, DOI 10.1016/j.semcancer.2013.12.005
   Harvey JR, 2007, CLIN CANCER RES, V13, P1562, DOI 10.1158/1078-0432.CCR-06-1987
   He XJ, 2014, CANCER SCI, V105, P1402, DOI 10.1111/cas.12539
   Hu XF, 2007, CIRCULATION, V116, P654, DOI 10.1161/CIRCULATIONAHA.106.672451
   Hwang RF, 2008, CANCER RES, V68, P918, DOI 10.1158/0008-5472.CAN-07-5714
   Izumi D, 2016, INT J CANCER, V138, P1207, DOI 10.1002/ijc.29864
   Jia CC, 2013, PLOS ONE, V8, P0, DOI 10.1371/journal.pone.0063243
   Kalluri R, 2006, NAT REV CANCER, V6, P392, DOI 10.1038/nrc1877
   Koontongkaew S, 2012, MED ONCOL, V29, P690, DOI 10.1007/s12032-011-9871-6
   Lapteva N, 2005, CANCER GENE THER, V12, P84, DOI 10.1038/sj.cgt.7700770
   Lee HJ, 2012, CLIN CANCER RES, V18, P3270, DOI 10.1158/1078-0432.CCR-11-2417
   Li H, 2015, J TRANSL MED, V13, P0, DOI 10.1186/s12967-015-0551-8
   Lippitz BE, 2013, LANCET ONCOL, V14, PE218, DOI 10.1016/S1470-2045(12)70582-X
   Lou GH, 2015, J HEMATOL ONCOL, V8, P0, DOI 10.1186/s13045-015-0220-7
   Ma M, 2011, CANCER LETT, V312, P1, DOI 10.1016/j.canlet.2011.06.028
   Mizokami Y, 2004, INT J CANCER, V110, P652, DOI 10.1002/ijc.20183
   Noel A, 2012, FRONT PHARMACOL, V3, P0, DOI 10.3389/fphar.2012.00140
   Olumi AF, 1999, CANCER RES, V59, P5002
   Orimo A, 2005, CELL, V121, P335, DOI 10.1016/j.cell.2005.02.034
   Orimo A, 2001, CLIN CANCER RES, V7, P3097
   Schmidt E, 2014, INT J GYNECOL CANCER, V24, P210, DOI 10.1097/IGC.0000000000000050
   Shi M, 2011, GYNECOL ONCOL, V123, P387, DOI 10.1016/j.ygyno.2011.07.004
   SHIROZU M, 1995, GENOMICS, V28, P495, DOI 10.1006/geno.1995.1180
   Siegel R, 2014, CA-CANCER J CLIN, V64, P9, DOI 10.3322/caac.21208
   Singh S, 2010, BRIT J CANCER, V103, P1671, DOI 10.1038/sj.bjc.6605968
   Smith AD, 2014, J HEMATOL ONCOL, V7, P0, DOI 10.1186/s13045-014-0070-8
   Stuelten CH, 2010, PLOS ONE, V5, P0, DOI 10.1371/journal.pone.0009832
   Subramaniam KS, 2013, PLOS ONE, V8, P0, DOI 10.1371/journal.pone.0068923
   Sugihara H, 2015, MED ONCOL, V32, P0, DOI 10.1007/s12032-015-0618-7
   Sun Z, 2014, J HEMATOL ONCOL, V7, P0, DOI 10.1186/1756-8722-7-14
   Tsukamoto H, 2007, CLIN EXP METASTAS, V24, P423, DOI 10.1007/s10585-007-9079-5
   Verdelli C, 2015, ENDOCR-RELAT CANCER, V22, P87, DOI 10.1530/ERC-14-0161
   von Gruenigen VE, 2011, OBSTET GYNECOL, V117, P93, DOI 10.1097/AOG.0b013e31820205b3
   Walentowicz-Sadlecka M, 2014, PLOS ONE, V9, P0, DOI 10.1371/journal.pone.0084629
   Yoon Y, 2007, CANCER RES, V67, P7518, DOI 10.1158/0008-5472.CAN-06-2263
   Yu Y, 2014, BRIT J CANCER, V110, P724, DOI 10.1038/bjc.2013.768
   Zhao D, 2006, GYNECOL ONCOL, V103, P932, DOI 10.1016/j.ygyno.2006.05.045
   Zhuo W, 2012, CLIN CANCER RES, V18, P5387, DOI 10.1158/1078-0432.CCR-12-0708
NR 52
TC 122
Z9 128
U1 1
U2 53
PU BMC
PI LONDON
PA CAMPUS, 4 CRINAN ST, LONDON N1 9XW, ENGLAND
SN 
EI 1756-8722
J9 J HEMATOL ONCOL
JI J. Hematol. Oncol.
PD FEB 6
PY 2016
VL 9
IS 
BP 
EP 
DI 10.1186/s13045-015-0231-4
PG 15
WC Oncology; Hematology
SC Oncology; Hematology
GA DD0MR
UT WOS:000369614600001
PM 26851944
DA 2023-09-23
ER

PT J
AU Watts, TL
   Cui, RW
   Szaniszlo, P
   Resto, VA
   Powell, DW
   Pinchuk, IV
AF Watts, Tammara L.
   Cui, Ruwen
   Szaniszlo, Peter
   Resto, Vicente A.
   Powell, Don W.
   Pinchuk, Irina V.
TI PDGF-AA mediates mesenchymal stromal cell chemotaxis to the head and neck squamous cell carcinoma tumor microenvironment
SO JOURNAL OF TRANSLATIONAL MEDICINE
LA English
DT Article
DE Tumor microenvironment; Head and neck cancer; Migration; Invasion; Mesenchymal stromal cells
ID cancer stem-cells; intestinal myofibroblasts; bone; migration; fibroblasts; progression; metastasis; promotes; invasion; growth
AB Background: The robust desmoplasia associated with head and neck squamous cell carcinoma (HNSCC) suggests that the tumor microenvironment may be an important component in the pathophysiology of this cancer. Moreover, the high recurrence rate and poor clinical response to chemotherapy and radiation treatment further underscores that the non-cancerous cells of the microenvironment, such as mesenchymal stromal cells (MSCs), cancer associated fibroblasts (CAFs), and pericytes, may be important in the pathophysiology of HNSCC. Methods: Confocal microscopy and immunohistomchemistry approaches were used to identify MSCs tumor microenvironment from patients with oral cavity and oral pharyngeal squamous cell carcinoma (SCC). In vitro Boyden chamber assays and multiplex magnetic bead assays were used to measure MSC chemotaxis and to identify the chemokines secreted by JHU-011, -012, -019, three cells lines derived from patients with oral pharyngeal SCC. Results: We show here that MSCs reside in the tumor microenvironment of patients with oral cavity and oral pharyngeal SCC and are recruited via paracrine mediated tumor cell secretion of ( platelet derived growth factor) PDGF-AA. The MSC markers CD90(+), CD105(+),and gremlin-1(+) were found to co-localize on cells within the tumor microenvironment in oral cavity SCC specimens distinct from alpha-smooth muscle actin staining CAFs. The conditioned media from JHU-011, -012, and -019 caused a significant increase in MSC migration (> 60%) and invasion (> 50%; p < 0.0001) compared to oral keratinocyte ( OKT) controls. Tumor cell induced MSC chemotaxis appears to be mediated through paracrine secretion of PDGF-AA as inhibition of the PDGF-AA receptor, PDGFR-alpha but not PDGFR-beta , resulted in near arrest of MSC chemotaxis ( p < 0.0001). Conclusions: Tumor microenvironment expression of PDGFR-alpha has been shown to correlate with a worse prognosis in patients with prostate, breast, ovarian, non-small cell lung cancer and osteosarcoma. This is the first evidence that a similar signaling paradigm may be present in HNSCC. PDGFR-alpha inhibitors have not been studied as adjunctive treatment options in the management of HNSCC and may prove to be an important driver of the malignant phenotype in this setting.
C1 [Watts, Tammara L.; Cui, Ruwen; Szaniszlo, Peter; Resto, Vicente A.] Univ Texas Med Branch, Dept Otolaryngol, 301 Univ Blvd, Galveston, TX 77555 USA.
   [Powell, Don W.; Pinchuk, Irina V.] Univ Texas Med Branch, Div Gastroenterol, Internal Med, Galveston, TX 77555 USA.
   [Pinchuk, Irina V.] Univ Texas Med Branch, Dept Microbiol & Immunol, Galveston, TX 77555 USA.
C3 University of Texas System; University of Texas Medical Branch Galveston; University of Texas System; University of Texas Medical Branch Galveston; University of Texas System; University of Texas Medical Branch Galveston
RP Watts, TL (通讯作者)，Univ Texas Med Branch, Dept Otolaryngol, 301 Univ Blvd, Galveston, TX 77555 USA.
EM tlwatts@utmb.edu
FU National Center for Advancing Translational Sciences [UL1TR000071/KL2TR000072, UL1TR001439]; NIH National Cancer Institute [1 K08 CA184915-01A1]
CR Bhowmick NA, 2005, CURR OPIN GENET DEV, V15, P97, DOI 10.1016/j.gde.2004.12.003
   Churchill M, 2013, DIGESTIVE DIS WEEK, V0, P0
   Clay MR, 2010, HEAD NECK-J SCI SPEC, V32, P1195, DOI 10.1002/hed.21315
   El Haddad N, 2011, BLOOD, V117, P1176, DOI 10.1182/blood-2010-06-287979
   Gialeli C, 2014, CURR PHARM DESIGN, V20, P2843, DOI 10.2174/13816128113199990592
   Gill JG, 2012, STEM CELLS DEV, V21, P167, DOI 10.1089/scd.2011.0194
   Gross DJ, 2006, ENDOCR-RELAT CANCER, V13, P535, DOI 10.1677/erc.1.01124
   Ho IAW, 2009, STEM CELLS, V27, P1366, DOI 10.1002/stem.50
   Karnoub AE, 2007, NATURE, V449, P557, DOI 10.1038/nature06188
   Lambert R, 2011, EUR J GASTROEN HEPAT, V23, P633, DOI 10.1097/MEG.0b013e3283484795
   Liotta F, 2015, BRIT J CANCER, V112, P745, DOI 10.1038/bjc.2015.15
   Liu SL, 2011, CANCER RES, V71, P614, DOI 10.1158/0008-5472.CAN-10-0538
   Moser R, 2014, CLIN CANCER RES, V20, P4274, DOI 10.1158/1078-0432.CCR-13-2858
   Pinchuk IV, 2008, GASTROENTEROLOGY, V135, P1228, DOI 10.1053/j.gastro.2008.07.016
   Pinchuk IV, 2007, J IMMUNOL, V178, P8097, DOI 10.4049/jimmunol.178.12.8097
   Powell DW, 2005, AM J PHYSIOL-GASTR L, V289, PG2, DOI 10.1152/ajpgi.00075.2005
   Quante M, 2011, CANCER CELL, V19, P257, DOI 10.1016/j.ccr.2011.01.020
   Shinagawa K, 2013, INT J CANCER, V132, P813, DOI 10.1002/ijc.27735
   Spaeth E, 2008, GENE THER, V15, P730, DOI 10.1038/gt.2008.39
   Spaeth EL, 2011, METHODS MOL BIOL, V750, P241, DOI 10.1007/978-1-61779-145-1_17
   Spaeth EL, 2009, PLOS ONE, V4, P0, DOI 10.1371/journal.pone.0004992
   Szaniszlo P, 2014, HEAD NECK-J SCI SPEC, V36, P1638, DOI 10.1002/hed.23500
   Watts TL, 2012, LARYNGOSCOPE, V122, P2769, DOI 10.1002/lary.23652
   Worthley DL, 2015, CELL, V160, P269, DOI 10.1016/j.cell.2014.11.042
   Yu YC, 2013, SCI REP-UK, V3, P0, DOI 10.1038/srep01675
NR 25
TC 30
Z9 32
U1 1
U2 5
PU BIOMED CENTRAL LTD
PI LONDON
PA 236 GRAYS INN RD, FLOOR 6, LONDON WC1X 8HL, ENGLAND
SN 1479-5876
EI 
J9 J TRANSL MED
JI J. Transl. Med.
PD DEC 8
PY 2016
VL 14
IS 
BP 
EP 
DI 10.1186/s12967-016-1091-6
PG 10
WC Medicine, Research & Experimental
SC Research & Experimental Medicine
GA EG5EL
UT WOS:000391066200001
PM 27931212
DA 2023-09-23
ER

PT J
AU Kuninty, PR
   Schnittert, J
   Storm, G
   Prakash, J
AF Kuninty, Praneeth R.
   Schnittert, Jonas
   Storm, Gert
   Prakash, Jai
TI MicroRnA Targeting to Modulate Tumor Microenvironment
SO FRONTIERS IN ONCOLOGY
LA English
DT Review
DE tumor microenvironment; tumor stroma; microRNA; gene delivery; cancer-associated fibroblasts; tumor-associated macrophages
ID cancer-associated fibroblasts; in-vivo; cell-migration; gene delivery; macrophages; growth; angiogenesis; progression; stroma; therapeutics
AB Communication between stromal cells and tumor cells initiates tumor growth, angiogenesis, invasion, and metastasis. Stromal cells include cancer-associated fibroblasts, tumor-associated macrophages, pericytes, endothelial cells, and infiltrating immune cells. MicroRNAs (miRNAs) in the tumor microenvironment have emerged as key players involved in the development of cancer and its progression. miRNAs are small endogenous non-protein-coding RNAs that negatively regulate the expression of multiple target genes at post-transcriptional level and thereby control many cellular processes. In this review, we provide a comprehensive overview of miRNAs dysregulated in different stromal cells and their impact on the regulation of intercellular crosstalk in the tumor microenvironment. We also discuss the therapeutic significance potential of miRNAs to modulate the tumor microenvironment. Since miRNA delivery is quite challenging and the biggest hurdle for clinical translation of miRNA therapeutics, we review various non-viral miRNA delivery systems that can potentially be used for targeting miRNA to stromal cells within the tumor microenvironment.
C1 [Kuninty, Praneeth R.; Schnittert, Jonas; Storm, Gert; Prakash, Jai] Univ Twente, MIRA Inst Biomed Technol & Tech Med, Dept Biomat Sci & Technol, Targeted Therapeut Sect, POB 217, NL-7500 AE Enschede, Netherlands.
   [Storm, Gert] Univ Utrecht, Dept Pharmaceut, Utrecht, Netherlands.
C3 University of Twente; Utrecht University
RP Prakash, J (通讯作者)，Univ Twente, MIRA Inst Biomed Technol & Tech Med, Dept Biomat Sci & Technol, Targeted Therapeut Sect, POB 217, NL-7500 AE Enschede, Netherlands.
EM j.prakash@utwente.nl
CR Adegboyega PA, 2002, ARCH PATHOL LAB MED, V126, P829
   Ali S, 2015, AM J CANCER RES, V5, P1251
   Anand S, 2010, NAT MED, V16, P909, DOI 10.1038/nm.2186
   Ando H, 2014, J CONTROL RELEASE, V181, P32, DOI 10.1016/j.jconrel.2014.02.019
   Aprelikova O, 2013, ONCOGENE, V32, P3246, DOI 10.1038/onc.2012.351
   Aprelikova O, 2012, CANCER IMMUNOL IMMUN, V61, P231, DOI 10.1007/s00262-011-1139-7
   Aprelikova O, 2010, CELL CYCLE, V9, P4387, DOI 10.4161/cc.9.21.13674
   Babae N, 2014, ONCOTARGET, V5, P6687, DOI 10.18632/oncotarget.2235
   Bader AG, 2011, GENE THER, V18, P1121, DOI 10.1038/gt.2011.79
   Ben-Shushan D, 2014, DRUG DELIV TRANSL RE, V4, P38, DOI 10.1007/s13346-013-0160-0
   Bezman NA, 2011, J EXP MED, V208, P2717, DOI 10.1084/jem.20111386
   Brink PR, 2012, BBA-BIOMEMBRANES, V1818, P2076, DOI 10.1016/j.bbamem.2011.09.025
   Bronisz A, 2012, NAT CELL BIOL, V14, P159, DOI 10.1038/ncb2396
   Bullock MD, 2013, CELL DEATH DIS, V4, P0, DOI 10.1038/cddis.2013.213
   Cai X, 2012, J MOL CELL BIOL, V4, P341, DOI 10.1093/jmcb/mjs044
   Chai ZT, 2015, J HEMATOL ONCOL, V8, P0, DOI 10.1186/s13045-015-0150-4
   Chan YC, 2011, J BIOL CHEM, V286, P2047, DOI 10.1074/jbc.M110.158790
   Chanmee T, 2014, CANCERS, V6, P1670, DOI 10.3390/cancers6031670
   Chauhan AS, 2010, P ROY SOC A-MATH PHY, V466, P1535, DOI 10.1098/rspa.2009.0448
   Choi YS, 2010, BIOMATERIALS, V31, P1429, DOI 10.1016/j.biomaterials.2009.11.001
   Chou ST, 2013, BIOMACROMOLECULES, V14, P752, DOI 10.1021/bm3018356
   Cubillos-Ruiz JR, 2012, CANCER RES, V72, P1683, DOI 10.1158/0008-5472.CAN-11-3160
   de Visser KE, 2006, NAT REV CANCER, V6, P24, DOI 10.1038/nrc1782
   De Wever O, 2003, J PATHOL, V200, P429, DOI 10.1002/path.1398
   Esquela-Kerscher A, 2006, NAT REV CANCER, V6, P259, DOI 10.1038/nrc1840
   Fang H, 2013, CANCER RES, V73, P4965, DOI 10.1158/0008-5472.CAN-13-0661
   Gabrilovich DI, 2012, NAT REV IMMUNOL, V12, P253, DOI 10.1038/nri3175
   Gandhi NS, 2014, J CONTROL RELEASE, V194, P238, DOI 10.1016/j.jconrel.2014.09.001
   Garzon R, 2010, NAT REV DRUG DISCOV, V9, P775, DOI 10.1038/nrd3179
   Gaziel-Sovran A, 2011, CANCER CELL, V20, P104, DOI 10.1016/j.ccr.2011.05.027
   Graff JW, 2012, J BIOL CHEM, V287, P21816, DOI 10.1074/jbc.M111.327031
   Hanahan D, 2012, CANCER CELL, V21, P309, DOI 10.1016/j.ccr.2012.02.022
   Hanahan D, 2011, CELL, V144, P646, DOI 10.1016/j.cell.2011.02.013
   He M, 2009, CELL MOL IMMUNOL, V6, P343, DOI 10.1038/cmi.2009.45
   Hu Y, 2015, AM J TRANSL RES, V7, P866
   Ishii G, 2016, ADV DRUG DELIVER REV, V99, P186, DOI 10.1016/j.addr.2015.07.007
   Kadera BE, 2013, PLOS ONE, V8, P0, DOI 10.1371/journal.pone.0071978
   Kong W, 2014, ONCOGENE, V33, P679, DOI 10.1038/onc.2012.636
   Kortylewski M, 2014, MOL THER, V22, P1070, DOI 10.1038/mt.2014.73
   Krutzfeldt J, 2005, NATURE, V438, P685, DOI 10.1038/nature04303
   Kwekkeboom RFJ, 2014, CLIN SCI, V127, P351, DOI 10.1042/CS20140005
   Lennox KA, 2011, GENE THER, V18, P1111, DOI 10.1038/gt.2011.100
   Li LM, 2014, J IMMUNOL, V192, P1034, DOI 10.4049/jimmunol.1301309
   Li P, 2015, CELL RES, V25, P588, DOI 10.1038/cr.2015.51
   Li Q, 2013, SCI REP-UK, V3, P0, DOI 10.1038/srep02038
   Li ZH, 2014, NAT REV DRUG DISCOV, V13, P622, DOI 10.1038/nrd4359
   Lim PK, 2011, CANCER RES, V71, P1550, DOI 10.1158/0008-5472.CAN-10-2372
   Liu XQ, 2011, MOL PHARMACEUT, V8, P250, DOI 10.1021/mp100315q
   Madar S, 2013, TRENDS MOL MED, V19, P447, DOI 10.1016/j.molmed.2013.05.004
   Martinez-Pomares L, 2012, J LEUKOCYTE BIOL, V92, P1177, DOI 10.1189/jlb.0512231
   Melo SA, 2012, CLIN CANCER RES, V18, P4234, DOI 10.1158/1078-0432.CCR-11-2010
   Mitra AK, 2012, CANCER DISCOV, V2, P1100, DOI 10.1158/2159-8290.CD-12-0206
   Mueller MM, 2004, NAT REV CANCER, V4, P839, DOI 10.1038/nrc1477
   Musumeci M, 2011, ONCOGENE, V30, P4231, DOI 10.1038/onc.2011.140
   Obad S, 2011, NAT GENET, V43, P371, DOI 10.1038/ng.786
   Park TG, 2006, ADV DRUG DELIVER REV, V58, P467, DOI 10.1016/j.addr.2006.03.007
   Qian BZ, 2010, CELL, V141, P39, DOI 10.1016/j.cell.2010.03.014
   Quail DF, 2013, NAT MED, V19, P1423, DOI 10.1038/nm.3394
   Ren Y, 2010, J BIOMAT SCI-POLYM E, V21, P303, DOI 10.1163/156856209X415828
   Squadrito ML, 2013, TRENDS IMMUNOL, V34, P350, DOI 10.1016/j.it.2013.02.003
   Squadrito ML, 2012, CELL REPORTS, V1, P141, DOI 10.1016/j.celrep.2011.12.005
   Stenvang Jan, 2012, SILENCE, V3, P1, DOI 10.1186/1758-907X-3-1
   Strell C, 2012, UPSALA J MED SCI, V117, P187, DOI 10.3109/03009734.2012.654859
   Suzuki HI, 2015, ONCOGENE, V34, P3085, DOI 10.1038/onc.2014.254
   Tang X, 2016, CELL DEATH DIFFER, V23, P132, DOI 10.1038/cdd.2015.78
   de Ilarduya CT, 2010, EUR J PHARM SCI, V40, P159, DOI 10.1016/j.ejps.2010.03.019
   Trotta R, 2012, BLOOD, V119, P3478, DOI 10.1182/blood-2011-12-398099
   Truettner Jessie S, 2013, MICRORNA, V2, P32, DOI 10.2174/2211536611302010005
   Verghese ET, 2013, J PATHOL, V231, P388, DOI 10.1002/path.4248
   Wang J, 2010, AAPS J, V12, P492, DOI 10.1208/s12248-010-9210-4
   Xing F, 2010, FRONT BIOSCI-LANDMRK, V15, P166, DOI 10.2741/3613
   Yamamoto S, 2015, SCI REP-UK, V5, P0, DOI 10.1038/srep08505
   Yang PY, 2012, CANCER CELL, V22, P291, DOI 10.1016/j.ccr.2012.07.023
   Yang TS, 2014, FEBS LETT, V588, P2162, DOI 10.1016/j.febslet.2014.04.050
   Yao Q, 2011, INT J CANCER, V128, P1783, DOI 10.1002/ijc.25506
   Zhang Y, 2013, J CONTROL RELEASE, V172, P962, DOI 10.1016/j.jconrel.2013.09.015
   Zhang Y, 2012, MOL THER, V20, P1298, DOI 10.1038/mt.2012.79
   Zhao LY, 2012, INT J BIOCHEM CELL B, V44, P2051, DOI 10.1016/j.biocel.2012.08.005
NR 78
TC 97
Z9 99
U1 0
U2 36
PU FRONTIERS MEDIA SA
PI LAUSANNE
PA AVENUE DU TRIBUNAL FEDERAL 34, LAUSANNE, CH-1015, SWITZERLAND
SN 2234-943X
EI 
J9 FRONT ONCOL
JI Front. Oncol.
PD JAN 19
PY 2016
VL 6
IS 
BP 
EP 
DI 10.3389/fonc.2016.00003
PG 8
WC Oncology
SC Oncology
GA DB6SI
UT WOS:000368644900001
PM 26835418
DA 2023-09-23
ER

PT J
AU Marks, DL
   Olson, RLO
   Fernandez-Zapico, ME
AF Marks, David L.
   Olson, Rachel L. O.
   Fernandez-Zapico, Martin E.
TI Epigenetic control of the tumor microenvironment
SO EPIGENOMICS
LA English
DT Review
DE cancer-associated fibroblasts; chromatin dynamics; DNA and histone-methyltransferases; DNA methylation; endothelial cells; gene expression; histone-deacetylases; histone marks; immune cells; noncoding RNAs
ID cancer-associated fibroblasts; carcinoma-associated fibroblasts; histone deacetylase inhibitor; to-mesenchymal transition; stellate cell activation; pancreatic-cancer; liver fibrosis; human breast; therapeutic target; stromal cells
AB Stromal cells of the tumor microenvironment have been shown to play important roles in both supporting and limiting cancer growth. The altered phenotype of tumor-associated stromal cells (fibroblasts, immune cells, endothelial cells etc.) is proposed to be mainly due to epigenetic dysregulation of gene expression; however, only limited studies have probed the roles of epigenetic mechanisms in the regulation of stromal cell function. We review recent studies demonstrating how specific epigenetic mechanisms (DNA methylation and histone post-translational modification-based gene expression regulation, and miRNA-mediated translational regulation) drive aspects of stromal cell phenotype, and discuss the implications of these findings for treatment of malignancies. We also summarize the effects of epigenetic mechanism-targeted drugs on stromal cells and discuss the consideration of the microenvironment response in attempts to use these drugs for cancer treatment.
C1 [Marks, David L.; Olson, Rachel L. O.; Fernandez-Zapico, Martin E.] Mayo Clin, Schulze Ctr Novel Therapeut, Rochester, MN 55905 USA.
   [Olson, Rachel L. O.] Univ Minnesota, Rochester, MN 55904 USA.
C3 Mayo Clinic; University of Minnesota System; University of Minnesota Rochester
RP Fernandez-Zapico, ME (通讯作者)，Mayo Clin, Schulze Ctr Novel Therapeut, Rochester, MN 55905 USA.
EM fernandezzapico.martin@mayo.edu
FU NIH/NCI [CA136526]; Mayo Clinic Pancreatic [SPORE P50 CA102701]; Mayo Clinic Center for Cell Signaling in Gastroenterology [P30 DK84567]
CR Albrengues J, 2015, NAT COMMUN, V6, P0, DOI 10.1038/ncomms10204
   Ali S, 2015, AM J CANCER RES, V5, P1251
   Alicea-Velazquez NL, 2016, J BIOL CHEM, V291, P22357, DOI 10.1074/jbc.M116.752626
   Alvarez-Errico D, 2015, NAT REV IMMUNOL, V15, P7, DOI 10.1038/nri3777
   Amsen D, 2015, TRENDS IMMUNOL, V36, P802, DOI 10.1016/j.it.2015.10.007
   Aprelikova O, 2013, ONCOGENE, V32, P3246, DOI 10.1038/onc.2012.351
   Aprelikova O, 2010, CELL CYCLE, V9, P4387, DOI 10.4161/cc.9.21.13674
   Apte MV, 1998, GUT, V43, P128, DOI 10.1136/gut.43.1.128
   Arina A, 2016, P NATL ACAD SCI USA, V113, P7551, DOI 10.1073/pnas.1600363113
   Ashcroft GS, 1999, NAT CELL BIOL, V1, P260, DOI 10.1038/12971
   Banerjee S, 2016, CLIN CANCER RES, V22, P415, DOI 10.1158/1078-0432.CCR-15-1155
   Bantikassegn A, 2015, AM J RESP CELL MOL, V52, P409, DOI 10.1165/rcmb.2014-0312MA
   Baroni S, 2016, CELL DEATH DIS, V7, P0, DOI 10.1038/cddis.2016.224
   Bedi U, 2014, ONCOTARGET, V5, P2016, DOI 10.18632/oncotarget.1875
   Benedetti R, 2015, ANTIOXID REDOX SIGN, V23, P99, DOI 10.1089/ars.2013.5776
   Bian EB, 2014, TOXICOL LETT, V224, P175, DOI 10.1016/j.toxlet.2013.10.038
   Bian EB, 2012, TOXICOL APPL PHARM, V264, P13, DOI 10.1016/j.taap.2012.06.022
   Bird A, 2007, NATURE, V447, P396, DOI 10.1038/nature05913
   Bronisz A, 2012, NAT CELL BIOL, V14, P159, DOI 10.1038/ncb2396
   Buchsbaum RJ, 2016, CANCERS, V8, P0, DOI 10.3390/cancers8020019
   Bulow R, 2007, BIOCHEM PHARMACOL, V74, P1747, DOI 10.1016/j.bcp.2007.08.023
   Bullock MD, 2013, CELL DEATH DIS, V4, P0, DOI 10.1038/cddis.2013.213
   Carr RM, 2016, EMBO MOL MED, V8, P80, DOI 10.15252/emmm.201505948
   Catenacci DVT, 2015, J CLIN ONCOL, V33, P4284, DOI 10.1200/JCO.2015.62.8719
   Cheishvili D, 2015, BRIT J PHARMACOL, V172, P2705, DOI 10.1111/bph.12885
   Chiappinelli KB, 2016, CANCER RES, V76, P1683, DOI 10.1158/0008-5472.CAN-15-2125
   Chou J, 2013, CELL CYCLE, V12, P3262, DOI 10.4161/cc.26087
   Chung I, 2007, J BIOL CHEM, V282, P8704, DOI 10.1074/jbc.M608894200
   Corver WE, 2011, CELL ONCOL, V34, P553, DOI 10.1007/s13402-011-0061-5
   De Wever O, 2008, INT J CANCER, V123, P2229, DOI 10.1002/ijc.23925
   Doldi V, 2015, ONCOTARGET, V6, P31441, DOI 10.18632/oncotarget.5056
   Easwaran H, 2014, MOL CELL, V54, P716, DOI 10.1016/j.molcel.2014.05.015
   Erez N, 2013, BIOCHEM BIOPH RES CO, V437, P397, DOI 10.1016/j.bbrc.2013.06.089
   Esteller M, 2007, NAT REV GENET, V8, P286, DOI 10.1038/nrg2005
   Falahi F, 2014, BREAST CANCER RES, V16, P0, DOI 10.1186/s13058-014-0412-z
   Feig C, 2012, CLIN CANCER RES, V18, P4266, DOI 10.1158/1078-0432.CCR-11-3114
   Flanders KC, 2004, INT J EXP PATHOL, V85, P47, DOI 10.1111/j.0959-9673.2004.00377.x
   Franco OE, 2010, SEMIN CELL DEV BIOL, V21, P33, DOI 10.1016/j.semcdb.2009.10.010
   Frediani JN, 2016, MOL CANCER, V15, P0, DOI 10.1186/s12943-016-0525-3
   Friedman SL, 2008, PHYSIOL REV, V88, P125, DOI 10.1152/physrev.00013.2007
   Fukino K, 2007, JAMA-J AM MED ASSOC, V297, P2103, DOI 10.1001/jama.297.19.2103
   Gallach S, 2014, BIOMED RES INT, V2014, P0, DOI 10.1155/2014/878450
   Galvan JA, 2015, ONCOTARGET, V6, P874, DOI 10.18632/oncotarget.2716
   Gao J, 2015, MOL BIOL CELL, V26, P3178, DOI 10.1091/mbc.E15-04-0209
   Gascard P, 2016, GENE DEV, V30, P1002, DOI 10.1101/gad.279737.116
   Gotze S, 2015, PLOS ONE, V10, P0, DOI 10.1371/journal.pone.0128745
   Grupp C, 2001, KIDNEY INT, V59, P543, DOI 10.1046/j.1523-1755.2001.059002543.x
   Hansen JM, 2016, EUR J CANCER, V56, P131, DOI 10.1016/j.ejca.2015.12.016
   Hellebrekers DMEI, 2007, CANCER RES, V67, P4138, DOI 10.1158/0008-5472.CAN-06-3032
   Hinz B, 2012, AM J PATHOL, V180, P1340, DOI 10.1016/j.ajpath.2012.02.004
   Hosein AN, 2010, CANCER RES, V70, P5770, DOI 10.1158/0008-5472.CAN-10-0673
   HOUGHTON AN, 1900, V5, V0, PP123, DOI 10.1038/NI.0204-123
   Iba K, 1999, AM J PATHOL, V154, P1489, DOI 10.1016/S0002-9440(10)65403-X
   Iijima Junko, 2011, CANCERS (BASEL), V3, P3189, DOI 10.3390/cancers3033189
   Italiano A, 2016, PHARMACOL THERAPEUT, V165, P26, DOI 10.1016/j.pharmthera.2016.05.003
   Janson PCJ, 2008, J IMMUNOL, V181, P2878, DOI 10.4049/jimmunol.181.4.2878
   Jayle M, 2016, CANCER TREAT REV, V44, P17, DOI 10.1016/j.ctrv.2016.01.004
   Jeschke J, 2015, FEBS J, V282, P1801, DOI 10.1111/febs.13125
   Jiang L, 2008, CANCER RES, V68, P9900, DOI 10.1158/0008-5472.CAN-08-1319
   Jin BL, 2013, ADV EXP MED BIOL, V754, P3, DOI 10.1007/978-1-4419-9967-2_1
   Josson S, 2015, ONCOGENE, V34, P2690, DOI 10.1038/onc.2014.212
   Karagiannis GS, 2012, MOL CANCER RES, V10, P1403, DOI 10.1158/1541-7786.MCR-12-0307
   Kim J, 2014, CANCER BIOL THER, V15, P409, DOI 10.4161/cbt.27627
   Kim KH, 2016, NAT MED, V22, P128, DOI 10.1038/nm.4036
   Klutstein M, 2016, CANCER RES, V76, P3446, DOI 10.1158/0008-5472.CAN-15-3278
   KOHLHAPP FJ, 1900, V34, V0, P5857
   Kuninty PR, 2016, ONCOTARGET, V7, P16396, DOI 10.18632/oncotarget.7651
   Kuninty PR, 2016, FRONT ONCOL, V6, P0, DOI 10.3389/fonc.2016.00003
   Li P, 2015, CELL RES, V25, P588, DOI 10.1038/cr.2015.51
   Lim S, 2010, INT J CANCER, V127, P1991, DOI 10.1002/ijc.25538
   Lin HK, 2004, NATURE, V431, P205, DOI 10.1038/nature02783
   Liu K, 2015, PHARMACOL THERAPEUT, V151, P121, DOI 10.1016/j.pharmthera.2015.04.001
   Liu YQ, 2013, LIVER INT, V33, P504, DOI 10.1111/liv.12034
   Lopatina T, 2016, FRONT ONCOL, V6, P0, DOI 10.3389/fonc.2016.00125
   Lund PK, 1998, GUT, V42, P320, DOI 10.1136/gut.42.3.320
   Luo W, 2013, ONCOTARGET, V4, P1472, DOI 10.18632/oncotarget.1269
   Madar S, 2013, TRENDS MOL MED, V19, P447, DOI 10.1016/j.molmed.2013.05.004
   Mann J, 2007, CELL DEATH DIFFER, V14, P275, DOI 10.1038/sj.cdd.4401979
   Massani M, 2013, ONCOL REP, V30, P1143, DOI 10.3892/or.2013.2568
   Mehta S, 2015, IMMUNOL CELL BIOL, V93, P233, DOI 10.1038/icb.2014.101
   Mitra AK, 2012, CANCER DISCOV, V2, P1100, DOI 10.1158/2159-8290.CD-12-0206
   Mummaneni P, 2014, PHARMACOTHERAPY, V34, P495, DOI 10.1002/phar.1408
   Murakami M, 2013, CANCER RES, V73, P4862, DOI 10.1158/0008-5472.CAN-13-0062
   Musumeci M, 2011, ONCOGENE, V30, P4231, DOI 10.1038/onc.2011.140
   Nagarsheth N, 2016, CANCER RES, V76, P275, DOI 10.1158/0008-5472.CAN-15-1938
   Neesse A, 2015, GUT, V64, P1476, DOI 10.1136/gutjnl-2015-309304
   Nielsen MFB, 2016, WORLD J GASTROENTERO, V22, P2678, DOI 10.3748/wjg.v22.i9.2678
   Niki T, 1999, HEPATOLOGY, V29, P858, DOI 10.1002/hep.510290328
   Ostman A, 2009, CURR OPIN GENET DEV, V19, P67, DOI 10.1016/j.gde.2009.01.003
   Paggetti J, 2015, BLOOD, V126, P1106, DOI 10.1182/blood-2014-12-618025
   Pang WJ, 2015, CANCER SCI, V106, P1362, DOI 10.1111/cas.12747
   Park KC, 2014, BRIT J PHARMACOL, V171, P4820, DOI 10.1111/bph.12590
   Patocs A, 2007, NEW ENGL J MED, V357, P2543, DOI 10.1056/NEJMoa071825
   Peng DJ, 2015, NATURE, V527, P249, DOI 10.1038/nature15520
   Perugorria MJ, 2012, HEPATOLOGY, V56, P1129, DOI 10.1002/hep.25754
   Pitt JM, 2016, ANN ONCOL, V27, P1482, DOI 10.1093/annonc/mdw168
   Pleyer L, 2015, DRUG METAB REV, V47, P252, DOI 10.3109/03602532.2014.995379
   Qiu W, 2008, NAT GENET, V40, P650, DOI 10.1038/ng.117
   Rombouts K, 2001, ACTA GASTRO-ENT BELG, V64, P239
   Santos AM, 2009, J CLIN INVEST, V119, P3613, DOI 10.1172/JCI38988
   Schlesinger Y, 2007, NAT GENET, V39, P232, DOI 10.1038/ng1950
   Schober M, 2014, CANCERS, V6, P2137, DOI 10.3390/cancers6042137
   Shah SH, 2015, CANCER BIOL THER, V16, P1671, DOI 10.1080/15384047.2015.1071742
   Sharma S, 2010, CARCINOGENESIS, V31, P27, DOI 10.1093/carcin/bgp220
   Shen H, 2016, PLOS GENET, V12, P0, DOI 10.1371/journal.pgen.1006244
   Shiga K, 2015, CANCERS, V7, P2443, DOI 10.3390/cancers7040902
   Shilatifard A, 2012, ANNU REV BIOCHEM, V81, P65, DOI 10.1146/annurev-biochem-051710-134100
   Simo-Riudalbas L, 2015, BRIT J PHARMACOL, V172, P2716, DOI 10.1111/bph.12844
   Simon RP, 2016, J MED CHEM, V59, P1249, DOI 10.1021/acs.jmedchem.5b01502
   Strauss J, 2016, ANTICANCER RES, V36, P1
   Suarez-Alvarez B, 2013, EPIGENETICS-US, V8, P694, DOI 10.4161/epi.25201
   Sumida T, 2011, INT J CANCER, V128, P2050, DOI 10.1002/ijc.25812
   Svoronos AA, 2016, CANCER RES, V76, P3666, DOI 10.1158/0008-5472.CAN-16-0359
   Trimboli AJ, 2009, NATURE, V461, P1084, DOI 10.1038/nature08486
   Tsai CT, 2017, ONCOGENE, V36, P1753, DOI 10.1038/onc.2016.315
   Tyan SW, 2012, PLOS ONE, V7, P0, DOI 10.1371/journal.pone.0035128
   van Kampen JGM, 2014, CANCER TREAT REV, V40, P656, DOI 10.1016/j.ctrv.2013.12.002
   Vincent A, 2011, CLIN CANCER RES, V17, P4341, DOI 10.1158/1078-0432.CCR-10-3431
   Vizoso M, 2015, CARCINOGENESIS, V36, P1453, DOI 10.1093/carcin/bgv146
   Wagner EJ, 2012, NAT REV MOL CELL BIO, V13, P115, DOI 10.1038/nrm3274
   Walter K, 2010, CLIN CANCER RES, V16, P1781, DOI 10.1158/1078-0432.CCR-09-1913
   Wang LY, 2016, AM J PHYSIOL-GASTR L, V310, PG696, DOI 10.1152/ajpgi.00443.2015
   Wang Z, 2007, J PLAST RECONSTR AES, V60, P1193, DOI 10.1016/j.bjps.2006.05.007
   Weber F, 2007, JAMA-J AM MED ASSOC, V297, P187, DOI 10.1001/jama.297.2.187
   Wilson BG, 2011, NAT REV CANCER, V11, P481, DOI 10.1038/nrc3068
   Xiao Q, 2016, CANCER RES, V76, P5395, DOI 10.1158/0008-5472.CAN-15-3264
   Xing YZ, 2015, FEBS J, V282, P3892, DOI 10.1111/febs.13402
   Yamada N, 2014, BBA-GENE REGUL MECH, V1839, P1256, DOI 10.1016/j.bbagrm.2014.09.002
   Yang M, 2011, MOL CANCER, V10, P0, DOI 10.1186/1476-4598-10-117
   Yang TS, 2014, FEBS LETT, V588, P2162, DOI 10.1016/j.febslet.2014.04.050
   Yang XJ, 2014, CANCER CELL, V26, P577, DOI 10.1016/j.ccr.2014.07.028
   Yi X, 2015, AM J TRANSL RES, V7, P2159
   Yin J, 2015, P NATL ACAD SCI USA, V112, P15988, DOI 10.1073/pnas.1521740112
   Yin Y, 2014, CELL RES, V24, P1164, DOI 10.1038/cr.2014.121
   Yu J, 2012, PLOS ONE, V7, P0, DOI 10.1371/journal.pone.0043456
   Zhao ED, 2016, NAT IMMUNOL, V17, P95, DOI 10.1038/ni.3313
   Zhou M, 2014, CELL IMMUNOL, V292, P65, DOI 10.1016/j.cellimm.2014.09.004
   Zhu SG, 2015, PHARM RES-DORDR, V32, P779, DOI 10.1007/s11095-013-1231-0
NR 139
TC 52
Z9 53
U1 2
U2 28
PU FUTURE MEDICINE LTD
PI LONDON
PA UNITEC HOUSE, 3RD FLOOR, 2 ALBERT PLACE, FINCHLEY CENTRAL, LONDON, N3 1QB, ENGLAND
SN 1750-1911
EI 1750-192X
J9 EPIGENOMICS-UK
JI Epigenomics
PD DEC 15
PY 2016
VL 8
IS 12
BP 1671
EP 1687
DI 10.2217/epi-2016-0110
PG 17
WC Genetics & Heredity
SC Genetics & Heredity
GA EF9UC
UT WOS:000390675400008
PM 27700179
DA 2023-09-23
ER

PT J
AU Kronig, M
   Nanko, N
   Drendel, V
   Werner, M
   Schultze-Seemann, W
   Grosu, AL
   Jilg, AC
AF Kroenig, Malte
   Nanko, Norbert
   Drendel, Vanessa
   Werner, Martin
   Schultze-Seemann, Wolfgang
   Grosu, Anca L.
   Jilg, A. Cordula
TI Single punch, double biopsy
SO SPRINGERPLUS
LA English
DT Article
DE Needle biopsy; Prostate cancer; Primary tissue; Tissue heterogeneity; Single cell
ID cancer-associated fibroblasts; coenzyme-a racemase; prostate-cancer; rna-seq; infiltrating lymphocytes; paracrine; cells
AB Objective: In lethal primary metastatic prostate cancer, biopsy material is often the only accessible cancer tissue. Lack of tissue quantity limited the use of biopsy cores for analyzing higher numbers of molecular markers and standard histopathologic evaluation for clinical diagnosis simultaneously. Recent advances in single cell analytics have paved the way to characterize a tumor in more depth from minute input material such as biopsies. We therefore aimed to develop a biopsy needle, which generates two cores side by side from the same punch: one for standard histopathologic analysis to allow for routine diagnostics and the second one for single cell analytics. Methods: On the basis of a conventional punch biopsy needle we have milled two parallel longitudinal rifts into the needles shat which are separated by a 100 mu m thick metal sheet. Each rift can harbor a single tissue core. Results: Two cores from the same punch were generated reproducibly from a radical prostatectomy specimen and showed congruent results in histopathologic analysis. Both cores yielded equally sufficient material for standard H&E staining and histopathological evaluation. Conclusion: Our modified biopsy system will allow for simultaneous acquisition of tissue cores for diagnostic and scientific analysis from solid tumors or metastatic sites.
C1 [Kroenig, Malte; Schultze-Seemann, Wolfgang; Jilg, A. Cordula] Univ Freiburg, Med Ctr, Dept Urol, Hugstetter Str 55, D-79106 Freiburg, Germany.
   [Nanko, Norbert; Grosu, Anca L.] Univ Freiburg, Med Ctr, Dept Radiat Oncol, Hugstetter Str 55, D-79106 Freiburg, Germany.
   [Drendel, Vanessa; Werner, Martin] Univ Freiburg, Med Ctr, Dept Clin Pathol, Breisacher Str 155a, D-79106 Freiburg, Germany.
C3 University of Freiburg; University of Freiburg; University of Freiburg
RP Kronig, M (通讯作者)，Univ Freiburg, Med Ctr, Dept Urol, Hugstetter Str 55, D-79106 Freiburg, Germany.
EM malte.kroenig@uniklinik-freiburg.de
CR Brennen WN, 2012, MOL CANCER THER, V11, P257, DOI 10.1158/1535-7163.MCT-11-0340
   Comito G, 2014, ONCOGENE, V33, P2423, DOI 10.1038/onc.2013.191
   DAmico AV, 1998, JAMA-J AM MED ASSOC, V280, P969, DOI 10.1001/jama.280.11.969
   Donkor MK, 2011, IMMUNITY, V35, P123, DOI 10.1016/j.immuni.2011.04.019
   Haffner MC, 2013, J CLIN INVEST, V123, P4918, DOI 10.1172/JCI70354
   Hedegaard J, 2014, PLOS ONE, V9, P0, DOI 10.1371/journal.pone.0098187
   Heidenreich A, 2014, EUR UROL, V65, P467, DOI 10.1016/j.eururo.2013.11.002
   Heidenreich A, 2014, EUR UROL, V65, P124, DOI 10.1016/j.eururo.2013.09.046
   Jackson BL, 2014, BMC CANCER, V14, P0, DOI 10.1186/1471-2407-14-930
   Jiang Z, 2002, JAMA-J AM MED ASSOC, V287, P3080, DOI 10.1001/jama.287.23.3080-a
   Karja V, 2005, ANTICANCER RES, V25, P4435
   Kronig M, 2015, ONCOTARGET, V6, P1302
   Lohr JG, 2014, NAT BIOTECHNOL, V32, P479, DOI 10.1038/nbt.2892
   Madar S, 2013, TRENDS MOL MED, V19, P447, DOI 10.1016/j.molmed.2013.05.004
   Maher J, 2004, BRIT J CANCER, V91, P817, DOI 10.1038/sj.bjc.6602022
   Patel AP, 2014, SCIENCE, V344, P1396, DOI 10.1126/science.1254257
   Peinado H, 2012, NAT MED, V18, P883, DOI 10.1038/nm.2753
   Pettit JB, 2014, PLOS COMPUT BIOL, V10, P0, DOI 10.1371/journal.pcbi.1003824
   Picelli S, 2013, NAT METHODS, V10, P1096, DOI 10.1038/NMETH.2639
   Ramskold D, 2012, NAT BIOTECHNOL, V30, P777, DOI 10.1038/nbt.2282
   Rubin MA, 2002, JAMA-J AM MED ASSOC, V287, P1662, DOI 10.1001/jama.287.13.1662
   Schroder FH, 2012, NEW ENGL J MED, V366, P981, DOI 10.1056/NEJMoa1113135
   Sfanos KS, 2008, CLIN CANCER RES, V14, P3254, DOI 10.1158/1078-0432.CCR-07-5164
   Shalek AK, 2014, NATURE, V510, P363, DOI 10.1038/nature13437
   Sluka P, 2013, NAT REV UROL, V10, P441, DOI 10.1038/nrurol.2013.146
   Treutlein B, 2014, NATURE, V509, P371, DOI 10.1038/nature13173
   Trombetta John J, 2014, CURR PROTOC MOL BIOL, V107, P0, DOI 10.1002/0471142727.mb0422s107
   Webber JP, 2015, ONCOGENE, V34, P319, DOI 10.1038/onc.2013.560
   Zhou M, 2002, AM J SURG PATHOL, V26, P926, DOI 10.1097/00000478-200207000-00012
NR 29
TC 1
Z9 1
U1 0
U2 1
PU SPRINGER INTERNATIONAL PUBLISHING AG
PI CHAM
PA GEWERBESTRASSE 11, CHAM, CH-6330, SWITZERLAND
SN 2193-1801
EI 
J9 SPRINGERPLUS
JI SpringerPlus
PD AUG 30
PY 2016
VL 5
IS 
BP 
EP 
DI 10.1186/s40064-016-3141-1
PG 5
WC Multidisciplinary Sciences
SC Science & Technology - Other Topics
GA EH5EF
UT WOS:000391794700028
PM 27652032
DA 2023-09-23
ER

PT J
AU Saruwatari, K
   Ikemura, S
   Sekihara, K
   Kuwata, T
   Fujii, S
   Umemura, S
   Kirita, K
   Matsumoto, S
   Yoh, K
   Niho, S
   Ohmatsu, H
   Ochiai, A
   Kohrogi, H
   Tsuboi, M
   Goto, K
   Ishii, G
AF Saruwatari, Koichi
   Ikemura, Shinnosuke
   Sekihara, Keigo
   Kuwata, Takeshi
   Fujii, Satoshi
   Umemura, Shigeki
   Kirita, Keisuke
   Matsumoto, Shingo
   Yoh, Kiyotaka
   Niho, Seiji
   Ohmatsu, Hironobu
   Ochiai, Atsushi
   Kohrogi, Hirotsugu
   Tsuboi, Masahiro
   Goto, Koichi
   Ishii, Genichiro
TI Aggressive tumor microenvironment of solid predominant lung adenocarcinoma subtype harboring with epidermal growth factor receptor mutations
SO LUNG CANCER
LA English
DT Article
DE Lung adenocarcinoma with EGFR mutation; Solid predominant adenocarcinoma; Microenvironment; Immunohistochemical staining; Cancer cells; Stromal cells
ID podoplanin-positive fibroblasts; cancer-associated fibroblasts; international association; egfr mutation; cells; classification; expression; prognosis; angiogenesis; progression
AB Introduction: Tumor microenvironment critically affects cancer progression. This study aimed to identify differences in microenvironments of lung adenocarcinomas with epidermal growth factor receptor (EGFR) mutations by histological subtypes. Methods: The study cohort included 214 lung adenocarcinomas harboring EGFR mutations. We analyzed clinicopathological characteristics of lepidic (LPA), papillary (PPA), acinar (APA), and solid-predominant adenocarcinoma (SPA) subtypes, and examined expression levels of EGFR, E-cadherin, ezrin, laminin-5, ALDH1, and PD-L1 in cancer cells, and of CD34, CD204, podoplanin (PDPN), and FoxP3 in stromal cells in 4 subtypes (n=20 each). Results: SPA displayed significantly more frequent lymph node metastasis, lymphovascular invasion, and worse prognosis than the other subtypes. Ezrin expression levels in SPA were also significantly higher than in LPA, PPA, or APA (P < 0.05, all). Laminin-5 and PD-L1 expression levels in SPA were significantly higher than in LPA (P < 0.01 for both) and PPA (P < 0.01 for both) and tended to be higher than in APA (laminin-5: P=0.096, PD-L1: P=0.081). Furthermore, SPA displayed higher levels of PDPN (+) cancer associated fibroblasts (P < 0.01) and CD204 (+) tumor-associated macrophages (P < 0.05) than the other subtypes. Conclusion: Compared with other predominant subtypes with EGFR mutations, the microenvironment of SPA with EGFR mutations is characterized by cancer cells with higher invasive and immune evasion potential and more abundant stromal cells with tumor-promoting functions, which would contribute to the more aggressive behavior of SPA. (C) 2015 Elsevier Ireland Ltd. All rights reserved.
C1 [Saruwatari, Koichi; Ikemura, Shinnosuke; Sekihara, Keigo; Kuwata, Takeshi; Fujii, Satoshi; Ohmatsu, Hironobu; Ochiai, Atsushi; Ishii, Genichiro] Exploratory Oncol Res & Clin Trial Ctr, Div Pathol, 6-5-1 Kashiwanoha, Kashiwa, Chiba 2778577, Japan.
   [Saruwatari, Koichi; Umemura, Shigeki; Kirita, Keisuke; Matsumoto, Shingo; Yoh, Kiyotaka; Niho, Seiji; Goto, Koichi] Natl Canc Ctr, East Hosp, Dept Thorac Oncol, Tokyo, Japan.
   [Sekihara, Keigo; Tsuboi, Masahiro] Natl Canc Ctr, East Hosp, Dept Thorac Surg, Tokyo, Japan.
   [Saruwatari, Koichi; Kohrogi, Hirotsugu] Kumamoto Univ Hosp, Dept Resp Med, Kumamoto, Japan.
C3 National Cancer Center - Japan; National Cancer Center - Japan; Kumamoto University
RP Ishii, G (通讯作者)，Exploratory Oncol Res & Clin Trial Ctr, Div Pathol, 6-5-1 Kashiwanoha, Kashiwa, Chiba 2778577, Japan.
EM gishii@east.ncc.go.jp
FU National Cancer Center Research and Development Fund [23-A-16]; Grants-in-Aid for Scientific Research [26108007] Funding Source: KAKEN
CR Akbay EA, 2013, CANCER DISCOV, V3, P1355, DOI 10.1158/2159-8290.CD-13-0310
   Bissell MJ, 2001, NAT REV CANCER, V1, P46, DOI 10.1038/35094059
   Bremnes RM, 2011, J THORAC ONCOL, V6, P209, DOI 10.1097/JTO.0b013e3181f8a1bd
   Carmeliet P, 2005, NATURE, V438, P932, DOI 10.1038/nature04478
   Eramo A, 2008, CELL DEATH DIFFER, V15, P504, DOI 10.1038/sj.cdd.4402283
   Ferrara N, 2005, NATURE, V438, P967, DOI 10.1038/nature04483
   Gao DC, 2012, CANCER RES, V72, P4883, DOI 10.1158/0008-5472.CAN-12-1223
   Hoshino A, 2011, CANCER RES, V71, P4769, DOI 10.1158/0008-5472.CAN-10-3228
   Houston KA, 2014, LUNG CANCER, V86, P22, DOI 10.1016/j.lungcan.2014.08.001
   Huo W, 2015, INT J CLIN EXP MED, V8, P2045
   Ito M, 2012, CHEST, V142, P151, DOI 10.1378/chest.11-2458
   Ito S, 2012, BIOCHEM BIOPH RES CO, V422, P194, DOI 10.1016/j.bbrc.2012.04.158
   Jiang F, 2009, MOL CANCER RES, V7, P330, DOI 10.1158/1541-7786.MCR-08-0393
   Kinoshita T, 2013, CANCER SCI, V104, P409, DOI 10.1111/cas.12099
   Kitamura H, 2009, LUNG CANCER, V66, P275, DOI 10.1016/j.lungcan.2009.07.019
   Kohno T, 2013, CANCER SCI, V104, P1396, DOI 10.1111/cas.12275
   Komohara Y, 2009, CANCER SCI, V100, P2160, DOI 10.1111/j.1349-7006.2009.01296.x
   Maeda R, 2014, J THORAC ONCOL, V9, P179, DOI 10.1097/JTO.0000000000000044
   Maeda R, 2012, J THORAC ONCOL, V7, P503, DOI 10.1097/JTO.0b013e318241780e
   Maemondo M, 2010, NEW ENGL J MED, V362, P2380, DOI 10.1056/NEJMoa0909530
   Marhaba R, 2008, CURR MOL MED, V8, P784, DOI 10.2174/156652408786733667
   Mitsudomi T, 2010, LANCET ONCOL, V11, P121, DOI 10.1016/S1470-2045(09)70364-X
   Mitsudomi T, 2010, JPN J CLIN ONCOL, V40, P101, DOI 10.1093/jjco/hyp174
   Moriya Y, 2001, CANCER, V91, P1129, DOI 10.1002/1097-0142(20010315)91:6<1129::AID-CNCR1109>3.0.CO;2-C
   Nakamura H, 2014, CLIN LUNG CANC, V0, P0
   Neri S, 2015, INT J CANCER, V137, P784, DOI 10.1002/ijc.29464
   Pardoll DM, 2012, NAT REV CANCER, V12, P252, DOI 10.1038/nrc3239
   PYKE C, 1995, CANCER RES, V55, P4132
   PYKE C, 1994, AM J PATHOL, V145, P782
   Siegel R, 2013, CA-CANCER J CLIN, V63, P11, DOI 10.3322/caac.21166
   Suzuki S, 2014, J CANC RES CLIN ONCO, V0, P0
   Takeyama Y, 2010, CANCER LETT, V296, P216, DOI 10.1016/j.canlet.2010.04.008
   Takuwa T, 2012, ANN SURG ONCOL, V19, P3943, DOI 10.1245/s10434-012-2428-x
   Travis WD, 2011, J THORAC ONCOL, V6, P244, DOI 10.1097/JTO.0b013e318206a221
   Warth A, 2012, J CLIN ONCOL, V30, P1438, DOI 10.1200/JCO.2011.37.2185
   Xiao Dakai, 2010, J THORAC DIS, V2, P154, DOI 10.3978/j.issn.2072-1439.2010.02.03.7
   Yanagawa N, 2014, ANN THORAC SURG, V98, P453, DOI 10.1016/j.athoracsur.2014.04.108
   Yoshida T, 2013, J CANCER RES CLIN, V139, P1691, DOI 10.1007/s00432-013-1495-0
   Yoshizawa A, 2013, J THORAC ONCOL, V8, P52, DOI 10.1097/JTO.0b013e3182769aa8
   Zhang XQ, 2012, CLIN LUNG CANCER, V13, P196, DOI 10.1016/j.cllc.2011.04.002
NR 40
TC 27
Z9 27
U1 0
U2 7
PU ELSEVIER IRELAND LTD
PI CLARE
PA ELSEVIER HOUSE, BROOKVALE PLAZA, EAST PARK SHANNON, CO, CLARE, 00000, IRELAND
SN 0169-5002
EI 1872-8332
J9 LUNG CANCER
JI Lung Cancer
PD JAN 15
PY 2016
VL 91
IS 
BP 7
EP 14
DI 10.1016/j.lungcan.2015.11.012
PG 8
WC Oncology; Respiratory System
SC Oncology; Respiratory System
GA DC4RD
UT WOS:000369207100002
PM 26711928
DA 2023-09-23
ER

PT J
AU Huang, YS
   Nahar, S
   Nakagawa, A
   Fernandez-Barrena, MG
   Mertz, JA
   Bryant, BM
   Adams, CE
   Mino-Kenudson, M
   Von Alt, KN
   Chang, K
   Conery, AR
   Hatton, C
   Sims, RJ
   Fernandez-Zapico, ME
   Wang, XP
   Lillemoe, KD
   Fernandez-del Castillo, C
   Warshaw, AL
   Thayer, SP
   Liss, AS
AF Huang, Yinshi
   Nahar, Sabikun
   Nakagawa, Akifumi
   Fernandez-Barrena, Maite G.
   Mertz, Jennifer A.
   Bryant, Barbara M.
   Adams, Curtis E.
   Mino-Kenudson, Mari
   Von Alt, Kate N.
   Chang, Kevin
   Conery, Andrew R.
   Hatton, Charlie
   Sims, Robert J., III
   Fernandez-Zapico, Martin E.
   Wang, Xingpeng
   Lillemoe, Keith D.
   Fernandez-del Castillo, Carlos
   Warshaw, Andrew L.
   Thayer, Sarah P.
   Liss, Andrew S.
TI Regulation of GLI Underlies a Role for BET Bromodomains in Pancreatic Cancer Growth and the Tumor Microenvironment
SO CLINICAL CANCER RESEARCH
LA English
DT Article
ID prostate-cancer; oncogenic kras; mouse model; inhibition; hedgehog; progression; pathway; target; brd4; myc
AB Purpose: The initiation, progression, and maintenance of pancreatic ductal adenocarcinoma (PDAC) results from the interplay of genetic and epigenetic events. While the genetic alterations of PDAC have been well characterized, epigenetic pathways regulating PDAC remain, for the most part, elusive. The goal of this study was to identify novel epigenetic regulators contributing to the biology of PDAC. Experimental Design: In vivo pooled shRNA screens targeting 118 epigenetic proteins were performed in two orthotopic PDAC xenograft models. Candidate genes were characterized in 19 human PDAC cell lines, heterotopic xenograft tumor models, and a genetically engineered mouse (GEM) model of PDAC. Gene expression, IHC, and immunoprecipitation experiments were performed to analyze the pathways by which candidate genes contribute to PDAC. Results: In vivo shRNA screens identified BRD2 and BRD3, members of the BET family of chromatin adaptors, as key regulators of PDAC tumor growth. Pharmacologic inhibition of BET bromodomains enhanced survival in a PDAC GEM model and inhibited growth of hum an-derived xenograft tumors. BET proteins contribute to PDAC cell growth through direct interaction with members of the GLI family of transcription factors and modulating their activity. Within cancer cells, BET bromodomain inhibition results in down regulation of SHH, a key mediator of the tumor microenvironrnent and canonical activator of GLI. Consistent with this, inhibition of BET bromodomains decreases cancer-associated fibroblast content of tumors in both GEM and xenograft tumor models. Conclusions: Therapeutic inhibition of BET proteins offers a novel mechanism to target both the neoplastic and stromal components of PDAC. (C) 2016 AACR.
C1 [Huang, Yinshi; Wang, Xingpeng] Tongji Univ, Sch Med, Shanghai Peoples Hosp 10, Dept Gastroenterol, Shanghai, Peoples R China.
   [Huang, Yinshi; Nahar, Sabikun; Nakagawa, Akifumi; Adams, Curtis E.; Von Alt, Kate N.; Chang, Kevin; Lillemoe, Keith D.; Fernandez-del Castillo, Carlos; Warshaw, Andrew L.; Thayer, Sarah P.; Liss, Andrew S.] Massachusetts Gen Hosp, Dept Surg, Boston, MA 02114 USA.
   [Huang, Yinshi; Nahar, Sabikun; Nakagawa, Akifumi; Adams, Curtis E.; Von Alt, Kate N.; Chang, Kevin; Lillemoe, Keith D.; Fernandez-del Castillo, Carlos; Warshaw, Andrew L.; Thayer, Sarah P.; Liss, Andrew S.] Massachusetts Gen Hosp, Andrew L Warshaw MD Inst Pancreat Canc Res, Boston, MA 02114 USA.
   [Huang, Yinshi; Nahar, Sabikun; Nakagawa, Akifumi; Adams, Curtis E.; Mino-Kenudson, Mari; Von Alt, Kate N.; Chang, Kevin; Lillemoe, Keith D.; Fernandez-del Castillo, Carlos; Warshaw, Andrew L.; Thayer, Sarah P.; Liss, Andrew S.] Harvard Med Sch, Boston, MA USA.
   [Fernandez-Barrena, Maite G.; Fernandez-Zapico, Martin E.] Mayo Clin, Schulze Ctr Novel Therapeut, Div Oncol Res, Rochester, MN USA.
   [Mertz, Jennifer A.; Bryant, Barbara M.; Conery, Andrew R.; Hatton, Charlie; Sims, Robert J., III] Constellat Pharmaceut, Cambridge, MA USA.
   [Mino-Kenudson, Mari] Massachusetts Gen Hosp, Dept Pathol, Boston, MA 02114 USA.
   [Wang, Xingpeng] Shanghai Jiao Tong Univ, Sch Med, Shanghai Peoples Hosp 1, Dept Gastroenterol, Shanghai, Peoples R China.
C3 Tongji University; Harvard University; Massachusetts General Hospital; Harvard University; Massachusetts General Hospital; Harvard University; Harvard Medical School; Mayo Clinic; Harvard University; Massachusetts General Hospital; Shanghai Jiao Tong University
RP Liss, AS (通讯作者)，Massachusetts Gen Hosp, 55 Blossom St,Thier 623, Boston, MA 02114 USA.; Thayer, SP (通讯作者)，Univ Nebraska Med Ctr, 986345 Nebraska Med Ctr, Omaha, NE 68198 USA.
EM sarah.thayer@unmc.edu; aliss@mgh.harvard.edu
FU Institute for Pancreatic Cancer Research; NIH [P01CA117969]
CR Asangani IA, 2014, NATURE, V510, P278, DOI 10.1038/nature13229
   Bailey JM, 2008, CLIN CANCER RES, V14, P5995, DOI 10.1158/1078-0432.CCR-08-0291
   Bandopadhayay P, 2014, CLIN CANCER RES, V20, P912, DOI 10.1158/1078-0432.CCR-13-2281
   Bardeesy N, 2006, P NATL ACAD SCI USA, V103, P5947, DOI 10.1073/pnas.0601273103
   Biankin AV, 2012, NATURE, V491, P399, DOI 10.1038/nature11547
   Canettieri G, 2010, NAT CELL BIOL, V12, P132, DOI 10.1038/ncb2013
   Cheng ZX, 2013, CLIN CANCER RES, V19, P1748, DOI 10.1158/1078-0432.CCR-12-3066
   Clark CE, 2007, CANCER RES, V67, P9518, DOI 10.1158/0008-5472.CAN-07-0175
   Collins MA, 2012, J CLIN INVEST, V122, P639, DOI 10.1172/JCI59227
   Coni S, 2013, PLOS ONE, V8, P0, DOI 10.1371/journal.pone.0065718
   Dawson MA, 2011, NATURE, V478, P529, DOI 10.1038/nature10509
   Delmore JE, 2011, CELL, V146, P903, DOI 10.1016/j.cell.2011.08.017
   Devaiah BN, 2012, P NATL ACAD SCI USA, V109, P6927, DOI 10.1073/pnas.1120422109
   Filippakopoulos P, 2010, NATURE, V468, P1067, DOI 10.1038/nature09504
   Garcia PL, 2016, ONCOGENE, V35, P833, DOI 10.1038/onc.2015.126
   Hingorani SR, 2003, CANCER CELL, V4, P437, DOI 10.1016/S1535-6108(03)00309-X
   Iacobuzio-Donahue CA, 2012, CLIN CANCER RES, V18, P4257, DOI 10.1158/1078-0432.CCR-12-0315
   Jackson EL, 2001, GENE DEV, V15, P3243, DOI 10.1101/gad.943001
   Ji ZY, 2007, J BIOL CHEM, V282, P14048, DOI 10.1074/jbc.M611089200
   Jones S, 2008, SCIENCE, V321, P1801, DOI 10.1126/science.1164368
   Jonkers J, 2001, NAT GENET, V29, P418, DOI 10.1038/ng747
   Kopp JL, 2012, CANCER CELL, V22, P737, DOI 10.1016/j.ccr.2012.10.025
   Lee JJ, 2014, P NATL ACAD SCI USA, V111, PE3091, DOI 10.1073/pnas.1411679111
   Lisovsky M, 2010, HUM PATHOL, V41, P902, DOI 10.1016/j.humpath.2009.12.004
   Long J, 2014, J BIOL CHEM, V289, P35494, DOI 10.1074/jbc.M114.595348
   Mertz JA, 2011, P NATL ACAD SCI USA, V108, P16669, DOI 10.1073/pnas.1108190108
   Neesse A, 2014, ONCOTARGETS THER, V7, P33, DOI 10.2147/OTT.S38111
   Nolan-Stevaux O, 2009, GENE DEV, V23, P24, DOI 10.1101/gad.1753809
   Ozdemir BC, 2014, CANCER CELL, V25, P719, DOI 10.1016/j.ccr.2014.04.005
   Olive KP, 2009, SCIENCE, V324, P1457, DOI 10.1126/science.1171362
   Puissant A, 2013, CANCER DISCOV, V3, P308, DOI 10.1158/2159-8290.CD-12-0418
   Rajurkar M, 2012, P NATL ACAD SCI USA, V109, PE1038, DOI 10.1073/pnas.1114168109
   Rhim AD, 2014, CANCER CELL, V25, P735, DOI 10.1016/j.ccr.2014.04.021
   Sahai V, 2014, MOL CANCER THER, V13, P1907, DOI 10.1158/1535-7163.MCT-13-0925
   Sawan C, 2010, ADV GENET, V70, P57, DOI 10.1016/B978-0-12-380866-0.60003-4
   Segura MF, 2013, CANCER RES, V73, P6264, DOI 10.1158/0008-5472.CAN-13-0122-T
   Shimamura T, 2013, CLIN CANCER RES, V19, P6183, DOI 10.1158/1078-0432.CCR-12-3904
   Siegel R, 2013, CA-CANCER J CLIN, V63, P11, DOI 10.3322/caac.21166
   Thayer SP, 2003, NATURE, V425, P851, DOI 10.1038/nature02009
   Tian H, 2009, P NATL ACAD SCI USA, V106, P4254, DOI 10.1073/pnas.0813203106
   Ting DT, 2011, SCIENCE, V331, P593, DOI 10.1126/science.1200801
   Wyce A, 2013, ONCOTARGET, V4, P2419, DOI 10.18632/oncotarget.1572
   Zuber J, 2011, NATURE, V478, P524, DOI 10.1038/nature10334
NR 43
TC 31
Z9 32
U1 1
U2 8
PU AMER ASSOC CANCER RESEARCH
PI PHILADELPHIA
PA 615 CHESTNUT ST, 17TH FLOOR, PHILADELPHIA, PA 19106-4404 USA
SN 1078-0432
EI 1557-3265
J9 CLIN CANCER RES
JI Clin. Cancer Res.
PD AUG 15
PY 2016
VL 22
IS 16
BP 4259
EP 4270
DI 10.1158/1078-0432.CCR-15-2068
PG 12
WC Oncology
SC Oncology
GA DU5QH
UT WOS:000382265900029
PM 27169995
DA 2023-09-23
ER

PT J
AU Jiang, GM
   Xu, W
   Du, J
   Zhang, KS
   Zhang, QG
   Wang, XW
   Liu, ZG
   Liu, SQ
   Xie, WY
   Liu, HF
   Liu, JS
   Wu, BP
AF Jiang, Guan-Min
   Xu, Wei
   Du, Jun
   Zhang, Kun-Shui
   Zhang, Qiu-Gui
   Wang, Xiao-Wei
   Liu, Zhi-Gang
   Liu, Shuang-Quan
   Xie, Wan-Ying
   Liu, Hui-Fang
   Liu, Jing-Shi
   Wu, Bai-Ping
TI The application of the fibroblast activation protein alpha-targeted immunotherapy strategy
SO ONCOTARGET
LA English
DT Article
DE fibroblast activation protein alpha; tumor microenvironment; immune suppression; immunotherapy
ID cancer-associated fibroblasts; integral membrane protease; phase-ii trial; metastatic colorectal-cancer; effective antitumor response; tumor-associated fibroblasts; malignant melanoma-cells; monoclonal-antibody f-19; serine-protease; stromal fibroblasts
AB Cancer immunotherapy has primarily been focused on attacking tumor cells. However, given the close interaction between tumor cells and cancer-associated fibroblasts (CAFs) in the tumor microenvironment (TME), CAF-targeted strategies could also contribute to an integrated cancer immunotherapy. Fibroblast activation protein alpha (FAP alpha) is not detectible in normal tissues, but is overexpressed by CAFs and is the predominant component of the stroma in most types of cancer. FAP alpha has both dipeptidyl peptidase and endopeptidase activities, cleaving substrates at a postproline bond. When all FAP alpha-expressing cells (stromal and cancerous) are destroyed, tumors rapidly die. Furthermore, a FAP alpha antibody, FAP alpha vaccine, and modified vaccine all inhibit tumor growth and prolong survival in mouse models, suggesting FAP alpha is an adaptive tumor-associated antigen. This review highlights the role of FAP alpha in tumor development, explores the relationship between FAP alpha and immune suppression in the TME, and discusses FAP alpha as a potential immunotherapeutic target.
C1 [Jiang, Guan-Min; Wang, Xiao-Wei; Wu, Bai-Ping] Cent S Univ, Hunan Canc Hosp, Dept Clin Lab, Changsha, Hunan, Peoples R China.
   [Jiang, Guan-Min; Wang, Xiao-Wei; Liu, Zhi-Gang; Liu, Jing-Shi; Wu, Bai-Ping] Cent S Univ, Affiliated Canc Hosp, Xiangya Sch Med, Changsha, Hunan, Peoples R China.
   [Xu, Wei; Zhang, Qiu-Gui; Liu, Shuang-Quan; Xie, Wan-Ying; Liu, Hui-Fang] Univ South China, Affiliated Hosp 1, Dept Clin Lab, Hengyang, Hunan, Peoples R China.
   [Du, Jun] Sun Yat Sen Univ, Sch Pharmaceut Sci, Dept Microbial & Biochem Pharm, Guangzhou 510275, Guangdong, Peoples R China.
   [Zhang, Kun-Shui] Sun Yat Sen Univ, Affiliated Hosp 2, Dept Pharm, Guangzhou 510275, Guangdong, Peoples R China.
   [Liu, Zhi-Gang] Cent S Univ, Hunan Canc Hosp, Dept Radiat Oncol, Changsha, Hunan, Peoples R China.
   [Liu, Jing-Shi] Cent S Univ, Hunan Canc Hosp, Dept Anesthesia, Changsha, Hunan, Peoples R China.
C3 Central South University; Central South University; University of South China; Sun Yat Sen University; Sun Yat Sen University; Central South University; Central South University
RP Jiang, GM; Wu, BP (通讯作者)，Cent S Univ, Hunan Canc Hosp, Dept Clin Lab, Changsha, Hunan, Peoples R China.; Jiang, GM; Liu, JS; Wu, BP (通讯作者)，Cent S Univ, Affiliated Canc Hosp, Xiangya Sch Med, Changsha, Hunan, Peoples R China.; Liu, JS (通讯作者)，Cent S Univ, Hunan Canc Hosp, Dept Anesthesia, Changsha, Hunan, Peoples R China.
EM jguanmin@163.com; liujingshi@hnszlyy.com; bpw55088@163.com
FU National Natural Science Foundation of China [81502104, 81201331]; Hunan Natural Science Foundation [13JJ4078, 11JJ4076]; Bureau of Hunan Provincial Science and Technology [2012sk2007, 2011SK3172]
CR Aertgeerts K, 2005, J BIOL CHEM, V280, P19441, DOI 10.1074/jbc.C500092200
   [Anonymous], 2011, STRATEGICAL DEV IND, V0, P0, DOI DOI 10.1016/J.SUSC0M.2010.10.002
   AOYAMA A, 1990, P NATL ACAD SCI USA, V87, P8296, DOI 10.1073/pnas.87.21.8296
   Arnold JN, 2014, CANCER IMMUNOL RES, V2, P121, DOI 10.1158/2326-6066.CIR-13-0150
   Baird SK, 2015, APOPTOSIS, V20, P1483, DOI 10.1007/s10495-015-1166-5
   Bizzarri M, 2014, BIOMED RES INT, V2014, P0, DOI 10.1155/2014/934038
   Burkholder B, 2014, BBA-REV CANCER, V1845, P182, DOI 10.1016/j.bbcan.2014.01.004
   Cai F, 2013, BMB REP, V46, P252, DOI 10.5483/BMBRep.2013.46.5.172
   Chen MH, 2015, SCI REP-UK, V5, P0, DOI 10.1038/srep14421
   Chen WT, 2003, CURR TOP DEV BIOL, V54, P207, DOI 10.1016/S0070-2153(03)54010-8
   Church SE, 2015, IMMUNITY, V43, P631, DOI 10.1016/j.immuni.2015.10.004
   Cohen SJ, 2008, PANCREAS, V37, P154, DOI 10.1097/MPA.0b013e31816618ce
   de Visser KE, 2006, NAT REV CANCER, V6, P24, DOI 10.1038/nrc1782
   Eager RM, 2009, CLIN ONCOL-UK, V21, P464, DOI 10.1016/j.clon.2009.04.007
   Eager RM, 2009, BMC CANCER, V9, P0, DOI 10.1186/1471-2407-9-263
   El Khoury J, 2014, ARCH DERMATOL RES, V306, P359, DOI 10.1007/s00403-014-1456-8
   Erez N, 2010, CANCER CELL, V17, P135, DOI 10.1016/j.ccr.2009.12.041
   Fang J, 2015, INT J CANC, V0, P0
   Fassnacht M, 2005, CLIN CANCER RES, V11, P5566, DOI 10.1158/1078-0432.CCR-05-0699
   Fearon DT, 2014, CANCER IMMUNOL RES, V2, P187, DOI 10.1158/2326-6066.CIR-14-0002
   Feig C, 2013, P NATL ACAD SCI USA, V110, P20212, DOI 10.1073/pnas.1320318110
   Fidler IJ, 2003, NAT REV CANCER, V3, P453, DOI 10.1038/nrc1098
   Fischer E, 2012, CLIN CANCER RES, V18, P6208, DOI 10.1158/1078-0432.CCR-12-0644
   Fisher DT, 2006, IMMUNOL INVEST, V35, P251, DOI 10.1080/08820130600745430
   GARINCHESA P, 1990, P NATL ACAD SCI USA, V87, P7235, DOI 10.1073/pnas.87.18.7235
   Ghersi G, 2002, J BIOL CHEM, V277, P29231, DOI 10.1074/jbc.M202770200
   Goldstein LA, 1997, BBA-MOL BASIS DIS, V1361, P11, DOI 10.1016/S0925-4439(97)00032-X
   Gottschalk S, 2013, PLOS ONE, V8, P0, DOI 10.1371/journal.pone.0082658
   Henry LR, 2007, CLIN CANCER RES, V13, P1736, DOI 10.1158/1078-0432.CCR-06-1746
   Hofheinz RD, 2003, ONKOLOGIE, V26, P44, DOI 10.1159/000069863
   Hornig N, 2012, J IMMUNOTHER, V35, P418, DOI 10.1097/CJI.0b013e3182594387
   Huang Y, 2011, CLIN EXP METASTAS, V28, P567, DOI 10.1007/s10585-011-9392-x
   Iwasa S, 2005, CANCER LETT, V227, P227, DOI 10.1016/j.canlet.2004.06.031
   Jackson RC, 1997, SEMIN ONCOL, V24, P164
   Jiang GM, 2015, ONCOTARGET, V6, P25932, DOI 10.18632/oncotarget.4577
   Keane FM, 2011, FEBS J, V278, P1316, DOI 10.1111/j.1742-4658.2011.08051.x
   Kelly T, 2005, DRUG RESIST UPDATE, V8, P51, DOI 10.1016/j.drup.2005.03.002
   Kelly T, 2012, INT REV CEL MOL BIO, V297, P83, DOI 10.1016/B978-0-12-394308-8.00003-0
   Kerkar SP, 2012, CANCER RES, V72, P3125, DOI 10.1158/0008-5472.CAN-11-4094
   Kloft C, 2004, INVEST NEW DRUG, V22, P39, DOI 10.1023/B:DRUG.0000006173.72210.1c
   Kraman M, 2010, SCIENCE, V330, P827, DOI 10.1126/science.1195300
   Kryczek I, 2007, AM J PHYSIOL-CELL PH, V292, PC987, DOI 10.1152/ajpcell.00406.2006
   Lacina L, 2015, INT J MOL SCI, V16, P24094, DOI 10.3390/ijms161024094
   Lee HO, 2011, BMC CANCER, V11, P0, DOI 10.1186/1471-2407-11-245
   Lee J, 2005, CANCER RES, V65, P11156, DOI 10.1158/0008-5472.CAN-05-2805
   Levy MT, 1999, HEPATOLOGY, V29, P1768, DOI 10.1002/hep.510290631
   Lin X, 2014, HUM PATHOL, V45, P1553, DOI 10.1016/j.humpath.2013.11.023
   Liu F, 2015, PLOS ONE, V10, P0, DOI 10.1371/journal.pone.0116683
   Loeffler M, 2006, J CLIN INVEST, V116, P1955, DOI 10.1172/JCI26532
   Mantovani A, 2008, NATURE, V454, P436, DOI 10.1038/nature07205
   MONSKY WL, 1994, CANCER RES, V54, P5702
   Mori Y, 2004, ONCOLOGY-BASEL, V67, P411, DOI 10.1159/000082926
   Narra K, 2007, CANCER BIOL THER, V6, P1691, DOI 10.4161/cbt.6.11.4874
   Nielsen MB, 2000, CANCER CHEMOTH PHARM, V46, PS62, DOI 10.1007/PL00014052
   OBrien P, 2008, BBA-PROTEINS PROTEOM, V1784, P1130, DOI 10.1016/j.bbapap.2008.01.006
   Ohshio Y, 2015, CANCER SCI, V106, P134, DOI 10.1111/cas.12584
   Okada K, 2003, ONCOLOGY-BASEL, V65, P363, DOI 10.1159/000074650
   Park JE, 1999, J BIOL CHEM, V274, P36505, DOI 10.1074/jbc.274.51.36505
   Park YJ, 2013, CANCER RES, V73, P5669, DOI 10.1158/0008-5472.CAN-13-0545
   Paulsson J, 2014, SEMIN CANCER BIOL, V25, P61, DOI 10.1016/j.semcancer.2014.02.006
   Peranzoni E, 2013, CELL MOL LIFE SCI, V70, P4431, DOI 10.1007/s00018-013-1339-8
   PineiroSanchez ML, 1997, J BIOL CHEM, V272, P7595, DOI 10.1074/jbc.272.12.7595
   Ramirez-Montagut T, 2004, ONCOGENE, V23, P5435, DOI 10.1038/sj.onc.1207730
   Reisfeld Ralph A, 2013, CRITICAL REVIEWS IN ONCOGENESIS, V18, P115
   RETTIG WJ, 1993, CANCER RES, V53, P3327
   RETTIG WJ, 1988, P NATL ACAD SCI USA, V85, P3110, DOI 10.1073/pnas.85.9.3110
   Saigusa S, 2011, INT J ONCOL, V38, P655, DOI 10.3892/ijo.2011.906
   SCANLAN MJ, 1994, P NATL ACAD SCI USA, V91, P5657, DOI 10.1073/pnas.91.12.5657
   Schmidt A, 2001, EUR J BIOCHEM, V268, P1730, DOI 10.1046/j.1432-1033.2001.02046.x
   Scott AM, 2003, CLIN CANCER RES, V9, P1639
   Shi M, 2012, WORLD J GASTROENTERO, V18, P840, DOI 10.3748/wjg.v18.i8.840
   Spiotto MT, 2004, NAT MED, V10, P294, DOI 10.1038/nm999
   Tanswell P, 2001, BRIT J CLIN PHARMACO, V51, P177
   Teichgraber V, 2015, ADV MED SCI-POLAND, V60, P264, DOI 10.1016/j.advms.2015.04.006
   Tsang YW, 2015, BMC CANCER, V15, P0, DOI 10.1186/s12885-015-1690-2
   Turley SJ, 2015, NAT REV IMMUNOL, V15, P669, DOI 10.1038/nri3902
   Vasievich EA, 2011, MOL PHARMACEUT, V8, P635, DOI 10.1021/mp1004228
   Vazquez-Cintron EJ, 2010, J IMMUNOL, V185, P7133, DOI 10.4049/jimmunol.1001157
   Verbeke H, 2011, CYTOKINE GROWTH F R, V22, P345, DOI 10.1016/j.cytogfr.2011.09.002
   Wang LCS, 2014, CANCER IMMUNOL RES, V2, P154, DOI 10.1158/2326-6066.CIR-13-0027
   WELT S, 1994, J CLIN ONCOL, V12, P1193, DOI 10.1200/JCO.1994.12.6.1193
   Wen YA, 2010, CANCER SCI, V101, P2325, DOI 10.1111/j.1349-7006.2010.01695.x
   Wikberg ML, 2013, TUMOR BIOL, V34, P1013, DOI 10.1007/s13277-012-0638-2
   Wuest T, 2001, J BIOTECHNOL, V92, P159, DOI 10.1016/S0168-1656(01)00355-8
   Yan Y, 2015, WORLD J GASTROENTERO, V21, P9717, DOI 10.3748/wjg.v21.i33.9717
   Yi YM, 2011, CANCER BIOL THER, V11, P866, DOI 10.4161/cbt.11.10.15179
   Zhang JP, 2013, FASEB J, V27, P581, DOI 10.1096/fj.12-210377
   Zhang MZ, 2015, ONCOL LETT, V10, P34, DOI 10.3892/ol.2015.3151
   Zi FM, 2015, MOL MED REP, V11, P3203, DOI 10.3892/mmr.2015.3197
NR 89
TC 48
Z9 51
U1 1
U2 40
PU IMPACT JOURNALS LLC
PI ORCHARD PARK
PA 6666 E QUAKER ST, STE 1, ORCHARD PARK, NY 14127 USA
SN 
EI 1949-2553
J9 ONCOTARGET
JI Oncotarget
PD MAY 31
PY 2016
VL 7
IS 22
BP 33472
EP 33482
DI 10.18632/oncotarget.8098
PG 11
WC Oncology; Cell Biology
SC Oncology; Cell Biology
GA DO4JP
UT WOS:000377748500149
PM 26985769
DA 2023-09-23
ER

PT J
AU Sinha, D
   Chong, L
   George, J
   Schlueter, H
   Moenchgesang, S
   Mills, S
   Li, J
   Parish, C
   Bowtell, D
   Kaur, P
AF Sinha, Devbarna
   Chong, Lynn
   George, Joshy
   Schlueter, Holger
   Moenchgesang, Susann
   Mills, Stuart
   Li, Jason
   Parish, Christopher
   Bowtell, David
   Kaur, Pritinder
TI Pericytes Promote Malignant Ovarian Cancer Progression in Mice and Predict Poor Prognosis in Serous Ovarian Cancer Patients
SO CLINICAL CANCER RESEARCH
LA English
DT Article
ID mesenchymal stem-cells; carcinoma-associated fibroblasts; endothelial growth-factor; tumor stroma; expression; vasculature; inhibition; depletion; increase; subtypes
AB Purpose: The aim of this study was to investigate the role of pericytes in regulating malignant ovarian cancer progression. Experimental Design: The pericyte mRNA signature was used to interrogate ovarian cancer patient datasets to determine its prognostic value for recurrence and mortality. Xenograft models of ovarian cancer were used to determine if co-injection with pericytes affected tumor growth rate and metastasis, whereas co-culture models were utilized to investigate the direct effect of pericytes on ovarian cancer cells. Pericyte markers were used to stain patient tissue samples to ascertain their use in prognosis. Results: Interrogation of two serous ovarian cancer patient datasets [the Australian Ovarian Cancer Study, n = 215; and the NCI TCGA (The Cancer Genome Atlas), n = 408] showed that a high pericyte score is highly predictive for poor patient prognosis. Co-injection of ovarian cancer (OVCAR-5 & -8) cells with pericytes in a xenograft model resulted in accelerated ovarian tumor growth, and aggressive metastases, without altering tumor vasculature. Pericyte co-culture in vitro promoted ovarian cancer cell proliferation and invasion. High alpha SMA protein levels in patient tissue microarrays were correlated with more aggressive disease and earlier recurrence. Conclusions: High pericyte score provides the best means to date of identifying patients with ovarian cancer at high risk of rapid relapse and mortality (mean progression-free survival time < 9 months). The stroma contains rare yet extremely potent locally resident mesenchymal stem cells-a subset of "cancer-associated fibroblasts" that promote aggressive tumor growth and metastatic dissemination, underlying the prognostic capacity of a high pericyte score to strongly predict earlier relapse and mortality. (C) 2015 AACR.
C1 [Sinha, Devbarna; Chong, Lynn; Schlueter, Holger; Moenchgesang, Susann; Mills, Stuart; Kaur, Pritinder] Peter MacCallum Canc Ctr, Epithelial Stem Cell Biol Lab, Melbourne, Vic, Australia.
   [Sinha, Devbarna; Li, Jason] Peter MacCallum Canc Ctr, Bioinformat Core Facil, Melbourne, Vic, Australia.
   [George, Joshy; Bowtell, David] Peter MacCallum Canc Ctr, Canc Genet & Genom Lab, Melbourne, Vic, Australia.
   [Schlueter, Holger; Bowtell, David; Kaur, Pritinder] Univ Melbourne, Sir Peter MacCallum Dept Oncol, Parkville, Vic 3052, Australia.
   [Parish, Christopher] Australian Natl Univ, John Curtin Sch Med Res, Canberra, ACT 2601, Australia.
   [Bowtell, David] Univ Melbourne, Dept Pathol, Parkville, Vic 3052, Australia.
   [Bowtell, David] Univ Melbourne, Dept Biochem & Mol Biol, Parkville, Vic 3052, Australia.
   [Kaur, Pritinder] Univ Melbourne, Dept Anat & Neurosci, Parkville, Vic 3052, Australia.
C3 Peter Maccallum Cancer Center; Peter Maccallum Cancer Center; Peter Maccallum Cancer Center; University of Melbourne; Peter Maccallum Cancer Center; Australian National University; John Curtin School of Medical Research; University of Melbourne; University of Melbourne; University of Melbourne
RP Kaur, P (通讯作者)，Hudson Inst Med Res, 27-31 Wright St, Melbourne, Vic 3168, Australia.
EM pritinder.kaur@hudson.org.au
FU CASS Foundation; Cancer Council of Victoria [807184]; NHMRC [1025874, 400413]; US Army Medical Research and Materiel Command Grant [DAMD17 01 1 0729]; Cancer Council Tasmania; 618 Cancer Foundation of Western Australia; Cancer Australia [1004673]; International HDR PhD scholarship from ANU, Canberra
CR Armulik A, 2005, CIRC RES, V97, P512, DOI 10.1161/01.RES.0000182903.16652.d7
   Bast RC, 2009, NAT REV CANCER, V9, P415, DOI 10.1038/nrc2644
   Bentink S, 2012, PLOS ONE, V7, P0, DOI 10.1371/journal.pone.0030269
   Bergers G, 2003, J CLIN INVEST, V111, P1287, DOI 10.1172/JCI200317929
   Calon A, 2015, NAT GENET, V47, P320, DOI 10.1038/ng.3225
   Chen H, 2009, EXP MOL PATHOL, V87, P189, DOI 10.1016/j.yexmp.2009.09.001
   Cirri P, 2011, AM J CANCER RES, V1, P482
   Cojoc Monica, 2013, ONCO TARGETS THER, V6, P1347, DOI 10.2147/OTT.S36109
   Cooke VG, 2012, CANCER CELL, V21, P66, DOI 10.1016/j.ccr.2011.11.024
   Crisan M, 2008, CELL STEM CELL, V3, P301, DOI 10.1016/j.stem.2008.07.003
   Druker BJ, 2002, TRENDS MOL MED, V8, PS14, DOI 10.1016/S1471-4914(02)02305-5
   Erber R, 2003, FASEB J, V17, P338, DOI 10.1096/fj.03-0271fje
   Feng JF, 2011, P NATL ACAD SCI USA, V108, P6503, DOI 10.1073/pnas.1015449108
   Finak G, 2008, NAT MED, V14, P518, DOI 10.1038/nm1764
   Frame MC, 2015, CANCER CELL, V27, P429, DOI 10.1016/j.ccell.2015.03.013
   FUJITA H, 2010, PANCREAS, V0, P0
   GODWIN AK, 1992, P NATL ACAD SCI USA, V89, P3070, DOI 10.1073/pnas.89.7.3070
   HAMILTON TC, 1984, SEMIN ONCOL, V11, P285
   HAMILTON TC, 1983, CANCER RES, V43, P5379
   Hung SC, 2005, CLIN CANCER RES, V11, P7749, DOI 10.1158/1078-0432.CCR-05-0876
   Infante JR, 2007, J CLIN ONCOL, V25, P319, DOI 10.1200/JCO.2006.07.8824
   Kalluri R, 2006, NAT REV CANCER, V6, P392, DOI 10.1038/nrc1877
   Karnoub AE, 2007, NATURE, V449, P557, DOI 10.1038/nature06188
   Khan S, 2010, J ONCOL, V2010, P0, DOI 10.1155/2010/286925
   Klemm F, 2015, TRENDS CELL BIOL, V25, P198, DOI 10.1016/j.tcb.2014.11.006
   Kuhnert F, 2008, P NATL ACAD SCI USA, V105, P10185, DOI 10.1073/pnas.0803194105
   Kulbe H, 2007, CANCER RES, V67, P585, DOI 10.1158/0008-5472.CAN-06-2941
   Labiche A, 2010, INT J GYNECOL CANCER, V20, P28, DOI 10.1111/IGC.0b013e3181bda1cb
   Langyel E, 2010, AM J PATHOL, V177, P1053, DOI 10.2353/ajpath.2010.100105
   Lederle W, 2006, AM J PATHOL, V169, P1767, DOI 10.2353/ajpath.2006.060120
   Lee SJ, 2009, J KOREAN MED SCI, V24, P114, DOI 10.3346/jkms.2009.24.1.114
   Lindblom P, 2003, GENE DEV, V17, P1835, DOI 10.1101/gad.266803
   Maciag PC, 2008, CANCER RES, V68, P8066, DOI 10.1158/0008-5472.CAN-08-0287
   Mishra PJ, 2008, CANCER RES, V68, P4331, DOI 10.1158/0008-5472.CAN-08-0943
   Nisancioglu MH, 2010, CANCER RES, V70, P5109, DOI 10.1158/0008-5472.CAN-09-4245
   Ozdemir BC, 2014, CANCER CELL, V25, P719, DOI 10.1016/j.ccr.2014.04.005
   Olumi AF, 1999, CANCER RES, V59, P5002
   Paquet-Fifield S, 2009, J CLIN INVEST, V119, P2795, DOI 10.1172/JCI38535
   Pietras K, 2010, EXP CELL RES, V316, P1324, DOI 10.1016/j.yexcr.2010.02.045
   Quante M, 2011, CANCER CELL, V19, P257, DOI 10.1016/j.ccr.2011.01.020
   Rhim AD, 2014, CANCER CELL, V25, P735, DOI 10.1016/j.ccr.2014.04.021
   Rosen DG, 2009, FRONT BIOSCI-LANDMRK, V14, P2089, DOI 10.2741/3364
   Schauer IG, 2011, NEOPLASIA, V13, P393, DOI 10.1593/neo.101720
   Sennino B, 2009, CANCER RES, V69, P4527, DOI 10.1158/0008-5472.CAN-08-3779
   SHEPRO D, 1993, FASEB J, V7, P1031, DOI 10.1096/fasebj.7.11.8370472
   Studeny M, 2004, JNCI-J NATL CANCER I, V96, P1593, DOI 10.1093/jnci/djh299
   Tothill RW, 2008, CLIN CANCER RES, V14, P5198, DOI 10.1158/1078-0432.CCR-08-0196
   Tsujino T, 2007, CLIN CANCER RES, V13, P2082, DOI 10.1158/1078-0432.CCR-06-2191
   Xian XJ, 2006, J CLIN INVEST, V116, P642, DOI 10.1172/JCI25705
NR 49
TC 24
Z9 25
U1 1
U2 8
PU AMER ASSOC CANCER RESEARCH
PI PHILADELPHIA
PA 615 CHESTNUT ST, 17TH FLOOR, PHILADELPHIA, PA 19106-4404 USA
SN 1078-0432
EI 1557-3265
J9 CLIN CANCER RES
JI Clin. Cancer Res.
PD APR 1
PY 2016
VL 22
IS 7
BP 1813
EP 1824
DI 10.1158/1078-0432.CCR-15-1931
PG 12
WC Oncology
SC Oncology
GA DI2WT
UT WOS:000373360600028
PM 26589433
DA 2023-09-23
ER

PT J
AU Rovito, D
   Gionfriddo, G
   Barone, I
   Giordano, C
   Grande, F
   De Amicis, F
   Lanzino, M
   Catalano, S
   Ando, S
   Bonofiglio, D
AF Rovito, Daniela
   Gionfriddo, Giulia
   Barone, Ines
   Giordano, Cinzia
   Grande, Fedora
   De Amicis, Francesca
   Lanzino, Marilena
   Catalano, Stefania
   Ando, Sebastiano
   Bonofiglio, Daniela
TI Ligand-activated PPAR gamma downregulates CXCR4 gene expression through a novel identified PPAR response element and inhibits breast cancer progression
SO ONCOTARGET
LA English
DT Article
DE PPAR gamma; CXCR4; breast cancer; CAF; PPRE
ID receptor-gamma; chemokine receptors; in-vitro; stromal fibroblasts; carcinoma-cells; rxr ligands; genome-wide; tgf-beta; growth; metastasis
AB Stromal Derived Factor-1a (SDF-1a) and its cognate receptor CXCR4 play a key role in mediating breast cancer cell invasion and metastasis. Therefore, drugs able to inhibit CXCR4 activation may add critical tools to reduce tumor progression, especially in the most aggressive form of the breast cancer disease. Peroxisome ProliferatorActivated Receptor (PPAR) gamma, a member of the nuclear receptor superfamily, has been found to downregulate CXCR4 gene expression in different cancer cells, however the molecular mechanism underlying this effect is not fully understood. Here, we identified a novel PPAR.-mediated mechanism that negatively regulates CXCR4 expression in both epithelial and stromal breast cancer cells. We found that ligand-activated PPAR. downregulated CXCR4 transcriptional activity through the recruitment of the silencing mediator of retinoid and thyroid hormone receptor (SMRT) corepressor onto a newly identified PPAR response element (PPRE) within the CXCR4 promoter in breast cancer cell lines. As a consequence, the PPAR gamma agonist rosiglitazone (BRL) significantly inhibited cell migration and invasion and this effect was PPAR gamma-mediated, since it was reversed in the presence of the PPAR. antagonist GW9662. According to the ability of cancer-associated fibroblasts (CAFs), the most abundant component of breast cancer stroma, to secrete high levels of SDF-1a, BRL reduced migratory promoting activities induced by conditioned media (CM) derived from CAFs and affected CXCR4 downstream signaling pathways activated by CAF-CM. In addition, CAFs exposed to BRL showed a decreased expression of CXCR4, a reduced motility and invasion along with a phenotype characterized by an altered morphology. Collectively, our findings provide novel insights into the role of PPAR gamma in inhibiting breast cancer progression and further highlight the utility of PPAR gamma ligands for future therapies aimed at targeting both cancer and surrounding stromal cells in breast cancer patients.
C1 [Rovito, Daniela; Gionfriddo, Giulia; Barone, Ines; Grande, Fedora; De Amicis, Francesca; Lanzino, Marilena; Catalano, Stefania; Ando, Sebastiano; Bonofiglio, Daniela] Univ Calabria, Dept Pharm Hlth & Nutr Sci, Arcavacata Di Rende, CS, Italy.
   [Rovito, Daniela; Giordano, Cinzia; Ando, Sebastiano] Univ Calabria, Ctr Sanit, Arcavacata Di Rende, CS, Italy.
C3 University of Calabria; University of Calabria
RP Ando, S; Bonofiglio, D (通讯作者)，Univ Calabria, Dept Pharm Hlth & Nutr Sci, Arcavacata Di Rende, CS, Italy.; Ando, S (通讯作者)，Univ Calabria, Ctr Sanit, Arcavacata Di Rende, CS, Italy.
EM sebastiano.ando@unical.it; daniela.bonofiglio@unical.it
FU MURST; Associazione Italiana Ricerca sul Catnip (AIRC) [IG 11595]; Lilli Funaro Foundation
CR Allen M, 2011, J PATHOL, V223, P162, DOI 10.1002/path.2803
   Bajaj M, 2003, DIABETES, V52, P1364, DOI 10.2337/diabetes.52.6.1364
   Balkwill F, 2004, NAT REV CANCER, V4, P540, DOI 10.1038/nrc1388
   Balkwill FR, 2012, J PATHOL, V226, P148, DOI 10.1002/path.3029
   Barone I, 2012, CANCER RES, V72, P1416, DOI 10.1158/0008-5472.CAN-11-2558
   Bays HE, 2004, OBES RES, V12, P1197, DOI 10.1038/oby.2004.151
   Bhowmick NA, 2004, NATURE, V432, P332, DOI 10.1038/nature03096
   Blot E, 2008, BREAST J, V14, P268, DOI 10.1111/j.1524-4741.2008.00573.x
   Bonofiglio D, 2008, ENDOCR-RELAT CANCER, V15, P545, DOI 10.1677/ERC-07-0272
   Bonofiglio D, 2005, CLIN CANCER RES, V11, P6139, DOI 10.1158/1078-0432.CCR-04-2453
   Bonofiglio D, 2006, MOL ENDOCRINOL, V20, P3083, DOI 10.1210/me.2006-0192
   Bonofiglio D, 2011, CELL CYCLE, V10, P2344, DOI 10.4161/cc.10.14.15917
   Bonofiglio D, 2009, AM J PATHOL, V175, P1270, DOI 10.2353/ajpath.2009.081078
   Bonofiglio D, 2009, BREAST CANCER RES TR, V113, P423, DOI 10.1007/s10549-008-9944-1
   Bruemmer D, 2003, CIRC RES, V93, PE38, DOI 10.1161/01.RES.0000088344.15288.E6
   Burger JA, 2006, BLOOD, V107, P1761, DOI 10.1182/blood-2005-08-3182
   Burger M, 2003, ONCOGENE, V22, P8093, DOI 10.1038/sj.onc.1207097
   Busillo JM, 2007, BBA-BIOMEMBRANES, V1768, P952, DOI 10.1016/j.bbamem.2006.11.002
   Cabioglu N, 2007, ANN ONCOL, V18, P1021, DOI 10.1093/annonc/mdm060
   Catalano S, 2016, CLIN CANCER RES, V22, P2271, DOI 10.1158/1078-0432.CCR-15-1900
   Catalano S, 2011, AM J PATHOL, V179, P1030, DOI 10.1016/j.ajpath.2011.04.026
   Cohen Ronald N, 2006, NUCL RECEPT SIGNAL, V4, P0
   Desvergne B, 1999, ENDOCR REV, V20, P649, DOI 10.1210/er.20.5.649
   Fenner MH, 2005, EXPERT OPIN INV DRUG, V14, P557, DOI 10.1517/13543784.14.6.557
   Ferlay J, 2015, INT J CANCER, V136, PE359, DOI 10.1002/ijc.29210
   Fernandis AZ, 2004, ONCOGENE, V23, P157, DOI 10.1038/sj.onc.1206910
   Glass CK, 2000, GENE DEV, V14, P121
   Grande F, 2016, FUTURE MED CHEM, V8, P93, DOI 10.4155/fmc.15.176
   Grommes C, 2004, LANCET ONCOL, V5, P419, DOI 10.1016/S1470-2045(04)01509-8
   Guo F, 2016, ONCOGENE, V35, P816, DOI 10.1038/onc.2015.139
   Han S, 2007, ANTI-CANCER DRUG, V18, P237, DOI 10.1097/CAD.0b013e328011e67d
   Hassan S, 2009, AM J PATHOL, V175, P66, DOI 10.2353/ajpath.2009.080948
   Jarrar MH, 2007, J CELL MOL MED, V11, P71, DOI 10.1111/j.1582-4934.2007.00003.x
   Keeley EC, 2010, ADV CANCER RES, V106, P91, DOI 10.1016/S0065-230X(10)06003-3
   Knower KC, 2013, BREAST CANCER RES TR, V142, P211, DOI 10.1007/s10549-013-2716-6
   Kojima Y, 2010, P NATL ACAD SCI USA, V107, P20009, DOI 10.1073/pnas.1013805107
   Kotta-Loizou I, 2012, ANTI-CANCER AGENT ME, V12, P1025, DOI 10.2174/187152012803529664
   Kramer K, 2016, ONCOGENE, V35, P4165, DOI 10.1038/onc.2015.475
   Kruizinga RC, 2009, CURR PHARM DESIGN, V15, P3396, DOI 10.2174/138161209789105081
   Lazennec G, 2010, TRENDS MOL MED, V16, P133, DOI 10.1016/j.molmed.2010.01.003
   Lemay DG, 2006, J LIPID RES, V47, P1583, DOI 10.1194/jlr.M500504-JLR200
   Liu H, 2003, BREAST CANCER RES TR, V79, P63, DOI 10.1023/A:1023366117157
   Luo HJ, 2015, CANCER LETT, V361, P155, DOI 10.1016/j.canlet.2015.02.018
   Mayerson AB, 2002, DIABETES, V51, P797, DOI 10.2337/diabetes.51.3.797
   Mueller MM, 2004, NAT REV CANCER, V4, P839, DOI 10.1038/nrc1477
   Muller A, 2001, NATURE, V410, P50, DOI 10.1038/35065016
   Nakles RE, 2013, AM J PATHOL, V182, P1976, DOI 10.1016/j.ajpath.2013.02.006
   Orimo A, 2005, CELL, V121, P335, DOI 10.1016/j.cell.2005.02.034
   Paulsson J, 2014, SEMIN CANCER BIOL, V25, P61, DOI 10.1016/j.semcancer.2014.02.006
   Pavelic SK, 2011, MOL CANCER, V10, P0, DOI 10.1186/1476-4598-10-22
   Qin L, 2014, MOL MED REP, V10, P695, DOI 10.3892/mmr.2014.2232
   Richard CL, 2007, EXP CELL RES, V313, P3446, DOI 10.1016/j.yexcr.2007.06.027
   Richard CL, 2007, INT J ONCOL, V30, P1215
   Ricote M, 2007, BBA-MOL CELL BIOL L, V1771, P926, DOI 10.1016/j.bbalip.2007.02.013
   Rosen ED, 1999, MOL CELL, V4, P611, DOI 10.1016/S1097-2765(00)80211-7
   Rovito D, 2015, BBA-GEN SUBJECTS, V1850, P2185, DOI 10.1016/j.bbagen.2015.08.004
   Rovito D, 2013, J CELL PHYSIOL, V228, P1314, DOI 10.1002/jcp.24288
   Salvucci O, 2006, BREAST CANCER RES TR, V97, P275, DOI 10.1007/s10549-005-9121-8
   Schmid BC, 2004, BREAST CANCER RES TR, V84, P247, DOI 10.1023/B:BREA.0000019962.18922.87
   Schmidt MV, 2010, THESCIENTIFICWORLDJO, V10, P2181, DOI 10.1100/tsw.2010.213
   Scotton CJ, 2001, CANCER RES, V61, P4961
   Shen B, 2012, BRIT J CANCER, V106, P1486, DOI 10.1038/bjc.2012.130
   Siersbaek R, 2010, FEBS LETT, V584, P3242, DOI 10.1016/j.febslet.2010.06.010
   Suman S, 2016, BIOCHEM BIOPH RES CO, V472, P401, DOI 10.1016/j.bbrc.2015.10.133
   Tai CJ, 2010, BMC CANCER, V10, P0, DOI 10.1186/1471-2407-10-95
   Taichman RS, 2002, CANCER RES, V62, P1832
   Tzeng J, 2015, PLOS ONE, V10, P0, DOI 10.1371/journal.pone.0134996
   Weigelt B, 2005, NAT REV CANCER, V5, P591, DOI 10.1038/nrc1670
   Wiseman BS, 2002, SCIENCE, V296, P1046, DOI 10.1126/science.1067431
   Wu W, 2015, INT J CLIN EXP PATHO, V8, P13217
   Xing F, 2010, FRONT BIOSCI-LANDMRK, V15, P166, DOI 10.2741/3613
   Yagi H, 2011, SCI SIGNAL, V4, P0, DOI 10.1126/scisignal.2002221
   Yu C, 2005, J BIOL CHEM, V280, P13600, DOI 10.1074/jbc.M409468200
   Zhu Y, 2002, J BIOL CHEM, V277, P6923, DOI 10.1074/jbc.M108075200
NR 74
TC 43
Z9 46
U1 1
U2 9
PU IMPACT JOURNALS LLC
PI ORCHARD PARK
PA 6666 E QUAKER ST, STE 1, ORCHARD PARK, NY 14127 USA
SN 
EI 1949-2553
J9 ONCOTARGET
JI Oncotarget
PD OCT 4
PY 2016
VL 7
IS 40
BP 65109
EP 65124
DI 10.18632/oncotarget.11371
PG 16
WC Oncology; Cell Biology
SC Oncology; Cell Biology
GA EB3QQ
UT WOS:000387281000045
PM 27556298
DA 2023-09-23
ER

PT J
AU Dezutter-Dambuyant, C
   Durand, I
   Alberti, L
   Bendriss-Vermare, N
   Valladeau-Guilemond, J
   Duc, A
   Magron, A
   Morel, AP
   Sisirak, V
   Rodriguez, C
   Cox, D
   Olive, D
   Caux, C
AF Dezutter-Dambuyant, Colette
   Durand, Isabelle
   Alberti, Laurent
   Bendriss-Vermare, Nathalie
   Valladeau-Guilemond, Jenny
   Duc, Adeline
   Magron, Audrey
   Morel, Anne-Pierre
   Sisirak, Vanja
   Rodriguez, Celine
   Cox, David
   Olive, Daniel
   Caux, Christophe
TI A novel regulation of PD-1 ligands on mesenchymal stromal cells through MMP-mediated proteolytic cleavage
SO ONCOIMMUNOLOGY
LA English
DT Article
DE Apoptosis; fibroblasts; immunosuppression; MMP-13; PD1; PD-L1; PD-L2
ID inhibit lymphocyte-proliferation; programmed death-1; interferon-gamma; stem-cells; epithelial-cells; up-regulation; in-vitro; t-cells; expression; fibroblasts
AB Whether fibroblasts regulate immune response is a crucial issue in the modulation of inflammatory responses. Herein, we demonstrate that foreskin fibroblasts (FFs) potently inhibit CD3(+) T cell proliferation through a mechanism involving early apoptosis of activated T cells. Using blocking antibodies, we demonstrate that the inhibition of T cell proliferation occurs through cell-to-cell interactions implicating PD-1 receptor expressed on T cells and its ligands, PD-L1 and PD-L2, on fibroblasts. Dual PD-1 ligand neutralization is required to abrogate (i) binding of the PD-1-Fc fusion protein, (ii) early apoptosis of T cells, and (iii) inhibition of T cell proliferation. Of utmost importance, we provide the first evidence that PD-1 ligand expression is regulated through proteolytic cleavage by endogenous matrix metalloproteinases (MMPs) without transcriptional alteration during culture-time. Using (i) different purified enzymatic activities, (ii) MMP-specific inhibitors, and (iii) recombinant human MMP-9 and MMP-13, we demonstrated that in contrast to CD80/CD86, PD-L1 was selectively cleaved by MMP-13, while PD-L2 was sensitive to broader MMP activities. Their cleavage by exogenous MMP-9 and MMP-13 with loss of PD-1 binding domain resulted in the reversion of apoptotic signals on mitogen-activated CD3(+) T cells. We suggest that MMP-dependent cleavage of PD-1 ligands on fibroblasts may limit their immunosuppressive capacity and thus contribute to the exacerbation of inflammation in tissues. In contrast, carcinoma-associated fibroblasts appear PD-1 ligand-depleted through MMP activity that may impair physical deletion of exhausted defective memory T cells through apoptosis and facilitate their regulatory functions. These observations should be considered when using the powerful PD-1/PD-L1 blocking immunotherapies.
C1 [Dezutter-Dambuyant, Colette; Durand, Isabelle; Alberti, Laurent; Bendriss-Vermare, Nathalie; Valladeau-Guilemond, Jenny; Duc, Adeline; Magron, Audrey; Morel, Anne-Pierre; Sisirak, Vanja; Rodriguez, Celine; Cox, David; Caux, Christophe] Univ Lyon, Lyon, France.
   [Dezutter-Dambuyant, Colette; Durand, Isabelle; Alberti, Laurent; Bendriss-Vermare, Nathalie; Valladeau-Guilemond, Jenny; Duc, Adeline; Magron, Audrey; Morel, Anne-Pierre; Sisirak, Vanja; Rodriguez, Celine; Cox, David; Caux, Christophe] Univ Lyon 1, ISPB, F-69365 Lyon, France.
   [Dezutter-Dambuyant, Colette; Durand, Isabelle; Alberti, Laurent; Bendriss-Vermare, Nathalie; Valladeau-Guilemond, Jenny; Duc, Adeline; Magron, Audrey; Morel, Anne-Pierre; Sisirak, Vanja; Rodriguez, Celine; Cox, David; Caux, Christophe] INSERM, Ctr Rech Cancerol Lyon, U1052, Lyon, France.
   [Dezutter-Dambuyant, Colette; Durand, Isabelle; Alberti, Laurent; Bendriss-Vermare, Nathalie; Valladeau-Guilemond, Jenny; Duc, Adeline; Magron, Audrey; Morel, Anne-Pierre; Sisirak, Vanja; Rodriguez, Celine; Cox, David; Caux, Christophe] Ctr Rech Cancerol Lyon, CNRS UMR5286, Lyon, France.
   [Olive, Daniel] Aix Marseille Univ, Immun & Canc Inst Paoli Calmettes, Ctr Rech Cancerol Marseille, Inserm U1068, Marseille, France.
   [Olive, Daniel] Aix Marseille Univ, CNRS UMR 7258, IBiSA Canc Immunomonitoring Platform, UM 105, Marseilles, France.
C3 UDICE-French Research Universities; Universite Claude Bernard Lyon 1; UDICE-French Research Universities; Universite Claude Bernard Lyon 1; UNICANCER; Centre Leon Berard; Institut National de la Sante et de la Recherche Medicale (Inserm); UDICE-French Research Universities; Universite Claude Bernard Lyon 1; Centre National de la Recherche Scientifique (CNRS); CNRS - National Institute for Biology (INSB); UNICANCER; Centre Leon Berard; UDICE-French Research Universities; Aix-Marseille Universite; Institut National de la Sante et de la Recherche Medicale (Inserm); UDICE-French Research Universities; Aix-Marseille Universite; Centre National de la Recherche Scientifique (CNRS); CNRS - National Institute for Biology (INSB)
RP Dezutter-Dambuyant, C (通讯作者)，Univ Lyon, Lyon, France.; Dezutter-Dambuyant, C (通讯作者)，Univ Lyon 1, ISPB, F-69365 Lyon, France.; Dezutter-Dambuyant, C (通讯作者)，INSERM, Ctr Rech Cancerol Lyon, U1052, Lyon, France.; Dezutter-Dambuyant, C (通讯作者)，Ctr Rech Cancerol Lyon, CNRS UMR5286, Lyon, France.
EM colette.dezutter-dambuyant@lyon.unicancer.fr
FU INCa SIRIC (France); ARC Bendriss-Vermare, Fondation pour la Recherche Medicale (FRM, France) [4832]; Ligue contre le Cancer (Comite de la Drome, France); LYRIC (LYon Recherche Integree en Cancerologie); LabEx (LABoratoire d'EXcellence) DEVweCAN "Cancer, Developpement, therapies ciblees" (Lyon, France); INCa PLBio (France) [2011-155, 2011-1-PL BIO-12-IC-1]
CR Akbay EA, 2013, CANCER DISCOV, V3, P1355, DOI 10.1158/2159-8290.CD-13-0310
   Augello A, 2005, EUR J IMMUNOL, V35, P1482, DOI 10.1002/eji.200425405
   Benson JR, 1996, BRIT J CANCER, V74, P352, DOI 10.1038/bjc.1996.365
   Bernardo ME, 2013, CELL STEM CELL, V13, P392, DOI 10.1016/j.stem.2013.09.006
   Black RA, 1997, NATURE, V385, P729, DOI 10.1038/385729a0
   Buckley CD, 2001, TRENDS IMMUNOL, V22, P199, DOI 10.1016/S1471-4906(01)01863-4
   Cappellesso-Fleury S, 2010, J CLIN IMMUNOL, V30, P607, DOI 10.1007/s10875-010-9415-4
   Chang CJ, 2006, STEM CELLS, V24, P2466, DOI 10.1634/stemcells.2006-0071
   Chang HY, 2002, P NATL ACAD SCI USA, V99, P12877, DOI 10.1073/pnas.162488599
   Chemnitz JM, 2004, J IMMUNOL, V173, P945, DOI 10.4049/jimmunol.173.2.945
   Chen YJ, 2011, CYTOKINE, V56, P231, DOI 10.1016/j.cyto.2011.06.004
   Curiel TJ, 2003, NAT MED, V9, P562, DOI 10.1038/nm863
   Dai SY, 2014, CELL IMMUNOL, V290, P72, DOI 10.1016/j.cellimm.2014.05.006
   de Andrade AVG, 2014, J CELL MOL MED, V18, P1184, DOI 10.1111/jcmm.12264
   Debacq-Chainiaux F, 2009, NAT PROTOC, V4, P1798, DOI 10.1038/nprot.2009.191
   English K, 2008, IMMUNOL LETT, V115, P50, DOI 10.1016/j.imlet.2007.10.002
   Eppihimer MJ, 2002, MICROCIRCULATION, V9, P133, DOI 10.1038/sj/mn/7800123
   Fekete N, 2015, TISSUE ENG PART C-ME, V21, P212
   Freeman GJ, 2000, J EXP MED, V192, P1027, DOI 10.1084/jem.192.7.1027
   FREIJE JMP, 1994, J BIOL CHEM, V269, P16766
   Frenette PS, 2013, ANNU REV IMMUNOL, V31, P285, DOI 10.1146/annurev-immunol-032712-095919
   Frigola X, 2011, CLIN CANCER RES, V17, P1915, DOI 10.1158/1078-0432.CCR-10-0250
   Ghiotto M, 2010, INT IMMUNOL, V22, P651, DOI 10.1093/intimm/dxq049
   Gianchecchi E, 2013, AUTOIMMUN REV, V12, P1091, DOI 10.1016/j.autrev.2013.05.003
   Gu YZ, 2013, HUM IMMUNOL, V74, P267, DOI 10.1016/j.humimm.2012.12.011
   Hamid O, 2013, NEW ENGL J MED, V369, P134, DOI 10.1056/NEJMoa1305133
   Haniffa MA, 2007, J IMMUNOL, V179, P1595, DOI 10.4049/jimmunol.179.3.1595
   He XH, 2004, ACTA BIOCH BIOPH SIN, V36, P284, DOI 10.1093/abbs/36.4.284
   Herbst RS, 2014, NATURE, V515, P563, DOI 10.1038/nature14011
   Heredia NJ, 2013, METHODS, V59, PS20, DOI 10.1016/j.ymeth.2012.09.012
   Hindson BJ, 2011, ANAL CHEM, V83, P8604, DOI 10.1021/ac202028g
   Ina K, 2005, J IMMUNOL, V175, P2000, DOI 10.4049/jimmunol.175.3.2000
   Jiang Y, 2015, CELL DEATH DIS, V6, P0, DOI 10.1038/cddis.2015.162
   Jones S, 2007, J IMMUNOL, V179, P2824, DOI 10.4049/jimmunol.179.5.2824
   Kalluri R, 2006, NAT REV CANCER, V6, P392, DOI 10.1038/nrc1877
   Keir ME, 2008, ANNU REV IMMUNOL, V26, P677, DOI 10.1146/annurev.immunol.26.021607.090331
   Keir ME, 2006, J EXP MED, V203, P883, DOI 10.1084/jem.20051776
   Kessenbrock K, 2010, CELL, V141, P52, DOI 10.1016/j.cell.2010.03.015
   Khokha R, 2013, NAT REV IMMUNOL, V13, P649, DOI 10.1038/nri3499
   Kinter AL, 2008, J IMMUNOL, V181, P6738, DOI 10.4049/jimmunol.181.10.6738
   Latchman Y, 2001, NAT IMMUNOL, V2, P261, DOI 10.1038/85330
   Le Blanc K, 2012, NAT REV IMMUNOL, V12, P383, DOI 10.1038/nri3209
   Lee SK, 2005, J DERMATOL SCI, V40, P95, DOI 10.1016/j.jdermsci.2005.06.008
   Lemons JMS, 2010, PLOS BIOL, V8, P0, DOI 10.1371/journal.pbio.1000514
   Lesterhuis WJ, 2011, MOL IMMUNOL, V49, P1, DOI 10.1016/j.molimm.2011.09.014
   Logue EC, 2006, J IMMUNOL, V177, P2356, DOI 10.4049/jimmunol.177.4.2356
   McQuibban GA, 2000, SCIENCE, V289, P1202, DOI 10.1126/science.289.5482.1202
   Merdad A, 2014, ANTICANCER RES, V34, P1355
   Muhlbauer M, 2006, J HEPATOL, V45, P520, DOI 10.1016/j.jhep.2006.05.007
   Murphy G, 2008, TRENDS IMMUNOL, V29, P75, DOI 10.1016/j.it.2007.10.009
   Nazareth MR, 2007, J IMMUNOL, V178, P5552, DOI 10.4049/jimmunol.178.9.5552
   Nishimura H, 2001, SCIENCE, V291, P319, DOI 10.1126/science.291.5502.319
   PANG G, 1994, CLIN EXP IMMUNOL, V96, P437, DOI 10.1111/j.1365-2249.1994.tb06048.x
   Papadopoulou A, 2011, INT J ONCOL, V39, P989, DOI 10.3892/ijo.2011.1132
   Pardoll DM, 2012, NAT REV CANCER, V12, P252, DOI 10.1038/nrc3239
   Park JJ, 2010, BLOOD, V116, P1291, DOI 10.1182/blood-2010-01-265975
   Pinchuk IV, 2008, GASTROENTEROLOGY, V135, P1228, DOI 10.1053/j.gastro.2008.07.016
   Powles T, 2014, NATURE, V515, P558, DOI 10.1038/nature13904
   Rasanen K, 2010, EXP CELL RES, V316, P2713, DOI 10.1016/j.yexcr.2010.04.032
   Rasmusson I, 2005, EXP CELL RES, V305, P33, DOI 10.1016/j.yexcr.2004.12.013
   Robert C, 2015, NEW ENGL J MED, V372, P30, DOI 10.1056/NEJMoa1412690
   Rodig N, 2003, EUR J IMMUNOL, V33, P3117, DOI 10.1002/eji.200324270
   Rozali EN, 2012, CLIN DEV IMMUNOL, V0, P0, DOI DOI 10.1155/2012/656340
   Sarkhosh K, 2003, J CELL BIOCHEM, V90, P206, DOI 10.1002/jcb.10593
   Schlecker E, 2014, CANCER RES, V74, P3429, DOI 10.1158/0008-5472.CAN-13-3017
   Schreiner B, 2004, J NEUROIMMUNOL, V155, P172, DOI 10.1016/j.jneuroim.2004.06.013
   Shi F, 2011, INT J CANCER, V128, P887, DOI 10.1002/ijc.25397
   Stagg J, 2006, BLOOD, V107, P2570, DOI 10.1182/blood-2005-07-2793
   Stanciu LA, 2006, J INFECT DIS, V193, P404, DOI 10.1086/499275
   Sun J, 2010, CANCER IMMUNOL IMMUN, V59, P1163, DOI 10.1007/s00262-010-0841-1
   Taube JM, 2014, CLIN CANCER RES, V20, P5064, DOI 10.1158/1078-0432.CCR-13-3271
   Tewalt EF, 2012, BLOOD, V120, P4772, DOI 10.1182/blood-2012-04-427013
   Topalian SL, 2012, NEW ENGL J MED, V366, P2443, DOI 10.1056/NEJMoa1200690
   Toriseva M, 2012, PLOS ONE, V7, P0, DOI 10.1371/journal.pone.0042596
   Toriseva MJ, 2007, J INVEST DERMATOL, V127, P49, DOI 10.1038/sj.jid.5700500
   Tumeh PC, 2014, NATURE, V515, P568, DOI 10.1038/nature13954
   Van den Steen PE, 2003, EUR J BIOCHEM, V270, P3739, DOI 10.1046/j.1432-1033.2003.03760.x
   Van den Steen PE, 2003, BIOCHEM BIOPH RES CO, V310, P889, DOI 10.1016/j.bbrc.2003.09.098
   Wang XJ, 2014, J INVEST DERMATOL, V134, P736, DOI 10.1038/jid.2013.368
   Weskamp G, 2006, NAT IMMUNOL, V7, P1293, DOI 10.1038/ni1399
   Xu W, 2014, SCAND J IMMUNOL, V80, P71, DOI 10.1111/sji.12177
   Youngnak P, 2003, BIOCHEM BIOPH RES CO, V307, P672, DOI 10.1016/S0006-291X(03)01257-9
   Youngnak-Piboonratanakit P, 2004, IMMUNOL LETT, V94, P215, DOI 10.1016/j.imlet.2004.05.007
   Zhang GB, 2008, IMMUNOLOGY, V123, P538, DOI 10.1111/j.1365-2567.2007.02723.x
NR 84
TC 55
Z9 57
U1 0
U2 15
PU TAYLOR & FRANCIS INC
PI PHILADELPHIA
PA 530 WALNUT STREET, STE 850, PHILADELPHIA, PA 19106 USA
SN 2162-402X
EI 
J9 ONCOIMMUNOLOGY
JI OncoImmunology
PD JUN 15
PY 2016
VL 5
IS 3
BP 
EP 
DI 10.1080/2162402X.2015.1091146
PG 24
WC Oncology; Immunology
SC Oncology; Immunology
GA DI3GC
UT WOS:000373385700024
PM 27141350
DA 2023-09-23
ER

PT J
AU Shiao, SL
   Chu, GCY
   Chung, LWK
AF Shiao, Stephen L.
   Chu, Gina Chia-Yi
   Chung, Leland W. K.
TI Regulation of prostate cancer progression by the tumor microenvironment
SO CANCER LETTERS
LA English
DT Review
DE Prostate cancer; Metastasis; Tumor immune microenvironment; Metastasis-initiating cells; Exosomes; microRNA
ID to-mesenchymal transition; infiltrating b-cells; reactive stroma; prognostic markers; proteomic analysis; targeted therapy; bone metastasis; messenger-rna; macrophages; carcinoma
AB Prostate cancer remains the most frequently diagnosed cancer in men in North America, and despite recent advances in treatment patients with metastatic disease continue to have poor five-year survival rates. Recent studies in prostate cancer have revealed the critical role of the tumor microenvironment in the initiation and progression to advanced disease. Experimental data have uncovered a reciprocal relationship between the cells in the microenvironment and malignant tumor cells in which early changes in normal tissue microenvironment can promote tumorigenesis and in turn tumor cells can promote further pro-tumor changes in the microenvironment. In the tumor microenvironment, the presence of persistent immune infiltrates contributes to the recruitment and reprogramming of other non-immune stromal cells including cancer-associated fibroblasts and a unique recently identified population of metastasis initiating cells (MICs). These MICs, which can also be found as part of the circulating tumor cell (CTC) population in PC patients, promote cancer cell transformation, enhance metastatic potential and confer therapeutic resistance. MICs act can on other cells within the tumor microenvironment in part by secreting exosomes that reprogram adjacent stromal cells to create a more favorable tumor microenvironment to support continued cancer growth and progression. We review here the current data on the intricate relationship between inflammation, reactive stroma, tumor cells and disease progression in prostate cancer. (C) 2016 Elsevier Ireland Ltd. All rights reserved.
C1 [Shiao, Stephen L.] Cedars Sinai Med Ctr, Dept Radiat Oncol, Los Angeles, CA 90048 USA.
   [Shiao, Stephen L.] Cedars Sinai Med Ctr, Dept Biomed Sci, Los Angeles, CA 90048 USA.
   [Chu, Gina Chia-Yi; Chung, Leland W. K.] Cedars Sinai Med Ctr, Dept Med, Los Angeles, CA 90048 USA.
   [Chung, Leland W. K.] Cedars Sinai Med Ctr, Dept Surg, Los Angeles, CA 90048 USA.
C3 Cedars Sinai Medical Center; Cedars Sinai Medical Center; Cedars Sinai Medical Center; Cedars Sinai Medical Center
RP Shiao, SL (通讯作者)，Cedars Sinai Med Ctr, Dept Radiat Oncol, Los Angeles, CA 90048 USA.; Shiao, SL (通讯作者)，Cedars Sinai Med Ctr, Dept Biomed Sci, Los Angeles, CA 90048 USA.; Chu, GCY (通讯作者)，Cedars Sinai Med Ctr, Dept Med, Los Angeles, CA 90048 USA.
EM stephen.shiao@cshs.org; chia-yi.chu@cshs.org
CR Affara NI, 2014, CANCER CELL, V25, P809, DOI 10.1016/j.ccr.2014.04.026
   Ammirante M, 2013, GENE DEV, V27, P1435, DOI 10.1101/gad.220202.113
   Andreu P, 2010, CANCER CELL, V17, P121, DOI 10.1016/j.ccr.2009.12.019
   Asangani IA, 2014, NATURE, V510, P278, DOI 10.1038/nature13229
   Ayala G, 2003, CLIN CANCER RES, V9, P4792
   Baj-Krzyworzeka M, 2006, CANCER IMMUNOL IMMUN, V55, P808, DOI 10.1007/s00262-005-0075-9
   Bang C, 2012, INT J BIOCHEM CELL B, V44, P2060, DOI 10.1016/j.biocel.2012.08.007
   Barron DA, 2012, ENDOCR-RELAT CANCER, V19, PR187, DOI 10.1530/ERC-12-0085
   Bhowmick NA, 2004, SCIENCE, V303, P848, DOI 10.1126/science.1090922
   Bruzzese F, 2014, CANCER RES, V74, P3408, DOI 10.1158/0008-5472.CAN-13-2259
   Camussi G, 2011, AM J CANCER RES, V1, P98
   Camussi G, 2010, KIDNEY INT, V78, P838, DOI 10.1038/ki.2010.278
   Chen DS, 2013, IMMUNITY, V39, P1, DOI 10.1016/j.immuni.2013.07.012
   Chen WJ, 2015, EUR J IMMUNOL, V45, P958, DOI 10.1002/eji.201444999
   Chittezhath M, 2014, IMMUNITY, V41, P815, DOI 10.1016/j.immuni.2014.09.014
   Christman JK, 2002, ONCOGENE, V21, P5483, DOI 10.1038/sj.onc.1205699
   Chu GCY, 2014, CANCER METAST REV, V33, P497, DOI 10.1007/s10555-013-9488-7
   Chu GCY, 2014, ENDOCR-RELAT CANCER, V21, P311, DOI 10.1530/ERC-13-0548
   Chung LLWK, 1997, J CELL BIOCHEM, V0, P174
   Cocucci E, 2009, TRENDS CELL BIOL, V19, P43, DOI 10.1016/j.tcb.2008.11.003
   Comito G, 2014, ONCOGENE, V33, P2423, DOI 10.1038/onc.2013.191
   Crusz SM, 2015, NAT REV CLIN ONCOL, V12, P584, DOI 10.1038/nrclinonc.2015.105
   Dakhova O, 2009, CLIN CANCER RES, V15, P3979, DOI 10.1158/1078-0432.CCR-08-1899
   Davidsson S, 2013, MODERN PATHOL, V26, P448, DOI 10.1038/modpathol.2012.164
   De Craene B, 2013, NAT REV CANCER, V13, P97, DOI 10.1038/nrc3447
   De Marzo AM, 2007, NAT REV CANCER, V7, P256, DOI 10.1038/nrc2090
   De Nunzio C, 2011, EUR UROL, V60, P106, DOI 10.1016/j.eururo.2011.03.055
   de Visser KE, 2006, NAT REV CANCER, V6, P24, DOI 10.1038/nrc1782
   Delmore JE, 2011, CELL, V146, P903, DOI 10.1016/j.cell.2011.08.017
   Di Vizio D, 2009, CANCER RES, V69, P5601, DOI 10.1158/0008-5472.CAN-08-3860
   Ebelt K, 2009, EUR J CANCER, V45, P1664, DOI 10.1016/j.ejca.2009.02.015
   EL Andaloussi S, 2013, NAT REV DRUG DISCOV, V12, P348, DOI 10.1038/nrd3978
   Escamilla J, 2015, CANCER RES, V75, P950, DOI 10.1158/0008-5472.CAN-14-0992
   Fang LY, 2013, CANCER RES, V73, P5633, DOI 10.1158/0008-5472.CAN-12-3228
   Fleischmann A, 2009, PROSTATE, V69, P976, DOI 10.1002/pros.20948
   Frankel TL, 2010, CANCER IMMUNOL IMMUN, V59, P1757, DOI 10.1007/s00262-010-0897-y
   Fujii T, 2013, PATHOBIOLOGY, V80, P119, DOI 10.1159/000342396
   Gannon PO, 2009, J IMMUNOL METHODS, V348, P9, DOI 10.1016/j.jim.2009.06.004
   Gemenetzidis E, 2010, CANCER RES, V70, P9515, DOI 10.1158/0008-5472.CAN-10-2173
   Gurel B, 2014, CANCER EPIDEM BIOMAR, V23, P847, DOI 10.1158/1055-9965.EPI-13-1126
   Gururajan M, 2014, CLIN CANCER RES, V20, P6559, DOI 10.1158/1078-0432.CCR-14-1784
   Hager MH, 2012, EMBO MOL MED, V4, P743, DOI 10.1002/emmm.201200242
   Hanahan D, 2012, CANCER CELL, V21, P309, DOI 10.1016/j.ccr.2012.02.022
   Hanahan D, 2011, CELL, V144, P646, DOI 10.1016/j.cell.2011.02.013
   Harper J, 2014, SEMIN CANCER BIOL, V25, P69, DOI 10.1016/j.semcancer.2013.12.005
   Hayward SW, 2001, CANCER RES, V61, P8135
   Henssen A, 2013, ONCOTARGET, V4, P0, DOI 10.18632/oncotarget.1534
   Hou JM, 2012, J CLIN ONCOL, V30, P525, DOI 10.1200/JCO.2010.33.3716
   Hou JM, 2011, AM J PATHOL, V178, P989, DOI 10.1016/j.ajpath.2010.12.003
   Hussein MRA, 2009, EXP MOL PATHOL, V86, P108, DOI 10.1016/j.yexmp.2008.11.010
   Hwang S, 2013, CANCER-AM CANCER SOC, V119, P4249, DOI 10.1002/cncr.28354
   Idorn M, 2014, CANCER IMMUNOL IMMUN, V63, P1177, DOI 10.1007/s00262-014-1591-2
   Janowska-Wieczorek A, 2001, BLOOD, V98, P3143, DOI 10.1182/blood.V98.10.3143
   Jochems C, 2014, CANCER IMMUNOL IMMUN, V63, P407, DOI 10.1007/s00262-014-1524-0
   Johansson A, 2010, AM J PATHOL, V177, P1031, DOI 10.2353/ajpath.2010.100070
   Josson S, 2015, ONCOGENE, V34, P2690, DOI 10.1038/onc.2014.212
   Josson S, 2014, CLIN CANCER RES, V20, P4636, DOI 10.1158/1078-0432.CCR-14-0305
   Kim HS, 2012, J PROTEOME RES, V11, P839, DOI 10.1021/pr200682z
   Kim MY, 2009, CELL, V139, P1315, DOI 10.1016/j.cell.2009.11.025
   Krebs MG, 2014, NAT REV CLIN ONCOL, V11, P129, DOI 10.1038/nrclinonc.2013.253
   Kwek SS, 2015, CANCER IMMUNOL RES, V3, P1008, DOI 10.1158/2326-6066.CIR-14-0227
   Lanciotti M, 2014, BIOMED RES INT, V2014, P0, DOI 10.1155/2014/486798
   Liu G, 2013, J CLIN INVEST, V123, P4410, DOI 10.1172/JCI69369
   Liu YS, 2013, HISTOL HISTOPATHOL, V28, P1621, DOI 10.14670/HH-28.1621
   Mahon KL, 2015, BRIT J CANCER, V112, P1340, DOI 10.1038/bjc.2015.74
   McArdle PA, 2004, BRIT J CANCER, V91, P541, DOI 10.1038/sj.bjc.6601943
   Melo SA, 2014, CANCER CELL, V26, P707, DOI 10.1016/j.ccell.2014.09.005
   Miller AM, 2006, J IMMUNOL, V177, P7398, DOI 10.4049/jimmunol.177.10.7398
   Miyamoto DT, 2014, NAT REV CLIN ONCOL, V11, P401, DOI 10.1038/nrclinonc.2014.82
   Morello M, 2013, CELL CYCLE, V12, P3526, DOI 10.4161/cc.26539
   Myatt SS, 2007, NAT REV CANCER, V7, P847, DOI 10.1038/nrc2223
   Ness N, 2014, PROSTATE, V74, P1452, DOI 10.1002/pros.22862
   Nonomura N, 2011, BJU INT, V107, P1918, DOI 10.1111/j.1464-410X.2010.09804.x
   Noy R, 2014, IMMUNITY, V41, P49, DOI 10.1016/j.immuni.2014.06.010
   Nuhn P, 2014, BJU INT, V114, PE11, DOI 10.1111/bju.12531
   Okada K, 2000, UROLOGY, V55, P892, DOI 10.1016/S0090-4295(00)00519-7
   Olumi AF, 1999, CANCER RES, V59, P5002
   Pantel K, 2016, ONCOGENE, V35, P1216, DOI 10.1038/onc.2015.192
   Pasero C, 2015, ONCOTARGET, V6, P14360, DOI 10.18632/oncotarget.3965
   Pateras IS, 2015, PHARMACOL THERAPEUT, V154, P36, DOI 10.1016/j.pharmthera.2015.06.011
   Pathak S, 1997, BRIT J CANCER, V76, P1134, DOI 10.1038/bjc.1997.524
   Pittoni P, 2012, CANCER RES, V72, P831, DOI 10.1158/0008-5472.CAN-11-3110
   Pittoni P, 2011, CANCER RES, V71, P5987, DOI 10.1158/0008-5472.CAN-11-1637
   Placencio VR, 2010, PLOS ONE, V5, P0, DOI 10.1371/journal.pone.0012920
   Puissant A, 2013, CANCER DISCOV, V3, P308, DOI 10.1158/2159-8290.CD-12-0418
   Radhakrishnan SK, 2006, CANCER RES, V66, P9731, DOI 10.1158/0008-5472.CAN-06-1576
   Ratajczak J, 2006, LEUKEMIA, V20, P1487, DOI 10.1038/sj.leu.2404296
   Ratajczak J, 2006, LEUKEMIA, V20, P847, DOI 10.1038/sj.leu.2404132
   Rhee HW, 2001, IN VITRO CELL DEV-AN, V37, P127
   Roberson CD, 2010, CANCER BIOMARK, V8, P281, DOI 10.3233/CBM-2011-0211
   Ruffell B, 2015, CANCER CELL, V27, P462, DOI 10.1016/j.ccell.2015.02.015
   Schumacher TN, 2015, SCIENCE, V348, P69, DOI 10.1126/science.aaa4971
   Shalapour S, 2015, NATURE, V521, P94, DOI 10.1038/nature14395
   Shimura S, 2000, CANCER RES, V60, P5857
   Shukla ME, 2015, CLIN GENITOURIN CANC, V13, P17, DOI 10.1016/j.clgc.2014.07.003
   Siegel R, 2014, CA-CANCER J CLIN, V64, P9, DOI 10.3322/caac.21208
   Sprague DL, 2008, BLOOD, V111, P5028, DOI 10.1182/blood-2007-06-097410
   Strasner A, 2015, FRONT ONCOL, V5, P0, DOI 10.3389/fonc.2015.00128
   Sung SY, 2008, CANCER RES, V68, P9996, DOI 10.1158/0008-5472.CAN-08-2492
   Taverna G, 2015, INFLAMM RES, V64, P275, DOI 10.1007/s00011-015-0812-2
   Taverna G, 2013, DIS MARKERS, V2013, P711, DOI 10.1155/2013/478303
   Teh MT, 2012, PLOS ONE, V7, P0, DOI 10.1371/journal.pone.0034329
   Templeton AJ, 2014, CANCER-AM CANCER SOC, V120, P3346, DOI 10.1002/cncr.28890
   Thery C, 2001, J IMMUNOL, V166, P7309, DOI 10.4049/jimmunol.166.12.7309
   Thery C, 2009, NAT REV IMMUNOL, V9, P581, DOI 10.1038/nri2567
   Tuxhorn JA, 2001, J UROLOGY, V166, P2472, DOI 10.1016/S0022-5347(05)65620-0
   Valadi H, 2007, NAT CELL BIOL, V9, P654, DOI 10.1038/ncb1596
   Wang W, 2014, CANCER GENE THER, V21, P139, DOI 10.1038/cgt.2014.14
   Wong YNS, 2014, NAT REV CLIN ONCOL, V11, P365, DOI 10.1038/nrclinonc.2014.72
   Woo JR, 2014, J TRANSL MED, V12, P0, DOI 10.1186/1479-5876-12-30
   Woo SR, 2015, ANNU REV IMMUNOL, V33, P445, DOI 10.1146/annurev-immunol-032414-112043
   Xu JY, 2013, CANCER RES, V73, P2782, DOI 10.1158/0008-5472.CAN-12-3981
   Zeisberg EM, 2007, CANCER RES, V67, P10123, DOI 10.1158/0008-5472.CAN-07-3127
   Zhang HG, 2011, CLIN CANCER RES, V17, P959, DOI 10.1158/1078-0432.CCR-10-1489
   Zhau HE, 2008, CLIN EXP METASTAS, V25, P601, DOI 10.1007/s10585-008-9183-1
   Zhau HYE, 1996, P NATL ACAD SCI USA, V93, P15152, DOI 10.1073/pnas.93.26.15152
   Ziaee S, 2015, TRANSL ANDROL UROL, V4, P438, DOI 10.3978/j.issn.2223-4683.2015.04.10
NR 121
TC 143
Z9 148
U1 0
U2 71
PU ELSEVIER IRELAND LTD
PI CLARE
PA ELSEVIER HOUSE, BROOKVALE PLAZA, EAST PARK SHANNON, CO, CLARE, 00000, IRELAND
SN 0304-3835
EI 1872-7980
J9 CANCER LETT
JI Cancer Lett.
PD SEP 28
PY 2016
VL 380
IS 1
BP 340
EP 348
DI 10.1016/j.canlet.2015.12.022
PG 9
WC Oncology
SC Oncology
GA DT5ON
UT WOS:000381532600040
PM 26828013
DA 2023-09-23
ER

PT J
AU Suda, Y
   Neri, S
   Hashimoto, H
   Higuchi, Y
   Ishibashi, M
   Sugano, M
   Masutomi, K
   Tsuboi, M
   Ochiai, A
   Ishii, G
AF Suda, Yoshitaka
   Neri, Shinya
   Hashimoto, Hiroko
   Higuchi, Youichi
   Ishibashi, Masayuki
   Sugano, Masato
   Masutomi, Kenkichi
   Tsuboi, Masahiro
   Ochiai, Atsushi
   Ishii, Genichiro
TI Clonal heterogeneity in osteogenic potential of lung cancer-associated fibroblasts: promotional effect of osteogenic progenitor cells on cancer cell migration
SO JOURNAL OF CANCER RESEARCH AND CLINICAL ONCOLOGY
LA English
DT Article
DE Mesenchymal progenitor cell; Cancer-associated fibroblast; Lung cancer; Tumor microenvironment; Osteogenic potential; Single-cell-derived clones
ID mesenchymal stem-cells; differentiation; carcinoma; identification; proliferation; angiogenesis; transition; expression; breast; tumors
AB Cancer-associated fibroblasts (CAFs) consist of heterogeneous cell population in terms of their differentiation potential. The functional differences in tumor progression between CAFs with mesenchymal stem/progenitor cells (MSCs/MPCs) characteristics and CAFs without MSCs/MPCs characteristics are not clarified. CAFs and vascular adventitial fibroblasts (VAFs, which contain MSCs/MPCs) were isolated from nine primary lung cancers and were cultured in osteogenic or adipogenic medium to assess their multi-lineage differentiation. Next, we established nine single-cell-derived clones from the primary culture of CAFs and examined their differentiation potential. The effects of each single-cell-derived clone on the proliferation and migration of lung adenocarcinoma cell line, A549, were analyzed. The nine samples of VAFs and CAFs showed various degrees of osteogenic differentiation. Although the VAFs displayed the ability to undergo adipogenic differentiation, all cases of the CAFs did not. CAFs clones presented varying degrees of osteogenic differentiation. Four clones displayed comparable levels of osteogenic potential with that of the VAFs, and two clones were completely negative. As compared to the CAFs clones that possessed lower osteogenic potential, CAFs clones with higher osteogenic potential did not confer proliferative activity in A549 cells. On the contrary, these clones significantly promoted the migration of A549 cells as compared to the clones with lower osteogenic potential. Our studies clearly indicate that CAFs derived from lung cancer are heterogeneous population that consists of cells with varying osteogenic potentials and that CAFs with higher osteogenic potential have a greater tumor-promoting function through the enhancement of cancer cell migration.
C1 [Suda, Yoshitaka; Higuchi, Youichi; Ochiai, Atsushi; Ishii, Genichiro] Univ Tokyo, Grad Sch Frontier Sci, Dept Integrated Biosci, Canc Biol Lab, Kashiwa, Chiba, Japan.
   [Suda, Yoshitaka; Neri, Shinya; Hashimoto, Hiroko; Higuchi, Youichi; Ishibashi, Masayuki; Sugano, Masato; Ochiai, Atsushi; Ishii, Genichiro] Natl Canc Ctr Hosp East, Exploratory Oncol Res & Clin Trial Ctr, Div Pathol, Kashiwa, Chiba, Japan.
   [Masutomi, Kenkichi] Natl Canc Ctr, Div Canc Stem Cell, Res Inst, Tsukiji, Tokyo, Japan.
   [Tsuboi, Masahiro] Natl Canc Ctr Hosp East, Div Thorac Surg, Kashiwa, Chiba, Japan.
C3 University of Tokyo; National Cancer Center - Japan; National Cancer Center - Japan; National Cancer Center - Japan
RP Ishii, G (通讯作者)，Univ Tokyo, Grad Sch Frontier Sci, Dept Integrated Biosci, Canc Biol Lab, Kashiwa, Chiba, Japan.; Ishii, G (通讯作者)，Natl Canc Ctr Hosp East, Exploratory Oncol Res & Clin Trial Ctr, Div Pathol, Kashiwa, Chiba, Japan.
EM gishii@east.ncc.go.jp
FU National Cancer Center Research and Development Fund [23-A-12, 26-A-16]; Foundation for the Promotion of Cancer Research; 3rd-Term Comprehensive 10-Year Strategy for Cancer Control; Program for the Promotion of Fundamental Studies in Health Sciences of the National Institute of Biomedical Innovation; JSPS KAKENHI [24659185]
CR Bauer M, 2010, ONCOGENE, V29, P1732, DOI 10.1038/onc.2009.463
   Bieback K, 2004, STEM CELLS, V22, P625, DOI 10.1634/stemcells.22-4-625
   Bonewald LF, 2011, J BONE MINER RES, V26, P229, DOI 10.1002/jbmr.320
   Campagnoli C, 2001, BLOOD, V98, P2396, DOI 10.1182/blood.V98.8.2396
   Chiba H, 2008, STEM CELLS, V26, P2523, DOI 10.1634/stemcells.2008-0037
   Choi YJ, 2015, P NATL ACAD SCI USA, V112, PE6882, DOI 10.1073/pnas.1507899112
   Churg A, 2002, AM J RESP CRIT CARE, V166, P849, DOI 10.1164/rccm.200202-097OC
   Cirri P, 2012, CANCER METAST REV, V31, P195, DOI 10.1007/s10555-011-9340-x
   Ding GX, 2012, EXP THER MED, V4, P711, DOI 10.3892/etm.2012.642
   Ding J, 2009, LIFE SCI, V84, P499, DOI 10.1016/j.lfs.2009.01.013
   Fiaschi Tania, 2012, INT J CELL BIOL, V2012, P762825, DOI 10.1155/2012/762825
   Fritz V, 2011, J CELL BIOCHEM, V112, P3234, DOI 10.1002/jcb.23258
   Ge CX, 2016, J CELL PHYSIOL, V231, P587, DOI 10.1002/jcp.25102
   Gottschling S, 2013, LUNG CANCER, V80, P19, DOI 10.1016/j.lungcan.2012.12.015
   Hiraoka C, 2016, J DERMATOL SCI, V82, P84, DOI 10.1016/j.jdermsci.2016.01.009
   Hoshino A, 2008, BIOCHEM BIOPH RES CO, V368, P305, DOI 10.1016/j.bbrc.2008.01.090
   Hossain A, 2015, STEM CELLS, V33, P2400, DOI 10.1002/stem.2053
   Hsu YL, 2011, J BIOL CHEM, V286, P37335, DOI 10.1074/jbc.M111.256156
   Hu JB, 2013, ONCOL LETT, V5, P179, DOI 10.3892/ol.2012.1003
   Huang WH, 2013, ONCOGENE, V32, P4343, DOI 10.1038/onc.2012.458
   Ishii G, 2016, ADV DRUG DELIVER REV, V99, P186, DOI 10.1016/j.addr.2015.07.007
   Kabashima-Niibe A, 2013, CANCER SCI, V104, P157, DOI 10.1111/cas.12059
   Kang MH, 2010, EXP CELL RES, V316, P24, DOI 10.1016/j.yexcr.2009.10.010
   Karnoub AE, 2007, NATURE, V449, P557, DOI 10.1038/nature06188
   Kidd S, 2009, STEM CELLS, V27, P2614, DOI 10.1002/stem.187
   Komori T, 2010, CELL TISSUE RES, V339, P189, DOI 10.1007/s00441-009-0832-8
   Koumas L, 2001, AM J PATHOL, V159, P925, DOI 10.1016/S0002-9440(10)61768-3
   Kuhn NZ, 2010, J CELL PHYSIOL, V222, P268, DOI 10.1002/jcp.21940
   Kuribayashi H, 2009, LUNG CANCER, V64, P160, DOI 10.1016/j.lungcan.2008.08.007
   Lefterova MI, 2014, TRENDS ENDOCRIN MET, V25, P293, DOI 10.1016/j.tem.2014.04.001
   Lin JT, 2013, EXP CELL RES, V319, P2216, DOI 10.1016/j.yexcr.2013.06.003
   Liotta F, 2015, BRIT J CANCER, V112, P745, DOI 10.1038/bjc.2015.15
   Liu Y, 2011, J BIOL CHEM, V286, P25007, DOI 10.1074/jbc.M110.213108
   Lv FJ, 2014, STEM CELLS, V32, P1408, DOI 10.1002/stem.1681
   Maeda R, 2012, ANN THORAC SURG, V93, P1626, DOI 10.1016/j.athoracsur.2012.01.005
   Magee JA, 2012, CANCER CELL, V21, P283, DOI 10.1016/j.ccr.2012.03.003
   Martin FT, 2010, BREAST CANCER RES TR, V124, P317, DOI 10.1007/s10549-010-0734-1
   McLean K, 2011, J CLIN INVEST, V121, P3206, DOI 10.1172/JCI45273
   Muraglia A, 2000, J CELL SCI, V113, P1161
   Neri S, 2016, J CANCER RES CLIN, V142, P437, DOI 10.1007/s00432-015-2046-7
   Nombela-Arrieta C, 2011, NAT REV MOL CELL BIO, V12, P126, DOI 10.1038/nrm3049
   Okamoto T, 2002, BIOCHEM BIOPH RES CO, V295, P354, DOI 10.1016/S0006-291X(02)00661-7
   Ono M, 2015, MOL THER, V23, P549, DOI 10.1038/mt.2014.217
   Pauwels RA, 2004, LANCET, V364, P613, DOI 10.1016/S0140-6736(04)16855-4
   Pevsner-Fischer M, 2011, STEM CELL REV REP, V7, P560, DOI 10.1007/s12015-011-9229-7
   Plaks V, 2015, CELL STEM CELL, V16, P225, DOI 10.1016/j.stem.2015.02.015
   Podechard N, 2009, TOXICOL IN VITRO, V23, P1139, DOI 10.1016/j.tiv.2009.05.011
   Riekstina U, 2009, STEM CELL REV REP, V5, P378, DOI 10.1007/s12015-009-9094-9
   Scherzad A, 2015, INT J ONCOL, V47, P391, DOI 10.3892/ijo.2015.3009
   Sugimoto H, 2006, CANCER BIOL THER, V5, P1640, DOI 10.4161/cbt.5.12.3354
   Toma JG, 2001, NAT CELL BIOL, V3, P778, DOI 10.1038/ncb0901-778
   Tu B, 2014, EXP CELL RES, V320, P164, DOI 10.1016/j.yexcr.2013.10.013
   Uchibori R, 2013, CANCER RES, V73, P364, DOI 10.1158/0008-5472.CAN-12-0088
   Xing F, 2010, FRONT BIOSCI-LANDMRK, V15, P166, DOI 10.2741/3613
   Xu XM, 2011, J CANCER RES CLIN, V137, P495, DOI 10.1007/s00432-010-0908-6
   Yan XL, 2012, BREAST CANCER RES TR, V132, P153, DOI 10.1007/s10549-011-1577-0
NR 56
TC 6
Z9 6
U1 0
U2 4
PU SPRINGER
PI NEW YORK
PA 233 SPRING ST, NEW YORK, NY 10013 USA
SN 0171-5216
EI 1432-1335
J9 J CANCER RES CLIN
JI J. Cancer Res. Clin. Oncol.
PD JUL 15
PY 2016
VL 142
IS 7
BP 1487
EP 1498
DI 10.1007/s00432-016-2171-y
PG 12
WC Oncology
SC Oncology
GA DN9VS
UT WOS:000377429400009
PM 27119516
DA 2023-09-23
ER

PT J
AU Gonzalez, L
   Eiro, N
   Fernandez-Garcia, B
   Gonzalez, LO
   Dominguez, F
   Vizoso, FJ
AF Gonzalez, Lucia
   Eiro, Noemi
   Fernandez-Garcia, Belen
   Gonzalez, Luis O.
   Dominguez, Francisco
   Vizoso, Francisco J.
TI Gene Expression Profile of Normal and Cancer-Associated Fibroblasts According to Intratumoral Inflammatory Cells Phenotype From Breast Cancer Tissue
SO MOLECULAR CARCINOGENESIS
LA English
DT Article
DE stroma; fibroblasts; NAF; CAF; breast cancer; cancer cell line; gene expression; inflammation; invasion; metastasis
ID growth-factor; matrix metalloproteinases; tumor microenvironment; stromal fibroblasts; prognostic value; wound closure; stem-cells; cross-talk; tgf-beta; metastasis
AB The biological heterogeneity of breast cancer leads to the need for finding new approaches to understand the mechanisms implicated in breast cancer progression. The tumor stroma appears as a key in the progression of solid tumors towards a malignant phenotype. Cancer associated fibroblasts (CAFs) may orchestrate a functional "corrupted" stroma which in turn helps metastatic spread. In this study, we investigated by real-time PCR, the expression of 19 factors by normal breast-associated fibroblasts (NAFs) and CAFs, which were implicated in several actions promoting tumor growth, such as extracellular matrix remodeling, inflammation and invasion. Also, we explored the influence of inflammatory cells phenotypes (MMP11 status) and breast cancer cell lines (MCF-7 and MDA-MB-231) on the molecular profile of CAFs. If we consider that one of the major sources of CAFs are resident NAFs, the transition of NAFs into CAFs is associated with molecular changes involving the overexpression of some molecular factors of biological importance in tumor progression. In addition, the characterization of the tumor stroma regarding to the MMP11 status by MICs reflects a type of fibroblasts which contribute even more to tumor progression. Moreover, different patterns in the induction of the expression of factors by CAFs were observed, depending on the tumor cell line which they were co-cultured with. Furthermore, CAFs influence TGF beta expression in both cancer cell lines. Therefore, this study can help to a better characterization of tumor stroma in order to improve the prognostic evaluation, as well as to define the different populations of CAFs as potential therapeutic targets in breast cancer. (C) 2015 Wiley Periodicals, Inc.
C1 [Gonzalez, Lucia; Eiro, Noemi; Fernandez-Garcia, Belen; Gonzalez, Luis O.; Vizoso, Francisco J.] Fdn Hosp Jove, Unidad Invest, Avda Eduardo Castro S-N, Gijon 33920, Asturias, Spain.
   [Gonzalez, Luis O.] Fdn Hosp Jove, Serv Anat Patol, Gijon, Asturias, Spain.
   [Dominguez, Francisco] Hosp Cabuenes, Serv Anat Patol, Gijon, Asturias, Spain.
   [Vizoso, Francisco J.] Fdn Hosp Jove, Serv Ciruga Gen, Gijon, Spain.
C3 Hospital de Cabuenes
RP Vizoso, FJ (通讯作者)，Fdn Hosp Jove, Unidad Invest, Avda Eduardo Castro S-N, Gijon 33920, Asturias, Spain.
FU Instituto de Salud Carlos III [PI13/02745]; Consejeria de Economia y Empleo del Principado de Asturias; FEDER [GRUPIN14-116]
CR Aggarwal BB, 2006, BIOCHEM PHARMACOL, V72, P1605, DOI 10.1016/j.bcp.2006.06.029
   Ahn S, 2012, TUMOR BIOL, V33, P1573, DOI 10.1007/s13277-012-0411-6
   Allen M, 2011, J PATHOL, V223, P162, DOI 10.1002/path.2803
   Augsten M, 2014, FRONT ONCOL, V4, P0, DOI 10.3389/fonc.2014.00062
   Bachelot T, 2003, BRIT J CANCER, V88, P1721, DOI 10.1038/sj.bjc.6600956
   Baker EA, 2002, EUR J SURG ONCOL, V28, P24, DOI 10.1053/ejso.2001.1179
   Balko JM, 2013, BREAST CANCER RES, V15, P0, DOI 10.1186/bcr3435
   Bhowmick NA, 2004, NATURE, V432, P332, DOI 10.1038/nature03096
   Bierie B, 2006, NAT REV CANCER, V6, P506, DOI 10.1038/nrc1926
   Boye K, 2010, AM J PATHOL, V176, P528, DOI 10.2353/ajpath.2010.090526
   Chantrain CF, 2004, CANCER RES, V64, P1675, DOI 10.1158/0008-5472.CAN-03-0160
   DeNardo DG, 2011, CANCER DISCOV, V1, P54, DOI 10.1158/2159-8274.CD-10-0028
   Dobreva I, 2006, J BIOL CHEM, V281, P199, DOI 10.1074/jbc.M508857200
   Duffy MJ, 2000, BREAST CANCER RES, V2, P252, DOI 10.1186/bcr65
   Egeblad M, 2002, NAT REV CANCER, V2, P161, DOI 10.1038/nrc745
   Eiro Noemi, 2014, HEPATOBILIARY SURG NUTR, V3, P98, DOI 10.3978/j.issn.2304-3881.2014.02.12
   Eiro N, 2013, ONCOIMMUNOLOGY, V2, P0, DOI 10.4161/onci.24010
   Eiro N, 2012, PLOS ONE, V7, P0, DOI 10.1371/journal.pone.0049047
   Erez N, 2010, CANCER CELL, V17, P135, DOI 10.1016/j.ccr.2009.12.041
   Farmer P, 2009, NAT MED, V15, P68, DOI 10.1038/nm.1908
   Feugate JE, 2002, J CELL BIOL, V156, P161, DOI 10.1083/jcb.200103062
   Finak G, 2008, NAT MED, V14, P518, DOI 10.1038/nm1764
   Gemma A, 2001, EUR J CANCER, V37, P1554, DOI 10.1016/S0959-8049(01)00154-X
   Gonzalez LO, 2007, BRIT J CANCER, V97, P957, DOI 10.1038/sj.bjc.6603963
   Grieu F, 2004, BREAST CANCER RES TR, V88, P197, DOI 10.1007/s10549-004-0595-6
   Gur-Dedeoglu B, 2009, ONCOL RES, V17, P353, DOI 10.3727/096504009788428460
   Heng B, 2009, BRIT J CANCER, V101, P1345, DOI 10.1038/sj.bjc.6605282
   Iliopoulos D, 2011, P NATL ACAD SCI USA, V108, P1397, DOI 10.1073/pnas.1018898108
   Jones JL, 1999, J PATHOL, V189, P161, DOI 10.1002/(SICI)1096-9896(199910)189:2<161::AID-PATH406>3.0.CO;2-2
   Jones JL, 1997, J PATHOL, V183, P377, DOI 10.1002/(SICI)1096-9896(199712)183:4<377::AID-PATH951>3.0.CO;2-R
   Kalluri R, 2006, NAT REV CANCER, V6, P392, DOI 10.1038/nrc1877
   Kao S, 2012, ONCOL REP, V27, P1807, DOI 10.3892/or.2012.1710
   Kato T, 2001, BIOCHEM BIOPH RES CO, V282, P735, DOI 10.1006/bbrc.2001.4618
   Kogan-Sakin I, 2009, CARCINOGENESIS, V30, P698, DOI 10.1093/carcin/bgp043
   Koontongkaew S, 2013, J CANCER, V4, P66, DOI 10.7150/jca.5112
   Korkaya H, 2012, MOL CELL, V47, P570, DOI 10.1016/j.molcel.2012.06.014
   Li Aihua, 2005, ANGIOGENESIS, V8, P63, DOI 10.1007/s10456-005-5208-4
   Li HC, 2004, BREAST CANCER RES TR, V88, P75, DOI 10.1007/s10549-004-1200-8
   Madar S, 2013, TRENDS MOL MED, V19, P447, DOI 10.1016/j.molmed.2013.05.004
   Manes S, 1999, J BIOL CHEM, V274, P6935, DOI 10.1074/jbc.274.11.6935
   Mao Y, 2013, CANCER METAST REV, V32, P303, DOI 10.1007/s10555-012-9415-3
   Maretzky T, 2011, NAT COMMUN, V2, P0, DOI 10.1038/ncomms1232
   Marsh T, 2013, BBA-MOL BASIS DIS, V1832, P1070, DOI 10.1016/j.bbadis.2012.10.013
   Noe V, 2001, J CELL SCI, V114, P111
   Numasaki M, 2003, BLOOD, V101, P2620, DOI 10.1182/blood-2002-05-1461
   Palmieri C, 2003, J ENDOCRINOL, V177, P65, DOI 10.1677/joe.0.1770065
   Pellikainen JM, 2004, CLIN CANCER RES, V10, P7621, DOI 10.1158/1078-0432.CCR-04-1061
   Protti MP, 2012, ONCOIMMUNOLOGY, V1, P89, DOI 10.4161/onci.1.1.17939
   Qian BZ, 2011, NATURE, V475, P222, DOI 10.1038/nature10138
   Quail DF, 2013, NAT MED, V19, P1423, DOI 10.1038/nm.3394
   Ray P, 2015, ONCOGENE, V34, P2043, DOI 10.1038/onc.2014.157
   Saalbach A, 1996, J INVEST DERMATOL, V106, P1314, DOI 10.1111/1523-1747.ep12349035
   Saijo Y, 2002, J IMMUNOL, V169, P469, DOI 10.4049/jimmunol.169.1.469
   Sivula A, 2005, BREAST CANCER RES TR, V89, P215, DOI 10.1007/s10549-004-0714-4
   Soon PSH, 2013, ENDOCR-RELAT CANCER, V20, P1, DOI 10.1530/ERC-12-0227
   Talvensaari-Mattila A, 2001, BREAST CANCER RES TR, V65, P55, DOI 10.1023/A:1006458601568
   Taylor MA, 2011, GENE EXPRESSION, V15, P117, DOI 10.3727/105221611X13176664479322
   Tsuyada A, 2012, CANCER RES, V72, P2768, DOI 10.1158/0008-5472.CAN-11-3567
   Turk V, 2004, CANCER CELL, V5, P409, DOI 10.1016/S1535-6108(04)00117-5
   Tyan SW, 2011, PLOS ONE, V6, P0, DOI 10.1371/journal.pone.0015313
   Vizoso FJ, 2007, BRIT J CANCER, V96, P903, DOI 10.1038/sj.bjc.6603666
   Zhu DL, 2012, MED ONCOL, V29, P3207, DOI 10.1007/s12032-012-0239-3
NR 62
TC 23
Z9 23
U1 0
U2 10
PU WILEY-BLACKWELL
PI HOBOKEN
PA 111 RIVER ST, HOBOKEN 07030-5774, NJ USA
SN 0899-1987
EI 1098-2744
J9 MOL CARCINOGEN
JI Mol. Carcinog.
PD NOV 15
PY 2016
VL 55
IS 11
BP 1489
EP 1502
DI 10.1002/mc.22403
PG 14
WC Biochemistry & Molecular Biology; Oncology
SC Biochemistry & Molecular Biology; Oncology
GA EC1GP
UT WOS:000387853200001
PM 26349857
DA 2023-09-23
ER

PT J
AU Allaoui, R
   Bergenfelz, C
   Mohlin, S
   Hagerling, C
   Salari, K
   Werb, Z
   Anderson, RL
   Ethier, SP
   Jirstrom, K
   Pahlman, S
   Bexell, D
   Tahin, B
   Johansson, ME
   Larsson, C
   Leandersson, K
AF Allaoui, Roni
   Bergenfelz, Caroline
   Mohlin, Sofie
   Hagerling, Catharina
   Salari, Kiarash
   Werb, Zena
   Anderson, Robin L.
   Ethier, Stephen P.
   Jirstrom, Karin
   Pahlman, Sven
   Bexell, Daniel
   Tahin, Balazs
   Johansson, Martin E.
   Larsson, Christer
   Leandersson, Karin
TI Cancer-associated fibroblast-secreted CXCL16 attracts monocytes to promote stroma activation in triple-negative breast cancers
SO NATURE COMMUNICATIONS
LA English
DT Article
ID suppressor-cells; tumor-stroma; vi collagen; macrophages; metastasis; fibrosis; growth; accumulation; expression; s100a9
AB Triple-negative (TN) breast cancers (ER (-) PR (-) HER2 (-)) are highly metastatic and associated with poor prognosis. Within this subtype, invasive, stroma-rich tumours with infiltration of inflammatory cells are even more aggressive. The effect of myeloid cells on reactive stroma formation in TN breast cancer is largely unknown. Here, we show that primary human monocytes have a survival advantage, proliferate in vivo and develop into immunosuppressive myeloid cells expressing the myeloid-derived suppressor cell marker S100A9 only in a TN breast cancer environment. This results in activation of cancer-associated fibroblasts and expression of CXCL16, which we show to be a monocyte chemoattractant. We propose that this migratory feedback loop amplifies the formation of a reactive stroma, contributing to the aggressive phenotype of TN breast tumours. These insights could help select more suitable therapies targeting the stromal component of these tumours, and could aid prediction of drug resistance.
C1 [Allaoui, Roni; Bergenfelz, Caroline; Hagerling, Catharina; Johansson, Martin E.; Leandersson, Karin] Lund Univ, Canc Immunol, Dept Translat Med, S-20502 Malmo, Sweden.
   [Mohlin, Sofie; Pahlman, Sven; Bexell, Daniel; Larsson, Christer] Lund Univ, Translat Canc Res, Dept Lab Med, S-22363 Lund, Sweden.
   [Hagerling, Catharina; Salari, Kiarash; Werb, Zena] Univ Calif San Francisco, Dept Anat, San Francisco, CA 94143 USA.
   [Hagerling, Catharina; Salari, Kiarash; Werb, Zena] Univ Calif San Francisco, Helen Diller Family Comprehens Canc Ctr, San Francisco, CA 94143 USA.
   [Anderson, Robin L.] Univ Melbourne, Peter MacCallum Canc Ctr, Sir Peter MacCallum Dept Oncol, Melbourne, Vic 8006, Australia.
   [Ethier, Stephen P.] Med Univ South Carolina, Hollings Canc Ctr, Dept Pathol & Lab Med, Charleston, SC 29425 USA.
   [Jirstrom, Karin] Lund Univ, Dept Clin Sci Lund Oncol & Pathol, S-22185 Lund, Sweden.
   [Tahin, Balazs; Johansson, Martin E.] Skanes Univ Sjukhus, Dept Translat Med, Clin Pathol, S-20502 Malmo, Sweden.
C3 Lund University; Lund University; University of California System; University of California San Francisco; University of California System; University of California San Francisco; UCSF Medical Center; UCSF Helen Diller Family Comprehensive Cancer Center; University of Melbourne; Peter Maccallum Cancer Center; Medical University of South Carolina; Lund University
RP Leandersson, K (通讯作者)，Lund Univ, Canc Immunol, Dept Translat Med, S-20502 Malmo, Sweden.
EM Karin.Leandersson@med.lu.se
FU Swedish Research Council; Swedish Cancer Society; Kocks Foundation; Osterlunds Foundation; Gunnar Nilsson Cancer Foundation; MAS Cancer Foundation; Ake Wibergs Foundation; National Cancer Institute, USA [R01 CA180039, U01 CA199315]; SCAN-B project; Mrs Berta Kamprad foundation; National Breast Cancer Foundation [CG-10-04] Funding Source: researchfish
CR Anderberg C, 2009, CELL CYCLE, V8, P1461, DOI 10.4161/cc.8.10.8557
   Bergenfelz C, 2015, BRIT J CANCER, V113, P1234, DOI 10.1038/bjc.2015.346
   Bergenfelz C, 2015, PLOS ONE, V10, P0, DOI 10.1371/journal.pone.0127028
   Bergenfelz C, 2012, J IMMUNOL, V188, P5448, DOI 10.4049/jimmunol.1103378
   Busser B, 2011, BBA-REV CANCER, V1816, P119, DOI 10.1016/j.bbcan.2011.05.003
   Cathcart J, 2015, GENES DIS, V2, P26, DOI 10.1016/j.gendis.2014.12.002
   Chen PW, 2013, TRENDS MOL MED, V19, P410, DOI 10.1016/j.molmed.2013.04.001
   Cheng PY, 2008, J EXP MED, V205, P2235, DOI 10.1084/jem.20080132
   Conklin MW, 2012, CELL ADHES MIGR, V6, P249, DOI 10.4161/cam.20567
   de Kruijf EM, 2011, BREAST CANCER RES TR, V125, P687, DOI 10.1007/s10549-010-0855-6
   Deguchi JO, 2005, CIRCULATION, V112, P2708, DOI 10.1161/CIRCULATIONAHA.105.562041
   DeRose YS, 2011, NAT MED, V17, P1514, DOI 10.1038/nm.2454
   Elkabets M, 2011, J CLIN INVEST, V121, P784, DOI 10.1172/JCI43757
   EVERTS V, 1995, MATRIX BIOL, V14, P665, DOI 10.1016/S0945-053X(05)80030-7
   Fang M, 2014, TUMOR BIOL, V35, P2871, DOI 10.1007/s13277-013-1511-7
   Gabrilovich DI, 2009, NAT REV IMMUNOL, V9, P162, DOI 10.1038/nri2506
   Gierach Gretchen L, 2010, BREAST DIS, V32, P5, DOI 10.3233/BD-2010-0319
   Gronberg M, 2012, ACTA ONCOL, V51, P386, DOI 10.3109/0284186X.2011.631576
   Hashimoto S, 1997, BLOOD, V89, P315, DOI 10.1182/blood.V89.1.315.315_315_321
   Hollmen M, 2015, SCI REP-UK, V5, P0, DOI 10.1038/srep09188
   Johnstone CN, 2015, DIS MODEL MECH, V8, P237, DOI 10.1242/dmm.017830
   Joyce JA, 2009, NAT REV CANCER, V9, P239, DOI 10.1038/nrc2618
   JUNQUEIRA LCU, 1979, HISTOCHEM J, V11, P447, DOI 10.1007/BF01002772
   Karousou E, 2014, BIOMED RES INT, V2014, P0, DOI 10.1155/2014/606458
   Klemm F, 2015, TRENDS CELL BIOL, V25, P198, DOI 10.1016/j.tcb.2014.11.006
   Lawson DA, 2015, NATURE, V526, P131, DOI 10.1038/nature15260
   Leek RD, 1996, CANCER RES, V56, P4625
   Medrek C, 2012, BMC CANCER, V12, P0, DOI 10.1186/1471-2407-12-306
   Mehmeti M, 2015, BREAST CANCER RES, V17, P0, DOI 10.1186/s13058-015-0640-x
   Meyer TPH, 2005, J IMMUNOL METHODS, V307, P150, DOI 10.1016/j.jim.2005.10.004
   Moorman AM, 2012, EJSO-EUR J SURG ONC, V38, P307, DOI 10.1016/j.ejso.2012.01.002
   Ndlovu MN, 2009, MOL CELL BIOL, V29, P5488, DOI 10.1128/MCB.01657-08
   Ostrand-Rosenberg S, 2009, J IMMUNOL, V182, P4499, DOI 10.4049/jimmunol.0802740
   Parker JS, 2009, J CLIN ONCOL, V27, P1160, DOI 10.1200/JCO.2008.18.1370
   Pietras K, 2010, EXP CELL RES, V316, P1324, DOI 10.1016/j.yexcr.2010.02.045
   Pollard JW, 2008, J LEUKOCYTE BIOL, V84, P623, DOI 10.1189/jlb.1107762
   Qian BZ, 2012, BREAST CANCER RES, V14, P0, DOI 10.1186/bcr3143
   Qian BZ, 2011, NATURE, V475, P222, DOI 10.1038/nature10138
   Qian BZ, 2009, PLOS ONE, V4, P0, DOI 10.1371/journal.pone.0006562
   Riva M, 2013, PLOS ONE, V8, P0, DOI 10.1371/journal.pone.0061832
   Schnoor M, 2008, J IMMUNOL, V180, P5707, DOI 10.4049/jimmunol.180.8.5707
   Sorlie T, 2001, P NATL ACAD SCI USA, V98, P10869, DOI 10.1073/pnas.191367098
   Stromnes IM, 2014, CLIN CANCER RES, V20, P5157, DOI 10.1158/1078-0432.CCR-13-0866
   Su SC, 2014, CANCER CELL, V25, P605, DOI 10.1016/j.ccr.2014.03.021
   Tanaka S, 2012, J IMMUNOL, V188, P6145, DOI 10.4049/jimmunol.1103660
   Vandesompele J, 2002, GENOME BIOL, V3, P0, DOI 10.1186/gb-2002-3-7-research0034
   Wang JH, 2014, INT J CLIN EXP PATHO, V7, P6514
   Wang Z, 2013, CANCER LETT, V331, P147, DOI 10.1016/j.canlet.2013.01.006
   Xia YF, 2014, KIDNEY INT, V86, P327, DOI 10.1038/ki.2014.64
   Xia YF, 2014, ARTERIOSCL THROM VAS, V34, P1422, DOI 10.1161/ATVBAHA.113.303172
   Xia YF, 2013, HYPERTENSION, V62, P1129, DOI 10.1161/HYPERTENSIONAHA.113.01837
   Xing Z, 1997, AM J PATHOL, V150, P59
   Yamamoto K, 2015, MATRIX BIOL, V44-46, P255, DOI 10.1016/j.matbio.2015.02.007
   Zhang Y, 2015, CANCER BIOL THER, V16, P1775, DOI 10.1080/15384047.2015.1095404
   Zhao F, 2012, IMMUNOLOGY, V136, P176, DOI 10.1111/j.1365-2567.2012.03566.x
NR 55
TC 120
Z9 122
U1 5
U2 27
PU NATURE PUBLISHING GROUP
PI LONDON
PA MACMILLAN BUILDING, 4 CRINAN ST, LONDON N1 9XW, ENGLAND
SN 2041-1723
EI 
J9 NAT COMMUN
JI Nat. Commun.
PD OCT 11
PY 2016
VL 7
IS 
BP 
EP 
DI 10.1038/ncomms13050
PG 14
WC Multidisciplinary Sciences
SC Science & Technology - Other Topics
GA DZ0SM
UT WOS:000385550000001
PM 27725631
DA 2023-09-23
ER

PT J
AU Takai, K
   Le, A
   Weaver, VM
   Werb, Z
AF Takai, Ken
   Le, Annie
   Weaver, Valerie M.
   Werb, Zena
TI Targeting the cancer-associated fibroblasts as a treatment in triple-negative breast cancer
SO ONCOTARGET
LA English
DT Article
DE pirfenidone; triple-negative breast cancer; fibrosis; cancer-associated fibroblast; transforming growth factor-beta
ID idiopathic pulmonary-fibrosis; tgf-beta; activation protein; tumor microenvironment; pirfenidone prevents; renal-function; growth; cells; metastasis; therapy
[truncated: 2,595,681 more chars]
