# Supplementary material for: A bibliometric and visual analysis of cancer-associated fibroblasts
Source: Front Immunol. 2023 Dec 19;14:1323115. doi: 10.3389/fimmu.2023.1323115 (PMC10762783; doi:10.3389/fimmu.2023.1323115)
Supplement: Supplementary file 1 [file DataSheet_1.zip › download2017u442.txt]

PT J
AU Tejchman, A
   Lamerant-Fayel, N
   Jacquinet, JC
   Bielawska-Pohl, A
   Mleczko-Sanecka, K
   Grillon, C
   Chouaib, S
   Ugorski, M
   Kieda, C
AF Tejchman, Anna
   Lamerant-Fayel, Nathalie
   Jacquinet, Jean-Claude
   Bielawska-Pohl, Aleksandra
   Mleczko-Sanecka, Katarzyna
   Grillon, Catherine
   Chouaib, Salem
   Ugorski, Maciej
   Kieda, Claudine
TI Tumor hypoxia modulates podoplanin/CCL21 interactions in CCR7+NK cell recruitment and CCR7+tumor cell mobilization
SO ONCOTARGET
LA English
DT Article
DE adhesion; cancer associated fibroblasts; CCL21; hypoxia; podoplanin
ID chemokine receptor ccr7; lymph-node metastasis; cancer stem-cells; adhesion molecules; dendritic cells; lung-cancer; nk cells; expression; melanoma; activation
AB Podoplanin (PDPN), an O-glycosylated, transmembrane, mucin-type glycoprotein, is expressed by cancer associated fibroblasts (CAFs). In malignant transformation, PDPN is subjected to changes and its role is yet to be established. Here we show that it is involved in modulating the activity of the CCL21/CCR7 chemokine/receptor axis in a hypoxia-dependent manner. In the present model, breast cancer MDA-MB-231 cells and NKL3 cells express the surface CCR7 receptor for CCL21 chemokine which is a potent chemoattractant able to bind to PDPN. The impact of the CCL21/CCR7 axis in the molecular mechanism of the adhesion of NKL3 cells and of MDA-MB-231 breast cancer cells was reduced in a hypoxic tumor environment. In addition to its known effect on migration, CCL21/CCR7 interaction was shown to allow NK cell adhesion to endothelial cells (ECs) and its reduction by hypoxia. A PDPN expressing model of CAFs made it possible to demonstrate the same CCL21/CCR7 axis involvement in the tumor cells to CAFs recognition mechanism through PDPN binding of CCL21. PDPN was induced by hypoxia and its overexpression undergoes a reduction of adhesion, making it an anti-adhesion molecule in the absence of CCL21, in the tumor. CCL21/CCR7 modulated NK cells/ECs and MDA-MB-231 cells/CAF PDPN-dependent interactions were further shown to be linked to hypoxia-dependent microRNAs as miRs: miR-210 and specifically miR-21, miR-29b which influence PDPN expression.
C1 [Tejchman, Anna; Lamerant-Fayel, Nathalie; Mleczko-Sanecka, Katarzyna; Grillon, Catherine; Kieda, Claudine] Orleans Univ, Ctr Mol Biophys, UPR CNRS 4301, CNRS, Orleans, France.
   [Tejchman, Anna; Lamerant-Fayel, Nathalie; Mleczko-Sanecka, Katarzyna; Grillon, Catherine; Kieda, Claudine] INSERM, Orleans, France.
   [Tejchman, Anna; Bielawska-Pohl, Aleksandra; Ugorski, Maciej] PAN, Inst Immunol & Expt Therapy, Lab Glycobiol & Intercellular Interact, Wroclaw, Poland.
   [Jacquinet, Jean-Claude] Univ Orleans, UMR CNRS 7311, ICOA, Orleans, France.
   [Chouaib, Salem] Gustave Roussy Inst, INSERM U1186, Villejuif, France.
   [Kieda, Claudine] Jagiellonian Univ, Malopolska Ctr Biotechnol, Krakow, Poland.
C3 Centre National de la Recherche Scientifique (CNRS); Institut National de la Sante et de la Recherche Medicale (Inserm); Polish Academy of Sciences; Hirszfeld Institute of Immunology & Experimental Therapy of the Polish Academy of Sciences; CEA; Centre National de la Recherche Scientifique (CNRS); Universite de Orleans; UNICANCER; Gustave Roussy; Institut National de la Sante et de la Recherche Medicale (Inserm); Jagiellonian University
RP Kieda, C (通讯作者)，Orleans Univ, Ctr Mol Biophys, UPR CNRS 4301, CNRS, Orleans, France.; Kieda, C (通讯作者)，INSERM, Orleans, France.; Kieda, C (通讯作者)，Jagiellonian Univ, Malopolska Ctr Biotechnol, Krakow, Poland.
EM claudine.kieda@cnrs-orleans.fr
FU French National league against cancer; CNRS PAN agreement IITD/CBM; Polish-French grant "MiRTango"; National Science Center (Poland) [N N401 570340]; Ministry of Polish education and research; French Ministry of Foreign affairs
CR Akbari-Birgani S, 2016, DRUG DISCOV TODAY, V21, P836, DOI 10.1016/j.drudis.2016.03.004
   Astarita JL, 2015, NAT IMMUNOL, V16, P75, DOI 10.1038/ni.3035
   Bielawska-Pohl A, 2005, J IMMUNOL, V174, P5573, DOI 10.4049/jimmunol.174.9.5573
   Bielawska-Pohl A, 2010, J MOL MED, V88, P775, DOI 10.1007/s00109-010-0620-7
   Boyle ST, 2016, ONCOGENE, V35, P105, DOI 10.1038/onc.2015.66
   Campbell DJ, 2003, SEMIN IMMUNOL, V15, P277, DOI 10.1016/j.smim.2003.08.005
   Carreau A, 2011, J CELL MOL MED, V15, P1239, DOI 10.1111/j.1582-4934.2011.01258.x
   Cieslar-Pobuda A, 2015, ONCOTARGET, V6, P29753, DOI 10.18632/oncotarget.4995
   Cortez MA, 2010, GENE CHROMOSOME CANC, V49, P981, DOI 10.1002/gcc.20808
   Cueni LN, 2010, AM J PATHOL, V177, P1004, DOI 10.2353/ajpath.2010.090703
   Da Silva CC, 2009, IMMUNOLOGY, V126, P394, DOI 10.1111/j.1365-2567.2008.02906.x
   Dalmay T, 2006, ONCOGENE, V25, P6170, DOI 10.1038/sj.onc.1209911
   de Chaisemartin L, 2011, CANCER RES, V71, P6391, DOI 10.1158/0008-5472.CAN-11-0952
   Farahani E, 2014, CARCINOGENESIS, V35, P747, DOI 10.1093/carcin/bgu045
   Forster R, 2008, NAT REV IMMUNOL, V8, P362, DOI 10.1038/nri2297
   Guezguez B, 2007, J IMMUNOL, V179, P6673, DOI 10.4049/jimmunol.179.10.6673
   Gunn MD, 1998, P NATL ACAD SCI USA, V95, P258, DOI 10.1073/pnas.95.1.258
   Gunther K, 2005, INT J CANCER, V116, P726, DOI 10.1002/ijc.21123
   Jain MV, 2016, ONCOTARGET, V7, P20953, DOI 10.18632/oncotarget.7996
   Kaneko M, 2004, J BIOL CHEM, V279, P38838, DOI 10.1074/jbc.M407210200
   Kawase A, 2008, INT J CANCER, V123, P1053, DOI 10.1002/ijc.23611
   Kerjaschki D, 2004, J AM SOC NEPHROL, V15, P603, DOI 10.1097/01.ASN.0000113316.52371.2E
   Kieda C, 2002, ENDOTHELIUM-J ENDOTH, V9, P247, DOI 10.1080/10623320214736
   Kieda C, 2013, J MOL MED, V91, P883, DOI 10.1007/s00109-013-0992-6
   Kim CH, 2002, BLOOD, V100, P11, DOI 10.1182/blood-2001-12-0196
   Li Q, 2013, SCI REP-UK, V3, P0, DOI 10.1038/srep02038
   Lin Y, 2014, CANCERS, V6, P1098, DOI 10.3390/cancers6021098
   Marcenaro E, 2009, BLOOD, V114, P4108, DOI 10.1182/blood-2009-05-222265
   Mokdaire CDB, 1988, ANAL BIOCHEM, V175, P525
   Pula B, 2011, HISTOPATHOLOGY, V59, P1249, DOI 10.1111/j.1365-2559.2011.04060.x
   Iraolagoitia XLR, 2016, J IMMUNOL, V197, P953, DOI 10.4049/jimmunol.1502291
   Robertson MJ, 1996, EXP HEMATOL, V24, P406
   Saadi A, 2010, P NATL ACAD SCI USA, V107, P2177, DOI 10.1073/pnas.0909797107
   Schacht V, 2003, EMBO J, V22, P3546, DOI 10.1093/emboj/cdg342
   Schimanski CC, 2005, CLIN CANCER RES, V11, P1743, DOI 10.1158/1078-0432.CCR-04-1195
   Shields JD, 2007, CANCER CELL, V11, P526, DOI 10.1016/j.ccr.2007.04.020
   Takagi S, 2013, PLOS ONE, V8, P0, DOI 10.1371/journal.pone.0073609
   Takanami I, 2003, INT J CANCER, V105, P186, DOI 10.1002/ijc.11063
   Takeuchi H, 2004, CLIN CANCER RES, V10, P2351, DOI 10.1158/1078-0432.CCR-03-0195
   Till KJ, 2002, BLOOD, V99, P2977, DOI 10.1182/blood.V99.8.2977
   Tutunea-Fatan E, 2011, CANCER RES, V71, P0, DOI 10.1158/1538-7445.AM2011-5152
   Wiley HE, 2001, J NATL CANCER I, V93, P1638, DOI 10.1093/jnci/93.21.1638
   Yanagawa Y, 2003, BLOOD, V101, P4923, DOI 10.1182/blood-2002-11-3474
   Yoshida R, 1997, J BIOL CHEM, V272, P13803, DOI 10.1074/jbc.272.21.13803
   Zlotnik A, 2006, INT J CANCER, V119, P2026, DOI 10.1002/ijc.22024
NR 45
TC 22
Z9 25
U1 1
U2 12
PU IMPACT JOURNALS LLC
PI ORCHARD PARK
PA 6666 E QUAKER ST, STE 1, ORCHARD PARK, NY 14127 USA
SN 
EI 1949-2553
J9 ONCOTARGET
JI Oncotarget
PD MAY 9
PY 2017
VL 8
IS 19
BP 31876
EP 31887
DI 
PG 12
WC Oncology; Cell Biology
SC Oncology; Cell Biology
GA EU4MH
UT WOS:000401003200101
PM 28416768
DA 2023-09-23
ER

PT J
AU Takayama, I
   Tanabe, H
   Nishiyama, T
   Ito, H
   Amizuka, N
   Li, MQ
   Katsube, K
   Kii, I
   Kudo, A
AF Takayama, Issei
   Tanabe, Hideyuki
   Nishiyama, Takashi
   Ito, Harumi
   Amizuka, Norio
   Li, Minqi
   Katsube, Ken-ichi
   Kii, Isao
   Kudo, Akira
TI Periostin is required for matricellular localization of CCN3 in periodontal ligament of mice
SO JOURNAL OF CELL COMMUNICATION AND SIGNALING
LA English
DT Article
DE Periostin; CCN3; Periodontal ligament
ID cancer-associated fibroblasts; extracellular-matrix; poor-prognosis; gene nov; protein; expression; cell; osteosarcoma; growth; migration
AB CCN3 is a matricellular protein that belongs to the CCN family. CCN3 consists of 4 domains: insulin-like growth factor-binding protein-like domain (IGFBP), von Willebrand type C-like domain (VWC), thrombospondin type 1-like domain (TSP1), and the C-terminal domain (CT) having a cysteine knot motif. Periostin is a secretory protein that binds to extracellular matrix proteins such as fibronectin and collagen. In this study, we found that CCN3 interacted with periostin. Immunoprecipitation analysis revealed that the TSP1-CT interacted with the 4 repeats of the Fas 1 domain of periostin. Immunofluorescence analysis showed co-localization of CCN3 and periostin in the periodontal ligament of mice. In addition, targeted disruption of the periostin gene in mice decreased the matricellular localization of CCN3 in the periodontal ligament. Thus, these results indicate that periostin was required for the matricellular localization of CCN3 in the periodontal ligament, suggesting that periostin mediated an interaction between CCN3 and the extracellular matrix.
C1 [Takayama, Issei; Tanabe, Hideyuki; Nishiyama, Takashi; Kii, Isao; Kudo, Akira] Tokyo Inst Technol, Grad Sch Biosci & Biotechnol, Dept Biol Informat, Midori Ku, 4259-B-33,Nagatsuta Cho, Yokohama, Kanagawa 2268501, Japan.
   [Tanabe, Hideyuki] Natl Inst Genet, Div Mol & Dev Biol, Mishima, Shizuoka 4118540, Japan.
   [Nishiyama, Takashi] Jichi Med Univ, Div Virol, Dept Infect & Immun, Sch Med, Shimotsuke, Tochigi, Japan.
   [Ito, Harumi; Kii, Isao] RIKEN Ctr Life Sci Technol, Pathophysiol & Hlth Sci Team, Imaging Platform & Innovat Grp, Div Biofunct Dynam Imaging,Chuo Ku, 6-7-3 Minatojima Minamimachi, Kobe, Hyogo 6500047, Japan.
   [Amizuka, Norio; Li, Minqi] Hokkaido Univ, Div Oral Hlth Sci, Dept Dev Biol Hard Tissue, Grad Sch Dent Med, Sapporo, Hokkaido 0608586, Japan.
   [Li, Minqi] Shandong Univ, Shandong Prov Key Lab Oral Tissue Regenerat, Dept Bone Metab, Sch Stomatol, Wenhua West Rd 44-1, Jinan 250012, Shandong, Peoples R China.
   [Katsube, Ken-ichi] Tokyo Med & Dent Univ, Grad Sch, Dept Mol Pathol, Tokyo 1138519, Japan.
   [Katsube, Ken-ichi] Tohto Coll Hlth Sci, Dept Nursing Sci, Fac Human Care, Saitama, Japan.
C3 Tokyo Institute of Technology; Research Organization of Information & Systems (ROIS); National Institute of Genetics (NIG) - Japan; Jichi Medical University; RIKEN; Hokkaido University; Shandong University; Tokyo Medical & Dental University (TMDU)
RP Kii, I; Kudo, A (通讯作者)，Tokyo Inst Technol, Grad Sch Biosci & Biotechnol, Dept Biol Informat, Midori Ku, 4259-B-33,Nagatsuta Cho, Yokohama, Kanagawa 2268501, Japan.; Kii, I (通讯作者)，RIKEN Ctr Life Sci Technol, Pathophysiol & Hlth Sci Team, Imaging Platform & Innovat Grp, Div Biofunct Dynam Imaging,Chuo Ku, 6-7-3 Minatojima Minamimachi, Kobe, Hyogo 6500047, Japan.
EM isao.kii@riken.jp; akudo@bio.titech.ac.jp
FU Ministry of Education, Science, Culture, and Sports of Japan (KAKENHI) [19791362, 19370093]; Japan Agency for Medical Research and Development (AMED); Grants-in-Aid for Scientific Research [19791362, 19370093] Funding Source: KAKEN
CR Benini S, 2005, ONCOGENE, V24, P4349, DOI 10.1038/sj.onc.1208620
   Boehm S, 1989, ANNU REV NURS RES, V7, P143
   Bornstein P, 2009, J CELL COMMUN SIGNAL, V3, P163, DOI 10.1007/s12079-009-0069-z
   BOUSSIF O, 1995, P NATL ACAD SCI USA, V92, P7297, DOI 10.1073/pnas.92.16.7297
   Callebaut I, 2003, BIOCHEM BIOPH RES CO, V300, P619, DOI 10.1016/S0006-291X(02)02904-2
   Canalis E, 2010, ENDOCRINOLOGY, V151, P221, DOI 10.1210/en.2009-0574
   Chatterjee A, 2014, J OCUL PHARMACOL TH, V30, P447, DOI 10.1089/jop.2014.0013
   Chevalier G, 1998, AM J PATHOL, V152, P1563
   Conway SJ, 2014, CELL MOL LIFE SCI, V71, P1279, DOI 10.1007/s00018-013-1494-y
   Doliana R, 2000, FEBS LETT, V484, P164, DOI 10.1016/S0014-5793(00)02140-2
   El Kader TA, 2013, J CELL COMMUN SIGNAL, V7, P11, DOI 10.1007/s12079-012-0180-4
   Fu ZM, 2009, CIRC RES, V104, P1337, DOI 10.1161/CIRCRESAHA.108.187088
   Fukunaga-Kalabis M, 2008, ONCOGENE, V27, P2552, DOI 10.1038/sj.onc.1210896
   Horiuchi K, 1999, J BONE MINER RES, V14, P1239, DOI 10.1359/jbmr.1999.14.7.1239
   Hu F, 2016, INT J EXP PATHOL, V97, P86, DOI 10.1111/iep.12171
   Hu F, 2014, WORLD J SURG ONCOL, V12, P0, DOI 10.1186/1477-7819-12-287
   Huang CY, 2011, BIOCHEM PHARMACOL, V81, P577, DOI 10.1016/j.bcp.2010.12.005
   Hughes DPM, 2009, CANCER TREAT RES, V152, P479, DOI 10.1007/978-1-4419-0284-9_28
   JOLIOT V, 1992, MOL CELL BIOL, V12, P10, DOI 10.1128/MCB.12.1.10
   Kii I, 2006, BIOCHEM BIOPH RES CO, V342, P766, DOI 10.1016/j.bbrc.2006.02.016
   Kii I, 2016, BIOCHEM BIOPH RES CO, V470, P888, DOI 10.1016/j.bbrc.2016.01.139
   Kii I, 2010, J BIOL CHEM, V285, P2028, DOI 10.1074/jbc.M109.051961
   Kikuchi Y, 2008, J HISTOCHEM CYTOCHEM, V56, P753, DOI 10.1369/jhc.2008.951061
   Kikuchi Y, 2014, AM J PATHOL, V184, P859, DOI 10.1016/j.ajpath.2013.11.012
   Krupska I, 2015, HUM GENOMICS, V9, P0, DOI 10.1186/s40246-015-0046-y
   Kudo A, 2011, CELL MOL LIFE SCI, V68, P3201, DOI 10.1007/s00018-011-0784-5
   Kular L, 2012, J NEUROINFLAMM, V9, P0, DOI 10.1186/1742-2094-9-36
   Kyurkchiev Stanimir, 2004, CELL COMMUN SIGNAL, V2, P9, DOI 10.1186/1478-811X-2-9
   Laurent M, 2003, FASEB J, V17, P1919, DOI 10.1096/fj.02-1023fje
   Leask A, 2015, J CELL COMMUN SIGNAL, V9, P97, DOI 10.1007/s12079-015-0281-y
   Leask A, 2010, J CELL COMMUN SIGNAL, V4, P109, DOI 10.1007/s12079-010-0086-y
   Li J, 2015, INT J MOL MED, V36, P1451, DOI 10.3892/ijmm.2015.2390
   Lin CG, 2005, J BIOL CHEM, V280, P8229, DOI 10.1074/jbc.M404903200
   Lindner V, 2005, ARTERIOSCL THROM VAS, V25, P77, DOI 10.1161/01.ATV.0000149141.81230.c6
   Lv SY, 2014, J MOL HISTOL, V45, P303, DOI 10.1007/s10735-013-9548-x
   Manara MC, 2002, AM J PATHOL, V160, P849, DOI 10.1016/S0002-9440(10)64908-5
   Marchal PO, 2015, PLOS ONE, V10, P0, DOI 10.1371/journal.pone.0137876
   Martinerie C, 2016, DIABETES, V65, P2502, DOI 10.2337/db15-0617
   McCallum L, 2012, J CELL COMMUN SIGNAL, V6, P27, DOI 10.1007/s12079-011-0142-2
   Minamizato T, 2007, BIOCHEM BIOPH RES CO, V354, P567, DOI 10.1016/j.bbrc.2007.01.029
   Nishiyama T, 2011, PLOS ONE, V6, P0, DOI 10.1371/journal.pone.0018410
   Niwa H, 1998, GENE DEV, V12, P2048, DOI 10.1101/gad.12.13.2048
   Norris RA, 2007, J CELL BIOCHEM, V101, P695, DOI 10.1002/jcb.21224
   Norris RA, 2009, J CELL COMMUN SIGNAL, V3, P275, DOI 10.1007/s12079-009-0063-5
   Ouellet V, 2012, J CELL COMMUN SIGNAL, V6, P73, DOI 10.1007/s12079-012-0161-7
   Perbal B, 1999, P NATL ACAD SCI USA, V96, P869, DOI 10.1073/pnas.96.3.869
   Perbal B, 2008, CLIN CANCER RES, V14, P701, DOI 10.1158/1078-0432.CCR-07-0806
   Perbal Bernard, 2006, CELL COMMUN SIGNAL, V4, P3, DOI 10.1186/1478-811X-4-3
   Perbal B, 2013, J CELL COMMUN SIGNAL, V7, P169, DOI 10.1007/s12079-013-0193-7
   Riser BL, 2015, J CELL COMMUN SIGNAL, V9, P327, DOI 10.1007/s12079-015-0309-3
   Riser BL, 2014, AM J PATHOL, V184, P2908, DOI 10.1016/j.ajpath.2014.07.009
   Sakamoto K, 2002, J BIOL CHEM, V277, P29399, DOI 10.1074/jbc.M203727200
   Schroeter EH, 1998, NATURE, V393, P382, DOI 10.1038/30756
   Shimazaki M, 2008, J EXP MED, V205, P295, DOI 10.1084/jem.20071297
   Shimoyama T, 2010, ARTERIOSCL THROM VAS, V30, P675, DOI 10.1161/ATVBAHA.110.203356
   Su BY, 2001, J CLIN PATHOL-MOL PA, V54, P184, DOI 10.1136/mp.54.3.184
   Takayama G, 2006, J ALLERGY CLIN IMMUN, V118, P98, DOI 10.1016/j.jaci.2006.02.046
   Tanabe H, 2010, PLOS ONE, V5, P0, DOI 10.1371/journal.pone.0012234
   Tzeng HE, 2011, J CELL PHYSIOL, V226, P3181, DOI 10.1002/jcp.22672
   van Roeyen CRC, 2012, AM J PATHOL, V180, P1979, DOI 10.1016/j.ajpath.2012.01.031
   Yamashita O, 2013, PLOS ONE, V8, P0, DOI 10.1371/journal.pone.0079753
   Zhang C, 2016, J CLIN INVEST, V126, P1282, DOI 10.1172/JCI82337
   Zhou MG, 2015, ODONTOLOGY, V103, P152, DOI 10.1007/s10266-014-0152-7
NR 63
TC 15
Z9 17
U1 2
U2 5
PU SPRINGER
PI DORDRECHT
PA VAN GODEWIJCKSTRAAT 30, 3311 GZ DORDRECHT, NETHERLANDS
SN 1873-9601
EI 1873-961X
J9 J CELL COMMUN SIGNAL
JI J. Cell Commun. Signal
PD MAR 15
PY 2017
VL 11
IS 1
BP 5
EP 13
DI 10.1007/s12079-016-0371-5
PG 9
WC Cell Biology
SC Cell Biology
GA FE2HG
UT WOS:000408036800002
PM 28013443
DA 2023-09-23
ER

PT J
AU Wang, T
   Notta, F
   Navab, R
   Joseph, J
   Ibrahimov, E
   Xu, J
   Zhu, CQ
   Borgida, A
   Gallinger, S
   Tsao, MS
AF Wang, Tao
   Notta, Faiyaz
   Navab, Roya
   Joseph, Joella
   Ibrahimov, Emin
   Xu, Jing
   Zhu, Chang-Qi
   Borgida, Ayelet
   Gallinger, Steven
   Tsao, Ming-Sound
TI Senescent Carcinoma-Associated Fibroblasts Upregulate IL8 to Enhance Prometastatic Phenotypes
SO MOLECULAR CANCER RESEARCH
LA English
DT Article
ID pancreatic ductal adenocarcinoma; cancer-associated fibroblasts; tumor-stromal interactions; vivo gene delivery; cellular senescence; in-vivo; mouse model; cells; expression; progression
AB Carcinoma-associated fibroblasts (CAF) represent a significant component of pancreatic cancer stroma and are biologically implicated in tumor progression. However, evidence of both cancer-promoting and-restraining properties amongst CAFs suggests the possibility of multiple phenotypic subtypes. Here, it is demonstrated that senescent CAFs promote pancreatic cancer invasion and metastasis compared with nonsenescent control CAFs using in vitro Transwell invasion models and in vivo xenograft mouse models. Screening by gene expression microarray and cytokine ELISA assays revealed IL8 to be upregulated in senescent CAFs. Experimental modulation through IL8 overexpression or receptor inhibition implicates the IL8 pathway as a mediator of the proinvasive effects of senescent CAFs. In a cohort of human pancreatic cancer cases, more abundant stromal senescence as indicated by p16 immunohistochemistry correlated with decreased survival in patients with early-stage disease. These data support senescent fibroblasts as a pathologically and clinically relevant feature of pancreatic cancer. The inhibition of senescent stroma-cancer signaling pathways has the potential to restrain pancreatic cancer progression. (C) 2016 AACR.
C1 [Wang, Tao; Navab, Roya; Joseph, Joella; Ibrahimov, Emin; Xu, Jing; Zhu, Chang-Qi; Tsao, Ming-Sound] Princess Margaret Canc Ctr, Univ Hlth Network, Toronto, ON, Canada.
   [Wang, Tao; Tsao, Ming-Sound] Univ Hlth Network, Dept Pathol, Toronto, ON, Canada.
   [Wang, Tao; Joseph, Joella; Tsao, Ming-Sound] Univ Toronto, Dept Lab Med & Pathobiol, Toronto, ON, Canada.
   [Notta, Faiyaz; Ibrahimov, Emin] Ontario Inst Canc Res, Toronto, ON, Canada.
   [Borgida, Ayelet] Mt Sinai Hosp, Zane Cohen Ctr Digest Dis, Toronto, ON, Canada.
   [Gallinger, Steven] Univ Hlth Network, Dept Gen Surg, Toronto, ON, Canada.
   [Gallinger, Steven] Univ Toronto, Dept Surg, Toronto, ON, Canada.
C3 University of Toronto; University Health Network Toronto; Princess Margaret Cancer Centre; University of Toronto; University Health Network Toronto; University of Toronto; University of Toronto; Ontario Institute for Cancer Research; University of Toronto; Sinai Health System Toronto; University of Toronto; University Health Network Toronto; University of Toronto
RP Tsao, MS (通讯作者)，Toronto Med Discovery Tower 14-401,101 Coll St, Toronto, ON M5G 1L7, Canada.
EM ming.tsao@uhn.ca
FU Cancer Research Society/Pancreatic Cancer Canada/John van Haastrecht Research Grant; Princess Margaret Center Foundation; Ontario Institute for Cancer Research/PanCuRx Translational Research Initiative; Ontario Ministry of Health and Long Term Care; Terry Fox Foundation STIHR Program in Molecular Pathology of Cancer at CIHR [STP 53912]
CR Allegretti M, 2005, J MED CHEM, V48, P4312, DOI 10.1021/jm049082i
   Alspach E, 2014, CANCER DISCOV, V4, P716, DOI 10.1158/2159-8290.CD-13-0743
   Baker DJ, 2011, NATURE, V479, P232, DOI 10.1038/nature10600
   Bavik C, 2006, CANCER RES, V66, P794, DOI 10.1158/0008-5472.CAN-05-1716
   Beausejour CM, 2003, EMBO J, V22, P4212, DOI 10.1093/emboj/cdg417
   Beilfuss A, 2015, GUT, V64, P791, DOI 10.1136/gutjnl-2014-307024
   Campisi J, 2007, NAT REV MOL CELL BIO, V8, P729, DOI 10.1038/nrm2233
   Collado M, 2005, NATURE, V436, P642, DOI 10.1038/436642a
   Collado M, 2010, NAT REV CANCER, V10, P51, DOI 10.1038/nrc2772
   Coppe JP, 2006, J BIOL CHEM, V281, P29568, DOI 10.1074/jbc.M603307200
   Coppe JP, 2010, ANNU REV PATHOL-MECH, V5, P99, DOI 10.1146/annurev-pathol-121808-102144
   Coppe JP, 2008, PLOS BIOL, V6, P2853, DOI 10.1371/journal.pbio.0060301
   DIMRI GP, 1995, P NATL ACAD SCI USA, V92, P9363, DOI 10.1073/pnas.92.20.9363
   Erez N, 2010, CANCER CELL, V17, P135, DOI 10.1016/j.ccr.2009.12.041
   Erkan M, 2008, CLIN GASTROENTEROL H, V6, P1155, DOI 10.1016/j.cgh.2008.05.006
   Evans JD, 2001, BRIT J CANCER, V85, P1865, DOI 10.1054/bjoc.2001.2168
   Gore J, 2014, CANCER CELL, V25, P711, DOI 10.1016/j.ccr.2014.05.026
   Gray-Schopfer VC, 2006, BRIT J CANCER, V95, P496, DOI 10.1038/sj.bjc.6603283
   Hassona Y, 2014, BRIT J CANCER, V111, P1230, DOI 10.1038/bjc.2014.438
   Huang L, 2014, WORLD J GASTROENTERO, V20, P17804, DOI 10.3748/wjg.v20.i47.17804
   Hwang RF, 2008, CANCER RES, V68, P918, DOI 10.1158/0008-5472.CAN-07-5714
   Ijichi H, 2011, J CLIN INVEST, V121, P4106, DOI 10.1172/JCI42754
   International Agency for Research on Cancer, 2010, WHO CLASSIFICATION T, V0, P0
   Jacobetz MA, 2013, GUT, V62, P112, DOI 10.1136/gutjnl-2012-302529
   Kisselbach L, 2009, CYTOTECHNOLOGY, V59, P31, DOI 10.1007/s10616-009-9190-3
   Kuilman T, 2010, GENE DEV, V24, P2463, DOI 10.1101/gad.1971610
   Kuwada Y, 2003, INT J ONCOL, V22, P765
   Lawless C, 2010, EXP GERONTOL, V45, P772, DOI 10.1016/j.exger.2010.01.018
   Lee JJ, 2014, P NATL ACAD SCI USA, V111, PE3091, DOI 10.1073/pnas.1411679111
   Li XQ, 2012, CURR PHARM DESIGN, V18, P2404, DOI 10.2174/13816128112092404
   Liu Y, 2009, AGING CELL, V8, P439, DOI 10.1111/j.1474-9726.2009.00489.x
   Luo GP, 2012, BBA-REV CANCER, V1826, P170, DOI 10.1016/j.bbcan.2012.04.002
   Mammone T, 2006, CELL BIOL INT, V30, P903, DOI 10.1016/j.cellbi.2006.06.010
   Mao Zhiyong, 2012, AGING (ALBANY NY), V4, P431
   Martinez-Outschoorn UE, 2011, CELL CYCLE, V10, P2504, DOI 10.4161/cc.10.15.16585
   Moffitt RA, 2015, NAT GENET, V47, P1168, DOI 10.1038/ng.3398
   Naldini L, 1996, SCIENCE, V272, P263, DOI 10.1126/science.272.5259.263
   Navab R, 2011, P NATL ACAD SCI USA, V108, P7160, DOI 10.1073/pnas.1014506108
   Ohlund D, 2014, J EXP MED, V211, P1503, DOI 10.1084/jem.20140692
   Ozdemir BC, 2014, CANCER CELL, V25, P719, DOI 10.1016/j.ccr.2014.04.005
   Ohuchida K, 2004, CANCER RES, V64, P3215, DOI 10.1158/0008-5472.CAN-03-2464
   Olive KP, 2009, SCIENCE, V324, P1457, DOI 10.1126/science.1171362
   Olumi AF, 1999, CANCER RES, V59, P5002
   Orimo A, 2001, CLIN CANCER RES, V7, P3097
   Parrinello S, 2005, J CELL SCI, V118, P485, DOI 10.1242/jcs.01635
   Provenzano PP, 2012, CANCER CELL, V21, P418, DOI 10.1016/j.ccr.2012.01.007
   SHERWOOD SW, 1988, P NATL ACAD SCI USA, V85, P9086, DOI 10.1073/pnas.85.23.9086
   Sinn M, 2014, BRIT J CANCER, V111, P1917, DOI 10.1038/bjc.2014.495
   te Poele RH, 2002, CANCER RES, V62, P1876
   Wang W, 2009, CLIN CANCER RES, V15, P6630, DOI 10.1158/1078-0432.CCR-09-1001
   Waugh DJJ, 2008, CLIN CANCER RES, V14, P6735, DOI 10.1158/1078-0432.CCR-07-4843
   Yuzawa S, 2012, MED ONCOL, V29, P2824, DOI 10.1007/s12032-012-0193-0
   Zufferey R, 1998, J VIROL, V72, P9873, DOI 10.1128/JVI.72.12.9873-9880.1998
NR 53
TC 74
Z9 77
U1 1
U2 14
PU AMER ASSOC CANCER RESEARCH
PI PHILADELPHIA
PA 615 CHESTNUT ST, 17TH FLOOR, PHILADELPHIA, PA 19106-4404 USA
SN 1541-7786
EI 1557-3125
J9 MOL CANCER RES
JI Mol. Cancer Res.
PD JAN 15
PY 2017
VL 15
IS 1
BP 3
EP 14
DI 10.1158/1541-7786.MCR-16-0192
PG 12
WC Oncology; Cell Biology
SC Oncology; Cell Biology
GA EI1KD
UT WOS:000392235100001
PM 27678171
DA 2023-09-23
ER

PT J
AU Zhang, ZC
   Li, X
   Sun, W
   Yue, SQ
   Yang, JY
   Li, JJ
   Ma, B
   Wang, JL
   Yang, XS
   Pu, M
   Ruan, B
   Zhao, G
   Huang, QK
   Wang, L
   Tao, KS
   Dou, KF
AF Zhang, Zhuochao
   Li, Xiao
   Sun, Wei
   Yue, Shuqiang
   Yang, Jingyue
   Li, Junjie
   Ma, Ben
   Wang, Jianlin
   Yang, Xisheng
   Pu, Meng
   Ruan, Bai
   Zhao, Ge
   Huang, Qike
   Wang, Lin
   Tao, Kaishan
   Dou, Kefeng
TI Loss of exosomal miR-320a from cancer-associated fibroblasts contributes to HCC proliferation and metastasis
SO CANCER LETTERS
LA English
DT Article
DE Exosomes; miR-320a; CAFs; PBX3; Tumourigenesis
ID extracellular vesicles; tumor microenvironment; stromal fibroblasts; expression analysis; cells; microvesicles; micrornas; invasion; macrophages; targets
AB Cancer-associated fibroblasts (CAFs) play a pivotal role in regulating tumour progression. Therefore, understanding how CAFs communicate with hepatocellular carcinoma (HCC) is crucial for HCC therapy. Recently, exosomes have been considered an important "messenger" between cells. In this study, we performed microRNA (miRNA) sequencing of exosomes derived from CAFs and corresponding para-cancer fibroblasts (PAFs) of HCC patients. We found a significant reduction in the miR-320a level in CAF-derived exosomes. Using exogenous miRNAs, we demonstrated that stromal cells could transfer miRNA to HCC cells. In vitro and in vivo studies further revealed that miR-320a could function as an antitumour miRNA by binding to its direct downstream target PBX3 to suppress HCC cell proliferation, migration and metastasis. The miR-320a-PBX3 pathway inhibited tumour progression by suppressing the activation of the MAPK pathway, which could induce the epithelial-mesenchymal transition and upregulate cyclin-dependent kinase 2 (CDK2) and MMP2 expression to promote cell proliferation and metastasis. In xenograft experiments involving CAFs mixed with MHCC97-H cells, miR-320a over-expression in CAFs could inhibit tumourigenesis. Therefore, these data suggest that CAF-mediated HCC tumour progression is partially related to the loss of antitumour miR-320a in the exosomes of CAFs and that promoting the transfer of stromal cell-derived miR-320a might be a potential treatment option to overcome HCC progression. (C) 2017 Elsevier B.V. All rights reserved.
C1 [Zhang, Zhuochao; Li, Xiao; Sun, Wei; Yue, Shuqiang; Ma, Ben; Wang, Jianlin; Yang, Xisheng; Pu, Meng; Ruan, Bai; Huang, Qike; Wang, Lin; Tao, Kaishan; Dou, Kefeng] Fourth Mil Med Univ, Xijing Hosp, Dept Hepatobiliary Surg, 127 West Changle St, Xian 710032, Shaanxi, Peoples R China.
   [Yang, Jingyue] Fourth Mil Med Univ, Xijing Hosp, Dept Clin Oncol, Xian 710032, Shaanxi, Peoples R China.
   [Li, Junjie] Fourth Mil Med Univ, Xijing Hosp, Dept Emergency, Xian 710032, Shaanxi, Peoples R China.
   [Zhao, Ge] Fourth Mil Med Univ, Xijing Hosp, Dept Thyroid Breast & Vasc Surg, Xian 710032, Shaanxi, Peoples R China.
C3 Air Force Military Medical University; Air Force Military Medical University; Air Force Military Medical University; Air Force Military Medical University
RP Tao, KS; Dou, KF (通讯作者)，Fourth Mil Med Univ, Xijing Hosp, Dept Hepatobiliary Surg, 127 West Changle St, Xian 710032, Shaanxi, Peoples R China.
EM taokaishan0686@163.com; gdwkgwx@fmmu.edu.cn
FU National Natural Science Foundation of China [81272648]
CR Agaram NP, 2015, GENE CHROMOSOME CANC, V54, P63, DOI 10.1002/gcc.22216
   Albrengues J, 2014, CELL REP, V7, P1664, DOI 10.1016/j.celrep.2014.04.036
   Aucher A, 2013, J IMMUNOL, V191, P6250, DOI 10.4049/jimmunol.1301728
   Avgustinova A, 2016, NAT COMMUN, V7, P0, DOI 10.1038/ncomms10305
   Boire A, 2005, CELL, V120, P303, DOI 10.1016/j.cell.2004.12.018
   Bovy N, 2015, ONCOTARGET, V6, P10253, DOI 10.18632/oncotarget.3520
   Challagundla KB, 2015, JNCI-J NATL CANCER I, V107, P0, DOI 10.1093/jnci/djv135
   Chou J, 2012, CANCER DISCOV, V2, P1078, DOI 10.1158/2159-8290.CD-12-0465
   Cocucci E, 2009, TRENDS CELL BIOL, V19, P43, DOI 10.1016/j.tcb.2008.11.003
   Dakhova O, 2009, CLIN CANCER RES, V15, P3979, DOI 10.1158/1078-0432.CCR-08-1899
   Desrochers LM, 2016, DEV CELL, V37, P301, DOI 10.1016/j.devcel.2016.04.019
   Forner A, 2012, LANCET, V379, P1245, DOI 10.1016/S0140-6736(11)61347-0
   Haga H, 2015, J EXTRACELL VESICLES, V4, P0, DOI 10.3402/jev.v4.24900
   Han SY, 2016, ONCOTARGET, V7, P42461, DOI 10.18632/oncotarget.9886
   Hanahan D, 2012, CANCER CELL, V21, P309, DOI 10.1016/j.ccr.2012.02.022
   Junttila MR, 2013, NATURE, V501, P346, DOI 10.1038/nature12626
   Kuperwasser C, 2004, P NATL ACAD SCI USA, V101, P4966, DOI 10.1073/pnas.0401064101
   Lemoinne S, 2014, NAT REV GASTRO HEPAT, V11, P0, DOI 10.1038/nrgastro.2014.7
   Li L, 2016, CANCER RES, V76, P1770, DOI 10.1158/0008-5472.CAN-15-1625
   Luo ZY, 2016, CANCER LETT, V377, P174, DOI 10.1016/j.canlet.2016.04.038
   Mueller MM, 2004, NAT REV CANCER, V4, P839, DOI 10.1038/nrc1477
   Ohno S, 2013, ADV DRUG DELIVER REV, V65, P398, DOI 10.1016/j.addr.2012.07.019
   Orimo A, 2005, CELL, V121, P335, DOI 10.1016/j.cell.2005.02.034
   Piper RC, 2007, ANNU REV CELL DEV BI, V23, P519, DOI 10.1146/annurev.cellbio.23.090506.123319
   Ramberg H, 2016, INT J CANCER, V139, P1810, DOI 10.1002/ijc.30220
   SCHOR SL, 1986, INT J CANCER, V37, P831, DOI 10.1002/ijc.2910370606
   Silzle T, 2004, INT J CANCER, V108, P173, DOI 10.1002/ijc.11542
   Sternlicht MD, 1999, CELL, V98, P137, DOI 10.1016/S0092-8674(00)81009-0
   Sun LJ, 2015, MOL CANCER, V14, P0, DOI 10.1186/s12943-015-0344-y
   Tang MKS, 2015, CANCER LETT, V367, P26, DOI 10.1016/j.canlet.2015.07.014
   Tkach M, 2016, CELL, V164, P1226, DOI 10.1016/j.cell.2016.01.043
   Tlsty TD, 2006, ANNU REV PATHOL-MECH, V1, P119, DOI 10.1146/annurev.pathol.1.110304.100224
   Vader P, 2014, TRENDS MOL MED, V20, P385, DOI 10.1016/j.molmed.2014.03.002
   Wang YY, 2016, ONCOTARGET, V7, P29275, DOI 10.18632/oncotarget.8676
   Yang M, 2011, MOL CANCER, V10, P0, DOI 10.1186/1476-4598-10-117
   Yeung CLA, 2016, NAT COMMUN, V7, P0, DOI 10.1038/ncomms11150
   Yuan SX, 2016, HEPATOLOGY, V63, P499, DOI 10.1002/hep.27893
   Zhang GX, 2016, ONCOTARGET, V7, P49470, DOI 10.18632/oncotarget.9943
   Zhao HC, 2014, CARCINOGENESIS, V35, P886, DOI 10.1093/carcin/bgt378
   Zhao LY, 2012, INT J BIOCHEM CELL B, V44, P2051, DOI 10.1016/j.biocel.2012.08.005
NR 40
TC 204
Z9 224
U1 2
U2 100
PU ELSEVIER IRELAND LTD
PI CLARE
PA ELSEVIER HOUSE, BROOKVALE PLAZA, EAST PARK SHANNON, CO, CLARE, 00000, IRELAND
SN 0304-3835
EI 1872-7980
J9 CANCER LETT
JI Cancer Lett.
PD JUL 1
PY 2017
VL 397
IS 
BP 33
EP 42
DI 10.1016/j.canlet.2017.03.004
PG 10
WC Oncology
SC Oncology
GA EU9TG
UT WOS:000401382000004
PM 28288874
DA 2023-09-23
ER

PT J
AU Guan, XW
   Zhao, F
   Wang, JY
   Wang, HY
   Ge, SH
   Wang, X
   Zhang, L
   Liu, R
   Ba, Y
   Li, HL
   Deng, T
   Zhou, LK
   Bai, M
   Ning, T
   Zhang, HY
   Huang, DZ
AF Guan, Xu-Wen
   Zhao, Fang
   Wang, Jing-Ya
   Wang, Hai-Yan
   Ge, Shao-Hua
   Wang, Xia
   Zhang, Le
   Liu, Rui
   Ba, Yi
   Li, Hong-Li
   Deng, Ting
   Zhou, Li-Kun
   Bai, Ming
   Ning, Tao
   Zhang, Hai-Yang
   Huang, Ding-Zhi
TI Tumor microenvironment interruption: a novel anti-cancer mechanism of Proton-pump inhibitor in gastric cancer by suppressing the release of microRNA-carrying exosomes
SO AMERICAN JOURNAL OF CANCER RESEARCH
LA English
DT Article
DE Proton-pump inhibitor; exosome; microRNA; gastric cancer
ID zollinger-ellison-syndrome; phase-iii trial; cisplatin resistance; up-regulation; cells; ph; chemotherapy; pantoprazole; pathway; growth
AB Poor prognosis of gastric cancer is related to not only malignancy of gastric cancer cells, but also the tumor microenvironment. Thus drugs, which can inhibit both of them, are urgently needed to be explored. Studies on effect of Proton-pump inhibitors (PPIs) in anti-neoplasms are increasing, but is rare in gastric in gastric cancer. Here we investigated how the gastric cancer microenvironment is regulated by PPIs. The objective response rate of gastric cancer patients in our hospital treated by PPIs is investigated. PPIs' effects were further explored by observing the change of microRNAs, cytokines, cellular apoptosis. Bioinformatic pathway analysis of microarray was used to discover the pathway involved in PPIs' regulation of gastric cancer microenvironments. Immunoblotting assays and qRT-PCR were used to define molecular events with PPIs treatment. We report here that PPIs can improve the prognosis of advanced gastric cancer patients; and inhibit the progress of gastric cancer both in vivo and in vitro. Moreover, high dose of PPIs can regulate the pathway associated with tumor malignancy and microenvironment via inhibiting the release of exosomes, which packed microRNAs. PPIs can inhibit the transformation of CAFs (cancer associated fibroblasts) and cytokines released from CAFs. In addition, PPIs inhibit the malignancy of gastric cancer through regulating HIF-1 alpha-FOXO1 axis. High dose of PPIs can inhibit malignancy of gastric cancer and regulate its surrounding tumor microenvironment. This finding suggests that PPIs maybe of potential value as a therapeutic tool for treatment of gastric cancer.
C1 [Guan, Xu-Wen; Zhao, Fang; Wang, Jing-Ya; Ge, Shao-Hua; Wang, Xia; Zhang, Le; Liu, Rui; Ba, Yi; Li, Hong-Li; Deng, Ting; Zhou, Li-Kun; Bai, Ming; Ning, Tao; Zhang, Hai-Yang; Huang, Ding-Zhi] Tianjin Med Univ Canc Inst & Hosp, Natl Clin Res Ctr Canc, Dept Gastrointestinal Oncol, Huanhuxi Rd, Tianjin 300060, Peoples R China.
   [Guan, Xu-Wen; Zhao, Fang; Wang, Jing-Ya; Ge, Shao-Hua; Wang, Xia; Zhang, Le; Liu, Rui; Ba, Yi; Li, Hong-Li; Deng, Ting; Zhou, Li-Kun; Bai, Ming; Ning, Tao; Zhang, Hai-Yang; Huang, Ding-Zhi] Tianjins Clin Res Ctr Canc, Key Lab Canc Prevent & Therapy, Huanhuxi Rd, Tianjin 300060, Peoples R China.
   [Wang, Hai-Yan] Cangzhou Cent Hosp, Dept Radiotherapy, Cangzhou, Hebei, Peoples R China.
C3 Tianjin Medical University
RP Huang, DZ (通讯作者)，Tianjin Med Univ Canc Inst & Hosp, Natl Clin Res Ctr Canc, Dept Gastrointestinal Oncol, Huanhuxi Rd, Tianjin 300060, Peoples R China.; Huang, DZ (通讯作者)，Tianjins Clin Res Ctr Canc, Key Lab Canc Prevent & Therapy, Huanhuxi Rd, Tianjin 300060, Peoples R China.
EM dingzhih72@163.com
FU National Nature Science Foundation of China [81572321]; Nature Science Foundation of Tianjin City [15JCYBJC28200]
CR Andrew AS, 2012, PLOS ONE, V7, P0, DOI 10.1371/journal.pone.0051301
   Ban JJ, 2015, BIOCHEM BIOPH RES CO, V461, P76, DOI 10.1016/j.bbrc.2015.03.172
   Bellone M, 2013, ONCOIMMUNOLOGY, V2, P0, DOI 10.4161/onci.22058
   Bilici A, 2014, WORLD J GASTROENTERO, V20, P3905, DOI 10.3748/wjg.v20.i14.3905
   Cirri P, 2012, CANCER METAST REV, V31, P195, DOI 10.1007/s10555-011-9340-x
   Cunningham D, 2008, NEW ENGL J MED, V358, P36, DOI 10.1056/NEJMoa073149
   De Milito Angelo, 2005, FUTURE ONCOL, V1, P779, DOI 10.2217/14796694.1.6.779
   Der Gabriella, 2003, GASTROENTEROL NURS, V26, P182, DOI 10.1097/00001610-200309000-00003
   Ferrari S, 2013, J TRANSL MED, V11, P0, DOI 10.1186/1479-5876-11-268
   Ferro A, 2014, EUR J CANCER, V50, P1330, DOI 10.1016/j.ejca.2014.01.029
   Griffiths EA, 2005, EUR J CANCER, V41, P2792, DOI 10.1016/j.ejca.2005.09.008
   Gu ML, 2014, ONCOL LETT, V8, P1739, DOI 10.3892/ol.2014.2354
   Horn J, 2000, CLIN THER, V22, P266, DOI 10.1016/S0149-2918(00)80032-6
   Huang SL, 2013, INT IMMUNOPHARMACOL, V17, P585, DOI 10.1016/j.intimp.2013.07.021
   Kang JH, 2012, J CLIN ONCOL, V30, P1513, DOI 10.1200/JCO.2011.39.4585
   Kim SY, 2011, BMC CANCER, V11, P0, DOI 10.1186/1471-2407-11-264
   Kitadai Y, 2000, CLIN CANCER RES, V6, P2735
   Ko YS, 2015, BRIT J CANCER, V113, P1186, DOI 10.1038/bjc.2015.273
   Koizumi W, 2008, LANCET ONCOL, V9, P215, DOI 10.1016/S1470-2045(08)70035-4
   Li J, 2013, J CLIN ONCOL, V31, P3219, DOI 10.1200/JCO.2013.48.8585
   Li XY, 2015, EUR REV MED PHARMACO, V19, P2112
   Metz DC, 2001, AM J GASTROENTEROL, V96, P3274
   Nam SY, 2011, BRIT J CANCER, V104, P166, DOI 10.1038/sj.bjc.6606020
   Ouar Z, 2003, BIOCHEM J, V370, P185, DOI 10.1042/BJ20021411
   Park J, 2014, GASTRIC CANCER, V17, P423, DOI 10.1007/s10120-013-0314-2
   Parolini I, 2009, J BIOL CHEM, V284, P34211, DOI 10.1074/jbc.M109.041152
   Peinado H, 2012, NAT MED, V18, P883, DOI 10.1038/nm.2753
   Quante M, 2011, CANCER CELL, V19, P257, DOI 10.1016/j.ccr.2011.01.020
   Raghunand N, 1999, BRIT J CANCER, V80, P1005, DOI 10.1038/sj.bjc.6690455
   Ramdani A, 2002, GASTROEN CLIN BIOL, V26, P355
   Ren CL, 2012, ONCOL LETT, V4, P691, DOI 10.3892/ol.2012.798
   Rohwer N, 2009, BRIT J CANCER, V100, P772, DOI 10.1038/sj.bjc.6604919
   Schickel R, 2008, ONCOGENE, V27, P5959, DOI 10.1038/onc.2008.274
   SIMON S, 1994, P NATL ACAD SCI USA, V91, P1128, DOI 10.1073/pnas.91.3.1128
   Sun XP, 2014, FEBS J, V281, P115, DOI 10.1111/febs.12577
   Swartz MA, 2012, CANCER RES, V72, P2473, DOI 10.1158/0008-5472.CAN-12-0122
   Taddei ML, 2013, CANCER LETT, V341, P80, DOI 10.1016/j.canlet.2013.01.042
   Tanaka T, 2015, PLOS ONE, V10, P0
   Tas F, 2015, TUMOR BIOL, V36, P2097, DOI 10.1007/s13277-014-2817-9
   Valadi H, 2007, NAT CELL BIOL, V9, P654, DOI 10.1038/ncb1596
   Van Cutsem E, 2006, J CLIN ONCOL, V24, P4991, DOI 10.1200/JCO.2006.06.8429
   Wang BY, 2015, J EXP CLIN CANC RES, V34, P0, DOI 10.1186/s13046-015-0194-x
   Yamagata K, 2008, MOL CELL, V32, P221, DOI 10.1016/j.molcel.2008.09.013
   Yeo M, 2004, CLIN CANCER RES, V10, P8687, DOI 10.1158/1078-0432.CCR-04-1065
   Yoshikawa T, 2000, CANCER LETT, V151, P81, DOI 10.1016/S0304-3835(99)00420-6
   Zhang B, 2015, CANCER LETT, V356, P704, DOI 10.1016/j.canlet.2014.10.016
   Zhang XB, 2011, BBA-MOL CELL RES, V1813, P1978, DOI 10.1016/j.bbamcr.2011.03.010
   Zhao Q, 2015, PLOS ONE, V10, P0
   Zhao Y, 2010, NAT CELL BIOL, V12, P665, DOI 10.1038/ncb2069
NR 49
TC 36
Z9 39
U1 1
U2 17
PU E-CENTURY PUBLISHING CORP
PI MADISON
PA 40 WHITE OAKS LN, MADISON, WI 53711 USA
SN 2156-6976
EI 
J9 AM J CANCER RES
JI Am. J. Cancer Res.
PD JUN 15
PY 2017
VL 7
IS 9
BP 1913
EP +
DI 
PG 17
WC Oncology
SC Oncology
GA FI6ZG
UT WOS:000412144800013
PM 28979813
DA 2023-09-23
ER

PT J
AU Xu, Y
   Zhou, X
   Mei, M
   Ren, Y
AF Xu, Y.
   Zhou, X.
   Mei, M.
   Ren, Y.
TI Reprograming Carcinoma Associated Fibroblasts by microRNAs
SO CURRENT MOLECULAR MEDICINE
LA English
DT Review
DE Carcinoma-associated fibroblasts; microRNA; reprogramming; signaling pathway; metabolic pathway; target therapy
ID cancer-associated fibroblasts; phase-ii trial; monoclonal-antibody f-19; activation protein; colon-cancer; stromal cells; tumor-growth; myofibroblast differentiation; microenvironmental regulation; malignant progression
AB Carcinoma-associated fibroblasts (CAFs) are activated fibroblasts during development of several cancer types, and therefore emerge as an attractive therapeutic target for cancer therapy. Drugs such as PT-100 and sibrotuzumab that block the functions of CAFs have already been in clinical trials. However, these drugs exhibit limited efficacy in patients, partially due to the fact that currently used biomarkers for determining efficacy are not CAF-specific. Furthermore, depletion of CAFs may promote carcinogenesis and accelerate cancer progression by inducing immunosuppression and hypoxia, leading to reduced survival. Accumulating evidence demonstrates that restoring the expression of key microRNA induces the functional conversion of CAFs into normal fibroblasts by targeting different signaling pathways and metabolic mechanisms. Therefore, reprograming CAFs into normal fibroblasts by altering specific expression of microRNAs, rather than targeted ablation, may be an effective, novel strategy for cancer treatment. This review focuses on specific microRNAs involved in the transformation of CAFs as well as their multiple roles during tumorigenesis and chemo-resistance.
C1 [Xu, Y.; Mei, M.; Ren, Y.] Tianjin Med Univ, Res Ctr Basic Med Sci, 22 Qi Xiang Tai Rd, Tianjin 300070, Peoples R China.
   [Zhou, X.] Tianjin Med Univ Canc Inst & Hosp, Natl Clin Res Ctr Canc, Dept Maxillofacial & Otorhinolaryngol Oncol, Tianjin Canc Inst,Key Lab Canc Prevent & Therapy, Tianjin 300060, Peoples R China.
C3 Tianjin Medical University; Tianjin Medical University
RP Ren, Y (通讯作者)，Tianjin Med Univ, Res Ctr Basic Med Sci, 22 Qi Xiang Tai Rd, Tianjin 300070, Peoples R China.
EM yuren0925@tmu.edu.cn
FU China National Natural Scientific Fund [81673026, 81572492]; Committee of Tianjin Science and Technology [16JCZDJC34800]
CR Akhurst RJ, 2012, NAT REV DRUG DISCOV, V11, P790, DOI 10.1038/nrd3810
   Augsten M, 2014, FRONT ONCOL, V4, P0, DOI 10.3389/fonc.2014.00062
   Bae JY, 2014, NEOPLASIA, V16, P928, DOI 10.1016/j.neo.2014.09.003
   Bae S, 2008, BRIT J HAEMATOL, V142, P827, DOI 10.1111/j.1365-2141.2008.07241.x
   Bhowmick NA, 2004, NATURE, V432, P332, DOI 10.1038/nature03096
   Bhowmick NA, 2004, SCIENCE, V303, P848, DOI 10.1126/science.1090922
   Bowen T, 2013, J PATHOL, V229, P274, DOI 10.1002/path.4119
   Brennen WN, 2012, MOL CANCER THER, V11, P257, DOI 10.1158/1535-7163.MCT-11-0340
   Bronisz A, 2012, NAT CELL BIOL, V14, P159, DOI 10.1038/ncb2396
   Bullock MD, 2013, CELL DEATH DIS, V4, P0, DOI 10.1038/cddis.2013.213
   Bullock MD, 2015, ONCOTARGET, V6, P7262, DOI 10.18632/oncotarget.3225
   Casbas-Hernandez P, 2013, BREAST CANCER RES, V15, P0, DOI 10.1186/bcr3476
   Chen ZB, 2015, ONCOTARGET, V6, P38139, DOI 10.18632/oncotarget.5709
   Chou J, 2012, CANCER DISCOV, V2, P1078, DOI 10.1158/2159-8290.CD-12-0465
   Doldi V, 2015, ONCOTARGET, V6, P31441, DOI 10.18632/oncotarget.5056
   Donahue TR, 2014, J SURG ONCOL, V110, P952, DOI 10.1002/jso.23750
   Donnarumma E, 2017, ONCOTARGET, V8, P19592, DOI 10.18632/oncotarget.14752
   Eager RM, 2009, CLIN ONCOL-UK, V21, P464, DOI 10.1016/j.clon.2009.04.007
   Eager RM, 2009, BMC CANCER, V9, P0, DOI 10.1186/1471-2407-9-263
   Fearon DT, 2014, CANCER IMMUNOL RES, V2, P187, DOI 10.1158/2326-6066.CIR-14-0002
   Gandellini P, 2014, ANTIOXID REDOX SIGN, V20, P1045, DOI 10.1089/ars.2013.5292
   Gong C, 2014, CANCER RES, V74, P4341, DOI 10.1158/0008-5472.CAN-14-0125
   Green MC, 2000, CANCER TREAT REV, V26, P269, DOI 10.1053/ctrv.2000.0176
   Grugan KD, 2010, P NATL ACAD SCI USA, V107, P11026, DOI 10.1073/pnas.0914295107
   Guido C, 2012, ONCOTARGET, V3, P798, DOI 10.18632/oncotarget.574
   Haviv I, 2009, CELL CYCLE, V8, P589, DOI 10.4161/cc.8.4.7669
   Hedback N, 2014, PLOS ONE, V9, P0, DOI 10.1371/journal.pone.0095193
   Heiden MGV, 2009, SCIENCE, V324, P1029, DOI 10.1126/science.1160809
   Hofheinz RD, 2003, ONKOLOGIE, V26, P44, DOI 10.1159/000069863
   Hwang RF, 2008, CANCER RES, V68, P918, DOI 10.1158/0008-5472.CAN-07-5714
   Ippolito L, 2016, ONCOTARGET, V7, P61890, DOI 10.18632/oncotarget.11301
   Joyce JA, 2009, NAT REV CANCER, V9, P239, DOI 10.1038/nrc2618
   Kadera BE, 2013, PLOS ONE, V8, P0, DOI 10.1371/journal.pone.0071978
   Kim H, 2016, DIS MARKERS, V2016, P1, DOI 10.1155/2016/4218989
   Kim HM, 2015, J TRANSL MED, V13, P0, DOI 10.1186/s12967-015-0587-9
   Kjaer-Frifeldt S, 2012, BRIT J CANCER, V107, P1169, DOI 10.1038/bjc.2012.365
   Korpal M, 2008, J BIOL CHEM, V283, P14910, DOI 10.1074/jbc.C800074200
   Kubo N, 2016, WORLD J GASTROENTERO, V22, P6841, DOI 10.3748/wjg.v22.i30.6841
   Kurashige J, 2015, CARCINOGENESIS, V36, P133, DOI 10.1093/carcin/bgu232
   Kwon JJ, 2015, SCI REP-UK, V5, P0, DOI 10.1038/srep11450
   Lee HO, 2011, BMC CANCER, V11, P0, DOI 10.1186/1471-2407-11-245
   Lewis BP, 2005, CELL, V120, P15, DOI 10.1016/j.cell.2004.12.035
   Li X, 2017, EXP CELL RES, V351, P100, DOI 10.1016/j.yexcr.2017.01.001
   Liu JQ, 2012, P NATL ACAD SCI USA, V109, P16618, DOI 10.1073/pnas.1117610109
   Loeffler M, 2006, J CLIN INVEST, V116, P1955, DOI 10.1172/JCI26532
   MacKenzie TA, 2014, AM J PATHOL, V184, P3217, DOI 10.1016/j.ajpath.2014.08.020
   Martinez-Outschoorn UE, 2011, CELL CYCLE, V10, P2504, DOI 10.4161/cc.10.15.16585
   Mertens JC, 2013, CANCER RES, V73, P897, DOI 10.1158/0008-5472.CAN-12-2130
   Mitra AK, 2012, CANCER DISCOV, V2, P1100, DOI 10.1158/2159-8290.CD-12-0206
   Mongiat M, 2010, NEOPLASIA, V12, P294, DOI 10.1593/neo.91930
   Nam YJ, 2013, P NATL ACAD SCI USA, V110, P5588, DOI 10.1073/pnas.1301019110
   Narra K, 2007, CANCER BIOL THER, V6, P1691, DOI 10.4161/cbt.6.11.4874
   Nemunaitis J, 2006, CANCER INVEST, V24, P553, DOI 10.1080/07357900600894732
   Nie Y, 2017, CANCER RES, V77, P3605, DOI 10.1158/0008-5472.CAN-16-2709
   Nielsen BS, 2011, CLIN EXP METASTAS, V28, P27, DOI 10.1007/s10585-010-9355-7
   Ohlund D, 2014, J EXP MED, V211, P1503, DOI 10.1084/jem.20140692
   Ozdemir BC, 2014, CANCER CELL, V25, P719, DOI 10.1016/j.ccr.2014.04.005
   Olumi AF, 1999, CANCER RES, V59, P5002
   Orimo A, 2005, CELL, V121, P335, DOI 10.1016/j.cell.2005.02.034
   Pietras K, 2010, EXP CELL RES, V316, P1324, DOI 10.1016/j.yexcr.2010.02.045
   Qiu W, 2008, NAT GENET, V40, P650, DOI 10.1038/ng.117
   Quail DF, 2013, NAT MED, V19, P1423, DOI 10.1038/nm.3394
   Ren Y, 2015, CANCER LETT, V362, P174, DOI 10.1016/j.canlet.2015.03.038
   Rizvi S, 2014, J BIOL CHEM, V289, P22835, DOI 10.1074/jbc.M114.563064
   Saferding V, 2017, J AUTOIMMUN, V82, P74, DOI 10.1016/j.jaut.2017.05.006
   Santos AM, 2009, J CLIN INVEST, V119, P3613, DOI 10.1172/JCI38988
   Scott AM, 2003, CLIN CANCER RES, V9, P1639
   Shah MY, 2016, EBIOMEDICINE, V12, P34, DOI 10.1016/j.ebiom.2016.09.017
   Shen H, 2016, PLOS GENET, V12, P0, DOI 10.1371/journal.pgen.1006244
   Shi XB, 2013, ONCOGENE, V32, P4130, DOI 10.1038/onc.2012.425
   Soon P, 2013, ENDOCR-RELAT CANCER, V20, PR257, DOI 10.1530/ERC-13-0119
   Stenvold H, 2014, BMC CLIN PATHOL, V14, P0, DOI 10.1186/1472-6890-14-9
   SZATROWSKI TP, 1991, CANCER RES, V51, P794
   Taddei ML, 2014, MOL ONCOL, V8, P1729, DOI 10.1016/j.molonc.2014.07.009
   Tanswell P, 2001, BRIT J CLIN PHARMACO, V51, P177
   Tran E, 2013, J EXP MED, V210, P1125, DOI 10.1084/jem.20130110
   Uchida R, 2010, IEEE ENG MED BIO, V0, PP827, DOI 10.1109/IEMBS.2010.5626775
   Uozaki H, 2014, HISTOPATHOLOGY, V65, P775, DOI 10.1111/his.12491
   van Kouwenhove M, 2011, NAT REV CANCER, V11, P644, DOI 10.1038/nrc3107
   Verghese ET, 2013, J PATHOL, V231, P388, DOI 10.1002/path.4248
   Volinia S, 2006, P NATL ACAD SCI USA, V103, P2257, DOI 10.1073/pnas.0510565103
   von Ahrens D, 2017, J HEMATOL ONCOL, V10, P0, DOI 10.1186/s13045-017-0448-5
   Wang B, 2012, J AM SOC NEPHROL, V23, P252, DOI 10.1681/ASN.2011010055
   Wang H, 2008, CANCER CELL, V14, P369, DOI 10.1016/j.ccr.2008.10.006
   Wartenberg M, 2016, EUR J CANCER, V65, P80, DOI 10.1016/j.ejca.2016.06.013
   Wellner U, 2009, NAT CELL BIOL, V11, P1487, DOI 10.1038/ncb1998
   WELT S, 1994, J CLIN ONCOL, V12, P1193, DOI 10.1200/JCO.1994.12.6.1193
   Wen YA, 2010, CANCER SCI, V101, P2325, DOI 10.1111/j.1349-7006.2010.01695.x
   Xia Q, 2017, IMMUNOPHARM IMMUNOT, V39, P37, DOI 10.1080/08923973.2016.1269337
   Xiao X, 2015, ARCH BIOCHEM BIOPHYS, V566, P49, DOI 10.1016/j.abb.2014.12.007
   Yan Y, 2015, WORLD J GASTROENTERO, V21, P9717, DOI 10.3748/wjg.v21.i33.9717
   Yeung CLA, 2016, NAT COMMUN, V7, P0, DOI 10.1038/ncomms11150
   Zhang DX, 2015, CELL REP, V10, P1335, DOI 10.1016/j.celrep.2015.02.006
   Zhang ZC, 2017, CANCER LETT, V397, P33, DOI 10.1016/j.canlet.2017.03.004
NR 94
TC 8
Z9 9
U1 0
U2 5
PU BENTHAM SCIENCE PUBL LTD
PI SHARJAH
PA EXECUTIVE STE Y-2, PO BOX 7917, SAIF ZONE, 1200 BR SHARJAH, U ARAB EMIRATES
SN 1566-5240
EI 1875-5666
J9 CURR MOL MED
JI Curr. Mol. Med.
PD JUN 15
PY 2017
VL 17
IS 5
BP 341
EP 349
DI 10.2174/1566524018666171205113959
PG 9
WC Medicine, Research & Experimental
SC Research & Experimental Medicine
GA FS0HL
UT WOS:000419454600002
PM 29210650
DA 2023-09-23
ER

PT J
AU Rong, LJ
   Bian, YY
   Liu, SB
   Liu, XM
   Li, X
   Liu, HY
   Zhou, JX
   Peng, JR
   Zhang, HH
   Chen, HS
   Qin, ZH
AF Rong, Lijie
   Bian, Yangyang
   Liu, Shubai
   Liu, Xiaoman
   Li, Xiao
   Liu, Haiyang
   Zhou, Jinxue
   Peng, Jirun
   Zhang, Henghui
   Chen, Hongsong
   Qin, Zhihai
TI Identifying tumor promoting genomic alterations in tumor-associated fibroblasts via retrovirus-insertional mutagenesis
SO ONCOTARGET
LA English
DT Article
DE Tumor-associated fibroblasts; retrovirus-insertional mutagenesis; tumor-promoting gene; co-injection model; Ttl
ID tubulin-tyrosine-ligase; cancer-associated fibroblasts; gene-expression; stromal fibroblasts; poor-prognosis; intrahepatic cholangiocarcinoma; prostate-cancer; necrosis-factor; breast cancers; cell-growth
AB Tumor-associated fibroblasts (TAFs) are often essential for solid tumor growth. However, few genetic or epigenetic alterations have been found in TAFs during the progression of solid tumors. Employing a tumor-stromal cell co-injection model, we adapted here retroviral-insertional mutagenesis to stromal cells to identify novel tumor-associated genes in TAFs. We successfully identified 20 gene candidates that might modulate tumor growth if altered in TAFs at genomic level. To validate our finding, the function of one of the candidate genes, tubulin tyrosine ligase (Ttl), was further studied in TAFs from fibrosarcoma, colon, breast and hepatocarcinoma. We demonstrated that down-regulated TTL expression in TAFs indeed promoted tumor growth in mice. Interestingly, decreased expression of TTL in tumor stromal cells also correlated with poor outcome in human colon carcinoma. Thus, the co-injection model of tumor cells with retrovirus-modified fibroblasts proved a valid method to identify tumor-modulating genes in TAFs, allowing for a deeper insight into the role of the stroma for tumor development.
C1 [Rong, Lijie; Bian, Yangyang; Qin, Zhihai] Zhengzhou Univ, Affiliated Hosp 1, Med Res Ctr, Zhengzhou 450052, Henan, Peoples R China.
   [Rong, Lijie; Liu, Shubai; Liu, Xiaoman; Li, Xiao; Liu, Haiyang; Qin, Zhihai] Chinese Acad Sci Univ Tokyo, Key Lab Prot & Peptide Pharmaceut, Beijing 100101, Peoples R China.
   [Rong, Lijie; Liu, Shubai; Liu, Xiaoman; Li, Xiao; Liu, Haiyang; Qin, Zhihai] Chinese Acad Sci, Inst Biophys, Joint Lab Struct Virol & Immunol, Beijing 100101, Peoples R China.
   [Liu, Haiyang] Univ Chinese Acad Sci, Beijing 100049, Peoples R China.
   [Zhou, Jinxue] Henan Tumor Hosp, Zhengzhou 450008, Henan, Peoples R China.
   [Peng, Jirun] Capital Med Univ, Beijing Shijitan Hosp, Dept Surg, Beijing 100038, Peoples R China.
   [Peng, Jirun] Capital Med Univ, Clin Canc Ctr, Beijing 100038, Peoples R China.
   [Peng, Jirun] Peking Univ, Clin Med Coll 9, Beijing 100038, Peoples R China.
   [Zhang, Henghui; Chen, Hongsong] Peking Univ, Hepatol Inst, Peoples Hosp, Beijing 100044, Peoples R China.
   [Li, Xiao] Beijing Inst Drug Control, Beijing 102206, Peoples R China.
C3 Zhengzhou University; Chinese Academy of Sciences; Institute of Biophysics, CAS; Chinese Academy of Sciences; University of Chinese Academy of Sciences, CAS; Zhengzhou University; Capital Medical University; Capital Medical University; Peking University; Peking University
RP Qin, ZH (通讯作者)，Zhengzhou Univ, Affiliated Hosp 1, Med Res Ctr, Zhengzhou 450052, Henan, Peoples R China.; Qin, ZH (通讯作者)，Chinese Acad Sci Univ Tokyo, Key Lab Prot & Peptide Pharmaceut, Beijing 100101, Peoples R China.; Qin, ZH (通讯作者)，Chinese Acad Sci, Inst Biophys, Joint Lab Struct Virol & Immunol, Beijing 100101, Peoples R China.
EM zhihai@ibp.ac.cn
FU National Natural Science Foundation of China [81630068, 31670881, 81600046, 81030049, 31071261, 81001328, 81261130024]
CR Abeshouse A, 2015, CELL, V163, P1011, DOI 10.1016/j.cell.2015.10.025
   ASHER AL, 1991, J IMMUNOL, V146, P3227
   Ashida S, 2012, CLIN CANCER RES, V18, P1578, DOI 10.1158/1078-0432.CCR-11-2535
   Augsten M, 2009, P NATL ACAD SCI USA, V106, P3414, DOI 10.1073/pnas.0813144106
   Bacac M, 2006, PLOS ONE, V1, P0, DOI 10.1371/journal.pone.0000032
   Bhowmick NA, 2004, SCIENCE, V303, P848, DOI 10.1126/science.1090922
   Chau CH, 2002, ONCOGENE, V21, P8817, DOI 10.1038/sj.onc.1206032
   Debidda M, 2005, J BIOL CHEM, V280, P17275, DOI 10.1074/jbc.M413187200
   Dumas J, 2016, BIOINFORMATICS, V32, P3679, DOI 10.1093/bioinformatics/btw519
   Eng C, 2009, CANCER RES, V69, P6759, DOI 10.1158/0008-5472.CAN-09-0985
   Erck C, 2005, P NATL ACAD SCI USA, V102, P7853, DOI 10.1073/pnas.0409626102
   Erck C, 2000, NEUROCHEM RES, V25, P5, DOI 10.1023/A:1007523028834
   Fang JG, 2012, MOL CELL BIOCHEM, V360, P301, DOI 10.1007/s11010-011-1069-x
   Fromigue O, 2003, ONCOGENE, V22, P8487, DOI 10.1038/sj.onc.1206918
   Grum-Schwensen B, 2005, CANCER RES, V65, P3772, DOI 10.1158/0008-5472.CAN-04-4510
   Han HJ, 2008, NATURE, V452, P187, DOI 10.1038/nature06781
   Hill R, 2005, CELL, V123, P1001, DOI 10.1016/j.cell.2005.09.030
   HOCK H, 1993, P NATL ACAD SCI USA, V90, P2774, DOI 10.1073/pnas.90.7.2774
   Hu M, 2005, NAT GENET, V37, P899, DOI 10.1038/ng1596
   Kato C, 2004, INT J CANCER, V112, P365, DOI 10.1002/ijc.20431
   Kiaris H, 2005, CANCER RES, V65, P1627, DOI 10.1158/0008-5472.CAN-04-3791
   Kim JW, 2012, CANCER RES, V72, P3187, DOI 10.1158/0008-5472.CAN-12-0534
   Kurose K, 2002, NAT GENET, V32, P355, DOI 10.1038/ng1013
   Lafanechere L, 1998, J CELL SCI, V111, P171
   Lafkas D, 2008, INT J CANCER, V123, P967, DOI 10.1002/ijc.23546
   Li LP, 1997, HUM GENE THER, V8, P1695, DOI 10.1089/hum.1997.8.14-1695
   Lili LN, 2013, BIOMED RES INT, V2013, P0, DOI 10.1155/2013/846387
   Lu Y, 2009, J IMMUNOL, V183, P6413, DOI 10.4049/jimmunol.0901073
   Mace TA, 2013, CANCER RES, V73, P3007, DOI 10.1158/0008-5472.CAN-12-4601
   Manfred S, 2007, NAT METHODS, V4, P1051, DOI 10.1038/nmeth1103
   Mialhe A, 2001, CANCER RES, V61, P5024
   NANNI P, 1983, CLIN EXP METASTAS, V1, P373, DOI 10.1007/BF00121199
   Neufert C, 2013, J CLIN INVEST, V123, P1428, DOI 10.1172/JCI63748
   Patocs A, 2007, NEW ENGL J MED, V357, P2543, DOI 10.1056/NEJMoa071825
   Pear WS, 1998, BLOOD, V92, P3780, DOI 10.1182/blood.V92.10.3780.422k15_3780_3792
   Planche A, 2011, PLOS ONE, V6, P0, DOI 10.1371/journal.pone.0018640
   Polyak K, 2009, TRENDS GENET, V25, P30, DOI 10.1016/j.tig.2008.10.012
   QIN ZH, 1991, IMMUNOGENETICS, V33, P260, DOI 10.1007/BF00230504
   Qiu W, 2008, NAT GENET, V40, P650, DOI 10.1038/ng.117
   Scherz-Shouval R, 2014, CELL, V158, P564, DOI 10.1016/j.cell.2014.05.045
   Sciamanna I, 2009, GENE, V448, P180, DOI 10.1016/j.gene.2009.07.011
   Sherry MM, 2009, STEM CELLS, V27, P2383, DOI 10.1002/stem.185
   Shipitsin M, 2007, CANCER CELL, V11, P259, DOI 10.1016/j.ccr.2007.01.013
   Soucek K, 2006, PROSTATE, V66, P954, DOI 10.1002/pros.20416
   Sulpice L, 2016, GENOM DATA, V7, P229, DOI 10.1016/j.gdata.2016.01.012
   Sulpice L, 2013, HEPATOLOGY, V58, P1992, DOI 10.1002/hep.26577
   Tchou J, 2012, BMC MED GENOMICS, V5, P0, DOI 10.1186/1755-8794-5-39
   Touw IP, 2007, MOL THER, V15, P13, DOI 10.1038/sj.mt.6300040
   Trimboli AJ, 2009, NATURE, V461, P1084, DOI 10.1038/nature08486
   Uren AG, 2005, ONCOGENE, V24, P7656, DOI 10.1038/sj.onc.1209043
   Valencia T, 2014, CANCER CELL, V26, P121, DOI 10.1016/j.ccr.2014.05.004
   Vogt PK, 2012, NAT REV CANCER, V12, P639, DOI 10.1038/nrc3320
   Westermann J, 1998, GENE THER, V5, P264, DOI 10.1038/sj.gt.3300568
   Whipple RA, 2008, CANCER RES, V68, P5678, DOI 10.1158/0008-5472.CAN-07-6589
   Whipple RA, 2010, CANCER RES, V70, P8127, DOI 10.1158/0008-5472.CAN-09-4613
   Wu S, 2013, CANCER LETT, V337, P293, DOI 10.1016/j.canlet.2013.04.003
   Yeung TL, 2013, CANCER RES, V73, P5016, DOI 10.1158/0008-5472.CAN-13-0023
   Zhang DX, 2015, CELL REP, V10, P1335, DOI 10.1016/j.celrep.2015.02.006
   Zhang JH, 2011, AM J PATHOL, V178, P382, DOI 10.1016/j.ajpath.2010.11.017
   Zhang YY, 2016, CANCER LETT, V372, P101, DOI 10.1016/j.canlet.2015.12.029
   Zhao XQ, 2012, J CLIN INVEST, V122, P4094, DOI 10.1172/JCI64115
NR 61
TC 4
Z9 4
U1 0
U2 6
PU IMPACT JOURNALS LLC
PI ORCHARD PARK
PA 6666 E QUAKER ST, STE 1, ORCHARD PARK, NY 14127 USA
SN 
EI 1949-2553
J9 ONCOTARGET
JI Oncotarget
PD NOV 14
PY 2017
VL 8
IS 57
BP 97231
EP 97245
DI 10.18632/oncotarget.21881
PG 15
WC Oncology; Cell Biology
SC Oncology; Cell Biology
GA FR9LK
UT WOS:000419395000071
PM 29228606
DA 2023-09-23
ER

PT J
AU Wang, C
   Xi, WQ
   Jiang, JL
   Ji, J
   Yu, YY
   Zhu, ZG
   Zhang, J
AF Wang, Chao
   Xi, Wenqi
   Jiang, Jinling
   Ji, Jun
   Yu, Yingyan
   Zhu, Zhenggang
   Zhang, Jun
TI Metronomic chemotherapy remodel cancer-associated fibroblasts to decrease chemoresistance of gastric cancer in nude mice
SO ONCOLOGY LETTERS
LA English
DT Article
DE metronomic chemotherapy; 5-fluorouracil; capecitabine; chemoresistance; vascular endothelial growth factor; cancer-associated fibroblast
ID neoadjuvant therapy; breast-cancer; adjuvant; cells; capecitabine; proliferation; itraconazole; mechanisms; resistance; surgery
AB The present study aimed to evaluate whether capecitabine or 5-fluorouracil (5-Fu) chemotherapy with the metronomic pattern may cause significant chemoresistance compared with the traditional pattern, and whether CAFs are involved in drug resistance. SGC-7901 cells were subcutaneously injected into the nude mice, and the mice were divided into five groups: The control group, intraperitoneally injected with normal saline; the 5-Fu conventional dose group [5-Fu maximum tolerated dose (MTD) group], intraperitoneally injected with 50 mg/kg, twice per week for 2 weeks, with an 1-week discontinuation for 6 weeks; the capecitabine conventional dose group (capecitabine MTD group), intragastric 500 mg/kg, twice per week for 2 weeks, with a 1-week discontinuation for 6 weeks; the 5-Fu metronomic group [5-Fu low-dose metronomic (LDM) group], intraperitoneally injected with 15 mg/kg, twice a week for 6 weeks; and the capecitabine metronomic group (capecitabine LDM group), intragastric administration at 200 mg/kg, twice a week for 6 weeks. The chemotherapy resistance markers [glutathione transferase Pi (GSTP) and multidrug resistance protein 1 (MDR1)] were detected by immunohistochemical staining (IHC), and the association of the expression of these markers with the chemotherapy administration patterns was analyzed. Vascular endothelial growth factor (VEGF) and the cancer-associated fibroblast (CAF) marker a-smooth muscle actin were also examined by IHC to illustrate the possible mechanism of chemoresistance. The expression of GSTP and MDR1 in the MTD groups was significantly higher compared with those of the LDM groups (P<0.01). Furthermore, the number of CAFs and the level of VEGF in the MTD groups were significantly higher compared with those of the LDM groups (P<0.05). The low dose metronomic chemotherapy did not increase the risk of chemoresistance compared with the conventional dose traditional chemotherapy in terms of capecitabine or 5-Fu, the increasing amount of CAFs in the microenvironment of cancer cell following therapy may protect cell from capecitabine or 5-Fu via producing VEGF to increase vascularization.
C1 [Wang, Chao; Xi, Wenqi; Jiang, Jinling; Zhu, Zhenggang; Zhang, Jun] Shanghai Jiao Tong Univ, Sch Med, Dept Oncol, Ruijin Hosp, 197 Ruijin Er Rd, Shanghai 200025, Peoples R China.
   [Ji, Jun; Yu, Yingyan; Zhu, Zhenggang] Shanghai Jiao Tong Univ, Sch Med, Dept Surg, Ruijin Hosp, Shanghai 200025, Peoples R China.
C3 Shanghai Jiao Tong University; Shanghai Jiao Tong University
RP Zhang, J (通讯作者)，Shanghai Jiao Tong Univ, Sch Med, Dept Oncol, Ruijin Hosp, 197 Ruijin Er Rd, Shanghai 200025, Peoples R China.
EM junzhang10977@sjtu.edu.cn
FU National Science Foundation of China [81672327, 81372645, 81502013]; Program of Shanghai Academic/Technology Research Leader [17XD1402600]; Shanghai Municipal Education Commission-Gaofeng Clinical Medicine Grant Support [20161410]; FONG SHU FOOK TONG Foundation and National Key Clinical Discipline (Oncology); innovation foundation of translational medicine of Shanghai Jiao Tong University School of Medicine [15ZH3001]; Program for Outstanding Medical Academic Leader and Shanghai Municipal Commission of Health and Family Planning [20154Y496]; SCORE Foundation [Y-MX2015-078]
CR Amornsupak K, 2014, BMC CANCER, V14, P0, DOI 10.1186/1471-2407-14-955
   Bang YJ, 2012, LANCET, V379, P315, DOI 10.1016/S0140-6736(11)61873-4
   Banys-Paluchowski M, 2016, GEBURTSH FRAUENHEILK, V76, P525, DOI 10.1055/s-0042-105871
   Browder T, 2000, CANCER RES, V60, P1878
   Franco OE, 2010, SEMIN CELL DEV BIOL, V21, P33, DOI 10.1016/j.semcdb.2009.10.010
   Fujitani K, 2013, DIGEST SURG, V30, P119, DOI 10.1159/000350877
   Hara M, 2016, ANTICANCER RES, V36, P169
   Li JM, 2016, ONCOL REP, V35, P3523, DOI 10.3892/or.2016.4714
   Longley DB, 2005, J PATHOL, V205, P275, DOI 10.1002/path.1706
   Lotti F, 2013, J EXP MED, V210, P2851, DOI 10.1084/jem.20131195
   Nakajima T, 2007, BRIT J SURG, V94, P1468, DOI 10.1002/bjs.5996
   Pasquier E, 2010, NAT REV CLIN ONCOL, V7, P455, DOI 10.1038/nrclinonc.2010.82
   Rudin CM, 2013, J THORAC ONCOL, V8, P619, DOI 10.1097/JTO.0b013e31828c3950
   Salnikov AV, 2006, INT J CANCER, V119, P2795, DOI 10.1002/ijc.22217
   Sasako M, 2011, J CLIN ONCOL, V29, P4387, DOI 10.1200/JCO.2011.36.5908
   Shen L, 2013, LANCET ONCOL, V14, PE535, DOI 10.1016/S1470-2045(13)70436-4
   Shi HL, 2014, CANCER LETT, V349, P128, DOI 10.1016/j.canlet.2014.04.002
   Shintani Y, 2016, J THORAC ONCOL, V11, P1482, DOI 10.1016/j.jtho.2016.05.025
   Steinbichler TB, 2016, ONCOTARGET, V7, P2508, DOI 10.18632/oncotarget.6210
   Tanaka K, 2015, CARCINOGENESIS, V36, P894, DOI 10.1093/carcin/bgv067
   Torre LA, 2015, CA-CANCER J CLIN, V65, P87, DOI 10.3322/caac.21262
   Verset L, 2015, RADIOTHER ONCOL, V116, P449, DOI 10.1016/j.radonc.2015.05.007
   Wang WG, 2007, CANCER CHEMOTH PHARM, V59, P839, DOI 10.1007/s00280-006-0384-5
   Yan H, 2016, BIOCHEM BIOPH RES CO, V470, P947, DOI 10.1016/j.bbrc.2016.01.131
   Yan Y, 2015, WORLD J GASTROENTERO, V21, P9717, DOI 10.3748/wjg.v21.i33.9717
   Yuan F, 2015, ONCOL REP, V33, P1753, DOI 10.3892/or.2015.3765
   Zhang J, 2013, PHARMACOL THERAPEUT, V137, P200, DOI 10.1016/j.pharmthera.2012.10.003
   Zhao W, 2015, MOL MED REP, V12, P843, DOI 10.3892/mmr.2015.3522
NR 29
TC 8
Z9 9
U1 0
U2 6
PU SPANDIDOS PUBL LTD
PI ATHENS
PA POB 18179, ATHENS, 116 10, GREECE
SN 1792-1074
EI 1792-1082
J9 ONCOL LETT
JI Oncol. Lett.
PD DEC 15
PY 2017
VL 14
IS 6
BP 7903
EP 7909
DI 10.3892/ol.2017.7197
PG 7
WC Oncology
SC Oncology
GA FP0LV
UT WOS:000417293400218
PM 29344235
DA 2023-09-23
ER

PT J
AU Chiavarina, B
   Turtoi, A
AF Chiavarina, Barbara
   Turtoi, Andrei
TI Collaborative and Defensive Fibroblasts in Tumor Progression and Therapy Resistance
SO CURRENT MEDICINAL CHEMISTRY
LA English
DT Review
DE CAF; heterogeneity; metastasis; microenvironment; pancreatic cancer; TGF-beta 1
ID cancer-associated fibroblasts; carcinoma-associated fibroblasts; epithelial-mesenchymal transition; pancreatic ductal adenocarcinoma; growth-factor-beta; cell lung-cancer; tgf-beta; breast-cancer; stem-cells; extracellular-matrix
AB Tumor microenvironment is a complex network of epithelial cancer cells and non-transformed stromal cells. Of the many stromal cell types, fibroblasts are the most numerous ones and are traditionally viewed as supportive elements of cancer progression. Many studies show that cancer cells engage in active crosstalk with associated fibroblasts in order to obtain key resources, such as growth factors and nutrients. The facets of fibroblast "complicity to murder" in cancer are multiple. However, recent therapeutic attempts aiming at depleting fibroblasts from tumors, perturbed rather simplistic picture. Contrary to the expectations, tumors devoid of fibroblasts accelerated their progression while patients faced poorer outcomes. These studies remind us of the physiologic roles fibroblasts have in maintaining tissue homeostasis even in the presence of cancer. It is becoming increasingly clear that our research focus on advanced tumors has biased our understanding of fibroblast role in tumor biology. The numerous events where the fibroblasts protect the tissue from malignant transformation remain largely unacknowledged, as the tumors are invisible. The present review has the ambition to offer a more balanced view of fibroblasts functions in cancer progression and therapy resistance. We will address the question whether it is possible to synergize the efforts with fibroblasts as the therapeutic concept against tumor progression and therapy resistance.
C1 [Chiavarina, Barbara; Turtoi, Andrei] Inst Rech Cancerol Montpellier, F-34298 Montpellier, France.
   [Chiavarina, Barbara; Turtoi, Andrei] INSERM U1194, F-34298 Montpellier, France.
   [Chiavarina, Barbara; Turtoi, Andrei] Univ Montpellier, F-34298 Montpellier, France.
   [Chiavarina, Barbara; Turtoi, Andrei] Inst Canc Montpellier, F-34298 Montpellier, France.
C3 Universite de Montpellier; Institut National de la Sante et de la Recherche Medicale (Inserm); Universite de Montpellier; Institut National de la Sante et de la Recherche Medicale (Inserm); Universite de Montpellier; UNICANCER; Universite de Montpellier; Institut Regional du Cancer Montpellier / Val d'Aurelle (ICM)
RP Turtoi, A (通讯作者)，Inst Rech Cancerol Montpellier, Tumor Microenvironm & Resistance Treatment Lab, Campus Val dAurelle, F-34298 Montpellier 5, France.
EM andrei.turtoi@inserm.fr
FU LabEx MAbImprove
CR Armant M, 1999, J EXP MED, V190, P1175, DOI 10.1084/jem.190.8.1175
   Barcellos-Hoff MH, 2013, NAT REV CANCER, V13, P511, DOI 10.1038/nrc3536
   Bhowmick NA, 2004, SCIENCE, V303, P848, DOI 10.1126/science.1090922
   Bierie B, 2006, CYTOKINE GROWTH F R, V17, P29, DOI 10.1016/j.cytogfr.2005.09.006
   Bierie B, 2006, NAT REV CANCER, V6, P506, DOI 10.1038/nrc1926
   Bissell MJ, 2011, NAT MED, V17, P320, DOI 10.1038/nm.2328
   Biswas SK, 2010, NAT IMMUNOL, V11, P889, DOI 10.1038/ni.1937
   Boire A, 2005, CELL, V120, P303, DOI 10.1016/j.cell.2004.12.018
   Bonuccelli G, 2010, CELL CYCLE, V9, P3506, DOI 10.4161/cc.9.17.12731
   Catenacci DVT, 2015, J CLIN ONCOL, V33, P4284, DOI 10.1200/JCO.2015.62.8719
   Chang PH, 2012, CANCER RES, V72, P4652, DOI 10.1158/0008-5472.CAN-12-0877
   Chapellier M, 2015, STEM CELL REP, V4, P239, DOI 10.1016/j.stemcr.2014.12.007
   Chi JY, 2015, ONCOTARGET, V6, P23987, DOI 10.18632/oncotarget.4364
   Cho JA, 2012, INT J ONCOL, V40, P130, DOI 10.3892/ijo.2011.1193
   CLARK WH, 1989, JNCI-J NATL CANCER I, V81, P1893, DOI 10.1093/jnci/81.24.1893
   Clemente CG, 1996, CANCER, V77, P1303, DOI 10.1002/(SICI)1097-0142(19960401)77:7<1303::AID-CNCR12>3.3.CO;2-0
   Costanza B, 2017, J CLIN MED, V6, P0, DOI 10.3390/jcm6010007
   Crawford Y, 2009, CANCER CELL, V15, P21, DOI 10.1016/j.ccr.2008.12.004
   Darby IA, 2014, CLIN COSMET INV DERM, V7, P301, DOI 10.2147/CCID.S50046
   DeFilippis RA, 2012, CANCER DISCOV, V2, P826, DOI 10.1158/2159-8290.CD-12-0107
   Demeure CE, 2000, J IMMUNOL, V164, P2193, DOI 10.4049/jimmunol.164.4.2193
   DIMANCHEBOITREL MT, 1994, INT J CANCER, V56, P512, DOI 10.1002/ijc.2910560410
   Ding J, 2015, ADV WOUND CARE, V4, P673, DOI 10.1089/wound.2014.0550
   DOLBERG DS, 1984, NATURE, V309, P552, DOI 10.1038/309552a0
   DOTTO GP, 1988, P NATL ACAD SCI USA, V85, P6389, DOI 10.1073/pnas.85.17.6389
   Duda DG, 2010, P NATL ACAD SCI USA, V107, P21677, DOI 10.1073/pnas.1016234107
   Dumont N, 2013, NEOPLASIA, V15, P249, DOI 10.1593/neo.121950
   DVORAK HF, 1986, NEW ENGL J MED, V315, P1650
   Erez N, 2010, CANCER CELL, V17, P135, DOI 10.1016/j.ccr.2009.12.041
   Farmer P, 2009, NAT MED, V15, P68, DOI 10.1038/nm.1908
   Gallagher PG, 2005, CANCER RES, V65, P4134, DOI 10.1158/0008-5472.CAN-04-0415
   Garrido-Laguna I, 2015, NAT REV CLIN ONCOL, V12, P319, DOI 10.1038/nrclinonc.2015.53
   Gascard P, 2016, GENE DEV, V30, P1002, DOI 10.1101/gad.279737.116
   Giannoni E, 2010, CANCER RES, V70, P6945, DOI 10.1158/0008-5472.CAN-10-0785
   Giulianelli S, 2008, INT J CANCER, V123, P2518, DOI 10.1002/ijc.23802
   Grivennikov SI, 2010, CELL, V140, P883, DOI 10.1016/j.cell.2010.01.025
   Hesler RA, 2016, CARCINOGENESIS, V0, P0
   Hirata E, 2015, CANCER CELL, V27, P574, DOI 10.1016/j.ccell.2015.03.008
   Hoshino A, 2015, NATURE, V527, P329, DOI 10.1038/nature15756
   Huang ZJ, 2015, ONCOTARGET, V6, P39550, DOI 10.18632/oncotarget.6098
   Ikushima H, 2010, NAT REV CANCER, V10, P415, DOI 10.1038/nrc2853
   Iozzo RV, 2011, J CELL MOL MED, V15, P1013, DOI 10.1111/j.1582-4934.2010.01236.x
   Ishii G, 2003, BIOCHEM BIOPH RES CO, V309, P232, DOI 10.1016/S0006-291X(03)01544-4
   JAIN RK, 1990, CANCER METAST REV, V9, P253, DOI 10.1007/BF00046364
   Jiang H, 2016, NAT MED, V22, P851, DOI 10.1038/nm.4123
   Jotzu C, 2010, ANAL CELL PATHOL, V33, P61, DOI 10.1155/2010/695162
   Kadaba R, 2013, J PATHOL, V230, P107, DOI 10.1002/path.4172
   Kalluri R, 2006, NAT REV CANCER, V6, P392, DOI 10.1038/nrc1877
   Kanisicak O, 2016, NAT COMMUN, V7, P0, DOI 10.1038/ncomms12260
   Kaplan RN, 2005, NATURE, V438, P820, DOI 10.1038/nature04186
   Kharaishvili G, 2014, CANCER CELL INT, V14, P0, DOI 10.1186/1475-2867-14-41
   Koh BI, 2012, EMBO REP, V13, P412, DOI 10.1038/embor.2012.41
   Kuperwasser C, 2004, P NATL ACAD SCI USA, V101, P4966, DOI 10.1073/pnas.0401064101
   Kurose K, 2002, NAT GENET, V32, P355, DOI 10.1038/ng1013
   Kwabi-Addo B, 2004, ENDOCR-RELAT CANCER, V11, P709, DOI 10.1677/erc.1.00535
   Lazennec G, 2010, TRENDS MOL MED, V16, P133, DOI 10.1016/j.molmed.2010.01.003
   Letterio JJ, 1998, ANNU REV IMMUNOL, V16, P137, DOI 10.1146/annurev.immunol.16.1.137
   Li B, 2011, J TISSUE VIABILITY, V20, P108, DOI 10.1016/j.jtv.2009.11.004
   Li MO, 2006, ANNU REV IMMUNOL, V24, P99, DOI 10.1146/annurev.immunol.24.021605.090737
   Li XY, 2015, EUR REV MED PHARMACO, V19, P2112
   LIEUBEAU B, 1994, CANCER RES, V54, P6526
   Liu X, 2016, GENE DEV, V30, P1943, DOI 10.1101/gad.283499.116
   Lohr M, 2001, CANCER RES, V61, P550
   Lu PF, 2012, J CELL BIOL, V196, P395, DOI 10.1083/jcb.201102147
   Malanchi I, 2012, NATURE, V481, P85, DOI 10.1038/nature10694
   Mani SA, 2008, CELL, V133, P704, DOI 10.1016/j.cell.2008.03.027
   MANSFIELD PJ, 1994, J IMMUNOL, V153, P4219
   Maris P, 2015, PLOS MED, V12, P0, DOI 10.1371/journal.pmed.1001871
   Martincorena I, 2015, SCIENCE, V348, P880, DOI 10.1126/science.aaa6806
   McAllister SS, 2014, NAT CELL BIOL, V16, P717, DOI 10.1038/ncb3015
   McDonald LT, 2012, INT J CLIN EXP PATHO, V5, P863
   Meads MB, 2009, NAT REV CANCER, V9, P665, DOI 10.1038/nrc2714
   Mishra PJ, 2008, CANCER RES, V68, P4331, DOI 10.1158/0008-5472.CAN-08-0943
   Moinfar F, 2000, CANCER RES, V60, P2562
   Mueller L, 2007, AM J PATHOL, V171, P1608, DOI 10.2353/ajpath.2007.060661
   Nagasaki T, 2014, BRIT J CANCER, V110, P469, DOI 10.1038/bjc.2013.748
   Nagathihalli NS, 2015, GASTROENTEROLOGY, V149, P1932, DOI 10.1053/j.gastro.2015.07.058
   Navab R, 2011, P NATL ACAD SCI USA, V108, P7160, DOI 10.1073/pnas.1014506108
   Neill T, 2012, AM J PATHOL, V181, P380, DOI 10.1016/j.ajpath.2012.04.029
   Ohlund D, 2014, J EXP MED, V211, P1503, DOI 10.1084/jem.20140692
   Ozdemir BC, 2014, CANCER CELL, V25, P719, DOI 10.1016/j.ccr.2014.04.005
   Ogawa M, 2006, BLOOD, V108, P2893, DOI 10.1182/blood-2006-04-016600
   Olive KP, 2009, SCIENCE, V324, P1457, DOI 10.1126/science.1171362
   Olumi AF, 1999, CANCER RES, V59, P5002
   Ordonez-Moran P, 2014, CURR OPIN CELL BIOL, V31, P29, DOI 10.1016/j.ceb.2014.06.012
   Orimo A, 2005, CELL, V121, P335, DOI 10.1016/j.cell.2005.02.034
   Oskarsson T, 2011, NAT MED, V17, P867, DOI 10.1038/nm.2379
   Pallangyo CK, 2015, J EXP MED, V212, P2253, DOI 10.1084/jem.20150576
   Parsonage G, 2005, TRENDS IMMUNOL, V26, P150, DOI 10.1016/j.it.2004.11.014
   Pavlides S, 2009, CELL CYCLE, V8, P3984, DOI 10.4161/cc.8.23.10238
   Pickup M, 2013, NAT REV CANCER, V13, P788, DOI 10.1038/nrc3603
   Polyak K, 2009, TRENDS GENET, V25, P30, DOI 10.1016/j.tig.2008.10.012
   POSTLETHWAITE AE, 1990, J EXP MED, V172, P1749, DOI 10.1084/jem.172.6.1749
   POULSOM R, 1992, AM J PATHOL, V141, P389
   Procopio MG, 2015, NAT CELL BIOL, V17, P1193, DOI 10.1038/ncb3228
   Proia DA, 2005, CELL CYCLE, V4, P1022, DOI 10.4161/cc.4.8.1903
   Qiu W, 2008, NAT GENET, V40, P650, DOI 10.1038/ng.117
   Quail DF, 2013, NAT MED, V19, P1423, DOI 10.1038/nm.3394
   Quante M, 2011, CANCER CELL, V19, P257, DOI 10.1016/j.ccr.2011.01.020
   Rhim AD, 2014, CANCER CELL, V25, P735, DOI 10.1016/j.ccr.2014.04.021
   Royer C, 2011, CELL DEATH DIFFER, V18, P1470, DOI 10.1038/cdd.2011.60
   Santibanez JF, 2011, CLIN SCI, V121, P233, DOI 10.1042/CS20110086
   Scherz-Shouval R, 2014, CELL, V158, P564, DOI 10.1016/j.cell.2014.05.045
   Schonbeck U, 1998, J IMMUNOL, V161, P3340
   Schulz TF, 2009, INT J CANCER, V125, P1755, DOI 10.1002/ijc.24741
   SEPPA H, 1982, J CELL BIOL, V92, P584, DOI 10.1083/jcb.92.2.584
   Sethi T, 1999, NAT MED, V5, P662, DOI 10.1038/9511
   Shao ZM, 2000, ONCOGENE, V19, P4337, DOI 10.1038/sj.onc.1203785
   Sherman MH, 2014, CELL, V159, P80, DOI 10.1016/j.cell.2014.08.007
   Sherman-Baust CA, 2003, CANCER CELL, V3, P377, DOI 10.1016/S1535-6108(03)00058-8
   Shiga K, 2015, CANCERS, V7, P2443, DOI 10.3390/cancers7040902
   Shimoda M, 2014, NAT CELL BIOL, V16, P889, DOI 10.1038/ncb3021
   Shimoda M, 2010, SEMIN CELL DEV BIOL, V21, P19, DOI 10.1016/j.semcdb.2009.10.002
   Siegel PM, 2003, NAT REV CANCER, V3, P807, DOI 10.1038/nrc1208
   Silzle T, 2003, EUR J IMMUNOL, V33, P1311, DOI 10.1002/eji.200323057
   Silzle T, 2004, INT J CANCER, V108, P173, DOI 10.1002/ijc.11542
   Simian M, 2001, DEVELOPMENT, V128, P3117
   Singh S, 2010, BRIT J CANCER, V103, P1671, DOI 10.1038/sj.bjc.6605968
   Smith BN, 2016, J CLIN MED, V5, P0, DOI 10.3390/jcm5020017
   STETLERSTEVENSON WG, 1993, ANNU REV CELL BIOL, V9, P541, DOI 10.1146/annurev.cellbio.9.1.541
   STEWART T, 1995, LANCET, V346, P796, DOI 10.1016/S0140-6736(95)91618-0
   Straussman R, 2012, NATURE, V487, P500, DOI 10.1038/nature11183
   Strutz F, 2000, KIDNEY INT, V57, P1521, DOI 10.1046/j.1523-1755.2000.00997.x
   Sun Y, 2016, ONCOGENE, V35, P4321, DOI 10.1038/onc.2015.494
   Sun Y, 2012, NAT MED, V18, P1359, DOI 10.1038/nm.2890
   Swann JB, 2007, J CLIN INVEST, V117, P1137, DOI 10.1172/JCI31405
   TEICHER BA, 1990, SCIENCE, V247, P1457, DOI 10.1126/science.2108497
   Thiery JP, 2002, NAT REV CANCER, V2, P442, DOI 10.1038/nrc822
   Tian H, 2009, P NATL ACAD SCI USA, V106, P4254, DOI 10.1073/pnas.0813203106
   Tomasek JJ, 2002, NAT REV MOL CELL BIO, V3, P349, DOI 10.1038/nrm809
   Toste PA, 2016, MOL CANCER RES, V14, P437, DOI 10.1158/1541-7786.MCR-15-0348
   Toullec A, 2010, EMBO MOL MED, V2, P211, DOI 10.1002/emmm.201000073
   Turtoi A, 2011, J PROTEOME RES, V10, P4302, DOI 10.1021/pr200527z
   Vosseler S, 2009, INT J CANCER, V125, P2296, DOI 10.1002/ijc.24589
   Wan YY, 2007, IMMUNOL REV, V220, P199, DOI 10.1111/j.1600-065X.2007.00565.x
   Wilson TR, 2012, NATURE, V487, P505, DOI 10.1038/nature11249
   Xiao Q, 2016, CANCER RES, V76, P5395, DOI 10.1158/0008-5472.CAN-15-3264
   Yamamura Y, 2015, CANCER RES, V75, P813, DOI 10.1158/0008-5472.CAN-14-1317
   Yauch RL, 2008, NATURE, V455, P406, DOI 10.1038/nature07275
   Zeisberg EM, 2007, CANCER RES, V67, P10123, DOI 10.1158/0008-5472.CAN-07-3127
   Zhang DX, 2015, CELL REP, V10, P1335, DOI 10.1016/j.celrep.2015.02.006
NR 142
TC 8
Z9 8
U1 1
U2 12
PU BENTHAM SCIENCE PUBL LTD
PI SHARJAH
PA EXECUTIVE STE Y-2, PO BOX 7917, SAIF ZONE, 1200 BR SHARJAH, U ARAB EMIRATES
SN 0929-8673
EI 1875-533X
J9 CURR MED CHEM
JI Curr. Med. Chem.
PD JUN 15
PY 2017
VL 24
IS 26
BP 2846
EP 2859
DI 10.2174/0929867324666170428104311
PG 14
WC Biochemistry & Molecular Biology; Chemistry, Medicinal; Pharmacology & Pharmacy
SC Biochemistry & Molecular Biology; Pharmacology & Pharmacy
GA FG8PF
UT WOS:000410695700004
PM 28462708
DA 2023-09-23
ER

PT J
AU Khan, M
   Adil, SER
   Olson, AL
AF Khan, Maliha
   Adil, Syeda Ezze Rukhshan
   Olson, Amanda L.
TI The role of mesenchymal stem cells in oncology and regenerative medicine
SO FUTURE ONCOLOGY
LA English
DT Review
DE antitumorigenic therapy; cancer microenvironment; MSC
ID tumor-associated fibroblasts; therapy position statement; umbilical-cord blood; bone-marrow; stromal cells; gene-therapy; progenitor cells; breast-cancer; oncolytic adenovirus; interferon-alpha
AB Mesenchymal stem cells (MSCs) have long been used as therapeutic agents in disease affecting various organ systems. However, MSCs are fast emerging as promising anticancer agents which have the potential to treat a number of different cancer types, including glioblastoma and metastatic breast, ovarian and hepatic carcinoma. The ability of MSC to migrate directly into the tumor microenvironment and to produce IFN-alpha and -beta makes this possible. However, the possibility of MSC undergoing either malignant transformation or transformation into protumorigenic fibroblasts currently limits their role in clinical use. It is hoped that future research can overcome these limitations and facilitate the use of MSC clinically.
C1 [Khan, Maliha] Univ Texas MD Anderson Canc Ctr, Dept Leukemia, Houston, TX 77030 USA.
   [Adil, Syeda Ezze Rukhshan] Dow Univ Hlth Sci, Dept Internal Med, Karachi, Pakistan.
   [Olson, Amanda L.] Univ Texas MD Anderson Canc Ctr, Dept Stem Cell Transplantat, Houston, TX USA.
C3 University of Texas System; UTMD Anderson Cancer Center; Dow University of Health Sciences; University of Texas System; UTMD Anderson Cancer Center
RP Olson, AL (通讯作者)，Univ Texas MD Anderson Canc Ctr, Dept Stem Cell Transplantat, Houston, TX USA.
EM ALOlson@mdanderson.org
CR BARON S, 1991, JAMA-J AM MED ASSOC, V266, P1375, DOI 10.1001/jama.266.10.1375
   Benedetti S, 2000, NAT MED, V6, P447, DOI 10.1038/74710
   Bhakta S, 2006, CARDIOVASC REVASCULA, V7, P19, DOI 10.1016/j.carrev.2005.10.008
   Buhring HJ, 2007, ANN NY ACAD SCI, V1106, P262, DOI 10.1196/annals.1392.000
   Caplan AI, 2007, J CELL PHYSIOL, V213, P341, DOI 10.1002/jcp.21200
   Chamberlain G, 2007, STEM CELLS, V25, P2739, DOI 10.1634/stemcells.2007-0197
   Chen X, 2008, MOL THER, V16, P749, DOI 10.1038/mt.2008.3
   Chung YH, 2000, CANCER, V88, P1986, DOI 10.1002/(SICI)1097-0142(20000501)88:9<1986::AID-CNCR2>3.3.CO;2-9
   COHEN J, 1995, SCIENCE, V270, P908
   Croitoru-Lamoury J, 2007, J INTERF CYTOK RES, V27, P53, DOI 10.1089/jir.2006.0037
   De Becker A, 2007, HAEMATOLOGICA, V92, P440, DOI 10.3324/haematol.10475
   Dominici M, 2006, CYTOTHERAPY, V8, P315, DOI 10.1080/14653240600855905
   Ehtesham M, 2002, CANCER RES, V62, P7170
   Ehtesham M, 2002, CANCER RES, V62, P5657
   Eliopoulos N, 2008, CANCER RES, V68, P4810, DOI 10.1158/0008-5472.CAN-08-0160
   Eramo A, 2006, CELL DEATH DIFFER, V13, P1238, DOI 10.1038/sj.cdd.4401872
   Eriksson M, 2007, MOL THER, V15, P2088, DOI 10.1038/sj.mt.6300300
   Fiedler J, 2004, J CELL BIOCHEM, V93, P990, DOI 10.1002/jcb.20219
   FINE HA, 1993, CANCER, V71, P2585, DOI 10.1002/1097-0142(19930415)71:8<2585::AID-CNCR2820710825>3.0.CO;2-S
   Forbes GM, 2014, CLIN GASTROENTEROL H, V12, P64, DOI 10.1016/j.cgh.2013.06.021
   Gao P, 2010, CANCER LETT, V290, P157, DOI 10.1016/j.canlet.2009.08.031
   Gatti S, 2011, NEPHROL DIAL TRANSPL, V15, P0
   Giordano A, 2007, J CELL PHYSIOL, V211, P27, DOI 10.1002/jcp.20959
   Glennie S, 2005, BLOOD, V105, P2821, DOI 10.1182/blood-2004-09-3696
   Hakkarainen T, 2007, HUM GENE THER, V18, P627, DOI 10.1089/hum.2007.034
   Hall B, 2007, INT J HEMATOL, V86, P8, DOI 10.1532/IJH97.06230
   Hamada H, 2005, CANCER SCI, V96, P149, DOI 10.1111/j.1349-7006.2005.00032.x
   Hara Y, 2011, TRANSPL INT, V24, P1112, DOI 10.1111/j.1432-2277.2011.01328.x
   Harati MD, 2015, TUMOR BIOL, V36, P6011, DOI 10.1007/s13277-015-3277-6
   Horwitz EM, 2007, BIOL BLOOD MARROW TR, V13, P53, DOI 10.1016/j.bbmt.2006.10.016
   Horwitz EM, 2005, CYTOTHERAPY, V7, P393, DOI 10.1080/14653240500319234
   Horwitz EM, 2002, P NATL ACAD SCI USA, V99, P8932, DOI 10.1073/pnas.132252399
   Karnoub AE, 2007, NATURE, V449, P557, DOI 10.1038/nature06188
   Karp JM, 2009, CELL STEM CELL, V4, P206, DOI 10.1016/j.stem.2009.02.001
   Keating A, 2012, CELL STEM CELL, V10, P709, DOI 10.1016/j.stem.2012.05.015
   Kern S, 2006, STEM CELLS, V24, P1294, DOI 10.1634/stemcells.2005-0342
   KERSHAW DB, 1995, J BIOL CHEM, V270, P29439, DOI 10.1074/jbc.270.49.29439
   Kim SM, 2008, CANCER RES, V68, P9614, DOI 10.1158/0008-5472.CAN-08-0451
   Klopp AH, 2011, STEM CELLS, V29, P11, DOI 10.1002/stem.559
   Koc ON, 2002, BONE MARROW TRANSPL, V30, P215, DOI 10.1038/sj.bmt.1703650
   Komarova S, 2006, MOL CANCER THER, V5, P755, DOI 10.1158/1535-7163.MCT-05-0334
   KRIVIT W, 1995, CELL TRANSPLANT, V4, P385, DOI 10.1016/0963-6897(95)00021-O
   Kubo T, 2001, INT J ONCOL, V18, P121
   Lee JW, 2011, STEM CELLS, V29, P913, DOI 10.1002/stem.643
   Lee JS, 2010, STEM CELLS, V28, P1099, DOI 10.1002/stem.430
   Lee RH, 2009, BLOOD, V113, P816, DOI 10.1182/blood-2007-12-128702
   Li Z, 2009, BLOOD, V113, P5423, DOI 10.1182/blood-2008-10-187237
   Lombardo E, 2015, WORLD J STEM CELLS, V7, P368, DOI 10.4252/wjsc.v7.i2.368
   Lowe JB, 2002, BIOCHEM SOC SYMP, V69, P33
   MAJEWSKI S, 1994, INT J CANCER, V57, P81, DOI 10.1002/ijc.2910570115
   Marx JC, 1999, HUM GENE THER, V10, P1163, DOI 10.1089/10430349950018157
   Matuskova M, 2010, CANCER LETT, V290, P58, DOI 10.1016/j.canlet.2009.08.028
   Montecucco F, 2006, ANN NY ACAD SCI, V1090, P399, DOI 10.1196/annals.1378.043
   Muller FJ, 2006, NAT REV NEUROSCI, V7, P75, DOI 10.1038/nrn1829
   Nadri S, 2007, INT J DEV BIOL, V51, P723, DOI 10.1387/ijdb.072352ns
   Nakamizo A, 2005, CANCER RES, V65, P3307, DOI 10.1158/0008-5472.CAN-04-1874
   Nakamura K, 2004, GENE THER, V11, P1155, DOI 10.1038/sj.gt.3302276
   Nauta AJ, 2007, BLOOD, V110, P3499, DOI 10.1182/blood-2007-02-069716
   Ng F, 2008, BLOOD, V112, P295, DOI 10.1182/blood-2007-07-103697
   Peled A, 2000, BLOOD, V95, P3289, DOI 10.1182/blood.V95.11.3289.011k33_3289_3296
   PENNOCK GD, 1991, J NATL CANCER I, V83, P105, DOI 10.1093/jnci/83.2.105
   Pereboeva L, 2003, STEM CELLS, V21, P389, DOI 10.1634/stemcells.21-4-389
   Pittenger MF, 1999, SCIENCE, V284, P143, DOI 10.1126/science.284.5411.143
   Potapova IA, 2007, STEM CELLS, V25, P1761, DOI 10.1634/stemcells.2007-0022
   Price MJ, 2006, INT J CARDIOL, V111, P231, DOI 10.1016/j.ijcard.2005.07.036
   Qiao B, 2015, DRUG DES DEV THER, V9, P969, DOI 10.2147/DDDT.S77116
   Ramasamy R, 2007, LEUKEMIA, V21, P304, DOI 10.1038/sj.leu.2404489
   Ren CC, 2008, STEM CELLS, V26, P2332, DOI 10.1634/stemcells.2008-0084
   Rombouts WJC, 2003, LEUKEMIA, V17, P160, DOI 10.1038/sj.leu.2402763
   Salem HK, 2010, STEM CELLS, V28, P585, DOI 10.1002/stem.269
   Sasaki M, 2008, J IMMUNOL, V180, P2581, DOI 10.4049/jimmunol.180.4.2581
   Sasportas LS, 2009, P NATL ACAD SCI USA, V106, P4822, DOI 10.1073/pnas.0806647106
   Seo SH, 2011, GENE THER, V18, P488, DOI 10.1038/gt.2010.170
   Sgadari C, 1996, BLOOD, V87, P3877, DOI 10.1182/blood.V87.9.3877.bloodjournal8793877
   Shake JG, 2002, ANN THORAC SURG, V73, P1919, DOI 10.1016/S0003-4975(02)03517-8
   Son BR, 2006, STEM CELLS, V24, P1254, DOI 10.1634/stemcells.2005-0271
   Sordi V, 2005, BLOOD, V106, P419, DOI 10.1182/blood-2004-09-3507
   Spaeth EL, 2009, PLOS ONE, V4, P0, DOI 10.1371/journal.pone.0004992
   Spring H, 2005, P NATL ACAD SCI USA, V102, P18111, DOI 10.1073/pnas.0507158102
   Steingen C, 2008, J MOL CELL CARDIOL, V44, P1072, DOI 10.1016/j.yjmcc.2008.03.010
   Stender S, 2007, EUR CELLS MATER, V13, P93, DOI 10.22203/eCM.v013a10
   Studeny M, 2004, JNCI-J NATL CANCER I, V96, P1593, DOI 10.1093/jnci/djh299
   Studeny M, 2002, CANCER RES, V62, P3603
   TEVAEARAI HT, 1992, EUR J CANCER, V28A, P368, DOI 10.1016/S0959-8049(05)80055-3
   Tobin LM, 2013, CLIN EXP IMMUNOL, V172, P333, DOI 10.1111/cei.12056
   Tocci Angelo, 2003, HEMATOL J, V4, P92, DOI 10.1038/sj.thj.6200232
   Tyciakova S, 2015, J GENE MED, V17, P54, DOI 10.1002/jgm.2823
   Ueno T, 2000, CLIN CANCER RES, V6, P3282
   WADLER S, 1990, CANCER RES, V50, P3473
   Wang GX, 2012, J INT MED RES, V40, P317, DOI 10.1177/147323001204000132
   Wang Lei, 2002, HEMATOLOGY, V7, P113
   Weissman IL, 2000, SCIENCE, V287, P1442, DOI 10.1126/science.287.5457.1442
   Wynn RF, 2004, BLOOD, V104, P2643, DOI 10.1182/blood-2004-02-0526
   Yi T, 2012, ARCH PHARM RES, V35, P213, DOI 10.1007/s12272-012-0202-z
   Zanjani ED, 1998, EXP HEMATOL, V26, P353
   Zhang L, 2003, NEW ENGL J MED, V348, P203, DOI 10.1056/NEJMoa020177
   Zhang M, 2007, FASEB J, V21, P3197, DOI 10.1096/fj.06-6558com
   Zhang XY, 2004, J VIROL, V78, P1219, DOI 10.1128/JVI.78.3.1219-1229.2004
   Zhang XY, 2002, MOL THER, V5, P555, DOI 10.1006/mthe.2002.0585
   Zuk PA, 2001, TISSUE ENG, V7, P211, DOI 10.1089/107632701300062859
NR 100
TC 2
Z9 3
U1 0
U2 30
PU FUTURE MEDICINE LTD
PI LONDON
PA UNITEC HOUSE, 3RD FLOOR, 2 ALBERT PLACE, FINCHLEY CENTRAL, LONDON, N3 1QB, ENGLAND
SN 1479-6694
EI 1744-8301
J9 FUTURE ONCOL
JI Future Oncol.
PD APR 15
PY 2017
VL 13
IS 9
BP 821
EP 831
DI 10.2217/fon-2016-0264
PG 11
WC Oncology
SC Oncology
GA EN1HV
UT WOS:000395762000007
PM 27908206
DA 2023-09-23
ER

PT J
AU Liao, CP
   Chen, LY
   Luethy, A
   Kim, Y
   Kani, K
   MacLeod, AR
   Gross, ME
AF Liao, Chun-peng
   Chen, Leng-ying
   Luethy, Andrea
   Kim, Youngsoo
   Kani, Kian
   MacLeod, A. Robert
   Gross, Mitchell E.
TI Androgen receptor in cancer-associated fibroblasts influences stemness in cancer cells
SO ENDOCRINE-RELATED CANCER
LA English
DT Article
DE prostate cancer; stroma; cancer-associated fibroblast; androgen receptor
ID colony-stimulating factor; prostate-cancer; interferon-gamma; aplastic-anemia; ifn-gamma; progression; expression; gene; identification; tumorigenesis
AB Androgen receptor (AR) regulation pathways are essential for supporting the growth and survival of prostate cancer cells. Recently, sub-populations of prostate cancer cells have been identified with stem cell features and are associated with the emergence of treatment-resistant prostate cancer. Here, we explored the function of AR in prostate cancer-associated fibroblasts (CAFs) relative to growth and stem cell-associated characteristics. CAFs were isolated from the murine cPten(-/-)L prostate cancer model and cultured with human prostate cancer epithelial (hPCa) cells. A murine-specific AR antisense oligonucleotide (ASO) was used to suppress the expression of AR in the CAF cells. CAFs express low, but significant levels of AR relative to fibroblasts derived from non-malignant tissue. CAFs promoted growth and colony formation of hPCa cells, which was attenuated by the suppression of AR expression. Surprisingly, AR-depleted CAFs promoted increased stem cell marker expression in hPCa cells. Interferon gamma (IFN-gamma) and macrophage colony-stimulating factor (M-CSF) were increased in AR-depleted CAF cells and exhibited similar effects on stem cell marker expression as seen in the CAF co-culture systems. Clinically, elevated IFN-gamma expression was found to correlate with histologic grade in primary prostate cancer samples. In summary, AR and androgendependent signaling are active in CAFs and exert significant effects on prostate cancer cells. IFN-. and M-CSF are AR-regulated factors secreted by CAF cells, which promote the expression of stem cell markers in prostate cancer epithelial cells. Understanding how CAFs and other constituents of stromal tissue react to anti-cancer therapies may provide insight into the development and progression of prostate cancer.
C1 [Liao, Chun-peng; Chen, Leng-ying; Luethy, Andrea; Kani, Kian; Gross, Mitchell E.] Univ Southern Calif, Keck Sch Med, Lawrence J Ellison Inst Transformat Med, Los Angeles, CA 90007 USA.
   [Kim, Youngsoo; MacLeod, A. Robert] Ionis Pharmaceut Inc, Carlsbad, CA USA.
C3 University of Southern California; Ionis Pharmaceuticals, Inc.
RP Gross, ME (通讯作者)，Univ Southern Calif, Keck Sch Med, Lawrence J Ellison Inst Transformat Med, Los Angeles, CA 90007 USA.
EM mitchell.gross@usc.edu
FU National Cancer Institute Cancer Center Shared Grant [P30CA014089]
CR Abeshouse A, 2015, CELL, V163, P1011, DOI 10.1016/j.cell.2015.10.025
   Baldridge MT, 2010, NATURE, V465, P793, DOI 10.1038/nature09135
   Bluemn EG, 2012, CURR OPIN ONCOL, V24, P251, DOI 10.1097/CCO.0b013e32835105b3
   Borden EC, 2007, NAT REV DRUG DISCOV, V6, P975, DOI 10.1038/nrd2422
   Brooke GN, 2009, CURR GENOMICS, V10, P18, DOI 10.2174/138920209787581307
   Cerami E, 2012, CANCER DISCOV, V2, P401, DOI 10.1158/2159-8290.CD-12-0095
   Chang H, 2010, BLOOD CELL MOL DIS, V45, P313, DOI 10.1016/j.bcmd.2010.09.003
   Clevers H, 2011, NAT MED, V17, P313, DOI 10.1038/nm.2304
   Collins AT, 2005, CANCER RES, V65, P10946, DOI 10.1158/0008-5472.CAN-05-2018
   Cunha GR, 2004, J STEROID BIOCHEM, V92, P221, DOI 10.1016/j.jsbmb.2004.10.017
   de Bruin AM, 2013, BLOOD, V121, P3578, DOI 10.1182/blood-2012-05-432906
   Dufour C, 2004, BRIT J HAEMATOL, V126, P682, DOI 10.1111/j.1365-2141.2004.05102.x
   Eppert K, 2011, NAT MED, V17, P1086, DOI 10.1038/nm.2415
   Epstein JI, 2006, ADV ANAT PATHOL, V13, P57, DOI 10.1097/01.pap.0000202017.78917.18
   Frazier KS, 2015, TOXICOL PATHOL, V43, P78, DOI 10.1177/0192623314551840
   Gao JJ, 2013, SCI SIGNAL, V6, P0, DOI 10.1126/scisignal.2004088
   Geary LA, 2014, MOL CANCER RES, V12, P607, DOI 10.1158/1541-7786.MCR-13-0469
   Glinsky GV, 2005, J CLIN INVEST, V115, P1503, DOI 10.1172/JCI23412
   Goldstein AS, 2010, SCIENCE, V329, P568, DOI 10.1126/science.1189992
   Heinlein CA, 2004, ENDOCR REV, V25, P276, DOI 10.1210/er.2002-0032
   Henshall SM, 2001, CANCER RES, V61, P423
   Hong D, 2015, SCI TRANSL MED, V7, P0, DOI 10.1126/scitranslmed.aac5272
   Hu QP, 2016, INT J CANCER, V138, P2804, DOI 10.1002/ijc.29982
   Huggins C, 1972, CA CANCER J CLIN, V22, P232, DOI 10.3322/canjclin.22.4.232
   Kurita T, 2001, CELL DEATH DIFFER, V8, P192, DOI 10.1038/sj.cdd.4400797
   Lai KP, 2012, EMBO MOL MED, V4, P791, DOI 10.1002/emmm.201101140
   Laoui D, 2014, FRONT IMMUNOL, V5, P0, DOI 10.3389/fimmu.2014.00489
   Lawson DA, 2007, J CLIN INVEST, V117, P2044, DOI 10.1172/JCI32810
   Leach DA, 2015, ONCOTARGET, V6, P16135, DOI 10.18632/oncotarget.3873
   Leong KG, 2008, NATURE, V456, P804, DOI 10.1038/nature07427
   Li Y, 2008, EC RES J, V2008, P12, DOI 10.1074/JBC.M806010200
   Liao Chun-Peng, 2010, HORMONES & CANCER, V1, P297, DOI 10.1007/s12672-010-0051-5
   Liao CP, 2010, CANCER RES, V70, P7294, DOI 10.1158/0008-5472.CAN-09-3982
   Liao Chun-Peng, 2010, HORMONES & CANCER, V1, P44, DOI 10.1007/s12672-009-0005-y
   Lin FC, 2014, BLOOD, V124, P3699, DOI 10.1182/blood-2014-01-549527
   Markert EK, 2011, P NATL ACAD SCI USA, V108, P21276, DOI 10.1073/pnas.1117029108
   Merlos-Suarez A, 2011, CELL STEM CELL, V8, P511, DOI 10.1016/j.stem.2011.02.020
   Niu YJ, 2008, P NATL ACAD SCI USA, V105, P12188, DOI 10.1073/pnas.0804701105
   Pfeiffer MJ, 2010, EUR UROL, V57, P246, DOI 10.1016/j.eururo.2009.01.015
   Prins GS, 2008, DIFFERENTIATION, V76, P641, DOI 10.1111/j.1432-0436.2008.00277.x
   Schroder K, 2004, J LEUKOCYTE BIOL, V75, P163, DOI 10.1189/jlb.0603252
   Serio B, 2011, MINI-REV MED CHEM, V11, P544, DOI 10.2174/138955711795843356
   Smith BA, 2015, P NATL ACAD SCI USA, V112, PE6544, DOI 10.1073/pnas.1518007112
   Stanley ER, 1997, MOL REPROD DEV, V46, P4, DOI 10.1002/(SICI)1098-2795(199701)46:1<4::AID-MRD2>3.0.CO;2-V
   Syed IS, 2016, CURR UROL REP, V17, P0, DOI 10.1007/s11934-015-0568-9
   Tanner MJ, 2011, PLOS ONE, V6, P0, DOI 10.1371/journal.pone.0016027
   White AC, 2015, TRENDS CELL BIOL, V25, P11, DOI 10.1016/j.tcb.2014.08.008
   Yamamoto Y, 2015, CLIN CANCER RES, V21, P1675, DOI 10.1158/1078-0432.CCR-14-1108
   YOSHIDA H, 1990, NATURE, V345, P442, DOI 10.1038/345442a0
   Yu SQ, 2012, PROSTATE, V72, P437, DOI 10.1002/pros.21445
   Zaidi MR, 2011, CLIN CANCER RES, V17, P6118, DOI 10.1158/1078-0432.CCR-11-0482
NR 51
TC 21
Z9 23
U1 0
U2 10
PU BIOSCIENTIFICA LTD
PI BRISTOL
PA EURO HOUSE, 22 APEX COURT WOODLANDS, BRADLEY STOKE, BRISTOL BS32 4JT, ENGLAND
SN 1351-0088
EI 1479-6821
J9 ENDOCR-RELAT CANCER
JI Endocr.-Relat. Cancer
PD APR 15
PY 2017
VL 24
IS 4
BP 157
EP 170
DI 10.1530/ERC-16-0138
PG 14
WC Oncology; Endocrinology & Metabolism
SC Oncology; Endocrinology & Metabolism
GA EN3JU
UT WOS:000395905600004
PM 28264911
DA 2023-09-23
ER

PT J
AU Ashida, S
   Kawada, C
   Inoue, K
AF Ashida, Shingo
   Kawada, Chiaki
   Inoue, Keiji
TI Stromal regulation of prostate cancer cell growth by mevalonate pathway enzymes HMGCS1 and HMGCR
SO ONCOLOGY LETTERS
LA English
DT Article
DE HMGCS1; HMGCR; mevalonate pathway; prostate cancer; stroma
ID tumor microenvironment; analysis reveals; breast-cancer; coa reductase; expression; progression; genes; carcinoma; target
AB It has been suggested that the tumor microenvironment plays an important role in tumor progression, acquisition of androgen independence, and distant metastasis in prostate cancer (PC). However, little is known about the transcriptional basis of cellular interactions in the human PC microenvironment. To clarify the mechanism of PC progression and metastasis, we investigated the interaction of PC, epithelial, and stromal cells using genome-wide gene expression profiling. We hypothesized that PC cells could induce stromal cells to differentiate into so-called cancer-associated fibroblasts (CAFs), which might contribute to cancer invasion and metastasis. Genes upregulated in normal human prostate stromal cells (PrSC) co-cultured with human PC cells (LNCaP) included the mevalonate pathway enzymes 3-hydroxy-3-methylglutaryl-CoA synthase 1 (HMGCS1) and 3-hydroxy-3-methylglutaryl-CoA reductase (HMGCR). Knockdown of endogenous HMGCS1 or HMGCR in PC cells by shRNA resulted in a significant reduction of PC cell viability. Importantly, exogenous overexpression of HMGCS1 or HMGCR in either PC cells or prostate stromal cells stimulated PC cell growth, suggesting a possible autocrine/paracrine mechanism of action. Immunohistochemical analysis confirmed that HMGCS1 and HMGCR were overexpressed in PC stroma, especially in early stage PC. These results provide clues to the molecular mechanisms underlying PC invasion and metastasis, and suggest that HMGCS1 and HMGCR in PC, as well as in PC stroma, might serve as molecular targets for the treatment of PC.
C1 [Ashida, Shingo; Kawada, Chiaki; Inoue, Keiji] Kochi Med Sch, Dept Urol, Nanko Ku, Oko Cho, Kochi 7838505, Japan.
C3 Kochi University
RP Ashida, S (通讯作者)，Kochi Med Sch, Dept Urol, Nanko Ku, Oko Cho, Kochi 7838505, Japan.
EM ashidas@kochi-u.ac.jp
CR Anazawa Y, 2005, CANCER RES, V65, P4578, DOI 10.1158/0008-5472.CAN-04-4564
   Anchi T, 2012, ONCOL LETT, V3, P264, DOI 10.3892/ol.2011.505
   Ashida S, 2006, CLIN CANCER RES, V12, P2767, DOI 10.1158/1078-0432.CCR-05-1995
   Ashida S, 2012, CLIN CANCER RES, V18, P1578, DOI 10.1158/1078-0432.CCR-11-2535
   Bengtsson E, 2014, DIAGN PATHOL, V9, P0, DOI 10.1186/1746-1596-9-78
   Borgquist S, 2008, INT J CANCER, V123, P1146, DOI 10.1002/ijc.23597
   Borgquist S, 2008, BREAST CANCER RES, V10, P0, DOI 10.1186/bcr2146
   Brennan DJ, 2011, BREAST CANCER RES, V13, P0, DOI 10.1186/bcr2820
   Bull CJ, 2016, CANCER MED-US, V5, P1125, DOI 10.1002/cam4.695
   Chung LWK, 2005, J UROLOGY, V173, P10, DOI 10.1097/01.ju.0000141582.15218.10
   Gustbee E, 2015, BMC CLIN PATHOL, V15, P0, DOI 10.1186/s12907-015-0008-2
   Kestens C, 2016, PLOS ONE, V11, P0, DOI 10.1371/journal.pone.0155754
   Kim JH, 2014, LIPIDS HEALTH DIS, V13, P0, DOI 10.1186/1476-511X-13-56
   Lee WJ, 2016, PLOS ONE, V11, P0, DOI 10.1371/journal.pone.0148818
   Li XY, 2013, PLOS ONE, V8, P0, DOI 10.1371/journal.pone.0070987
   Meerzaman DM, 2014, CANCER GENOM PROTEOM, V11, P1
   Menter DG, 2011, PLOS ONE, V6, P0, DOI 10.1371/journal.pone.0028813
   Murtola TJ, 2012, PLOS ONE, V7, P0, DOI 10.1371/journal.pone.0039445
   Nauseef JT, 2011, NAT REV UROL, V8, P428, DOI 10.1038/nrurol.2011.85
   Pandyra A, 2014, CANCER RES, V74, P4772, DOI 10.1158/0008-5472.CAN-14-0130
   Pandyra AA, 2015, ONCOTARGET, V6, P26909, DOI 10.18632/oncotarget.4817
   ROKOSZ LL, 1994, ARCH BIOCHEM BIOPHYS, V312, P1, DOI 10.1006/abbi.1994.1273
   Sakai M, 2016, PROSTATE, V76, P575, DOI 10.1002/pros.23146
   Satake H, 2010, ONCOL REP, V23, P11, DOI 10.3892/or_00000600
   Sung SY, 2008, CANCER RES, V68, P9996, DOI 10.1158/0008-5472.CAN-08-2492
   Tamura K, 2009, CANCER RES, V69, P8133, DOI 10.1158/0008-5472.CAN-09-0775
   Togashi A, 2005, CANCER RES, V65, P4817, DOI 10.1158/0008-5472.CAN-05-0120
   Tuxhorn JA, 2001, J UROLOGY, V166, P2472, DOI 10.1016/S0022-5347(05)65620-0
   Vaarala MH, 2012, MOL MED REP, V6, P466, DOI 10.3892/mmr.2012.956
   van der Meer DLM, 2010, NUCLEIC ACIDS RES, V38, P2839, DOI 10.1093/nar/gkq012
   Wali VB, 2014, MOL CANCER RES, V12, P1140, DOI 10.1158/1541-7786.MCR-13-0637
   Zhao MZ, 2015, ACS NANO, V9, P10099, DOI 10.1021/acsnano.5b03677
NR 32
TC 37
Z9 40
U1 1
U2 5
PU SPANDIDOS PUBL LTD
PI ATHENS
PA POB 18179, ATHENS, 116 10, GREECE
SN 1792-1074
EI 1792-1082
J9 ONCOL LETT
JI Oncol. Lett.
PD DEC 15
PY 2017
VL 14
IS 6
BP 6533
EP 6542
DI 10.3892/ol.2017.7025
PG 10
WC Oncology
SC Oncology
GA FP0LV
UT WOS:000417293400028
PM 29163687
DA 2023-09-23
ER

PT J
AU Wen, XY
   He, XP
   Jiao, F
   Wang, CH
   Sun, Y
   Ren, XQ
   Li, QW
AF Wen, Xuyang
   He, Xiaoping
   Jiao, Feng
   Wang, Chunhui
   Sun, Yang
   Ren, Xuequn
   Li, Qianwen
TI Fibroblast Activation Protein-alpha-Positive Fibroblasts Promote Gastric Cancer Progression and Resistance to Immune Checkpoint Blockade
SO ONCOLOGY RESEARCH
LA English
DT Article
DE Gastric cancer (GC); Fibroblast activation protein (FAP); Prognosis; Tumor progression; Immune checkpoint blockade
ID tumor microenvironment; t-cells; carcinoma; chemotherapy; stroma; target; growth; fap
AB Gastric cancer (GC) is one of the main causes of cancer death. The tumor microenvironment has a profound effect on inducing tumor growth, metastasis, and immunosuppression. Fibroblast activation protein-alpha (FAP) is a protein that is usually expressed in fibroblasts, such as cancer-associated fibroblasts, which are major components of the tumor microenvironment. However, the role of FAP in GC progression and treatment is still unknown. In this study, we explored these problems based on GC patient samples and experimental models. We found that high FAP expression was an independent prognosticator of poor survival in GC patients. PAP(+) cancer-associated fibroblasts (CAFs) promoted the survival, proliferation, and migration of GC cell lines in vitro. Moreover, they also induced drug resistance of the GC cell lines and inhibited the antitumor functions of T cells in the GC tumor microenvironment. More importantly, we found that targeting FAP CAFs substantially enhanced the antitumor effects of immune checkpoint blockades in GC xenograft models. This evidence highly suggested that FAP is a potential prognosticator of GC patients and a target for synergizing with other treatments, especially immune checkpoint blockades in GC.
C1 [Wen, Xuyang; Li, Qianwen] PLA, Hosp 82, Oncol Dept, 100 Jian Kang East Rd, Huaian City 223001, Jiangsu, Peoples R China.
   [He, Xiaoping] Florida Hosp, IMR Residency Program, Orlando, FL USA.
   [Jiao, Feng; Sun, Yang] PLA, Hosp 82, Dept Gen Surg, Huaian City, Jiangsu, Peoples R China.
   [Wang, Chunhui] PLA, Hosp 82, Dept Cardiol, Huaian City, Jiangsu, Peoples R China.
   [Ren, Xuequn] Nanjing Univ, Med Inst, 22 Han Kou Rd, Nanjing 210093, Jiangsu, Peoples R China.
C3 Adventist Health Services; AdventHealth; Nanjing University
RP Li, QW (通讯作者)，PLA, Hosp 82, Oncol Dept, 100 Jian Kang East Rd, Huaian City 223001, Jiangsu, Peoples R China.; Ren, XQ (通讯作者)，Nanjing Univ, Med Inst, 22 Han Kou Rd, Nanjing 210093, Jiangsu, Peoples R China.
EM renkewei088@126.com; xujj9988978@163.com
FU Huai'an City, Jiangsu Province, P.R. China
CR Acharya PS, 2006, HUM PATHOL, V37, P352, DOI 10.1016/j.humpath.2005.11.020
   Alberts SR, 2003, ANN ONCOL, V14, P31, DOI 10.1093/annonc/mdg726
   Brennen WN, 2012, MOL CANCER THER, V11, P257, DOI 10.1158/1535-7163.MCT-11-0340
   Brenner Hermann, 2009, V472, V0, PP467, DOI 10.1007/978-1-60327-492-0_23
   Cirri P, 2012, CANCER METAST REV, V31, P195, DOI 10.1007/s10555-011-9340-x
   Cohen SJ, 2008, PANCREAS, V37, P154, DOI 10.1097/MPA.0b013e31816618ce
   Curiel TJ, 2004, NAT MED, V10, P942, DOI 10.1038/nm1093
   Fearon DT, 2014, CANCER IMMUNOL RES, V2, P187, DOI 10.1158/2326-6066.CIR-14-0002
   Feig C, 2013, P NATL ACAD SCI USA, V110, P20212, DOI 10.1073/pnas.1320318110
   GABBIANI G, 1971, EXPERIENTIA, V27, P549, DOI 10.1007/BF02147594
   GARINCHESA P, 1990, P NATL ACAD SCI USA, V87, P7235, DOI 10.1073/pnas.87.18.7235
   Glimelius B, 1997, ANN ONCOL, V8, P163, DOI 10.1023/A:1008243606668
   Goodman JD, 2003, CLIN EXP METASTAS, V20, P459, DOI 10.1023/A:1025493605850
   HALLISSEY MT, 1994, LANCET, V343, P1309, DOI 10.1016/S0140-6736(94)92464-3
   Jansen K, 2013, ACS MED CHEM LETT, V4, P491, DOI 10.1021/ml300410d
   Japanese Gastric Canc Assoc, 2011, GASTRIC CANCER, V14, P113, DOI 10.1007/s10120-011-0042-4
   Ju MJ, 2009, AM J CLIN PATHOL, V131, P498, DOI 10.1309/AJCP86PPBNGOHNNL
   Lee SR, 2012, WORLD J SURG, V36, P1096, DOI 10.1007/s00268-012-1520-5
   Li HC, 2007, J CELL BIOCHEM, V101, P805, DOI 10.1002/jcb.21159
   Liotta LA, 2001, NATURE, V411, P375, DOI 10.1038/35077241
   Liu R, 2012, CANCER BIOL THER, V13, P123, DOI 10.4161/cbt.13.3.18696
   Loeffler M, 2006, J CLIN INVEST, V116, P1955, DOI 10.1172/JCI26532
   Nockel J, 2006, BMC CANCER, V6, P0, DOI 10.1186/1471-2407-6-57
   NORMAND J, 1995, IN VITRO CELL DEV-AN, V31, P447
   Songun I, 2010, LANCET ONCOL, V11, P439, DOI 10.1016/S1470-2045(10)70070-X
   SPATARO V, 1993, HELV CHIR ACTA, V59, P589
   Torre LA, 2015, CA-CANCER J CLIN, V65, P87, DOI 10.3322/caac.21262
   Wang WM, 2016, CELL, V165, P1092, DOI 10.1016/j.cell.2016.04.009
   Whiteside TL, 2008, ONCOGENE, V27, P5904, DOI 10.1038/onc.2008.271
   Zhao XD, 2013, PLOS ONE, V8, P0, DOI 10.1371/journal.pone.0059102
   Zhao XD, 2013, INT J CANCER, V132, P1, DOI 10.1002/ijc.27664
NR 31
TC 56
Z9 59
U1 0
U2 14
PU TECH SCIENCE PRESS
PI HENDERSON
PA 871 CORONADO CENTER DR, SUTE 200, HENDERSON, NV 89052 USA
SN 0965-0407
EI 1555-3906
J9 ONCOL RES
JI Oncol. Res.
PD JUN 15
PY 2017
VL 25
IS 4
BP 629
EP 640
DI 10.3727/096504016X14768383625385
PG 12
WC Oncology
SC Oncology
GA ET3TK
UT WOS:000400202200019
PM 27983931
DA 2023-09-23
ER

PT J
AU Wang, MN
   Zhao, JZ
   Zhang, LS
   Wei, F
   Lian, Y
   Wu, YF
   Gong, ZJ
   Zhang, SS
   Zhou, JD
   Cao, K
   Li, XY
   Xiong, W
   Li, GY
   Zeng, ZY
   Guo, C
AF Wang, Maonan
   Zhao, Jingzhou
   Zhang, Lishen
   Wei, Fang
   Lian, Yu
   Wu, Yingfeng
   Gong, Zhaojian
   Zhang, Shanshan
   Zhou, Jianda
   Cao, Ke
   Li, Xiayu
   Xiong, Wei
   Li, Guiyuan
   Zeng, Zhaoyang
   Guo, Can
TI Role of tumor microenvironment in tumorigenesis
SO JOURNAL OF CANCER
LA English
DT Review
DE cancer-associated fibroblasts (CAFs); neuroendocrine cells; adipose cells; immune-inflammatory cells; angiogenesis
ID endothelial-growth-factor; epithelial-mesenchymal transition; cancer-associated fibroblasts; regulatory t-cells; pancreatic ductal adenocarcinoma; candidate molecular markers; mechanisms linking obesity; lymph-node metastasis; long noncoding rnas; nf-kappa-b
AB Tumorigenesis is a complex and dynamic process, consisting of three stages: initiation, progression, and metastasis. Tumors are encircled by extracellular matrix (ECM) and stromal cells, and the physiological state of the tumor microenvironment (TME) is closely connected to every step of tumorigenesis. Evidence suggests that the vital components of the TME are fibroblasts and myofibroblasts, neuroendocrine cells, adipose cells, immune and inflammatory cells, the blood and lymphatic vascular networks, and ECM. This manuscript, based on the current studies of the TME, offers a more comprehensive overview of the primary functions of each component of the TME in cancer initiation, progression, and invasion. The manuscript also includes primary therapeutic targeting markers for each player, which may be helpful in treating tumors.
C1 [Wang, Maonan; Zhang, Shanshan; Xiong, Wei; Li, Guiyuan; Zeng, Zhaoyang; Guo, Can] Cent S Univ, Xiangya Hosp, Key Lab Carcinogenesis, Minist Hlth, Changsha 410078, Hunan, Peoples R China.
   [Wang, Maonan; Zhao, Jingzhou; Zhang, Lishen; Wei, Fang; Lian, Yu; Wu, Yingfeng; Gong, Zhaojian; Xiong, Wei; Li, Guiyuan; Zeng, Zhaoyang; Guo, Can] Cent S Univ, Canc Res Inst, Key Lab Carcinogenesis & Canc Invas, Minist Educ, Changsha 410078, Hunan, Peoples R China.
   [Zhou, Jianda; Cao, Ke; Li, Xiayu; Xiong, Wei; Li, Guiyuan; Zeng, Zhaoyang; Guo, Can] Cent S Univ, Xiangya Hosp 3, Dis Genome Res Ctr, Hunan Key Lab Nonresolving Inflammat & Canc, Changsha 410013, Hunan, Peoples R China.
C3 Central South University; Central South University; Central South University
RP Zeng, ZY; Guo, C (通讯作者)，Cent S Univ, Xiangya Hosp, Key Lab Carcinogenesis, Minist Hlth, Changsha 410078, Hunan, Peoples R China.; Zeng, ZY; Guo, C (通讯作者)，Cent S Univ, Canc Res Inst, Key Lab Carcinogenesis & Canc Invas, Minist Educ, Changsha 410078, Hunan, Peoples R China.; Zeng, ZY; Guo, C (通讯作者)，Cent S Univ, Xiangya Hosp 3, Dis Genome Res Ctr, Hunan Key Lab Nonresolving Inflammat & Canc, Changsha 410013, Hunan, Peoples R China.
EM zengzhaoyang@csu.edu.cn; guocde@csu.edu.cn
FU National Natural Science Foundation of China [81372907, 81301757, 81472531, 81402009, 81572787, 81672993, 81672683]; Natural Science Foundation of Hunan Province [14JJ1010, 2015JJ1022, 2016JC2035]; Hunan Provincial Development and Reform Commission [422030001]; Open-End Fund for the Valuable and Precision Instruments; Faculty Research Fund of Central South University [CSUZC201739]; Mittal Innovation Foundation of Central South University [15MX46, MX2016442]; Fundamental Research Funds for Central Universities of Central South University [2014zzts066, 2016zzts478]
CR Abbott RJM, 2004, ACTA CRYSTALLOGR D, V60, P936, DOI 10.1107/S0907444904005098
   Amos PJ, 2008, STEM CELLS, V26, P2682, DOI 10.1634/stemcells.2008-0030
   Angel H, 2013, CURR OPIN IMMUNOL, V25, P261, DOI 10.1016/j.coi.2013.03.004
   [Anonymous], 2014, BIOSCI REP, V0, P0
   Aprelikova O, 2013, ONCOGENE, V32, P3246, DOI 10.1038/onc.2012.351
   Argaw AT, 2006, J IMMUNOL, V177, P5574, DOI 10.4049/jimmunol.177.8.5574
   Ayala GE, 2008, CLIN CANCER RES, V14, P7593, DOI 10.1158/1078-0432.CCR-08-1164
   Baeke F, 2010, J STEROID BIOCHEM, V121, P221, DOI 10.1016/j.jsbmb.2010.03.037
   Banerji S, 1999, J CELL BIOL, V144, P789, DOI 10.1083/jcb.144.4.789
   BARANKAY T, 1976, PFLUG ARCH EUR J PHY, V366, P53, DOI 10.1007/BF02486560
   Baruch K, 2015, NAT COMMUN, V6, P0, DOI 10.1038/ncomms8967
   Berdiel-Acer M, 2014, MOL ONCOL, V8, P1290, DOI 10.1016/j.molonc.2014.04.006
   Bergers G, 2003, J CLIN INVEST, V111, P1287, DOI 10.1172/JCI200317929
   Berkovic MC, 2010, J MOL MED, V88, P423, DOI 10.1007/s00109-009-0581-x
   Birbrair A, 2014, AM J PHYSIOL-CELL PH, V307, PC25, DOI 10.1152/ajpcell.00084.2014
   Bo H, 2015, ONCOTARGET, V6, P20404, DOI 10.18632/oncotarget.4057
   Boesteanu AC, 2009, SEMIN IMMUNOL, V21, P69, DOI 10.1016/j.smim.2009.02.005
   Bronisz A, 2012, NAT CELL BIOL, V14, P159, DOI 10.1038/ncb2396
   Bronkhorst IHG, 2011, INVEST OPHTH VIS SCI, V52, P643, DOI 10.1167/iovs.10-5979
   Brown E, 2003, NAT MED, V9, P796, DOI 10.1038/nm879
   Busch S, 2015, ONCOGENE, V34, P27, DOI 10.1038/onc.2013.527
   Butt AQ, 2014, ONCOGENE, V33, P4623, DOI 10.1038/onc.2013.432
   Byrne WL, 2011, CANCER RES, V71, P6915, DOI 10.1158/0008-5472.CAN-11-1156
   Carver BS, 2016, CANCER CELL, V29, P431, DOI 10.1016/j.ccell.2016.03.023
   Caspar-Bauguil S, 2006, EXP CELL RES, V312, P2195, DOI 10.1016/j.yexcr.2006.03.023
   CHELBERG MK, 1989, CANCER RES, V49, P4796
   Chen F, 2015, BMC MED, V13, P0, DOI 10.1186/s12916-015-0278-7
   Chen GJ, 2016, BIOMATERIALS, V97, P22, DOI 10.1016/j.biomaterials.2016.04.029
   Cho JA, 2011, GYNECOL ONCOL, V123, P379, DOI 10.1016/j.ygyno.2011.08.005
   Chovatiya R, 2014, MOL CELL, V54, P281, DOI 10.1016/j.molcel.2014.03.030
   Christiaens V, 2010, MOL CELL ENDOCRINOL, V318, P2, DOI 10.1016/j.mce.2009.08.006
   Coe D, 2010, CANCER IMMUNOL IMMUN, V59, P1367, DOI 10.1007/s00262-010-0866-5
   Crawford Y, 2009, CELL TISSUE RES, V335, P261, DOI 10.1007/s00441-008-0675-8
   Cui L, 2016, TUMOR BIOL, V37, P8579, DOI 10.1007/s13277-015-4607-4
   Curiel TJ, 2004, NAT MED, V10, P942, DOI 10.1038/nm1093
   DAHL LB, 1985, ANN RHEUM DIS, V44, P817, DOI 10.1136/ard.44.12.817
   Davis CD, 2007, CURR CANCER DRUG TAR, V7, P410
   De Bock K, 2011, CURR OPIN GENET DEV, V21, P73, DOI 10.1016/j.gde.2010.10.008
   Delgado AV, 2003, NEUROPEPTIDES, V37, P355, DOI 10.1016/j.npep.2003.09.005
   Delort L, 2015, LIFE SCI, V140, P37, DOI 10.1016/j.lfs.2015.04.012
   Desmouliere A, 2004, INT J DEV BIOL, V48, P509, DOI 10.1387/ijdb.041802ad
   Devarajan E, 2012, INT J CANCER, V131, P1023, DOI 10.1002/ijc.26493
   Di Florio A, 2013, BBA-MOL CELL RES, V1833, P573, DOI 10.1016/j.bbamcr.2012.11.021
   Ding N, 2013, CELL, V153, P601, DOI 10.1016/j.cell.2013.03.028
   DISANTAGNESE PA, 1992, CANCER-AM CANCER SOC, V70, P254, DOI 10.1002/1097-0142(19920701)70:1+<254::AID-CNCR2820701312>3.0.CO;2-E
   Do EK, 2012, INT J BIOCHEM CELL B, V44, P2069, DOI 10.1016/j.biocel.2012.08.004
   Dobrenis K, 2015, INT J CANCER, V136, P982, DOI 10.1002/ijc.29046
   Donohoe CL, 2014, THER ADV GASTROENTER, V7, P38, DOI 10.1177/1756283X13501786
   Duan Z, 2014, CELL MOL IMMUNOL, V11, P197, DOI 10.1038/cmi.2013.52
   Dunn GP, 2004, ANNU REV IMMUNOL, V22, P329, DOI 10.1146/annurev.immunol.22.012703.104803
   Dunn IF, 2000, J NEURO-ONCOL, V50, P121, DOI 10.1023/A:1006436624862
   Eberlein C, 2015, ONCOGENE, V34, P704, DOI 10.1038/onc.2013.600
   Egeblad M, 2010, DEV CELL, V18, P884, DOI 10.1016/j.devcel.2010.05.012
   Ellis LM, 2008, NAT REV CANCER, V8, P579, DOI 10.1038/nrc2403
   Epstein JI, 2014, AM J SURG PATHOL, V38, P756, DOI 10.1097/PAS.0000000000000208
   Eterno V, 2014, ONCOTARGET, V5, P613, DOI 10.18632/oncotarget.1359
   Farnsworth RH, 2011, CANCER RES, V71, P6547, DOI 10.1158/0008-5472.CAN-11-0200
   Feig C, 2013, P NATL ACAD SCI USA, V110, P20212, DOI 10.1073/pnas.1320318110
   Fischer C, 2008, NAT REV CANCER, V8, P942, DOI 10.1038/nrc2524
   Fukui H, 2014, BRIT J CANCER, V111, P763, DOI 10.1038/bjc.2014.336
   Gaengel K, 2009, ARTERIOSCL THROM VAS, V29, P630, DOI 10.1161/ATVBAHA.107.161521
   Gattazzo F, 2014, BBA-GEN SUBJECTS, V1840, P2506, DOI 10.1016/j.bbagen.2014.01.010
   Gehmert S, 2010, BIOCHEM BIOPH RES CO, V398, P601, DOI 10.1016/j.bbrc.2010.06.132
   Ghatnekar A, 2008, BBA-GENE REGUL MECH, V1779, P145, DOI 10.1016/j.bbagrm.2007.11.012
   Gilbert CA, 2013, ANNU REV MED, V64, P45, DOI 10.1146/annurev-med-121211-091527
   Goldberg VM, 2005, OSTEOARTHR CARTILAGE, V13, P216, DOI 10.1016/j.joca.2004.11.010
   Gong ZJ, 2012, PROG BIOCHEM BIOPHYS, V39, P1133, DOI 10.3724/SP.J.1206.2012.00015
   Gong ZJ, 2016, TUMOR BIOL, V37, P3683, DOI 10.1007/s13277-015-4156-x
   Gong ZJ, 2014, PLOS ONE, V9, P0, DOI 10.1371/journal.pone.0110674
   Gong ZJ, 2012, SCI CHINA LIFE SCI, V55, P1120, DOI 10.1007/s11427-012-4413-9
   Goodwin PJ, 2015, ANNU REV MED, V66, P281, DOI 10.1146/annurev-med-051613-012328
   Goodwin PJ, 2013, BREAST, V22, PS44, DOI 10.1016/j.breast.2013.07.008
   Gout S, 2008, CANCER MICROENVIRON, V1, P69, DOI 10.1007/s12307-008-0007-2
   Grigore AD, 2015, FRONT ONCOL, V5, P0, DOI 10.3389/fonc.2015.00037
   Grivennikov SI, 2010, CELL, V140, P883, DOI 10.1016/j.cell.2010.01.025
   Grotendorst GR, 2004, FASEB J, V18, P469, DOI 10.1096/fj.03-0699com
   Guillaumond F, 2013, P NATL ACAD SCI USA, V110, P3919, DOI 10.1073/pnas.1219555110
   Gunawardene AR, 2011, INT J EXP PATHOL, V92, P219, DOI 10.1111/j.1365-2613.2011.00767.x
   Hanahan D, 1996, CELL, V86, P353, DOI 10.1016/S0092-8674(00)80108-7
   Hanahan D, 2011, CELL, V144, P646, DOI 10.1016/j.cell.2011.02.013
   Haubeiss S, 2010, MOL CANCER, V9, P0, DOI 10.1186/1476-4598-9-168
   He BY, 2016, CELL DEATH DIS, V7, P0, DOI 10.1038/cddis.2016.253
   He XJ, 2014, CANCER SCI, V105, P1402, DOI 10.1111/cas.12539
   Heath VL, 2009, NAT REV CLIN ONCOL, V6, P395, DOI 10.1038/nrclinonc.2009.52
   HLATKY L, 1994, CANCER RES, V54, P6083
   Hoechst B, 2011, BLOOD, V117, P6532, DOI 10.1182/blood-2010-11-317321
   Horowitz A, 2008, CIRC RES, V103, P784, DOI 10.1161/CIRCRESAHA.108.181818
   Hos D, 2015, SEMIN CELL DEV BIOL, V38, P117, DOI 10.1016/j.semcdb.2014.11.003
   HOWLETT AR, 1993, EPITHELIAL CELL BIOL, V2, P79
   Hu DS, 2008, CELL MOL IMMUNOL, V5, P319, DOI 10.1038/cmi.2008.39
   Hu DS, 2011, CELL MOL IMMUNOL, V8, P479, DOI 10.1038/cmi.2011.25
   Hu PP, 2015, FUTURE ONCOL, V11, P771, DOI 10.2217/fon.14.306
   Huang HB, 2013, PROG BIOCHEM BIOPHYS, V40, P319, DOI 10.3724/SP.J.1206.2012.00540
   Huang HB, 2012, PROG BIOCHEM BIOPHYS, V39, P35, DOI 10.3724/SP.J.1206.2011.00453
   Huang J, 2015, TERRITORIAL DISPUTES IN THE SOUTH CHINA SEA: NAVIGATING ROUGH WATERS, V0, P1
   Huang Rong Rong, 2000, BREAST J, V6, P225, DOI 10.1046/j.1524-4741.2000.98114.x
   HULEIHEL M, 1990, EUR J IMMUNOL, V20, P731, DOI 10.1002/eji.1830200404
   Ioannides SJ, 2014, BREAST CANCER RES TR, V147, P237, DOI 10.1007/s10549-014-3091-7
   Ishii J, 2016, ENDOCRINOLOGY, V157, P1289, DOI 10.1210/en.2015-1973
   Ito M, 2006, J IMMUNOL, V176, P5637, DOI 10.4049/jimmunol.176.9.5637
   Iwen KA, 2014, EXP DERMATOL, V23, P395, DOI 10.1111/exd.12406
   Jain RK, 2005, SCIENCE, V307, P58, DOI 10.1126/science.1104819
   Jeon ES, 2010, EXP MOL MED, V42, P280, DOI 10.3858/emm.2010.42.4.027
   Jiang MH, 2013, NEUROREPORT, V24, P846, DOI 10.1097/WNR.0b013e3283650e3d
   Jiang N, 2013, PLOS ONE, V8, P0, DOI 10.1371/journal.pone.0074386
   Jin RJ, 2004, CANCER RES, V64, P5489, DOI 10.1158/0008-5472.CAN-03-3117
   Joshi RK, 2014, ASIAN PAC J CANCER P, V15, P397, DOI 10.7314/APJCP.2014.15.1.397
   Jotzu C, 2011, CELL ONCOL, V34, P55, DOI 10.1007/s13402-011-0012-1
   Joukov V, 1996, EMBO J, V15, P290
   Jung EJ, 2007, INT J CANCER, V120, P2331, DOI 10.1002/ijc.22434
   Jung JS, 2013, CELL MOL LIFE SCI, V70, P711, DOI 10.1007/s00018-012-1157-4
   Jung YH, 2013, NAT COMMUN, V4, P0, DOI 10.1038/ncomms2766
   Kalluri R, 2006, NAT REV CANCER, V6, P392, DOI 10.1038/nrc1877
   Kaltsas GA, 2004, ENDOCR REV, V25, P458, DOI 10.1210/er.2003-0014
   Karki S, 2014, FASEB J, V28, P1122, DOI 10.1096/fj.13-236828
   Karvonen HM, 2014, J THORAC ONCOL, V9, P664, DOI 10.1097/JTO.0000000000000149
   Kashyap R, 2015, EUR J NUCL MED MOL I, V42, P176, DOI 10.1007/s00259-014-2906-4
   Kazenwadel J, 2012, BLOOD, V119, P1283, DOI 10.1182/blood-2011-08-374363
   Kesavan Prabakaran, 2005, PROCEEDINGS OF THE AMERICAN ASSOCIATION FOR CANCER RESEARCH ANNUAL MEETING, V46, P254
   Key TJ, 2003, J NATL CANCER I, V95, P1218, DOI 10.1093/jnci/djg022
   Kim LB, 2016, B EXP BIOL MED+, V160, P435, DOI 10.1007/s10517-016-3190-z
   Kim Y, 2015, CANCER RES, V75, P0, DOI 10.1158/1538-7445.AM2015-2495
   Konig A, 2016, ANTICANCER RES, V36, P3123
   Kolonin MG, 2012, STEM CELL RES, V8, P312, DOI 10.1016/j.scr.2011.11.005
   Kolonin MG, 2009, NAT BIOTECHNOL, V27, P252, DOI 10.1038/nbt0309-252
   Koshikawa N, 2003, ONCOGENE, V22, P6717, DOI 10.1038/sj.onc.1206765
   Lago F, 2009, TRENDS BIOCHEM SCI, V34, P500, DOI 10.1016/j.tibs.2009.06.008
   LALA PK, 1986, CELL IMMUNOL, V99, P108, DOI 10.1016/0008-8749(86)90220-0
   Lang K, 2006, CANCER IMMUNOL IMMUN, V55, P749, DOI 10.1007/s00262-006-0126-x
   Lang K, 2003, IMMUNOL LETT, V90, P165, DOI 10.1016/j.imlet.2003.09.004
   Lee Y, 2015, BREAST CANCER RES TR, V153, P323, DOI 10.1007/s10549-015-3550-9
   Lee YH, 2014, BBA-MOL BASIS DIS, V1842, P358, DOI 10.1016/j.bbadis.2013.05.011
   Leiblich A, 2007, PROSTATE, V67, P1761, DOI 10.1002/pros.20654
   Levite M, 2000, ANN NY ACAD SCI, V917, P307
   Li HL, 2016, ONCOTARGET, V7, P54838, DOI 10.18632/oncotarget.10761
   Li M, 2012, CELL MOL IMMUNOL, V9, P54, DOI 10.1038/cmi.2011.40
   Li MM, 2016, MOL MED REP, V13, P2476, DOI 10.3892/mmr.2016.4868
   Li Q, 2016, TUMOR BIOL, V37, P12503, DOI 10.1007/s13277-016-5113-z
   Li YW, 2015, PROG BIOCHEM BIOPHYS, V42, P228, DOI 10.16476/j.pibb.2014.0230
   Lian Y, 2016, PROG BIOCHEM BIOPHYS, V43, P219
   Liang F, 2016, INT J ONCOL, V49, P1046, DOI 10.3892/ijo.2016.3599
   Liang F, 2013, PROG BIOCHEM BIOPHYS, V40, P216, DOI 10.3724/SP.J.1206.2012.00305
   Liao Q, 2014, ONCOGENE, V33, P2098, DOI 10.1038/onc.2013.161
   Liao QJ, 2013, EUR J CANCER PREV, V22, P68, DOI 10.1097/CEJ.0b013e328354d351
   Linnoila RI, 2006, LAB INVEST, V86, P425, DOI 10.1038/labinvest.3700412
   Liu Y, 2016, CELL DEATH DIS, V7, P0, DOI 10.1038/cddis.2016.64
   Lolmede K, 2009, J LEUKOCYTE BIOL, V85, P779, DOI 10.1189/jlb.0908579
   Lopez R, 2013, PLOS ONE, V8, P0, DOI 10.1371/journal.pone.0079708
   Ly LV, 2010, J IMMUNOL, V185, P3481, DOI 10.4049/jimmunol.0903479
   Maccio A, 2009, OBES REV, V10, P660, DOI 10.1111/j.1467-789X.2009.00592.x
   Manser AR, 2016, CANCER IMMUNOL IMMUN, V65, P417, DOI 10.1007/s00262-015-1750-0
   Mantovani A, 2010, CURR MOL MED, V10, P369, DOI 10.2174/156652410791316968
   MIDDLETON E, 1992, BIOCHEM PHARMACOL, V43, P1167, DOI 10.1016/0006-2952(92)90489-6
   Min AJ, 2016, J BIOCHEM MOL TOXIC, V30, P186, DOI 10.1002/jbt.21777
   Miwa S, 2012, PLOS ONE, V7, P0, DOI 10.1371/journal.pone.0052926
   Modlin IM, 2016, BEST PRACT RES CL EN, V30, P59, DOI 10.1016/j.beem.2016.01.002
   Mohammadpour H, 2016, SCI REP-UK, V6, P0, DOI 10.1038/srep28433
   Monboisse JC, 2014, BBA-GEN SUBJECTS, V1840, P2589, DOI 10.1016/j.bbagen.2013.12.029
   Montuenga LM, 2003, PROG HISTOCHEM CYTO, V38, P155
   Mroue Rana, 2013, METHODS MOL BIOL, V945, P221, DOI 10.1007/978-1-62703-125-7_14
   Murdoch C, 2008, NAT REV CANCER, V8, P618, DOI 10.1038/nrc2444
   Musumeci M, 2011, ONCOGENE, V30, P4231, DOI 10.1038/onc.2011.140
   Nagashio R, 2010, PATHOL INT, V60, P71, DOI 10.1111/j.1440-1827.2009.02487.x
   Nathanson SD, 2014, ANN SURG ONCOL, V21, P81, DOI 10.1245/s10434-013-3249-2
   Naugler WE, 2008, TRENDS MOL MED, V14, P109, DOI 10.1016/j.molmed.2007.12.007
   Nisancioglu MH, 2010, CANCER RES, V70, P5109, DOI 10.1158/0008-5472.CAN-09-4245
   Noel D, 2008, EXP CELL RES, V314, P1575, DOI 10.1016/j.yexcr.2007.12.022
   OSullivan T, 2012, J EXP MED, V209, P1869, DOI 10.1084/jem.20112738
   OConnell J, 1996, J EXP MED, V184, P1075, DOI 10.1084/jem.184.3.1075
   Ohlund D, 2014, J EXP MED, V211, P1503, DOI 10.1084/jem.20140692
   Okada H, 1997, AM J PHYSIOL-RENAL, V273, PF563, DOI 10.1152/ajprenal.1997.273.4.F563
   Olar A, 2014, HUM PATHOL, V45, P1358, DOI 10.1016/j.humpath.2014.02.009
   Olofsson B, 1996, P NATL ACAD SCI USA, V93, P2576, DOI 10.1073/pnas.93.6.2576
   Olumi AF, 1999, CANCER RES, V59, P5002
   Orimo A, 2005, CELL, V121, P335, DOI 10.1016/j.cell.2005.02.034
   Padera TP, 2016, ANNU REV BIOMED ENG, V18, P125, DOI 10.1146/annurev-bioeng-112315-031200
   Pardoll DM, 2012, NAT REV CANCER, V12, P252, DOI 10.1038/nrc3239
   Parekh N, 2012, ANNU REV NUTR, V32, P311, DOI 10.1146/annurev-nutr-071811-150713
   Parietti V, 2008, ARTHRITIS RHEUM-US, V58, P1751, DOI 10.1002/art.23464
   Park JH, 2014, AM J DERMATOPATH, V36, P465, DOI 10.1097/DAD.0b013e3182a72f8c
   Park YM, 2013, ANTICANCER RES, V33, P4421
   Parker KH, 2014, CANCER RES, V74, P5723, DOI 10.1158/0008-5472.CAN-13-2347
   Pathak BR, 2016, MOL CELL BIOCHEM, V411, P11, DOI 10.1007/s11010-015-2564-2
   Pereira ER, 2015, SEMIN CELL DEV BIOL, V38, P98, DOI 10.1016/j.semcdb.2015.01.008
   Pienta KJ, 2008, TRANSL ONCOL, V1, P158, DOI 10.1593/tlo.08178
   Pinilla S, 2009, CANCER LETT, V284, P80, DOI 10.1016/j.canlet.2009.04.013
   Popovic ZV, 2007, J IMMUNOL, V179, P6770, DOI 10.4049/jimmunol.179.10.6770
   Puig-Kroger A, 2009, CANCER RES, V69, P9395, DOI 10.1158/0008-5472.CAN-09-2050
   Pyonteck SM, 2012, ONCOGENE, V31, P1459, DOI 10.1038/onc.2011.337
   Qian BZ, 2010, CELL, V141, P39, DOI 10.1016/j.cell.2010.03.014
   Quarto N, 2015, STEM CELLS, V33, P833, DOI 10.1002/stem.1907
   Rajala MW, 2003, ENDOCRINOLOGY, V144, P3765, DOI 10.1210/en.2003-0580
   Rasku MA, 2008, J TRANSL MED, V6, P0, DOI 10.1186/1479-5876-6-12
   Razmkhah M, 2011, CELL IMMUNOL, V266, P116, DOI 10.1016/j.cellimm.2010.09.005
   Reiss KA, 2014, IMMUNOTHERAPY-UK, V6, P459, DOI 10.2217/imt.14.9
   Ricciardi M, 2015, BRIT J CANCER, V112, P1067, DOI 10.1038/bjc.2015.29
   Rizvi NA, 2015, LANCET ONCOL, V16, P257, DOI 10.1016/S1470-2045(15)70054-9
   Roberts DL, 2010, ANNU REV MED, V61, P301, DOI 10.1146/annurev.med.080708.082713
   Roberts EW, 2013, J EXP MED, V210, P1137, DOI 10.1084/jem.20122344
   Rowan BG, 2014, PLOS ONE, V9, P0, DOI 10.1371/journal.pone.0089595
   Saunders LR, 2015, SCI TRANSL MED, V7, P0, DOI 10.1126/scitranslmed.aac9459
   Saussez S, 2009, ANTICANCER RES, V29, P59
   Savino W, 2007, EXP PHYSIOL, V92, P813, DOI 10.1113/expphysiol.2007.038422
   Schminke B, 2016, AM J PATHOL, V186, P410, DOI 10.1016/j.ajpath.2015.10.014
   Shields JD, 2004, BRIT J CANCER, V90, P693, DOI 10.1038/sj.bjc.6601571
   Shu H, 2012, NEOPLASMA, V59, P658, DOI 10.4149/neo_2012_083
   Sinha P, 2007, J IMMUNOL, V179, P977, DOI 10.4049/jimmunol.179.2.977
   Song YL, 2016, ONCOTARGET, V7, P36783, DOI 10.18632/oncotarget.9170
   Sorhaug S, 2007, APMIS, V115, P152, DOI 10.1111/j.1600-0463.2007.apm_542.x
   Sun RF, 2016, INT J CLIN EXP PATHO, V9, P5970
   Sun SY, 2014, CANCER IMMUNOL IMMUN, V63, P395, DOI 10.1007/s00262-014-1519-x
   Tanaka K, 2015, CARCINOGENESIS, V36, P894, DOI 10.1093/carcin/bgv067
   Tanaka M, 2001, INT J UROL, V8, P431, DOI 10.1046/j.1442-2042.2001.00347.x
   Tang K, 2014, PROG BIOCHEM BIOPHYS, V41, P153, DOI 10.3724/SP.J.1206.2012.00613
   Tang Y, 2017, ONCOTARGET, V0, P0
   Tang YC, 2003, CANCER RES, V63, P1166
   Tao M, 2016, CELL CYCLE, V15, P381, DOI 10.1080/15384101.2015.1127468
   Tiainen S, 2015, HISTOPATHOLOGY, V66, P873, DOI 10.1111/his.12607
   Topalian SL, 2012, CURR OPIN IMMUNOL, V24, P207, DOI 10.1016/j.coi.2011.12.009
   Tsao KC, 2001, CLIN CHIM ACTA, V313, P21, DOI 10.1016/S0009-8981(01)00645-3
   Tu CF, 2015, PROG BIOCHEM BIOPHYS, V42, P881
   Tutunea-Fatan E, 2015, MOL CANCER, V14, P0, DOI 10.1186/s12943-015-0306-4
   van den Brule FA, 2001, J PATHOL, V193, P80, DOI 10.1002/1096-9896(2000)9999:9999<::AID-PATH730>3.0.CO;2-2
   van der Zwan WA, 2015, EUR J ENDOCRINOL, V172, P0, DOI 10.1530/EJE-14-0488
   van Kruijsdijk RCM, 2009, CANCER EPIDEM BIOMAR, V18, P2569, DOI 10.1158/1055-9965.EPI-09-0372
   Vlachostergios PJ, 2015, FRONT ONCOL, V5, P0, DOI 10.3389/fonc.2015.00006
   VONDORSCHE HH, 1989, ACTA HISTOCHEM, V85, P227, DOI 10.1016/S0065-1281(89)80073-X
   Wang HR, 2016, SCI REP-UK, V6, P0, DOI 10.1038/srep21776
   Wang W, 2017, J CELL PHYSIOL, V232, P2829, DOI 10.1002/jcp.25706
   Wang W, 2016, ONCOTARGET, V7, P16745, DOI 10.18632/oncotarget.7778
   Wang XY, 2015, J STEROID BIOCHEM, V153, P35, DOI 10.1016/j.jsbmb.2015.07.008
   Wang YM, 2017, MOL CANCER, V16, P0, DOI 10.1186/s12943-017-0598-7
   Wang YM, 2016, J CANCER, V7, P991, DOI 10.7150/jca.14663
   Watanabe S, 2008, J IMMUNOL, V181, P3291, DOI 10.4049/jimmunol.181.5.3291
   Wei N, 2015, RHEUMATOL INT, V35, P1351, DOI 10.1007/s00296-015-3279-0
   Wendling O, 2009, GENESIS, V47, P14, DOI 10.1002/dvg.20448
   Winer S, 2012, IMMUNOL CELL BIOL, V90, P755, DOI 10.1038/icb.2011.110
   Wiseman BS, 2002, SCIENCE, V296, P1046, DOI 10.1126/science.1067431
   Xiao K, 2016, J CANCER, V7, P214, DOI 10.7150/jca.13150
   Xiong W, 2004, CANCER RES, V64, P1972, DOI 10.1158/0008-5472.CAN-03-3253
   Xu K, 2016, MOL CELL BIOCHEM, V411, P57, DOI 10.1007/s11010-015-2568-y
   Xue XF, 2011, PANCREAS, V40, P832, DOI 10.1097/MPA.0b013e318217945e
   YAMADA KM, 1978, NATURE, V275, P179, DOI 10.1038/275179a0
   Yamada Y, 1997, GENOMICS, V42, P483, DOI 10.1006/geno.1997.4774
   Yan QJ, 2015, ONCOTARGET, V6, P41766, DOI 10.18632/oncotarget.6155
   Yang LT, 2017, J CANCER, V8, P97, DOI 10.7150/jca.16819
   Yang YX, 2007, MOL IMMUNOL, V44, P984, DOI 10.1016/j.molimm.2006.03.013
   Yang YX, 2013, ZOOKEYS, V0, PP1, DOI 10.3897/zookeys.340.5470
   Yashiro M, 2016, WORLD J GASTROENTERO, V22, P2415, DOI 10.3748/wjg.v22.i8.2415
   Yin N, 2004, CANCER RES, V64, P5870, DOI 10.1158/0008-5472.CAN-04-0655
   Yoshimura T, 2016, FRONT IMMUNOL, V7, P0, DOI 10.3389/fimmu.2016.00002
   Yu J, 2017, ONCOTARGET, V0, P0
   Yu JJ, 2017, J CANCER, V8, P523, DOI 10.7150/jca.17510
   YU XH, 1995, J PERIODONTOL, V66, P80, DOI 10.1902/jop.1995.66.1.80
   Yu ZY, 2014, PROG BIOCHEM BIOPHYS, V41, P324, DOI 10.3724/SP.J.1206.2012.00554
   Zeng Z, 2016, CLIN TRANSL ONCOL, V18, P206, DOI 10.1007/s12094-015-1354-3
   Zeng ZY, 2007, HUM PATHOL, V38, P120, DOI 10.1016/j.humpath.2006.06.023
   Zeng ZY, 2007, J CANCER RES CLIN, V133, P71, DOI 10.1007/s00432-006-0136-2
   Zeng ZY, 2016, TUMOR BIOL, V37, P729, DOI 10.1007/s13277-015-3860-x
   Zeng ZY, 2014, SCI CHINA LIFE SCI, V57, P315, DOI 10.1007/s11427-013-4577-y
   Zeng ZY, 2011, SCI CHINA LIFE SCI, V54, P966, DOI 10.1007/s11427-011-4223-5
   Zeng ZY, 2006, GENET MED, V8, P156, DOI 10.1097/01.gim.0000196821.87655.d0
   Zhang JS, 2010, CIRC RES, V107, P408, DOI 10.1161/CIRCRESAHA.109.210963
   Zhang WL, 2015, TUMOR BIOL, V36, P675, DOI 10.1007/s13277-014-2650-1
   Zhang WL, 2013, J MOL HISTOL, V44, P545, DOI 10.1007/s10735-013-9503-x
   Zhang WL, 2012, J MOL HISTOL, V43, P297, DOI 10.1007/s10735-012-9392-4
   Zhao R, 2017, CELL MOL IMMUNOL, V14, P830, DOI 10.1038/cmi.2016.31
   Zheng H, 2007, MOL IMMUNOL, V44, P2221, DOI 10.1016/j.molimm.2006.11.010
   Zhou YH, 2008, EUR J CANCER PREV, V17, P561, DOI 10.1097/CEJ.0b013e328305a0e8
   Zhou YH, 2008, INT J CANCER, V123, P2065, DOI 10.1002/ijc.23727
   Zhou YJ, 2016, J CANCER, V7, P367, DOI 10.7150/jca.13695
   Zhu JR, 2015, PLOS ONE, V10, P0, DOI 10.1371/journal.pone.0118058
   Zimmerlin L, 2011, TISSUE ENG PT A, V17, P93, DOI 10.1089/ten.tea.2010.0248
   ZUCALI JR, 1986, J CLIN INVEST, V77, P1857, DOI 10.1172/JCI112512
NR 274
TC 812
Z9 834
U1 20
U2 259
PU IVYSPRING INT PUBL
PI LAKE HAVEN
PA PO BOX 4546, LAKE HAVEN, NSW 2263, AUSTRALIA
SN 1837-9664
EI 
J9 J CANCER
JI J. Cancer
PD JUN 15
PY 2017
VL 8
IS 5
BP 761
EP 773
DI 10.7150/jca.17648
PG 13
WC Oncology
SC Oncology
GA EO3HI
UT WOS:000396585300007
PM 28382138
DA 2023-09-23
ER

PT J
AU Saison-Ridinger, M
   DelGiorno, KE
   Zhang, TJ
   Kraus, A
   French, R
   Jaquish, D
   Tsui, C
   Erikson, G
   Spike, BT
   Shokhirev, MN
   Liddle, C
   Yu, RT
   Downes, M
   Evans, RM
   Saghatelian, A
   Lowy, AM
   Wahl, GM
AF Saison-Ridinger, Maya
   DelGiorno, Kathleen E.
   Zhang, Tejia
   Kraus, Annabelle
   French, Randall
   Jaquish, Dawn
   Tsui, Crystal
   Erikson, Galina
   Spike, Benjamin T.
   Shokhirev, Maxim N.
   Liddle, Christopher
   Yu, Ruth T.
   Downes, Michael
   Evans, Ronald M.
   Saghatelian, Alan
   Lowy, Andrew M.
   Wahl, Geoffrey M.
TI Reprogramming pancreatic stellate cells via p53 activation: A putative target for pancreatic cancer therapy
SO PLOS ONE
LA English
DT Article
ID genetic alterations; tumor-growth; vitamin-d; fibroblasts; stroma; microenvironment; breast; identification; suppression; mutations
AB Pancreatic ductal adenocarcinoma (PDAC) is characterized by an extremely dense fibrotic stroma, which contributes to tumor growth, metastasis, and drug resistance. During tumorigenesis, quiescent pancreatic stellate cells (PSCs) are activated and become major contributors to fibrosis, by increasing growth factor signaling and extracellular matrix deposition. The p53 tumor suppressor is known to restrict tumor initiation and progression through cell autonomous mechanisms including apoptosis, cell cycle arrest, and senescence. There is growing evidence that stromal p53 also exerts anti-tumor activity by paracrine mechanisms, though a role for stromal p53 in PDAC has not yet been described. Here, we demonstrate that activation of stromal p53 exerts anti-tumor effects in PDAC. We show that primary cancer-associated PSCs (caPSCs) isolated from human PDAC express wild-type p53, which can be activated by the Mdm2 antagonist Nutlin-3a. Our work reveals that p53 acts as a major regulator of PSC activation and as a modulator of PDAC fibrosis. In vitro, p53 activation by Nutlin-3a induces profound transcriptional changes, which reprogram activated PSCs to quiescence. Using immunofluorescence and lipidomics, we have also found that p53 activation induces lipid droplet accumulation in both normal and tumor-associated fibroblasts, revealing a previously undescribed role for p53 in lipid storage. In vivo, treatment of tumor-bearing mice with the clinical form of Nutlin-3a induces stromal p53 activation, reverses caPSCs activation, and decreases fibrosis. All together our work uncovers new functions for stromal p53 in PDAC.
C1 [Saison-Ridinger, Maya; DelGiorno, Kathleen E.; Kraus, Annabelle; Tsui, Crystal; Yu, Ruth T.; Downes, Michael; Evans, Ronald M.; Wahl, Geoffrey M.] Salk Inst Biol Studies, Gene Express Lab, 10010 N Torrey Pines Rd, La Jolla, CA 92037 USA.
   [Zhang, Tejia; Saghatelian, Alan] Salk Inst Biol Studies, Clayton Fdn Peptide Biol Lab, Helmsley Ctr Genom Med, 10010 N Torrey Pines Rd, La Jolla, CA 92037 USA.
   [French, Randall; Jaquish, Dawn; Lowy, Andrew M.] Univ Calif San Diego, Dept Surg, Div Surg Oncol, Moores Canc Ctr, La Jolla, CA 92093 USA.
   [Erikson, Galina; Shokhirev, Maxim N.] Salk Inst Biol Studies, Integrat Genom & Bioinformat Core, 10010 N Torrey Pines Rd, La Jolla, CA 92037 USA.
   [Spike, Benjamin T.] Univ Utah, Huntsman Canc Inst, Dept Oncol Sci, Salt Lake City, UT USA.
   [Liddle, Christopher] Univ Sydney, Westmead Hosp, Storr Liver Ctr, Westmead Inst Med Res, Westmead, NSW, Australia.
   [Liddle, Christopher] Univ Sydney, Westmead Hosp, Sydney Med Sch, Westmead, NSW, Australia.
C3 Salk Institute; Salk Institute; University of California System; University of California San Diego; Salk Institute; Huntsman Cancer Institute; Utah System of Higher Education; University of Utah; University of Sydney; Westmead Institute for Medical Research; University of Sydney
RP Wahl, GM (通讯作者)，Salk Inst Biol Studies, Gene Express Lab, 10010 N Torrey Pines Rd, La Jolla, CA 92037 USA.
EM wahl@salk.edu
FU San Diego NCI Cancer Centers Council [PTC2014]; NIH [CA155620, CA014195]; Leona M. and Harry B Helmsley Charitable Trust [2012-PG-MED002]; Lustgarten Foundation; Stand Up to Cancer Dream Team Translational Cancer Research grant [SU2C-AACR-DT0509, SU2C-AACR-DT2016]; Freeberg Foundation; Dr. Frederick Paulsen Chair/Ferring Pharmaceuticals; Salk Alumni Faculty fellowship; Helmsley Charitable Trust; Salk Women and Science award; NCI Cancer Center Support Grant [CA014195]
CR Addadi Y, 2010, CANCER RES, V70, P9650, DOI 10.1158/0008-5472.CAN-10-1146
   Apte MV, 2015, PANCREATOLOGY, V15, PS32, DOI 10.1016/j.pan.2015.02.013
   Apte MV, 2012, FRONT PHYSIOL, V3, P0, DOI 10.3389/fphys.2012.00344
   Assaily W, 2011, MOL CELL, V44, P491, DOI 10.1016/j.molcel.2011.08.038
   Bachem MG, 1998, GASTROENTEROLOGY, V115, P421, DOI 10.1016/S0016-5085(98)70209-4
   Bar J, 2009, ONCOGENE, V28, P933, DOI 10.1038/onc.2008.445
   Bar J, 2010, SEMIN CELL DEV BIOL, V21, P47, DOI 10.1016/j.semcdb.2009.11.006
   Bieging KT, 2012, TRENDS CELL BIOL, V22, P97, DOI 10.1016/j.tcb.2011.10.006
   Blachnio-Zabielska AU, 2013, J LIPID RES, V54, P1705, DOI 10.1194/jlr.D035006
   BLIGH EG, 1959, CAN J BIOCHEM PHYS, V37, P911
   Boren J, 2012, CELL DEATH DIFFER, V19, P1561, DOI 10.1038/cdd.2012.34
   CAMPBELL I, 2009, CANCER RES, V69, P6769
   Campbell I, 2009, CANCER RES, V69, P6765, DOI 10.1158/0008-5472.CAN-08-4253
   Chai MG, 2013, JOVE-J VIS EXP, V0, P0, DOI DOI 10.3791/50395
   DAMERON KM, 1994, SCIENCE, V265, P1582, DOI 10.1126/science.7521539
   Davis TA, 2011, CHEM SCI, V2, P1076, DOI 10.1039/c1sc00061f
   Dull T, 1998, J VIROL, V72, P8463, DOI 10.1128/JVI.72.11.8463-8471.1998
   Erkan M, 2012, NAT REV GASTRO HEPAT, V9, P454, DOI 10.1038/nrgastro.2012.115
   Erkan M, 2012, GUT, V61, P172, DOI 10.1136/gutjnl-2011-301220
   Feig C, 2013, P NATL ACAD SCI USA, V110, P20212, DOI 10.1073/pnas.1320318110
   Feig C, 2012, CLIN CANCER RES, V18, P4266, DOI 10.1158/1078-0432.CCR-11-3114
   Froeling FEM, 2011, GASTROENTEROLOGY, V141, P1486, DOI 10.1053/j.gastro.2011.06.047
   Fukino K, 2007, JAMA-J AM MED ASSOC, V297, P2103, DOI 10.1001/jama.297.19.2103
   Gao ZJ, 2010, PANCREATOLOGY, V10, P186, DOI 10.1159/000236012
   HAMADA S, 2013, FRONT PHYSIOL, V4, P0
   He XY, 2015, CELL REP, V13, P888, DOI 10.1016/j.celrep.2015.09.045
   Herreros-Villanueva M, 2012, WORLD J GASTROENTERO, V18, P1286, DOI 10.3748/wjg.v18.i12.1286
   Hwang RF, 2008, CANCER RES, V68, P918, DOI 10.1158/0008-5472.CAN-07-5714
   JACKS T, 1994, CURR BIOL, V4, P1, DOI 10.1016/S0960-9822(00)00002-6
   Jacobetz MA, 2013, GUT, V62, P112, DOI 10.1136/gutjnl-2012-302529
   Jiang SX, 2015, ANAL METHODS-UK, V7, P8466, DOI 10.1039/c5ay01413a
   Kang SY, 2009, P NATL ACAD SCI USA, V106, P12115, DOI 10.1073/pnas.0903120106
   Kiaris H, 2005, CANCER RES, V65, P1627, DOI 10.1158/0008-5472.CAN-04-3791
   Kranz D, 2006, CANCER RES, V66, P10274, DOI 10.1158/0008-5472.CAN-06-1527
   Kurose K, 2002, NAT GENET, V32, P355, DOI 10.1038/ng1013
   Lesina M, 2011, CANCER CELL, V19, P456, DOI 10.1016/j.ccr.2011.03.009
   Levine AJ, 2009, NAT REV CANCER, V9, P749, DOI 10.1038/nrc2723
   Liu W, 2013, J LIPID RES, V54, P244, DOI 10.1194/jlr.M031732
   Lizardo DY, 2017, MOL BIOSYST, V13, P498, DOI 10.1039/c6mb00842a
   Lujambio A, 2013, CELL, V153, P449, DOI 10.1016/j.cell.2013.03.020
   Malumbres M, 2009, NAT REV CANCER, V9, P153, DOI 10.1038/nrc2602
   Masamune A, 2009, J GASTROENTEROL, V44, P249, DOI 10.1007/s00535-009-0013-2
   McAnoy AM, 2005, J AM SOC MASS SPECTR, V16, P1498, DOI 10.1016/j.jasms.2005.04.017
   Mei L, 2016, J GASTROINTEST ONCOL, V7, P487, DOI 10.21037/jgo.2016.03.03
   Michael D, 2003, SEMIN CANCER BIOL, V13, P49, DOI 10.1016/S1044-579X(02)00099-8
   Neesse A, 2011, GUT, V60, P861, DOI 10.1136/gut.2010.226092
   Ozdemir BC, 2014, CANCER CELL, V25, P719, DOI 10.1016/j.ccr.2014.04.005
   Olive KP, 2009, SCIENCE, V324, P1457, DOI 10.1126/science.1171362
   Procopio MG, 2015, NAT CELL BIOL, V17, P1193, DOI 10.1038/ncb3228
   Provenzano PP, 2012, CANCER CELL, V21, P418, DOI 10.1016/j.ccr.2012.01.007
   Qiu W, 2008, NAT GENET, V40, P650, DOI 10.1038/ng.117
   Reichrath J, 2014, FRONT PHYSIOL, V5, P0, DOI 10.3389/fphys.2014.00166
   Rhim AD, 2014, CANCER CELL, V25, P735, DOI 10.1016/j.ccr.2014.04.021
   Saghatelian A, 2004, BIOCHEMISTRY-US, V43, P14332, DOI 10.1021/bi0480335
   Sanchez-Macedo N, 2013, CELL DEATH DIFFER, V20, P659, DOI 10.1038/cdd.2012.168
   Sharon Y, 2013, JOVE-J VIS EXP, V0, P0, DOI DOI 10.3791/4425
   SHAULIAN E, 1992, MOL CELL BIOL, V12, P5581, DOI 10.1128/MCB.12.12.5581
   Sherman MH, 2014, CELL, V159, P80, DOI 10.1016/j.cell.2014.08.007
   Siegel RL, 2018, CA-CANCER J CLIN, V68, P7, DOI 10.3322/caac.21442
   Soussi T, 2007, CANCER CELL, V12, P303, DOI 10.1016/j.ccr.2007.10.001
   Tang D, 2013, INT J CANCER, V132, P993, DOI 10.1002/ijc.27715
   Thiam AR, 2017, J CELL SCI, V130, P315, DOI 10.1242/jcs.192021
   Thompson T, 2010, MOL CANCER THER, V9, P1158, DOI 10.1158/1535-7163.MCT-09-1036
   Tripathi S, 2015, CELL HOST MICROBE, V18, P723, DOI 10.1016/j.chom.2015.11.002
   Vassilev LT, 2004, CELL CYCLE, V3, P419
   Vonlaufen A, 2008, CANCER RES, V68, P2085, DOI 10.1158/0008-5472.CAN-07-2477
   Wade M, 2006, J BIOL CHEM, V281, P33036, DOI 10.1074/jbc.M605405200
   Welte MA, 2015, CURR BIOL, V25, PR470, DOI 10.1016/j.cub.2015.04.004
   Wernert N, 2001, ANTICANCER RES, V21, P2259
   Yahagi N, 2003, J BIOL CHEM, V278, P25395, DOI 10.1074/jbc.M302364200
   Zaugg K, 2011, GENE DEV, V25, P1041, DOI 10.1101/gad.1987211
NR 71
TC 24
Z9 31
U1 0
U2 7
PU PUBLIC LIBRARY SCIENCE
PI SAN FRANCISCO
PA 1160 BATTERY STREET, STE 100, SAN FRANCISCO, CA 94111 USA
SN 1932-6203
EI 
J9 PLOS ONE
JI PLoS One
PD DEC 6
PY 2017
VL 12
IS 12
BP 
EP 
DI 10.1371/journal.pone.0189051
PG 22
WC Multidisciplinary Sciences
SC Science & Technology - Other Topics
GA FO9MS
UT WOS:000417212200060
PM 29211796
DA 2023-09-23
ER

PT J
AU Birgani, MT
   Carloni, V
AF Birgani, Maryam Tahmasebi
   Carloni, Vinicio
TI Tumor Microenvironment, a Paradigm in Hepatocellular Carcinoma Progression and Therapy
SO INTERNATIONAL JOURNAL OF MOLECULAR SCIENCES
LA English
DT Review
DE cancer therapy; hepatocellular carcinoma; tumor microenvironment; immune cells; fibroblast cells; endothelial cells; extracellular matrix
ID hepatic stellate cells; fibroblast activation protein; cancer-associated fibroblasts; phase-ii trial; endothelial growth-factor; virus x-protein; extracellular-matrix; liver-cancer; tgf-beta; antiangiogenic therapy
AB Hepatocellular carcinoma (HCC) is among the most lethal and prevalent cancers in the human population. Different etiological factors such as hepatitis B and C virus, alcohol and diabetes cause liver injury followed by inflammation, necrosis and hepatocytes proliferation. Continuous cycles of this destructive-regenerative process culminates in liver cirrhosis which is characterized by regenerating nodules that progress to dysplastic nodules and ultimately HCC. Despite its significance, there is only an elemental understanding of the pathogenetic mechanisms, and there are only limited therapeutic options. Therefore, the study of the involved molecular mechanisms can open a new insight to define more effective treatment strategies. A variety of alterations have been reported in HCC patients, particularly the cancer-associated microenvironment components including immune cells, fibroblast cells, endothelial cells and extracellular matrix can support the neoplastic cells to proliferate, growth and invade. This review summarizes the current state of knowledge and highlights the principal challenges that are relevant to controlling this milieu.
C1 [Birgani, Maryam Tahmasebi] Ahvaz Jundishapur Univ Med Sci, Sch Med, Dept Med Genet, Ahvaz 63461, Iran.
   [Carloni, Vinicio] Univ Florence, Dept Expt & Clin Med, Largo Brambilla 3, I-50134 Florence, Italy.
C3 Ahvaz Jundishapur University of Medical Sciences (AJUMS); University of Florence
RP Carloni, V (通讯作者)，Univ Florence, Dept Expt & Clin Med, Largo Brambilla 3, I-50134 Florence, Italy.
EM maryam_tahmaseby@yahoo.com; vinicio.carloni@unifi.it
CR Akino T, 2009, AM J PATHOL, V175, P2657, DOI 10.2353/ajpath.2009.090202
   Al-Husein B, 2012, PHARMACOTHERAPY, V32, P1095, DOI 10.1002/phar.1147
   Ali A, 2014, WORLD J GASTROENTERO, V20, P10238, DOI 10.3748/wjg.v20.i30.10238
   Amann T, 2009, CANCER SCI, V100, P646, DOI 10.1111/j.1349-7006.2009.01087.x
   [Anonymous], 2015, INT J PHOTOENERGY, V0, P0, DOI DOI 10.1155/2015/431047
   Arii S, 1996, HEPATOLOGY, V24, P316
   Ataseven H, 2006, MEDIAT INFLAMM, V0, P0
   Balkwill F, 2001, LANCET, V357, P539, DOI 10.1016/S0140-6736(00)04046-0
   Baluk P, 2005, CURR OPIN GENET DEV, V15, P102, DOI 10.1016/j.gde.2004.12.005
   Baron JA, 2000, ANNU REV MED, V51, P511, DOI 10.1146/annurev.med.51.1.511
   Basu A, 2006, VIROLOGY, V349, P347, DOI 10.1016/j.virol.2006.02.023
   Bataller R, 2005, J CLIN INVEST, V115, P209, DOI 10.1172/JCI200524282
   Bellomo C, 2016, BRIT J CANCER, V115, P761, DOI 10.1038/bjc.2016.255
   Bonnans C, 2014, NAT REV MOL CELL BIO, V15, P786, DOI 10.1038/nrm3904
   Bosch FX, 2004, GASTROENTEROLOGY, V127, PS5, DOI 10.1053/j.gastro.2004.09.011
   Brittenden J, 1996, CANCER-AM CANCER SOC, V77, P1226, DOI 10.1002/(SICI)1097-0142(19960401)77:7<1226::AID-CNCR2>3.0.CO;2-G
   Cainap C, 2013, J CLIN ONCOL, V31, P0, DOI 10.1200/jco.2013.31.4_suppl.249
   Carloni V, 2004, ONCOGENE, V23, P1566, DOI 10.1038/sj.onc.1207287
   Carloni V, 2001, HEPATOLOGY, V34, P42, DOI 10.1053/jhep.2001.25224
   Carloni V, 2014, LIVER INT, V34, P834, DOI 10.1111/liv.12465
   Cha MY, 2004, HEPATOLOGY, V39, P1683, DOI 10.1002/hep.20245
   Chen GG, 2003, AM J PATHOL, V162, P1823, DOI 10.1016/S0002-9440(10)64317-9
   Chen JS, 2009, HEPATOL RES, V39, P177, DOI 10.1111/j.1872-034X.2008.00449.x
   Cheng AL, 2009, LANCET ONCOL, V10, P25, DOI 10.1016/S1470-2045(08)70285-7
   Christiansen VJ, 2007, ARCH BIOCHEM BIOPHYS, V457, P177, DOI 10.1016/j.abb.2006.11.006
   Chung TW, 2004, FASEB J, V18, P1123, DOI 10.1096/fj.03-1429fje
   Cirri P, 2011, AM J CANCER RES, V1, P482
   Coulouarn C, 2014, J HEPATOL, V60, P1306, DOI 10.1016/j.jhep.2014.02.003
   Coulouarn C, 2012, CANCER RES, V72, P2533, DOI 10.1158/0008-5472.CAN-11-3317
   Coussens LM, 2002, NATURE, V420, P860, DOI 10.1038/nature01322
   Cunha GR, 2003, INT J CANCER, V107, P1, DOI 10.1002/ijc.11335
   Davila JA, 2005, GUT, V54, P533, DOI 10.1136/gut.2004.052167
   Davis GE, 2005, CIRC RES, V97, P1093, DOI 10.1161/01.RES.0000191547.64391.e3
   Dhanasekaran Renumathy, 2016, F1000RES, V5, P0, DOI 10.12688/f1000research.6946.1
   Diehl AM, 1996, FASEB J, V10, P215, DOI 10.1096/fasebj.10.2.8641555
   Dong PP, 2016, INT J MOL SCI, V17, P0, DOI 10.3390/ijms17030320
   Dudley AC, 2012, CSH PERSPECT MED, V2, P0, DOI 10.1101/cshperspect.a006536
   Duncan MB, 2013, MATRIX BIOL, V32, P393, DOI 10.1016/j.matbio.2013.05.003
   DVORAK HF, 1986, NEW ENGL J MED, V315, P1650
   Egeblad M, 2002, NAT REV CANCER, V2, P161, DOI 10.1038/nrc745
   Faouzi S, 1999, LAB INVEST, V79, P485
   Farazi PA, 2006, NAT REV CANCER, V6, P674, DOI 10.1038/nrc1934
   Fidler IJ, 2003, NAT REV CANCER, V3, P453, DOI 10.1038/nrc1098
   Finn RS, 2009, EXPERT REV ANTICANC, V9, P503, DOI 10.1586/ERA.09.6
   Forbes SJ, 2011, BEST PRACT RES CL GA, V25, P207, DOI 10.1016/j.bpg.2011.02.006
   Friedman SL, 2008, PHYSIOL REV, V88, P125, DOI 10.1152/physrev.00013.2007
   Gao B, 2008, HEPATOLOGY, V47, P729, DOI 10.1002/hep.22034
   Gattazzo F, 2014, BBA-GEN SUBJECTS, V1840, P2506, DOI 10.1016/j.bbagen.2014.01.010
   Gressner AM, 2002, FRONT BIOSCI-LANDMRK, V7, PD793, DOI 10.2741/gressner
   Gu YJ, 2016, INT J MOL MED, V38, P903, DOI 10.3892/ijmm.2016.2692
   Hashizume H, 2000, AM J PATHOL, V156, P1363, DOI 10.1016/S0002-9440(10)65006-7
   Hayasaka A, 1996, HEPATOLOGY, V24, P1058
   Hemmings BA, 2012, CSH PERSPECT BIOL, V4, P0, DOI 10.1101/cshperspect.a011189
   Heneberg P, 2016, CRIT REV ONCOL HEMAT, V97, P303, DOI 10.1016/j.critrevonc.2015.09.008
   Hernanda PY, 2015, ONCOGENE, V34, P5055, DOI 10.1038/onc.2014.425
   Hida K, 2004, CANCER RES, V64, P8249, DOI 10.1158/0008-5472.CAN-04-1567
   HILDENBRAND R, 1995, BRIT J CANCER, V72, P818, DOI 10.1038/bjc.1995.419
   Hofmeister V, 2008, CANCER IMMUNOL IMMUN, V57, P1, DOI 10.1007/s00262-007-0365-5
   Honda K, 1998, BRIT J CANCER, V77, P776, DOI 10.1038/bjc.1998.126
   Huang Y, 2011, CLIN EXP METASTAS, V28, P567, DOI 10.1007/s10585-011-9392-x
   Hussain SP, 2007, ONCOGENE, V26, P2166, DOI 10.1038/sj.onc.1210279
   Hwang YH, 2004, HEPATOL RES, V29, P113, DOI 10.1016/j.hepres.2004.02.009
   Hynes RO, 2009, SCIENCE, V326, P1216, DOI 10.1126/science.1176009
   Ishibashi H, 2009, SEMIN IMMUNOPATHOL, V31, P399, DOI 10.1007/s00281-009-0155-6
   Jarvelainen H, 2009, PHARMACOL REV, V61, P198, DOI 10.1124/pr.109.001289
   Jia CC, 2013, PLOS ONE, V8, P0, DOI 10.1371/journal.pone.0063243
   Johnson PJ, 2013, J CLIN ONCOL, V31, P3517, DOI 10.1200/JCO.2012.48.4410
   Kali A, 2014, INDIAN J PHARMACOL, V46, P579, DOI 10.4103/0253-7613.144891
   Kalluri R, 2006, NAT REV CANCER, V6, P392, DOI 10.1038/nrc1877
   Kelly T, 2005, DRUG RESIST UPDATE, V8, P51, DOI 10.1016/j.drup.2005.03.002
   Kew MC, 2002, TOXICOLOGY, V181, P35, DOI 10.1016/S0300-483X(02)00251-2
   KIIRE CF, 1990, VACCINE, V8, PS107, DOI 10.1016/0264-410X(90)90229-F
   Kong LX, 2016, J EXP CLIN CANC RES, V35, P0, DOI 10.1186/s13046-016-0412-1
   Kudchadkar R, 2008, EXPERT OPIN INV DRUG, V17, P1769, DOI 10.1517/13543784.17.11.1769
   Kuyvenhoven JP, 2003, THROMB HAEMOSTASIS, V89, P718, DOI 10.1055/s-0037-1613578
   Lau EYT, 2016, CELL REP, V15, P1175, DOI 10.1016/j.celrep.2016.04.019
   Leask A, 2004, FASEB J, V18, P816, DOI 10.1096/fj.03-1273rev
   Lee UE, 2011, BEST PRACT RES CL GA, V25, P195, DOI 10.1016/j.bpg.2011.02.005
   Leonardi GC, 2012, INT J ONCOL, V40, P1733, DOI 10.3892/ijo.2012.1408
   Levy MT, 1999, HEPATOLOGY, V29, P1768, DOI 10.1002/hep.510290631
   Li L, 2016, ONCOL LETT, V12, P3045, DOI 10.3892/ol.2016.5110
   Li TJ, 2012, CANCER LETT, V318, P154, DOI 10.1016/j.canlet.2011.12.020
   Li XM, 1999, J EXP CLIN CANC RES, V18, P511
   Liu CJ, 2009, J HEPATOL, V50, P958, DOI 10.1016/j.jhep.2008.12.023
   Liu H, 2010, VIRUS GENES, V40, P174, DOI 10.1007/s11262-009-0441-3
   Liu J, 2016, CANCER LETT, V379, P49, DOI 10.1016/j.canlet.2016.05.022
   Liu Y, 2014, CELL MOL IMMUNOL, V11, P49, DOI 10.1038/cmi.2013.40
   Llovet JM, 2008, NEW ENGL J MED, V359, P378, DOI 10.1056/NEJMoa0708857
   Lu PF, 2011, CSH PERSPECT BIOL, V3, P0, DOI 10.1101/cshperspect.a005058
   Lu PF, 2012, J CELL BIOL, V196, P395, DOI 10.1083/jcb.201102147
   Mano Y, 2013, PATHOBIOLOGY, V80, P146, DOI 10.1159/000346196
   Mantovani A, 2008, NATURE, V454, P436, DOI 10.1038/nature07205
   Mantovani A, 2006, CANCER METAST REV, V25, P315, DOI 10.1007/s10555-006-9001-7
   Matter MS, 2014, J HEPATOL, V60, P855, DOI 10.1016/j.jhep.2013.11.031
   Mazzocca A, 2008, GASTROENTEROLOGY, V135, P244, DOI 10.1053/j.gastro.2008.03.024
   Mazzocca A, 2014, CANCER LETT, V351, P23, DOI 10.1016/j.canlet.2014.05.016
   McNamara MG, 2015, CANCER-AM CANCER SOC, V121, P1620, DOI 10.1002/cncr.29227
   Minguez B, 2009, CURR OPIN GASTROEN, V25, P186, DOI 10.1097/MOG.0b013e32832962a1
   Montella L, 2016, WORLD J GASTROENTERO, V22, P6114, DOI 10.3748/wjg.v22.i27.6114
   Mori Y, 2005, ONCOLOGY, V67, P411
   Mott JD, 2004, CURR OPIN CELL BIOL, V16, P558, DOI 10.1016/j.ceb.2004.07.010
   Murdoch C, 2004, BLOOD, V104, P2224, DOI 10.1182/blood-2004-03-1109
   Murray PJ, 2011, NAT REV IMMUNOL, V11, P723, DOI 10.1038/nri3073
   Naugler WE, 2007, SCIENCE, V317, P121, DOI 10.1126/science.1140485
   Nault JC, 2013, CANCER EPIDEM BIOMAR, V22, P1343, DOI 10.1158/1055-9965.EPI-13-0179
   Noy R, 2014, IMMUNITY, V41, P49, DOI 10.1016/j.immuni.2014.06.010
   ONeil BH, 2011, J CLIN ONCOL, V29, P2350, DOI 10.1200/JCO.2010.33.9432
   Ohlund D, 2014, J EXP MED, V211, P1503, DOI 10.1084/jem.20140692
   Okuda K, 1998, J GASTROEN HEPATOL, V13, PS294, DOI 10.1111/j.1440-1746.1998.tb01896.x
   Orimo A, 2005, CELL, V121, P335, DOI 10.1016/j.cell.2005.02.034
   Ostrand-Rosenberg S, 2009, J IMMUNOL, V182, P4499, DOI 10.4049/jimmunol.0802740
   Ou DP, 2007, INT J CANCER, V120, P1208, DOI 10.1002/ijc.22452
   Paik SY, 2003, MODERN PATHOL, V16, P86, DOI 10.1097/01.MP.0000047308.03300.9C
   Park JE, 1999, J BIOL CHEM, V274, P36505, DOI 10.1074/jbc.274.51.36505
   Peng SH, 2005, WORLD J GASTROENTERO, V11, P6521, DOI 10.3748/wjg.v11.i41.6521
   Pickup MW, 2014, EMBO REP, V15, P1243, DOI 10.15252/embr.201439246
   Poon RTP, 2004, BRIT J SURG, V91, P1354, DOI 10.1002/bjs.4594
   Pralhad T, 2003, J PHARM PHARMACOL, V55, P1045, DOI 10.1211/0022357021819
   Racanelli V, 2006, HEPATOLOGY, V43, PS54, DOI 10.1002/hep.21060
   Raskopf E, 2008, J HEPATOL, V49, P977, DOI 10.1016/j.jhep.2008.07.022
   Rawlings JS, 2004, J CELL SCI, V117, P1281, DOI 10.1242/jcs.00963
   REID LM, 1992, HEPATOLOGY, V15, P1198, DOI 10.1002/hep.1840150635
   Rombouts K, 2013, FIBROGENESIS TISSUE, V6, P0, DOI 10.1186/1755-1536-6-17
   Saxena NK, 2007, CANCER RES, V67, P2497, DOI 10.1158/0008-5472.CAN-06-3075
   Schauer IG, 2011, NEOPLASIA, V13, P393, DOI 10.1593/neo.101720
   Schmitz KJ, 2008, J HEPATOL, V48, P83, DOI 10.1016/j.jhep.2007.08.018
   Scott AM, 2003, CLIN CANCER RES, V9, P1639
   Serova M, 2015, ONCOTARGET, V6, P21614, DOI 10.18632/oncotarget.4308
   Shiga K, 2015, CANCERS, V7, P2443, DOI 10.3390/cancers7040902
   Shimoda M, 2010, SEMIN CELL DEV BIOL, V21, P19, DOI 10.1016/j.semcdb.2009.10.002
   Singh SR, 2016, CANCER LETT, V380, P203, DOI 10.1016/j.canlet.2016.04.009
   Sun MH, 2005, WORLD J GASTROENTERO, V11, P5931, DOI 10.3748/wjg.v11.i38.5931
   Takeishi K, 2011, SURG TODAY, V41, P1016, DOI 10.1007/s00595-011-0058-8
   Taketomi A, 2016, INT J CLIN ONCOL, V21, P213, DOI 10.1007/s10147-016-0966-0
   Takigawa Y, 2008, CURR DRUG TARGETS, V9, P1013, DOI 10.2174/138945008786786127
   Theocharis AD, 2016, ADV DRUG DELIVER REV, V97, P4, DOI 10.1016/j.addr.2015.11.001
   Thomas MB, 2007, CANCER-AM CANCER SOC, V110, P1059, DOI 10.1002/cncr.22886
   Thomas MB, 2009, J CLIN ONCOL, V27, P843, DOI 10.1200/JCO.2008.18.3301
   Thompson MD, 2007, HEPATOLOGY, V45, P1298, DOI 10.1002/hep.21651
   VANRENSBURG SJ, 1985, BRIT J CANCER, V51, P713, DOI 10.1038/bjc.1985.107
   Wang LY, 1996, INT J CANCER, V67, P620, DOI 10.1002/(SICI)1097-0215(19960904)67:5&lt;620::AID-IJC5&gt;3.0.CO;2-W
   Weiss A, 2013, WIRES DEV BIOL, V2, P47, DOI 10.1002/wdev.86
   Whittaker S, 2010, ONCOGENE, V29, P4989, DOI 10.1038/onc.2010.236
   Wirz W, 2008, DIFFERENTIATION, V76, P784, DOI 10.1111/j.1432-0436.2007.00260.x
   Xu BS, 2016, BMC GENOMICS, V17, P0, DOI 10.1186/s12864-015-2354-y
   Xu YP, 2016, ONCOTARGET, V7, P8866, DOI 10.18632/oncotarget.6839
   Yang JD, 2011, SEMIN CANCER BIOL, V21, P35, DOI 10.1016/j.semcancer.2010.10.007
   Zhang CY, 2009, CLIN CANCER RES, V15, P4017, DOI 10.1158/1078-0432.CCR-08-2824
   Zhang W, 2010, CLIN CANCER RES, V16, P3420, DOI 10.1158/1078-0432.CCR-09-2904
   Zhao WX, 2014, LAB INVEST, V94, P182, DOI 10.1038/labinvest.2013.139
   Zhu AX, 2007, CANCER-AM CANCER SOC, V110, P581, DOI 10.1002/cncr.22829
   Zhu AX, 2015, J CLIN ONCOL, V33, P559, DOI 10.1200/JCO.2013.53.7746
NR 152
TC 123
Z9 124
U1 2
U2 26
PU MDPI
PI BASEL
PA ST ALBAN-ANLAGE 66, CH-4052 BASEL, SWITZERLAND
SN 
EI 1422-0067
J9 INT J MOL SCI
JI Int. J. Mol. Sci.
PD FEB 15
PY 2017
VL 18
IS 2
BP 
EP 
DI 10.3390/ijms18020405
PG 19
WC Biochemistry & Molecular Biology; Chemistry, Multidisciplinary
SC Biochemistry & Molecular Biology; Chemistry
GA EM6YD
UT WOS:000395457700173
PM 28216578
DA 2023-09-23
ER

PT J
AU Shimizu, K
   Kirita, K
   Aokage, K
   Kojima, M
   Hishida, T
   Kuwata, T
   Fujii, S
   Ochiai, A
   Funai, K
   Yoshida, J
   Tsuboi, M
   Ishii, G
AF Shimizu, Kei
   Kirita, Keisuke
   Aokage, Keiju
   Kojima, Motohiro
   Hishida, Tomoyuki
   Kuwata, Takeshi
   Fujii, Satoshi
   Ochiai, Atsushi
   Funai, Kazuhito
   Yoshida, Junji
   Tsuboi, Masahiro
   Ishii, Genichiro
TI Clinicopathological significance of caveolin-1 expression by cancer-associated fibroblasts in lung adenocarcinoma
SO JOURNAL OF CANCER RESEARCH AND CLINICAL ONCOLOGY
LA English
DT Article
DE Lung adenocarcinoma; Cancer-associated fibroblast; Caveolin-1; Solid predominant subtype; Progression-free survival; Surgery
ID human prostate-cancer; protein-kinase-c; tgf-beta; carcinoma; survival; overexpression; tyrosine
AB Caveolin is an essential constituent of caveolae and has many biological functions. Expression of caveolin-1 in cancer cells was reported to be a prognostic marker in several types of cancers, the prognostic significance of its expression in cancer-associated fibroblasts (CAFs) has not been investigated. This study aimed to evaluate the clinicopathological significance of expression by CAFs in lung adenocarcinoma. We examined caveolin-1 expression in both CAFs and cancer cells in stage I invasive lung adenocarcinoma (n = 412) and analyzed the relationship between the expression and clinicopathological factors. Caveolin-1 expression by CAFs and cancer cells was observed in 12.1% and 7.8% of adenocarcinomas, respectively. Tumors with caveolin-1-positive CAFs had vascular and pleural invasion significantly more frequently than those with caveolin-1-negative CAF (p < 0.05). This was also the cases with tumors with caveolin-1-positive cancer cells (p < 0.01). Caveolin-1 expression by CAFs and that by cancer cells were significant predictors of shorter recurrence-free survival (p < 0.001). Caveolin-1 expression by CAFs and cancer cells was found in 25% and 30% of solid predominant subtype, respectively, but only 9.2% and 2.7% of non-solid predominant subtype, respectively. The frequency of cases with caveolin-1-positive CAFs or cancer cells was significantly higher in the solid predominant subtype than in non-solid predominant subtype (p < 0.001). Our current results highlight the prognostic importance of caveolin-1 expression by CAFs in stage I lung adenocarcinoma and provide new insights into the biological significance of caveolin-1 in the tumor microenvironment, especially in microenvironment of solid predominant adenocarcinoma.
C1 [Shimizu, Kei; Kirita, Keisuke; Kojima, Motohiro; Kuwata, Takeshi; Fujii, Satoshi; Ochiai, Atsushi; Ishii, Genichiro] Natl Canc Ctr, Div Pathol, Exploratory Oncol Res & Clin Trial Ctr, 6-5-1 Kashiwanoha, Kashiwa, Chiba 2778577, Japan.
   [Shimizu, Kei; Aokage, Keiju; Hishida, Tomoyuki; Yoshida, Junji; Tsuboi, Masahiro] Natl Canc Ctr Hosp East, Div Thorac Surg, 6-5-1 Kashiwanoha, Kashiwa, Chiba 2778577, Japan.
   [Shimizu, Kei; Funai, Kazuhito] Hamamatsu Univ Sch Med, Dept Surg 1, 1-20-1 Handayama, Hamamatsu, Shizuoka 4313192, Japan.
C3 National Cancer Center - Japan; National Cancer Center - Japan; Hamamatsu University School of Medicine
RP Ishii, G (通讯作者)，Natl Canc Ctr, Div Pathol, Exploratory Oncol Res & Clin Trial Ctr, 6-5-1 Kashiwanoha, Kashiwa, Chiba 2778577, Japan.
EM gishii@east.ncc.go.jp
FU National Cancer Center Research and Development Fund [26-A-16]; Foundation for the Promotion of Cancer Research; 3rd Term Comprehensive 10-Year Strategy for Cancer Control; Advanced Research for Medical Products Mining Programme of the National Institute of Biomedical Innovation (NIBIO); Grants-in-Aid for Scientific Research [26108007] Funding Source: KAKEN
CR Burgermeister E, 2003, ONCOGENE, V22, P3888, DOI 10.1038/sj.onc.1206625
   Calon A, 2014, SEMIN CANCER BIOL, V25, P15, DOI 10.1016/j.semcancer.2013.12.008
   Chen DL, 2014, ONCOL LETT, V8, P1409, DOI 10.3892/ol.2014.2385
   Cokakli M, 2009, BMC CANCER, V9, P0, DOI 10.1186/1471-2407-9-65
   Connolly EC, 2012, INT J BIOL SCI, V8, P964, DOI 10.7150/ijbs.4564
   Couet J, 1997, J BIOL CHEM, V272, P30429, DOI 10.1074/jbc.272.48.30429
   Goetz JG, 2011, CELL, V146, P148, DOI 10.1016/j.cell.2011.05.040
   Hoshino A, 2011, CANCER RES, V71, P4769, DOI 10.1158/0008-5472.CAN-10-3228
   Ishii G, 2016, ADV DRUG DELIVER REV, V99, P186, DOI 10.1016/j.addr.2015.07.007
   Kai WC, 2001, AM J PATHOL, V159, P1635, DOI 10.1016/S0002-9440(10)63010-6
   Karam JA, 2007, PROSTATE, V67, P614, DOI 10.1002/pros.20557
   Li SW, 1996, J BIOL CHEM, V271, P29182, DOI 10.1074/jbc.271.46.29182
   Luan TY, 2015, MED ONCOL, V32, P0, DOI 10.1007/s12032-015-0644-5
   Oka N, 1997, J BIOL CHEM, V272, P33416, DOI 10.1074/jbc.272.52.33416
   Park DS, 2001, BIOCHEMISTRY-US, V40, P3354, DOI 10.1021/bi002787b
   Parton RG, 2007, NAT REV MOL CELL BIO, V8, P185, DOI 10.1038/nrm2122
   Phiboonchaiyanan PP, 2016, CHEM-BIOL INTERACT, V250, P1, DOI 10.1016/j.cbi.2016.03.005
   Satoh T, 2003, CANCER-AM CANCER SOC, V97, P1225, DOI 10.1002/cncr.11198
   Senetta R, 2013, J CELL MOL MED, V17, P325, DOI 10.1111/jcmm.12030
   Senetta R, 2009, J NEUROPATH EXP NEUR, V68, P425, DOI 10.1097/NEN.0b013e31819ed0b7
   Simpkins SA, 2012, J PATHOL, V227, P490, DOI 10.1002/path.4034
   Takuwa T, 2012, ANN SURG ONCOL, V19, P3943, DOI 10.1245/s10434-012-2428-x
   Thomas CM, 2008, J CELL MOL MED, V12, P796, DOI 10.1111/j.1582-4934.2008.00295.x
   Tse EYT, 2012, J PATHOL, V226, P645, DOI 10.1002/path.3957
   Valcz G, 2014, J CLIN PATHOL, V67, P1026, DOI 10.1136/jclinpath-2014-202561
   van den Heuvel APJ, 2005, BIOCHEM J, V385, P795, DOI 10.1042/BJ20041449
   Williams TM, 2004, GENOME BIOL, V5, P0, DOI 10.1186/gb-2004-5-3-214
   Wu DQ, 2002, J BIOL CHEM, V277, P40449, DOI 10.1074/jbc.M206270200
   Yang G, 1999, CANCER RES, V59, P5719
   Zhan P, 2012, ONCOL REP, V27, P1072, DOI 10.3892/or.2011.1605
   Zhao XY, 2013, J ANAL METHODS CHEM, V2013, P0, DOI 10.1155/2013/581093
NR 31
TC 19
Z9 19
U1 0
U2 14
PU SPRINGER
PI NEW YORK
PA ONE NEW YORK PLAZA, SUITE 4600, NEW YORK, NY, UNITED STATES
SN 0171-5216
EI 1432-1335
J9 J CANCER RES CLIN
JI J. Cancer Res. Clin. Oncol.
PD FEB 15
PY 2017
VL 143
IS 2
BP 321
EP 328
DI 10.1007/s00432-016-2285-2
PG 8
WC Oncology
SC Oncology
GA EI6TF
UT WOS:000392629100014
PM 27771795
DA 2023-09-23
ER

PT J
AU Ostman, A
AF Ostman, Arne
TI PDGF receptors in tumor stroma: Biological effects and associations with prognosis and response to treatment
SO ADVANCED DRUG DELIVERY REVIEWS
LA English
DT Review
DE Tumor microenvironment; PDGF/PDGF receptors; Pericytes; Cancer-associated fibroblasts
ID growth-factor receptors; mesenchymal stem-cells; breast-cancer; plasminogen-activator; affibody molecules; adjuvant tamoxifen; beta expression; factor-a; metastasis; pericytes
AB Platelet-derived growth factor (PDGF) ligands and their receptors (PDGFR alpha and PDGFR beta) regulate mesenchymal cells, such as fibroblasts and pericytes. These cells are important constituents of tumor stroma where they impact on tumor growth, metastasis and drug response. Studies in model systems have demonstrated ability of the PDGF system to regulate the tumor-stimulatory effects of fibroblasts, as well as their ability to promote cancer cell migration and invasion. Animal studies imply PDGFR-signaling as a regulator of tumor drug uptake. Emerging correlative analyses of different tumor collections are identifying clinically relevant variations in stromal PDGFR status, and associations between PDGFR status in tumor stroma and survival. These associations could either relate to effects of stromal PDGFR signaling on the natural course of the disease or response to treatment. The availability of clinically approved PDGFR-inhibitory drugs suggest interesting possibilities for novel clinical studies, performed on selected patient sub-groups, which further exploits tumor stroma-derived PDGFR signaling. (C) 2017 Elsevier B.V. All rights reserved.
C1 [Ostman, Arne] Karolinska Inst, Dept Oncol Pathol, Stockholm, Sweden.
C3 Karolinska Institutet
RP Ostman, A (通讯作者)，Karolinska Inst, Dept Oncol Pathol, Stockholm, Sweden.
EM Arne.Ostman@ki.se
FU Cancerfonden; Swedish Research Council; Radiumhemmets forskningsfonder; Stockholm City Council
CR Abramsson A, 2002, CIRCULATION, V105, P112, DOI 10.1161/hc0102.101437
   Anderberg C, 1900, V69, V0, P0
   Andrae J, 2008, GENE DEV, V22, P1276, DOI 10.1101/gad.1653708
   Bansal R, 2012, MOL CANCER THER, V11, P2419, DOI 10.1158/1535-7163.MCT-11-0758
   Baranowska-Kortylewicz J, 2005, CANCER RES, V65, P7824, DOI 10.1158/0008-5472.CAN-04-3991
   Betsholtz C, 2004, CYTOKINE GROWTH F R, V15, P215, DOI 10.1016/j.cytogfr.2004.03.005
   Campbell JS, 2005, P NATL ACAD SCI USA, V102, P3389, DOI 10.1073/pnas.0409722102
   Cooke VG, 2012, CANCER CELL, V21, P66, DOI 10.1016/j.ccr.2011.11.024
   Corvigno S, 2016, ONCOTARGET, V7, P18573, DOI 10.18632/oncotarget.7613
   Crowley MR, 2005, DEV BIOL, V279, P58, DOI 10.1016/j.ydbio.2004.11.034
   Ehnman M, 1900, V28, V0, P0
   Ehnman M, 2014, EXPERT OPIN INV DRUG, V23, P211, DOI 10.1517/13543784.2014.847086
   FORSBERG K, 1993, P NATL ACAD SCI USA, V90, P393, DOI 10.1073/pnas.90.2.393
   Fredriksson L, 2005, J BIOL CHEM, V280, P26856, DOI 10.1074/jbc.M503388200
   Fredriksson L, 2004, EMBO J, V23, P3793, DOI 10.1038/sj.emboj.7600397
   Frings O, 2013, AM J PATHOL, V182, P2037, DOI 10.1016/j.ajpath.2013.02.018
   Frodin M, 2017, BRIT J CANCER, V116, P195, DOI 10.1038/bjc.2016.407
   Furuhashi M, 2004, CANCER RES, V64, P2725, DOI 10.1158/0008-5472.CAN-03-1489
   Hagglof C, 2010, PLOS ONE, V5, P0, DOI 10.1371/journal.pone.0010747
   Heldin CH, 2013, CELL COMMUN SIGNAL, V11, P0, DOI 10.1186/1478-811X-11-97
   Heldin CH, 1998, BBA-REV CANCER, V1378, PF79, DOI 10.1016/S0304-419X(98)00015-8
   Hong J, 2015, JNCI-J NATL CANCER I, V107, P0, DOI 10.1093/jnci/djv209
   Hosaka K, 2013, NAT COMMUN, V4, P0, DOI 10.1038/ncomms3129
   Jarvius M, 2007, MOL CELL PROTEOMICS, V6, P1500, DOI 10.1074/mcp.M700166-MCP200
   Karnoub AE, 2007, NATURE, V449, P557, DOI 10.1038/nature06188
   Kazlauskas A, 2017, GENE, V614, P1, DOI 10.1016/j.gene.2017.03.003
   Keskin D, 2015, CELL REP, V10, P1066, DOI 10.1016/j.celrep.2015.01.035
   Kim J, 2016, JCI INSIGHT, V1, P0, DOI 10.1172/jci.insight.90733
   Kitadai Y, 1900, V119, V0, P0
   Kodama M, 2010, CANCER SCI, V101, P1984, DOI 10.1111/j.1349-7006.2010.01639.x
   Koos B, 2009, AM J PATHOL, V175, P1631, DOI 10.2353/ajpath.2009.081022
   Lindborg M, 2011, J MOL BIOL, V407, P298, DOI 10.1016/j.jmb.2011.01.033
   McCarty MF, 2007, J CLIN INVEST, V117, P2114, DOI 10.1172/JCI31334
   Mezheyeuski A, 2016, ONCOTARGET, V7, P41948, DOI 10.18632/oncotarget.9632
   Miyazawa K, 1998, J BIOL CHEM, V273, P25495, DOI 10.1074/jbc.273.39.25495
   Nisancioglu MH, 2010, CANCER RES, V70, P5109, DOI 10.1158/0008-5472.CAN-09-4245
   Nordby Y, 2017, SCI REP-UK, V7, P0, DOI 10.1038/srep43378
   Omura T, 1997, J BIOL CHEM, V272, P12676, DOI 10.1074/jbc.272.19.12676
   Paulsson J, 1900, V175, V0, P0
   Paulsson J, 2017, J PATHOL CLIN RES, V3, P38, DOI 10.1002/cjp2.56
   Paulsson J, 2014, FUTURE ONCOL, V10, P1695, DOI 10.2217/FON.14.83
   Paulsson J, 2011, INT J CANCER, V128, P1981, DOI 10.1002/ijc.25528
   Pena C, 2013, CANCER RES, V73, P1287, DOI 10.1158/0008-5472.CAN-12-1875
   Pietras K, 2003, CLIN CANCER RES, V9, P3779
   Pietras K, 2005, J CLIN ONCOL, V23, P939, DOI 10.1200/JCO.2005.07.093
   Pietras K, 2002, CANCER RES, V62, P5476
   Pietras K, 2001, CANCER RES, V61, P2929
   Pietras K, 2008, PLOS MED, V5, P123, DOI 10.1371/journal.pmed.0050019
   Prakash J, 2010, J CONTROL RELEASE, V148, PE116, DOI 10.1016/j.jconrel.2010.07.088
   Reed RK, 2010, CARDIOVASC RES, V87, P211, DOI 10.1093/cvr/cvq143
   Rutqvist LE, 2007, ACTA ONCOL, V46, P133, DOI 10.1080/02841860601034834
   Ryden L, 2005, EUR J CANCER, V41, P256, DOI 10.1016/j.ejca.2004.06.030
   Shao ZM, 2000, ONCOGENE, V19, P4337, DOI 10.1038/sj.onc.1203785
   Shinagawa K, 2013, INT J CANCER, V132, P813, DOI 10.1002/ijc.27735
   Siegfried G, 2005, ONCOGENE, V24, P6925, DOI 10.1038/sj.onc.1208838
   Siegfried G, 2003, CANCER RES, V63, P1458
   Skobe M, 1998, P NATL ACAD SCI USA, V95, P1050, DOI 10.1073/pnas.95.3.1050
   Stahl S, 2017, TRENDS BIOTECHNOL, V35, P691, DOI 10.1016/j.tibtech.2017.04.007
   Strand J, 2014, MOL PHARMACEUT, V11, P3957, DOI 10.1021/mp500284t
   Suzuki S, 2010, BMC CANCER, V10, P0, DOI 10.1186/1471-2407-10-659
   Tap WD, 2016, LANCET, V388, P488, DOI 10.1016/S0140-6736(16)30587-6
   Tejada ML, 2006, CLIN CANCER RES, V12, P2676, DOI 10.1158/1078-0432.CCR-05-1770
   Tolaney SM, 2015, P NATL ACAD SCI USA, V112, P14325, DOI 10.1073/pnas.1518808112
   Tolmachev V, 2014, J NUCL MED, V55, P294, DOI 10.2967/jnumed.113.121814
   Ustach CV, 2010, CANCER RES, V70, P9631, DOI 10.1158/0008-5472.CAN-10-0511
   Ustach CV, 2005, MOL CELL BIOL, V25, P6279, DOI 10.1128/MCB.25.14.6279-6288.2005
   van der Graaf WTA, 2012, LANCET, V379, P1879, DOI 10.1016/S0140-6736(12)60651-5
   Wu P, 2015, TRENDS PHARMACOL SCI, V36, P422, DOI 10.1016/j.tips.2015.04.005
   Yang YL, 2016, NAT COMMUN, V7, P0, DOI 10.1038/ncomms11385
   Yuzawa S, 2012, MED ONCOL, V29, P2824, DOI 10.1007/s12032-012-0193-0
NR 70
TC 52
Z9 55
U1 0
U2 20
PU ELSEVIER
PI AMSTERDAM
PA RADARWEG 29, 1043 NX AMSTERDAM, NETHERLANDS
SN 0169-409X
EI 1872-8294
J9 ADV DRUG DELIVER REV
JI Adv. Drug Deliv. Rev.
PD NOV 1
PY 2017
VL 121
IS 
BP 117
EP 123
DI 10.1016/j.addr.2017.09.022
PG 7
WC Pharmacology & Pharmacy
SC Pharmacology & Pharmacy
GA FQ8QC
UT WOS:000418627000009
PM 28970051
DA 2023-09-23
ER

PT J
AU Alkasalias, T
   Alexeyenko, A
   Hennig, K
   Danielsson, F
   Lebbink, RJ
   Fielden, M
   Turunen, SP
   Lehti, K
   Kashuba, V
   Madapura, HS
   Bozoky, B
   Lundberg, E
   Balland, M
   Guven, H
   Klein, G
   Gad, AKB
   Pavlova, T
AF Alkasalias, Twana
   Alexeyenko, Andrey
   Hennig, Katharina
   Danielsson, Frida
   Lebbink, Robert Jan
   Fielden, Matthew
   Turunen, S. Pauliina
   Lehti, Kaisa
   Kashuba, Vladimir
   Madapura, Harsha S.
   Bozoky, Benedek
   Lundberg, Emma
   Balland, Martial
   Guven, Hayrettin
   Klein, George
   Gad, Annica K. B.
   Pavlova, Tatiana
TI RhoA knockout fibroblasts lose tumor-inhibitory capacity in vitro and promote tumor growth in vivo
SO PROCEEDINGS OF THE NATIONAL ACADEMY OF SCIENCES OF THE UNITED STATES OF AMERICA
LA English
DT Article
DE Rho GTPases; RhoA; cancer-associated fibroblasts; tumor-inhibitory capacity; cytoskeleton
ID gene-set; cell; force; progression; metastasis; myofibroblasts; expression; invasion; contact; gtpases
AB Fibroblasts are a main player in the tumor-inhibitory microenvironment. Upon tumor initiation and progression, fibroblasts can lose their tumor-inhibitory capacity and promote tumor growth. The molecular mechanisms that underlie this switch have not been defined completely. Previously, we identified four proteins over-expressed in cancer-associated fibroblasts and linked to Rho GTPase signaling. Here, we show that knocking out the Ras homolog family member A (RhoA) gene in normal fibroblasts decreased their tumor-inhibitory capacity, as judged by neighbor suppression in vitro and accompanied by promotion of tumor growth in vivo. This also induced PC3 cancer cell motility and increased colony size in 2D cultures. RhoA knockout in fibroblasts induced vimentin intermediate filament reorganization, accompanied by reduced contractile force and increased stiffness of cells. There was also loss of wide F-actin stress fibers and large focal adhesions. In addition, we observed a significant loss of a-smooth muscle actin, which indicates a difference between RhoA knockout fibroblasts and classic cancer-associated fibroblasts. In 3D collagen matrix, RhoA knockout reduced fibroblast branching and meshwork formation and resulted in more compactly clustered tumor-cell colonies in coculture with PC3 cells, which might boost tumor stem-like properties. Coculturing RhoA knockout fibroblasts and PC3 cells induced expression of proinflammatory genes in both. Inflammatory mediators may induce tumor cell stemness. Network enrichment analysis of transcriptomic changes, however, revealed that the Rho signaling pathway per se was significantly triggered only after coculturing with tumor cells. Taken together, our findings in vivo and in vitro indicate that Rho signaling governs the inhibitory effects by fibroblasts on tumor-cell growth.
C1 [Alkasalias, Twana; Alexeyenko, Andrey; Turunen, S. Pauliina; Lehti, Kaisa; Kashuba, Vladimir; Madapura, Harsha S.; Bozoky, Benedek; Guven, Hayrettin; Klein, George; Pavlova, Tatiana] Karolinska Inst, Dept Microbiol, Tumour & Cell Biol, S-17177 Stockholm, Sweden.
   [Alkasalias, Twana] Salahaddin Univ, Coll Sci, Dept Biol, Irbil 44002, Iraq.
   [Alexeyenko, Andrey; Danielsson, Frida] Karolinska Inst, Natl Bioinformat Infrastruct Sweden, Sci Life Lab, S-17177 Stockholm, Sweden.
   [Hennig, Katharina; Balland, Martial] Univ Joseph Fourier Grenoble 1, Lab Interdisciplinaire Phys, F-38402 St Martin Dheres, France.
   [Lebbink, Robert Jan] Univ Med Ctr Utrecht, Dept Med Microbiol, NL-3584 CX Utrecht, Netherlands.
   [Fielden, Matthew] Albanova Univ Ctr, Royal Inst Technol, Kungliga Tekniska Hogskolan, Dept Appl Phys,Nanostruct Phys, S-10691 Stockholm, Sweden.
   [Lehti, Kaisa] Univ Helsinki, Finnish Canc Inst, Genome Scale Biol, Res Programmes Unit, FI-00014 Helsinki, Finland.
   [Kashuba, Vladimir] Natl Acad Sci Ukraine, Inst Mol Biol & Genet, Dept Mol Oncogenet, UA-01004 Kiev, Ukraine.
   [Lundberg, Emma] Royal Inst Technol, Kungliga Tekniska Hogskolan, Cell Profiling Facil, Sci Life Lab, S-17177 Stockholm, Sweden.
   [Gad, Annica K. B.] Karolinska Inst, Dept Med Biochem & Biophys, Div Translat Med, Sci Life Lab, S-17177 Stockholm, Sweden.
C3 Karolinska Institutet; Salahaddin University; Karolinska Institutet; UDICE-French Research Universities; Communaute Universite Grenoble Alpes; Universite Grenoble Alpes (UGA); Utrecht University; Utrecht University Medical Center; Royal Institute of Technology; University of Helsinki; National Academy of Sciences Ukraine; Institute of Molecular Biology & Genetics of NASU; Royal Institute of Technology; Karolinska Institutet
RP Klein, G; Pavlova, T (通讯作者)，Karolinska Inst, Dept Microbiol, Tumour & Cell Biol, S-17177 Stockholm, Sweden.; Gad, AKB (通讯作者)，Karolinska Inst, Dept Med Biochem & Biophys, Div Translat Med, Sci Life Lab, S-17177 Stockholm, Sweden.
EM georg.klein@ki.se; Annica.Gad@ki.se; tatiana.pavlova@ki.se
FU Swedish Research Council; Swedish Cancer Society; National Bioinformatics Infrastructure Sweden; Syskonen Svenssons Foundation; Ollie and Elof Ericssons Foundation; Concern Foundation, Los Angeles; Cancer Research Institute, New York; Emil och Wera Cornells Stiftelse; Dutch Cancer Society [UU 2012-5667]
CR Alexeyenko A, 2015, J EXP CLIN CANC RES, V34, P0, DOI 10.1186/s13046-015-0178-x
   Alexeyenko A, 2012, BMC BIOINFORMATICS, V13, P0, DOI 10.1186/1471-2105-13-226
   Alexeyenko A, 2009, GENOME RES, V19, P1107, DOI 10.1101/gr.087528.108
   Alkasalias T, 2014, P NATL ACAD SCI USA, V111, P17188, DOI 10.1073/pnas.1419554111
   Arthur WT, 2002, BIOL RES, V35, P239, DOI 10.4067/S0716-97602002000200016
   Avnet S, 2017, INT J CANCER, V140, P1331, DOI 10.1002/ijc.30540
   Bayerlova M, 2015, BMC BIOINFORMATICS, V16, P0, DOI 10.1186/s12859-015-0751-5
   Bozoky B, 2013, INT J CANCER, V133, P286, DOI 10.1002/ijc.28035
   Calvo F, 2013, NAT CELL BIOL, V15, P637, DOI 10.1038/ncb2756
   Chang TS, 2016, PLOS ONE, V11, P0, DOI 10.1371/journal.pone.0149897
   Chopinet L, 2013, MICRON, V48, P26, DOI 10.1016/j.micron.2013.02.003
   ChrzanowskaWodnicka M, 1996, J CELL BIOL, V133, P1403, DOI 10.1083/jcb.133.6.1403
   De Wever O, 2004, J CELL SCI, V117, P4691, DOI 10.1242/jcs.01322
   De Wever O, 2008, INT J CANCER, V123, P2229, DOI 10.1002/ijc.23925
   Donjacour A A, 1991, CANCER TREAT RES, V53, P335
   Erez N, 2010, CANCER CELL, V17, P135, DOI 10.1016/j.ccr.2009.12.041
   Flaberg E, 2012, INT J CANCER, V131, P2274, DOI 10.1002/ijc.27521
   Flaberg E, 2011, INT J CANCER, V128, P2793, DOI 10.1002/ijc.25612
   Gad AKB, 2012, FASEB J, V26, P2374, DOI 10.1096/fj.11-195800
   Geneste O, 2002, J CELL BIOL, V157, P831, DOI 10.1083/jcb.200203126
   Gopinath SD, 2007, J CELL SCI, V120, P3086, DOI 10.1242/jcs.006619
   Hoffman BD, 2011, NATURE, V475, P316, DOI 10.1038/nature10316
   Huang XW, 2012, AM J RESP CELL MOL, V47, P340, DOI 10.1165/rcmb.2012-0050OC
   HUTTER JL, 1993, REV SCI INSTRUM, V64, P1868, DOI 10.1063/1.1143970
   Jatho A, 2015, PLOS ONE, V10, P0, DOI 10.1371/journal.pone.0137519
   Jeggari A, 2017, BMC BIOINFO IN PRESS, V0, P0
   Kalluri R, 2006, NAT REV CANCER, V6, P392, DOI 10.1038/nrc1877
   Karagiannis GS, 2012, MOL CANCER RES, V10, P1403, DOI 10.1158/1541-7786.MCR-12-0307
   Kenny PA, 2003, INT J CANCER, V107, P688, DOI 10.1002/ijc.11491
   Kumar S, 2009, CANCER METAST REV, V28, P113, DOI 10.1007/s10555-008-9173-4
   Lessey EC, 2012, BIOCHEMISTRY-US, V51, P7420, DOI 10.1021/bi300758e
   Mack CP, 2001, J BIOL CHEM, V276, P341, DOI 10.1074/jbc.M005505200
   MINTZ B, 1975, P NATL ACAD SCI USA, V72, P3585, DOI 10.1073/pnas.72.9.3585
   Mogilner A, 2009, CURR BIOL, V19, PR762, DOI 10.1016/j.cub.2009.06.053
   Mookherjee N, 2006, J IMMUNOL, V176, P2455, DOI 10.4049/jimmunol.176.4.2455
   Mullin BH, 2014, PLOS ONE, V9, P0, DOI 10.1371/journal.pone.0098116
   Nemeth JA, 1999, CANCER RES, V59, P1987
   Olumi AF, 1999, CANCER RES, V59, P5002
   Rathje LSZ, 2014, P NATL ACAD SCI USA, V111, P1515, DOI 10.1073/pnas.1300238111
   Raz Y, 2013, EXP CELL RES, V319, P1596, DOI 10.1016/j.yexcr.2013.03.022
   RonnovJessen L, 1996, PHYSIOL REV, V76, P69, DOI 10.1152/physrev.1996.76.1.69
   Sambandamoorthy S, 2015, BIOL OPEN, V4, P885, DOI 10.1242/bio.011825
   Stachowiak MR, 2014, P NATL ACAD SCI USA, V111, P17528, DOI 10.1073/pnas.1417686111
   STOKER MGP, 1966, J CELL SCI, V1, P297
   Sugiyama N, 2010, CANCER RES, V70, P7851, DOI 10.1158/0008-5472.CAN-10-1223
   Sun Y, 2015, PLOS ONE, V10, P0, DOI 10.1371/journal.pone.0132677
   Tseng QZ, 2011, LAB CHIP, V11, P2231, DOI 10.1039/c0lc00641f
   van de Weijer ML, 2014, NAT COMMUN, V5, P0, DOI 10.1038/ncomms4832
   WANG M, 1991, DIFFERENTIATION, V48, P115, DOI 10.1111/j.1432-0436.1991.tb00250.x
   Zhao XH, 2007, J CELL SCI, V120, P1801, DOI 10.1242/jcs.001586
   Zhou Y, 2013, J CLIN INVEST, V123, P1096, DOI 10.1172/JCI66700
NR 51
TC 27
Z9 27
U1 2
U2 13
PU NATL ACAD SCIENCES
PI WASHINGTON
PA 2101 CONSTITUTION AVE NW, WASHINGTON, DC 20418 USA
SN 0027-8424
EI 
J9 P NATL ACAD SCI USA
JI Proc. Natl. Acad. Sci. U. S. A.
PD FEB 21
PY 2017
VL 114
IS 8
BP E1413
EP E1421
DI 10.1073/pnas.1621161114
PG 9
WC Multidisciplinary Sciences
SC Science & Technology - Other Topics
GA EM1TI
UT WOS:000395099500014
PM 28174275
DA 2023-09-23
ER

PT J
AU Spurgeon, ME
   Lambert, PF
AF Spurgeon, Megan E.
   Lambert, Paul F.
TI Human Papillomavirus and the Stroma: Bidirectional Crosstalk during the Virus Life Cycle and Carcinogenesis
SO VIRUSES-BASEL
LA English
DT Review
DE human papillomavirus; stroma; tumor microenvironment; cervical cancer; paracrine signaling; epithelial-stromal interactions
ID cancer-associated fibroblasts; estrogen-receptor-alpha; cervical intraepithelial neoplasia; keratinocyte growth-regulation; transgenic mouse models; type-16 e6; cellular immunosuppression; squamous carcinogenesis; tumor microenvironment; malignant progression
AB Human papillomaviruses (HPVs) are double-stranded DNA (dsDNA) tumor viruses that are causally associated with human cancers of the anogenital tract, skin, and oral cavity. Despite the availability of prophylactic vaccines, HPVs remain a major global health issue due to inadequate vaccine availability and vaccination coverage. The HPV life cycle is established and completed in the terminally differentiating stratified epithelia, and decades of research using in vitro organotypic raft cultures and in vivo genetically engineered mouse models have contributed to our understanding of the interactions between HPVs and the epithelium. More recently, important and emerging roles for the underlying stroma, or microenvironment, during the HPV life cycle and HPV-induced disease have become clear. This review discusses the current understanding of the bidirectional communication and relationship between HPV-infected epithelia and the surrounding microenvironment. As is the case with other human cancers, evidence suggests that the stroma functions as a significant partner in tumorigenesis and helps facilitate the oncogenic potential of HPVs in the stratified epithelium.
C1 [Spurgeon, Megan E.; Lambert, Paul F.] Univ Wisconsin, Dept Oncol, McArdle Lab Canc Res, Madison, WI 53705 USA.
C3 University of Wisconsin System; University of Wisconsin Madison
RP Lambert, PF (通讯作者)，Univ Wisconsin, Dept Oncol, McArdle Lab Canc Res, Madison, WI 53705 USA.
EM megan.spurgeon@wisc.edu; plambert@wisc.edu
FU National Institutes of Health (NIH) [CA022443, CA211246]
CR ARBEIT JM, 1994, J VIROL, V68, P4358, DOI 10.1128/JVI.68.7.4358-4368.1994
   Arbeit JM, 1996, ONCOGENE, V13, P1847
   Arbeit JM, 1996, P NATL ACAD SCI USA, V93, P2930, DOI 10.1073/pnas.93.7.2930
   Baseman JG, 2005, J CLIN VIROL, V32, PS16, DOI 10.1016/j.jcv.2004.12.008
   Bergot AS, 2014, PLOS PATHOG, V10, P0, DOI 10.1371/journal.ppat.1004466
   Bernard HU, 2010, VIROLOGY, V401, P70, DOI 10.1016/j.virol.2010.02.002
   Bhowmick NA, 2004, NATURE, V432, P332, DOI 10.1038/nature03096
   Bodily J, 2011, TRENDS MICROBIOL, V19, P33, DOI 10.1016/j.tim.2010.10.002
   Bolpetti A, 2010, BMC IMMUNOL, V11, P0, DOI 10.1186/1471-2172-11-27
   Brake T, 2005, P NATL ACAD SCI USA, V102, P2490, DOI 10.1073/pnas.0409883102
   Bronowicka-Klys DE, 2016, BIOMED PHARMACOTHER, V84, P1945, DOI 10.1016/j.biopha.2016.11.007
   Rodriguez AC, 2010, JNCI-J NATL CANCER I, V102, P315, DOI 10.1093/jnci/djq001
   Chapman S, 2014, STEM CELL RES THER, V5, P0, DOI 10.1186/scrt449
   Chen W, 2007, VIROLOGY, V367, P168, DOI 10.1016/j.virol.2007.05.030
   Chiantore MV, 2016, J CANCER RES CLIN, V142, P1751, DOI 10.1007/s00432-016-2189-1
   Chow MT, 2014, CANCER IMMUNOL RES, V2, P1125, DOI 10.1158/2326-6066.CIR-14-0160
   Choyce A, 2013, PLOS ONE, V8, P0, DOI 10.1371/journal.pone.0057798
   Chung SH, 2013, HORM CANCER-US, V4, P50, DOI 10.1007/s12672-012-0125-7
   Chung SH, 2010, TRENDS ENDOCRIN MET, V21, P504, DOI 10.1016/j.tem.2010.03.005
   Chung SH, 2009, P NATL ACAD SCI USA, V106, P19467, DOI 10.1073/pnas.0911436106
   Chung SH, 2008, CANCER RES, V68, P9928, DOI 10.1158/0008-5472.CAN-08-2051
   Cichon AC, 2013, ONCOTARGET, V4, P1103, DOI 10.18632/oncotarget.1078
   Cogliano V, 2005, LANCET ONCOL, V6, P204, DOI 10.1016/S1470-2045(05)70086-3
   Cooke PS, 1997, P NATL ACAD SCI USA, V94, P6535, DOI 10.1073/pnas.94.12.6535
   Coussens LM, 1999, GENE DEV, V13, P1382, DOI 10.1101/gad.13.11.1382
   Coussens LM, 1996, AM J PATHOL, V149, P1899
   Coussens LM, 2000, CELL, V103, P481, DOI 10.1016/S0092-8674(00)00139-2
   Cunha GR, 2004, ARCH HISTOL CYTOL, V67, P417, DOI 10.1679/aohc.67.417
   CUNHA GR, 1976, J EXP ZOOL, V196, P361, DOI 10.1002/jez.1401960310
   DAnna R, 2001, J NATL CANCER I, V93, P1843, DOI 10.1093/jnci/93.24.1843
   DSouza G, 2007, NEW ENGL J MED, V356, P1944, DOI 10.1056/NEJMoa065497
   Dall KL, 2008, CANCER RES, V68, P8249, DOI 10.1158/0008-5472.CAN-08-1741
   de Martel C, 2012, LANCET ONCOL, V13, P0, DOI 10.1016/S1470-2045(12)70137-7
   de Villiers EM, 2013, VIROLOGY, V445, P2, DOI 10.1016/j.virol.2013.04.023
   den Boon JA, 2015, P NATL ACAD SCI USA, V112, PE3255, DOI 10.1073/pnas.1509322112
   Doorbar J, 2015, REV MED VIROL, V25, P2, DOI 10.1002/rmv.1822
   EL Ghalbzouri A, 2004, WOUND REPAIR REGEN, V12, P359, DOI 10.1111/j.1067-1927.2004.012306.x
   Erez N, 2010, CANCER CELL, V17, P135, DOI 10.1016/j.ccr.2009.12.041
   Flores ER, 2000, J VIROL, V74, P6622, DOI 10.1128/JVI.74.14.6622-6631.2000
   Frazer IH, 2011, ANNU REV IMMUNOL, V29, P111, DOI 10.1146/annurev-immunol-031210-101308
   Fu BJ, 2003, CANCER RES, V63, P7815
   Fullar A, 2015, BMC CANCER, V15, P0, DOI 10.1186/s12885-015-1272-3
   Gius D, 2007, CANCER RES, V67, P7113, DOI 10.1158/0008-5472.CAN-07-0260
   Harden ME, 2017, VIROLOGY, V508, P63, DOI 10.1016/j.virol.2017.05.005
   Herber R, 1996, J VIROL, V70, P1873, DOI 10.1128/JVI.70.3.1873-1881.1996
   Honegger A, 2015, PLOS PATHOG, V11, P0, DOI 10.1371/journal.ppat.1004712
   Honegger A, 2013, INT J CANCER, V133, P1631, DOI 10.1002/ijc.28164
   Hoots BE, 2009, INT J CANCER, V124, P2375, DOI 10.1002/ijc.24215
   Huang TH, 2014, ONCOGENE, V33, P3636, DOI 10.1038/onc.2013.335
   Ingle A, 2011, VET PATHOL, V48, P500, DOI 10.1177/0300985810377186
   Jang MK, 2014, PLOS PATHOG, V10, P0, DOI 10.1371/journal.ppat.1004117
   Jemal A, 2013, JNCI-J NATL CANCER I, V105, P175, DOI 10.1093/jnci/djs491
   JEON S, 1995, P NATL ACAD SCI USA, V92, P1654, DOI 10.1073/pnas.92.5.1654
   JEON S, 1995, J VIROL, V69, P2989, DOI 10.1128/JVI.69.5.2989-2997.1995
   Kaewprag J, 2013, PLOS ONE, V8, P0, DOI 10.1371/journal.pone.0071611
   Kalluri R, 2016, J CLIN INVEST, V126, P1208, DOI 10.1172/JCI81135
   Kanodia S, 2007, CURR CANCER DRUG TAR, V7, P79, DOI 10.2174/156800907780006869
   Keeley EC, 2010, ADV CANCER RES, V106, P91, DOI 10.1016/S0065-230X(10)06003-3
   Kessenbrock K, 2010, CELL, V141, P52, DOI 10.1016/j.cell.2010.03.015
   Kumar MM, 2016, TUMOR BIOL, V37, P4409, DOI 10.1007/s13277-015-4257-6
   Kurita T, 2001, DEV BIOL, V240, P194, DOI 10.1006/dbio.2001.0458
   Lambert PF, 2016, ANNU REV VIROL, V3, P473, DOI 10.1146/annurev-virology-100114-054908
   Lambert PF, 2005, METH MOLEC MED, V119, P141
   LAMBERT PF, 1993, P NATL ACAD SCI USA, V90, P5583, DOI 10.1073/pnas.90.12.5583
   Le Buanec H, 1999, BIOMED PHARMACOTHER, V53, P323, DOI 10.1016/S0753-3322(00)88505-4
   Le Buanec H, 1999, BIOMED PHARMACOTHER, V53, P424, DOI 10.1016/S0753-3322(99)80122-X
   Lee D, 2017, MAINTENANCE HP UNPUB, V0, P0
   Lee Denis, 2016, CURR PROTOC MICROBIOL, V41, P0, DOI 10.1002/cpmc.4
   Lepique AP, 2009, CLIN CANCER RES, V15, P4391, DOI 10.1158/1078-0432.CCR-09-0489
   Liu XF, 2012, AM J PATHOL, V180, P599, DOI 10.1016/j.ajpath.2011.10.036
   Llames S, 2015, TISSUE ENG PART B-RE, V21, P345, DOI 10.1089/ten.teb.2014.0547
   Longworth MS, 2004, MICROBIOL MOL BIOL R, V68, P362, DOI 10.1128/MMBR.68.2.362-372.2004
   Lopez-Ocejo O, 2000, ONCOGENE, V19, P4611, DOI 10.1038/sj.onc.1203817
   Luft F, 2001, INT J CANCER, V92, P9, DOI 10.1002/1097-0215(200102)9999:9999<::AID-IJC1144>3.3.CO;2-C
   Maas-Szabowski N, 1999, J CELL SCI, V112, P1843
   Maas-Szabowski N, 2001, J INVEST DERMATOL, V116, P816, DOI 10.1046/j.1523-1747.2001.01349.x
   Maas-Szabowski N, 2000, J INVEST DERMATOL, V114, P1075, DOI 10.1046/j.1523-1747.2000.00987.x
   Mangino G, 2016, CYTOKINE GROWTH F R, V30, P103, DOI 10.1016/j.cytogfr.2016.03.007
   Martinez I, 2008, ONCOGENE, V27, P2575, DOI 10.1038/sj.onc.1210919
   Mazibrada J, 2008, GYNECOL ONCOL, V108, P112, DOI 10.1016/j.ygyno.2007.08.095
   Meckes DG, 2010, P NATL ACAD SCI USA, V107, P20370, DOI 10.1073/pnas.1014194107
   Mehta FF, 2017, ONCOTARGET, V8, P2372, DOI 10.18632/oncotarget.13676
   Meyers C, 1994, CURR TOP MICROBIOL IMMUNOL, V186, P199
   Mirvish ED, 2016, FRONT MICROBIOL, V7, P0, DOI 10.3389/fmicb.2016.00676
   Moody CA, 2009, PLOS PATHOG, V5, P0, DOI 10.1371/journal.ppat.1000605
   Moscicki AB, 2012, VACCINE, V30, PF24, DOI 10.1016/j.vaccine.2012.05.089
   Munger K, 2004, J VIROL, V78, P11451, DOI 10.1128/JVI.78.21.11451-11460.2004
   Munger K, 2002, VIRUS RES, V89, P213, DOI 10.1016/S0168-1702(02)00190-9
   Munoz N, 2004, INT J CANCER, V111, P278, DOI 10.1002/ijc.20244
   Munoz N, 2009, BRIT J CANCER, V100, P1184, DOI 10.1038/sj.bjc.6604972
   Murata T, 2017, CELL CYCLE, V16, P533, DOI 10.1080/15384101.2017.1281486
   Murata T, 2011, CANCER RES, V71, P6633, DOI 10.1158/0008-5472.CAN-11-0034
   Ornitz DM, 2015, WIRES DEV BIOL, V4, P215, DOI 10.1002/wdev.176
   Pahne-Zeppenfeld J, 2014, INT J CANCER, V134, P2061, DOI 10.1002/ijc.28549
   Pickard A, 2015, PLOS PATHOG, V11, P0, DOI 10.1371/journal.ppat.1004988
   Pickard A, 2012, J INVEST DERMATOL, V132, P2691, DOI 10.1038/jid.2012.201
   Pickard A, 2012, EMBO J, V31, P3092, DOI 10.1038/emboj.2012.153
   Pietras K, 2008, PLOS MED, V5, P123, DOI 10.1371/journal.pmed.0050019
   Pilch H, 2001, INT J GYNECOL CANCER, V11, P137, DOI 10.1046/j.1525-1438.2001.01002.x
   Pyeon D, 2009, PLOS PATHOG, V5, P0, DOI 10.1371/journal.ppat.1000318
   Quail DF, 2013, NAT MED, V19, P1423, DOI 10.1038/nm.3394
   RHEINWALD JG, 1975, CELL, V6, P331, DOI 10.1016/S0092-8674(75)80001-8
   Riley RR, 2003, CANCER RES, V63, P4862
   Ruffell B, 2013, GENE DEV, V27, P2086, DOI 10.1101/gad.224899.113
   Sato T, 2004, GYNECOL ONCOL, V92, P47, DOI 10.1016/j.ygyno.2003.09.012
   Satterwhite CL, 2013, SEX TRANSM DIS, V40, P187, DOI 10.1097/OLQ.0b013e318286bb53
   Schiffman M, 2007, LANCET, V370, P890, DOI 10.1016/S0140-6736(07)61416-0
   Schiffman M, 2010, CANCER RES, V70, P3159, DOI 10.1158/0008-5472.CAN-09-4179
   Schorey JS, 2016, J CLIN INVEST, V126, P1181, DOI 10.1172/JCI81132
   Schroer N, 2011, CANCER RES, V71, P87, DOI 10.1158/0008-5472.CAN-10-2193
   Schumacher M, 2014, J INVEST DERMATOL, V134, P1332, DOI 10.1038/jid.2013.535
   SmithMcCune K, 1997, CANCER RES, V57, P1294
   Smola H, 1998, EXP CELL RES, V239, P399, DOI 10.1006/excr.1997.3910
   SMOLA H, 1993, J CELL BIOL, V122, P417, DOI 10.1083/jcb.122.2.417
   Smola-Hess S, 2005, J GEN VIROL, V86, P1291, DOI 10.1099/vir.0.80551-0
   Song SY, 1999, J VIROL, V73, P5887, DOI 10.1128/JVI.73.7.5887-5893.1999
   Spurgeon ME, 2017, HUMAN PAPILLOM UNPUB, V0, P0
   Spurgeon ME, 2014, AM J PATHOL, V184, P530, DOI 10.1016/j.ajpath.2013.10.013
   Stanley MA, 2012, CLIN MICROBIOL REV, V25, P215, DOI 10.1128/CMR.05028-11
   Stelzer MK, 2010, CANCER PREV RES, V3, P1534, DOI 10.1158/1940-6207.CAPR-10-0086
   Stone SC, 2014, IMMUN INFLAMM DIS, V2, P63, DOI 10.1002/iid3.21
   Strati K, 2006, P NATL ACAD SCI USA, V103, P14152, DOI 10.1073/pnas.0606698103
   Toussaint-Smith E, 2004, ONCOGENE, V23, P2988, DOI 10.1038/sj.onc.1207442
   Turner MA, 1997, J INVEST DERMATOL, V109, P619, DOI 10.1111/1523-1747.ep12337594
   Uberoi A, 2016, PLOS PATHOG, V12, P0, DOI 10.1371/journal.ppat.1005664
   Valadi H, 2007, NAT CELL BIOL, V9, P654, DOI 10.1038/ncb1596
   Van Doorslaer K, 2017, NUCLEIC ACIDS RES, V45, PD499, DOI 10.1093/nar/gkw879
   Vinzon SE, 2014, PLOS PATHOG, V10, P0, DOI 10.1371/journal.ppat.1003924
   Walboomers JMM, 1999, J PATHOL, V189, P12, DOI 10.1002/(SICI)1096-9896(199909)189:1&lt;12::AID-PATH431&gt;3.0.CO;2-F
   Walch-Ruckheim B, 2015, CANCER RES, V75, P5248, DOI 10.1158/0008-5472.CAN-15-0732
   Walker J, 2011, VIROLOGY, V410, P283, DOI 10.1016/j.virol.2010.11.010
   Wentzensen N, 2002, ONCOGENE, V21, P419, DOI 10.1038/sj.onc.1205104
   Werner S, 2001, TRENDS CELL BIOL, V11, P143, DOI 10.1016/S0962-8924(01)01955-9
   Werner S, 2007, J INVEST DERMATOL, V127, P998, DOI 10.1038/sj.jid.5700786
   Woodby B, 2016, PROG MOL BIOL TRANSL, V144, P169, DOI 10.1016/bs.pmbts.2016.09.003
   WOODWORTH CD, 1995, P NATL ACAD SCI USA, V92, P2840, DOI 10.1073/pnas.92.7.2840
   Yoo YA, 2013, AM J PATHOL, V183, P1679, DOI 10.1016/j.ajpath.2013.07.026
   ZHENG J, 1995, INT J CANCER, V61, P658, DOI 10.1002/ijc.2910610512
   Zheng ZM, 2006, FRONT BIOSCI-LANDMRK, V11, P2286, DOI 10.2741/1971
   Zhu DJ, 2015, INT J CLIN EXP PATHO, V8, P4981
   Zhu N, 2011, MOL CELL BIOCHEM, V351, P157, DOI 10.1007/s11010-011-0723-7
   Ziegert C, 2003, ONCOGENE, V22, P3977, DOI 10.1038/sj.onc.1206629
   zur Hausen H, 2000, JNCI-J NATL CANCER I, V92, P690, DOI 10.1093/jnci/92.9.690
   zur Hausen H, 2009, VIROLOGY, V384, P260, DOI 10.1016/j.virol.2008.11.046
NR 144
TC 35
Z9 37
U1 0
U2 2
PU MDPI
PI BASEL
PA ST ALBAN-ANLAGE 66, CH-4052 BASEL, SWITZERLAND
SN 
EI 1999-4915
J9 VIRUSES-BASEL
JI Viruses-Basel
PD AUG 15
PY 2017
VL 9
IS 8
BP 
EP 
DI 10.3390/v9080219
PG 21
WC Virology
SC Virology
GA FF2QW
UT WOS:000408742900032
PM 28792475
DA 2023-09-23
ER

PT J
AU Gentric, G
   Mieulet, V
   Mechta-Grigoriou, F
AF Gentric, Geraldine
   Mieulet, Virginie
   Mechta-Grigoriou, Fatima
TI Heterogeneity in Cancer Metabolism: New Concepts in an Old Field
SO ANTIOXIDANTS & REDOX SIGNALING
LA English
DT Review
DE mitochondria; cancer; ROS; immunology; metabolism; oxidative stress
ID nuclear respiratory factors; carcinoma-associated-fibroblasts; tumor-associated macrophages; t-cell-activation; mitochondrial transcription factor; pyruvate-dehydrogenase kinase; electron-transport chain; oxidative stress; stem-cells; glutamine-metabolism
AB Significance: In the last years, metabolic reprogramming, fluctuations in bioenergetic fuels, and modulation of oxidative stress became new key hallmarks of tumor development. In cancer, elevated glucose uptake and high glycolytic rate, as a source of adenosine triphosphate, constitute a growth advantage for tumors. This represents the universally known Warburg effect, which gave rise to one major clinical application for detecting cancer cells using glucose analogs: the positron emission tomography scan imaging. Recent Advances: Glucose utilization and carbon sources in tumors are much more heterogeneous than initially thought. Indeed, new studies emerged and revealed a dual capacity of tumor cells for glycolytic and oxidative phosphorylation (OXPHOS) metabolism. OXPHOS metabolism, which relies predominantly on mitochondrial respiration, exhibits fine-tuned regulation of respiratory chain complexes and enhanced antioxidant response or detoxification capacity. Critical Issues: OXPHOS-dependent cancer cells use alternative oxidizable substrates, such as glutamine and fatty acids. The diversity of carbon substrates fueling neoplastic cells is indicative of metabolic heterogeneity, even within tumors sharing the same clinical diagnosis. Metabolic switch supports cancer cell stemness and their bioenergy-consuming functions, such as proliferation, survival, migration, and invasion. Moreover, reactive oxygen species-induced mitochondrial metabolism and nutrient availability are important for interaction with tumor microenvironment components. Carcinoma-associated fibroblasts and immune cells participate in the metabolic interplay with neoplastic cells. They collectively adapt in a dynamic manner to the metabolic needs of cancer cells, thus participating in tumorigenesis and resistance to treatments. Future Directions: Characterizing the reciprocal metabolic interplay between stromal, immune, and neoplastic cells will provide a better understanding of treatment resistance.
C1 [Gentric, Geraldine; Mieulet, Virginie; Mechta-Grigoriou, Fatima] Equipe Labelisee LNCC, Inst Curie, Stress & Canc Lab, Paris, France.
   [Gentric, Geraldine; Mieulet, Virginie; Mechta-Grigoriou, Fatima] INSERM, U830, Paris, France.
C3 UDICE-French Research Universities; Universite PSL; UNICANCER; Institut Curie; UDICE-French Research Universities; Universite Paris Cite; Universite PSL; UNICANCER; Institut Curie; Institut National de la Sante et de la Recherche Medicale (Inserm)
RP Mechta-Grigoriou, F (通讯作者)，INSERM, Equipe Labelisee LNCC, Inst Curie, Stress & Canc Lab,U830, 26 Rue Ulm, F-75005 Paris, France.
EM fatima.mechta-grigoriou@curie.fr
FU Fondation ARC; Institut National du Cancer (INCa); LNCC; Inserm; Institut Curie
CR Alexeyev M, 2013, COLD SPRING HARB PER, V5, P0, DOI 10.1101/CSHPERSPECT.A012641
   Amelio I, 2014, TRENDS BIOCHEM SCI, V39, P191, DOI 10.1016/j.tibs.2014.02.004
   ANDERSON S, 1981, NATURE, V290, P457, DOI 10.1038/290457a0
   [Anonymous], 2014, NAT CELL BIOL, V0, P0
   Antoch G, 2004, J CLIN ONCOL, V22, P4357, DOI 10.1200/JCO.2004.08.120
   Augsten M, 2014, CANCER RES, V74, P2999, DOI 10.1158/0008-5472.CAN-13-2740
   Bao Y, 2013, MOL CANCER RES, V11, P973, DOI 10.1158/1541-7786.MCR-12-0669-T
   Bardos JI, 2004, BIOESSAYS, V26, P262, DOI 10.1002/bies.20002
   Batista L, 2013, INT J BIOCHEM CELL B, V45, P1092, DOI 10.1016/j.biocel.2013.03.001
   Becker T, 2012, TRENDS BIOCHEM SCI, V37, P85, DOI 10.1016/j.tibs.2011.11.004
   Berod L, 2014, NAT MED, V20, P1327, DOI 10.1038/nm.3704
   Birsoy K, 2015, CELL, V162, P540, DOI 10.1016/j.cell.2015.07.016
   Bissell MJ, 2011, NAT MED, V17, P320, DOI 10.1038/nm.2328
   Biswas SK, 2015, IMMUNITY, V43, P435, DOI 10.1016/j.immuni.2015.09.001
   Biswas SK, 2010, NAT IMMUNOL, V11, P889, DOI 10.1038/ni.1937
   Blanchet E, 2011, NAT CELL BIOL, V13, P1146, DOI 10.1038/ncb2309
   Bochet L, 2013, CANCER RES, V73, P5657, DOI 10.1158/0008-5472.CAN-13-0530
   Bonnans C, 2014, NAT REV MOL CELL BIO, V15, P786, DOI 10.1038/nrm3904
   Bonnet S, 2007, CANCER CELL, V11, P37, DOI 10.1016/j.ccr.2006.10.020
   Bordone L, 2005, NAT REV MOL CELL BIO, V6, P298, DOI 10.1038/nrm1616
   Brahimi-Horn MC, 2007, CURR OPIN CELL BIOL, V19, P223, DOI 10.1016/j.ceb.2007.02.003
   Brahimi-Horn MC, 2011, CURR OPIN GENET DEV, V21, P67, DOI 10.1016/j.gde.2010.10.006
   Brennen WN, 2012, JNCI-J NATL CANCER I, V104, P1320, DOI 10.1093/jnci/djs336
   Brix J, 1999, J BIOL CHEM, V274, P16522, DOI 10.1074/jbc.274.23.16522
   Cairns RA, 2011, NAT REV CANCER, V11, P85, DOI 10.1038/nrc2981
   Calon A, 2014, SEMIN CANCER BIOL, V25, P15, DOI 10.1016/j.semcancer.2013.12.008
   Cantor JR, 2012, CANCER DISCOV, V2, P881, DOI 10.1158/2159-8290.CD-12-0345
   Caro P, 2012, CANCER CELL, V22, P547, DOI 10.1016/j.ccr.2012.08.014
   Carracedo A, 2013, NAT REV CANCER, V13, P227, DOI 10.1038/nrc3483
   Casazza A, 2014, ONCOGENE, V33, P1743, DOI 10.1038/onc.2013.121
   Chang CH, 2015, CELL, V162, P1229, DOI 10.1016/j.cell.2015.08.016
   Chaudhri VK, 2013, MOL CANCER RES, V11, P579, DOI 10.1158/1541-7786.MCR-12-0437-T
   Chen J, 2012, NATURE, V488, P522, DOI 10.1038/nature11287
   Chen XZ, 2015, FREE RADICAL BIO MED, V79, P253, DOI 10.1016/j.freeradbiomed.2014.08.027
   Cheng SC, 2014, SCIENCE, V345, P1579, DOI 10.1126/science.1250684
   Choudhary C, 2009, SCIENCE, V325, P834, DOI 10.1126/science.1175371
   Costa A, 2014, SEMIN CANCER BIOL, V25, P23, DOI 10.1016/j.semcancer.2013.12.007
   Cox MM, 2012, LEHNINGER PRINCIPLES, V0, P0
   Csibi A, 2014, CURR BIOL, V24, P2274, DOI 10.1016/j.cub.2014.08.007
   Currie E, 2013, CELL METAB, V18, P153, DOI 10.1016/j.cmet.2013.05.017
   Dang L, 2009, NATURE, V462, P739, DOI 10.1038/nature08617
   DeBerardinis RJ, 2010, ONCOGENE, V29, P313, DOI 10.1038/onc.2009.358
   DeBerardinis RJ, 2008, CELL METAB, V7, P11, DOI 10.1016/j.cmet.2007.10.002
   Deblois G, 2013, ONCOGENE, V32, P3483, DOI 10.1038/onc.2012.529
   Delgoffe GM, 2011, NAT IMMUNOL, V12, P295, DOI 10.1038/ni.2005
   DeNicola GM, 2015, NAT GENET, V47, P1475, DOI 10.1038/ng.3421
   Dupuy F, 2015, CELL METAB, V22, P577, DOI 10.1016/j.cmet.2015.08.007
   Erez N, 2010, CANCER CELL, V17, P135, DOI 10.1016/j.ccr.2009.12.041
   EVANS MJ, 1989, J BIOL CHEM, V264, P14361
   Fantin VR, 2006, CANCER CELL, V9, P425, DOI 10.1016/j.ccr.2006.04.023
   Feig C, 2013, P NATL ACAD SCI USA, V110, P20212, DOI 10.1073/pnas.1320318110
   Feilchenfeldt J, 2004, CANCER LETT, V203, P25, DOI 10.1016/j.canlet.2003.08.024
   Feng WG, 2014, STEM CELLS, V32, P1734, DOI 10.1002/stem.1662
   Fiaschi T, 2012, CANCER RES, V72, P5130, DOI 10.1158/0008-5472.CAN-12-1949
   Finlay DK, 2012, J EXP MED, V209, P2441, DOI 10.1084/jem.20112607
   Finn RS, 2009, BREAST CANCER RES, V11, P0, DOI 10.1186/bcr2419
   Fiori A, 2005, MOL MICROBIOL, V56, P1689, DOI 10.1111/j.1365-2958.2005.04658.x
   Frantz C, 2010, J CELL SCI, V123, P4195, DOI 10.1242/jcs.023820
   Frauwirth KA, 2002, IMMUNITY, V16, P769, DOI 10.1016/S1074-7613(02)00323-0
   Frezza C, 2009, SEMIN CANCER BIOL, V19, P4, DOI 10.1016/j.semcancer.2008.11.008
   Fujino T, 2001, J BIOL CHEM, V276, P11420, DOI 10.1074/jbc.M008782200
   Galvan-Pena S, 2014, FRONT IMMUNOL, V5, P0, DOI 10.3389/fimmu.2014.00420
   Gao P, 2009, NATURE, V458, P762, DOI 10.1038/nature07823
   Gatenby RA, 2004, NAT REV CANCER, V4, P891, DOI 10.1038/nrc1478
   Gentric G, 2015, J CLIN INVEST, V125, P981, DOI 10.1172/JCI73957
   Gerald D, 2004, CELL, V118, P781, DOI 10.1016/j.cell.2004.08.025
   Giannoni E, 2015, ONCOTARGET, V6, P24061, DOI 10.18632/oncotarget.4448
   Giannoni E, 2011, ANTIOXID REDOX SIGN, V14, P2361, DOI 10.1089/ars.2010.3727
   Gleyzer N, 2005, MOL CELL BIOL, V25, P1354, DOI 10.1128/MCB.25.4.1354-1366.2005
   Goetz JG, 2011, CELL, V146, P148, DOI 10.1016/j.cell.2011.05.040
   Gogvadze V, 2008, TRENDS CELL BIOL, V18, P165, DOI 10.1016/j.tcb.2008.01.006
   Gordon S, 2005, NAT REV IMMUNOL, V5, P953, DOI 10.1038/nri1733
   GROHMANN K, 1978, NUCLEIC ACIDS RES, V5, P637, DOI 10.1093/nar/5.3.637
   Gugneja S, 1996, MOL CELL BIOL, V16, P5708
   Guppy M, 2002, BIOCHEM J, V364, P309, DOI 10.1042/bj3640309
   Haigis MC, 2010, ANNU REV PATHOL-MECH, V5, P253, DOI 10.1146/annurev.pathol.4.110807.092250
   Hallows WC, 2012, J BIOL CHEM, V287, P3850, DOI 10.1074/jbc.M111.317404
   Hanahan D, 2011, CELL, V144, P646, DOI 10.1016/j.cell.2011.02.013
   Haq R, 2013, P NATL ACAD SCI USA, V110, P4321, DOI 10.1073/pnas.1205575110
   HARD G C, 1970, BRITISH JOURNAL OF EXPERIMENTAL PATHOLOGY, V51, P97
   Haxhinasto S, 2008, J EXP MED, V205, P565, DOI 10.1084/jem.20071477
   He WJ, 2012, TRENDS ENDOCRIN MET, V23, P467, DOI 10.1016/j.tem.2012.07.004
   Heiden MGV, 2009, SCIENCE, V324, P1029, DOI 10.1126/science.1160809
   Herrmann JM, 2013, BBA-MOL CELL RES, V1833, P286, DOI 10.1016/j.bbamcr.2012.03.007
   Ho PC, 2015, CELL, V162, P1217, DOI 10.1016/j.cell.2015.08.012
   Horecker BL, 2002, J BIOL CHEM, V277, P47965, DOI 10.1074/jbc.X200007200
   HORWICH AL, 1985, EMBO J, V4, P1129, DOI 10.1002/j.1460-2075.1985.tb03750.x
   Huang SCC, 2014, NAT IMMUNOL, V15, P846, DOI 10.1038/ni.2956
   Iborra FJ, 2004, BMC BIOL, V2, P0, DOI 10.1186/1741-7007-2-9
   Ito K, 2014, NAT REV MOL CELL BIO, V15, P243, DOI 10.1038/nrm3772
   Jager S, 2007, P NATL ACAD SCI USA, V104, P12017, DOI 10.1073/pnas.0705070104
   Janiszewska M, 2012, GENE DEV, V26, P1926, DOI 10.1101/gad.188292.112
   Jeninga EH, 2010, ONCOGENE, V29, P4617, DOI 10.1038/onc.2010.206
   Jezierska-Drutel A, 2013, ADV CANCER RES, V119, P107, DOI 10.1016/B978-0-12-407190-2.00003-4
   Jha AK, 2015, IMMUNITY, V42, P419, DOI 10.1016/j.immuni.2015.02.005
   Jones RG, 2007, IMMUNITY, V27, P173, DOI 10.1016/j.immuni.2007.07.008
   Jose C, 2011, BBA-BIOENERGETICS, V1807, P552, DOI 10.1016/j.bbabio.2010.10.012
   Joyce JA, 2015, SCIENCE, V348, P74, DOI 10.1126/science.aaa6204
   Kalhan SC, 2012, J BIOL CHEM, V287, P19786, DOI 10.1074/jbc.R112.357194
   Kaminski MM, 2012, CELL REP, V2, P1300, DOI 10.1016/j.celrep.2012.10.009
   Kaminski MM, 2010, J IMMUNOL, V184, P4827, DOI 10.4049/jimmunol.0901662
   Karagiannis GS, 2012, MOL CANCER RES, V10, P1403, DOI 10.1158/1541-7786.MCR-12-0307
   Kelly B, 2015, CELL RES, V25, P771, DOI 10.1038/cr.2015.68
   Kelly DP, 2004, GENE DEV, V18, P357, DOI 10.1101/gad.1177604
   Kim JW, 2006, CELL METAB, V3, P177, DOI 10.1016/j.cmet.2006.02.002
   KING MP, 1989, SCIENCE, V246, P500, DOI 10.1126/science.2814477
   Klysz D, 2015, SCI SIGNAL, V8, P0, DOI 10.1126/scisignal.aab2610
   KREBS HA, 1953, BIOCHEM J, V54, P107, DOI 10.1042/bj0540107
   Kung HN, 2011, PLOS GENET, V7, P0, DOI 10.1371/journal.pgen.1002229
   Lagadinou ED, 2013, CELL STEM CELL, V12, P329, DOI 10.1016/j.stem.2012.12.013
   Lapeire L, 2014, CANCER RES, V74, P6806, DOI 10.1158/0008-5472.CAN-14-0160
   Laplante M, 2012, CELL, V149, P274, DOI 10.1016/j.cell.2012.03.017
   Laurent G, 2008, CELL METAB, V7, P113, DOI 10.1016/j.cmet.2007.12.010
   LeBleu VS, 2014, NAT CELL BIOL, V16, P992, DOI 10.1038/ncb3039
   Lefort S, 2014, AUTOPHAGY, V10, P2122, DOI 10.4161/15548627.2014.981788
   Lemons JMS, 2010, PLOS BIOL, V8, P0, DOI 10.1371/journal.pbio.1000514
   Levine AJ, 2010, SCIENCE, V330, P1340, DOI 10.1126/science.1193494
   Li F, 2005, MOL CELL BIOL, V25, P6225, DOI 10.1128/MCB.25.14.6225-6234.2005
   LIAO HX, 1989, J BIOL CHEM, V264, P7518
   Lim JH, 2014, CANCER RES, V74, P3535, DOI 10.1158/0008-5472.CAN-13-2893-T
   Lin JD, 2002, J BIOL CHEM, V277, P1645, DOI 10.1074/jbc.C100631200
   Lin XZ, 2013, ANTIOXID REDOX SIGN, V19, P1337, DOI 10.1089/ars.2012.4617
   Liu W, 2012, P NATL ACAD SCI USA, V109, P8983, DOI 10.1073/pnas.1203244109
   Locasale JW, 2013, NAT REV CANCER, V13, P572, DOI 10.1038/nrc3557
   Locasale JW, 2011, NAT GENET, V43, P869, DOI 10.1038/ng.890
   Lopez-Mejia IC, 2015, CURR OPIN CELL BIOL, V33, P19, DOI 10.1016/j.ceb.2014.10.006
   Maddocks ODK, 2013, NATURE, V493, P542, DOI 10.1038/nature11743
   Mantovani A, 2002, TRENDS IMMUNOL, V23, P549, DOI 10.1016/S1471-4906(02)02302-5
   Marin-Valencia I, 2012, CELL METAB, V15, P827, DOI 10.1016/j.cmet.2012.05.001
   Martinez-Outschoorn UE, 2015, NAT REV CANCER, V15, P225, DOI 10.1038/nrc3915
   McCulloch V, 2002, MOL CELL BIOL, V22, P1116, DOI 10.1128/MCB.22.4.1116-1125.2002
   McInerney EM, 1998, GENE DEV, V12, P3357, DOI 10.1101/gad.12.21.3357
   Medici D, 2012, SEMIN CANCER BIOL, V22, P379, DOI 10.1016/j.semcancer.2012.04.004
   Mercier I, 2012, AM J PATHOL, V181, P278, DOI 10.1016/j.ajpath.2012.03.017
   Michalek RD, 2011, J IMMUNOL, V186, P3299, DOI 10.4049/jimmunol.1003613
   Michaud M, 2011, SCIENCE, V334, P1573, DOI 10.1126/science.1208347
   Michelakis ED, 2010, SCI TRANSL MED, V2, P0, DOI 10.1126/scitranslmed.3000677
   Mitra K, 2009, P NATL ACAD SCI USA, V106, P11960, DOI 10.1073/pnas.0904875106
   Monti S, 2005, BLOOD, V105, P1851, DOI 10.1182/blood-2004-07-2947
   Moreno-Sanchez R, 2007, FEBS J, V274, P1393, DOI 10.1111/j.1742-4658.2007.05686.x
   Moreno-Sanchez R, 2009, BIOFACTORS, V35, P209, DOI 10.1002/biof.31
   Morita M, 2013, CELL METAB, V18, P698, DOI 10.1016/j.cmet.2013.10.001
   Murphy MP, 2011, CELL METAB, V13, P361, DOI 10.1016/j.cmet.2011.03.010
   NAGLEY P, 1991, TRENDS GENET, V7, P1, DOI 10.1016/0168-9525(91)90002-8
   Nahon P, 2005, CLIN GASTROENTEROL H, V3, P292, DOI 10.1016/S1542-3565(04)00718-9
   Newsholme P, 2003, CELL BIOCHEM FUNCT, V21, P1, DOI 10.1002/cbf.1003
   Noy R, 2014, IMMUNITY, V41, P49, DOI 10.1016/j.immuni.2014.06.010
   Obre E, 2015, INT J BIOCHEM CELL B, V59, P167, DOI 10.1016/j.biocel.2014.12.008
   Odegaard JI, 2011, ANNU REV PATHOL-MECH, V6, P275, DOI 10.1146/annurev-pathol-011110-130138
   Ohlund D, 2014, J EXP MED, V211, P1503, DOI 10.1084/jem.20140692
   OJALA D, 1981, NATURE, V290, P470, DOI 10.1038/290470a0
   Okoye I, 2015, SCIENCE, V348, P995, DOI 10.1126/science.aaa7516
   Ozaki A, 2015, NEW ENGL J MED, V373, P1672, DOI 10.1056/NEJMc1510345
   Paget S, 1889, LANCET, V133, P571, DOI 10.1016/S0140-6736(00)49915-0
   Panopoulos AD, 2012, CELL RES, V22, P168, DOI 10.1038/cr.2011.177
   Papandreou I, 2006, CELL METAB, V3, P187, DOI 10.1016/j.cmet.2006.01.012
   Parker GC, 2009, STEM CELLS DEV, V18, P803, DOI 10.1089/scd.2009.1806.edi
   Parri M, 2013, ANTIOXID REDOX SIGN, V19, P1828, DOI 10.1089/ars.2012.5040
   Parsons DW, 2008, SCIENCE, V321, P1807, DOI 10.1126/science.1164382
   Pasto A, 2014, ONCOTARGET, V5, P4305, DOI 10.18632/oncotarget.2010
   Pavlides S, 2009, CELL CYCLE, V8, P3984, DOI 10.4161/cc.8.23.10238
   Pike LS, 2011, BBA-BIOENERGETICS, V1807, P726, DOI 10.1016/j.bbabio.2010.10.022
   Possemato R, 2011, NATURE, V476, P346, DOI 10.1038/nature10350
   Pouyssegur J, 2006, BIOL CHEM, V387, P1337, DOI 10.1515/BC.2006.167
   Puigserver P, 1998, CELL, V92, P829, DOI 10.1016/S0092-8674(00)81410-5
   Quail DF, 2013, NAT MED, V19, P1423, DOI 10.1038/nm.3394
   Radisky DC, 2005, NATURE, V436, P123, DOI 10.1038/nature03688
   Rao RR, 2010, IMMUNITY, V32, P67, DOI 10.1016/j.immuni.2009.10.010
   Rapaport D, 2003, EMBO REP, V4, P948, DOI 10.1038/sj.embor.embor937
   Rattigan YL, 2012, EXP CELL RES, V318, P326, DOI 10.1016/j.yexcr.2011.11.014
   REITZER LJ, 1979, J BIOL CHEM, V254, P2669
   Rodgers JT, 2005, NATURE, V434, P113, DOI 10.1038/nature03354
   Rodriguez-Prados JC, 2010, J IMMUNOL, V185, P605, DOI 10.4049/jimmunol.0901698
   Roesch A, 2013, CANCER CELL, V23, P811, DOI 10.1016/j.ccr.2013.05.003
   Rorbach J, 2008, NUCLEIC ACIDS RES, V36, P5787, DOI 10.1093/nar/gkn576
   Rossi DJ, 2008, CELL, V132, P681, DOI 10.1016/j.cell.2008.01.036
   Rossignol R, 2004, CANCER RES, V64, P985, DOI 10.1158/0008-5472.CAN-03-1101
   Rynne-Vidal A, 2015, CANCERS, V7, P1994, DOI 10.3390/cancers7040872
   Sakamaki T, 2006, MOL CELL BIOL, V26, P5449, DOI 10.1128/MCB.02074-05
   Sancho P, 2015, CELL METAB, V22, P590, DOI 10.1016/j.cmet.2015.08.015
   Sankaran VG, 2008, GENE DEV, V22, P463, DOI 10.1101/gad.1627208
   SAUER LA, 1982, CANCER RES, V42, P4090
   Scarpulla RC, 2011, BBA-MOL CELL RES, V1813, P1269, DOI 10.1016/j.bbamcr.2010.09.019
   Scarpulla RC, 2008, ANN NY ACAD SCI, V1147, P321, DOI 10.1196/annals.1427.006
   SCHATZ G, 1995, BBA-MOL BASIS DIS, V1271, P123, DOI 10.1016/0925-4439(95)00018-Y
   Schoors S, 2015, NATURE, V520, P192, DOI 10.1038/nature14362
   Schreiber SN, 2004, P NATL ACAD SCI USA, V101, P6472, DOI 10.1073/pnas.0308686101
   Schug ZT, 2015, CANCER CELL, V27, P57, DOI 10.1016/j.ccell.2014.12.002
   Sena LA, 2013, IMMUNITY, V38, P225, DOI 10.1016/j.immuni.2012.10.020
   Shalapour S, 2015, J CLIN INVEST, V125, P3347, DOI 10.1172/JCI80007
   Shen XJ, 2015, INT J BIOL SCI, V11, P370, DOI 10.7150/ijbs.10666
   Smeitink JAM, 1998, HUM MOL GENET, V7, P1573, DOI 10.1093/hmg/7.10.1573
   Smith-Garvin JE, 2009, ANNU REV IMMUNOL, V27, P591, DOI 10.1146/annurev.immunol.021908.132706
   Smits P, 2007, NUCLEIC ACIDS RES, V35, P4686, DOI 10.1093/nar/gkm441
   Smits P, 2010, J BIOMED BIOTECHNOL, V0, P0, DOI DOI 10.1155/2010/737385
   Soh H, 2007, J PEDIATR SURG, V42, P608, DOI 10.1016/j.jpedsurg.2006.12.010
   SOLLNER T, 1992, NATURE, V355, P84, DOI 10.1038/355084a0
   Son J, 2013, NATURE, V496, P101, DOI 10.1038/nature12040
   Sosa V, 2013, AGEING RES REV, V12, P376, DOI 10.1016/j.arr.2012.10.004
   St-Pierre J, 2003, J BIOL CHEM, V278, P26597, DOI 10.1074/jbc.M301850200
   Suda T, 2011, CELL STEM CELL, V9, P298, DOI 10.1016/j.stem.2011.09.010
   Sullivan LB, 2015, CELL, V162, P552, DOI 10.1016/j.cell.2015.07.017
   Sun RC, 2014, CELL METAB, V19, P285, DOI 10.1016/j.cmet.2013.11.022
   Sutton A, 2005, PHARMACOGENET GENOM, V15, P311, DOI 10.1097/01213011-200505000-00006
   Swietach P, 2007, CANCER METAST REV, V26, P299, DOI 10.1007/s10555-007-9064-0
   Taguchi N, 2007, J BIOL CHEM, V282, P11521, DOI 10.1074/jbc.M607279200
   TAKAKUBO F, 1995, AM J HUM GENET, V57, P772
   Tan Z, 2015, J IMMUNOL, V194, P6082, DOI 10.4049/jimmunol.1402469
   Tannahill GM, 2013, NATURE, V496, P238, DOI 10.1038/nature11986
   Terunuma A, 2014, J CLIN INVEST, V124, P398, DOI 10.1172/JCI71180
   Timmerman LA, 2013, CANCER CELL, V24, P450, DOI 10.1016/j.ccr.2013.08.020
   Toullec A, 2010, EMBO MOL MED, V2, P211, DOI 10.1002/emmm.201000073
   Vats D, 2006, CELL METAB, V4, P13, DOI 10.1016/j.cmet.2006.05.011
   VAUPEL P, 1989, CANCER RES, V49, P6449
   Vazquez F, 2013, CANCER CELL, V23, P287, DOI 10.1016/j.ccr.2012.11.020
   Vercauteren K, 2009, J BIOL CHEM, V284, P2307, DOI 10.1074/jbc.M806434200
   Viale A, 2014, NATURE, V514, P628, DOI 10.1038/nature13611
   Villena JA, 2008, TRENDS ENDOCRIN MET, V19, P269, DOI 10.1016/j.tem.2008.07.005
   VIRBASIUS JV, 1994, P NATL ACAD SCI USA, V91, P1309, DOI 10.1073/pnas.91.4.1309
   VIRBASIUS JV, 1993, GENE DEV, V7, P380, DOI 10.1101/gad.7.3.380
   Vlashi E, 2014, BREAST CANCER RES TR, V146, P525, DOI 10.1007/s10549-014-3051-2
   Vlashi E, 2011, P NATL ACAD SCI USA, V108, P16062, DOI 10.1073/pnas.1106704108
   WALLACE C, 1992, METABOLISM, V41, P1016, DOI 10.1016/0026-0495(92)90130-3
   Wallace DC, 1999, SCIENCE, V283, P1482, DOI 10.1126/science.283.5407.1482
   Wang CG, 2006, P NATL ACAD SCI USA, V103, P11567, DOI 10.1073/pnas.0603363103
   Wang JH, 2010, CANCER RES, V70, P471, DOI 10.1158/0008-5472.CAN-09-2863
   Wang ZQ, 2014, DEV CELL, V29, P217, DOI 10.1016/j.devcel.2014.03.012
   WARBURG O, 1956, SCIENCE, V124, P269
   Warburg O, 1927, J GEN PHYSIOL, V8, P519, DOI 10.1085/jgp.8.6.519
   Ward PS, 2012, CANCER CELL, V21, P297, DOI 10.1016/j.ccr.2012.02.014
   Ward PS, 2010, CANCER CELL, V17, P225, DOI 10.1016/j.ccr.2010.01.020
   Watkins G, 2004, ONCOL REP, V12, P483
   Weinert BT, 2011, SCI SIGNAL, V4, P0, DOI 10.1126/scisignal.2001902
   WEINHOUSE S, 1955, ADV CANCER RES, V3, P269, DOI 10.1016/S0065-230X(08)60922-7
   WEINHOUSE S, 1976, Z KREBSFORSCH KLIN O, V87, P115
   WEINHOUSE S, 1956, SCIENCE, V124, P267, DOI 10.1126/science.124.3215.267
   Wellen KE, 2012, NAT REV MOL CELL BIO, V13, P270, DOI 10.1038/nrm3305
   Wellen KE, 2009, SCIENCE, V324, P1076, DOI 10.1126/science.1164097
   WENNER CE, 1952, CANCER RES, V12, P44
   Weraarpachai W, 2009, NAT GENET, V41, P833, DOI 10.1038/ng.390
   Wise DR, 2008, P NATL ACAD SCI USA, V105, P18782, DOI 10.1073/pnas.0810199105
   Wright G, 2001, EXP CELL RES, V263, P107, DOI 10.1006/excr.2000.5096
   Yang LF, 2014, MOL SYST BIOL, V10, P0, DOI 10.1002/msb.20134892
   Yao P, 2013, EMBO MOL MED, V5, P332, DOI 10.1002/emmm.201100626
   Ye JB, 2012, P NATL ACAD SCI USA, V109, P6904, DOI 10.1073/pnas.1204176109
   Ye XQ, 2011, INT J CANCER, V129, P820, DOI 10.1002/ijc.25944
   Yu QY, 2001, NATURE, V411, P1017, DOI 10.1038/35082500
   Yuan Y, 2012, EUR J RADIOL, V81, P1002, DOI 10.1016/j.ejrad.2011.01.112
   Yuneva M, 2007, J CELL BIOL, V178, P93, DOI 10.1083/jcb.200703099
   Zhang DX, 2015, CELL REP, V10, P1335, DOI 10.1016/j.celrep.2015.02.006
   Zhang Y, 2007, CELL RES, V17, P363, DOI 10.1038/cr.2007.11
   Zhang Y, 2013, CELL RES, V23, P898, DOI 10.1038/cr.2013.75
   Zu XL, 2004, BIOCHEM BIOPH RES CO, V313, P459, DOI 10.1016/j.bbrc.2003.11.136
NR 254
TC 129
Z9 133
U1 1
U2 40
PU MARY ANN LIEBERT, INC
PI NEW ROCHELLE
PA 140 HUGUENOT STREET, 3RD FL, NEW ROCHELLE, NY 10801 USA
SN 1523-0864
EI 1557-7716
J9 ANTIOXID REDOX SIGN
JI Antioxid. Redox Signal.
PD MAR 15
PY 2017
VL 26
IS 9
BP 462
EP 485
DI 10.1089/ars.2016.6750
PG 24
WC Biochemistry & Molecular Biology; Endocrinology & Metabolism
SC Biochemistry & Molecular Biology; Endocrinology & Metabolism
GA EN8DZ
UT WOS:000396232400004
PM 27228792
DA 2023-09-23
ER

PT J
AU Hill, BS
   Pelagalli, A
   Passaro, N
   Zannetti, A
AF Hill, Billy Samuel
   Pelagalli, Alessandra
   Passaro, Nunzia
   Zannetti, Antonella
TI Tumor-educated mesenchymal stem cells promote pro-metastatic phenotype
SO ONCOTARGET
LA English
DT Review
DE mesenchymal stem cells; tumor microenvironment; epithelial-mesenchymal transition; metastatic phenotype
ID cancer-associated fibroblasts; human adipose-tissue; stromal cells; growth-factor; hepatocellular-carcinoma; matrix-metalloproteinase; epithelial transition; colorectal-cancer; pancreatic tumor; melanoma growth
AB Multipotent mesenchymal stem cells (MSCs) are recruited into tumor microenvironment in response to multiple signals produced by cancer cells. Molecules involved in their homing to tumors are the same inflammatory mediators produced by injured tissues: chemokines, cytokines and growth factors. When MSCs arrive into the tumor microenvironment these are "educated"to have pro-metastatic behaviour. Firstly, they promote cancer immunosuppression modulating both innate and adaptive immune systems. Moreover, tumor associated-MSCs trans-differentiating into cancerassociated fibroblasts can induce epithelial-mesenchymal-transition program in tumor cells. This process determinates a more aggressive phenotype of cancer cells by increasing their motility and invasiveness and favoring their dissemination to distant sites. In addition, MSCs are involved in the formation and modelling of pre-metastatic niches creating a supportive environment for colonization of circulating tumor cells. The development of novel therapeutic approaches targeting the different functions of MSCs in promoting tumor progression as well as the mechanisms underlying their activities could enhance the efficacy of conventional and immune anti-cancer therapies. Furthermore, many studies report the use of MSCs engineered to express different genes or as vehicle to specifically deliver novel drugs to tumors exploiting their strong tropism. Importantly, this approach can enhance local therapeutic efficacy and reduce the risk of systemic side effects.
C1 [Hill, Billy Samuel; Pelagalli, Alessandra; Passaro, Nunzia; Zannetti, Antonella] Natl Res Council CNR, IBB, Naples, Italy.
   [Pelagalli, Alessandra] Univ Naples Federico II, Dept Adv Biomed Sci, Naples, Italy.
C3 Consiglio Nazionale delle Ricerche (CNR); Istituto di Biostrutture e Bioimmagini (IBB-CNR); University of Naples Federico II
RP Zannetti, A (通讯作者)，Natl Res Council CNR, IBB, Naples, Italy.
EM antonella.zannetti@cnr.it
FU INCIPIT
CR Abrate A, 2014, EUR J CANCER, V50, P2478, DOI 10.1016/j.ejca.2014.06.014
   Ahn JO, 2015, ANTICANCER RES, V35, P159
   Albrengues J, 2015, NAT COMMUN, V6, P0, DOI 10.1038/ncomms10204
   [Anonymous], 2016, BIOCH BIOPHYS ACTA, V0, P0, DOI DOI 10.1016/J.BBCAN.2016.10.004
   Anton K, 2012, PLOS ONE, V7, P0, DOI 10.1371/journal.pone.0035036
   Barcellos-de-Souza P, 2016, STEM CELLS, V34, P2536, DOI 10.1002/stem.2412
   Barcellos-de-Souza P, 2013, BBA-REV CANCER, V1836, P321, DOI 10.1016/j.bbcan.2013.10.004
   Beckermann BM, 2008, BRIT J CANCER, V99, P622, DOI 10.1038/sj.bjc.6604508
   Berger L, 2016, STEM CELLS, V34, P1011, DOI 10.1002/stem.2269
   Bohrnsen F, 2015, CLIN ORAL INVEST, V19, P1121, DOI 10.1007/s00784-014-1338-7
   Boissiere-Michot F, 2014, ONCOIMMUNOLOGY, V3, P0, DOI 10.4161/onci.29256
   Brabletz T, 2005, CELLS TISSUES ORGANS, V179, P56, DOI 10.1159/000084509
   Brennen WN, 2012, JNCI-J NATL CANCER I, V104, P1320, DOI 10.1093/jnci/djs336
   Cai C, 2017, APPL BIOCH BIOTECHNO, V0, P0
   Calvo F, 2013, NAT CELL BIOL, V15, P637, DOI 10.1038/ncb2756
   Cammarota F, 2016, STEM CELLS INT, V2016, P0, DOI 10.1155/2016/4824573
   Cannito S, 2010, ANTIOXID REDOX SIGN, V12, P1383, DOI 10.1089/ars.2009.2737
   Chaturvedi P, 2014, P NATL ACAD SCI USA, V111, PE2120, DOI 10.1073/pnas.1406655111
   Chaturvedi P, 2013, J CLIN INVEST, V123, P189, DOI 10.1172/JCI64993
   Chavey C, 2007, BREAST CANCER RES, V9, P0, DOI 10.1186/bcr1648
   Cheng JW, 2012, MOL MED REP, V6, P955, DOI 10.3892/mmr.2012.1019
   Cheng P, 2009, NEUROSCI LETT, V451, P52, DOI 10.1016/j.neulet.2008.12.044
   Chiossone L, 2016, STEM CELLS, V34, P1909, DOI 10.1002/stem.2369
   Choi SH, 2015, MOL THER, V23, P235, DOI 10.1038/mt.2014.214
   Choi YP, 2014, INT J CANCER, V135, P2024, DOI 10.1002/ijc.28848
   Ciavarella S, 2015, STEM CELLS DEV, V24, P1457, DOI 10.1089/scd.2014.0254
   Ciuculescu F, 2011, CYTOTHERAPY, V13, P1172, DOI 10.3109/14653249.2011.602339
   Coffelt SB, 2009, P NATL ACAD SCI USA, V106, P3806, DOI 10.1073/pnas.0900244106
   Coppola V, 2013, ONCOGENE, V32, P1843, DOI 10.1038/onc.2012.194
   DEsposito V, 2012, DIABETOLOGIA, V55, P2811, DOI 10.1007/s00125-012-2629-7
   DEsposito V, 2016, ONCOTARGET, V7, P24495, DOI 10.18632/oncotarget.8336
   De Craene B, 2013, NAT REV CANCER, V13, P97, DOI 10.1038/nrc3447
   Deryugina EI, 2006, CANCER METAST REV, V25, P9, DOI 10.1007/s10555-006-7886-9
   Doucette T, 2011, NEOPLASIA, V13, P716, DOI 10.1593/neo.101680
   Du H, 2017, ONCOL LETT, V13, P3, DOI 10.3892/ol.2016.5451
   Duan XP, 2009, CANCER-AM CANCER SOC, V115, P13, DOI 10.1002/cncr.24013
   DVORAK HF, 1986, NEW ENGL J MED, V315, P1650
   Dwyer RM, 2007, CLIN CANCER RES, V13, P5020, DOI 10.1158/1078-0432.CCR-07-0731
   Egea V, 2011, CELL DEATH DIFFER, V18, P853, DOI 10.1038/cdd.2010.154
   Eliopoulos N, 2008, CANCER RES, V68, P4810, DOI 10.1158/0008-5472.CAN-08-0160
   Entrena A, 2015, CANCER LETT, V363, P156, DOI 10.1016/j.canlet.2015.04.012
   Fonseka M, 2012, CELL BIOL INT, V36, P793, DOI 10.1042/CBI20110595
   Fontanella R, 2016, CANCER LETT, V370, P100, DOI 10.1016/j.canlet.2015.10.018
   Freytes DO, 2013, J CELL BIOCHEM, V114, P220, DOI 10.1002/jcb.24357
   Gao H, 2009, STEM CELLS, V27, P857, DOI 10.1002/stem.23
   Gao P, 2010, CANCER LETT, V290, P157, DOI 10.1016/j.canlet.2009.08.031
   Gilkes DM, 2014, NAT REV CANCER, V14, P430, DOI 10.1038/nrc3726
   Grisendi G, 2015, STEM CELLS, V33, P859, DOI 10.1002/stem.1903
   Grisendi G, 2010, CANCER RES, V70, P3718, DOI 10.1158/0008-5472.CAN-09-1865
   Grunert S, 2003, NAT REV MOL CELL BIO, V4, P657, DOI 10.1038/nrm1175
   Guan J, 2013, BIOMED REP, V1, P517, DOI 10.3892/br.2013.103
   Hagenhoff A, 2016, EXPERT OPIN BIOL TH, V16, P1079, DOI 10.1080/14712598.2016.1196179
   Han I, 2014, STEM CELL RES THER, V5, P0, DOI 10.1186/scrt443
   Han ZP, 2011, J CELL MOL MED, V15, P2343, DOI 10.1111/j.1582-4934.2010.01215.x
   Hata N, 2010, NEUROSURGERY, V66, P144, DOI 10.1227/01.NEU.0000363149.58885.2E
   Ho IAW, 2009, STEM CELLS, V27, P1366, DOI 10.1002/stem.50
   Hsiao WC, 2011, CANCER RES, V71, P0, DOI 10.1158/1538-7445.AM2011-410
   Hu M, 2008, BMC CANCER, V8, P0, DOI 10.1186/1471-2407-8-306
   Hu WH, 2011, BIOTECHNOL APPL BIOC, V58, P397, DOI 10.1002/bab.63
   Hu Y, 2012, J BIOMED BIOTECHNOL, V0, P0, DOI DOI 10.1155/2012/728342
   Hung SC, 2005, CLIN CANCER RES, V11, P7749, DOI 10.1158/1078-0432.CCR-05-0876
   Jiang L, 2008, CANCER RES, V68, P9900, DOI 10.1158/0008-5472.CAN-08-1319
   Jing W, 2014, MOL CANCER THER, V13, P2127, DOI 10.1158/1535-7163.MCT-14-0175
   Jones LE, 2004, CLIN CANCER RES, V10, P2832, DOI 10.1158/1078-0432.CCR-1157-03
   Jung YH, 2013, NAT COMMUN, V4, P0, DOI 10.1038/ncomms2766
   Kalluri R, 2006, NAT REV CANCER, V6, P392, DOI 10.1038/nrc1877
   Kalluri R, 2016, NAT REV CANCER, V16, P582, DOI 10.1038/nrc.2016.73
   Kalluri R, 2009, J CLIN INVEST, V119, P1420, DOI 10.1172/JCI39104
   Kaplan RN, 2005, NATURE, V438, P820, DOI 10.1038/nature04186
   Karnoub AE, 2007, NATURE, V449, P557, DOI 10.1038/nature06188
   Kidd S, 2010, CYTOTHERAPY, V12, P615, DOI 10.3109/14653241003631815
   Kim J, 2009, EXP HEMATOL, V37, P1445, DOI 10.1016/j.exphem.2009.09.004
   Kim SW, 2013, CLIN CANCER RES, V19, P415, DOI 10.1158/1078-0432.CCR-12-1568
   Klopp AH, 2011, STEM CELLS, V29, P11, DOI 10.1002/stem.559
   Kosaka H, 2012, CANCER GENE THER, V19, P572, DOI 10.1038/cgt.2012.35
   Kucerova L, 2015, CANCER MICROENVIRON, V8, P1, DOI 10.1007/s12307-014-0151-9
   Lazennec G, 2010, TRENDS MOL MED, V16, P133, DOI 10.1016/j.molmed.2010.01.003
   Le Blanc K, 2004, LANCET, V363, P1439, DOI 10.1016/S0140-6736(04)16104-7
   Lei SG, 2012, STEM CELLS, V30, P2810, DOI 10.1002/stem.1251
   Leng L, 2014, BIOMATERIALS, V35, P5162, DOI 10.1016/j.biomaterials.2014.03.014
   Li Zhenzhen, 2015, STEM CELL INVESTIG, V2, P6, DOI 10.3978/j.issn.2306-9759.2015.03.01
   Liang X, 2010, TRANSPL P, V42, P3767, DOI 10.1016/j.transproceed.2010.08.055
   Lin HD, 2014, STEM CELL REV REP, V10, P573, DOI 10.1007/s12015-014-9514-3
   Ling WF, 2014, CANCER RES, V74, P1576, DOI 10.1158/0008-5472.CAN-13-1656
   Liu D, 2007, LUNG CANCER, V58, P384, DOI 10.1016/j.lungcan.2007.07.005
   Liu Jing, 2013, J TOXICOL, V2013, P967029, DOI 10.1155/2013/967029
   Liu SL, 2011, CANCER RES, V71, P614, DOI 10.1158/0008-5472.CAN-10-0538
   Lourenco S, 2015, J IMMUNOL, V194, P3463, DOI 10.4049/jimmunol.1402097
   Luo HJ, 2015, CANCER LETT, V361, P155, DOI 10.1016/j.canlet.2015.02.018
   Ma L, 2010, NAT CELL BIOL, V12, P247, DOI 10.1038/ncb2024
   Ma S, 2014, CELL DEATH DIFFER, V21, P216, DOI 10.1038/cdd.2013.158
   Mani SA, 2008, CELL, V133, P704, DOI 10.1016/j.cell.2008.03.027
   Mantovani A, 2012, CELL STEM CELL, V11, P730, DOI 10.1016/j.stem.2012.11.016
   Marini I, 2017, FRONT IMMUNOL, V8, P0, DOI 10.3389/fimmu.2017.00536
   Martinez-Quintanilla J, 2013, STEM CELLS, V31, P1706, DOI 10.1002/stem.1355
   Mathew E, 2016, NEOPLASIA, V18, P142, DOI 10.1016/j.neo.2016.01.005
   McAndrews KM, 2015, SCI REP-UK, V5, P0, DOI 10.1038/srep16941
   McIntosh KR, 1998, WO PATENT, V0, Patent No. [1999047163 A2, 1999047163]
   Mishra PJ, 2008, CANCER RES, V68, P4331, DOI 10.1158/0008-5472.CAN-08-0943
   Nakamizo A, 2005, CANCER RES, V65, P3307, DOI 10.1158/0008-5472.CAN-04-1874
   Niess H, 2015, BMC CANCER, V15, P0, DOI 10.1186/s12885-015-1241-x
   Nouraee N, 2013, PLOS ONE, V8, P0, DOI 10.1371/journal.pone.0073009
   Patel SA, 2010, J IMMUNOL, V184, P5885, DOI 10.4049/jimmunol.0903143
   Pathmanathan N, 2013, J CLIN PATHOL, V66, P512, DOI 10.1136/jclinpath-2012-201085
   PELAGALLI A, 2016, INT J MOL SCI, V17, P0
   Peng YA, 2013, BIOCHEM BIOPH RES CO, V440, P558, DOI 10.1016/j.bbrc.2013.09.108
   Porta-de-la-Riva M, 2011, BIOCHEM J, V435, P563, DOI 10.1042/BJ20102057
   Qin Y, 2005, J CELL BIOL, V171, P1061, DOI 10.1083/jcb.200506094
   Quante M, 2011, CANCER CELL, V19, P257, DOI 10.1016/j.ccr.2011.01.020
   NguyenThai QA, 2015, J GENE MED, V17, P87, DOI 10.1002/jgm.2826
   Ramos TL, 2017, ONCOTARGET, V8, P28187, DOI 10.18632/oncotarget.15969
   Rask L, 2011, APMIS, V119, P663, DOI 10.1111/j.1600-0463.2011.02782.x
   Rattigan Y, 2010, EXP CELL RES, V316, P3417, DOI 10.1016/j.yexcr.2010.07.002
   Ren GW, 2012, CELL STEM CELL, V11, P812, DOI 10.1016/j.stem.2012.08.013
   Rhee KJ, 2015, INT J MOL SCI, V16, P30015, DOI 10.3390/ijms161226215
   Ries C, 2007, BLOOD, V109, P4055, DOI 10.1182/blood-2006-10-051060
   RonnovJessen L, 1996, J CELL BIOL, V134, P67, DOI 10.1083/jcb.134.1.67
   Ruster B, 2006, BLOOD, V108, P3938, DOI 10.1182/blood-2006-05-025098
   Ryu CH, 2011, HUM GENE THER, V22, P733, DOI 10.1089/hum.2010.187
   Ryu H, 2014, CANCER LETT, V352, P220, DOI 10.1016/j.canlet.2014.06.018
   Sakaida I, 2004, HEPATOLOGY, V40, P1304, DOI 10.1002/hep.20452
   Sasser AK, 2007, FASEB J, V21, P3763, DOI 10.1096/fj.07-8832com
   Secchiero P, 2010, PLOS ONE, V5, P0, DOI 10.1371/journal.pone.0011140
   Senst C, 2013, BREAST CANCER RES TR, V137, P69, DOI 10.1007/s10549-012-2321-0
   Shakya R, 2013, CANCER RES, V73, P885, DOI 10.1158/0008-5472.CAN-12-1880
   Shi YF, 2017, NAT REV DRUG DISCOV, V16, P35, DOI 10.1038/nrd.2016.193
   Shinojima N, 2013, CANCER RES, V73, P2333, DOI 10.1158/0008-5472.CAN-12-3086
   Smith BN, 2016, J CLIN MED, V5, P0, DOI 10.3390/jcm5020017
   Son H, 2010, TOX RESEARCH, V26, P245, DOI 10.5487/TR.2010.26.4.245
   Spaeth E, 2008, GENE THER, V15, P730, DOI 10.1038/gt.2008.39
   Spaeth EL, 2009, PLOS ONE, V4, P0, DOI 10.1371/journal.pone.0004992
   Sun Z, 2014, J HEMATOL ONCOL, V7, P0, DOI 10.1186/1756-8722-7-14
   Takahara K, 2014, BIOCHEM BIOPH RES CO, V446, P1102, DOI 10.1016/j.bbrc.2014.03.080
   Thiery JP, 2002, NAT REV CANCER, V2, P442, DOI 10.1038/nrc822
   Thomas JG, 2017, J NEUROSURG, V0, P1
   Trimboli AJ, 2008, CANCER RES, V68, P937, DOI 10.1158/0008-5472.CAN-07-2148
   Trivanovic D, 2016, MEDIAT INFLAMM, V2016, P0, DOI 10.1155/2016/7314016
   Uchibori R, 2014, INT J HEMATOL, V99, P377, DOI 10.1007/s12185-014-1537-7
   Uchibori R, 2013, CANCER RES, V73, P364, DOI 10.1158/0008-5472.CAN-12-0088
   Ullah I, 2015, BIOSCIENCE REP, V35, P0, DOI 10.1042/BSR20150025
   Usami Y, 2008, J PATHOL, V215, P330, DOI 10.1002/path.2365
   Vergara D, 2010, CANCER LETT, V291, P59, DOI 10.1016/j.canlet.2009.09.017
   Wang L, 2012, GASTROENTEROLOGY, V143, P1555, DOI 10.1053/j.gastro.2012.08.008
   Williams LV, 2013, PLOS ONE, V8, P0, DOI 10.1371/journal.pone.0083991
   Worthley DL, 2009, STEM CELLS, V27, P1463, DOI 10.1002/stem.63
   Xie C, 2013, BRIT J CANCER, V109, P1198, DOI 10.1038/bjc.2013.422
   Xing F, 2010, FRONT BIOSCI-LANDMRK, V15, P166, DOI 10.2741/3613
   Xu G, 2009, CELL BIOL INT, V33, P466, DOI 10.1016/j.cellbi.2008.07.023
   Yamada K, 2016, CANCER RES, V76, P4283, DOI 10.1158/0008-5472.CAN-15-2812
   Yamamichi N, 2009, CLIN CANCER RES, V15, P4009, DOI 10.1158/1078-0432.CCR-08-3257
   Yan FQ, 2017, CANCER LETT, V402, P32, DOI 10.1016/j.canlet.2017.05.003
   Yang X, 2016, STEM CELLS DEV, V25, P1629, DOI 10.1089/scd.2016.0217
   Yao DB, 2011, MOL CANCER RES, V9, P1608, DOI 10.1158/1541-7786.MCR-10-0568
   Yu PF, 2017, ONCOGENE, V36, P482, DOI 10.1038/onc.2016.217
   Yu Y, 2016, SCI REP-UK, V6, P0, DOI 10.1038/srep30185
   Yulyana Y, 2015, MOL THER, V23, P746, DOI 10.1038/mt.2015.13
   Zhang DM, 2014, INT J MED SCI, V11, P870, DOI 10.7150/ijms.8758
   Zhang J, 2010, JNCI-J NATL CANCER I, V102, P522, DOI 10.1093/jnci/djq044
   Zhang Y, 2013, NAT CELL BIOL, V15, P284, DOI 10.1038/ncb2690
   Zhao WX, 2012, CANCER BIOTHER RADIO, V27, P606, DOI 10.1089/cbr.2011.1150
   Zolochevska O, 2012, STEM CELLS DEV, V21, P1112, DOI 10.1089/scd.2011.0247
NR 161
TC 71
Z9 72
U1 0
U2 20
PU IMPACT JOURNALS LLC
PI ORCHARD PARK
PA 6666 E QUAKER ST, STE 1, ORCHARD PARK, NY 14127 USA
SN 
EI 1949-2553
J9 ONCOTARGET
JI Oncotarget
PD SEP 22
PY 2017
VL 8
IS 42
BP 73296
EP 73311
DI 10.18632/oncotarget.20265
PG 16
WC Oncology; Cell Biology
SC Oncology; Cell Biology
GA FH9DW
UT WOS:000411509400158
PM 29069870
DA 2023-09-23
ER

PT J
AU Shahriari, K
   Shen, F
   Worrede-Mahdi, A
   Liu, Q
   Gong, Y
   Garcia, FU
   Fatatis, A
AF Shahriari, K.
   Shen, F.
   Worrede-Mahdi, A.
   Liu, Q.
   Gong, Y.
   Garcia, F. U.
   Fatatis, A.
TI Cooperation among heterogeneous prostate cancer cells in the bone metastatic niche
SO ONCOGENE
LA English
DT Article
ID interleukin-1 receptor antagonist; neuroendocrine differentiation; breast-cancer; tumor-growth; progression; fibroblasts; expression; mice; adenocarcinoma; identification
AB The growth of disseminated tumor cells into metastatic lesions depends on the establishment of a favorable microenvironment in the stroma of the target organs. Here we show that mice treated with anakinra, an antagonist of the interleukin (IL)-1 beta receptor (IL-1R), or harboring a targeted deletion of IL-1R are significantly less prone to develop bone tumors when inoculated in the arterial circulation with human prostate cancer (PCa) cells expressing IL-1 beta. Interestingly, human mesenchymal stem cells exposed in vitro to medium conditioned by IL-1 beta-expressing cancer cells responded by upregulating S100A4, a marker of cancer-associated fibroblasts (CAFs), and this effect was blocked by anakinra. Analogously, the stroma adjacent to skeletal metastases generated in mice by IL-1 beta-expressing cancer cells showed a dramatic increase in S100A4, COX-2 and the alteration of 30 tumor-related genes as measured by Nanostring analysis. These effects were not observed in the stroma associated with the rare and much smaller metastases generated by the same cells in IL-1R knockout animals, confirming that tumor-secreted IL-1 beta generates skeletal CAFs and conditions the surrounding bone microenvironment. In skeletal lesions from patients with metastatic PCa, histological and molecular analyses revealed that IL-1 beta is highly expressed in cancer cells in which the androgen receptor (AR) is not detected (AR-), whereas this cytokine is uniformly absent in the AR-positive (AR+) metastatic cells. The stroma conditioned by IL-1 beta-expressing cancer cells served as a supportive niche also for coexisting IL-1 beta-lacking cancer cells, which are otherwise unable to generate tumors after independently seeding the skeleton of mice. This niche is established very early following tumor seeding and hints to a role of IL-1 beta in promoting early colonization of PCa at the skeletal level.
C1 [Shahriari, K.; Shen, F.; Worrede-Mahdi, A.; Liu, Q.; Fatatis, A.] Drexel Univ, Coll Med, Dept Pharmacol & Physiol, 245N 15th St,NCB 8211, Philadelphia, PA 19102 USA.
   [Gong, Y.; Garcia, F. U.; Fatatis, A.] Drexel Univ, Coll Med, Dept Pathol & Lab Med, Philadelphia, PA 19104 USA.
   [Garcia, F. U.] Eastern Reg Med Ctr, Canc Treatment Ctr Amer, Philadelphia, PA USA.
   [Fatatis, A.] Thomas Jefferson Univ, Sidney Kimmel Canc Ctr, Program Prostate Canc, Philadelphia, PA 19107 USA.
   [Liu, Q.] Univ Texas MD Anderson Canc Ctr, Dept Syst Biol, Houston, TX 77030 USA.
C3 Drexel University; Drexel University; Jefferson University; University of Texas System; UTMD Anderson Cancer Center
RP Fatatis, A (通讯作者)，Drexel Univ, Coll Med, Dept Pharmacol & Physiol, 245N 15th St,NCB 8211, Philadelphia, PA 19102 USA.
EM afatatis@drexelmed.edu
FU NIH [F30CA192896-01]; Department of Defense [PC080987]
CR Bedard PL, 2013, NATURE, V501, P355, DOI 10.1038/nature12627
   Beltran H, 2011, CANCER DISCOV, V1, P487, DOI 10.1158/2159-8290.CD-11-0130
   Bersani F, 2014, CANCER RES, V74, P7229, DOI 10.1158/0008-5472.CAN-14-1809
   Boye K, 2010, AM J PATHOL, V176, P528, DOI 10.2353/ajpath.2010.090526
   Childs RW, 2015, NAT REV DRUG DISCOV, V14, P487, DOI 10.1038/nrd4506
   Cindolo L, 2007, EUR UROL, V52, P1365, DOI 10.1016/j.eururo.2006.11.030
   Cohen SB, 2004, RHEUM DIS CLIN N AM, V30, P365, DOI 10.1016/j.rdc.2004.01.005
   Dinarello CA, 2012, NAT REV DRUG DISCOV, V11, P633, DOI 10.1038/nrd3800
   Dinarello CA, 2010, CANCER METAST REV, V29, P317, DOI 10.1007/s10555-010-9229-0
   Drake JM, 2005, CLIN EXP METASTAS, V22, P674, DOI 10.1007/s10585-006-9011-4
   Drake JM, 2010, CANCER BIOL THER, V9, P607, DOI 10.4161/cbt.9.8.11112
   Eckhardt BL, 2012, NAT REV DRUG DISCOV, V11, P479, DOI 10.1038/nrd2372
   FENTON MJ, 1992, INT J IMMUNOPHARMACO, V14, P401, DOI 10.1016/0192-0561(92)90170-P
   Garrett SC, 2006, J BIOL CHEM, V281, P677, DOI 10.1074/jbc.R500017200
   Giannoni E, 2010, CANCER RES, V70, P6945, DOI 10.1158/0008-5472.CAN-10-0785
   Goel HL, 2008, ENDOCR-RELAT CANCER, V15, P657, DOI 10.1677/ERC-08-0019
   Hemingway F, 2011, BONE, V48, P938, DOI 10.1016/j.bone.2010.12.023
   Jamieson-Gladney WL, 2011, BREAST CANCER RES, V13, P0, DOI 10.1186/bcr3016
   Jiborn T, 1998, UROLOGY, V51, P585, DOI 10.1016/S0090-4295(97)00684-5
   Kalos M, 2004, PROSTATE, V60, P246, DOI 10.1002/pros.20043
   Karagiannis GS, 2012, MOL CANCER RES, V10, P1403, DOI 10.1158/1541-7786.MCR-12-0307
   Kim S, 2000, P NATL ACAD SCI USA, V97, P2731, DOI 10.1073/pnas.050588297
   Klein CA, 2013, NATURE, V501, P365, DOI 10.1038/nature12628
   Komiya A, 2009, INT J UROL, V16, P37, DOI 10.1111/j.1442-2042.2008.02175.x
   Lewis AM, 2006, J TRANSL MED, V4, P0, DOI 10.1186/1479-5876-4-48
   Li HJ, 2012, CANCER DISCOV, V2, P840, DOI 10.1158/2159-8290.CD-12-0101
   Liu QX, 2013, CANCER RES, V73, P3297, DOI 10.1158/0008-5472.CAN-12-3970
   Madar S, 2013, TRENDS MOL MED, V19, P447, DOI 10.1016/j.molmed.2013.05.004
   MICKEY DD, 1977, CANCER RES, V37, P4049
   Orimo A, 2005, CELL, V121, P335, DOI 10.1016/j.cell.2005.02.034
   Pio R, 2014, ADV EXP MED BIOL, V772, P229, DOI 10.1007/978-1-4614-5915-6_11
   Russell MR, 2009, ONCOGENE, V28, P412, DOI 10.1038/onc.2008.390
   Shariff AH, 2006, UROLOGY, V68, P2, DOI 10.1016/j.urology.2006.02.002
   Sharma A, 2010, J CLIN INVEST, V120, P4478, DOI 10.1172/JCI44239
   Shen F, 2016, MOL CANCER RES, V14, P518, DOI 10.1158/1541-7786.MCR-16-0013
   Sheridan T, 2007, AM J SURG PATHOL, V31, P1351, DOI 10.1097/PAS.0b013e3180536678
   Sun Y, 2009, AM J TRANSL RES, V1, P148
   Tabassum DP, 2015, NAT REV CANCER, V15, P473, DOI 10.1038/nrc3971
   Valdivia-Silva JE, 2009, CANCER LETT, V283, P176, DOI 10.1016/j.canlet.2009.03.040
   Voronov E, 2003, P NATL ACAD SCI USA, V100, P2645, DOI 10.1073/pnas.0437939100
   Wai PY, 2008, CANCER METAST REV, V27, P103, DOI 10.1007/s10555-007-9104-9
   WANG M, 1991, DIFFERENTIATION, V48, P115, DOI 10.1111/j.1432-0436.1991.tb00250.x
   Weckermann D, 2001, J UROLOGY, V166, P699, DOI 10.1016/S0022-5347(05)66046-6
   Wurth R, 2015, TRANSL ONCOL, V8, P358, DOI 10.1016/j.tranon.2015.07.002
   Xu JC, 2001, CANCER RES, V61, P1563
   Yu DD, 2015, ONCOTARGET, V6, P42687, DOI 10.18632/oncotarget.5883
   Zhao Y, 2014, INT J BIOL SCI, V10, P614, DOI 10.7150/ijbs.8389
NR 47
TC 33
Z9 34
U1 0
U2 13
PU NATURE PUBLISHING GROUP
PI LONDON
PA MACMILLAN BUILDING, 4 CRINAN ST, LONDON N1 9XW, ENGLAND
SN 0950-9232
EI 1476-5594
J9 ONCOGENE
JI Oncogene
PD MAY 18
PY 2017
VL 36
IS 20
BP 2846
EP 2856
DI 10.1038/onc.2016.436
PG 11
WC Biochemistry & Molecular Biology; Oncology; Cell Biology; Genetics & Heredity
SC Biochemistry & Molecular Biology; Oncology; Cell Biology; Genetics & Heredity
GA EV3ZM
UT WOS:000401697800007
PM 27991924
DA 2023-09-23
ER

PT J
AU Elmusrati, AA
   Pilborough, AE
   Khurram, SA
   Lambert, DW
AF Elmusrati, A. A.
   Pilborough, A. E.
   Khurram, S. A.
   Lambert, D. W.
TI Cancer-associated fibroblasts promote bone invasion in oral squamous cell carcinoma
SO BRITISH JOURNAL OF CANCER
LA English
DT Article
DE cancer-associated fibroblasts; bone; invasion; OSCC; RANKL; stroma; microenvironment
ID stromal myofibroblasts; mandibular invasion; epithelial-cells; expression; disease
AB Background: The molecular mechanisms involved in the invasion of bone by oral squamous cell carcinomas (OSCC) are poorly understood, and little is known about the role of cancer-associated fibroblasts (CAF), the presence of which confers a poor prognosis. Methods: Clinicopathological data from 277 OSCC cases involving bone resections were reviewed, and 32 cases thoroughly analysed histologically. Immunohistochemistry was used to examine aSMA, RANKL and OPG. Western blotting and qPCR were used to assess myofibroblast (CAF-like) differentiation, RANKL and OPG expression in vitro, and RANKL secretion was analysed by ELISA. Osteoclastogenesis was examined using TRAP staining, multinucleation and pit forming assays. Results: Fibrous stroma intervened between tumour and bone in the majority of cases, with no direct contact between cancer cells and bone. RANKL and OPG, two proteins key to regulating bone resorption, were expressed in tumour cells as well as fibrous stroma adjacent to bone and aSMA-positive myofibroblastic CAF were consistently seen infiltrating into bone ahead of tumour cells. Human primary osteoblasts cultured with conditioned media from human OSCC-derived cells and human primary CAF showed a significant increase in RANKL and a decline in OPG mRNA expression. RANKL secretion was significantly increased in primary oral fibroblasts induced to differentiate into a CAF-like phenotype by transforming growth factor-beta 1 (TGF-beta 1) treatment and in primary CAF. Indirect co-culture of murine macrophages with conditioned media from CAF (experimentally derived and isolated from OSCCs) resulted in a marked increase in osteoclastogenesis (in excess of that provoked by cancer cells) determined by tartrate-resistant acid phosphatase activity, multinucleation and resorption pit formation. Conclusions: This study is the first to describe a functional role for CAFs in bone invasion and turnover, identifying a novel potential therapeutic target and diagnostic indicator in this difficult to treat bone invasive malignancy.
C1 [Elmusrati, A. A.; Pilborough, A. E.; Khurram, S. A.; Lambert, D. W.] Univ Sheffield, Sch Clin Dent, Unit Oral & Maxillofacial Pathol, Sheffield S10 2TA, S Yorkshire, England.
C3 University of Sheffield
RP Khurram, SA; Lambert, DW (通讯作者)，Univ Sheffield, Sch Clin Dent, Unit Oral & Maxillofacial Pathol, Sheffield S10 2TA, S Yorkshire, England.
EM s.a.khurram@sheffield.ac.uk; d.w.lambert@sheffield.ac.uk
FU National Institute for Health Research [CL-2010-04-004] Funding Source: researchfish
CR Chen YL, 2011, HEAD NECK-J SCI SPEC, V33, P708, DOI 10.1002/hed.21530
   Chuang FH, 2009, J ORAL PATHOL MED, V38, P753, DOI 10.1111/j.1600-0714.2009.00793.x
   De Wever O, 2008, INT J CANCER, V123, P2229, DOI 10.1002/ijc.23925
   Ebrahimi A, 2011, CANCER-AM CANCER SOC, V117, P4460, DOI 10.1002/cncr.26032
   Fried D, 2014, HEAD NECK-J SCI SPEC, V36, P776, DOI 10.1002/hed.23367
   Halleen JM, 2000, J BONE MINER RES, V15, P1337, DOI 10.1359/jbmr.2000.15.7.1337
   Hearnden V, 2009, PHARM RES-DORDR, V26, P1718, DOI 10.1007/s11095-009-9882-6
   Hinsley EE, 2012, INT J CANCER, V130, P40, DOI 10.1002/ijc.25968
   Ishikuro M, 2008, BONE, V43, P621, DOI 10.1016/j.bone.2008.05.014
   Jimi E, 2013, INT J ONCOL, V42, P803, DOI 10.3892/ijo.2013.1794
   Kabir TD, 2016, AGING-US, V8, P1608, DOI 10.18632/aging.100987
   Kayamori K, 2010, AM J PATHOL, V176, P968, DOI 10.2353/ajpath.2010.090299
   Khurram SA, 2010, J PATHOL, V221, P153, DOI 10.1002/path.2695
   Livak KJ, 2001, METHODS, V25, P402, DOI 10.1006/meth.2001.1262
   Marsh D, 2011, J PATHOL, V223, P470, DOI 10.1002/path.2830
   MULLER H, 1990, J CRANIO MAXILL SURG, V18, P80, DOI 10.1016/S1010-5182(05)80203-3
   Nomura T, 2005, J ORAL MAXIL SURG, V63, P1489, DOI 10.1016/j.joms.2005.05.321
   Quan JJ, 2012, CANCER METAST REV, V31, P209, DOI 10.1007/s10555-011-9335-7
   Radisky DC, 2007, J CELL BIOCHEM, V101, P830, DOI 10.1002/jcb.21186
   ROLAND NJ, 1992, HEAD NECK-J SCI SPEC, V14, P224, DOI 10.1002/hed.2880140310
   Russmueller G, 2015, ORAL ONCOL, V51, P247, DOI 10.1016/j.oraloncology.2014.11.010
   Saadi A, 2010, P NATL ACAD SCI USA, V107, P2177, DOI 10.1073/pnas.0909797107
   Surowiak P, 2007, ANTICANCER RES, V27, P2917
   TOTSUKA Y, 1991, HEAD NECK-J SCI SPEC, V13, P40, DOI 10.1002/hed.2880130107
   Tsujino T, 2007, CLIN CANCER RES, V13, P2082, DOI 10.1158/1078-0432.CCR-06-2191
   Vered M, 2010, INT J CANCER, V127, P1356, DOI 10.1002/ijc.25358
   Vincent C, 2009, J BONE MINER METAB, V27, P114, DOI 10.1007/s00774-008-0018-6
   Wong RJ, 2000, LARYNGOSCOPE, V110, P65, DOI 10.1097/00005537-200001000-00013
NR 28
TC 43
Z9 48
U1 2
U2 7
PU NATURE PUBLISHING GROUP
PI LONDON
PA MACMILLAN BUILDING, 4 CRINAN ST, LONDON N1 9XW, ENGLAND
SN 0007-0920
EI 1532-1827
J9 BRIT J CANCER
JI Br. J. Cancer
PD SEP 5
PY 2017
VL 117
IS 6
BP 867
EP 875
DI 10.1038/bjc.2017.239
PG 9
WC Oncology
SC Oncology
GA FF7XQ
UT WOS:000409230100013
PM 28742795
DA 2023-09-23
ER

PT J
AU Horman, SR
   To, J
   Lamb, J
   Zoll, JH
   Leonetti, N
   Tu, B
   Moran, R
   Newlin, R
   Walker, JR
   Orth, AP
AF Horman, Shane R.
   To, Jeremy
   Lamb, John
   Zoll, Jocelyn H.
   Leonetti, Nicole
   Tu, Buu
   Moran, Rita
   Newlin, Robbin
   Walker, John R.
   Orth, Anthony P.
TI Functional profiling of microtumors to identify cancer associated fibroblast-derived drug targets
SO ONCOTARGET
LA English
DT Article
DE spheroid; 3D; screening; GPR68; CAF
ID carcinoma-associated fibroblasts; carboxypeptidase-like protein; smooth-muscle-cells; adhesion molecule-c; tumor microenvironment; stromal fibroblasts; gene-expression; extracellular acidification; colorectal-cancer; prostate-cancer
AB Recent advances in chemotherapeutics highlight the importance of molecularly-targeted perturbagens. Although these therapies typically address dysregulated cancer cell proteins, there are increasing therapeutic modalities that take into consideration cancer cell-extrinsic factors. Targeting components of tumor stroma such as vascular or immune cells has been shown to represent an efficacious approach in cancer treatment. Cancer-associated fibroblasts (CAFs) exemplify an important stromal component that can be exploited in targeted therapeutics, though their employment in drug discovery campaigns has been relatively minimal due to technical logistics in assaying for CAF-tumor interactions. Here we report a 3-dimensional multi-culture tumor: CAF spheroid phenotypic screening platform that can be applied to high-content drug discovery initiatives. Using a functional genomics approach we systematically profiled 1,024 candidate genes for CAF-intrinsic anti-spheroid activity; identifying several CAF genes important for development and maintenance of tumor: CAF co-culture spheroids. Along with previously reported genes such as WNT, we identify CAF-derived targets such as ARAF and COL3A1 upon which the tumor compartment depends for spheroid development. Specifically, we highlight the G-protein-coupled receptor OGR1 as a unique CAF-specific protein that may represent an attractive drug target for treating colorectal cancer. In vivo, murine colon tumor implants in OGR1 knockout mice displayed delayed tumor growth compared to tumors implanted in wild type littermate controls. These findings demonstrate a robust microphysiological screening approach for identifying new CAF targets that may be applied to drug discovery efforts.
C1 [Horman, Shane R.; To, Jeremy; Orth, Anthony P.] Novartis Res Fdn GNF, Genom Inst, Funct Genom, San Diego, CA 92121 USA.
   [Lamb, John] Novartis Res Fdn GNF, Genom Inst, Informat, San Diego, CA USA.
   [Zoll, Jocelyn H.] Novartis Res Fdn GNF, Genom Inst, Discovery Pharmacol, San Diego, CA USA.
   [Leonetti, Nicole; Walker, John R.] Novartis Res Fdn GNF, Genom Inst, Genet, San Diego, CA USA.
   [Tu, Buu] Novartis Res Fdn GNF, Genom Inst, Genom Screening Core, San Diego, CA USA.
   [Moran, Rita; Newlin, Robbin] Novartis Res Fdn GNF, Genom Inst, Histol, San Diego, CA USA.
   [Leonetti, Nicole] Helix, San Diego, CA USA.
C3 Novartis; Novartis; Novartis; Novartis; Novartis; Novartis
RP Horman, SR (通讯作者)，Novartis Res Fdn GNF, Genom Inst, Funct Genom, San Diego, CA 92121 USA.
EM shorman@gnf.org
CR Abbott A, 2003, NATURE, V424, P870, DOI 10.1038/424870a
   Asthana A, 2012, DRUG DISCOV TODAY, V17, P810, DOI 10.1016/j.drudis.2012.03.004
   Ben-Neriah Y, 2011, NAT IMMUNOL, V12, P715, DOI 10.1038/ni.2060
   Bhowmick NA, 2004, NATURE, V432, P332, DOI 10.1038/nature03096
   Birgersdotter A, 2005, SEMIN CANCER BIOL, V15, P405, DOI 10.1016/j.semcancer.2005.06.009
   Bissell MJ, 2001, NAT REV CANCER, V1, P46, DOI 10.1038/35094059
   BOYER MJ, 1993, BRIT J CANCER, V68, P890, DOI 10.1038/bjc.1993.451
   Breslin S, 2013, DRUG DISCOV TODAY, V18, P240, DOI 10.1016/j.drudis.2012.10.003
   de Valliere C, 2015, INFLAMM BOWEL DIS, V21, P1269, DOI 10.1097/MIB.0000000000000375
   Estrella V, 2013, CANCER RES, V73, P1524, DOI 10.1158/0008-5472.CAN-12-2796
   Friedrich J, 2007, INT J RADIAT BIOL, V83, P849, DOI 10.1080/09553000701727531
   Friedrich J, 2009, NAT PROTOC, V4, P309, DOI 10.1038/nprot.2008.226
   Fukumura D, 2001, CANCER RES, V61, P6020
   GARINCHESA P, 1990, P NATL ACAD SCI USA, V87, P7235, DOI 10.1073/pnas.87.18.7235
   Giannoni E, 2010, CANCER RES, V70, P6945, DOI 10.1158/0008-5472.CAN-10-0785
   Hanahan D, 2012, CANCER CELL, V21, P309, DOI 10.1016/j.ccr.2012.02.022
   Horiguchi K, 2014, CELL TISSUE RES, V358, P515, DOI 10.1007/s00441-014-1958-x
   Horman SR, 2015, FUTURE MED CHEM, V7, P513, DOI 10.4155/FMC.14.163
   Huang SMA, 2009, NATURE, V461, P614, DOI 10.1038/nature08356
   Huang XP, 2015, NATURE, V527, P477, DOI 10.1038/nature15699
   Ichimonji I, 2010, AM J PHYSIOL-LUNG C, V299, PL567, DOI 10.1152/ajplung.00415.2009
   Jing ZB, 2016, PLOS ONE, V11, P0, DOI 10.1371/journal.pone.0152789
   Junttila MR, 2013, NATURE, V501, P346, DOI 10.1038/nature12626
   Kakar S, 2008, ARCH PATHOL LAB MED, V132, P958, DOI 10.1043/1543-2165(2008)132[958:CCCIMP]2.0.CO;2
   Karapetis CS, 2008, NEW ENGL J MED, V359, P1757, DOI 10.1056/NEJMoa0804385
   Kunz-Schughart LA, 2004, J BIOMOL SCREEN, V9, P273, DOI 10.1177/1087057104265040
   LaBarbera DV, 2012, EXPERT OPIN DRUG DIS, V7, P819, DOI 10.1517/17460441.2012.708334
   Langer HF, 2011, CANCER RES, V71, P4096, DOI 10.1158/0008-5472.CAN-10-2794
   Layne MD, 2001, MOL CELL BIOL, V21, P5256, DOI 10.1128/MCB.21.15.5256-5261.2001
   Leinster DA, 2013, FASEB J, V27, P4244, DOI 10.1096/fj.13-230441
   LI H, 2009, PLOS ONE, V4, P0
   Li H, 2009, BIOINFORMATICS, V25, P1754, DOI 10.1093/bioinformatics/btp324
   Liu J, 2013, P NATL ACAD SCI USA, V110, P20224, DOI 10.1073/pnas.1314239110
   Ludwig MG, 2003, NATURE, V425, P93, DOI 10.1038/nature01905
   Moorman AM, 2012, EJSO-EUR J SURG ONC, V38, P307, DOI 10.1016/j.ejso.2012.01.002
   Navab R, 2011, P NATL ACAD SCI USA, V108, P7160, DOI 10.1073/pnas.1014506108
   Ostman A, 2009, CURR OPIN GENET DEV, V19, P67, DOI 10.1016/j.gde.2009.01.003
   Olumi AF, 1999, CANCER RES, V59, P5002
   Orimo A, 2005, CELL, V121, P335, DOI 10.1016/j.cell.2005.02.034
   Paulsson J, 2014, SEMIN CANCER BIOL, V25, P61, DOI 10.1016/j.semcancer.2014.02.006
   Polette M, 1998, INT J BIOCHEM CELL B, V30, P1195, DOI 10.1016/S1357-2725(98)00083-1
   Rupp C, 2015, ONCOGENE, V34, P815, DOI 10.1038/onc.2014.18
   Straussman R, 2012, NATURE, V487, P500, DOI 10.1038/nature11183
   Tomura H, 2005, J BIOL CHEM, V280, P34458, DOI 10.1074/jbc.M505287200
   Torres S, 2013, CLIN CANCER RES, V19, P6006, DOI 10.1158/1078-0432.CCR-13-1130
   Tumelty KE, 2014, J BIOL CHEM, V289, P2526, DOI 10.1074/jbc.M113.502617
   Tung YC, 2011, ANALYST, V136, P473, DOI 10.1039/c0an00609b
   Van Bockstal Mieke, 2014, ONCOSCIENCE, V1, P634
   Xu K, 2016, BREAST CANCER RES, V18, P0, DOI 10.1186/s13058-016-0674-8
   Yadav M, 2014, NATURE, V515, P572, DOI 10.1038/nature14001
   Yan L, 2014, ONCOGENE, V33, P157, DOI 10.1038/onc.2012.566
   Zanotti S, 2015, BBA-MOL BASIS DIS, V1852, P1451, DOI 10.1016/j.bbadis.2015.04.013
NR 52
TC 24
Z9 24
U1 1
U2 1
PU IMPACT JOURNALS LLC
PI ORCHARD PARK
PA 6666 E QUAKER ST, STE 1, ORCHARD PARK, NY 14127 USA
SN 
EI 1949-2553
J9 ONCOTARGET
JI Oncotarget
PD NOV 21
PY 2017
VL 8
IS 59
BP 99913
EP 99930
DI 10.18632/oncotarget.21915
PG 18
WC Oncology; Cell Biology
SC Oncology; Cell Biology
GA FS1TR
UT WOS:000419561600064
PM 29245949
DA 2023-09-23
ER

PT J
AU Menad, R
   Fernini, M
   Smai, S
   Bonnet, X
   Gernigon-Spychalowicz, T
   Moudilou, E
   Khammar, F
   Exbrayat, JM
AF Menad, Rafik
   Fernini, Meriem
   Smai, Souaad
   Bonnet, Xavier
   Gernigon-Spychalowicz, Therese
   Moudilou, Elara
   Khammar, Farida
   Exbrayat, Jean-Marie
TI GPER1 in sand rat epididymis: Effects of seasonal variations, castration and efferent ducts ligation
SO ANIMAL REPRODUCTION SCIENCE
LA English
DT Article
DE Castration; Epididymis; GPER1; Sand rat; Season
ID coupled estrogen-receptor; cancer-associated fibroblasts; plasma-membrane; androgen receptors; breast-cancer; steroid concentrations; reproductive tissue; sperm maturation; expression; aromatase
AB Estrogen plays a crucial role in regulating epididymal function and development. Estrogen signaling is mediated via two main receptors essentially involved in the genomic regulating pathway: ER alpha and ER beta. Recent studies revealed the contribution of a novel estrogen receptor involved in the non-genomic pathway: GPER1. This receptor belongs to the family of seven-transmembrane G-protein-coupled receptors and it triggers rapid cellular responses. Immunohistochemical studies and Western Blot analyses were performed to investigate the GPER1 expression in the caput and cauda epididymis of free-ranging fat sand rats (Psammomys obesus) captured during the breeding and resting seasons. We also investigated the effect of castration (C), castration followed by testosterone treatment (C + T), and ligation of the efferent ducts (L). During the breeding season, a marked positive GPER1 immunoreactivity was detected in the cytoplasm of principal cells and basal cells; this signal persisted during the resting season, attenuated however, meanwhile the clear cells were not immuno-reactive. In C animals, the immuno-histochemical staining underwent nuclear translocation. In C + T animals, this response became nuclear and cytoplasmic. In the L group, the expression of the GPER1 was mainly located in the cytoplasm of principal cells and in the nuclei of basal cells; the sperm was also immune positive in the cauda epididymis. Western blot analysis showed that GPER1 has a molecular weight of 55 kDa in the caput and cauda epididymis during the breeding season, and it persisted during the resting season in the caput epididymis with a decrease in the cauda epididymis. These results suggest that GPER1 mediate a specific cellular estrogen signaling with marked differences between the breeding and resting seasons. Experimental groups suggest that testosterone is involved in the regulation of the expression of GPER1, in addition to other estrogen signalization pathways.
C1 [Menad, Rafik; Fernini, Meriem; Smai, Souaad; Gernigon-Spychalowicz, Therese] Houari Boumed Univ Sci & Technol, Fac Biol Sci, Lab Res Arid Areas, Small Vertebrates Reprod, DZ-16111 Algiers, Algeria.
   [Khammar, Farida] Houari Boumed Univ Sci & Technol, Fac Biol Sci, Mammal Ecophysiol, Lab Res Arid Areas, DZ-16111 Algiers, Algeria.
   [Menad, Rafik] Algiers Univ I, Dept Nat & Life Sci, Fac Sci, Algiers, Algeria.
   [Bonnet, Xavier] CEBC, UMR CNRS ULR 7372, F-79360 Villiers En Bois, France.
   [Moudilou, Elara; Exbrayat, Jean-Marie] Catholic Univ Lyon, Univ Lyon, UMRS 449, Lab Gen Biol,Reprod & Comparat Dev EPHE, 10 Pl Arch, F-69002 Lyon, France.
C3 University Science & Technology Houari Boumediene; University Science & Technology Houari Boumediene; UDICE-French Research Universities; Universite PSL; Ecole Pratique des Hautes Etudes (EPHE)
RP Exbrayat, JM (通讯作者)，Catholic Univ Lyon, Univ Lyon, UMRS 449, Lab Gen Biol,Reprod & Comparat Dev EPHE, 10 Pl Arch, F-69002 Lyon, France.; Menad, R (通讯作者)，Univ Sci & Technol Houari Boumed, Fac Sci Biol, Lab Rech Zones Arides, Reprod Petits Vertebres, DZ-16111 El Alia, Algeria.
EM menadrafik@gmail.com; jmexbrayat@univ-catholyon.fr
CR Albanito L, 2015, ENVIRON HEALTH PERSP, V123, P493, DOI 10.1289/ehp.1408586
   Bouschet T, 2012, ADV EXP MED BIOL, V744, P39, DOI 10.1007/978-1-4614-2364-5_4
   Carpino A, 2004, J ANAT, V204, P217, DOI 10.1111/j.0021-8782.2004.00272.x
   Cheng SB, 2014, MOL CELL ENDOCRINOL, V382, P950, DOI 10.1016/j.mce.2013.11.005
   Cheng SB, 2011, STEROIDS, V76, P892, DOI 10.1016/j.steroids.2011.02.018
   Cheng SB, 2011, J BIOL CHEM, V286, P22441, DOI 10.1074/jbc.M111.224071
   CHIMENTO A, 2014, FRONT ENDOCRINOL, V5, P0
   Chimento A, 2010, MOL CELL ENDOCRINOL, V320, P136, DOI 10.1016/j.mce.2010.01.035
   Dacheux JL, 2005, THERIOGENOLOGY, V63, P319, DOI 10.1016/j.theriogenology.2004.09.015
   DALY M, 1973, MAMMALIA, V37, P546
   Filardo E, 2007, ENDOCRINOLOGY, V148, P3236, DOI 10.1210/en.2006-1605
   Filardo EJ, 2006, CLIN CANCER RES, V12, P6359, DOI 10.1158/1078-0432.CCR-06-0860
   Filardo EJ, 2012, ENDOCRINOLOGY, V153, P2953, DOI 10.1210/en.2012-1061
   Flesch FM, 2000, BBA-REV BIOMEMBRANES, V1469, P197, DOI 10.1016/S0304-4157(00)00018-6
   Gao F, 2011, ENDOCRINOLOGY, V152, P1434, DOI 10.1210/en.2010-1368
   Gatti JL, 2004, ANIM REPROD SCI, V82-3, P321, DOI 10.1016/j.anireprosci.2004.05.011
   Goyal HO, 1997, ANAT REC, V249, P54, DOI 10.1002/(SICI)1097-0185(199709)249:1<54::AID-AR7>3.0.CO;2-F
   Hejmej A, 2005, DOMEST ANIM ENDOCRIN, V29, P534, DOI 10.1016/j.domaniend.2005.03.002
   Heldring N, 2007, PHYSIOL REV, V87, P905, DOI 10.1152/physrev.00026.2006
   Hermo L, 2005, J HISTOCHEM CYTOCHEM, V53, P699, DOI 10.1369/jhc.4A6575.2005
   HERMO L, 1994, INT REV CYTOL, V154, P105, DOI 10.1016/S0074-7696(08)62199-3
   Hess Rex A, 2003, REPROD BIOL ENDOCRINOL, V1, P52, DOI 10.1186/1477-7827-1-52
   Hess RA, 2011, J ANDROL, V32, P600, DOI 10.2164/jandrol.110.012872
   Huang GS, 2010, AM J OBSTET GYNECOL, V203, P0, DOI 10.1016/j.ajog.2010.04.046
   Janulis L, 1996, J ANDROL, V17, P111
   Kalluri R, 2006, NAT REV CANCER, V6, P392, DOI 10.1038/nrc1877
   Lenhart PM, 2013, J MOL ENDOCRINOL, V51, P191, DOI 10.1530/JME-13-0021
   Levin ER, 2008, AM J PHYSIOL-REG I, V295, PR1425, DOI 10.1152/ajpregu.90605.2008
   Liverman CS, 2009, CEPHALALGIA, V29, P520, DOI 10.1111/j.1468-2982.2008.01755.x
   Lucas TFG, 2010, BIOL REPROD, V83, P307, DOI 10.1095/biolreprod.110.084160
   Madeo A, 2010, CANCER RES, V70, P6036, DOI 10.1158/0008-5472.CAN-10-0408
   Marchese A, 2008, ANNU REV PHARMACOL, V48, P601, DOI 10.1146/annurev.pharmtox.48.113006.094646
   Martinez-Traverso GB, 2015, REPROD BIOL ENDOCRIN, V13, P0, DOI 10.1186/s12958-015-0042-z
   Menad R, 2008, REGIONALISATION STRU, V0, P0
   Menad R, 2017, ACTA HISTOCHEM, V119, P382, DOI 10.1016/j.acthis.2017.03.008
   Menad R, 2014, ACTA HISTOCHEM, V116, P559, DOI 10.1016/j.acthis.2013.11.004
   Oakley RH, 1999, J BIOL CHEM, V274, P32248, DOI 10.1074/jbc.274.45.32248
   Parlevliet JM, 2006, THERIOGENOLOGY, V66, P755, DOI 10.1016/j.theriogenology.2005.12.013
   Pearl CA, 2007, DOMEST ANIM ENDOCRIN, V33, P451, DOI 10.1016/j.domaniend.2006.09.003
   Pedram A, 2006, MOL ENDOCRINOL, V20, P1996, DOI 10.1210/me.2005-0525
   Pereira MFN, 2014, ANDROLOGY-US, V2, P559, DOI 10.1111/j.2047-2927.2014.00219.x
   Pereyra-Martinez AC, 2001, ENDOCRINE, V16, P15, DOI 10.1385/ENDO:16:1:15
   Prossnitz ER, 2008, ANNU REV PHYSIOL, V70, P165, DOI 10.1146/annurev.physiol.70.113006.100518
   Prossnitz ER, 2011, NAT REV ENDOCRINOL, V7, P715, DOI 10.1038/nrendo.2011.122
   Pupo M, 2013, MOL CELL ENDOCRINOL, V376, P23, DOI 10.1016/j.mce.2013.05.023
   Rago V, 2011, REPROD BIOL ENDOCRIN, V9, P0, DOI 10.1186/1477-7827-9-135
   Revankar CM, 2005, SCIENCE, V307, P1625, DOI 10.1126/science.1106943
   Shayu D, 2006, MOL CELL ENDOCRINOL, V249, P40, DOI 10.1016/j.mce.2006.01.016
   Sheng ZG, 2011, ENVIRON HEALTH PERSP, V119, P1775, DOI 10.1289/ehp.1103781
   Sirianni R, 2008, ENDOCRINOLOGY, V149, P5043, DOI 10.1210/en.2007-1593
   Smith HO, 2009, GYNECOL ONCOL, V114, P465, DOI 10.1016/j.ygyno.2009.05.015
   Stanisic V, 2010, PROG BRAIN RES, V181, P153, DOI 10.1016/S0079-6123(08)81009-6
   Sullivan R, 2004, ANIM REPROD SCI, V82-3, P341, DOI 10.1016/j.anireprosci.2004.05.007
   Terasawa E, 2009, J NEUROENDOCRINOL, V21, P316, DOI 10.1111/j.1365-2826.2009.01839.x
   Toshimori K, 2003, ARCH HISTOL CYTOL, V66, P383, DOI 10.1679/aohc.66.383
   Vaucher L, 2014, PLOS ONE, V9, P0, DOI 10.1371/journal.pone.0092425
   Yamashita S, 2004, ANAT REC PART A, V279A, P768, DOI 10.1002/ar.a.20061
   Yanagimachi R, 1994, PHYSL REPROD, V1, P198
   Zhang KS, 2014, BIOMED PHARMACOTHER, V68, P1037, DOI 10.1016/j.biopha.2014.09.003
   Zhou Q, 2002, J ANDROL, V23, P870
   Zhu LJ, 2000, BIOL REPROD, V63, P368, DOI 10.1095/biolreprod63.2.368
NR 61
TC 10
Z9 11
U1 0
U2 3
PU ELSEVIER SCIENCE BV
PI AMSTERDAM
PA PO BOX 211, 1000 AE AMSTERDAM, NETHERLANDS
SN 0378-4320
EI 1873-2232
J9 ANIM REPROD SCI
JI Anim. Reprod. Sci.
PD AUG 15
PY 2017
VL 183
IS 
BP 9
EP 20
DI 10.1016/j.anireprosci.2017.06.012
PG 12
WC Agriculture, Dairy & Animal Science; Reproductive Biology; Veterinary Sciences
SC Agriculture; Reproductive Biology; Veterinary Sciences
GA FD6RQ
UT WOS:000407656000002
PM 28688795
DA 2023-09-23
ER

PT J
AU Gal, P
   Varinska, L
   Faber, L
   Novak, S
   Szabo, P
   Mitrengova, P
   Mirossay, A
   Mucaji, P
   Smetana, K
AF Gal, Peter
   Varinska, Lenka
   Faber, Lenka
   Novak, Stepan
   Szabo, Pavol
   Mitrengova, Petra
   Mirossay, Andrej
   Mucaji, Pavel
   Smetana, Karel, Jr.
TI How Signaling Molecules Regulate Tumor Microenvironment: Parallels to Wound Repair
SO MOLECULES
LA English
DT Review
DE tissue repair; cancer; stem cell; galectin; cytokine
ID cancer-associated fibroblasts; cells in-vitro; nf-kappa-b; growth-factor; stem-cells; extracellular-matrix; dermal fibroblasts; increased expression; therapeutic targets; monoclonal-antibody
AB It is now suggested that the inhibition of biological programs that are associated with the tumor microenvironment may be critical to the diagnostics, prevention and treatment of cancer. On the other hand, a suitable wound microenvironment would accelerate tissue repair and prevent extensive scar formation. In the present review paper, we define key signaling molecules (growth factors, cytokines, chemokines, and galectins) involved in the formation of the tumor microenvironment that decrease overall survival and increase drug resistance in cancer suffering patients. Additional attention will also be given to show whether targeted modulation of these regulators promote tissue regeneration and wound management. Whole-genome transcriptome profiling, in vitro and animal experiments revealed that interleukin 6, interleukin 8, chemokine (C-X-C motif) ligand 1, galectin-1, and selected proteins of the extracellular matrix (e.g., fibronectin) do have similar regulation during wound healing and tumor growth. Published data demonstrate remarkable similarities between the tumor and wound microenvironments. Therefore, tailor made manipulation of cancer stroma can have important therapeutic consequences. Moreover, better understanding of cancer cell-stroma interaction can help to improve wound healing by supporting granulation tissue formation and process of reepithelization of extensive and chronic wounds as well as prevention of hypertrophic scars and formation of keloids.
C1 [Gal, Peter; Varinska, Lenka; Szabo, Pavol] Cardiovasc Dis Inc, East Slovak Inst, Dept Biomed Res, Kosice 04011, Slovakia.
   [Gal, Peter; Varinska, Lenka; Faber, Lenka; Mirossay, Andrej] Pavol Jozef Safarik Univ, Fac Med, Dept Pharmacol, Kosice 04011, Slovakia.
   [Gal, Peter; Mitrengova, Petra; Mucaji, Pavel] Comenius Univ, Fac Pharm, Dept Pharmacognosy, Bratislava 83232, Slovakia.
   [Novak, Stepan; Szabo, Pavol; Smetana, Karel, Jr.] Charles Univ Prague, Fac Med 1, Inst Anat, Prague 12800, Czech Republic.
   [Novak, Stepan] Charles Univ Prague, Fac Med 1, Dept Otorhinolaryngol Head & Neck Surg, Prague 15006, Czech Republic.
   [Novak, Stepan] Univ Hosp Motol, Prague 15006, Czech Republic.
   [Szabo, Pavol; Smetana, Karel, Jr.] BIOCEV, Vestec 25250, Czech Republic.
C3 University of Pavol Jozef Safarik Kosice; Comenius University Bratislava; Charles University Prague; Charles University Prague
RP Gal, P (通讯作者)，Cardiovasc Dis Inc, East Slovak Inst, Dept Biomed Res, Kosice 04011, Slovakia.; Gal, P (通讯作者)，Pavol Jozef Safarik Univ, Fac Med, Dept Pharmacol, Kosice 04011, Slovakia.; Gal, P; Mucaji, P (通讯作者)，Comenius Univ, Fac Pharm, Dept Pharmacognosy, Bratislava 83232, Slovakia.; Smetana, K (通讯作者)，Charles Univ Prague, Fac Med 1, Inst Anat, Prague 12800, Czech Republic.; Smetana, K (通讯作者)，BIOCEV, Vestec 25250, Czech Republic.
EM pgal@vusch.sk; lvarinska@vusch.sk; lenka.faber@yahoo.com; stepan.novak@lf1.cuni.cz; szabopavol@gmail.com; peta.mitrengova@gmail.com; andrej.mirossay@upjs.sk; mucaji@fpharm.uniba.sk; karel.smetana@lf1.cuni.cz
FU Grant Agency of Ministry of the Education, Science, Research and Sport of the Slovak Republic [VEGA-1/0299/13, VEGA-1/0404/15, VEGA-1/0048/15]; Agency for Science and Research [APVV-0408-12, APVV-14-0731, APVV-16-0446, APVV-16-0207]; Charles University in Prague [PROGRES Q28]; Charles University in Prague (University Center of Excelence) [204013]; Ministry of Health of the Czechs Republic [15-28933A]; Ministry of Education, Youth and Sports of CR within the National Sustainability Program II (Project BIOCEV-FAR) [LQ1604]; project BIOCEV [CZ.1.05/1.1.00/02.0109]
CR Abraham M, 2017, LEUKEMIA, V31, P2336, DOI 10.1038/leu.2017.82
   Angevin E, 2014, CLIN CANCER RES, V20, P2192, DOI 10.1158/1078-0432.CCR-13-2200
   [Anonymous], 2015, J IMMUNOTHER CANCER, V0, P0
   Appiah-Kubi K, 2016, TUMOR BIOL, V37, P10053, DOI 10.1007/s13277-016-5069-z
   Appleby TC, 2017, J BIOL CHEM, V292, P6810, DOI 10.1074/jbc.M116.760579
   Ashcroft GS, 2003, J CLIN INVEST, V111, P1309, DOI 10.1172/KCO200316288
   Astorgues-Xerri L, 2014, CANCER TREAT REV, V40, P307, DOI 10.1016/j.ctrv.2013.07.007
   Augsten M, 2014, FRONT ONCOL, V4, P0, DOI 10.3389/fonc.2014.00062
   Balkwill F, 2009, NAT REV CANCER, V9, P361, DOI 10.1038/nrc2628
   Braund R, 2007, DRUG DELIV, V4, P195, DOI 10.2174/15672010778102385717627493
   Bremnes RM, 2011, J THORAC ONCOL, V6, P209, DOI 10.1097/JTO.0b013e3181f8a1bd
   Butler MS, 2014, NAT PROD REP, V31, P1612, DOI 10.1039/c4np00064a
   Camby I, 2006, GLYCOBIOLOGY, V16, P137R, DOI 10.1093/glycob/cwl025
   Cao Y, 2016, J CANC, V35, P21, DOI 10.1186/s40880-016-0084-426879126
   Cao ZY, 2002, J BIOL CHEM, V277, P42299, DOI 10.1074/jbc.M200981200
   Casanovas O, 2012, CANC LIMITATIONS THE, V484, P44, DOI 10.1038/484044a22481354
   Cedeno-Laurent F, 2012, GLYCOCONJUGATE J, V29, P619, DOI 10.1007/s10719-012-9379-0
   Chen RR, 2003, PHARM RES-DORDR, V20, P1103, DOI 10.1023/A:1025034925152
   Chen RZ, 2015, DRUG DES DEV THER, V9, P3455, DOI 10.2147/DDDT.S86438
   Cheng NC, 2014, PLOS ONE, V9, P0, DOI 10.1371/journal.pone.0090374
   Civenni G, 2016, CANC THER, V15, P806, DOI 10.1158/1535-7163.MCT-15-079126826115
   Clark RAF, 2007, J INVEST DERMATOL, V127, P1018, DOI 10.1038/sj.jid.5700715
   Cohen MA, 2001, J AM ACAD DERMATOL, V45, P857, DOI 10.1067/mjd.2001.117721
   Colon-Otero G, 2017, GYNECOL ONCOL, V146, P64, DOI 10.1016/j.ygyno.2017.04.020
   Comito G, 2014, ONCOGENE, V33, P2423, DOI 10.1038/onc.2013.191
   Conley SJ, 2012, P NATL ACAD SCI USA, V109, P2784, DOI 10.1073/pnas.1018866109
   Cooper TM, 2017, PEDIATR BLOOD CANCER, V64, P0, DOI 10.1002/pbc.26414
   Coussens LM, 2002, NATURE, V420, P860, DOI 10.1038/nature01322
   Dalotto-Moreno T, 2013, CANCER RES, V73, P1107, DOI 10.1158/0008-5472.CAN-12-2418
   Deonarine K, 2007, J TRANSL MED, V5, P0, DOI 10.1186/1479-5876-5-11
   Dienus K, 2010, ARCH DERMATOL RES, V302, P725, DOI 10.1007/s00403-010-1084-x
   Du BW, 2016, MOLECULES, V21, P0, DOI 10.3390/molecules21070965
   Dvorak HF, 2015, CANCER J, V21, P237, DOI 10.1097/PPO.0000000000000124
   DVORAK HF, 1986, NEW ENGL J MED, V315, P1650
   Dvorankova B, 2011, CELLS TISSUES ORGANS, V194, P469, DOI 10.1159/000324864
   Erez N, 2013, BIOCHEM BIOPH RES CO, V437, P397, DOI 10.1016/j.bbrc.2013.06.089
   Faivre SJ, 2016, J CLIN ONCOL, V34, P0, DOI 10.1200/JCO.2016.34.15_suppl.4070
   Feng XD, 1999, J INVEST DERMATOL, V113, P913, DOI 10.1046/j.1523-1747.1999.00786.x
   Fernandez-Montequin JI, 2009, J CONTROL RELEASE, V6, P67, DOI 10.1111/j.1742-481X.2008.00561.x19291119
   Fischer E, 2012, CLIN CANCER RES, V18, P6208, DOI 10.1158/1078-0432.CCR-12-0644
   Flechsig P, 2012, CLIN CANCER RES, V18, P3616, DOI 10.1158/1078-0432.CCR-11-2855
   Gal P, 2011, ACTA HISTOCHEM CYTOC, V44, P191, DOI 10.1267/ahc.11014
   Galectin Ruvolo PP, 2016, BIOPHYS ACTA, V1863, P427, DOI 10.1016/j.bbamcr.2015.08.00826264495
   Gandalovicova A, 2017, TRENDS CANCER, V3, P391, DOI 10.1016/j.trecan.2017.04.008
   Gauglitz GG, 2011, MOL MED, V17, P113, DOI 10.2119/molmed.2009.00153
   Gilliver SC, 2011, EXP DERMATOL, V20, P1, DOI 10.1111/j.1600-0625.2010.01194.x
   Gobbi M, 2013, BLOOD, V122, P0, DOI 10.1182/blood.V122.21.1635.1635
   Graves DT, 2001, J IMMUNOL, V167, P5316, DOI 10.4049/jimmunol.167.9.5316
   Greten FR, 2007, CELL, V130, P918, DOI 10.1016/j.cell.2007.07.009
   Griffioen AW, 2014, ANN TRANSL MED, V2, P0, DOI 10.3978/j.issn.2305-5839.2014.09.01
   Grigorian A, 2009, IMMUNOL REV, V230, P232, DOI 10.1111/j.1600-065X.2009.00796.x
   Guo YQ, 2012, CANCER TREAT REV, V38, P904, DOI 10.1016/j.ctrv.2012.04.007
   Hanahan D, 2012, CANCER CELL, V21, P309, DOI 10.1016/j.ccr.2012.02.022
   Hinz B, 2007, J INVEST DERMATOL, V127, P526, DOI 10.1038/sj.jid.5700613
   Hofheinz RD, 2003, ONKOLOGIE, V26, P44, DOI 10.1159/000069863
   Hsieh SH, 2008, ONCOGENE, V27, P3746, DOI 10.1038/sj.onc.1211029
   Ito K, 2012, CANCER METAST REV, V31, P763, DOI 10.1007/s10555-012-9388-2
   Izzo JG, 2006, CANC THER, V5, P2844, DOI 10.1158/1535-7163.MCT-06-035117121931
   Jayatilaka H, 2017, NAT COMMUN, V8, P0, DOI 10.1038/ncomms15584
   Jeanne A, 2015, PHARMACOLOGY, V6, P252, DOI 10.3389/fphar.2015.0025226578962
   Jiang CW, 2017, MOLECULES, V22, P0, DOI 10.3390/molecules22020240
   Jobe NP, 2016, CELL BIOL, V146, P205, DOI 10.1007/s00418-016-1433-827102177
   Johnson NR, 2013, J CONTROL RELEASE, V166, P124, DOI 10.1016/j.jconrel.2012.11.004
   Jumper N, 2015, HISTOL HISTOPATHOL, V30, P1033, DOI 10.14670/HH-11-624
   Juszczynski P, 2007, P NATL ACAD SCI USA, V104, P13134, DOI 10.1073/pnas.0706017104
   Kim H, 2017, EXP MOL MED, V49, P0, DOI 10.1038/emm.2017.21
   Klima J, 2009, PHYSIOL RES, V58, P873, DOI 10.33549/physiolres.931624
   Kolar M, 2012, BIOL CELL, V104, P738, DOI 10.1111/boc.201200018
   Koria P, 2012, BIODRUGS, V26, P163, DOI 10.2165/11631850-000000000-00000
   Korkaya H, 2011, J CLIN INVEST, V121, P3804, DOI 10.1172/JCI57099
   Kreji E, 2016, FIBROBLASTS DRIVERS, V0, P121
   Kubota Y, 2009, J EXP MED, V206, P1089, DOI 10.1084/jem.20081605
   Kwee JK, 2014, BIOMED RES INT, V2014, P0, DOI 10.1155/2014/209845
   Lacina L, 2015, INT J MOL SCI, V16, P24094, DOI 10.3390/ijms161024094
   Li WJ, 2015, J AM COLL CARDIOL, V66, P1160, DOI 10.1016/j.jacc.2015.07.025
   Lin YT, 2015, J INVEST DERMATOL, V135, P258, DOI 10.1038/jid.2014.288
   Losi P, 2013, ACTA BIOMATER, V9, P7814, DOI 10.1016/j.actbio.2013.04.019
   Luckett-Chastain LR, 2009, BRIT J DERMATOL, V161, P237, DOI 10.1111/j.1365-2133.2009.09215.x
   Luo Y, 2013, MOL CELLS, V36, P138, DOI 10.1007/s10059-013-0096-8
   Majidinia M, 2017, CHEM BIOL DRUG DES, V89, P309, DOI 10.1111/cbdd.12893
   Markowska AI, 2011, J BIOL CHEM, V286, P29913, DOI 10.1074/jbc.M111.226423
   Mast Bruce A, 1996, WOUND REPAIR AND REGENERATION, V4, P411, DOI 10.1046/j.1524-475X.1996.40404.x
   McFarland-Mancini MM, 2010, J IMMUNOL, V184, P7219, DOI 10.4049/jimmunol.0901929
   Millard M, 2011, THERANOSTICS, V1, P154, DOI 10.7150/thno/v01p0154
   Morris JC, 2014, PLOS ONE, V9, P0, DOI 10.1371/journal.pone.0090353
   Motlik J, 2007, THERIOGENOLOGY, V67, P105, DOI 10.1016/j.theriogenology.2006.09.018
   Nakamura K, 2017, CELL BIOL, V95, P325, DOI 10.1038/icb.2016.12627999432
   Nicolussi A, 2017, MOL CLIN ONCOL, V6, P139, DOI 10.3892/mco.2017.1129
   Ostman A, 2009, CURR OPIN GENET DEV, V19, P67, DOI 10.1016/j.gde.2009.01.003
   Onoyama M, 2013, NEOPLASIA, V15, P1391, DOI 10.1593/neo.131668
   Owens P, 2013, PLOS ONE, V8, P0, DOI 10.1371/journal.pone.0067533
   Park JW, 2017, MOLECULES, V22, P0, DOI 10.3390/molecules22081259
   Park MH, 2016, PHARMACOL THERAPEUT, V163, P1, DOI 10.1016/j.pharmthera.2016.03.018
   Patra D, 2012, EXPERT REV MOL MED, V14, P0, DOI 10.1017/erm.2012.3
   PERILLO NL, 1995, NATURE, V378, P736, DOI 10.1038/378736a0
   Perzelova V, 2014, ANTICANCER RES, V34, P3991
   Plzak J, 2010, ANTICANCER RES, V30, P455
   Rabien A, 2012, CANCER SCI, V103, P169, DOI 10.1111/j.1349-7006.2011.02140.x
   Rees PA, 2015, ADV WOUND CARE, V4, P687, DOI 10.1089/wound.2014.0568
   Reilley MJ, 2017, J IMMUNOTHER CANCER, V5, P0, DOI 10.1186/s40425-017-0238-1
   Rhodes JM, 2007, J CELL MOL MED, V11, P176, DOI 10.1111/j.1582-4934.2007.00031.x
   Ries CH, 2014, CANCER CELL, V25, P846, DOI 10.1016/j.ccr.2014.05.016
   Roy K, 2014, J NANOMED NANOTECHNO, V2, P1027
   Sanchez-Ruderisch H, 2011, CELL DEATH DIFFER, V18, P806, DOI 10.1038/cdd.2010.148
   Scatena R, 2011, EXPERT OPIN BIOL TH, V11, P875, DOI 10.1517/14712598.2011.573780
   Scott AM, 2003, CLIN CANCER RES, V9, P1639
   Seki M, 2008, CLIN IMMUNOL, V127, P78, DOI 10.1016/j.clim.2008.01.006
   Shepard HM, 2015, FRONT ONCOL, V5, P0, DOI 10.3389/fonc.2015.00192
   Shi L, 2016, MED CHEM, V23, P1000, DOI 10.2174/092986732366616021013042626860998
   Shiga K, 2015, CANCERS, V7, P2443, DOI 10.3390/cancers7040902
   Sindrewicz P, 2016, FRONT ONCOL, V6, P0, DOI 10.3389/fonc.2016.00079
   Smetana K, 2015, HISTOL HISTOPATHOL, V30, P293, DOI 10.14670/HH-30.293
   Solis D, 2015, BBA-GEN SUBJECTS, V1850, P186, DOI 10.1016/j.bbagen.2014.03.016
   Song SM, 2012, PLOS ONE, V7, P0, DOI 10.1371/journal.pone.0042699
   Spaeth EL, 2009, PLOS ONE, V4, P0, DOI 10.1371/journal.pone.0004992
   STEED DL, 1995, J VASC SURG, V21, P71, DOI 10.1016/S0741-5214(95)70245-8
   Strnad H, 2010, CELL BIOL, V133, P201, DOI 10.1007/s00418-009-0661-619924430
   Subramaniam KS, 2013, PLOS ONE, V8, P0, DOI 10.1371/journal.pone.0068923
   Sugimoto H, 2006, CANCER BIOL THER, V5, P1640, DOI 10.4161/cbt.5.12.3354
   Tang D, 2016, TUMOR BIOL, V37, P1889, DOI 10.1007/s13277-015-3942-9
   Taylor A, 2017, ACTA DERM-VENEREOL, V97, P10, DOI 10.2340/00015555-2462
   Thijssen VL, 2015, BBA-REV CANCER, V1855, P235, DOI 10.1016/j.bbcan.2015.03.003
   Thijssen VL, 2014, GLYCOBIOLOGY, V24, P915, DOI 10.1093/glycob/cwu048
   Tlsty TD, 2006, ANNU REV PATHOL-MECH, V1, P119, DOI 10.1146/annurev.pathol.1.110304.100224
   Toscano MA, 2007, NAT IMMUNOL, V8, P825, DOI 10.1038/ni1482
   Valach J, 2012, INT J CANCER, V131, P2499, DOI 10.1002/ijc.27550
   van den Broek LJ, 2014, EXP DERMATOL, V23, P382, DOI 10.1111/exd.12419
   Van der Veldt AAM, 2012, CELL CYCLE, V11, P4339, DOI 10.4161/cc.22187
   Van der Veldt AAM, 2012, CANCER CELL, V21, P82, DOI 10.1016/j.ccr.2011.11.023
   Wagner AJ, 2017, ANN ONCOL, V28, P541, DOI 10.1093/annonc/mdw659
   Walia A, 2015, BBA-GEN SUBJECTS, V1850, P2422, DOI 10.1016/j.bbagen.2015.09.007
   Walker JT, 2016, J INVEST DERMATOL, V136, P1042, DOI 10.1016/j.jid.2016.01.014
   Wang DD, 2016, INT J ONCOL, V48, P2303, DOI 10.3892/ijo.2016.3486
   Wen YA, 2010, CANCER SCI, V101, P2325, DOI 10.1111/j.1349-7006.2010.01695.x
   Werner S, 2007, J INVEST DERMATOL, V127, P998, DOI 10.1038/sj.jid.5700786
   Wu MH, 2014, ANGIOGENESIS, V17, P839, DOI 10.1007/s10456-014-9431-8
   Wu XQ, 2017, CANCER IMMUNOL RES, V5, P17, DOI 10.1158/2326-6066.CIR-16-0206
   Yu SS, 2016, ONCOTARGETS THER, V9, P5825, DOI 10.2147/OTT.S97397
   Zhou S, 2013, MED CHEM, V20, P4102, DOI 10.2174/0929867311320999019823931282
   Zhu C, 2005, NAT IMMUNOL, V6, P1245, DOI 10.1038/ni1271
NR 140
TC 35
Z9 35
U1 2
U2 17
PU MDPI
PI BASEL
PA ST ALBAN-ANLAGE 66, CH-4052 BASEL, SWITZERLAND
SN 
EI 1420-3049
J9 MOLECULES
JI Molecules
PD NOV 15
PY 2017
VL 22
IS 11
BP 
EP 
DI 10.3390/molecules22111818
PG 17
WC Biochemistry & Molecular Biology; Chemistry, Multidisciplinary
SC Biochemistry & Molecular Biology; Chemistry
GA FO1NJ
UT WOS:000416528400020
PM 29072623
DA 2023-09-23
ER

PT J
AU Liu, X
   Yu, JH
   Song, SJ
   Yue, XQ
   Li, Q
AF Liu, Xuan
   Yu, Jiahui
   Song, Shangjin
   Yue, Xiaoqiang
   Li, Qi
TI Protease-activated receptor-1 (PAR-1): a promising molecular target for cancer
SO ONCOTARGET
LA English
DT Review
DE PAR-1; cancer; carcinogenesis; invasion; metastasis
ID epithelial-mesenchymal transition; thrombin receptor; matrix metalloproteinase-1; prostate-cancer; tissue factor; progenitor cells; prognostic value; melanoma growth; signaling axis; factor viia
AB PAR-1 is expressed not only in epithelium, neurons, astrocytes, immune cells, but also in cancer-associated fibroblasts, ECs (epithelial cells), myocytes of blood vessels, mast cells, and macrophages in tumor microenvironment, whereas PAR-1 stimulates macrophages to synthesize and secrete thrombin as well as other growth factors, resulting in enhanced cell proliferation, tumor growth and metastasis. Therefore, considerable effort has been devoted to the development of inhibitors targeting PAR-1. Here, we provide a comprehensive review of PAR-1's role in cancer invasiveness and dissemination, as well as potential therapeutic strategies targeting PAR-1 signaling.
C1 [Liu, Xuan; Li, Qi] Shanghai Univ Tradit Chinese Med, Shuguang Hosp, Dept Med Oncol, Shanghai 201203, Peoples R China.
   [Liu, Xuan; Li, Qi] Shanghai Univ Tradit Chinese Med, Shuguang Hosp, Canc Inst, Shanghai 201203, Peoples R China.
   [Liu, Xuan; Yu, Jiahui; Song, Shangjin; Yue, Xiaoqiang] Second Mil Med Univ, Changzheng Hosp, Dept Tradit Chinese Med, Shanghai 200003, Peoples R China.
C3 Shanghai University of Traditional Chinese Medicine; Shanghai University of Traditional Chinese Medicine; Naval Medical University
RP Li, Q (通讯作者)，Shanghai Univ Tradit Chinese Med, Shuguang Hosp, Dept Med Oncol, Shanghai 201203, Peoples R China.; Li, Q (通讯作者)，Shanghai Univ Tradit Chinese Med, Shuguang Hosp, Canc Inst, Shanghai 201203, Peoples R China.; Yue, XQ (通讯作者)，Second Mil Med Univ, Changzheng Hosp, Dept Tradit Chinese Med, Shanghai 200003, Peoples R China.
EM yuexiaoqiang@163.com; Lzwf@hotmail.com
FU China Postdoctoral Fund [1643]; National Natural Science Foundation of China [81520108031]; Natural Science Fund of Shanghai Science and Technology Commission [17ZR1438800]; Science Foundation of Shanghai Committee of Science Project [14430722900]; Program for Outstanding Medical Academic Leader and Shanghai Academic Research Leader [16XD1403600]
CR Adams GN, 2015, CANCER RES, V75, P4235, DOI 10.1158/0008-5472.CAN-15-0964
   Aisiku O, 2015, BLOOD, V125, P1976, DOI 10.1182/blood-2014-09-599910
   Albrektsen T, 2007, J THROMB HAEMOST, V5, P1588, DOI 10.1111/j.1538-7836.2007.02603.x
   Amador Marcos A T, 2016, BMC RES NOTES, V9, P101, DOI 10.1186/s13104-016-1906-9
   [Anonymous], 2017, NURS STAND, V31, P16, DOI 10.7748/ns.31.19.16.s18
   Arora P, 2007, J CELL SCI, V120, P921, DOI 10.1242/jcs.03409
   Austin KM, 2013, BLOOD, V121, P431, DOI 10.1182/blood-2012-09-355958
   Auvergne R, 2016, ONCOGENE, V35, P3817, DOI 10.1038/onc.2015.452
   Bai SY, 2015, CLIN RESPIR J, V9, P457, DOI 10.1111/crj.12163
   Baker NC, 2014, CIRCULATION, V130, P1287, DOI 10.1161/CIRCULATIONAHA.114.011471
   Blackburn JS, 2009, ONCOGENE, V28, P4237, DOI 10.1038/onc.2009.272
   Borensztajn KS, 2007, EXP CELL RES, V313, P2622, DOI 10.1016/j.yexcr.2007.04.014
   Castellone MD, 2015, ONCOGENE, V34, P1679, DOI 10.1038/onc.2014.104
   Chanakira A, 2017, GYNECOL ONCOL, V145, P167, DOI 10.1016/j.ygyno.2017.01.022
   Chang LH, 2011, J CELL PHYSIOL, V226, P1060, DOI 10.1002/jcp.22428
   Clouston H W, 2016, THROMB RES, V140 Suppl 1, PS195, DOI 10.1016/S0049-3848(16)30184-0
   Coughlin SR, 2005, J THROMB HAEMOST, V3, P1800, DOI 10.1111/j.1538-7836.2005.01377.x
   Cunningham M, 2016, BIOCHEM SOC T, V44, P606, DOI 10.1042/BST20150282
   Darmoul D, 2004, MOL CANCER RES, V2, P514
   Erturk K, 2016, EUR REV MED PHARMACO, V20, P243
   Even-Ram S, 1998, NAT MED, V4, P909, DOI 10.1038/nm0898-909
   Even-Ram SC, 2001, J BIOL CHEM, V276, P10952, DOI 10.1074/jbc.M007027200
   Fazzini A, 2014, PLOS ONE, V9, P0, DOI 10.1371/journal.pone.0111550
   Fujimoto D, 2008, ANTICANCER RES, V28, P847
   Fujimoto D, 2010, BMC CANCER, V10, P0, DOI 10.1186/1471-2407-10-443
   Gao L, 2010, BIOL CHEM, V391, P803, DOI 10.1515/BC.2010.084
   Goerge T, 2006, CANCER RES, V66, P7766, DOI 10.1158/0008-5472.CAN-05-3897
   Goto S, 2010, EUR HEART J, V31, P2601, DOI 10.1093/eurheartj/ehq320
   Goyama S, 2017, ONCOGENE, V36, P2589, DOI 10.1038/onc.2016.416
   Gratio V, 2010, AM J PATHOL, V176, P1452, DOI 10.2353/ajpath.2010.090523
   Grimsey N, 2014, METHOD ENZYMOL, V535, P389, DOI 10.1016/B978-0-12-397925-4.00022-5
   Gullapalli A, 2006, MOL BIOL CELL, V17, P1228, DOI 10.1091/mbc.E05-09-0899
   Huang Z, 2015, J THROMB HAEMOST, V13, P465, DOI 10.1111/jth.12815
   Hudak R, 2017, BIOMED RES INT, V2017, P0, DOI 10.1155/2017/9795271
   Jaber M, 2014, CELL MOL LIFE SCI, V71, P2517, DOI 10.1007/s00018-013-1498-7
   Jia YT, 2015, ONCOL REP, V33, P2681, DOI 10.3892/or.2015.3897
   Kanemaru M, 2012, HEPATO-GASTROENTEROL, V59, P1614, DOI 10.5754/hge10036
   Kim SH, 2011, PLOS ONE, V6, P0, DOI 10.1371/journal.pone.0026214
   Klonaris C, 2016, CURR PHARM DESIGN, V22, P4610, DOI 10.2174/1381612822666160607065109
   Krenzlin H, 2017, J NEUROSCI RES, V95, P2080, DOI 10.1002/jnr.24049
   Kuhn SA, 2014, NEUROL RES, V36, P709, DOI 10.1179/1743132813Y.0000000303
   Li Si-Man, 2014, ZOOLOGICAL RESEARCH, V35, P420, DOI 10.13918/j.issn.2095-8137.2014.5.420
   Liao MM, 2012, PATHOL ONCOL RES, V18, P397, DOI 10.1007/s12253-011-9458-8
   Lin C, 2017, BMC CANCER, V17, P0, DOI 10.1186/s12885-017-3081-3
   Lin HL, 2013, PHARMACOL REV, V65, P1198, DOI 10.1124/pr.111.004747
   Liu L, 2014, TUMOR BIOL, V35, P7821, DOI 10.1007/s13277-014-2042-6
   Maeda S, 2009, BRAIN RES, V1305, P1, DOI 10.1016/j.brainres.2009.09.025
   Mahajan VB, 2000, P NATL ACAD SCI USA, V97, P12062, DOI 10.1073/pnas.97.22.12062
   Malaquin N, 2013, PLOS ONE, V8, P0, DOI 10.1371/journal.pone.0063607
   Martin F, 2016, THROMB RES, V140, PS181, DOI 10.1016/S0049-3848(16)30147-5
   Massi D, 2005, HUM PATHOL, V36, P676, DOI 10.1016/j.humpath.2005.04.008
   Melnikova VO, 2009, J BIOL CHEM, V284, P28845, DOI 10.1074/jbc.M109.042150
   Moon JY, 2018, J CARDIOVASC PHARM T, V23, P23, DOI 10.1177/1074248417708617
   Morris DR, 2006, CANCER RES, V66, P307, DOI 10.1158/0008-5472.CAN-05-1735
   Moschonas IC, 2015, INT J CARDIOL, V185, P9, DOI 10.1016/j.ijcard.2015.03.049
   Mussbach F, 2015, J CANCER RES CLIN, V141, P813, DOI 10.1007/s00432-014-1863-4
   Nguyen QD, 2005, ONCOGENE, V24, P8240, DOI 10.1038/sj.onc.1208990
   Nieman MT, 2015, BLOOD, V125, P1853, DOI 10.1182/blood-2015-01-623835
   Nierodzik ML, 2006, CANCER CELL, V10, P355, DOI 10.1016/j.ccr.2006.10.002
   Niespialowska-Steuden Maria, 2014, CARDIOVASCULAR & HEMATOLOGICAL DISORDERS - DRUG TARGETS, V14, P154
   ODonoghue ML, 2011, CIRCULATION, V123, P1843, DOI 10.1161/CIRCULATIONAHA.110.000786
   Ohshiro K, 2012, INT J BIOL MARKER, V27, PE305, DOI 10.5301/JBM.2012.10437
   Otsuki T, 2014, INT J ONCOL, V45, P2287, DOI 10.3892/ijo.2014.2651
   Pang L, 2017, J GASTROENTEROL, V0, P0
   Queiroz KCS, 2014, INT J CANCER, V135, P2294, DOI 10.1002/ijc.28726
   RASMUSSEN UB, 1991, FEBS LETT, V288, P123, DOI 10.1016/0014-5793(91)81017-3
   Raso E, 2001, THROMB HAEMOSTASIS, V85, P1037, DOI 10.1055/s-0037-1615960
   Reinhardt C, 2012, NATURE, V483, P627, DOI 10.1038/nature10893
   Riedl J, 2016, THROMB RES, V140, PS199, DOI 10.1016/S0049-3848(16)30196-7
   Saleiban A, 2014, PIGM CELL MELANOMA R, V27, P431, DOI 10.1111/pcmr.12217
   Sedda S, 2014, WORLD J GASTROENTERO, V20, P11977, DOI 10.3748/wjg.v20.i34.11977
   Silini A, 2010, CLIN EXP METASTAS, V27, P43, DOI 10.1007/s10585-009-9301-8
   Smoktunowicz N, 2016, ONCOTARGET, V7, P65471, DOI 10.18632/oncotarget.11472
   Soh UJK, 2010, BRIT J PHARMACOL, V160, P191, DOI 10.1111/j.1476-5381.2010.00705.x
   Tas F, 2016, BIOMED REP, V4, P489, DOI 10.3892/br.2016.606
   Tatour M, 2017, THROMB HAEMOSTASIS, V117, P1391, DOI 10.1160/TH16-10-0766
   Trikha M, 2002, INT J CANCER, V101, P156, DOI 10.1002/ijc.10521
   Trivedi V, 2009, CELL, V137, P332, DOI 10.1016/j.cell.2009.02.018
   Uzunoglu FG, 2013, ANN ONCOL, V24, P1282, DOI 10.1093/annonc/mds634
   Uzunoglu FG, 2013, LUNG CANCER, V81, P123, DOI 10.1016/j.lungcan.2013.03.007
   Vianello F, 2016, CANCER MED-US, V5, P2886, DOI 10.1002/cam4.857
   Villares GJ, 2008, CANCER RES, V68, P9078, DOI 10.1158/0008-5472.CAN-08-2397
   Villares GJ, 2011, ONCOTARGET, V2, P8
   VU TKH, 1991, CELL, V64, P1057, DOI 10.1016/0092-8674(91)90261-V
   Waitkus MS, 2014, MOL CELL BIOL, V34, P1800, DOI 10.1128/MCB.00034-14
   Wang A, 2015, EXPERT OPIN PHARMACO, V16, P2509, DOI 10.1517/14656566.2015.1099629
   Wang HY, 2007, EUR J CELL BIOL, V86, P233, DOI 10.1016/j.ejcb.2006.12.003
   Wang J, 2014, MED ONCOL, V31, P0, DOI 10.1007/s12032-014-0968-6
   Wang QL, 2015, MED ONCOL, V32, P0, DOI 10.1007/s12032-015-0614-y
   Wang WB, 2010, INT J CANCER, V126, P599, DOI 10.1002/ijc.24904
   Whetstone WD, 2017, PLOS ONE, V12, P0, DOI 10.1371/journal.pone.0170512
   White MJV, 2015, PLOS ONE, V10, P0, DOI 10.1371/journal.pone.0138748
   Wiviott SD, 2011, CIRCULATION, V123, P1854, DOI 10.1161/CIRCULATIONAHA.110.001404
   Won JH, 2011, MOL BIOL CELL, V22, P421, DOI 10.1091/mbc.E10-10-0807
   Wu Z, 2014, MOL MED REP, V9, P1787, DOI 10.3892/mmr.2014.2023
   Xie Q, 2016, ACTA NEUROCHIR SUPPL, V121, P355, DOI 10.1007/978-3-319-18497-5_61
   Yan B, 2014, TUMOR BIOL, V35, P11329, DOI 10.1007/s13277-014-2465-0
   Yang E, 2009, CANCER RES, V69, P6223, DOI 10.1158/0008-5472.CAN-09-0187
   Yang R, 2013, ONCOTARGETS THER, V6, P1139, DOI 10.2147/OTT.S50389
   Yin YJ, 2003, ARTERIOSCL THROM VAS, V23, P940, DOI 10.1161/01.ATV.0000066878.27340.22
   Yin YJ, 2003, FASEB J, V17, P163, DOI 10.1096/fj.02-0316com
   Yuan SM, 2016, PLOS ONE, V11, P0, DOI 10.1371/journal.pone.0153992
   Zain J, 2000, BLOOD, V95, P3133
   Zhang XT, 2009, PROSTATE, V69, P727, DOI 10.1002/pros.20920
   Zhu QY, 2012, ONCOL REP, V28, P255, DOI 10.3892/or.2012.1802
   Zigler M, 2011, CANCER RES, V71, P6561, DOI 10.1158/0008-5472.CAN-11-1432
NR 106
TC 24
Z9 24
U1 0
U2 19
PU IMPACT JOURNALS LLC
PI ORCHARD PARK
PA 6666 E QUAKER ST, STE 1, ORCHARD PARK, NY 14127 USA
SN 
EI 1949-2553
J9 ONCOTARGET
JI Oncotarget
PD DEC 5
PY 2017
VL 8
IS 63
BP 107334
EP 107345
DI 10.18632/oncotarget.21015
PG 12
WC Oncology; Cell Biology
SC Oncology; Cell Biology
GA FS1KO
UT WOS:000419534900111
PM 29291033
DA 2023-09-23
ER

PT J
AU Omland, SH
AF Omland, Silje Haukali
TI Local immune response in cutaneous basal cell carcinoma
SO DANISH MEDICAL JOURNAL
LA English
DT Article
ID regulatory t-cells; tumor-infiltrating lymphocytes; fibroblast activation protein; epithelial-mesenchymal transition; cancer-associated fibroblasts; uv-induced immunosuppression; nonmelanoma skin-cancer; receptor v-beta; stromal fibroblasts; peripheral-blood
C1 [Omland, Silje Haukali] Bispebjerg Hosp, Dept Dermatovenerol, Bispebjerg Bakke 23, DK-2400 Copenhagen NV, Denmark.
C3 University of Copenhagen; Bispebjerg Hospital
RP Omland, SH (通讯作者)，Bispebjerg Hosp, Dept Dermatovenerol, Bispebjerg Bakke 23, DK-2400 Copenhagen NV, Denmark.
EM Silje.haukali.omland.01@regionh.dk
CR Al-Rakan MA, 2013, J PATHOL, V231, P457, DOI 10.1002/path.4256
   Averbeck M, 2006, EXP DERMATOL, V15, P447, DOI 10.1111/j.0906-6705.2006.00429.x
   Baumgartner JM, 2009, J SURG RES, V154, P13, DOI 10.1016/j.jss.2008.04.043
   Birch-Johansen F, 2010, INT J CANCER, V127, P2190, DOI 10.1002/ijc.25411
   Brenneisen P, 2002, ANN NY ACAD SCI, V973, P31, DOI 10.1111/j.1749-6632.2002.tb04602.x
   BURNET FM, 1970, PROG EXP TUMOR RES, V13, P1
   Calis JJA, 2014, TRENDS IMMUNOL, V35, P581, DOI 10.1016/j.it.2014.09.004
   Chang Andrew Y, 2011, YALE JOURNAL OF BIOLOGY AND MEDICINE, V84, P345
   Chenivesse C, 2012, J IMMUNOL, V189, P128, DOI 10.4049/jimmunol.1003616
   Chong IW, 2006, ONCOL REP, V16, P981
   Clark RA, 2006, J INVEST DERMATOL, V126, P1059, DOI 10.1038/sj.jid.5700199
   Clark RA, 2015, SCI TRANSL MED, V7, P0, DOI 10.1126/scitranslmed.3010641
   Cohen SJ, 2008, PANCREAS, V37, P154, DOI 10.1097/MPA.0b013e31816618ce
   Curiel TJ, 2004, NAT MED, V10, P942, DOI 10.1038/nm1093
   Depner S, 2014, INT J CANCER, V135, P551, DOI 10.1002/ijc.27951
   Dummer R, 2003, BRIT J DERMATOL, V149, P57, DOI 10.1046/j.0366-077X.2003.05630.x
   Dunn GP, 2004, IMMUNITY, V21, P137, DOI 10.1016/j.immuni.2004.07.017
   Ellsworth RE, 2009, CLIN EXP METASTAS, V26, P205, DOI 10.1007/s10585-008-9232-9
   FERRADINI L, 1993, J CLIN INVEST, V91, P1183, DOI 10.1172/JCI116278
   Fridman WH, 2012, NAT REV CANCER, V12, P298, DOI 10.1038/nrc3245
   Gaide O, 2015, NAT MED, V21, P647, DOI 10.1038/nm.3860
   GALLAGHER RP, 1995, ARCH DERMATOL, V131, P157, DOI 10.1001/archderm.131.2.157
   Galon J, 2006, SCIENCE, V313, P1960, DOI 10.1126/science.1129139
   Gniadecki R, 2015, DAN MED J, V62, P0
   Green A, 1996, AM J EPIDEMIOL, V144, P1034, DOI 10.1093/oxfordjournals.aje.a008875
   HALLIDAY GM, 1995, WORLD J SURG, V19, P352, DOI 10.1007/BF00299157
   Han A, 2014, NAT BIOTECHNOL, V32, P684, DOI 10.1038/nbt.2938
   Han S, 2014, BRIT J CANCER, V110, P2560, DOI 10.1038/bjc.2014.162
   Hodi F, 2005, NEW ENGL J MED, V352, P9
   Jang TJ, 2008, YONSEI MED J, V49, P942, DOI 10.3349/ymj.2008.49.6.942
   Jie HB, 2013, BRIT J CANCER, V109, P2629, DOI 10.1038/bjc.2013.645
   Kalluri R, 2006, NAT REV CANCER, V6, P392, DOI 10.1038/nrc1877
   Kaporis HG, 2007, J INVEST DERMATOL, V127, P2391, DOI 10.1038/sj.jid.5700884
   Kraman M, 2010, SCIENCE, V330, P827, DOI 10.1126/science.1195300
   Kubista Mikael, 2006, MOLECULAR ASPECTS OF MEDICINE, V27, P95, DOI 10.1016/j.mam.2005.12.007
   Kubler K, 2014, GYNECOL ONCOL, V135, P176, DOI 10.1016/j.ygyno.2014.08.028
   Lai Chester, 2015, LANCET, V385 Suppl 1, PS59, DOI 10.1016/S0140-6736(15)60374-9
   Lee JH, 2011, CANCER IMMUNOL IMMUN, V60, P685, DOI 10.1007/s00262-011-0982-x
   Lei HZ, 2013, PLOS ONE, V8, P0, DOI 10.1371/journal.pone.0060369
   Liao YD, 2013, J CANCER RES CLIN, V139, P1523, DOI 10.1007/s00432-013-1471-8
   Lin WL, 2005, CLIN EXP IMMUNOL, V141, P338, DOI 10.1111/j.1365-2249.2005.02845.x
   Linnemann C, 2014, IMMUNOL REV, V257, P72, DOI 10.1111/imr.12140
   Livak KJ, 2001, METHODS, V25, P402, DOI 10.1006/meth.2001.1262
   Liyanage UK, 2006, J IMMUNOTHER, V29, P416, DOI 10.1097/01.cji.0000205644.43735.4e
   Liyanage UK, 2002, J IMMUNOL, V169, P2756, DOI 10.4049/jimmunol.169.5.2756
   Loser K, 2007, J IMMUNOL, V179, P365, DOI 10.4049/jimmunol.179.1.365
   Loser K, 2009, INT IMMUNOPHARMACOL, V9, P587, DOI 10.1016/j.intimp.2009.01.024
   Maeda A, 2008, J IMMUNOL, V180, P3065, DOI 10.4049/jimmunol.180.5.3065
   Mailloux AW, 2010, CRIT REV IMMUNOL, V30, P435, DOI 10.1615/CritRevImmunol.v30.i5.30
   Mao Y, 2012, CANCER METAST REV, V0, P303
   Micali G, 2014, J AM ACAD DERMATOL, V70, P0, DOI 10.1016/j.jaad.2013.12.037
   Micke P, 2007, J INVEST DERMATOL, V127, P1516, DOI 10.1038/sj.jid.5700714
   Mingomataj EC, 2016, CLIN REV ALLERG IMMU, V50, P97, DOI 10.1007/s12016-015-8514-7
   Muzzey Dale, 2015, CURR GENET MED REP, V3, P158
   Nishikawa H, 2014, CURR OPIN IMMUNOL, V27, P1, DOI 10.1016/j.coi.2013.12.005
   Norval M, 2011, PHOTOCHEM PHOTOBIOL, V87, P965, DOI 10.1111/j.1751-1097.2011.00969.x
   Ochsenreither S, 2010, J TRANSL MED, V8, P0, DOI 10.1186/1479-5876-8-35
   OHMEN JD, 1994, J INVEST DERMATOL, V103, P751, DOI 10.1111/1523-1747.ep12412288
   Omland SH, 2016, ACTA DERM-VENEREOL, V96, P917, DOI 10.2340/00015555-2440
   Omland SH, 2016, JAMA DERMATOL, V152, P177, DOI 10.1001/jamadermatol.2015.3902
   Orimo A, 2005, CELL, V121, P335, DOI 10.1016/j.cell.2005.02.034
   Pages F, 2008, J LEUKOCYTE BIOL, V84, P981, DOI 10.1189/jlb.1107773
   PAGET S, 1989, CANCER METAST REV, V8, P98
   Pfeifer GP, 2005, MUTAT RES-FUND MOL M, V571, P19, DOI 10.1016/j.mrfmmm.2004.06.057
   Ramos-Vara JA, 2014, VET PATHOL, V51, P42, DOI 10.1177/0300985813505879
   Rangwala S, 2011, BRIT J DERMATOL, V165, P953, DOI 10.1111/j.1365-2133.2011.10507.x
   Rizzo JM, 2012, CANCER PREV RES, V5, P887, DOI 10.1158/1940-6207.CAPR-11-0432
   Rodriguez RS, 2014, J CLIN INVEST, V124, P1027, DOI 10.1172/JCI72932
   Saldanha G, 2003, BRIT J DERMATOL, V148, P195, DOI 10.1046/j.1365-2133.2003.05151.x
   SANGER F, 1977, P NATL ACAD SCI USA, V74, P5463, DOI 10.1073/pnas.74.12.5463
   Schmalbach CE, 2004, ARCH OTOLARYNGOL, V130, P295, DOI 10.1001/archotol.130.3.295
   Schreiber RD, 2011, SCIENCE, V331, P1565, DOI 10.1126/science.1203486
   Schwarz T, 2008, PHOTOCHEM PHOTOBIOL, V84, P10, DOI 10.1111/j.1751-1097.2007.00223.x
   Scrivener Y, 2002, BRIT J DERMATOL, V147, P41, DOI 10.1046/j.1365-2133.2002.04804.x
   Serana F, 2009, J TRANSL MED, V7, P0, DOI 10.1186/1479-5876-7-21
   SEXTON M, 1990, J AM ACAD DERMATOL, V23, P1118, DOI 10.1016/0190-9622(90)70344-H
   Shabo I, 2008, INT J CANCER, V123, P780, DOI 10.1002/ijc.23527
   Sherwood AM, 2013, CANCER IMMUNOL IMMUN, V62, P1453, DOI 10.1007/s00262-013-1446-2
   Singer CF, 2008, BREAST CANCER RES TR, V110, P273, DOI 10.1007/s10549-007-9725-2
   Soyland E, 2011, BRIT J DERMATOL, V164, P344, DOI 10.1111/j.1365-2133.2010.10149.x
   Takahashi H, 2015, CANCER IMMUNOL IMMUN, V64, P1407, DOI 10.1007/s00262-015-1742-0
   Telfer NR, 2008, BRIT J DERMATOL, V159, P35, DOI 10.1111/j.1365-2133.2008.08666.x
   Thewes M, 1999, CLIN EXP DERMATOL, V24, P122
   Togo Shinsaku, 2013, CANCERS (BASEL), V5, P149, DOI 10.3390/cancers5010149
   Topalian SL, 2014, J CLIN ONCOL, V32, P1020, DOI 10.1200/JCO.2013.53.0105
   van Heijst JWJ, 2013, NAT MED, V19, P372, DOI 10.1038/nm.3100
   Vidal D, 2004, CLIN EXP DERMATOL, V29, P518, DOI 10.1111/j.1365-2230.2004.01601.x
   Viguier M, 2004, J IMMUNOL, V173, P1444, DOI 10.4049/jimmunol.173.2.1444
   Wang J, 2011, J INT MED RES, V39, P691, DOI 10.1177/147323001103900301
   Watanabe R, 2015, SCI TRANSL MED, V7, P1, DOI 10.1126/SCITRANSLMED.3010302.HUMAN
   Wenzel J, 2005, J CUTAN PATHOL, V32, P257, DOI 10.1111/j.0303-6987.2005.00297.x
   Whiteside TL, 2012, SEMIN CANCER BIOL, V22, P327, DOI 10.1016/j.semcancer.2012.03.004
   Wikberg ML, 2013, TUMOR BIOL, V34, P1013, DOI 10.1007/s13277-012-0638-2
   Wilson LD, 2003, NEW ENGL J MED, V349, P612
   Wong CSM, 2003, BMJ-BRIT MED J, V327, P794, DOI 10.1136/bmj.327.7418.794
   Wong DA, 2000, BRIT J DERMATOL, V143, P91, DOI 10.1046/j.1365-2133.2000.03596.x
   Woodsworth DJ, 2013, GENOME MED, V5, P0, DOI 10.1186/gm502
   Wu MY, 2011, J FORMOS MED ASSOC, V110, P580, DOI 10.1016/j.jfma.2011.07.005
   Yan M, 2011, BREAST CANCER RES, V13, P0, DOI 10.1186/bcr2869
   Yang B, 2013, PLOS ONE, V8, P0, DOI 10.1371/journal.pone.0064106
   Yang L, 2014, BIOCHEM BIOPH RES CO, V453, P582, DOI 10.1016/j.bbrc.2014.09.129
   Yu Y, 2014, BRIT J CANCER, V110, P724, DOI 10.1038/bjc.2013.768
   Zhao Y, 2009, ANAT REC, V292, P692, DOI 10.1002/ar.20874
   Zhou L, 2008, NATURE, V453, P236, DOI 10.1038/nature06878
   Zitvogel L, 2006, NAT REV IMMUNOL, V6, P715, DOI 10.1038/nri1936
NR 105
TC 0
Z9 0
U1 0
U2 0
PU DANISH MEDICAL ASSOC
PI COPENHAGEN
PA TRONDHJEMSGADE 9, DK-2100 COPENHAGEN, DENMARK
SN 2245-1919
EI 
J9 DAN MED J
JI Dan. Med. J.
PD SEP 15
PY 2017
VL 64
IS 9
BP 
EP 
DI 
PG 16
WC Medicine, General & Internal
SC General & Internal Medicine
GA FJ6MS
UT WOS:000412872500009
DA 2023-09-23
ER

PT J
AU Kryza, T
   Silva, LM
   Bock, N
   Fuhrman-Luck, RA
   Stephens, CR
   Gao, J
   Samaratunga, H
   Lawrence, MG
   Hooper, JD
   Dong, Y
   Risbridger, GP
   Clements, JA
AF Kryza, Thomas
   Silva, Lakmali M.
   Bock, Nathalie
   Fuhrman-Luck, Ruth A.
   Stephens, Carson R.
   Gao, Jin
   Samaratunga, Hema
   Lawrence, Mitchell G.
   Hooper, John D.
   Dong, Ying
   Risbridger, Gail P.
   Clements, Judith A.
TI Kallikrein-related peptidase 4 induces cancer-associated fibroblast features in prostate-derived stromal cells
SO MOLECULAR ONCOLOGY
LA English
DT Article
DE cancer; cancer-associated fibroblast; kallikrein-related peptidase; KLK; prostate cancer; tumour microenvironment
ID protease-activated receptor-1; tumor microenvironment; reactive stroma; expression; klk4; gene; differentiation; angiogenesis; induction; phenotype
AB The reciprocal communication between cancer cells and their microenvironment is critical in cancer progression. Although involvement of cancerassociated fibroblasts (CAF) in cancer progression is long established, the molecular mechanisms leading to differentiation of CAFs from normal fibroblasts are poorly understood. Here, we report that kallikrein-related peptidase-4 (KLK4) promotes CAF differentiation. KLK4 is highly expressed in prostate epithelial cells of premalignant (prostatic intraepithelial neoplasia) and malignant lesions compared to normal prostate epithelia, especially at the peristromal interface. KLK4 induced CAF-like features in the prostate-derived WPMY1 normal stromal cell line, including increased expression of alpha-smooth muscle actin, ESR1 and SFRP1. KLK4 activated protease-activated receptor-1 in WPMY1 cells increasing expression of several factors (FGF1, TAGLN, LOX, IL8, VEGFA) involved in prostate cancer progression. In addition, KLK4 induced WPMY1 cell proliferation and secretome changes, which in turn stimulated HUVEC cell proliferation that could be blocked by a VEGFA antibody. Importantly, the genes dysregulated by KLK4 treatment of WPMY1 cells were also differentially expressed between patient-derived CAFs compared to matched nonmalignant fibroblasts and were further increased by KLK4 treatment. Taken together, we propose that epithelial-derived KLK4 promotes tumour progression by actively promoting CAF differentiation in the prostate stromal microenvironment.
C1 [Kryza, Thomas; Bock, Nathalie; Fuhrman-Luck, Ruth A.; Stephens, Carson R.; Clements, Judith A.] QUT, Translat Res Inst, Australian Prostate Canc Res Ctr Queensland, 37 Kent St, Woolloongabba, Qld 4102, Australia.
   [Kryza, Thomas; Silva, Lakmali M.; Bock, Nathalie; Fuhrman-Luck, Ruth A.; Stephens, Carson R.; Dong, Ying; Clements, Judith A.] QUT, Inst Hlth & Biomed Innovat, Kelvin Grove, Qld, Australia.
   [Kryza, Thomas; Silva, Lakmali M.; Bock, Nathalie; Fuhrman-Luck, Ruth A.; Stephens, Carson R.; Dong, Ying; Clements, Judith A.] QUT, Sch Biomed Sci, Kelvin Grove, Qld, Australia.
   [Gao, Jin] Univ Queensland, Oral Hlth Ctr, Regenerat Dent & Oral Biol, Herston, Qld, Australia.
   [Samaratunga, Hema] Aquesta Pathol, Toowong, Qld, Australia.
   [Samaratunga, Hema] Univ Queensland, Sch Med, Herston, Qld, Australia.
   [Australian Prostate Canc] Monash Univ, Prostate Canc Res Program, Australian Prostate Canc BioResource, Clayton, Vic, Australia.
   [Lawrence, Mitchell G.; Risbridger, Gail P.] Monash Univ, Monash Partners Comprehens Canc Consortium, Biomed Discovery Inst,Prostate Res Grp, Canc Program,Dept Anat & Dev Biol, Clayton, Vic, Australia.
   [Hooper, John D.] Univ Queensland, Mater Res Inst, Canc Biol & Care Program, Translat Res Inst, Woolloongabba, Qld, Australia.
   [Risbridger, Gail P.] Peter MacCallum Canc Ctr, Canc Res Div, Prostate Canc Translat Res Program, Parkville, Vic, Australia.
   [Risbridger, Gail P.] Univ Melbourne, Sir Peter MacCallum Dept Oncol, Parkville, Vic, Australia.
C3 Queensland University of Technology (QUT); Queensland University of Technology (QUT); Queensland University of Technology (QUT); University of Queensland; University of Queensland; Monash University; Monash University; Mater Research; University of Queensland; Peter Maccallum Cancer Center; Peter Maccallum Cancer Center; University of Melbourne
RP Clements, JA (通讯作者)，QUT, Translat Res Inst, Australian Prostate Canc Res Ctr Queensland, 37 Kent St, Woolloongabba, Qld 4102, Australia.
EM j.clements@qut.edu.au
FU National Health and Medical Research Council [1010141, 1091734, 1035721, 1102752, 1005717]; Prostate Cancer Foundation of Australia [YI0715]; Movember (Movember Revolutionary Team Award) [YI0911]; Cancer Council Queensland [1064484, 1084224]; ARC [FT120100917]; National Health and Medical Research Council of Australia [614296]; Prostate Cancer Foundation Australia; QUT Postgraduate Scholarship; National Health and Medical Research Council of Australia [1091734, 1102752] Funding Source: NHMRC; Australian Research Council [FT120100917] Funding Source: Australian Research Council
CR Augsten M, 2014, FRONT ONCOL, V4, P0, DOI 10.3389/fonc.2014.00062
   Bi XC, 2010, MED ONCOL, V27, P145, DOI 10.1007/s12032-009-9185-0
   Bober J, 2016, IUBMB LIFE, V68, P242, DOI 10.1002/iub.1480
   Bruzzese F, 2014, CANCER RES, V74, P3408, DOI 10.1158/0008-5472.CAN-13-2259
   Chrisofos M, 2007, CRIT REV CL LAB SCI, V44, P243, DOI 10.1080/10408360601177236
   Clark AK, 2013, BIOMATERIALS, V34, P4777, DOI 10.1016/j.biomaterials.2013.03.005
   Culig Z, 2013, EUR UROL, V64, P189, DOI 10.1016/j.eururo.2012.09.024
   De Veirman K, 2014, CANCERS, V6, P1363, DOI 10.3390/cancers6031363
   De Wever O, 2014, SEMIN CANCER BIOL, V25, P33, DOI 10.1016/j.semcancer.2013.12.009
   Delmas E, 2016, CELL DEATH DIS, V7, P0, DOI 10.1038/cddis.2016.2
   Doldi V, 2015, ONCOTARGET, V6, P31441, DOI 10.18632/oncotarget.5056
   Dong Y, 2005, ENDOCR-RELAT CANCER, V12, P875, DOI 10.1677/erc.1.01062
   Dong Y, 2013, PLOS ONE, V8, P0, DOI 10.1371/journal.pone.0057056
   Dvorakova M, 2014, EXPERT REV PROTEOMIC, V11, P149, DOI 10.1586/14789450.2014.860358
   Ellem SJ, 2014, J PATHOL, V234, P86, DOI 10.1002/path.4386
   Eminaga O, 2013, PROSTATE, V73, P1115, DOI 10.1002/pros.22660
   Erez N, 2010, CANCER CELL, V17, P135, DOI 10.1016/j.ccr.2009.12.041
   Franco OE, 2011, CANCER RES, V71, P1272, DOI 10.1158/0008-5472.CAN-10-3142
   Fuhrman-Luck RA, 2016, J PROTEOME RES, V15, P2466, DOI 10.1021/acs.jproteome.5b01148
   Gandellini P, 2015, SEMIN CANCER BIOL, V35, P96, DOI 10.1016/j.semcancer.2015.08.008
   Gao J, 2007, PROSTATE, V67, P348, DOI 10.1002/pros.20465
   Gascard P, 2016, GENE DEV, V30, P1002, DOI 10.1101/gad.279737.116
   Gkretsi V, 2015, FRONT ONCOL, V5, P0, DOI 10.3389/fonc.2015.00214
   Gratio V, 2010, AM J PATHOL, V176, P1452, DOI 10.2353/ajpath.2010.090523
   Han N, 2011, ONCOL LETT, V2, P599, DOI 10.3892/ol.2011.291
   Han YL, 2016, ONCOL LETT, V11, P753, DOI 10.3892/ol.2015.3943
   Holzhausen M, 2006, AM J PATHOL, V168, P1189, DOI 10.2353/ajpath.2006.050658
   Ishii K, 2011, J CELL BIOCHEM, V112, P3604, DOI 10.1002/jcb.23291
   Joesting MS, 2005, CANCER RES, V65, P10423, DOI 10.1158/0008-5472.CAN-05-0824
   Karagiannis GS, 2014, PROSTATE, V74, P260, DOI 10.1002/pros.22747
   Karakosta TD, 2016, MOL CELL PROTEOMICS, V15, P2863, DOI 10.1074/mcp.M115.057695
   Kawabata A, 1999, J PHARMACOL EXP THER, V288, P358
   Kogan-Sakin I, 2009, CARCINOGENESIS, V30, P698, DOI 10.1093/carcin/bgp043
   Kosti I, 2016, SCI REP-UK, V6, P0, DOI 10.1038/srep24799
   Kryza T, 2016, BIOCHIMIE, V122, P283, DOI 10.1016/j.biochi.2015.09.002
   Lawrence MG, 2013, NAT PROTOC, V8, P836, DOI 10.1038/nprot.2013.043
   Lawrence MG, 2010, ENDOCR REV, V31, P407, DOI 10.1210/er.2009-0034
   Lisle JE, 2015, EXP CELL RES, V333, P136, DOI 10.1016/j.yexcr.2015.02.014
   Madar S, 2013, TRENDS MOL MED, V19, P447, DOI 10.1016/j.molmed.2013.05.004
   Mason SD, 2011, TRENDS CELL BIOL, V21, P228, DOI 10.1016/j.tcb.2010.12.002
   Matsumura M, 2005, PROSTATE, V62, P1, DOI 10.1002/pros.20101
   Mbeunkui F, 2009, CANCER CHEMOTH PHARM, V63, P571, DOI 10.1007/s00280-008-0881-9
   Mukai S, 2008, FEBS J, V275, P1003, DOI 10.1111/j.1742-4658.2008.06265.x
   Mukai S, 2015, HUM CELL, V28, P133, DOI 10.1007/s13577-015-0114-6
   Prassas I, 2015, NAT REV DRUG DISCOV, V14, P183, DOI 10.1038/nrd4534
   Ramachandran R, 2012, NAT REV DRUG DISCOV, V11, P69, DOI 10.1038/nrd3615
   Ramsay AJ, 2008, BIOL CHEM, V389, P653, DOI 10.1515/BC.2008.078
   Ramsay AJ, 2008, J BIOL CHEM, V283, P12293, DOI 10.1074/jbc.M709493200
   Sanchez WY, 2012, ENDOCRINOLOGY, V153, P3179, DOI 10.1210/en.2012-1011
   Seiz L, 2010, BIOL CHEM, V391, P391, DOI 10.1515/BC.2010.033
   Shahinian H, 2014, MOL ONCOL, V8, P68, DOI 10.1016/j.molonc.2013.09.003
   Shiao SL, 2016, CANCER LETT, V380, P340, DOI 10.1016/j.canlet.2015.12.022
   Shiga K, 2015, CANCERS, V7, P2443, DOI 10.3390/cancers7040902
   Thompson O, 2012, BMC CELL BIOL, V13, P0, DOI 10.1186/1471-2121-13-1
   Ting HJ, 2015, MOL CARCINOGEN, V54, P730, DOI 10.1002/mc.22135
   Tuxhorn JA, 2002, CLIN CANCER RES, V8, P2912
   Varkaris A, 2011, EXPERT OPIN INV DRUG, V20, P1677, DOI 10.1517/13543784.2011.631523
   Veveris-Lowe TL, 2005, ENDOCR-RELAT CANCER, V12, P631, DOI 10.1677/erc.1.00958
   Wang WB, 2010, INT J CANCER, V126, P599, DOI 10.1002/ijc.24904
   Webber JP, 2015, ONCOGENE, V34, P319, DOI 10.1038/onc.2013.560
   Webber JP, 2016, ONCOTARGET, V7, P20124, DOI 10.18632/oncotarget.7716
   Yin YJ, 2003, ARTERIOSCL THROM VAS, V23, P940, DOI 10.1161/01.ATV.0000066878.27340.22
   Yin YJ, 2003, FASEB J, V17, P163, DOI 10.1096/fj.02-0316com
   Yoon H, 2007, J BIOL CHEM, V282, P31852, DOI 10.1074/jbc.M705190200
   Yu BQ, 2013, BMC CELL BIOL, V14, P0, DOI 10.1186/1471-2121-14-17
   Zhang XT, 2009, PROSTATE, V69, P727, DOI 10.1002/pros.20920
   Zhu L, 2014, FRONT PHYSIOL, V5, P0, DOI 10.3389/fphys.2014.00268
NR 67
TC 16
Z9 19
U1 0
U2 6
PU WILEY
PI HOBOKEN
PA 111 RIVER ST, HOBOKEN 07030-5774, NJ USA
SN 1574-7891
EI 1878-0261
J9 MOL ONCOL
JI Mol. Oncol.
PD OCT 15
PY 2017
VL 11
IS 10
BP 1307
EP 1329
DI 10.1002/1878-0261.12075
PG 23
WC Oncology
SC Oncology
GA FP2II
UT WOS:000417440300001
PM 28510269
DA 2023-09-23
ER

PT J
AU Liu, YL
   Zhang, JL
   Sun, XJ
   Su, QP
   You, CP
AF Liu, Yonglei
   Zhang, Jingling
   Sun, Xiangjun
   Su, Quanping
   You, Cuiping
TI Down-regulation of miR-29b in carcinoma associated fibroblasts promotes cell growth and metastasis of breast cancer
SO ONCOTARGET
LA English
DT Article
DE breast cancer; miR-29b; fibroblasts; CCL11; CXCL14
ID epithelial-mesenchymal transition; prostate-cancer; tumor microenvironment; stromal fibroblasts; colorectal-cancer; stem-cells; invasion; expression; microrna-29b; angiogenesis
AB Carcinoma associated fibroblasts (CAFs) play important roles in breast cancer development and progression. Recent studies show that microRNAs (miRNAs) are the main regulators in CAFs. MiR-29b is one of the significant down-regulated miRNAs in CAFs from the miRNA screening. The role of miR-29b in the interaction between CAFs and breast cancer is still unclear. In the present study, we investigated the effects of CAFs on breast cancer cell proliferation and metastasis regulated by miR-29b. We found that fibroblasts activated by co-cultured breast cancer cells produced higher levels of some chemokines like CCL11, CXCL14, which accelerated breast cancer cell growth and induced drug resistance and metastasis. Increased miR-29b expression in activated fibroblasts could suppress the activating p38-STAT1 signal pathway in breast cancer cells. We also found that the expression of CCL11 and CXCL14 could be regulated by miR-29b in CAFs. Our results illustrate that down-regulation of miR-29b in CAFs plays an important role in tumor stroma by activating p38-STAT1 in breast cancer cells. The study indicates that cancer cells and fibroblasts interaction promotes breast cancer cell growth, drug resistance, migration and invasion due to the lack of miR-29b expression in CAFs.
C1 [Liu, Yonglei; Zhang, Jingling; Su, Quanping; You, Cuiping] Linyi Peoples Hosp, Res Ctr, Shandong, Peoples R China.
   [Liu, Yonglei] Fudan Univ, Zhongshan Hosp, Shanghai, Peoples R China.
   [Sun, Xiangjun] Linyi Peoples Hosp, Dept Surg, Shandong, Peoples R China.
C3 Fudan University
RP Liu, YL (通讯作者)，Linyi Peoples Hosp, Res Ctr, Shandong, Peoples R China.; Liu, YL (通讯作者)，Fudan Univ, Zhongshan Hosp, Shanghai, Peoples R China.
EM yongleiliu@yeah.net
FU National Natural Science Foundation of China [81502571]
CR Amodio N, 2015, ONCOTARGET, V6, P12837, DOI 10.18632/oncotarget.3805
   Aprelikova O, 2010, CELL CYCLE, V9, P4387, DOI 10.4161/cc.9.21.13674
   Bronte V, 2016, CANCER CELL, V29, P437, DOI 10.1016/j.ccell.2016.03.019
   Chou J, 2013, NAT CELL BIOL, V15, P201, DOI 10.1038/ncb2672
   Chow MT, 2014, CANCER IMMUNOL RES, V2, P1125, DOI 10.1158/2326-6066.CIR-14-0160
   Chung HJ, 2015, ONCOTARGET, V6, P18429, DOI 10.18632/oncotarget.4384
   Duda DG, 2014, JNCI-J NATL CANCER I, V106, P106
   Fang JH, 2011, HEPATOLOGY, V54, P1729, DOI 10.1002/hep.24577
   Fang W, 2015, BIOMED RES INT, V2015, P0, DOI 10.1155/2015/831504
   Franco OE, 2010, SEMIN CELL DEV BIOL, V21, P33, DOI 10.1016/j.semcdb.2009.10.010
   Friedl P, 2011, CELL, V147, P992, DOI 10.1016/j.cell.2011.11.016
   Gandellini P, 2014, ANTIOXID REDOX SIGN, V20, P1045, DOI 10.1089/ars.2013.5292
   Giaccia AJ, 2010, CURR TOP MICROBIOL, V345, P31, DOI 10.1007/82_2010_73
   Godlewski J, 2015, NEURO-ONCOLOGY, V17, P652, DOI 10.1093/neuonc/nou292
   Hiyoshi Y, 2015, PLOS ONE, V10, P0, DOI 10.1371/journal.pone.0124899
   Josson S, 2015, ONCOGENE, V34, P2690, DOI 10.1038/onc.2014.212
   Laberge RM, 2012, CANCER MICROENVIRON, V5, P39, DOI 10.1007/s12307-011-0069-4
   Li P, 2015, CELL RES, V25, P588, DOI 10.1038/cr.2015.51
   Liu J, 2016, CANCER LETT, V379, P49, DOI 10.1016/j.canlet.2016.05.022
   MacKenzie TA, 2014, AM J PATHOL, V184, P3217, DOI 10.1016/j.ajpath.2014.08.020
   Maxwell PJ, 2014, ONCOTARGET, V5, P4895, DOI 10.18632/oncotarget.2052
   Mercier I, 2008, CANCER BIOL THER, V7, P1212, DOI 10.4161/cbt.7.8.6220
   Mitra AK, 2012, CANCER DISCOV, V2, P1100, DOI 10.1158/2159-8290.CD-12-0206
   Orimo A, 2005, CELL, V121, P335, DOI 10.1016/j.cell.2005.02.034
   Otomo R, 2014, P NATL ACAD SCI USA, V111, P18691, DOI 10.1073/pnas.1412062112
   Ru P, 2012, MOL CANCER THER, V11, P1166, DOI 10.1158/1535-7163.MCT-12-0100
   Soon P, 2013, ENDOCR-RELAT CANCER, V20, PR257, DOI 10.1530/ERC-13-0119
   Subramanian M, 2014, J CELL BIOCHEM, V115, P1974, DOI 10.1002/jcb.24869
   Tsuyada A, 2012, CANCER RES, V72, P2768, DOI 10.1158/0008-5472.CAN-11-3567
   Vela M, 2015, FRONT IMMUNOL, V6, P0, DOI 10.3389/fimmu.2015.00012
   Verghese ET, 2013, J PATHOL, V231, P388, DOI 10.1002/path.4248
   Walch-Ruckheim B, 2015, CANCER RES, V75, P5248, DOI 10.1158/0008-5472.CAN-15-0732
   Walter BA, 2013, J CANCER, V4, P350, DOI 10.7150/jca.6394
   Wang B, 2014, CELL DEATH DIS, V5, P0, DOI 10.1038/cddis.2014.304
   Wu DW, 2015, ONCOGENE, V34, P2072, DOI 10.1038/onc.2014.152
   Yao Q, 2011, INT J CANCER, V128, P1783, DOI 10.1002/ijc.25506
   Zhang Y, 2014, TRENDS CELL BIOL, V24, P153, DOI 10.1016/j.tcb.2013.09.007
   Zhang Y, 2013, NAT CELL BIOL, V15, P284, DOI 10.1038/ncb2690
NR 38
TC 48
Z9 54
U1 0
U2 14
PU IMPACT JOURNALS LLC
PI ORCHARD PARK
PA 6666 E QUAKER ST, STE 1, ORCHARD PARK, NY 14127 USA
SN 
EI 1949-2553
J9 ONCOTARGET
JI Oncotarget
PD JUN 13
PY 2017
VL 8
IS 24
BP 39559
EP 39570
DI 10.18632/oncotarget.17136
PG 12
WC Oncology; Cell Biology
SC Oncology; Cell Biology
GA EX5VX
UT WOS:000403311900120
PM 28465475
DA 2023-09-23
ER

PT J
AU Sansone, P
   Berishaj, M
   Rajasekhar, VK
   Ceccarelli, C
   Chang, Q
   Strillacci, A
   Savini, C
   Shapiro, L
   Bowman, RL
   Mastroleo, C
   De Carolis, S
   Daly, L
   Benito-Martin, A
   Perna, F
   Fabbri, N
   Healey, JH
   Spisni, E
   Cricca, M
   Lyden, D
   Bonafe, M
   Bromberg, J
AF Sansone, Pasquale
   Berishaj, Marjan
   Rajasekhar, Vinagolu K.
   Ceccarelli, Claudio
   Chang, Qing
   Strillacci, Antonio
   Savini, Claudia
   Shapiro, Lauren
   Bowman, Robert L.
   Mastroleo, Chiara
   De Carolis, Sabrina
   Daly, Laura
   Benito-Martin, Alberto
   Perna, Fabiana
   Fabbri, Nicola
   Healey, John H.
   Spisni, Enzo
   Cricca, Monica
   Lyden, David
   Bonafe, Massimiliano
   Bromberg, Jacqueline
TI Evolution of Cancer Stem-like Cells in Endocrine-Resistant Metastatic Breast Cancers Is Mediated by Stromal Microvesicles
SO CANCER RESEARCH
LA English
DT Article
ID therapy resistance; bone metastasis; mammary-gland; tumor-stroma; mesenchymal transition; pancreatic-cancer; poor-prognosis; self-renewal; microenvironment; fibroblasts
AB The hypothesis that microvesicle-mediated miRNA transfer converts noncancer stem cells into cancer stem cells (CSC) leading to therapy resistance remains poorly investigated. Here we provide direct evidence supporting this hypothesis, by demonstrating how microvesicles derived from cancer-associated fibroblasts (CAF) transfer miR-221 to promote hormonal therapy resistance (HTR) in models of luminal breast cancer. We determined that CAF-derived microvesicles horizontally transferred miR-221 to tumor cells and, in combination with hormone therapy, activated an ERlo/Notch(hi) feed-forward loop responsible for the generation of CD133(hi) CSCs. Importantly, microvesicles from patients with HTR metastatic disease expressed high levels of miR-221. We further determined that the IL6-pStat3 pathway promoted the biogenesis of onco-miR-221(hi) CAF microvesicles and established stromal CSC niches in experimental and patient-derived breast cancer models. Coinjection of patient-derived CAFs from bone metastases led to de novo HTR tumors, which was reversed with IL6R blockade. Finally, we generated patient-derived xenograft (PDX) models from patient-derived HTR bone metastases and analyzed tumor cells, stroma, and microvesicles. Murine and human CAFs were enriched in HTR tumors expressing high levels of CD133(hi) cells. Depletion of murine CAFs from PDX restored sensitivity to HT, with a concurrent reduction of CD133(hi) CSCs. Conversely, in models of CD133neg, HT-sensitive cancer cells, both murine and human CAFs promoted de novo HT resistance via the generation of CD133(hi) CSCs that expressed low levels of estrogen receptor alpha. Overall, our results illuminate how microvesicle-mediated horizontal transfer of genetic material from host stromal cells to cancer cells triggers the evolution of therapy-resistant metastases, with potentially broad implications for their control. (C) 2017 AACR.
C1 [Sansone, Pasquale; Berishaj, Marjan; Rajasekhar, Vinagolu K.; Chang, Qing; Strillacci, Antonio; Savini, Claudia; Mastroleo, Chiara; Daly, Laura; Bromberg, Jacqueline] Mem Sloan Kettering Canc Ctr, Dept Med, 1275 York Ave, New York, NY 10021 USA.
   [Ceccarelli, Claudio; Savini, Claudia; De Carolis, Sabrina; Cricca, Monica; Bonafe, Massimiliano] Univ Bologna, Dept Expt Diagnost & Specialty Med, AlmaMater Studiorum, Bologna, Italy.
   [Strillacci, Antonio; Spisni, Enzo] Univ Bologna, Dept Biol Geol & Environm Sci, Bologna, Italy.
   [Savini, Claudia; De Carolis, Sabrina] Univ Bologna, Ctr Appl Biomed Res Lab, Policlin Univ S Orsola Malpighi AlmaMater Studior, Bologna, Italy.
   [Shapiro, Lauren; Bonafe, Massimiliano] Kaiser Permanente, Dept Radiat Oncol, Oakland, CA USA.
   [Bowman, Robert L.] Mem Sloan Kettering Canc Ctr, Canc Biol & Genet Program, 1275 York Ave, New York, NY 10021 USA.
   [Benito-Martin, Alberto; Lyden, David] Weill Cornell Med, Childrens Canc & Blood Fdn Labs, Dept Pediat Cell & Dev Biol, New York, NY USA.
   [Perna, Fabiana] Mem Sloan Kettering Canc Ctr, Mol Pharmacol & Chem Program, 1275 York Ave, New York, NY 10021 USA.
   [Fabbri, Nicola; Healey, John H.] Mem Sloan Kettering Canc Ctr, Orthoped Serv, 1275 York Ave, New York, NY 10021 USA.
   [Lyden, David] Weill Cornell Med, Drukier Inst Childrens Hlth, Meyer Canc Ctr, New York, NY USA.
   [Lyden, David] Mem Sloan Kettering Canc Ctr, Dept Pediat, 1275 York Ave, New York, NY 10021 USA.
   [Bromberg, Jacqueline] Weill Cornell Med, Dept Med, New York, NY USA.
C3 Memorial Sloan Kettering Cancer Center; University of Bologna; University of Bologna; IRCCS Azienda Ospedaliero-Universitaria di Bologna; University of Bologna; Kaiser Permanente; Memorial Sloan Kettering Cancer Center; Cornell University; Weill Cornell Medicine; Memorial Sloan Kettering Cancer Center; Memorial Sloan Kettering Cancer Center; Cornell University; Weill Cornell Medicine; Memorial Sloan Kettering Cancer Center; Cornell University; Weill Cornell Medicine
RP Bromberg, J (通讯作者)，Mem Sloan Kettering Canc Ctr, 1275 York Ave,Box 397, New York, NY 10065 USA.
EM bromberj@mskcc.org
FU Department of Defense [W81XWH-10-1-1013]; NIH [R01: CA87637, U01-CA169538]; Charles and Marjorie Holloway Foundation; Sussman Family Fund; Lerner Foundation; Beth C. Tortolani Foundation; MSK Cancer Center Support Grant/Core Grant [P30 CA008748]; Manning Foundation; Hartwell Foundation; Fundacao para aCiencia e a Tecnologia; Nancy C and Daniel P Paduano Foundation; Mary Kay Foundation; Pediatric Oncology Experimental Therapeutic Investigator Consortium (POETIC); James Paduano Foundation; Malcolm Hewitt Weiner Foundation; Theodore A Rapp Foundation; American Hellenic Educational Progressive Association 5th District Cancer Research Foundation; University of Bologna; Cornelia and Roberto Pallotti Legacy
CR Al-Rakan MA, 2013, J PATHOL, V231, P457, DOI 10.1002/path.4256
   Allinen M, 2004, CANCER CELL, V6, P17, DOI 10.1016/j.ccr.2004.06.010
   Arnedos M, 2015, NAT REV CLIN ONCOL, V12, P693, DOI 10.1038/nrclinonc.2015.123
   Baselga J, 2012, NEW ENGL J MED, V366, P520, DOI 10.1056/NEJMoa1109653
   Bergamaschi A, 2014, BREAST CANCER RES, V16, P0, DOI 10.1186/s13058-014-0436-4
   Bertolini G, 2015, CANCER RES, V75, P3636, DOI 10.1158/0008-5472.CAN-14-3781
   Boelens MC, 2014, CELL, V159, P499, DOI 10.1016/j.cell.2014.09.051
   Borovski T, 2011, CANCER RES, V71, P634, DOI 10.1158/0008-5472.CAN-10-3220
   Calon A, 2015, NAT GENET, V47, P320, DOI 10.1038/ng.3225
   Cassidy JW, 2015, CANCER RES, V75, P2963, DOI 10.1158/0008-5472.CAN-15-0727
   Challagundla KB, 2015, JNCI-J NATL CANCER I, V107, P186
   Chang Q, 2013, NEOPLASIA, V15, P848, DOI 10.1593/neo.13706
   Chen CF, 2005, NUCLEIC ACIDS RES, V33, P0, DOI 10.1093/nar/gni178
   Coleman RE, 2006, CLIN CANCER RES, V12, P6243S, DOI 10.1158/1078-0432.CCR-06-0931
   DAnello L, 2010, MOL CANCER, V9, P0, DOI 10.1186/1476-4598-9-300
   Dalerba P, 2007, CELL STEM CELL, V1, P241, DOI 10.1016/j.stem.2007.08.012
   Davies C, 2013, LANCET, V381, P805, DOI 10.1016/S0140-6736(12)61963-1
   Diaz LA, 2012, NATURE, V486, P537, DOI 10.1038/nature11219
   Esposito M, 2014, PHARMACOL THERAPEUT, V141, P222, DOI 10.1016/j.pharmthera.2013.10.006
   Gilani RA, 2012, BREAST CANCER RES TR, V135, P681, DOI 10.1007/s10549-012-2148-8
   Haslam SZ, 2003, BREAST CANCER RES, V5, P208, DOI 10.1186/bcr615
   Haughian JM, 2012, P NATL ACAD SCI USA, V109, P2742, DOI 10.1073/pnas.1106509108
   Hermann PC, 2007, CELL STEM CELL, V1, P313, DOI 10.1016/j.stem.2007.06.002
   Karnoub AE, 2007, NATURE, V449, P557, DOI 10.1038/nature06188
   Korkaya H, 2012, MOL CELL, V47, P570, DOI 10.1016/j.molcel.2012.06.014
   Leary AF, 2010, CLIN CANCER RES, V16, P1486, DOI 10.1158/1078-0432.CCR-09-1764
   Liu SL, 2014, STEM CELL REP, V2, P78, DOI 10.1016/j.stemcr.2013.11.009
   Lombardo Y, 2014, BREAST CANCER RES, V16, P0, DOI 10.1186/bcr3675
   Luo XM, 2016, CELL REP, V14, P82, DOI 10.1016/j.celrep.2015.12.016
   Mace TA, 2013, CANCER RES, V73, P3007, DOI 10.1158/0008-5472.CAN-12-4601
   Magnani L, 2013, P NATL ACAD SCI USA, V110, PE1490, DOI 10.1073/pnas.1219992110
   Nagasaki T, 2014, BRIT J CANCER, V110, P469, DOI 10.1038/bjc.2013.748
   Nouraee N, 2015, GENE CHROMOSOME CANC, V54, P335, DOI 10.1002/gcc.22244
   Osborne CK, 2011, ANNU REV MED, V62, P233, DOI 10.1146/annurev-med-070909-182917
   Paulsson J, 2014, SEMIN CANCER BIOL, V25, P61, DOI 10.1016/j.semcancer.2014.02.006
   Pedersen LG, 2002, VET IMMUNOL IMMUNOP, V88, P111, DOI 10.1016/S0165-2427(02)00139-3
   Rao X, 2011, ONCOGENE, V30, P1082, DOI 10.1038/onc.2010.487
   Ren GW, 2015, J MOL MED, V93, P1203, DOI 10.1007/s00109-015-1329-4
   Sansone P, 2007, J CLIN INVEST, V117, P3988, DOI 10.1172/JCI32533
   Sansone P, 2007, STEM CELLS, V25, P807, DOI 10.1634/stemcells.2006-0442
   Sansone P, 2016, NAT COMMUN, V7, P0, DOI 10.1038/ncomms10442
   Shah SH, 2015, CANCER BIOL THER, V16, P1671, DOI 10.1080/15384047.2015.1071742
   Shintani Y, 2016, J THORAC ONCOL, V11, P1482, DOI 10.1016/j.jtho.2016.05.025
   Simoes BM, 2015, CELL REP, V12, P1968, DOI 10.1016/j.celrep.2015.08.050
   Sjostrom AE, 2015, SCI REP-UK, V5, P0, DOI 10.1038/srep15329
   Strillacci A, 2009, EXP CELL RES, V315, P1439, DOI 10.1016/j.yexcr.2008.12.010
   Symmans WF, 2010, J CLIN ONCOL, V28, P4111, DOI 10.1200/JCO.2010.28.4273
   Toy W, 2013, NAT GENET, V45, P1439, DOI 10.1038/ng.2822
   Vermeulen L, 2012, LANCET ONCOL, V13, PE83, DOI 10.1016/S1470-2045(11)70257-1
   Yeung CLA, 2016, NAT COMMUN, V7, P0, DOI 10.1038/ncomms11150
   Yu DD, 2015, CANCER SCI, V106, P959, DOI 10.1111/cas.12715
   Zhang L, 2015, NATURE, V527, P100, DOI 10.1038/nature15376
   Zhang XHF, 2013, CELL, V154, P1060, DOI 10.1016/j.cell.2013.07.036
   Zhao RH, 2011, ONKOLOGIE, V34, P675, DOI 10.1159/000334552
NR 54
TC 97
Z9 102
U1 0
U2 16
PU AMER ASSOC CANCER RESEARCH
PI PHILADELPHIA
PA 615 CHESTNUT ST, 17TH FLOOR, PHILADELPHIA, PA 19106-4404 USA
SN 0008-5472
EI 1538-7445
J9 CANCER RES
JI Cancer Res.
PD APR 15
PY 2017
VL 77
IS 8
BP 1927
EP 1941
DI 10.1158/0008-5472.CAN-16-2129
PG 15
WC Oncology
SC Oncology
GA ER9ZQ
UT WOS:000399186100012
PM 28202520
DA 2023-09-23
ER

PT J
AU Mellone, M
   Hanley, CJ
   Thirdborough, S
   Mellows, T
   Garcia, E
   Woo, J
   Tod, J
   Frampton, S
   Jenei, V
   Moutasim, KA
   Kabir, TD
   Brennan, PA
   Venturi, G
   Ford, K
   Herranz, N
   Lim, KP
   Clarke, J
   Lambert, DW
   Prime, SS
   Underwood, TJ
   Vijayanand, P
   Eliceiri, KW
   Woelk, C
   King, EV
   Gil, J
   Ottensmeier, CH
   Thomas, GJ
AF Mellone, Massimiliano
   Hanley, Christopher J.
   Thirdborough, Steve
   Mellows, Toby
   Garcia, Edwin
   Woo, Jeongmin
   Tod, Joanne
   Frampton, Steve
   Jenei, Veronika
   Moutasim, Karwan A.
   Kabir, Tasnuva D.
   Brennan, Peter A.
   Venturi, Giulia
   Ford, Kirsty
   Herranz, Nicolas
   Lim, Kue Peng
   Clarke, James
   Lambert, Daniel W.
   Prime, Stephen S.
   Underwood, Timothy J.
   Vijayanand, Pandurangan
   Eliceiri, Kevin W.
   Woelk, Christopher
   King, Emma V.
   Gil, Jesus
   Ottensmeier, Christian H.
   Thomas, Gareth J.
TI Induction of fibroblast senescence generates a non-fibrogenic myofibroblast phenotype that differentially impacts on cancer prognosis
SO AGING-US
LA English
DT Article
DE tumor microenvironment; myofibroblasts; senescence; collagen; extracellular matrix; senescent fibroblasts
ID extracellular-matrix; stromal myofibroblasts; cellular senescence; dependent invasion; dna-damage; expression; cells; promotes; identification; collagen
AB Cancer-associated fibroblasts (CAF) remain a poorly characterized, heterogeneous cell population. Here we characterized two previously described tumor-promoting CAF sub-types, smooth muscle actin (SMA)-positive myofibroblasts and senescent fibroblasts, identifying a novel link between the two. Analysis of CAF cultured ex vivo, showed that senescent CAF are predominantly SMA-positive; this was confirmed by immunochemistry in head & neck (HNSCC) and esophageal (EAC) cancers. In vitro, we found that fibroblasts induced to senesce develop molecular, ultrastructural and contractile features typical of myofibroblasts and this is dependent on canonical TGF-beta signaling. Similar to TGF-beta 1-generated myofibroblasts, these cells secrete soluble factors that promote tumor cell motility. However, RNA-sequencing revealed significant transcriptomic differences between the two SMA-positive CAF groups, particularly in genes associated with extracellular matrix (ECM) deposition and organization, which differentially promote tumor cell invasion. Notably, second harmonic generation imaging and bioinformatic analysis of SMA-positive human HNSCC and EAC showed that collagen fiber organization correlates with poor prognosis, indicating that heterogeneity within the SMA-positive CAF population differentially impacts on survival. These results show that non-fibrogenic, SMA-positive myofibroblasts can be directly generated through induction of fibroblast senescence and suggest that senescence and myofibroblast differentiation are closely linked processes.
C1 [Mellone, Massimiliano; Hanley, Christopher J.; Thirdborough, Steve; Mellows, Toby; Garcia, Edwin; Tod, Joanne; Frampton, Steve; Jenei, Veronika; Moutasim, Karwan A.; Venturi, Giulia; Ford, Kirsty; Clarke, James; Underwood, Timothy J.; King, Emma V.; Ottensmeier, Christian H.; Thomas, Gareth J.] Univ Southampton, Fac Med, Canc Sci Unit, Southampton SO16 6YD, Hants, England.
   [Woo, Jeongmin; Woelk, Christopher] Univ Southampton, Fac Med, Southampton SO16 6YD, Hants, England.
   [Kabir, Tasnuva D.; Lambert, Daniel W.] Univ Sheffield, Sch Clin Dent, Integrated Biosci, Sheffield S10 2TA, S Yorkshire, England.
   [Brennan, Peter A.] Portsmouth Hosp NHS Trust, Queen Alexandra Hosp, Portsmouth PO6 3LY, Hants, England.
   [Herranz, Nicolas; Gil, Jesus] Imperial Coll, Fac Med, MRC Clin Sci Ctr, Hammersmith Hosp Campus, London W12, England.
   [Lim, Kue Peng] Canc Res Initiat Fdn, Sime Darby Med Ctr, Subang Jaya 47500, Selangor, Malaysia.
   [Prime, Stephen S.] Queen Mary Univ London, Ctr Clin & Diagnost Oral Sci, Barts & London Sch Med & Dent, Inst Dent, London E12 AD, England.
   [Vijayanand, Pandurangan] La Jolla Inst Allergy & Immunol, La Jolla, CA 92037 USA.
   [Eliceiri, Kevin W.] Univ Wisconsin, Dept Biomed Engn, LOCI, Madison, WI 53706 USA.
C3 University of Southampton; University of Southampton; University of Sheffield; Portsmouth Hospitals NHS Trust; Queen Alexandra Hospital; Imperial College London; University of London; Queen Mary University London; La Jolla Institute for Immunology; University of Wisconsin System; University of Wisconsin Madison
RP Thomas, GJ (通讯作者)，Univ Southampton, Fac Med, Canc Sci Unit, Southampton SO16 6YD, Hants, England.
EM g.thomas@soton.ac.uk
FU Cancer Research UK [C21825/A13315]; Health Foundation [6467/2835]; British Association of Oral and Maxillofacial Surgeons; Wessex Medical Research [S07]; GlaxoSmithKline; Academy of Medical Sciences (AMS) [AMS-SGCL12-Moutasim] Funding Source: researchfish; Cancer Research UK [15951, 22795] Funding Source: researchfish; Cancer Research UK; Versus Arthritis [20613] Funding Source: researchfish; Medical Research Council [G1002565, 1641489, MC_U120085810] Funding Source: researchfish; National Institute for Health Research [CL-2011-26-003] Funding Source: researchfish; Versus Arthritis; Cancer Research UK [18892] Funding Source: researchfish; MRC [MC_U120085810, G1002565] Funding Source: UKRI
CR Barcellos-Hoff MH, 2009, HEALTH PHYS, V97, P446, DOI 10.1097/HP.0b013e3181b08a10
   Bauer JA, 2005, MOL CANCER THER, V4, P1096, DOI 10.1158/1535-7163.MCT-05-0081
   Bavik C, 2006, CANCER RES, V66, P794, DOI 10.1158/0008-5472.CAN-05-1716
   Beacham Dorothy A, 2007, CURR PROTOC CELL BIOL, VChapter 10, P0, DOI 10.1002/0471143030.cb1009s33
   Bredfeldt JS, 2014, J BIOMED OPT, V19, P0, DOI 10.1117/1.JBO.19.1.016007
   Calvo F, 2013, NAT CELL BIOL, V15, P637, DOI 10.1038/ncb2756
   Campisi J, 2007, NAT REV MOL CELL BIO, V8, P729, DOI 10.1038/nrm2233
   Chen J, 2009, NUCLEIC ACIDS RES, V37, PW305, DOI 10.1093/nar/gkp427
   CHEN Q, 1995, P NATL ACAD SCI USA, V92, P4337, DOI 10.1073/pnas.92.10.4337
   Conklin MW, 2011, AM J PATHOL, V178, P1221, DOI 10.1016/j.ajpath.2010.11.076
   Coppe JP, 2010, ANNU REV PATHOL-MECH, V5, P99, DOI 10.1146/annurev-pathol-121808-102144
   Costea DE, 2013, CANCER RES, V73, P3888, DOI 10.1158/0008-5472.CAN-12-4150
   De Wever O, 2008, INT J CANCER, V123, P2229, DOI 10.1002/ijc.23925
   Demaria M, 2014, DEV CELL, V31, P722, DOI 10.1016/j.devcel.2014.11.012
   DIMRI GP, 1995, P NATL ACAD SCI USA, V92, P9363, DOI 10.1073/pnas.92.20.9363
   Drifka CR, 2015, MODERN PATHOL, V28, P1470, DOI 10.1038/modpathol.2015.97
   Erez N, 2010, CANCER CELL, V17, P135, DOI 10.1016/j.ccr.2009.12.041
   Eyden B, 2005, JOURNAL OF SUBMICROSCOPIC CYTOLOGY AND PATHOLOGY, V37, P231
   Fridman AL, 2008, ONCOGENE, V27, P5975, DOI 10.1038/onc.2008.213
   Fujita H, 2010, PANCREAS, V39, P1254, DOI 10.1097/MPA.0b013e3181dbf647
   Gaggioli C, 2007, NAT CELL BIOL, V9, P1392, DOI 10.1038/ncb1658
   Goetz JG, 2011, CELL, V146, P148, DOI 10.1016/j.cell.2011.05.040
   Goruppi S, 2013, TRENDS CELL BIOL, V23, P593, DOI 10.1016/j.tcb.2013.08.006
   Hanahan D, 2012, CANCER CELL, V21, P309, DOI 10.1016/j.ccr.2012.02.022
   Hanley CJ, 2016, ONCOTARGET, V7, P6159, DOI 10.18632/oncotarget.6740
   Hassona Y, 2013, CARCINOGENESIS, V34, P1286, DOI 10.1093/carcin/bgt035
   Herranz N, 2015, NAT CELL BIOL, V17, P1205, DOI 10.1038/ncb3225
   Hinz B, 2012, AM J PATHOL, V180, P1340, DOI 10.1016/j.ajpath.2012.02.004
   James EL, 2015, J PROTEOME RES, V14, P1854, DOI 10.1021/pr501221g
   Jun JI, 2010, NAT CELL BIOL, V12, P676, DOI 10.1038/ncb2070
   Klingberg F, 2013, J PATHOL, V229, P298, DOI 10.1002/path.4104
   Klungland A, 1999, P NATL ACAD SCI USA, V96, P13300, DOI 10.1073/pnas.96.23.13300
   Kortlever RM, 2006, NAT CELL BIOL, V8, P877, DOI 10.1038/ncb1448
   Krizhanovsky V, 2008, CELL, V134, P657, DOI 10.1016/j.cell.2008.06.049
   Krtolica A, 2001, P NATL ACAD SCI USA, V98, P12072, DOI 10.1073/pnas.211053698
   Langfelder P, 2008, BMC BIOINFORMATICS, V9, P0, DOI 10.1186/1471-2105-9-559
   Law CW, 2014, GENOME BIOL, V15, P0, DOI 10.1186/gb-2014-15-2-r29
   Lawrence MS, 2015, NATURE, V517, P576, DOI 10.1038/nature14129
   Levental KR, 2009, CELL, V139, P891, DOI 10.1016/j.cell.2009.10.027
   Lewis MP, 2004, BRIT J CANCER, V90, P822, DOI 10.1038/sj.bjc.6601611
   Lu PF, 2012, J CELL BIOL, V196, P395, DOI 10.1083/jcb.201102147
   Marsh D, 2011, J PATHOL, V223, P470, DOI 10.1002/path.2830
   Naba A, 2012, MOL CELL PROTEOMICS, V11, P0, DOI 10.1074/mcp.M111.014647
   Neri S, 2016, J CANCER RES CLIN, V142, P437, DOI 10.1007/s00432-015-2046-7
   Orimo A, 2005, CELL, V121, P335, DOI 10.1016/j.cell.2005.02.034
   Ottensmeier CH, 2016, CANCER RES, V76, P4136, DOI 10.1158/0008-5472.CAN-15-3121
   Pavlides S, 2009, CELL CYCLE, V8, P3984, DOI 10.4161/cc.8.23.10238
   Ramaswamy S, 2003, NAT GENET, V33, P49, DOI 10.1038/ng1060
   Rickman DS, 2008, ONCOGENE, V27, P6607, DOI 10.1038/onc.2008.251
   Ritchie ME, 2015, NUCLEIC ACIDS RES, V43, P0, DOI 10.1093/nar/gkv007
   Robinson MD, 2007, BIOINFORMATICS, V23, P2881, DOI 10.1093/bioinformatics/btm453
   Robinson MD, 2010, BIOINFORMATICS, V26, P139, DOI 10.1093/bioinformatics/btp616
   Schindelin J, 2012, NAT METHODS, V9, P676, DOI 10.1038/NMETH.2019
   Sugimoto H, 2006, CANCER BIOL THER, V5, P1640, DOI 10.4161/cbt.5.12.3354
   Theocharidis A, 2009, NAT PROTOC, V4, P1535, DOI 10.1038/nprot.2009.177
   Thomas GJ, 2001, J INVEST DERMATOL, V117, P67, DOI 10.1046/j.0022-202x.2001.01379.x
   Thurlow JK, 2010, J CLIN ONCOL, V28, P2881, DOI 10.1200/JCO.2009.24.8724
   Togo Shinsaku, 2013, CANCERS (BASEL), V5, P149, DOI 10.3390/cancers5010149
   Tremain R, 2000, ONCOGENE, V19, P1698, DOI 10.1038/sj.onc.1203471
   Underwood TJ, 2015, J PATHOL, V235, P466, DOI 10.1002/path.4467
   Verrecchia F, 2001, J BIOL CHEM, V276, P17058, DOI 10.1074/jbc.M100754200
   Vijayachandra K, 2003, CANCER RES, V63, P3447
   Witkiewicz AK, 2011, AM J PATHOL, V179, P1171, DOI 10.1016/j.ajpath.2011.05.043
   Yamashita M, 2012, BREAST CANCER-TOKYO, V19, P170, DOI 10.1007/s12282-010-0234-5
   Yang N, 2011, AM J PATHOL, V178, P325, DOI 10.1016/j.ajpath.2010.11.039
   Yap LF, 2009, ONCOGENE, V28, P2524, DOI 10.1038/onc.2009.105
NR 66
TC 69
Z9 69
U1 2
U2 15
PU IMPACT JOURNALS LLC
PI ORCHARD PARK
PA 6666 E QUAKER ST, STE 1, ORCHARD PARK, NY 14127 USA
SN 1945-4589
EI 
J9 AGING-US
JI Aging-US
PD JAN 15
PY 2017
VL 9
IS 1
BP 128
EP 146
DI 10.18632/aging.101127
PG 19
WC Cell Biology; Geriatrics & Gerontology
SC Cell Biology; Geriatrics & Gerontology
GA EK8JW
UT WOS:000394170800011
PM 27992856
DA 2023-09-23
ER

PT J
AU Schliekelman, MJ
   Creighton, CJ
   Baird, BN
   Chen, YL
   Banerjee, P
   Bota-Rabassedas, N
   Ahn, YH
   Roybal, JD
   Chen, FJ
   Zhang, YQ
   Mishra, DK
   Kim, MP
   Liu, X
   Mino, B
   Villalobos, P
   Rodriguez-Canales, J
   Behrens, C
   Wistuba, II
   Hanash, SM
   Kurie, JM
AF Schliekelman, Mark J.
   Creighton, Chad J.
   Baird, Brandi N.
   Chen, Yulong
   Banerjee, Priyam
   Bota-Rabassedas, Neus
   Ahn, Young-Ho
   Roybal, Jonathon D.
   Chen, Fengju
   Zhang, Yiqun
   Mishra, Dhruva K.
   Kim, Min P.
   Liu, Xin
   Mino, Barbara
   Villalobos, Pamela
   Rodriguez-Canales, Jaime
   Behrens, Carmen
   Wistuba, Ignacio I.
   Hanash, Samir M.
   Kurie, Jonathan M.
TI Thy-1(+) Cancer-associated Fibroblasts Adversely Impact Lung Cancer Prognosis
SO SCIENTIFIC REPORTS
LA English
DT Article
ID predicts poor-prognosis; carcinoma-associated fibroblasts; oncogenic pathway signatures; gene-expression signature; breast-cancer; mouse model; adjuvant chemotherapy; stromal fibroblasts; profiling reveals; sparc expression
AB Cancer-associated fibroblasts (CAFs) regulate diverse intratumoral biological programs and can promote or inhibit tumorigenesis, but those CAF populations that negatively impact the clinical outcome of lung cancer patients have not been fully elucidated. Because Thy-1 (CD90) marks CAFs that promote tumor cell invasion in a murine model of Kras(G12D)-driven lung adenocarcinoma (Kras(LA1)), here we postulated that human lung adenocarcinomas containing Thy-1(+) CAFs have a worse prognosis. We first examined the location of Thy-1(+) CAFs within human lung adenocarcinomas. Cells that co-express Thy-1 and a-smooth muscle actin (alpha SMA), a CAF marker, were located on the tumor periphery surrounding collectively invading tumor cells and in perivascular regions. To interrogate a human lung cancer database for the presence of Thy-1(+) CAFs, we isolated Thy-1(+) CAFs and normal lung fibroblasts (LFs) from the lungs of Kras(LA1) mice and wild-type littermates, respectively, and performed global proteomic analysis on the murine CAFs and LFs, which identified 425 proteins that were differentially expressed. Used as a probe to identify Thy-1(+) CAF-enriched tumors in a compendium of 1,586 lung adenocarcinomas, the presence of the 425-gene signature predicted a significantly shorter survival. Thus, Thy-1 marks a CAF population that adversely impacts clinical outcome in human lung cancer.
C1 [Schliekelman, Mark J.; Hanash, Samir M.] Fred Hutchinson Canc Res Ctr, Div Publ Hlth Sci, 1124 Columbia St, Seattle, WA 98104 USA.
   [Creighton, Chad J.; Chen, Fengju; Zhang, Yiqun] Baylor Coll Med, Dept Med, Houston, TX 77030 USA.
   [Creighton, Chad J.; Chen, Fengju; Zhang, Yiqun] Baylor Coll Med, Dan L Duncan Canc Ctr, Houston, TX 77030 USA.
   [Creighton, Chad J.] Univ Texas MD Anderson Canc Ctr, Dept Bioinformat & Computat Biol, Houston, TX 77030 USA.
   [Baird, Brandi N.; Chen, Yulong; Banerjee, Priyam; Bota-Rabassedas, Neus; Ahn, Young-Ho; Roybal, Jonathon D.; Liu, Xin; Kurie, Jonathan M.] Univ Texas MD Anderson Canc Ctr, Dept Thorac Head & Neck Med Oncol, Houston, TX 77030 USA.
   [Ahn, Young-Ho] Ewha Womans Univ, Sch Med, Dept Mol Med, Seoul, South Korea.
   [Ahn, Young-Ho] Ewha Womans Univ, Sch Med, Tissue Injury Def Res Ctr, Seoul, South Korea.
   [Mishra, Dhruva K.; Kim, Min P.] Houston Methodist Res Inst, Dept Surg, Houston, TX USA.
   [Mino, Barbara; Villalobos, Pamela; Rodriguez-Canales, Jaime; Behrens, Carmen; Wistuba, Ignacio I.] Univ Texas MD Anderson Canc Ctr, Dept Translat Mol Pathol, Houston, TX 77030 USA.
   [Hanash, Samir M.] Univ Texas MD Anderson Canc Ctr, Dept Clin Canc Prevent, Houston, TX 77030 USA.
C3 Fred Hutchinson Cancer Center; Baylor College of Medicine; Baylor College of Medicine; University of Texas System; UTMD Anderson Cancer Center; University of Texas System; UTMD Anderson Cancer Center; Ewha Womans University; Ewha Womans University; The Methodist Hospital System; The Methodist Hospital - Houston; University of Texas System; UTMD Anderson Cancer Center; University of Texas System; UTMD Anderson Cancer Center
RP Kurie, JM (通讯作者)，Univ Texas MD Anderson Canc Ctr, Dept Thorac Head & Neck Med Oncol, Houston, TX 77030 USA.
EM jkurie@mdanderson.org
FU National Institutes of Health (NIH) [2R01CA125123-09]; MD Anderson's Institutional Tissue Bank Award [2P30CA016672]; University of Texas Lung Specialized Programs of Research Excellence grant [P50CA70907]; Cancer Prevention and Research Institute of Texas (CPRIT) [RP120713 C2, RP120713 P1]; Department of Defense PROSPECT grant [W81XWH-07-1-0306]
CR Atkinson RL, 2013, BREAST CANCER RES, V15, P0, DOI 10.1186/bcr3471
   Barkan D, 2010, CANCER RES, V70, P5706, DOI 10.1158/0008-5472.CAN-09-2356
   Barker TH, 2009, BBA-MOL CELL RES, V1793, P921, DOI 10.1016/j.bbamcr.2008.10.004
   Beacham Dorothy A, 2007, CURR PROTOC CELL BIOL, VChapter 10, P0, DOI 10.1002/0471143030.cb1009s33
   Beer DG, 2002, NAT MED, V8, P816, DOI 10.1038/nm733
   Bell D, 2011, NATURE, V474, P609, DOI 10.1038/nature10166
   Bhattacharjee A, 2001, P NATL ACAD SCI USA, V98, P13790, DOI 10.1073/pnas.191502998
   Bild AH, 2006, NATURE, V439, P353, DOI 10.1038/nature04296
   Botling J, 2013, CLIN CANCER RES, V19, P194, DOI 10.1158/1078-0432.CCR-12-1139
   Bradley JS, 2009, BIOFACTORS, V35, P258, DOI 10.1002/biof.41
   Calvo F, 2013, NAT CELL BIOL, V15, P637, DOI 10.1038/ncb2756
   CAMPBELL DG, 1981, BIOCHEM J, V195, P15, DOI 10.1042/bj1950015
   Chen FJ, 2016, CELL REP, V14, P2476, DOI 10.1016/j.celrep.2016.02.024
   Chen YB, 2014, TUMOR BIOL, V35, P6707, DOI 10.1007/s13277-014-1908-y
   Chitale D, 2009, ONCOGENE, V28, P2773, DOI 10.1038/onc.2009.135
   Choi K, 2007, PLOS ONE, V2, P0, DOI 10.1371/journal.pone.0001226
   Creighton CJ, 2008, PLOS ONE, V3, P0, DOI 10.1371/journal.pone.0001816
   Creighton CJ, 2008, J CLIN ONCOL, V26, P4078, DOI 10.1200/JCO.2007.13.4429
   Creighton CJ, 2013, NATURE, V499, P43, DOI 10.1038/nature12222
   Creighton Chad J, 2013, CANCER MANAG RES, V5, P187, DOI 10.2147/CMAR.S35171
   Creighton CJ, 2012, PLOS ONE, V7, P0, DOI 10.1371/journal.pone.0034546
   Creighton CJ, 2012, BREAST CANCER RES TR, V132, P993, DOI 10.1007/s10549-011-1595-y
   Creighton CJ, 2010, BREAST CANCER RES, V12, P0, DOI 10.1186/bcr2594
   Creighton CJ, 2009, P NATL ACAD SCI USA, V106, P13820, DOI 10.1073/pnas.0905718106
   Desmouliere A, 2004, INT J DEV BIOL, V48, P509, DOI 10.1387/ijdb.041802ad
   Donnem T, 2008, J THORAC ONCOL, V3, P963, DOI 10.1097/JTO.0b013e3181834f52
   Dupont S, 2011, NATURE, V474, P179, DOI 10.1038/nature10137
   Edlund K, 2012, INT J CANCER, V131, P2264, DOI 10.1002/ijc.27518
   Feng Q, 2014, CELL RES, V24, P809, DOI 10.1038/cr.2014.71
   Fiore VF, 2014, NAT COMMUN, V5, P0, DOI 10.1038/ncomms5886
   FRIES KM, 1994, CLIN IMMUNOL IMMUNOP, V72, P283, DOI 10.1006/clin.1994.1144
   Fu XY, 2014, BREAST CANCER RES, V16, P0, DOI 10.1186/s13058-014-0430-x
   Gascard P, 2016, GENE DEV, V30, P1002, DOI 10.1101/gad.279737.116
   Gibbons DL, 2009, PLOS ONE, V4, P0, DOI 10.1371/journal.pone.0005401
   Hanley CJ, 2016, ONCOTARGET, V7, P6159, DOI 10.18632/oncotarget.6740
   Hong LZ, 2013, ONCOL LETT, V6, P1595, DOI 10.3892/ol.2013.1590
   Hou J, 2010, PLOS ONE, V5, P0, DOI 10.1371/journal.pone.0010312
   Huang Y, 2012, CHIN J CANCER, V31, P541, DOI 10.5732/cjc.012.10212
   Johnson L, 2001, NATURE, V410, P1111, DOI 10.1038/35074129
   Kessler JD, 2012, SCIENCE, V335, P348, DOI 10.1126/science.1212728
   Kilvaer TK, 2015, PLOS ONE, V10, P0, DOI 10.1371/journal.pone.0134965
   Kim J, 2016, NATURE, V538, P114, DOI 10.1038/nature19771
   Kitano H, 2010, ARCH PATHOL LAB MED, V134, P1520, DOI 10.1043/2009-0114-OA.1
   Koboldt DC, 2012, NATURE, V490, P61, DOI 10.1038/nature11412
   Koriyama H, 2015, J CANCER RES CLIN, V141, P1163, DOI 10.1007/s00432-014-1891-0
   Kurtul N, 2014, ASIAN PAC J CANCER P, V15, P8911, DOI 10.7314/APJCP.2014.15.20.8911
   Liao YD, 2013, J CANCER RES CLIN, V139, P1523, DOI 10.1007/s00432-013-1471-8
   Luo J, 2009, CELL, V137, P835, DOI 10.1016/j.cell.2009.05.006
   Mahale J, 2016, INT J CANCER, V138, P30, DOI 10.1002/ijc.29447
   Meijer TWH, 2012, LUNG CANCER, V76, P316, DOI 10.1016/j.lungcan.2011.11.006
   Mishra DK, 2015, ANN THORAC SURG, V99, P1149, DOI 10.1016/j.athoracsur.2014.08.085
   Mishra DK, 2014, INT J CANCER, V134, P789, DOI 10.1002/ijc.28428
   Mitra AK, 2012, CANCER DISCOV, V2, P1100, DOI 10.1158/2159-8290.CD-12-0206
   Mullany LK, 2011, ONCOGENE, V30, P3522, DOI 10.1038/onc.2011.70
   Navab R, 2011, P NATL ACAD SCI USA, V108, P7160, DOI 10.1073/pnas.1014506108
   Nazareth MR, 2007, J IMMUNOL, V178, P5552, DOI 10.4049/jimmunol.178.9.5552
   Nelson CM, 2006, ANNU REV CELL DEV BI, V22, P287, DOI 10.1146/annurev.cellbio.22.010305.104315
   Neri S, 2012, ANN SURG ONCOL, V19, P3953, DOI 10.1245/s10434-012-2421-4
   Okayama H, 2012, CANCER RES, V72, P100, DOI 10.1158/0008-5472.CAN-11-1403
   Pirinen R, 2005, HUM PATHOL, V36, P44, DOI 10.1016/j.humpath.2004.10.010
   Pond AC, 2010, CANCER RES, V70, P4868, DOI 10.1158/0008-5472.CAN-09-4404
   Qin J, 2014, J CLIN INVEST, V124, P5013, DOI 10.1172/JCI76412
   Qin J, 2013, NATURE, V493, P236, DOI 10.1038/nature11674
   Robertson D, 2011, METHODS MOL BIOL, V724, P69, DOI 10.1007/978-1-61779-055-3_4
   Roybal JD, 2011, MOL CANCER RES, V9, P25, DOI 10.1158/1541-7786.MCR-10-0497
   Saalbach A, 2002, MICROVASC RES, V64, P86, DOI 10.1006/mvre.2002.2401
   Sanders YY, 2008, AM J RESP CELL MOL, V39, P610, DOI 10.1165/rcmb.2007-0322OC
   Sato M, 2013, MOL CANCER RES, V11, P638, DOI 10.1158/1541-7786.MCR-12-0634-T
   Schliekelman MJ, 2011, CANCER RES, V71, P7670, DOI 10.1158/0008-5472.CAN-11-0964
   Shedden K, 2008, NAT MED, V14, P822, DOI 10.1038/nm.1790
   Tang H, 2013, CLIN CANCER RES, V19, P1577, DOI 10.1158/1078-0432.CCR-12-2321
   Tomida S, 2009, J CLIN ONCOL, V27, P2793, DOI 10.1200/JCO.2008.19.7053
   Vong Sylvia, 2011, GENES CANCER, V2, P1139, DOI 10.1177/1947601911423940
   Wang H, 2014, CANCER METAST REV, V33, P173, DOI 10.1007/s10555-013-9463-3
   Wardwell-Ozgo J, 2014, ONCOGENE, V33, P1017, DOI 10.1038/onc.2013.30
   Wetzel A, 2004, J IMMUNOL, V172, P3850, DOI 10.4049/jimmunol.172.6.3850
   Wu SP, 2015, NAT COMMUN, V6, P0, DOI 10.1038/ncomms9245
   Yang YA, 2014, J CLIN INVEST, V124, P2696, DOI 10.1172/JCI72171
   Yu WD, 2011, CLIN CANCER RES, V17, P4355, DOI 10.1158/1078-0432.CCR-10-2858
   Zhang B, 2014, NATURE, V513, P382, DOI 10.1038/nature13438
   Zhang TH, 2015, INT J CLIN EXP PATHO, V8, P11348
   Zhu CQ, 2010, J CLIN ONCOL, V28, P4417, DOI 10.1200/JCO.2009.26.4325
NR 82
TC 30
Z9 30
U1 0
U2 11
PU NATURE PUBLISHING GROUP
PI LONDON
PA MACMILLAN BUILDING, 4 CRINAN ST, LONDON N1 9XW, ENGLAND
SN 2045-2322
EI 
J9 SCI REP-UK
JI Sci Rep
PD JUL 25
PY 2017
VL 7
IS 
BP 
EP 
DI 10.1038/s41598-017-06922-5
PG 12
WC Multidisciplinary Sciences
SC Science & Technology - Other Topics
GA FB6WD
UT WOS:000406282200006
PM 28744021
DA 2023-09-23
ER

PT J
AU Akrish, SJ
   Rachmiel, A
   Sabo, E
   Vered, M
   Ben-Izhak, O
AF Akrish, Sharon J.
   Rachmiel, Adi
   Sabo, Edmond
   Vered, Marilena
   Ben-Izhak, Ofer
TI Cancer-associated fibroblasts are an infrequent finding in the microenvironment of proliferative verrucous leukoplakia-associated squamous cell carcinoma
SO JOURNAL OF ORAL PATHOLOGY & MEDICINE
LA English
DT Article
DE alpha-smooth muscle actin; cancer-associated fibroblasts; microenvironment; oral squamous cell carcinoma; proliferative verrucous leukoplakia
ID smooth-muscle actin; stromal myofibroblasts; oral-cavity; tongue; metastasis; tissue; survival; lesions
AB BackgroundCancer-associated fibroblasts (CAFs) are generally associated with negative prognostic factors. This study compares the clinicopathologic impact of CAFs in oral squamous cell carcinoma in patients with a history of proliferative verrucous leukoplakia (p-scca) and patients with conventional squamous cell carcinoma of the buccal mucosa, gingiva, and palate (c-scca). MethodsA retrospective clinicopathologic and immunohistochemical analysis of 97 tumor specimens from 78 patients (13 patients with proliferative verrucous leukoplakia-associated squamous cell carcinoma (n = 32) and conventional squamous cell carcinoma from the buccal mucosa, gingiva, and palate (n = 65) was conducted. Immunostaining with anti-alpha-smooth muscle actin (-SMA) antibody was used to evaluate the presence of CAFs. Results-SMA expression was an infrequent finding in p-scca and seen in only 6% of p-scca compared to 40% of c-scca (P < 0.0004). In the c-scca subgroup, -SMA significantly correlated with tumor size (T) (P = 0.009), tumor thickness (P < 0.0009), perineural invasion (P = 0.009), and microscopic grade (P = 0.018). ConclusionsThe presence of CAFs was an infrequent finding in our p-scca cohort which may contribute to its seemingly slower growing and less invasive growth pattern. In the cohort of c-scca patients, higher levels of CAFs correlated with microscopic invasiveness, tumor size, and perineural invasion. Practically, these are important observations as targeting strategies are being developed to combat carcinoma types where CAFs significance has been validated.
C1 [Akrish, Sharon J.; Rachmiel, Adi] Rambam Med Ctr, Dept Oral & Maxillofacial Surg, Haifa, Israel.
   [Akrish, Sharon J.; Sabo, Edmond; Ben-Izhak, Ofer] Rambam Med Ctr, Dept Pathol, Haifa, Israel.
   [Akrish, Sharon J.; Rachmiel, Adi; Sabo, Edmond; Ben-Izhak, Ofer] Technion Sch Med, Haifa, Israel.
   [Akrish, Sharon J.; Vered, Marilena] Tel Aviv Univ, Sch Dent, Dept Oral Pathol & Oral Med, Tel Aviv, Israel.
C3 Rambam Health Care Campus; Rambam Health Care Campus; Technion Israel Institute of Technology; Rappaport Faculty of Medicine; Tel Aviv University
RP Akrish, SJ (通讯作者)，Yahalom 2, IL-38900 Caesarea, Israel.
EM sjakrish@gmail.com
CR Akrish S, 2015, OR SURG OR MED OR PA, V119, P318, DOI 10.1016/j.oooo.2014.10.023
   Bagan JV, 2003, J ORAL PATHOL MED, V32, P379, DOI 10.1034/j.1600-0714.2003.00167.x
   Batsakis JG, 1999, ORAL ONCOL, V35, P354, DOI 10.1016/S1368-8375(99)00007-X
   Beacham DA, 2005, SEMIN CANCER BIOL, V15, P329, DOI 10.1016/j.semcancer.2005.05.003
   Bell RB, 2007, J ORAL MAXIL SURG, V65, P229, DOI 10.1016/j.joms.2005.11.094
   Bello IO, 2011, ORAL ONCOL, V47, P33, DOI 10.1016/j.oraloncology.2010.10.013
   Cooper JS, 2004, NEW ENGL J MED, V350, P1937, DOI 10.1056/NEJMoa032646
   Ding L, 2014, J ORAL PATHOL MED, V43, P335, DOI 10.1111/jop.12143
   Etemad-Moghadam S, 2009, J ORAL PATHOL MED, V38, P639, DOI 10.1111/j.1600-0714.2009.00768.x
   Fujii N, 2012, J ORAL PATHOL MED, V41, P444, DOI 10.1111/j.1600-0714.2012.01127.x
   Hinz B, 2007, J INVEST DERMATOL, V127, P526, DOI 10.1038/sj.jid.5700613
   Kellermann MG, 2007, HISTOPATHOLOGY, V51, P849, DOI 10.1111/j.1365-2559.2007.02873.x
   Kidd S, 2012, PLOS ONE, V7, P0, DOI 10.1371/journal.pone.0030563
   Kojc N, 2005, HUM PATHOL, V36, P16, DOI 10.1016/j.humpath.2004.10.011
   Luksic I, 2015, INT J ORAL MAX SURG, V44, P1075, DOI 10.1016/j.ijom.2015.05.009
   Madar S, 2013, TRENDS MOL MED, V19, P447, DOI 10.1016/j.molmed.2013.05.004
   Maor Yehoshua, 2012, GENES CANCER, V3, P512, DOI 10.1177/1947601912466556
   Mareel M, 2006, ACTA CHIR BELG, V106, P635
   Marsh D, 2011, J PATHOL, V223, P470, DOI 10.1002/path.2830
   Paral M, 2014, ORAL SURG ORAL MED O, V117, P477
   Reichart P A, 2003, MUND KIEFER GESICHTSCHIR, V7, P164
   Sathyan KM, 2006, J CANCER RES CLIN, V132, P601, DOI 10.1007/s00432-006-0111-y
   SCHMITTGRAFF A, 1994, VIRCHOWS ARCH, V425, P3, DOI 10.1007/BF00193944
   Sobral LM, 2011, ONCOL REP, V25, P1013, DOI 10.3892/or.2011.1161
   Surowiak P, 2007, ANTICANCER RES, V27, P2917
   Tomasek JJ, 2002, NAT REV MOL CELL BIO, V3, P349, DOI 10.1038/nrm809
   Tsujino T, 2007, CLIN CANCER RES, V13, P2082, DOI 10.1158/1078-0432.CCR-06-2191
   WOOLGAR JA, 1995, HEAD NECK-J SCI SPEC, V17, P463, DOI 10.1002/hed.2880170603
   Yan JC, 2013, HISTOL HISTOPATHOL, V28, P285, DOI 10.14670/HH-28.285
NR 30
TC 12
Z9 12
U1 0
U2 4
PU WILEY
PI HOBOKEN
PA 111 RIVER ST, HOBOKEN 07030-5774, NJ USA
SN 0904-2512
EI 1600-0714
J9 J ORAL PATHOL MED
JI J. Oral Pathol. Med.
PD MAY 15
PY 2017
VL 46
IS 5
BP 353
EP 358
DI 10.1111/jop.12503
PG 6
WC Dentistry, Oral Surgery & Medicine; Pathology
SC Dentistry, Oral Surgery & Medicine; Pathology
GA ET3QJ
UT WOS:000400194200006
PM 27681951
DA 2023-09-23
ER

PT J
AU Camorani, S
   Hill, BS
   Fontanella, R
   Greco, A
   Gramanzini, M
   Auletta, L
   Gargiulo, S
   Albanese, S
   Lucarelli, E
   Cerchia, L
   Zannetti, A
AF Camorani, Simona
   Hill, Billy Samuel
   Fontanella, Raffaela
   Greco, Adelaide
   Gramanzini, Matteo
   Auletta, Luigi
   Gargiulo, Sara
   Albanese, Sandra
   Lucarelli, Enrico
   Cerchia, Laura
   Zannetti, Antonella
TI Inhibition of Bone Marrow-Derived Mesenchymal Stem Cells Homing Towards Triple-Negative Breast Cancer Microenvironment Using an Anti-PDGFR beta Aptamer
SO THERANOSTICS
LA English
DT Article
DE Bone marrow-derived mesenchymal stem cells; aptamer; platelet-derived growth factor receptor beta; triple-negative breast cancer
ID stromal cells; tumor-growth; differentiation; proliferation; migration; fibroblasts; activation; promotes; metastasis; therapy
AB Bone marrow-derived mesenchymal stem cells (BM-MSCs) are shown to participate in tumor progression by establishing a favorable tumor microenvironment (TME) that promote metastasis through a cytokine networks. However, the mechanism of homing and recruitment of BM-MSCs into tumors and their potential role in malignant tissue progression is poorly understood and controversial. Here we show that BM-MSCs increase aggressiveness of triple-negative breast cancer (TNBC) cell lines evaluated as capability to migrate, invade and acquire stemness markers. Importantly, we demonstrate that the treatment of BM-MSCs with a nuclease-resistant RNA aptamer against platelet-derived growth factor receptor beta (PDGFR beta) causes the inhibition of receptor-dependent signaling pathways thus drastically hampering BM-MSC recruitment towards TNBC cell lines and BM-MSCs trans-differentiation into carcinoma-associated fibroblast (CAF)-like cells. Moreover, in vivo molecular imaging analysis demonstrated the aptamer ability to prevent BM-MSCs homing to TNBC xenografts. Collectively, our results indicate the anti-PDGFR beta aptamer as a novel therapeutic tool to interfere with BM-MSCs attraction to TNBC providing the rationale to further explore the aptamer in more complex pre-clinical settings.
C1 [Camorani, Simona; Cerchia, Laura] CNR, Ist Endocrinol & Oncol Sperimentale G Salvatore, Via S Pansini 5, I-80131 Naples, Italy.
   [Hill, Billy Samuel; Fontanella, Raffaela; Gramanzini, Matteo; Gargiulo, Sara; Albanese, Sandra; Zannetti, Antonella] CNR, Ist Biostrutture & Bioimmagini, Via T De Amicis 95, I-80145 Naples, Italy.
   [Hill, Billy Samuel; Fontanella, Raffaela; Greco, Adelaide; Gramanzini, Matteo; Auletta, Luigi; Gargiulo, Sara; Albanese, Sandra; Zannetti, Antonella] Scarl, Adv Biotechnol, Ceinge, Naples, Italy.
   [Greco, Adelaide] Univ Napoli Federico II, Dipartimento Sci Biomed Avanzate, Naples, Italy.
   [Auletta, Luigi; Lucarelli, Enrico] IRCCS SDN, Naples, Italy.
   Ist Ortoped Rizzoli, Bologna, Italy.
C3 Consiglio Nazionale delle Ricerche (CNR); Istituto per Endocrinologia e Oncologia "Gaetano Salvatore" (IEOS-CNR); Consiglio Nazionale delle Ricerche (CNR); Istituto di Biostrutture e Bioimmagini (IBB-CNR); CEINGE Biotecnologie Avanzate; University of Naples Federico II; IRCCS Istituto di Ricerca Diagnostica e Nucleare (SDN); IRCCS Istituto Ortopedico Rizzoli
RP Cerchia, L (通讯作者)，CNR, Ist Endocrinol & Oncol Sperimentale G Salvatore, Via S Pansini 5, I-80131 Naples, Italy.; Zannetti, A (通讯作者)，CNR, Ist Biostrutture & Bioimmagini, Via T De Amicis 95, I-80145 Naples, Italy.; Zannetti, A (通讯作者)，Scarl, Adv Biotechnol, Ceinge, Naples, Italy.
EM cerchia@unina.it; antonella.zannetti@cnr.it
FU Associazione Italiana per la Ricerca sul Cancro (AIRC) [IG 18753]
CR Barcellos-de-Souza P, 2016, STEM CELLS, V34, P2536, DOI 10.1002/stem.2412
   Beckermann BM, 2008, BRIT J CANCER, V99, P622, DOI 10.1038/sj.bjc.6604508
   Bergfeld SA, 2010, CANCER METAST REV, V29, P249, DOI 10.1007/s10555-010-9222-7
   Bussard KM, 2016, BREAST CANCER RES, V18, P0, DOI 10.1186/s13058-016-0740-2
   Camorani S, 2017, SCI REP-UK, V7, P0, DOI 10.1038/srep46659
   Camorani S, 2015, ONCOTARGET, V6, P37579, DOI 10.18632/oncotarget.6066
   Camorani S, 2014, MOL THER, V22, P828, DOI 10.1038/mt.2013.300
   Chaturvedi P, 2013, J CLIN INVEST, V123, P189, DOI 10.1172/JCI64993
   Cheng P, 2009, NEUROSCI LETT, V451, P52, DOI 10.1016/j.neulet.2008.12.044
   Cirri P, 2012, CANCER METAST REV, V31, P195, DOI 10.1007/s10555-011-9340-x
   Comito G, 2014, ONCOGENE, V33, P2423, DOI 10.1038/onc.2013.191
   Crescenzi E, 2013, J BIOL CHEM, V288, P16212, DOI 10.1074/jbc.M112.435149
   Dasari VR, 2010, PLOS ONE, V5, P0, DOI 10.1371/journal.pone.0011813
   Dhawan A, 2016, STEM CELLS, V34, P2224, DOI 10.1002/stem.2384
   Ding W, 2010, BLOOD, V116, P2984, DOI 10.1182/blood-2010-02-269894
   Doucette T, 2011, NEOPLASIA, V13, P716, DOI 10.1593/neo.101680
   Esposito V, 2015, J CELL BIOCHEM, V116, P2188, DOI 10.1002/jcb.25169
   Fang H, 2013, CANCER RES, V73, P4965, DOI 10.1158/0008-5472.CAN-13-0661
   Fierro F, 2007, CELL PROLIFERAT, V40, P355, DOI 10.1111/j.1365-2184.2007.00438.x
   Fontanella R, 2016, CANCER LETT, V370, P100, DOI 10.1016/j.canlet.2015.10.018
   Gharibi B, 2012, J CELL MOL MED, V16, P2789, DOI 10.1111/j.1582-4934.2012.01602.x
   Giannoni E, 2010, CANCER RES, V70, P6945, DOI 10.1158/0008-5472.CAN-10-0785
   Goldstein RH, 2010, CANCER RES, V70, P10044, DOI 10.1158/0008-5472.CAN-10-1254
   Hanahan D, 2012, CANCER CELL, V21, P309, DOI 10.1016/j.ccr.2012.02.022
   Hata N, 2010, NEUROSURGERY, V66, P144, DOI 10.1227/01.NEU.0000363149.58885.2E
   Jung YH, 2013, NAT COMMUN, V4, P0, DOI 10.1038/ncomms2766
   Kalluri R, 2006, NAT REV CANCER, V6, P392, DOI 10.1038/nrc1877
   Karnoub AE, 2007, NATURE, V449, P557, DOI 10.1038/nature06188
   Lehmann BD, 2011, J CLIN INVEST, V121, P2750, DOI 10.1172/JCI45014
   Lei SG, 2012, STEM CELLS, V30, P2810, DOI 10.1002/stem.1251
   Melzer C, 2016, CELL COMMUN SIGNAL, V14, P0, DOI 10.1186/s12964-016-0143-0
   Monaco I, 2017, J MED CHEM, V60, P4510, DOI 10.1021/acs.jmedchem.7b00527
   Pelagalli A, 2016, INT J MOL SCI, V17, P0, DOI 10.3390/ijms17071102
   Pierini M, 2016, J BIOMED MATER RES B, V104, P894, DOI 10.1002/jbm.b.33441
   Roberts WG, 2005, CANCER RES, V65, P957
   Rowan BG, 2014, PLOS ONE, V9, P0, DOI 10.1371/journal.pone.0089595
   Shi YF, 2017, NAT REV DRUG DISCOV, V16, P35, DOI 10.1038/nrd.2016.193
   Shinagawa K, 2013, INT J CANCER, V132, P813, DOI 10.1002/ijc.27735
   Shinagawa K, 2010, INT J CANCER, V127, P2323, DOI 10.1002/ijc.25440
   Spaeth E, 2008, GENE THER, V15, P730, DOI 10.1038/gt.2008.39
   Spitzer TLB, 2012, BIOL REPROD, V86, P0, DOI 10.1095/biolreprod.111.095885
   Suzuki K, 2011, MOL MED, V17, P579, DOI 10.2119/molmed.2010.00157
   Tu B, 2012, CANCER LETT, V325, P80, DOI 10.1016/j.canlet.2012.06.006
   Veevers-Lowe J, 2011, J CELL SCI, V124, P1288, DOI 10.1242/jcs.076935
   Wang H, 2009, STEM CELLS, V27, P1548, DOI 10.1002/stem.81
   Yagi Hiroshi, 2013, FRONTIERS IN GENETICS, V4, P261, DOI 10.3389/fgene.2013.00261
   Yang X, 2016, STEM CELLS DEV, V25, P1629, DOI 10.1089/scd.2016.0217
   Zannetti A, 2008, CLIN CANCER RES, V14, P5209, DOI 10.1158/1078-0432.CCR-08-0374
   Zannetti A, 2012, J NUCL MED, V53, P443, DOI 10.2967/jnumed.111.096503
NR 49
TC 61
Z9 63
U1 4
U2 35
PU IVYSPRING INT PUBL
PI LAKE HAVEN
PA PO BOX 4546, LAKE HAVEN, NSW 2263, AUSTRALIA
SN 1838-7640
EI 
J9 THERANOSTICS
JI Theranostics
PD JUN 15
PY 2017
VL 7
IS 14
BP 3595
EP 3607
DI 10.7150/thno.18974
PG 13
WC Medicine, Research & Experimental
SC Research & Experimental Medicine
GA FE8FY
UT WOS:000408442200007
PM 28912898
DA 2023-09-23
ER

PT J
AU Gabasa, M
   Ikemori, R
   Hilberg, F
   Reguart, N
   Alcaraz, J
AF Gabasa, M.
   Ikemori, R.
   Hilberg, F.
   Reguart, N.
   Alcaraz, J.
TI Nintedanib selectively inhibits the activation and tumour-promoting effects of fibroblasts from lung adenocarcinoma patients
SO BRITISH JOURNAL OF CANCER
LA English
DT Article
DE lung cancer; fibroblasts; nintedanib; stroma; fibrosis; TGF-beta
ID carcinoma-associated-fibroblasts; triple angiokinase inhibitor; double-blind; cancer; microenvironment; progression; placebo; blocks; models; growth
AB Background: Nintedanib is a clinically approved multikinase receptor inhibitor to treat non-small cell lung cancer with adenocarcinoma (ADC) histology in combination with docetaxel, based on the clinical benefits reported on ADC but not on squamous cell carcinoma (SCC), which are the two most common histologic lung cancer subtypes. Methods: We examined the potential role of tumour-associated fibroblasts (TAFs) in the differential effects of nintedanib in ADC and SCC. Because TAFs are largely quiescent and activated in histologic sections, we focused on the antifibrotic effects of nintedanib on TAFs stimulated with the potent fibroblast activator TGF-beta 1, which is upregulated in lung cancer. Results: Nintedanib dose-dependently inhibited the TGF-beta 1-induced expression of a panel of pro-fibrotic activation markers in both ADC-TAFs and control fibroblasts derived from uninvolved lung parenchyma, whereas such inhibition was very modest in SCC-TAFs. Remarkably, nintedanib abrogated the stimulation of growth and invasion in a panel of carcinoma cell lines induced by secreted factors from activated TAFs in ADC but not SCC, thereby supporting that TGF-beta signalling and aberrant TAF-carcinoma cross-talk is regulated by different mechanisms in ADC and SCC. Conclusions: These results reveal that nintedanib is an effective inhibitor of fibrosis and its associated tumour-promoting effects in ADC, and that the poor antifibrotic response of SCC-TAFs to nintedanib may contribute to the differential clinical benefit observed in both subtypes. Our findings also support that preclinical models based on carcinoma-TAF interactions may help defining the mechanisms of the poor antifibrotic response of SCC-TAFs to nintedanib and testing new combined therapies to further expand the therapeutic effects of this drug in solid tumours.
C1 [Gabasa, M.; Ikemori, R.; Alcaraz, J.] Univ Barcelona, Sch Med & Hlth Sci, Dept Biomed, Unit Biophys & Bioengn, E-08036 Barcelona, Spain.
   [Hilberg, F.] Boehringer Ingelheim Austria RCV GmbH & Co KG, A-1120 Vienna, Austria.
   [Reguart, N.] Hosp Clin Barcelona, Med Oncol Dept, Inst Invest Biomed August Pi i Sunyer IDIBAPS, E-08036 Barcelona, Spain.
   [Alcaraz, J.] CIBER Enfermedades Resp, Madrid 28029, Spain.
C3 University of Barcelona; Boehringer Ingelheim; University of Barcelona; Hospital Clinic de Barcelona; IDIBAPS; CIBER - Centro de Investigacion Biomedica en Red; CIBERES
RP Alcaraz, J (通讯作者)，Univ Barcelona, Sch Med & Hlth Sci, Dept Biomed, Unit Biophys & Bioengn, E-08036 Barcelona, Spain.; Reguart, N (通讯作者)，Hosp Clin Barcelona, Med Oncol Dept, Inst Invest Biomed August Pi i Sunyer IDIBAPS, E-08036 Barcelona, Spain.; Alcaraz, J (通讯作者)，CIBER Enfermedades Resp, Madrid 28029, Spain.
EM NREGUART@clinic.ub.es; jalcaraz@ub.edu
FU Boehringer-Ingelheim; Ministerio de Economia y Competitividad [PI13/02368, SAF2016-79527-R, PS09/01377, PI16/00890]; Junta Provincial de Barcelona de l'Associacio Espanyola Contra el Cancer AECC [AECC B16-917]; Generalitat de Catalunya AGAUR [SGR 661]; Ciencia sem Fronteiras CNPq
CR Abramoff MD, 2004, BIOPHOTONICS INT, V11, P36, DOI 10.1117/1.3589100
   [Anonymous], 1997, PHYS CHEMESTRY EMGIN, V0, P0, DOI DOI 10.1121/1.418074
   Awasthi N, 2015, ONCOTARGETS THER, V8, P3691, DOI 10.2147/OTT.S78805
   Bertolini G, 2015, CANCER RES, V75, P3636, DOI 10.1158/0008-5472.CAN-14-3781
   Bhowmick NA, 2004, NATURE, V432, P332, DOI 10.1038/nature03096
   Bissell MJ, 2011, NAT MED, V17, P320, DOI 10.1038/nm.2328
   Blanco R, 2009, HUM MUTAT, V30, P1199, DOI 10.1002/humu.21028
   Bremnes RM, 2011, J THORAC ONCOL, V6, P209, DOI 10.1097/JTO.0b013e3181f8a1bd
   Bronte G, 2016, THER ADV MED ONCOL, V8, P188, DOI 10.1177/1758834016630976
   Cenik BK, 2013, MOL CANCER THER, V12, P992, DOI 10.1158/1535-7163.MCT-12-0995
   Chen CZC, 2009, FIBROGENESIS TISSUE, V2, P0, DOI 10.1186/1755-1536-2-7
   Chen Z, 2014, NAT REV CANCER, V14, P535, DOI 10.1038/nrc3775
   Egeblad M, 2010, CURR OPIN CELL BIOL, V22, P697, DOI 10.1016/j.ceb.2010.08.015
   Ferlay J, 2013, EUR J CANCER, V49, P1374, DOI 10.1016/j.ejca.2012.12.027
   Freshney RI, 1994, CULTURE ANIMAL CELLS, V0, P0
   Galgoczy R, 2014, COLLOID SURFACE B, V120, P200, DOI 10.1016/j.colsurfb.2014.05.017
   Hanahan D, 2011, CELL, V144, P646, DOI 10.1016/j.cell.2011.02.013
   Hilberg F, 2008, CANCER RES, V68, P4774, DOI 10.1158/0008-5472.CAN-07-6307
   Hinz B, 2012, AM J PATHOL, V180, P1340, DOI 10.1016/j.ajpath.2012.02.004
   Hostettler KE, 2014, RESP RES, V15, P0, DOI 10.1186/s12931-014-0157-3
   Huang JG, 2016, ANN RHEUM DIS, V75, P883, DOI 10.1136/annrheumdis-2014-207109
   Jain RK, 2014, ANNU REV BIOMED ENG, V16, P321, DOI 10.1146/annurev-bioeng-071813-105259
   Kalluri R, 2006, NAT REV CANCER, V6, P392, DOI 10.1038/nrc1877
   King TE, 2011, LANCET, V378, P1949, DOI 10.1016/S0140-6736(11)60052-4
   Knuppel L, 2017, AM J RESP CELL MOL, V57, P77, DOI 10.1165/rcmb.2016-0217OC
   Koslowski R, 2003, EXP TOXICOL PATHOL, V55, P257, DOI 10.1078/0940-2993-00323
   Labernadie A, 2017, NAT CELL BIOL, V19, P224, DOI 10.1038/ncb3478
   Livak KJ, 2001, METHODS, V25, P402, DOI 10.1006/meth.2001.1262
   Lugo R, 2016, ONCOTARGET, V7, P82324, DOI 10.18632/oncotarget.10327
   McCormack PL, 2015, DRUGS, V75, P129, DOI 10.1007/s40265-014-0335-0
   MESNER PW, 1992, J CELL BIOL, V119, P1669, DOI 10.1083/jcb.119.6.1669
   Mueller MM, 2004, NAT REV CANCER, V4, P839, DOI 10.1038/nrc1477
   Navab R, 2011, P NATL ACAD SCI USA, V108, P7160, DOI 10.1073/pnas.1014506108
   Novello S, 2015, EUR J CANCER, V51, P317, DOI 10.1016/j.ejca.2014.11.015
   Ohlund D, 2014, J EXP MED, V211, P1503, DOI 10.1084/jem.20140692
   Puig M, 2015, MOL CANCER RES, V13, P161, DOI 10.1158/1541-7786.MCR-14-0155
   Rangarajan S, 2016, AM J RESP CELL MOL, V54, P51, DOI 10.1165/rcmb.2014-0445OC
   Reck M, 2014, LANCET ONCOL, V15, P143, DOI 10.1016/S1470-2045(13)70586-2
   Richeldi L, 2014, NEW ENGL J MED, V370, P2071, DOI 10.1056/NEJMoa1402584
   Rikiishi H, 2012, CANCER BIOL THER, V13, P978, DOI 10.4161/cbt.21079
   Schneider JL, 2014, CURR OPIN GENET DEV, V26, P16, DOI 10.1016/j.gde.2014.04.003
   Schwarz Richard I, 2015, BIOCHEM BIOPHYS REP, V3, P38
   Shochet GE, 2016, LUNG CANCER, V96, P7, DOI 10.1016/j.lungcan.2016.03.013
   Vizoso M, 2015, CARCINOGENESIS, V36, P1453, DOI 10.1093/carcin/bgv146
   Wollin L, 2015, EUR RESPIR J, V45, P1434, DOI 10.1183/09031936.00174914
   Wollin L, 2014, J PHARMACOL EXP THER, V349, P209, DOI 10.1124/jpet.113.208223
NR 47
TC 39
Z9 42
U1 0
U2 13
PU SPRINGERNATURE
PI LONDON
PA CAMPUS, 4 CRINAN ST, LONDON, N1 9XW, ENGLAND
SN 0007-0920
EI 1532-1827
J9 BRIT J CANCER
JI Br. J. Cancer
PD OCT 10
PY 2017
VL 117
IS 8
BP 1128
EP 1138
DI 10.1038/bjc.2017.270
PG 11
WC Oncology
SC Oncology
GA FJ3RE
UT WOS:000412648600006
PM 28898237
DA 2023-09-23
ER

PT J
AU Bhome, R
   Goh, RW
   Bullock, MD
   Pillar, N
   Thirdborough, SM
   Mellone, M
   Mirnezami, R
   Galea, D
   Veselkov, K
   Gu, Q
   Underwood, TJ
   Primrose, JN
   De Wever, O
   Shomron, N
   Sayan, AE
   Mirnezami, AH
AF Bhome, Rahul
   Goh, Rebecca W.
   Bullock, Marc D.
   Pillar, Nir
   Thirdborough, Stephen M.
   Mellone, Massimiliano
   Mirnezami, Reza
   Galea, Dieter
   Veselkov, Kirill
   Gu, Quan
   Underwood, Timothy J.
   Primrose, John N.
   De Wever, Olivier
   Shomron, Noam
   Sayan, A. Emre
   Mirnezami, Alex H.
TI Exosomal microRNAs derived from colorectal cancer-associated fibroblasts: role in driving cancer progression
SO AGING-US
LA English
DT Article
DE cancer-associated fibroblasts; exosomes; microRNA; stroma; colorectal cancer
ID total mesorectal excision; tumor microenvironment; down-regulation; up-regulation; mir-21; cells; expression; invasion; target; recurrence
AB Colorectal cancer is a global disease with increasing incidence. Mortality is largely attributed to metastatic spread and therefore, a mechanistic dissection of the signals which influence tumor progression is needed. Cancer stroma plays a critical role in tumor proliferation, invasion and chemoresistance. Here, we sought to identify and characterize exosomal microRNAs as mediators of stromal-tumor signaling. In vitro, we demonstrated that fibroblast exosomes are transferred to colorectal cancer cells, with a resultant increase in cellular microRNA levels, impacting proliferation and chemoresistance. To probe this further, exosomal microRNAs were profiled from paired patient-derived normal and cancer-associated fibroblasts, from an ongoing prospective biomarker study. An exosomal cancer-associated fibroblast signature consisting of microRNAs 329, 181a, 199b, 382, 215 and 21 was identified. Of these, miR-21 had highest abundance and was enriched in exosomes. Orthotopic xenografts established with miR-21-overexpressing fibroblasts and CRC cells led to increased liver metastases compared to those established with control fibroblasts. Our data provide a novel stromal exosome signature in colorectal cancer, which has potential for biomarker validation. Furthermore, we confirmed the importance of stromal miR-21 in colorectal cancer progression using an orthotopic model, and propose that exosomes are a vehicle for miR-21 transfer between stromal fibroblasts and cancer cells.
C1 [Bhome, Rahul; Goh, Rebecca W.; Bullock, Marc D.; Thirdborough, Stephen M.; Mellone, Massimiliano; Underwood, Timothy J.; Sayan, A. Emre; Mirnezami, Alex H.] Univ Southampton, Southampton Gen Hosp, Canc Sci, Somers Bldg, Southampton SO16 6YD, Hants, England.
   [Bhome, Rahul; Bullock, Marc D.; Underwood, Timothy J.; Primrose, John N.; Mirnezami, Alex H.] Univ Southampton, Univ Surg Unit, Southampton Gen Hosp, Southampton SO16 6YD, Hants, England.
   [Pillar, Nir; Shomron, Noam] Tel Aviv Univ, Sackler Fac Med, Dept Cell & Dev Biol, IL-69978 Tel Aviv, Israel.
   [Mirnezami, Reza; Galea, Dieter; Veselkov, Kirill] Imperial Coll London, Dept Surg & Canc, Sir Alexander Fleming Bldg, London SW7 2BB, England.
   [Gu, Quan] Univ Glasgow, Ctr Virus Res, 117 Sir Michael Stoker Bldg, Glasgow G61 1QH, Lanark, Scotland.
   [De Wever, Olivier] Univ Ghent, Dept Expt Canc Res, Radiotherapiepk, B-9000 Ghent, Belgium.
C3 University of Southampton; University of Southampton; Tel Aviv University; Sackler Faculty of Medicine; Imperial College London; University of Glasgow; Ghent University
RP Sayan, AE; Mirnezami, AH (通讯作者)，Univ Southampton, Southampton Gen Hosp, Canc Sci, Somers Bldg, Southampton SO16 6YD, Hants, England.; Mirnezami, AH (通讯作者)，Univ Southampton, Univ Surg Unit, Southampton Gen Hosp, Southampton SO16 6YD, Hants, England.
EM a.e.sayan@soton.ac.uk; a.h.mirnezami@soton.ac.uk
FU Cancer Research UK; British Council UK; MRC (RCUK/UKRI); MRC; Wessex Medical Research Innovation Grants; BBSRC [BB/L020858/1] Funding Source: UKRI; MRC [MR/R002061/1, G1002565] Funding Source: UKRI; Biotechnology and Biological Sciences Research Council [BB/L020858/1] Funding Source: researchfish; Cancer Research UK [23924, 20526, S_3319] Funding Source: researchfish; Medical Research Council [MR/R002061/1, G1002565] Funding Source: researchfish; National Institute for Health Research [ACF-2007-26-004, ACF-2012-26-005, CL-2013-21-012, CL-2015-26-003] Funding Source: researchfish
CR Alhasan AH, 2016, P NATL ACAD SCI USA, V113, P10655, DOI 10.1073/pnas.1611596113
   Allinen M, 2004, CANCER CELL, V6, P17, DOI 10.1016/j.ccr.2004.06.010
   Arnold M, 2017, GUT, V66, P683, DOI 10.1136/gutjnl-2015-310912
   Asangani IA, 2008, ONCOGENE, V27, P2128, DOI 10.1038/sj.onc.1210856
   Bhome R, 2016, NEW HORIZ TRANSL MED, V3, P9, DOI 10.1016/j.nhtm.2016.03.001
   Bhome R, 2017, METHODS MOL BIOL, V1509, P115, DOI 10.1007/978-1-4939-6524-3_11
   Bhome R, 2015, FRONT CELL DEV BIOL, V3, P0, DOI 10.3389/fcell.2015.00033
   Bleazard T, 2015, BIOINFORMATICS, V31, P1592, DOI 10.1093/bioinformatics/btv023
   Boelens MC, 2014, CELL, V159, P499, DOI 10.1016/j.cell.2014.09.051
   Bullock MD, 2013, CELL DEATH DIS, V4, P0, DOI 10.1038/cddis.2013.213
   Bullock MD, 2015, ONCOTARGET, V6, P7262, DOI 10.18632/oncotarget.3225
   Calon A, 2015, NAT GENET, V47, P320, DOI 10.1038/ng.3225
   Calvo F, 2015, CELL REP, V13, P2699, DOI 10.1016/j.celrep.2015.11.052
   Casey TM, 2008, BREAST CANCER RES TR, V110, P39, DOI 10.1007/s10549-007-9684-7
   Cellura D, 2015, MOL CANCER RES, V13, P1095, DOI 10.1158/1541-7786.MCR-14-0466
   Colorectal Canc Collaborative Grp, 2000, BMJ-BRIT MED J, V321, P531
   Costa-Silva B, 2015, NAT CELL BIOL, V17, P816, DOI 10.1038/ncb3169
   Dhaene Barbara, 2012, METHODS MOL BIOL, V822, P261, DOI 10.1007/978-1-61779-427-8_18
   de Gramont A, 2000, J CLIN ONCOL, V18, P2938, DOI 10.1200/JCO.2000.18.16.2938
   De Wever O, 2008, INT J CANCER, V123, P2229, DOI 10.1002/ijc.23925
   Fan YN, 2016, NUCLEIC ACIDS RES, V44, PW135, DOI 10.1093/nar/gkw288
   Frankel LB, 2008, J BIOL CHEM, V283, P1026, DOI 10.1074/jbc.M707224200
   GARINCHESA P, 1990, AM J PATHOL, V136, P797
   Gaur AB, 2011, NEURO-ONCOLOGY, V13, P580, DOI 10.1093/neuonc/nor033
   Georges SA, 2008, CANCER RES, V68, P10105, DOI 10.1158/0008-5472.CAN-08-1846
   Hanahan D, 2011, CELL, V144, P646, DOI 10.1016/j.cell.2011.02.013
   Hida J, 1997, J AM COLL SURGEONS, V184, P584
   Hood JL, 2011, CANCER RES, V71, P3792, DOI 10.1158/0008-5472.CAN-10-4455
   Hoshino A, 2015, NATURE, V527, P329, DOI 10.1038/nature15756
   Hou J, 2011, CANCER CELL, V19, P232, DOI 10.1016/j.ccr.2011.01.001
   Iorio MV, 2012, EMBO MOL MED, V4, P143, DOI 10.1002/emmm.201100209
   Kanaan Z, 2012, ANN SURG, V256, P544, DOI 10.1097/SLA.0b013e318265bd6f
   Kang WK, 2015, BMC GASTROENTEROL, V15, P0, DOI 10.1186/s12876-015-0227-0
   Koh H, 2000, J BIOL CHEM, V275, P34451, DOI 10.1074/jbc.M001753200
   Kojima Y, 2010, P NATL ACAD SCI USA, V107, P20009, DOI 10.1073/pnas.1013805107
   Lasser C, 2012, JOVE-J VIS EXP, V0, P0, DOI DOI 10.3791/3037
   Levental KR, 2009, CELL, V139, P891, DOI 10.1016/j.cell.2009.10.027
   Ling H, 2016, GUT, V65, P977, DOI 10.1136/gutjnl-2015-309372
   Liu Y, 2006, ORAL DIS, V12, P375, DOI 10.1111/j.1601-0825.2005.01207.x
   Locker GY, 2006, J CLIN ONCOL, V24, P5313, DOI 10.1200/JCO.2006.08.2644
   Lotvall J, 2014, J EXTRACELL VESICLES, V3, P0, DOI 10.3402/jev.v3.26913
   Lu Z, 2008, ONCOGENE, V27, P4373, DOI 10.1038/onc.2008.72
   Luengo-Fernandez R, 2013, LANCET ONCOL, V14, P1165, DOI 10.1016/S1470-2045(13)70442-X
   Ma XD, 2011, P NATL ACAD SCI USA, V108, P10144, DOI 10.1073/pnas.1103735108
   Mathivanan S, 2009, PROTEOMICS, V9, P4997, DOI 10.1002/pmic.200900351
   Matsumura T, 2015, BRIT J CANCER, V113, P275, DOI 10.1038/bjc.2015.201
   McIntyre RE, 2015, BIOESSAYS, V37, P909, DOI 10.1002/bies.201500032
   Meng FY, 2007, GASTROENTEROLOGY, V133, P647, DOI 10.1053/j.gastro.2007.05.022
   Mitchell PS, 2008, P NATL ACAD SCI USA, V105, P10513, DOI 10.1073/pnas.0804549105
   Nedaeinia R, 2017, CANCER GENE THER, V24, P48, DOI 10.1038/cgt.2016.77
   Nishida N, 2012, CLIN CANCER RES, V18, P3054, DOI 10.1158/1078-0432.CCR-11-1078
   OBrien K, 2013, EUR J CANCER, V49, P1845, DOI 10.1016/j.ejca.2013.01.017
   Occhipinti G, 2016, TUMOR BIOL, V37, P11657, DOI 10.1007/s13277-016-5164-1
   Ogata-Kawata H, 2014, PLOS ONE, V9, P0, DOI 10.1371/journal.pone.0092921
   Orimo A, 2005, CELL, V121, P335, DOI 10.1016/j.cell.2005.02.034
   Peinado H, 2012, NAT MED, V18, P883, DOI 10.1038/nm.2753
   Pekarsky Y, 2006, CANCER RES, V66, P11590, DOI 10.1158/0008-5472.CAN-06-3613
   Pietras K, 2010, EXP CELL RES, V316, P1324, DOI 10.1016/j.yexcr.2010.02.045
   Qu JL, 2009, DIGEST LIVER DIS, V41, P875, DOI 10.1016/j.dld.2009.04.006
   Raposo G, 2013, J CELL BIOL, V200, P373, DOI 10.1083/jcb.201211138
   Reynolds JV, 1996, BRIT J SURG, V83, P1112, DOI 10.1002/bjs.1800830826
   Salaria SN, 2007, CANCER BIOL THER, V6, P324, DOI 10.4161/cbt.6.3.3904
   Sayan AE, 2012, ONCOGENE, V31, P1493, DOI 10.1038/onc.2011.336
   Sayan AE, 2009, P NATL ACAD SCI USA, V106, P14884, DOI 10.1073/pnas.0902042106
   Schetter AJ, 2012, CANCER J, V18, P244, DOI 10.1097/PPO.0b013e318258b78f
   SCOTT N, 1995, BRIT J SURG, V82, P1031, DOI 10.1002/bjs.1800820808
   Sun CC, 2016, ONCOTARGET, V7, P21510, DOI 10.18632/oncotarget.7517
   Toiyama Y, 2013, JNCI-J NATL CANCER I, V105, P849, DOI 10.1093/jnci/djt101
   Tseng William, 2007, J VIS EXP, V0, PP484, DOI 10.3791/484
   Valadi H, 2007, NAT CELL BIOL, V9, P654, DOI 10.1038/ncb1596
   Van Deun J, 2017, NAT METHODS, V14, P228, DOI 10.1038/nmeth.4185
   Volinia S, 2006, P NATL ACAD SCI USA, V103, P2257, DOI 10.1073/pnas.0510565103
   Webb S, 2016, NAT BIOTECHNOL, V34, P1090, DOI 10.1038/nbt.3717
   Xu M, 2014, ONCOTARGET, V5, P9472, DOI 10.18632/oncotarget.2418
   Yeung CLA, 2016, NAT COMMUN, V7, P0, DOI 10.1038/ncomms11150
   Zhang JG, 2010, CLIN CHIM ACTA, V411, P846, DOI 10.1016/j.cca.2010.02.074
   Zhang L, 2013, CANCER RES, V73, P6435, DOI 10.1158/0008-5472.CAN-12-3308
NR 78
TC 103
Z9 105
U1 1
U2 23
PU IMPACT JOURNALS LLC
PI ORCHARD PARK
PA 6666 E QUAKER ST, STE 1, ORCHARD PARK, NY 14127 USA
SN 1945-4589
EI 
J9 AGING-US
JI Aging-US
PD DEC 15
PY 2017
VL 9
IS 12
BP 2666
EP 2694
DI 10.18632/aging.101355
PG 29
WC Cell Biology; Geriatrics & Gerontology
SC Cell Biology; Geriatrics & Gerontology
GA FR2QA
UT WOS:000418910700022
PM 29283887
DA 2023-09-23
ER

PT J
AU Shi, YF
   Du, LM
   Lin, LY
   Wang, Y
AF Shi, Yufang
   Du, Liming
   Lin, Liangyu
   Wang, Ying
TI Tumour-associated mesenchymal stem/stromal cells: emerging therapeutic targets
SO NATURE REVIEWS DRUG DISCOVERY
LA English
DT Review
ID cancer-associated fibroblasts; apoptosis-inducing ligand; regulatory t-cells; human bone-marrow; multiple lung-tumors; versus-host-disease; phase-ii trial; stem-cells; stromal cells; extracellular-matrix
AB Mesenchymal stem cells, also known as mesenchymal stromal cells (MSCs), exist in many tissues and are known to actively migrate to sites of tissue injury, where they participate in wound repair. Tumours can be considered "wounds that never heal" and, in response to cues from a tumour, MSCs are continuously recruited to and become integral components of the tumour microenvironment. Recently, it has become apparent that such tumour-associated MSCs (TA-MSCs) have an active role in tumour initiation, promotion, progression and metastasis. In this Review, we discuss recent advances in our understanding of the pathogenic role of TA-MSCs in regulating the survival, proliferation, migration and drug resistance of tumour cells, as well as the influence of MSCs on the immune status of the tumour microenvironment. Moreover, we discuss therapeutic approaches that target TA-MSC upstream or downstream modulators or use MSCs as vehicles for the delivery of tumoricidal agents. It is anticipated that new insights into the functions of TA-MSCs will lead to the development of novel therapeutic strategies against tumours.
C1 [Shi, Yufang] Soochow Univ, Affiliated Hosp 1, 199 Renal Rd, Suzhou 215123, Jiangsu, Peoples R China.
   [Shi, Yufang] Soochow Univ, Jiangsu Engn Res Ctr Tumor Immunotherapy, Inst Translat Med, 199 Renal Rd, Suzhou 215123, Jiangsu, Peoples R China.
   [Shi, Yufang] Soochow Univ, Suzhou Key Lab Tumor Microenvironm & Pathol, 199 Renal Rd, Suzhou 215123, Jiangsu, Peoples R China.
   [Shi, Yufang] Rutgers Robert Wood Johnson Med Sch, Child Hlth Inst New Jersey, New Brunswick, NJ 08901 USA.
   [Shi, Yufang; Du, Liming; Lin, Liangyu; Wang, Ying] Chinese Acad Sci, Inst Hlth Sci, Key Lab Stem Cell Biol, 320 Yueyang, Shanghai 200031, Peoples R China.
   [Shi, Yufang; Du, Liming; Lin, Liangyu; Wang, Ying] Shanghai Jiao Tong Univ, Sch Med, 320 Yueyang, Shanghai 200031, Peoples R China.
   [Lin, Liangyu] Shanghai Jiao Tong Univ, Sch Med, 280 Chongqing Rd, Shanghai 200025, Peoples R China.
C3 Soochow University - China; Soochow University - China; Soochow University - China; Rutgers State University New Brunswick; Rutgers State University Medical Center; Chinese Academy of Sciences; Shanghai Jiao Tong University; Shanghai Jiao Tong University
RP Wang, Y (通讯作者)，Chinese Acad Sci, Inst Hlth Sci, Key Lab Stem Cell Biol, 320 Yueyang, Shanghai 200031, Peoples R China.; Wang, Y (通讯作者)，Shanghai Jiao Tong Univ, Sch Med, 320 Yueyang, Shanghai 200031, Peoples R China.
EM yingwang@sibs.ac.cn
FU National Natural Science Foundation of China [81530043, 81330046]; Ministry of Science and Technology of China [2015CB964500]; Scientific Innovation Project of the Chinese Academy of Science [XDA01040100]; Suzhou Science and Technology Program [SZS201616]; Shanghai Rising-Star Program [14QA1404200]; Youth Innovation Promotion Association research fund from the Chinese Acadmey of Sciences [2060206]; Department of Science and Technology of Jiangsu Province research fund [BE2016671]
CR Abumaree MH, 2013, STEM CELL REV REP, V9, P620, DOI 10.1007/s12015-013-9455-2
   Akiyama K, 2012, CELL STEM CELL, V10, P544, DOI 10.1016/j.stem.2012.03.007
   Al-Khaldi A, 2003, GENE THER, V10, P621, DOI 10.1038/sj.gt.3301934
   Alm JJ, 2010, J ORTHOP RES, V28, P1634, DOI 10.1002/jor.21167
   Ammirante M, 2010, NATURE, V464, P302, DOI 10.1038/nature08782
   Andreu P, 2010, CANCER CELL, V17, P121, DOI 10.1016/j.ccr.2009.12.019
   Asari S, 2009, EXP HEMATOL, V37, P604, DOI 10.1016/j.exphem.2009.01.005
   Balkwill F, 2004, NAT REV CANCER, V4, P540, DOI 10.1038/nrc1388
   Bao SD, 2006, NATURE, V444, P756, DOI 10.1038/nature05236
   Barcellos-Hoff MH, 2000, CANCER RES, V60, P1254
   Beckermann BM, 2008, BRIT J CANCER, V99, P622, DOI 10.1038/sj.bjc.6604508
   Bernardo ME, 2013, CELL STEM CELL, V13, P392, DOI 10.1016/j.stem.2013.09.006
   Bexell D, 2009, MOL THER, V17, P183, DOI 10.1038/mt.2008.229
   Bissell MJ, 2005, CANCER CELL, V7, P17, DOI 10.1016/j.ccr.2004.12.013
   Boelens MC, 2014, CELL, V159, P499, DOI 10.1016/j.cell.2014.09.051
   Bonecchi R, 2009, FRONT BIOSCI-LANDMRK, V14, P540, DOI 10.2741/3261
   Brahmer JR, 2012, NEW ENGL J MED, V366, P2455, DOI 10.1056/NEJMoa1200694
   Calvo F, 2013, NAT CELL BIOL, V15, P637, DOI 10.1038/ncb2756
   Caplan AI, 2011, CELL STEM CELL, V9, P11, DOI 10.1016/j.stem.2011.06.008
   Cavarretta IT, 2010, MOL THER, V18, P223, DOI 10.1038/mt.2009.237
   Chan DA, 2007, CANCER METAST REV, V26, P333, DOI 10.1007/s10555-007-9063-1
   Chan JL, 2006, BLOOD, V107, P4817, DOI 10.1182/blood-2006-01-0057
   Chaturvedi P, 2014, P NATL ACAD SCI USA, V111, PE2120, DOI 10.1073/pnas.1406655111
   Chaturvedi P, 2013, J CLIN INVEST, V123, P189, DOI 10.1172/JCI64993
   Chen J, 2008, KIDNEY INT, V74, P879, DOI 10.1038/ki.2008.304
   Chen R, 2008, ONCOGENE, V27, P4712, DOI 10.1038/onc.2008.112
   Condamine T, 2015, ANNU REV MED, V66, P97, DOI 10.1146/annurev-med-051013-052304
   Corcione A, 2006, BLOOD, V107, P367, DOI 10.1182/blood-2005-07-2657
   Crawford Y, 2009, CANCER CELL, V15, P21, DOI 10.1016/j.ccr.2008.12.004
   Crisan M, 2008, CELL STEM CELL, V3, P301, DOI 10.1016/j.stem.2008.07.003
   Crovello CS, 1998, J BIOL CHEM, V273, P26954, DOI 10.1074/jbc.273.41.26954
   Cuiffo BG, 2014, CELL STEM CELL, V15, P762, DOI 10.1016/j.stem.2014.10.001
   Cukierman E, 2012, CELL ADHES MIGR, V6, P285, DOI 10.4161/cam.20210
   David CJ, 2016, CELL, V164, P1015, DOI 10.1016/j.cell.2016.01.009
   Dayan F, 2008, CANCER MICROENVIRON, V1, P53, DOI 10.1007/s12307-008-0006-3
   De Boeck A, 2013, GUT, V62, P550, DOI 10.1136/gutjnl-2011-301393
   Deryugina EI, 2006, CANCER METAST REV, V25, P9, DOI 10.1007/s10555-006-7886-9
   Direkze NC, 2004, CANCER RES, V64, P8492, DOI 10.1158/0008-5472.CAN-04-1708
   Djouad F, 2006, TRANSPLANTATION, V82, P1060, DOI 10.1097/01.tp.0000236098.13804.0b
   Dominici M, 2006, CYTOTHERAPY, V8, P315, DOI 10.1080/14653240600855905
   Driskell RR, 2013, NATURE, V504, P277, DOI 10.1038/nature12783
   Dulauroy S, 2012, NAT MED, V18, P1262, DOI 10.1038/nm.2848
   Dunn GP, 2006, NAT REV IMMUNOL, V6, P836, DOI 10.1038/nri1961
   DVORAK HF, 1986, NEW ENGL J MED, V315, P1650
   Dwyer RM, 2007, CLIN CANCER RES, V13, P5020, DOI 10.1158/1078-0432.CCR-07-0731
   Dwyer RM, 2010, STEM CELL RES THER, V1, P0, DOI 10.1186/scrt25
   El-Haibi CP, 2012, P NATL ACAD SCI USA, V109, P17460, DOI 10.1073/pnas.1206653109
   Elzaouk L, 2006, EXP DERMATOL, V15, P865, DOI 10.1111/j.1600-0625.2006.00479.x
   Enard W, 2002, NATURE, V418, P869, DOI 10.1038/nature01025
   Feig C, 2013, P NATL ACAD SCI USA, V110, P20212, DOI 10.1073/pnas.1320318110
   Fischer UM, 2009, STEM CELLS DEV, V18, P683, DOI 10.1089/scd.2008.0253
   Francois M, 2009, BLOOD, V114, P2632, DOI 10.1182/blood-2009-02-207795
   FRIEDENSTEIN AJ, 1970, CELL TISSUE KINET, V3, P393, DOI 10.1111/j.1365-2184.1970.tb00347.x
   Gao H, 2009, STEM CELLS, V27, P857, DOI 10.1002/stem.23
   Ghajar CM, 2013, NAT CELL BIOL, V15, P807, DOI 10.1038/ncb2767
   Gilkes DM, 2014, NAT REV CANCER, V14, P430, DOI 10.1038/nrc3726
   Gilkes DM, 2013, J BIOL CHEM, V288, P10819, DOI 10.1074/jbc.M112.442939
   Grisendi G, 2010, CANCER RES, V70, P3718, DOI 10.1158/0008-5472.CAN-09-1865
   Grivennikov SI, 2010, CELL, V140, P883, DOI 10.1016/j.cell.2010.01.025
   Guilloton F, 2012, BLOOD, V119, P2556, DOI 10.1182/blood-2011-08-370908
   Gupta GP, 2006, CELL, V127, P679, DOI 10.1016/j.cell.2006.11.001
   Han X, 2014, CELL DEATH DIFFER, V21, P1758, DOI 10.1038/cdd.2014.85
   Hanahan D, 2012, CANCER CELL, V21, P309, DOI 10.1016/j.ccr.2012.02.022
   Hanahan D, 2011, CELL, V144, P646, DOI 10.1016/j.cell.2011.02.013
   Hellevik T, 2013, TRANSL ONCOL, V6, P66, DOI 10.1593/tlo.12349
   Hess R, 2005, J CELL BIOCHEM, V94, P50, DOI 10.1002/jcb.20330
   Hill R, 2005, CELL, V123, P1001, DOI 10.1016/j.cell.2005.09.030
   Hiratsuka S, 2002, CANCER CELL, V2, P289, DOI 10.1016/S1535-6108(02)00153-8
   Hiratsuka S, 2006, NAT CELL BIOL, V8, P1369, DOI 10.1038/ncb1507
   Ho IAW, 2014, FASEB J, V28, P4359, DOI 10.1096/fj.14-252551
   Hodi FS, 2010, NEW ENGL J MED, V363, P711, DOI 10.1056/NEJMoa1003466
   Hof-Nahor I, 2012, J CELL SCI, V125, P4640, DOI 10.1242/jcs.108860
   Hofheinz RD, 2003, ONKOLOGIE, V26, P44, DOI 10.1159/000069863
   Holmgaard RB, 2013, J EXP MED, V210, P1389, DOI 10.1084/jem.20130066
   Hoogduijn MJ, 2014, STEM CELLS DEV, V23, P2328, DOI 10.1089/scd.2014.0269
   Hsu WT, 2013, J IMMUNOL, V190, P2372, DOI 10.4049/jimmunol.1202996
   Hu YL, 2010, J CONTROL RELEASE, V147, P154, DOI 10.1016/j.jconrel.2010.05.015
   Huang WH, 2013, ONCOGENE, V32, P4343, DOI 10.1038/onc.2012.458
   Huang Y, 2014, ONCOGENE, V33, P3830, DOI 10.1038/onc.2013.355
   Huijbers A, 2013, ANN ONCOL, V24, P179, DOI 10.1093/annonc/mds246
   Hynes RO, 2009, SCIENCE, V326, P1216, DOI 10.1126/science.1176009
   Isella C, 2015, NAT GENET, V47, P312, DOI 10.1038/ng.3224
   Ishii G, 2003, BIOCHEM BIOPH RES CO, V309, P232, DOI 10.1016/S0006-291X(03)01544-4
   Jung YH, 2013, NAT COMMUN, V4, P0, DOI 10.1038/ncomms2766
   Kalluri R, 2006, NAT REV CANCER, V6, P392, DOI 10.1038/nrc1877
   Kalluri R, 2009, J CLIN INVEST, V119, P1417, DOI 10.1172/JCI39675
   Kanehira M, 2007, CANCER GENE THER, V14, P894, DOI 10.1038/sj.cgt.7701079
   Kaplan RN, 2005, NATURE, V438, P820, DOI 10.1038/nature04186
   Karnoub AE, 2007, NATURE, V449, P557, DOI 10.1038/nature06188
   Kelley SK, 2001, J PHARMACOL EXP THER, V299, P31
   Kidd S, 2009, STEM CELLS, V27, P2614, DOI 10.1002/stem.187
   Klemm F, 2015, TRENDS CELL BIOL, V25, P198, DOI 10.1016/j.tcb.2014.11.006
   Kobayashi T, 2014, AM J PATHOL, V184, P3120, DOI 10.1016/j.ajpath.2014.07.003
   Koh BI, 2012, EMBO REP, V13, P412, DOI 10.1038/embor.2012.41
   Kucerova L, 2008, J GENE MED, V10, P1071, DOI 10.1002/jgm.1239
   Kucerova L, 2007, CANCER RES, V67, P6304, DOI 10.1158/0008-5472.CAN-06-4024
   Kurose K, 2002, NAT GENET, V32, P355, DOI 10.1038/ng1013
   Le Blanc K, 2004, LANCET, V363, P1439, DOI 10.1016/S0140-6736(04)16104-7
   Le Blanc K, 2012, NAT REV IMMUNOL, V12, P383, DOI 10.1038/nri3209
   LeBlanc K, 2008, LANCET, V371, P1579, DOI 10.1016/S0140-6736(08)60690-X
   Lee RH, 2012, CELL STEM CELL, V11, P825, DOI 10.1016/j.stem.2012.10.001
   Li W, 2012, CELL DEATH DIFFER, V19, P1505, DOI 10.1038/cdd.2012.26
   Li XX, 2008, JNCI-J NATL CANCER I, V100, P672, DOI 10.1093/jnci/djn123
   Liao D, 2009, PLOS ONE, V4, P0, DOI 10.1371/journal.pone.0007965
   Lin LY, 2016, ONCOGENE, V0, P0
   Lin R, 2013, STEM CELLS DEV, V22, P2836, DOI 10.1089/scd.2013.0166
   Ling WF, 2014, CANCER RES, V74, P1576, DOI 10.1158/0008-5472.CAN-13-1656
   Lis R, 2011, INT J CANCER, V128, P715, DOI 10.1002/ijc.25619
   Lob S, 2009, NAT REV CANCER, V9, P445, DOI 10.1038/nrc2639
   Loebinger MR, 2009, CANCER RES, V69, P4134, DOI 10.1158/0008-5472.CAN-08-4698
   Lotti F, 2013, J EXP MED, V210, P2851, DOI 10.1084/jem.20131195
   Luga V, 2012, CELL, V151, P1542, DOI 10.1016/j.cell.2012.11.024
   Luo J, 2014, ONCOGENE, V33, P2768, DOI 10.1038/onc.2013.233
   Luz-Crawford P, 2012, PLOS ONE, V7, P0, DOI 10.1371/journal.pone.0045272
   Lv FJ, 2014, STEM CELLS, V32, P1408, DOI 10.1002/stem.1681
   Madar S, 2013, TRENDS MOL MED, V19, P447, DOI 10.1016/j.molmed.2013.05.004
   Mandel K, 2013, STEM CELLS DEV, V22, P3114, DOI 10.1089/scd.2013.0249
   Mao Y, 2013, CANCER METAST REV, V32, P303, DOI 10.1007/s10555-012-9415-3
   McIntosh KR, 1998, WO PATENT, V0, Patent No. [1999047163 A2, 1999047163]
   McLean K, 2011, J CLIN INVEST, V121, P3206, DOI 10.1172/JCI45273
   McMillin DW, 2013, NAT REV DRUG DISCOV, V12, P217, DOI 10.1038/nrd3870
   Mendez-Ferrer S, 2010, NATURE, V466, P829, DOI 10.1038/nature09262
   Menendez P, 2009, J EXP MED, V206, P3131, DOI 10.1084/jem.20091050
   Mi ZY, 2011, CARCINOGENESIS, V32, P477, DOI 10.1093/carcin/bgr009
   Mirzaei H, 2016, CURR MED CHEM, V23, P455, DOI 10.2174/0929867323666151217122033
   Mishra PJ, 2008, CANCER RES, V68, P4331, DOI 10.1158/0008-5472.CAN-08-0943
   Moinfar F, 2000, CANCER RES, V60, P2562
   Montesinos JJ, 2013, STEM CELLS DEV, V22, P2508, DOI 10.1089/scd.2013.0084
   Muerkoster S, 2004, CANCER RES, V64, P1331, DOI 10.1158/0008-5472.CAN-03-1860
   Muller A, 2001, NATURE, V410, P50, DOI 10.1038/35065016
   Muller AJ, 2005, NAT MED, V11, P312, DOI 10.1038/nm1196
   Munoz JL, 2013, MOL THER-NUCL ACIDS, V2, P0, DOI 10.1038/mtna.2013.60
   Nakamizo A, 2005, CANCER RES, V65, P3307, DOI 10.1158/0008-5472.CAN-04-1874
   Narra K, 2007, CANCER BIOL THER, V6, P1691, DOI 10.4161/cbt.6.11.4874
   Nayak A, 2014, J IMMUNOTHER CANCER, V2, P250, DOI 10.1186/2051-1426-2-S3-P250
   Nelson D, 2014, J IMMUNOL RES, V2014, P0, DOI 10.1155/2014/789069
   Nemeth K, 2009, NAT MED, V15, P42, DOI 10.1038/nm.1905
   Niess H, 2015, BMC CANCER, V15, P0, DOI 10.1186/s12885-015-1241-x
   Novitskiy SV, 2012, CANCER DISCOV, V2, P673, DOI 10.1158/2159-8290.CD-12-0311
   Ohlund D, 2014, J EXP MED, V211, P1503, DOI 10.1084/jem.20140692
   Ozdemir BC, 2014, CANCER CELL, V25, P719, DOI 10.1016/j.ccr.2014.04.005
   Ono M, 2014, SCI SIGNAL, V7, P0, DOI 10.1126/scisignal.2005231
   Orimo A, 2005, CELL, V121, P335, DOI 10.1016/j.cell.2005.02.034
   PAGET S, 1989, CANCER METAST REV, V8, P98
   Pan GH, 1997, SCIENCE, V276, P111, DOI 10.1126/science.276.5309.111
   Patel SA, 2010, J IMMUNOL, V184, P5885, DOI 10.4049/jimmunol.0903143
   Patocs A, 2007, NEW ENGL J MED, V357, P2543, DOI 10.1056/NEJMoa071825
   Peinado H, 2012, NAT MED, V18, P883, DOI 10.1038/nm.2753
   Petit I, 2007, TRENDS IMMUNOL, V28, P299, DOI 10.1016/j.it.2007.05.007
   Psaila B, 2009, NAT REV CANCER, V9, P285, DOI 10.1038/nrc2621
   Qian BZ, 2011, NATURE, V475, P222, DOI 10.1038/nature10138
   Qian BZ, 2009, PLOS ONE, V4, P0, DOI 10.1371/journal.pone.0006562
   Quail DF, 2013, NAT MED, V19, P1423, DOI 10.1038/nm.3394
   Quante M, 2011, CANCER CELL, V19, P257, DOI 10.1016/j.ccr.2011.01.020
   Ren G, 2014, ONCOGENE, V33, P4016, DOI 10.1038/onc.2013.387
   Ren GW, 2008, CELL STEM CELL, V2, P141, DOI 10.1016/j.stem.2007.11.014
   Ren GW, 2012, CELL STEM CELL, V11, P812, DOI 10.1016/j.stem.2012.08.013
   Ren GW, 2009, STEM CELLS, V27, P1954, DOI 10.1002/stem.118
   Ries C, 2007, BLOOD, V109, P4055, DOI 10.1182/blood-2006-10-051060
   Roberts EW, 2013, J EXP MED, V210, P1137, DOI 10.1084/jem.20122344
   Roccaro AM, 2013, J CLIN INVEST, V123, P1542, DOI 10.1172/JCI66517
   Roncarolo MG, 2006, IMMUNOL REV, V212, P28
   Roodhart JML, 2011, CANCER CELL, V20, P370, DOI 10.1016/j.ccr.2011.08.010
   Rosova I, 2008, STEM CELLS, V26, P2173, DOI 10.1634/stemcells.2007-1104
   Sacchetti B, 2007, CELL, V131, P324, DOI 10.1016/j.cell.2007.08.025
   Saigusa S, 2011, INT J ONCOL, V38, P655, DOI 10.3892/ijo.2011.906
   Santos AM, 2009, J CLIN INVEST, V119, P3613, DOI 10.1172/JCI38988
   Scherzed A, 2011, CANCER BIOL THER, V11, P349, DOI 10.4161/cbt.11.3.14179
   Serafini M, 2014, STEM CELL RES, V12, P659, DOI 10.1016/j.scr.2014.01.006
   Shah K, 2012, ADV DRUG DELIVER REV, V64, P739, DOI 10.1016/j.addr.2011.06.010
   Shen KY, 2016, SCI REP-UK, V6, P0, DOI 10.1038/srep21239
   Shi YF, 2012, TRENDS IMMUNOL, V33, P136, DOI 10.1016/j.it.2011.11.004
   Shinagawa K, 2013, INT J CANCER, V132, P813, DOI 10.1002/ijc.27735
   Soliman HH, 2014, ONCOTARGET, V5, P8136, DOI 10.18632/oncotarget.2357
   Spaeth E, 2008, GENE THER, V15, P730, DOI 10.1038/gt.2008.39
   Stagg J, 2008, STEM CELL REV, V4, P119, DOI 10.1007/s12015-008-9030-4
   Starzynska T, 2013, J CELL MOL MED, V17, P792, DOI 10.1111/jcmm.12065
   Straussman R, 2012, NATURE, V487, P500, DOI 10.1038/nature11183
   Studeny M, 2002, CANCER RES, V62, P3603
   Su J, 2014, CELL DEATH DIFFER, V21, P388, DOI 10.1038/cdd.2013.149
   Sullivan R, 2007, CANCER METAST REV, V26, P319, DOI 10.1007/s10555-007-9062-2
   Sun B, 2005, STEM CELLS DEV, V14, P292, DOI 10.1089/scd.2005.14.292
   Sun LY, 2010, ARTHRITIS RHEUM-US, V62, P2467, DOI 10.1002/art.27548
   Uccelli A, 2008, NAT REV IMMUNOL, V8, P726, DOI 10.1038/nri2395
   Valastyan S, 2011, CELL, V147, P275, DOI 10.1016/j.cell.2011.09.024
   Vignali DAA, 2008, NAT REV IMMUNOL, V8, P523, DOI 10.1038/nri2343
   Visvader JE, 2011, NATURE, V469, P314, DOI 10.1038/nature09781
   Vojtassak J, 2006, NEUROENDOCRINOL LETT, V27, P134
   Wagner W, 2005, EXP HEMATOL, V33, P1402, DOI 10.1016/j.exphem.2005.07.003
   Waite KA, 2003, NAT REV GENET, V4, P763, DOI 10.1038/nrg1178
   Wang Y, 2014, NAT IMMUNOL, V15, P1009, DOI 10.1038/ni.3002
   Wculek SK, 2015, NATURE, V528, P413, DOI 10.1038/nature16140
   Weber F, 2007, JAMA-J AM MED ASSOC, V297, P187, DOI 10.1001/jama.297.2.187
   Wei L, 2012, NEUROBIOL DIS, V46, P635, DOI 10.1016/j.nbd.2012.03.002
   Wilson TR, 2012, NATURE, V487, P505, DOI 10.1038/nature11249
   Worthley DL, 2009, STEM CELLS, V27, P1463, DOI 10.1002/stem.63
   Xiang H, 2004, DRUG METAB DISPOS, V32, P1230, DOI 10.1124/dmd.104.000323
   Xin H, 2007, STEM CELLS, V25, P1618, DOI 10.1634/stemcells.2006-0461
   Xin H, 2009, MOL MED, V15, P321, DOI 10.2119/molmed.2009.00059
   Xu C, 2014, ONCOGENE, V33, P5047, DOI 10.1038/onc.2013.458
   Xu CL, 2014, J IMMUNOL, V192, P103, DOI 10.4049/jimmunol.1302164
   Yan CH, 2013, MOL PHARMACEUT, V10, P142, DOI 10.1021/mp300261e
   Yang X, 2014, J IMMUNOL RES, V2014, P0, DOI 10.1155/2014/318098
   Yong RL, 2009, CANCER RES, V69, P8932, DOI 10.1158/0008-5472.CAN-08-3873
   Yoshikawa K, 2012, CANCER SCI, V103, P2012, DOI 10.1111/j.1349-7006.2012.02411.x
   Zaidi MR, 2011, CLIN CANCER RES, V17, P6118, DOI 10.1158/1078-0432.CCR-11-0482
   Zamarron BF, 2011, INT J BIOL SCI, V7, P651, DOI 10.7150/ijbs.7.651
   Zhang L, 2015, STEM CELL RES THER, V6, P0, DOI 10.1186/s13287-015-0039-8
   Zhang XHF, 2013, CELL, V154, P1060, DOI 10.1016/j.cell.2013.07.036
   Zhang Y, 2015, INT IMMUNOL, V27, P521, DOI 10.1093/intimm/dxv034
   Zhang Y, 2013, NAT CELL BIOL, V15, P284, DOI 10.1038/ncb2690
   Zhang Z, 2012, J GASTROEN HEPATOL, V27, P112, DOI 10.1111/j.1440-1746.2011.07024.x
   Zhou BO, 2014, CELL STEM CELL, V15, P154, DOI 10.1016/j.stem.2014.06.008
   Zlotnik A, 2011, NAT REV IMMUNOL, V11, P597, DOI 10.1038/nri3049
   Zvaifler NJ, 2000, ARTHRITIS RES, V2, P477, DOI 10.1186/ar130
NR 216
TC 290
Z9 306
U1 7
U2 263
PU NATURE PUBLISHING GROUP
PI LONDON
PA MACMILLAN BUILDING, 4 CRINAN ST, LONDON N1 9XW, ENGLAND
SN 1474-1776
EI 1474-1784
J9 NAT REV DRUG DISCOV
JI Nat. Rev. Drug Discov.
PD JAN 15
PY 2017
VL 16
IS 1
BP 35
EP 52
DI 10.1038/nrd.2016.193
PG 18
WC Biotechnology & Applied Microbiology; Pharmacology & Pharmacy
SC Biotechnology & Applied Microbiology; Pharmacology & Pharmacy
GA EH3CR
UT WOS:000391647200016
PM 27811929
DA 2023-09-23
ER

PT J
AU Foster, CT
   Gualdrini, F
   Treisman, R
AF Foster, Charles T.
   Gualdrini, Francesco
   Treisman, Richard
TI Mutual dependence of the MRTF-SRF and YAP-TEAD pathways in cancer-associated fibroblasts is indirect and mediated by cytoskeletal dynamics
SO GENES & DEVELOPMENT
LA English
DT Article
DE transcription; MRTF; SRF; YAP; TEAD; mechanotransduction; cancer-associated fibroblast
ID serum response factor; protein-coupled receptor; hippo pathway; cell-proliferation; actin dynamics; transcriptional coactivator; breast-cancer; growth; mechanotransduction; localization
AB Both the MRTF-SRF and the YAP-TEAD transcriptional regulatory networks respond to extracellular signals and mechanical stimuli. We show that the MRTF-SRF pathway is activated in cancer-associated fibroblasts (CAFs). The MRTFs are required in addition to the YAP pathway for CAF contractile and proinvasive properties. We compared MRTF-SRF and YAP-TEAD target gene sets and identified genes directly regulated by one pathway, the other, or both. Nevertheless, the two pathways exhibit mutual dependence. In CAFs, expression of direct MRTF-SRF genomic targets is also dependent on YAP-TEAD activity, and, conversely, YAP-TEAD target gene expression is also dependent on MRTF-SRF signaling. In normal fibroblasts, expression of activated MRTF derivatives activates YAP, while activated YAP derivatives activate MRTF. Cross-talk between the pathways requires recruitment of MRTF and YAP to DNA via their respective DNA-binding partners (SRF and TEAD) and is therefore indirect, arising as a consequence of activation of their target genes. In both CAFs and normal fibroblasts, we found that YAP-TEAD activity is sensitive to MRTF-SRF-induced contractility, while MRTF-SRF signaling responds to YAP-TEAD-dependent TGF beta signaling. Thus, the MRF-SRF and YAP-TEAD pathways interact indirectly through their ability to control cytoskeletal dynamics.
C1 [Foster, Charles T.; Gualdrini, Francesco; Treisman, Richard] Francis Crick Inst, Signalling & Transcript Grp, London NW1 1AT, England.
   [Gualdrini, Francesco] Inst Mol Oncol Fdn IFOM, FIRC Italian Fdn Canc Res, Natoli Grp, European Inst Oncol IEO Campus, I-20139 Milan, Italy.
C3 Francis Crick Institute; IFOM - FIRC Institute of Molecular Oncology
RP Treisman, R (通讯作者)，Francis Crick Inst, Signalling & Transcript Grp, London NW1 1AT, England.
EM richard.treisman@crick.ac.uk
FU Cancer Research UK; Cancer Research UK [FC001-190]; UK Medical Research Council [FC001-190]; Wellcome Trust [FC001-190]; ERC [268690 ACTINonSRF]; The Francis Crick Institute [10190, 10191] Funding Source: researchfish
CR Buxboim A, 2014, CURR BIOL, V24, P1909, DOI 10.1016/j.cub.2014.07.001
   Calvo F, 2015, CELL REP, V13, P2699, DOI 10.1016/j.celrep.2015.11.052
   Calvo F, 2013, NAT CELL BIOL, V15, P637, DOI 10.1038/ncb2756
   Cen B, 2003, MOL CELL BIOL, V23, P6597, DOI 10.1128/MCB.23.18.6597-6608.2003
   Cordenonsi M, 2011, CELL, V147, P759, DOI 10.1016/j.cell.2011.09.048
   Das A, 2016, J BIOL CHEM, V291, P6096, DOI 10.1074/jbc.M115.708313
   Discher DE, 2009, SCIENCE, V324, P1673, DOI 10.1126/science.1171643
   Dong JX, 2007, CELL, V130, P1120, DOI 10.1016/j.cell.2007.07.019
   DuFort CC, 2011, NAT REV MOL CELL BIO, V12, P308, DOI 10.1038/nrm3112
   Dupont S, 2016, EXP CELL RES, V343, P42, DOI 10.1016/j.yexcr.2015.10.034
   Dupont S, 2011, NATURE, V474, P179, DOI 10.1038/nature10137
   Engler AJ, 2006, CELL, V126, P677, DOI 10.1016/j.cell.2006.06.044
   Esnault C, 2014, GENE DEV, V28, P943, DOI 10.1101/gad.239327.114
   Farmer P, 2009, NAT MED, V15, P68, DOI 10.1038/nm.1908
   Ferrell JE, 2008, CURR BIOL, V18, PR244, DOI 10.1016/j.cub.2008.02.035
   Gaggioli C, 2007, NAT CELL BIOL, V9, P1392, DOI 10.1038/ncb1658
   Gualdrini F, 2016, MOL CELL, V64, P1048, DOI 10.1016/j.molcel.2016.10.016
   Huang XW, 2012, AM J RESP CELL MOL, V47, P340, DOI 10.1165/rcmb.2012-0050OC
   Jin FL, 2013, NATURE, V503, P290, DOI 10.1038/nature12644
   Johnson LA, 2014, INFLAMM BOWEL DIS, V20, P154, DOI 10.1097/01.MIB.0000437615.98881.31
   Judson RN, 2012, J CELL SCI, V125, P6009, DOI 10.1242/jcs.109546
   Kalluri R, 2016, NAT REV CANCER, V16, P582, DOI 10.1038/nrc.2016.73
   Kaneko K, 2014, BIOCHEM BIOPH RES CO, V447, P352, DOI 10.1016/j.bbrc.2014.04.006
   Kim NG, 2015, J CELL BIOL, V210, P503, DOI 10.1083/jcb.201501025
   Kim SY, 2007, CELL, V128, P1133, DOI 10.1016/j.cell.2007.01.039
   Kim T, 2017, EMBO J, V36, P520, DOI 10.15252/embj.201695137
   LATINKIC BV, 1991, NUCLEIC ACIDS RES, V19, P3261, DOI 10.1093/nar/19.12.3261
   Levental KR, 2009, CELL, V139, P891, DOI 10.1016/j.cell.2009.10.027
   Lim KP, 2011, J PATHOL, V223, P459, DOI 10.1002/path.2841
   Medjkane S, 2009, NAT CELL BIOL, V11, P257, DOI 10.1038/ncb1833
   Meng ZP, 2016, GENE DEV, V30, P1, DOI 10.1101/gad.274027.115
   Miralles F, 2003, CELL, V113, P329, DOI 10.1016/S0092-8674(03)00278-2
   Moffitt RA, 2015, NAT GENET, V47, P1168, DOI 10.1038/ng.3398
   OConnor JW, 2015, J CELL PHYSIOL, V230, P1829, DOI 10.1002/jcp.24895
   Ohlund D, 2017, J EXP MED, V214, P579, DOI 10.1084/jem.20162024
   Olson EN, 2010, NAT REV MOL CELL BIO, V11, P353, DOI 10.1038/nrm2890
   Ota M, 2008, DEVELOPMENT, V135, P4059, DOI 10.1242/dev.027151
   Panayiotou R, 2016, ELIFE, V5, P0, DOI 10.7554/eLife.15460
   Paszek MJ, 2005, CANCER CELL, V8, P241, DOI 10.1016/j.ccr.2005.08.010
   Schedin P, 2011, CSH PERSPECT BIOL, V3, P0, DOI 10.1101/cshperspect.a003228
   Schwartz MA, 2010, CSH PERSPECT BIOL, V2, P0, DOI 10.1101/cshperspect.a005066
   Si Y, 2017, CANCER RES, V77, P4868, DOI 10.1158/0008-5472.CAN-17-0391
   Somogyi K, 2004, DEV CELL, V7, P85, DOI 10.1016/j.devcel.2004.05.020
   Sotiropoulos A, 1999, CELL, V98, P159, DOI 10.1016/S0092-8674(00)81011-9
   Speight P, 2016, NAT COMMUN, V7, P0, DOI 10.1038/ncomms11642
   Stein C, 2015, PLOS GENET, V11, P0, DOI 10.1371/journal.pgen.1005465
   Tominaga T, 2000, MOL CELL, V5, P13, DOI 10.1016/S1097-2765(00)80399-8
   Vartiainen MK, 2007, SCIENCE, V316, P1749, DOI 10.1126/science.1141084
   Wada KI, 2011, DEVELOPMENT, V138, P3907, DOI 10.1242/dev.070987
   Wang ZG, 2004, NATURE, V428, P185, DOI 10.1038/nature02382
   Yu FX, 2012, CELL, V150, P780, DOI 10.1016/j.cell.2012.06.037
   Yu OM, 2016, MOL CELL BIOL, V36, P39, DOI 10.1128/MCB.00772-15
   Zanconato F, 2015, NAT CELL BIOL, V17, P1218, DOI 10.1038/ncb3216
   Zaromytidou AI, 2006, MOL CELL BIOL, V26, P4134, DOI 10.1128/MCB.01902-05
   Zhang HY, 2011, P NATL ACAD SCI USA, V108, P2270, DOI 10.1073/pnas.1019603108
   Zhang H, 2009, J BIOL CHEM, V284, P13355, DOI 10.1074/jbc.M900843200
   Zhang XM, 2009, CANCER RES, V69, P6033, DOI 10.1158/0008-5472.CAN-08-4592
   Zhao B, 2008, GENE DEV, V22, P1962, DOI 10.1101/gad.1664408
   Zhao B, 2012, GENE DEV, V26, P54, DOI 10.1101/gad.173435.111
   Zhao XH, 2007, J CELL SCI, V120, P1801, DOI 10.1242/jcs.001586
NR 60
TC 123
Z9 125
U1 0
U2 19
PU COLD SPRING HARBOR LAB PRESS, PUBLICATIONS DEPT
PI COLD SPRING HARBOR
PA 1 BUNGTOWN RD, COLD SPRING HARBOR, NY 11724 USA
SN 0890-9369
EI 1549-5477
J9 GENE DEV
JI Genes Dev.
PD DEC 1
PY 2017
VL 31
IS 23-24
BP 2361
EP 2375
DI 10.1101/gad.304501.117
PG 15
WC Cell Biology; Developmental Biology; Genetics & Heredity
SC Cell Biology; Developmental Biology; Genetics & Heredity
GA FT1GI
UT WOS:000422883100007
PM 29317486
DA 2023-09-23
ER

PT J
AU Sato, T
   Shibata, W
   Hikiba, Y
   Kaneta, Y
   Suzuki, N
   Ihara, S
   Ishii, Y
   Sue, S
   Kameta, E
   Sugimori, M
   Yamada, H
   Kaneko, H
   Sasaki, T
   Ishii, T
   Tamura, T
   Kondo, M
   Maeda, S
AF Sato, Takeshi
   Shibata, Wataru
   Hikiba, Yohko
   Kaneta, Yoshihiro
   Suzuki, Nobumi
   Ihara, Sozaburo
   Ishii, Yasuaki
   Sue, Soichiro
   Kameta, Eri
   Sugimori, Makoto
   Yamada, Hiroaki
   Kaneko, Hiroaki
   Sasaki, Tomohiko
   Ishii, Tomohiro
   Tamura, Toshihide
   Kondo, Masaaki
   Maeda, Shin
TI c-Jun N-terminal kinase in pancreatic tumor stroma augments tumor development in mice
SO CANCER SCIENCE
LA English
DT Article
DE Ccl20; JNK; Kras; molecular targeted therapy; pancreatic cancer
ID ccl20 production; gastric-cancer; cells; promotes; proliferation; inhibition; expression; nivolumab; growth; activation
AB Pancreatic ductal adenocarcinoma (PDAC) is a life-threatening disease and there is an urgent need to develop improved therapeutic approaches. The role of c-Jun N-terminal kinase (JNK) in PDAC stroma is not well defined even though dense desmoplastic reactions are characteristic of PDAC histology. We aimed to explore the role of JNK in PDAC stroma in mice. We crossed Ptf1a(Cre/+);Kras(G12D/+) mice with JNK1(-/-) mice to generate Ptf1a(Cre/+);Kras(G12D/+);JNK1(-/-) (Kras;JNK1(-/-)) mice. Tumor weight was significantly lower in Kras;JNK1(-/-) mice than in Kras;JNK1(+/-) mice, whereas histopathological features were similar. We also transplanted a murine PDAC cell line (mPC) with intact JNK1 s.c. into WT and JNK1(-/-) mice. Tumor diameters were significantly smaller in JNK1(-/-) mice. Phosphorylated JNK (p-JNK) was activated in -smooth muscle actin (SMA)-positive cells in tumor stroma, and mPC-conditioned medium activated p-JNK in tumor-associated fibroblasts (TAF) in vitro. Relative expression of Ccl20 was downregulated in stimulated TAF. Ccl20 is an important chemokine that promotes CD8(+) T-cell infiltration by recruitment of dendritic cells, and the number of CD8(+) T cells was decreased in Kras;JNK1(+/-) mice compared with Kras;JNK1(-/-) mice. These results suggest that the cancer secretome decreases Ccl20 secretion from TAF by activation of JNK, and downregulation of Ccl20 secretion might be correlated with reduction of infiltrating CD8(+) T cells. Therefore, we concluded that inhibition of activated JNK in pancreatic tumor stroma could be a potential therapeutic target to increase Ccl20 secretion from TAF and induce accumulation of CD8(+) T cells, which would be expected to enhance antitumor immunity.
C1 [Sato, Takeshi; Shibata, Wataru; Kaneta, Yoshihiro; Ishii, Yasuaki; Sue, Soichiro; Kameta, Eri; Sugimori, Makoto; Yamada, Hiroaki; Kaneko, Hiroaki; Sasaki, Tomohiko; Ishii, Tomohiro; Tamura, Toshihide; Kondo, Masaaki; Maeda, Shin] Yokohama City Univ, Grad Sch Med, Dept Gastroenterol, Yokohama, Kanagawa, Japan.
   [Shibata, Wataru] Yokohama City Univ, Div Translat Res, Adv Med Res Ctr, Yokohama, Kanagawa, Japan.
   [Hikiba, Yohko; Suzuki, Nobumi; Ihara, Sozaburo] Asahi Life Fdn, Inst Adult Dis, Tokyo, Japan.
C3 Yokohama City University; Yokohama City University; Asahi Life Foundation
RP Maeda, S (通讯作者)，Yokohama City Univ, Grad Sch Med, Dept Gastroenterol, Kanazawa Ku, Fukuura 3-9, Yokohama, Kanagawa 2360004, Japan.
EM smaeda@med.yokohama-cu.ac.jp
CR Apte MV, 1998, GUT, V43, P128, DOI 10.1136/gut.43.1.128
   Bachem MG, 2005, GASTROENTEROLOGY, V128, P907, DOI 10.1053/j.gastro.2004.12.036
   Brzezianska E, 2006, MUTAT RES-FUND MOL M, V599, P26, DOI 10.1016/j.mrfmmm.2005.12.013
   Campbell AS, 2005, J SURG RES, V123, P96, DOI 10.1016/j.jss.2004.07.013
   Conroy T, 2011, NEW ENGL J MED, V364, P1817, DOI 10.1056/NEJMoa1011923
   DERIJARD B, 1994, CELL, V76, P1025, DOI 10.1016/0092-8674(94)90380-8
   Ebelt Nancy D, 2013, GENES CANCER, V4, P378, DOI 10.1177/1947601913485413
   Ennis BW, 2005, J PHARMACOL EXP THER, V313, P325, DOI 10.1124/jpet.104.078873
   Ferrandi C, 2011, MULT SCLER, V17, P43, DOI 10.1177/1352458510381258
   Gore J, 2014, CANCER CELL, V25, P711, DOI 10.1016/j.ccr.2014.05.026
   Hingorani SR, 2003, CANCER CELL, V4, P437, DOI 10.1016/S1535-6108(03)00309-X
   Hosokawa Y, 2014, INFLAMMATION, V37, P2062, DOI 10.1007/s10753-014-9939-5
   Hussein M, 2016, FERTIL STERIL, V105, P815, DOI 10.1016/j.fertnstert.2015.11.022
   Ijichi H, 2006, GENE DEV, V20, P3147, DOI 10.1101/gad.1475506
   Jones S, 2008, SCIENCE, V321, P1801, DOI 10.1126/science.1164368
   Kanda N, 2009, EUR J IMMUNOL, V39, P996, DOI 10.1002/eji.200838852
   Kao CY, 2005, J IMMUNOL, V175, P6676, DOI 10.4049/jimmunol.175.10.6676
   Kleeff J, 2016, NAT REV DIS PRIMERS, V2, P0, DOI 10.1038/nrdp.2016.22
   Krenitsky VP, 2012, BIOORG MED CHEM LETT, V22, P1433, DOI 10.1016/j.bmcl.2011.12.027
   Le Borgne M, 2006, IMMUNITY, V24, P191, DOI 10.1016/j.immuni.2006.01.005
   Lim CP, 1999, J BIOL CHEM, V274, P31055, DOI 10.1074/jbc.274.43.31055
   Liu BY, 2016, ACTA BIOCH BIOPH SIN, V48, P1067, DOI 10.1093/abbs/gmw101
   Liu H, 2012, CURR PHARM DESIGN, V18, P2395, DOI 10.2174/13816128112092395
   Lu L, 2013, J IMMUNOTHER, V36, P451, DOI 10.1097/CJI.0b013e3182a802cf
   Maeda S, 2005, CELL, V121, P977, DOI 10.1016/j.cell.2005.04.014
   Motzer RJ, 2015, NEW ENGL J MED, V373, P1803, DOI 10.1056/NEJMoa1510665
   Naito Y, 1998, CANCER RES, V58, P3491
   Ozdemir BC, 2014, CANCER CELL, V25, P719, DOI 10.1016/j.ccr.2014.04.005
   Ohtani H, 2011, PATHOL INT, V61, P645, DOI 10.1111/j.1440-1827.2011.02717.x
   Okada M, 2016, ONCOTARGET, V7, P27021, DOI 10.18632/oncotarget.8395
   Osinska I, 2014, CENT EUR J IMMUNOL, V39, P109, DOI 10.5114/ceji.2014.42135
   Ouyang X, 2008, CANCER RES, V68, P2132, DOI 10.1158/0008-5472.CAN-07-6055
   Rajeshkumar NV, 2016, BRIT J CANCER, V115, P442, DOI 10.1038/bjc.2016.215
   Rhee SH, 2004, J BIOL CHEM, V279, P25179, DOI 10.1074/jbc.M400967200
   Rhim AD, 2014, CANCER CELL, V25, P735, DOI 10.1016/j.ccr.2014.04.021
   Rubie C, 2010, J TRANSL MED, V8, P0, DOI 10.1186/1479-5876-8-45
   Sabapathy K, 2001, J EXP MED, V193, P317, DOI 10.1084/jem.193.3.317
   Sato E, 2005, P NATL ACAD SCI USA, V102, P18538, DOI 10.1073/pnas.0509182102
   Schneider CA, 2012, NAT METHODS, V9, P671, DOI 10.1038/nmeth.2089
   Schutyser E, 2003, CYTOKINE GROWTH F R, V14, P409, DOI 10.1016/S1359-6101(03)00049-2
   Shibata W, 2008, CANCER RES, V68, P5031, DOI 10.1158/0008-5472.CAN-07-6332
   Siegel RL, 2018, CA-CANCER J CLIN, V68, P7, DOI 10.3322/caac.21442
   Suzuki S, 2015, ONCOTARGET, V6, P458, DOI 10.18632/oncotarget.2693
   Takahashi R, 2013, CANCER SCI, V104, P337, DOI 10.1111/cas.12080
   TAKANO S, 1992, PANCREAS, V7, P548, DOI 10.1097/00006676-199209000-00007
   Tang D, 2013, INT J CANCER, V132, P993, DOI 10.1002/ijc.27715
   Toste PA, 2016, MOL CANCER RES, V14, P437, DOI 10.1158/1541-7786.MCR-15-0348
   van der Velden JLJ, 2016, CLIN TRANSL MED, V5, P0, DOI 10.1186/s40169-016-0117-2
   Wang J, 2016, TARGET ONCOL, V11, P723, DOI 10.1007/s11523-016-0446-5
   Wolchok JD, 2013, NEW ENGL J MED, V369, P122, DOI 10.1056/NEJMoa1302369
   Yuan XP, 2015, MOL CELL BIOCHEM, V398, P55, DOI 10.1007/s11010-014-2204-2
   Zhao LF, 2014, MICROBES INFECT, V16, P864, DOI 10.1016/j.micinf.2014.08.005
NR 52
TC 14
Z9 16
U1 0
U2 5
PU WILEY
PI HOBOKEN
PA 111 RIVER ST, HOBOKEN 07030-5774, NJ USA
SN 1347-9032
EI 1349-7006
J9 CANCER SCI
JI Cancer Sci.
PD NOV 15
PY 2017
VL 108
IS 11
BP 2156
EP 2165
DI 10.1111/cas.13382
PG 10
WC Oncology
SC Oncology
GA FL5XV
UT WOS:000414320700007
PM 28837246
DA 2023-09-23
ER

PT J
AU Yu, T
   Yang, G
   Hou, Y
   Tang, X
   Wu, C
   Wu, XA
   Guo, L
   Zhu, Q
   Luo, H
   Du, YE
   Wen, S
   Xu, L
   Yin, J
   Tu, G
   Liu, M
AF Yu, T.
   Yang, G.
   Hou, Y.
   Tang, X.
   Wu, C.
   Wu, X-A
   Guo, L.
   Zhu, Q.
   Luo, H.
   Du, Y-E
   Wen, S.
   Xu, L.
   Yin, J.
   Tu, G.
   Liu, M.
TI Cytoplasmic GPER translocation in cancer-associated fibroblasts mediates cAMP/PKA/CREB/glycolytic axis to confer tumor cells with multidrug resistance
SO ONCOGENE
LA English
DT Article
ID breast-cancer; estrogen-receptor; nuclear export; prognostic value; fdg uptake; gpr30; expression; microenvironment; phosphorylation; activation
[truncated: 3,431,121 more chars]
