# Supplementary material for: A bibliometric and visual analysis of cancer-associated fibroblasts
Source: Front Immunol. 2023 Dec 19;14:1323115. doi: 10.3389/fimmu.2023.1323115 (PMC10762783; doi:10.3389/fimmu.2023.1323115)
Supplement: Supplementary file 1 [file DataSheet_1.zip › download2018u461.txt]

PT J
AU Coletta, RD
   Salo, T
AF Coletta, R. D.
   Salo, T.
TI Myofibroblasts in oral potentially malignant disorders: Is it related to malignant transformation?
SO ORAL DISEASES
LA English
DT Article
DE carcinoma-associated fibroblast; myofibroblast; oral cancer; oral potentially malignant disorder; transformation
ID squamous-cell carcinoma; cancer-associated fibroblasts; smooth muscle actin; submucous fibrosis; stromal myofibroblasts; epithelial dysplasia; transdifferentiation; expression; leukoplakia; cheilitis
AB In oral cancer, acquisition of -smooth muscle actin (-SMA)-positive fibroblasts, known as myofibroblasts or carcinoma-associated fibroblasts (CAF), is an important event for progression and metastasis. However, the contribution of myofibroblasts in oral potentially malignant disorders (OPMD) remains controversial. This systematic review provides evidence that immunodetection of myofibroblasts may identify oral submucous fibrosis (OSMF) with high risk of malignant transformation, but does not represent an auxiliary tool to predict the malignant potential of leukoplakia and erythroplakia, the most common OPMD.
C1 [Coletta, R. D.; Salo, T.] Univ Estadual Campinas, Piracicaba Dent Sch, Dept Oral Diag, Sao Paulo, Brazil.
   [Salo, T.] Univ Oulu, Fac Med, Unit Canc Res & Translat Med, Oulu, Finland.
   [Salo, T.] Univ Oulu, Oulu Univ Hosp, Med Res Ctr Oulu, Oulu, Finland.
   [Salo, T.] Univ Helsinki, Helsinki Univ Hosp, Inst Oral & Maxillofacial Dis, Dept Pathol, Helsinki, Finland.
   [Salo, T.] HUSLAB, Helsinki, Finland.
C3 Universidade Estadual de Campinas; University of Oulu; University of Oulu; University of Helsinki; Helsinki University Central Hospital
RP Coletta, RD (通讯作者)，Univ Estadual Campinas, Piracicaba Dent Sch, Dept Oral Diag, Sao Paulo, Brazil.
EM coletta@fop.unicamp.br
FU Fundacao de Amparo a Pesquisa do Estado de Sao Paulo-FAPESP, Sao Paulo, Brazil; Conselho Nacional de Desenvolvimento Cientifico e Tecnologico-CNPq, Brasilia, Brazil
CR Aghbari SMH, 2017, ORAL ONCOL, V68, P92, DOI 10.1016/j.oraloncology.2017.03.012
   Angadi PV, 2011, J ORAL PATHOL MED, V40, P208, DOI 10.1111/j.1600-0714.2010.00995.x
   Anura A, 2017, J MECH BEHAV BIOMED, V65, P705, DOI 10.1016/j.jmbbm.2016.09.023
   Bianco BC, 2015, INT J EXP PATHOL, V96, P311, DOI 10.1111/iep.12140
   Chang YC, 2014, J CELL MOL MED, V18, P698, DOI 10.1111/jcmm.12219
   Chaudhary M, 2012, HEAD NECK PATHOL, V6, P305, DOI 10.1007/s12105-012-0335-x
   Dayan D, 2012, CANCER MED-US, V1, P128, DOI 10.1002/cam4.24
   De-Assis EM, 2012, MED ORAL PATOL ORAL, V17, PE733, DOI 10.4317/medoral.17834
   Etemad-Moghadam S, 2009, J ORAL PATHOL MED, V38, P639, DOI 10.1111/j.1600-0714.2009.00768.x
   Ferlay J, 2015, INT J CANCER, V136, PE359, DOI 10.1002/ijc.29210
   Fujii N, 2012, J ORAL PATHOL MED, V41, P444, DOI 10.1111/j.1600-0714.2012.01127.x
   Gupta K, 2015, J CANCER RES THER, V11, P893, DOI 10.4103/0973-1482.147700
   Jayaraj G, 2015, INDIAN J CANCER, V52, P87, DOI 10.4103/0019-509X.175580
   Joshi PS, 2016, CLIN CANCER INVESTIG, V5, P441, DOI 10.4103/2278-0513.197886
   Kabir TD, 2016, AGING-US, V8, P1608, DOI 10.18632/aging.100987
   Kapse Sonam C, 2013, J CONTEMP DENT PRACT, V14, P34
   Kawashiri S, 2009, HEAD NECK-J SCI SPEC, V31, P1346, DOI 10.1002/hed.21097
   Kellermann MG, 2007, HISTOPATHOLOGY, V51, P849, DOI 10.1111/j.1365-2559.2007.02873.x
   Kellermann MG, 2008, ORAL ONCOL, V44, P509, DOI 10.1016/j.oraloncology.2007.07.001
   Kelner N, 2015, HEAD NECK-J SCI SPEC, V37, P479, DOI 10.1002/hed.23627
   Lu R, 2015, J ORAL PATHOL MED, V44, P1, DOI 10.1111/jop.12142
   Markopoulos A, 2004, ORAL DIS, V10, P212, DOI 10.1111/j.1601-0825.2004.01004.x
   Pant I, 2016, SCI REP-UK, V6, P0, DOI 10.1038/srep34314
   Parajuli H, 2017, J ORAL PATHOL MED, V46, P267, DOI 10.1111/jop.12493
   Rao KB, 2014, J CLIN DIAGN RES, V8, PZC14, DOI 10.7860/JCDR/2014/7820.4231
   Rodrigues PC, 2015, ONCOL LETT, V9, P667, DOI 10.3892/ol.2014.2763
   Sarode G, 2016, J ORAL PATHOLOGY MED, V0, P0
   Scully C, 2014, ORAL DIS, V20, P1, DOI 10.1111/odi.12208
   Seifi S, 2010, ASIAN PAC J CANCER P, V11, P359
   Sobral LM, 2007, J CLIN PERIODONTOL, V34, P397, DOI 10.1111/j.1600-051X.2007.01063.x
   Sobral LM, 2011, ORAL ONCOL, V47, P840, DOI 10.1016/j.oraloncology.2011.06.011
   Sobral LM, 2011, J PERIODONTOL, V82, P642, DOI 10.1902/jop.2010.100510
   Vered M, 2009, CANCER MICROENVIRON, V2, P49, DOI 10.1007/s12307-009-0020-0
   Yu CC, 2016, SCI REP-UK, V6, P0, DOI 10.1038/srep37004
NR 34
TC 11
Z9 12
U1 0
U2 7
PU WILEY
PI HOBOKEN
PA 111 RIVER ST, HOBOKEN 07030-5774, NJ USA
SN 1354-523X
EI 1601-0825
J9 ORAL DIS
JI Oral Dis.
PD MAR 15
PY 2018
VL 24
IS 1-2
BP 84
EP 88
DI 10.1111/odi.12694
PG 5
WC Dentistry, Oral Surgery & Medicine
SC Dentistry, Oral Surgery & Medicine
GA FY0RY
UT WOS:000426520600019
PM 29480603
DA 2023-09-23
ER

PT J
AU Yamauchi, M
   Barker, TH
   Gibbons, DL
   Kurie, JM
AF Yamauchi, Mitsuo
   Barker, Thomas H.
   Gibbons, Don L.
   Kurie, Jonathan M.
TI The fibrotic tumor stroma
SO JOURNAL OF CLINICAL INVESTIGATION
LA English
DT Review
ID pancreatic ductal adenocarcinoma; cancer-associated fibroblasts; squamous-cell carcinoma; lysyl hydroxylase 2; cross-link switch; idiopathic pulmonary-fibrosis; skeletal-muscle regeneration; extracellular-matrix; t-cells; mesenchymal transition
AB Intratumoral fibrosis results from the deposition of a cross-linked collagen matrix by cancer-associated fibroblasts (CAFs). This type of fibrosis has been shown to exert mechanical forces and create a biochemical milieu that, together, shape intratumoral immunity and influence tumor cell metastatic behavior. In this Review, we present recent evidence that CAFs and tumor cells are regulated by provisional matrix molecules, that metastasis results from a change in the type of stromal collagen cross-link, and that fibrosis and inflammation perpetuate each other through proteolytic and chemotactic mediators released into the tumor stroma. We also discuss aspects of the emerging biology that have potential therapeutic value.
C1 [Yamauchi, Mitsuo] Univ North Carolina Chapel Hill, Sch Dent, Oral & Craniofacial Hlth Sci, Chapel Hill, NC USA.
   [Barker, Thomas H.] Univ Virginia, Sch Engn & Appl Sci, Dept Biomed Engn, Charlottesville, VA USA.
   [Barker, Thomas H.] Univ Virginia, Sch Med, Charlottesville, VA 22908 USA.
   [Gibbons, Don L.; Kurie, Jonathan M.] Univ Texas MD Anderson Canc Ctr, Dept Thorac Head & Neck Med Oncol, Houston, TX 77030 USA.
   [Gibbons, Don L.] Univ Texas MD Anderson Canc Ctr, Dept Mol & Cellular Oncol, Houston, TX 77030 USA.
C3 University of North Carolina; University of North Carolina Chapel Hill; University of North Carolina School of Medicine; University of Virginia; University of Virginia; University of Texas System; UTMD Anderson Cancer Center; University of Texas System; UTMD Anderson Cancer Center
RP Kurie, JM (通讯作者)，MD Anderson Canc Ctr, Dept Thorac Head & Neck Med Oncol, Box 432,1515 Holcombe Blvd, Houston, TX 77030 USA.
EM jkurie@mdanderson.org
FU NIH [R01 CA105155, R01 HL127283, R01 HL132585, R21 AR060978]; Cancer Prevention Research Institute of Texas Multi-investigator Research [RP120713, RP160652]; Jeane F. Shelby Scholarship Fund
CR Akiri G, 2003, CANCER RES, V63, P1657
   Alameddine Hala S, 2016, J NEUROMUSCUL DIS, V3, P455
   Alexander J, 2016, CURR OPIN CELL BIOL, V42, P80, DOI 10.1016/j.ceb.2016.05.002
   Amatangelo MD, 2005, AM J PATHOL, V167, P475, DOI 10.1016/S0002-9440(10)62991-4
   Bailey AJ, 1998, MECH AGEING DEV, V106, P1, DOI 10.1016/S0047-6374(98)00119-5
   Baker AM, 2013, ONCOGENE, V32, P1863, DOI 10.1038/onc.2012.202
   Baker AM, 2013, CANCER RES, V73, P583, DOI 10.1158/0008-5472.CAN-12-2447
   Baker AM, 2011, JNCI-J NATL CANCER I, V103, P407, DOI 10.1093/jnci/djq569
   Barker HE, 2012, NAT REV CANCER, V12, P540, DOI 10.1038/nrc3319
   Barker TH, 2017, MATRIX BIOL, V60-61, P1, DOI 10.1016/j.matbio.2017.04.003
   Barnas JL, 2010, J IMMUNOL, V185, P2681, DOI 10.4049/jimmunol.1000896
   Barry-Hamilton V, 2010, NAT MED, V16, P1009, DOI 10.1038/nm.2208
   Beatty GL, 2011, SCIENCE, V331, P1612, DOI 10.1126/science.1198443
   Bella J, 2017, SUBCELL BIOCHEM, V82, P457, DOI 10.1007/978-3-319-49674-0_14
   Benson AB, 2017, ONCOLOGIST, V22, P241, DOI 10.1634/theoncologist.2017-0024
   BERNSTEIN PH, 1980, J BIOL CHEM, V255, P414
   Bogatkevich GS, 2001, J BIOL CHEM, V276, P45184, DOI 10.1074/jbc.M106441200
   Brenner DA, 2000, J HEPATOL, V32, P32, DOI 10.1016/S0168-8278(00)80413-4
   Brinckmann J, 2001, J INVEST DERMATOL, V117, P269, DOI 10.1046/j.0022-202x.2001.01414.x
   Brown AC, 2013, J PATHOL, V229, P25, DOI 10.1002/path.4114
   Bruckner P, 2010, CELL TISSUE RES, V339, P7, DOI 10.1007/s00441-009-0864-0
   Brucher BLDM, 2014, BMC CANCER, V14, P0, DOI 10.1186/1471-2407-14-331
   Cabral WA, 2014, PLOS GENET, V10, P0, DOI 10.1371/journal.pgen.1004465
   Cao LZ, 2017, ACS NANO, V11, P7110, DOI 10.1021/acsnano.7b02755
   Carstens JL, 2017, NAT COMMUN, V8, P0, DOI 10.1038/ncomms15095
   Chambers RC, 1998, BIOCHEM J, V333, P121, DOI 10.1042/bj3330121
   Chang CH, 2015, CELL, V162, P1229, DOI 10.1016/j.cell.2015.08.016
   Chang HY, 2002, P NATL ACAD SCI USA, V99, P12877, DOI 10.1073/pnas.162488599
   Chang J, 2017, ONCOTARGET, V8, P26066, DOI 10.18632/oncotarget.15257
   Chang J, 2014, ADV EXP MED BIOL, V772, P55, DOI 10.1007/978-1-4614-5915-6_3
   CHEN LB, 1975, P NATL ACAD SCI USA, V72, P131, DOI 10.1073/pnas.72.1.131
   Chen WJ, 2003, J EXP MED, V198, P1875, DOI 10.1084/jem.20030152
   Chen YL, 2017, SCI REP-UK, V7, P0, DOI 10.1038/srep46021
   Chen YL, 2016, J BIOL CHEM, V291, P25799, DOI 10.1074/jbc.M116.759803
   Chen YL, 2015, J CLIN INVEST, V125, P1147, DOI 10.1172/JCI74725
   CLARK RAF, 1982, J INVEST DERMATOL, V79, P264, DOI 10.1111/1523-1747.ep12500075
   Clark RAF, 2008, J INVEST DERMATOL, V128, P1354, DOI 10.1038/jid.2008.75
   Comoglio PM, 2005, NAT MED, V11, P1156, DOI 10.1038/nm1105-1156
   Conklin MW, 2011, AM J PATHOL, V178, P1221, DOI 10.1016/j.ajpath.2010.11.076
   Costea DE, 2013, CANCER RES, V73, P3888, DOI 10.1158/0008-5472.CAN-12-4150
   Cox TR, 2015, NATURE, V522, P106, DOI 10.1038/nature14492
   Cox TR, 2013, CANCER RES, V73, P1721, DOI 10.1158/0008-5472.CAN-12-2233
   Csiszar K, 2001, PROG NUCLEIC ACID RE, V70, P1, DOI 10.1016/S0079-6603(01)70012-8
   David CJ, 2016, CELL, V164, P1015, DOI 10.1016/j.cell.2016.01.009
   De Boeck A, 2013, PROTEOMICS, V13, P379, DOI 10.1002/pmic.201200179
   de Giorgio-Miller A, 2005, AM J PATHOL, V167, P721, DOI 10.1016/S0002-9440(10)62046-9
   De Monte L, 2011, J EXP MED, V208, P469, DOI 10.1084/jem.20101876
   Di Sario A, 2002, J HEPATOL, V37, P584, DOI 10.1016/S0168-8278(02)00245-3
   Du HZ, 2017, BIOMED PHARMACOTHER, V90, P670, DOI 10.1016/j.biopha.2017.04.023
   Duran I, 2017, J BONE MINER RES, V32, P1309, DOI 10.1002/jbmr.3095
   DVORAK HF, 1986, NEW ENGL J MED, V315, P1650
   Eisinger-Mathason TSK, 2013, CANCER DISCOV, V3, P1190, DOI 10.1158/2159-8290.CD-13-0118
   Eitzman DT, 1996, J CLIN INVEST, V97, P232, DOI 10.1172/JCI118396
   Ene-Obong A, 2013, GASTROENTEROLOGY, V145, P1121, DOI 10.1053/j.gastro.2013.07.025
   Erez N, 2010, CANCER CELL, V17, P135, DOI 10.1016/j.ccr.2009.12.041
   Erler JT, 2009, CANCER CELL, V15, P35, DOI 10.1016/j.ccr.2008.11.012
   Eyre DR, 2013, CALCIFIED TISSUE INT, V93, P338, DOI 10.1007/s00223-013-9723-9
   Feig C, 2013, P NATL ACAD SCI USA, V110, P20212, DOI 10.1073/pnas.1320318110
   Franco-Barraza J, 2017, ELIFE, V6, P0, DOI 10.7554/eLife.20600
   Gascard P, 2016, GENE DEV, V30, P1002, DOI 10.1101/gad.279737.116
   Gerriets JE, 1996, BBA-MOL BASIS DIS, V1316, P121, DOI 10.1016/0925-4439(96)00019-1
   Gilkes DM, 2013, MOL CANCER RES, V11, P456, DOI 10.1158/1541-7786.MCR-12-0629
   Gjaltema RAF, 2017, CRIT REV BIOCHEM MOL, V52, P74, DOI 10.1080/10409238.2016.1269716
   Gjaltema RAF, 2016, P NATL ACAD SCI USA, V113, P7142, DOI 10.1073/pnas.1600074113
   Goetz JG, 2011, CELL, V146, P148, DOI 10.1016/j.cell.2011.05.040
   Grattendick KJ, 2008, INT IMMUNOPHARMACOL, V8, P679, DOI 10.1016/j.intimp.2008.01.013
   Guerra L, 2017, MATRIX BIOL, V63, P1, DOI 10.1016/j.matbio.2017.01.002
   Hallmann R, 2015, CURR OPIN CELL BIOL, V36, P54, DOI 10.1016/j.ceb.2015.06.006
   Hanahan D, 2012, CANCER CELL, V21, P309, DOI 10.1016/j.ccr.2012.02.022
   Hartmann N, 2014, CLIN CANCER RES, V20, P3422, DOI 10.1158/1078-0432.CCR-13-2972
   Heard ME, 2016, PLOS GENET, V12, P0, DOI 10.1371/journal.pgen.1006002
   Hecht JR, 2017, ONCOLOGIST, V22, P243, DOI 10.1634/theoncologist.2016-0479
   Hematti P, 2012, CYTOTHERAPY, V14, P516, DOI 10.3109/14653249.2012.677822
   Henderson NC, 2013, NAT MED, V19, P1617, DOI 10.1038/nm.3282
   Hewitson TD, 2001, J NEPHROL, V14, P453
   Hinz B, 2015, MATRIX BIOL, V47, P54, DOI 10.1016/j.matbio.2015.05.006
   Hinz B, 2013, PERIODONTOL 2000, V63, P14, DOI 10.1111/prd.12030
   Huang XW, 2012, AM J RESP CELL MOL, V47, P340, DOI 10.1165/rcmb.2012-0050OC
   Iacoviello L, 2013, BMJ OPEN, V3, P0, DOI 10.1136/bmjopen-2013-003725
   Ishikawa Y, 2015, BBA-GEN SUBJECTS, V1850, P1983, DOI 10.1016/j.bbagen.2014.12.024
   Ji F, 2013, INT J ONCOL, V42, P1578, DOI 10.3892/ijo.2013.1878
   Kagan HM, 2003, J CELL BIOCHEM, V88, P660, DOI 10.1002/jcb.10413
   Kalluri R, 2016, NAT REV CANCER, V16, P582, DOI 10.1038/nrc.2016.73
   Kang H, 2017, TRANSL RES, V181, P27, DOI 10.1016/j.trsl.2016.11.005
   Karampitsakos T, 2017, PULM PHARMACOL THER, V45, P1, DOI 10.1016/j.pupt.2017.03.016
   Kasashima H, 2016, GASTRIC CANCER, V19, P431, DOI 10.1007/s10120-015-0510-3
   Kenne E, 2010, J LEUKOCYTE BIOL, V88, P523, DOI 10.1189/jlb.0110043
   Kirschmann DA, 1999, BREAST CANCER RES TR, V55, P127
   KIVIRIKKO KI, 1989, FASEB J, V3, P1609, DOI 10.1096/fasebj.3.5.2537773
   Lammermann T, 2008, NATURE, V453, P51, DOI 10.1038/nature06887
   Lafyatis R, 2014, NAT REV RHEUMATOL, V10, P706, DOI 10.1038/nrrheum.2014.137
   Laklai H, 2016, NAT MED, V22, P497, DOI 10.1038/nm.4082
   LAST JA, 1990, AM REV RESPIR DIS, V141, P307, DOI 10.1164/ajrccm/141.2.307
   Levental KR, 2009, CELL, V139, P891, DOI 10.1016/j.cell.2009.10.027
   Li CX, 2017, NAT MATER, V16, P379, DOI 10.1038/NMAT4780
   Li SR, 2017, NAT MATER, V16, P953, DOI 10.1038/NMAT4954
   Liu F, 2015, AM J PHYSIOL-LUNG C, V308, PL344, DOI 10.1152/ajplung.00300.2014
   Liu F, 2010, J CELL BIOL, V190, P693, DOI 10.1083/jcb.201004082
   Liu YM, 2017, J MED CHEM, V60, P527, DOI 10.1021/acs.jmedchem.6b00935
   Lluis F, 2001, BLOOD, V97, P1703, DOI 10.1182/blood.V97.6.1703
   Loskutoff DJ, 2000, J CLIN INVEST, V106, P1441, DOI 10.1172/JCI11765
   Lotti F, 2013, J EXP MED, V210, P2851, DOI 10.1084/jem.20131195
   Markowski MC, 2012, J BIOMED MATER RES A, V100A, P2119, DOI 10.1002/jbm.a.34068
   Martin A, 2015, EMBO J, V34, P1090, DOI 10.15252/embj.201489975
   Martino MM, 2010, FASEB J, V24, P4711, DOI 10.1096/fj.09-151282
   Meissner EG, 2016, LIVER INT, V36, P1783, DOI 10.1111/liv.13177
   Micallef L, 2012, FIBROGENESIS TISSUE, V5, P0, DOI 10.1186/1755-1536-5-S1-S5
   Miller BW, 2015, EMBO MOL MED, V7, P1063, DOI 10.15252/emmm.201404827
   Mishra DK, 2015, ANN THORAC SURG, V100, P1167, DOI 10.1016/j.athoracsur.2015.05.014
   Miyamoto S, 1996, J CELL BIOL, V135, P1633, DOI 10.1083/jcb.135.6.1633
   Morgan MR, 2007, NAT REV MOL CELL BIO, V8, P957, DOI 10.1038/nrm2289
   Mouw JK, 2014, NAT REV MOL CELL BIO, V15, P771, DOI 10.1038/nrm3902
   Mpekris F, 2017, J CONTROL RELEASE, V261, P105, DOI 10.1016/j.jconrel.2017.06.022
   Myllyharju J, 2004, TRENDS GENET, V20, P33, DOI 10.1016/j.tig.2003.11.004
   Myllyla R, 2007, J CELL PHYSIOL, V212, P323, DOI 10.1002/jcp.21036
   Naba A, 2016, MATRIX BIOL, V49, P10, DOI 10.1016/j.matbio.2015.06.003
   Neesse A, 2015, GUT, V64, P1476, DOI 10.1136/gutjnl-2015-309304
   Noda T, 2012, LIVER INT, V32, P110, DOI 10.1111/j.1478-3231.2011.02619.x
   Nowarski R, 2017, CELL, V168, P362, DOI 10.1016/j.cell.2016.11.040
   Ozdemir BC, 2014, CANCER CELL, V25, P719, DOI 10.1016/j.ccr.2014.04.005
   Ohlund D, 2017, J EXP MED, V214, P579, DOI 10.1084/jem.20162024
   Olive KP, 2009, SCIENCE, V324, P1457, DOI 10.1126/science.1171362
   Ozes ON, 2006, CHEST, V130, P230S, DOI 10.1378/chest.130.4_MeetingAbstracts.230S-a
   Pankov R, 2002, J CELL SCI, V115, P3861, DOI 10.1242/jcs.00059
   Pankova D, 2016, MOL CANCER RES, V14, P287, DOI 10.1158/1541-7786.MCR-15-0307
   Park JS, 2016, ONCOTARGET, V7, P42539, DOI 10.18632/oncotarget.9918
   Paszek MJ, 2005, CANCER CELL, V8, P241, DOI 10.1016/j.ccr.2005.08.010
   Perepelyuk M, 2013, AM J PHYSIOL-GASTR L, V304, PG605, DOI 10.1152/ajpgi.00222.2012
   Peterson LW, 2014, NAT REV IMMUNOL, V14, P141, DOI 10.1038/nri3608
   PEYROL S, 1990, AM J PATHOL, V137, P155
   Piera-Velazquez S, 2011, AM J PATHOL, V179, P1074, DOI 10.1016/j.ajpath.2011.06.001
   Pietras K, 2010, EXP CELL RES, V316, P1324, DOI 10.1016/j.yexcr.2010.02.045
   Polydorou C, 2017, ONCOTARGET, V8, P24506, DOI 10.18632/oncotarget.15534
   Quail DF, 2013, NAT MED, V19, P1423, DOI 10.1038/nm.3394
   Rhim AD, 2014, CANCER CELL, V25, P735, DOI 10.1016/j.ccr.2014.04.021
   Rhim AD, 2012, CELL, V148, P349, DOI 10.1016/j.cell.2011.11.025
   RICARDBLUM S, 1995, PARASITE, V2, P113, DOI 10.1051/parasite/1995022113
   Riopel MM, 2013, LAB INVEST, V93, P31, DOI 10.1038/labinvest.2012.147
   RODEMANN HP, 1991, AM J KIDNEY DIS, V17, P684, DOI 10.1016/S0272-6386(12)80352-0
   RONNOVJESSEN L, 1993, LAB INVEST, V68, P696
   Sada M, 2016, CANCER LETT, V372, P210, DOI 10.1016/j.canlet.2016.01.016
   Sahai E, 2003, NAT CELL BIOL, V5, P711, DOI 10.1038/ncb1019
   Salmon H, 2012, J CLIN INVEST, V122, P899, DOI 10.1172/JCI45817
   Schaefer CJ, 2011, EUR RESPIR REV, V20, P85, DOI 10.1183/09059180.00001111
   Schaefer L, 2017, FEBS J, V284, P10, DOI 10.1111/febs.13963
   Schaefer L, 2014, J BIOL CHEM, V289, P35237, DOI 10.1074/jbc.R114.619304
   Schegg B, 2009, MOL CELL BIOL, V29, P943, DOI 10.1128/MCB.02085-07
   Selman M, 2001, ANN INTERN MED, V134, P136, DOI 10.7326/0003-4819-134-2-200101160-00015
   Sharma P, 2015, CELL, V161, P205, DOI 10.1016/j.cell.2015.03.030
   Sherman MH, 2014, CELL, V159, P80, DOI 10.1016/j.cell.2014.08.007
   Simian M, 2001, DEVELOPMENT, V128, P3117
   Smigiel KS, 2017, PROG MOL BIOL TRANSL, V147, P167, DOI 10.1016/bs.pmbts.2017.01.003
   Sottile J, 2002, MOL BIOL CELL, V13, P3546, DOI 10.1091/mbc.E02-01-0048
   Sricholpech M, 2012, J BIOL CHEM, V287, P22998, DOI 10.1074/jbc.M112.343954
   Sricholpech M, 2011, J BIOL CHEM, V286, P8846, DOI 10.1074/jbc.M110.178509
   Stylianopoulos T, 2017, J BIOMECH ENG-T ASME, V139, P0, DOI 10.1115/1.4034991
   Su XM, 2010, J IMMUNOL, V184, P1630, DOI 10.4049/jimmunol.0902813
   Suelves M, 2005, FRONT BIOSCI-LANDMRK, V10, P2978, DOI 10.2741/1754
   TANZER ML, 1973, J BIOL CHEM, V248, P393
   Terajima M, 2016, J BIOL CHEM, V291, P9501, DOI 10.1074/jbc.M115.699470
   Terajima M, 2014, J BIOL CHEM, V289, P22636, DOI 10.1074/jbc.M113.528513
   Tomasek JJ, 2002, NAT REV MOL CELL BIO, V3, P349, DOI 10.1038/nrm809
   Trackman PC, 2016, MATRIX BIOL, V52-54, P7, DOI 10.1016/j.matbio.2016.01.001
   Uzawa K, 1998, BIOCHEM BIOPH RES CO, V249, P652, DOI 10.1006/bbrc.1998.8955
   Vaheri A, 2009, EXP CELL RES, V315, P1633, DOI 10.1016/j.yexcr.2009.03.005
   Valtavaara M, 1997, J BIOL CHEM, V272, P6831, DOI 10.1074/jbc.272.11.6831
   Valtavaara M, 1998, J BIOL CHEM, V273, P12881, DOI 10.1074/jbc.273.21.12881
   van der Slot AJ, 2004, MATRIX BIOL, V23, P251, DOI 10.1016/j.matbio.2004.06.001
   van der Slot AJ, 2003, J BIOL CHEM, V278, P40967, DOI 10.1074/jbc.M307380200
   Vidal B, 2008, GENE DEV, V22, P1747, DOI 10.1101/gad.465908
   Wang J, 2017, ONCOTARGET, V8, P53854, DOI 10.18632/oncotarget.17957
   Wang ML, 2017, J EXP CLIN CANC RES, V36, P0, DOI 10.1186/s13046-017-0533-1
   Wipff PJ, 2007, J CELL BIOL, V179, P1311, DOI 10.1083/jcb.200704042
   Wolf K, 2003, BLOOD, V102, P3262, DOI 10.1182/blood-2002-12-3791
   Wolf K, 2013, J CELL BIOL, V201, P1069, DOI 10.1083/jcb.201210152
   Wollin L, 2014, J PHARMACOL EXP THER, V349, P209, DOI 10.1124/jpet.113.208223
   Wong CCL, 2011, P NATL ACAD SCI USA, V108, P16369, DOI 10.1073/pnas.1113483108
   Wu C, 2009, NAT MED, V15, P519, DOI 10.1038/nm.1957
   Wynn TA, 2008, J PATHOL, V214, P199, DOI 10.1002/path.2277
   Wynn TA, 2004, NAT REV IMMUNOL, V4, P583, DOI 10.1038/nri1412
   Xu YY, 2017, ONCOTARGET, V8, P23401, DOI 10.18632/oncotarget.15581
   Yamauchi M, 1996, BIOCHEM BIOPH RES CO, V219, P311, DOI 10.1006/bbrc.1996.0229
   Yamauchi M, 1988, COLLAGEN, V0, P157
   Yamauchi M, 2012, ESSAYS BIOCHEM, V52, P113, DOI 10.1042/BSE0520113
NR 184
TC 141
Z9 142
U1 1
U2 41
PU AMER SOC CLINICAL INVESTIGATION INC
PI ANN ARBOR
PA 2015 MANCHESTER RD, ANN ARBOR, MI 48104 USA
SN 0021-9738
EI 1558-8238
J9 J CLIN INVEST
JI J. Clin. Invest.
PD JAN 2
PY 2018
VL 128
IS 1
BP 16
EP 25
DI 10.1172/JCI93554
PG 10
WC Medicine, Research & Experimental
SC Research & Experimental Medicine
GA FR7KX
UT WOS:000419248000003
PM 29293090
DA 2023-09-23
ER

PT J
AU Kryczka, J
   Boncela, J
AF Kryczka, Jakub
   Boncela, Joanna
TI Cell Migration Related to MDR-Another Impediment to Effective Chemotherapy?
SO MOLECULES
LA English
DT Review
DE ABC transporters; MRP; multidrug resistance in cancer; MDR reversal; metastasis; cell migration
ID cancer-associated fibroblasts; resistance-associated protein; reverses multidrug-resistance; abc transporters; p-glycoprotein; drug-resistance; breast-cancer; efflux transporter; gene-expression; ovarian-cancer
AB Multidrug resistance, mediated by members of the ATP-binding cassette (ABC) proteins superfamily, has become one of the biggest obstacles in conquering tumour progression. If the chemotherapy outcome is considered successful, when the primary tumour volume is decreased or completely abolished, modulation of ABC proteins activity is one of the best methods to overcome drug resistance. However, if a positive outcome is represented by no metastasis or, at least, elongation of remission-free time, then the positive effect of ABC proteins inhibition should be compared with the several side effects it causes, which may inflict cancer progression and decrease overall patient health. Clinical trials conducted thus far have shown that the tested ABC modulators add limited or no benefits to cancer patients, as some of them are merely toxic and others induce unwanted drug-drug interactions. Moreover, the inhibition of certain ABC members has been recently indicated as potentially responsible for increased fibroblasts migration. A better understanding of the complex role of ABC proteins in relation to cancer progression may offer novel strategies in cancer therapy.
C1 [Kryczka, Jakub; Boncela, Joanna] Polish Acad Sci, Inst Med Biol, 106 Lodowa Str, PL-93232 Lodz, Poland.
C3 Polish Academy of Sciences; Institute of Medical Biology of the Polish Academy of Sciences
RP Boncela, J (通讯作者)，Polish Acad Sci, Inst Med Biol, 106 Lodowa Str, PL-93232 Lodz, Poland.
EM jkryczka@cbm.pan.pl; jboncela@cbm.pan.pl
FU Institute of Medical Biology PAS; Polish-Norwegian Research Programme [Pol-Nor/202952/5/2013]
CR ABE T, 1995, BRIT J CANCER, V72, P418, DOI 10.1038/bjc.1995.348
   Allikmets R, 1998, CANCER RES, V58, P5337
   Ambudkar SV, 2006, FEBS LETT, V580, P1049, DOI 10.1016/j.febslet.2005.12.051
   Auner V, 2010, GYNECOL ONCOL, V117, P198, DOI 10.1016/j.ygyno.2009.10.077
   Bello IO, 2011, ORAL ONCOL, V47, P33, DOI 10.1016/j.oraloncology.2010.10.013
   BOESCH D, 1991, CANCER RES, V51, P4226
   Borst P, 2006, FEBS LETT, V580, P1085, DOI 10.1016/j.febslet.2005.12.039
   Borst P, 1999, BBA-BIOMEMBRANES, V1461, P347, DOI 10.1016/S0005-2736(99)00167-4
   Bremnes RM, 2011, J THORAC ONCOL, V6, P209, DOI 10.1097/JTO.0b013e3181f8a1bd
   Burkhart CA, 2009, CANCER RES, V69, P6573, DOI 10.1158/0008-5472.CAN-09-1075
   Cash JL, 2009, METHOD ENZYMOL, V461, P379, DOI 10.1016/S0076-6879(09)05417-2
   Chen L, 2008, J BIOL CHEM, V283, P13799, DOI 10.1074/jbc.M800555200
   Chen Q, 2017, SCI REP-UK, V7, P0, DOI 10.1038/s41598-017-07491-3
   Chen ZS, 1999, MOL PHARMACOL, V56, P1219, DOI 10.1124/mol.56.6.1219
   Choi YH, 2014, CURR PHARM DESIGN, V20, P793, DOI 10.2174/138161282005140214165212
   COLE SPC, 1994, CANCER RES, V54, P5902
   COLE SPC, 1992, SCIENCE, V258, P1650, DOI 10.1126/science.1360704
   Copsel S, 2014, ONCOTARGET, V5, P9308, DOI 10.18632/oncotarget.2425
   Copsel S, 2011, J BIOL CHEM, V286, P6979, DOI 10.1074/jbc.M110.166868
   Cronin-Fenton DP, 2014, FUTURE ONCOL, V10, P107, DOI 10.2217/FON.13.168
   DIMANCHEBOITREL MT, 1994, INT J CANCER, V56, P512, DOI 10.1002/ijc.2910560410
   Ding L, 2017, MOL CANCER THER, V16, P1068, DOI 10.1158/1535-7163.MCT-16-0454
   Donner MG, 2001, HEPATOLOGY, V34, P351, DOI 10.1053/jhep.2001.26213
   Doyle LA, 1998, P NATL ACAD SCI USA, V95, P15665, DOI 10.1073/pnas.95.26.15665
   El-Sheikh AAK, 2007, J PHARMACOL EXP THER, V320, P229, DOI 10.1124/jpet.106.110379
   Elferink JGR, 1996, GEN PHARMACOL-VASC S, V27, P387, DOI 10.1016/0306-3623(95)00070-4
   Elsnerova K, 2017, J CANCER, V8, P3598, DOI 10.7150/jca.20766
   Erdogan B, 2017, J CELL BIOL, V216, P3799, DOI 10.1083/jcb.201704053
   Evers R, 2000, BRIT J CANCER, V83, P366, DOI 10.1054/bjoc.2000.1260
   Evers R, 1996, J CLIN INVEST, V97, P1211, DOI 10.1172/JCI118535
   Favre G, 2017, INT J MOL SCI, V18, P0, DOI 10.3390/ijms18091941
   FELLER N, 1995, FEBS LETT, V368, P385, DOI 10.1016/0014-5793(95)00677-2
   Gaggioli C, 2007, NAT CELL BIOL, V9, P1392, DOI 10.1038/ncb1658
   Gandhi L, 2007, CANCER, V109, P924, DOI 10.1002/cncr.22492
   GEKELER V, 1995, BIOCHEM BIOPH RES CO, V208, P345, DOI 10.1006/bbrc.1995.1344
   Germann UA, 1997, ANTI-CANCER DRUG, V8, P141, DOI 10.1097/00001813-199702000-00005
   Gibson CJ, 2012, J PHARMACOL EXP THER, V343, P650, DOI 10.1124/jpet.112.196543
   Glavinas Hristos, 2007, DRUG METAB DISPOS, V35, P1533, DOI 10.1124/dmd.106.014605
   Gollapudi S, 1997, CANCER CHEMOTH PHARM, V40, P150, DOI 10.1007/s002800050640
   GRANT CE, 1994, CANCER RES, V54, P357
   HAMADA H, 1986, P NATL ACAD SCI USA, V83, P7785, DOI 10.1073/pnas.83.20.7785
   Hedditch EL, 2014, JNCI-J NATL CANCER I, V106, P0, DOI 10.1093/jnci/dju149
   Heffeter P, 2007, BIOCHEM PHARMACOL, V73, P1873, DOI 10.1016/j.bcp.2007.03.002
   Heffeter P, 2006, BIOCHEM PHARMACOL, V71, P426, DOI 10.1016/j.bcp.2005.11.009
   Henderson MJ, 2011, J NATL CANCER I, V103, P1236, DOI 10.1093/jnci/djr256
   Higgins CF, 2004, NAT STRUCT MOL BIOL, V11, P918, DOI 10.1038/nsmb836
   Hlavata I, 2012, MUTAGENESIS, V27, P187, DOI 10.1093/mutage/ger075
   Hoffmann K, 2010, ANTICANCER RES, V30, P4503
   Janke D, 2008, HUM MUTAT, V29, P659, DOI 10.1002/humu.20694
   Jansen RS, 2014, ARTERIOSCL THROM VAS, V34, P1985, DOI 10.1161/ATVBAHA.114.304017
   JEDLITSCHKY G, 1994, CANCER RES, V54, P4833
   Jedlitschky G, 2006, EXPERT OPIN DRUG MET, V2, P351, DOI 10.1517/17425255.2.3.351
   Jiang JH, 2015, ONCOTARGET, V6, P15639, DOI 10.18632/oncotarget.3712
   Kanamitsu K, 2017, J PHARM SCI-US, V106, P2566, DOI 10.1016/j.xphs.2017.04.040
   Kannan P, 2011, ACS CHEM NEUROSCI, V2, P82, DOI 10.1021/cn100078a
   Kanthou C, 2014, PLOS ONE, V9, P0, DOI 10.1371/journal.pone.0104015
   Karagiannis GS, 2017, SCI TRANSL MED, V9, P0, DOI 10.1126/scitranslmed.aan0026
   Karagiannis GS, 2012, MOL CANCER RES, V10, P1403, DOI 10.1158/1541-7786.MCR-12-0307
   KARTNER N, 1983, CANCER RES, V43, P4413
   Katayama R, 2009, CANCER SCI, V100, P2060, DOI 10.1111/j.1349-7006.2009.01288.x
   Keppler D, 1996, ADV ENZYME REGUL, V36, P17, DOI 10.1016/0065-2571(95)00011-9
   Keppler D, 2011, HANDB EXP PHARMACOL, V201, P299, DOI 10.1007/978-3-642-14541-4_8
   Khamisipour G, 2016, TUMOUR BIOL, V0, P0
   Klement JF, 2005, MOL CELL BIOL, V25, P8299, DOI 10.1128/MCB.25.18.8299-8310.2005
   Kock K, 2014, DRUG METAB DISPOS, V42, P665, DOI 10.1124/dmd.113.054304
   Konig J, 1999, HEPATOLOGY, V29, P1156, DOI 10.1002/hep.510290404
   Kovalev AA, 2013, EXPERIMENTAL ONCOLOGY, V35, P287
   Kowalski P, 2005, MOL THER, V11, P508, DOI 10.1016/j.ymthe.2004.11.016
   Kruh GD, 2007, PFLUG ARCH EUR J PHY, V453, P675, DOI 10.1007/s00424-006-0114-1
   Kruijtzer CMF, 2002, J CLIN ONCOL, V20, P2943, DOI 10.1200/JCO.2002.12.116
   Kryczka J, 2017, MEDIAT INFLAMM, V2017, P0, DOI 10.1155/2017/2570154
   Kryczka J, 2017, EUR J CELL BIOL, V96, P289, DOI 10.1016/j.ejcb.2017.04.002
   Kryczka J, 2015, MEDIAT INFLAMM, V2015, P0, DOI 10.1155/2015/652035
   Kumar V, 2017, CANCER CELL, V32, P654, DOI 10.1016/j.ccell.2017.10.005
   Kuppens IELM, 2007, CLIN CANCER RES, V13, P3276, DOI 10.1158/1078-0432.CCR-06-2414
   Lammermann T, 2009, CURR OPIN CELL BIOL, V21, P636, DOI 10.1016/j.ceb.2009.05.003
   Lage H, 2016, RECENT RESULTS CANC, V209, P87, DOI 10.1007/978-3-319-42934-2_6
   Le Vee M, 2008, DRUG METAB DISPOS, V36, P217, DOI 10.1124/dmd.107.016907
   Leggas M, 2004, MOL CELL BIOL, V24, P7612, DOI 10.1128/MCB.24.17.7612-7621.2004
   Lehnert M, 1998, BRIT J CANCER, V77, P1155, DOI 10.1038/bjc.1998.192
   LEIER I, 1994, J BIOL CHEM, V269, P27807
   Leite DFP, 2007, J LEUKOCYTE BIOL, V82, P630, DOI 10.1189/jlb.0107042
   Lhomme C, 2008, J CLIN ONCOL, V26, P2674, DOI 10.1200/JCO.2007.14.9807
   Li S, 2011, PHYTOMEDICINE, V19, P83, DOI 10.1016/j.phymed.2011.06.031
   Li XY, 2015, EUR REV MED PHARMACO, V19, P2112
   Lin SB, 2013, CANCER CELL INT, V13, P0, DOI 10.1186/1475-2867-13-3
   LING V, 1974, J CELL PHYSIOL, V83, P103, DOI 10.1002/jcp.1040830114
   Lingineni K, 2017, MOL DIVERS, V21, P355, DOI 10.1007/s11030-016-9715-6
   Lorico A, 1997, CANCER RES, V57, P5238
   Lu S, 2009, J HUAZHONG U SCI-MED, V29, P620, DOI 10.1007/s11596-009-0517-2
   Ludwig JA, 2006, CANCER RES, V66, P4808, DOI 10.1158/0008-5472.CAN-05-3322
   Martin C, 1999, BRIT J PHARMACOL, V128, P403, DOI 10.1038/sj.bjp.0702807
   Materna V, 2006, BIOCHEM BIOPH RES CO, V348, P153, DOI 10.1016/j.bbrc.2006.07.022
   Miyake K, 1999, CANCER RES, V59, P8
   Morgan JA, 2015, SCI REP-UK, V5, P0, DOI 10.1038/srep16488
   Morgan JA, 2012, J BIOL CHEM, V287, P14456, DOI 10.1074/jbc.M111.319681
   Morris ME, 2017, AAPS J, V19, P1317, DOI 10.1208/s12248-017-0110-8
   Negash S, 2009, AM J PHYSIOL-HEART C, V297, PH304, DOI 10.1152/ajpheart.00077.2008
   Newman MJ, 2000, CANCER RES, V60, P2964
   Nies AT, 2007, PFLUG ARCH EUR J PHY, V453, P643, DOI 10.1007/s00424-006-0109-y
   Plotnikov SV, 2012, CELL, V151, P1513, DOI 10.1016/j.cell.2012.11.034
   Priebsch A, 2006, OLIGONUCLEOTIDES, V16, P263, DOI 10.1089/oli.2006.16.263
   Qadir M, 2005, CLIN CANCER RES, V11, P2320, DOI 10.1158/1078-0432.CCR-04-1725
   Randak CO, 2005, J BIOL CHEM, V280, P34385, DOI 10.1074/jbc.R500009200
   Reid G, 2003, MOL PHARMACOL, V63, P1094, DOI 10.1124/mol.63.5.1094
   Reid G, 2003, P NATL ACAD SCI USA, V100, P9244, DOI 10.1073/pnas.1033060100
   RODECK U, 1993, CANCER METAST REV, V12, P219, DOI 10.1007/BF00665954
   Roy U, 2015, FRONT MICROBIOL, V6, P0, DOI 10.3389/fmicb.2015.00948
   Saidijam Massoud, 2018, XENOBIOTICA, V48, P506, DOI 10.1080/00498254.2017.1328148
   Sakunrangsit N, 2016, PHYTOTHER RES, V30, P1968, DOI 10.1002/ptr.5702
   Sato M, 2008, PHARM RES-DORDR, V25, P639, DOI 10.1007/s11095-007-9401-6
   Seiden MV, 2002, GYNECOL ONCOL, V86, P302, DOI 10.1006/gyno.2002.6762
   Seigers R, 2009, BEHAV BRAIN RES, V201, P279, DOI 10.1016/j.bbr.2009.02.025
   Sheetz Michael P, 1999, P233, V0, P0
   Shepard RL, 2003, INT J CANCER, V103, P121, DOI 10.1002/ijc.10792
   Shi Z, 2011, CANCER RES, V71, P3029, DOI 10.1158/0008-5472.CAN-10-3820
   Shin E, 2017, J PHARM SCI-US, V106, P961, DOI 10.1016/j.xphs.2016.11.020
   Shukla S, 2012, DRUG RESIST UPDATE, V15, P70, DOI 10.1016/j.drup.2012.01.005
   Sinha C, 2016, JOVE-J VIS EXP, V0, P0, DOI DOI 10.3791/53973
   Sinha C, 2015, CELL SIGNAL, V27, P1345, DOI 10.1016/j.cellsig.2015.03.022
   Sinha C, 2013, J BIOL CHEM, V288, P3786, DOI 10.1074/jbc.M112.435925
   Soldner A, 2000, BRIT J PHARMACOL, V129, P1235, DOI 10.1038/sj.bjp.0703150
   Stockel B, 2000, EUR J BIOCHEM, V267, P1347, DOI 10.1046/j.1432-1327.2000.01106.x
   Sun YL, 2014, CARCINOGENESIS, V35, P1941, DOI 10.1093/carcin/bgu043
   Tagami M, 2010, BIOCHEM BIOPH RES CO, V400, P593, DOI 10.1016/j.bbrc.2010.08.109
   Takenaka K, 2007, CANCER RES, V67, P6965, DOI 10.1158/0008-5472.CAN-06-4720
   Tanaka Y, 2017, PHARMACOGENOMICS J, V0, P0
   Tiwari AK, 2009, BIOCHEM PHARMACOL, V78, P153, DOI 10.1016/j.bcp.2009.04.002
   Touhey S, 2002, EUR J CANCER, V38, P1661, DOI 10.1016/S0959-8049(02)00128-4
   Um E, 2017, LAB CHIP, V17, P4171, DOI 10.1039/c7lc00555e
   van de Ven R, 2008, BLOOD, V112, P2353, DOI 10.1182/blood-2008-03-147850
   van de Ven R, 2009, IMMUNOL LETT, V124, P81, DOI 10.1016/j.imlet.2009.04.007
   Vasudevan S, 1998, J BIOL CHEM, V273, P25413, DOI 10.1074/jbc.273.39.25413
   Vered M, 2010, INT J CANCER, V127, P1356, DOI 10.1002/ijc.25358
   Vezmar M, 2000, BIOCHEM PHARMACOL, V59, P1245, DOI 10.1016/S0006-2952(00)00270-7
   Visvader JE, 2011, NATURE, V469, P314, DOI 10.1038/nature09781
   Ween MP, 2015, CRIT REV ONCOL HEMAT, V96, P220, DOI 10.1016/j.critrevonc.2015.05.012
   Westover D, 2015, J EXP CLIN CANC RES, V34, P0, DOI 10.1186/s13046-015-0275-x
   Wiesner C, 2014, CELL ADHES MIGR, V8, P179, DOI 10.4161/cam.28116
   Wijnholds J, 1997, NAT MED, V3, P1275, DOI 10.1038/nm1197-1275
   Wilkens S, 2015, F1000PRIME REP, V7, P0
   Wu Chung-Pu, 2008, CURR MOL PHARMACOL, V1, P93
   Xiong J, 2015, SCI REP, V5, P0
   Yamaguchi H, 2015, CANCERS, V7, P2054, DOI 10.3390/cancers7040876
   Yang AK, 2010, CURR TOP MED CHEM, V10, P1732, DOI 10.2174/156802610792928040
   Yarla N, 2013, J MAR SCI RES DEV, V4, P1
   Yu DMT, 2015, ADV CANCER RES, V125, P139, DOI 10.1016/bs.acr.2014.10.005
   Zhang W, 2015, J PHARMACOL EXP THER, V355, P280, DOI 10.1124/jpet.115.225581
   Zhang XY, 2016, ONCOL LETT, V12, P4301, DOI 10.3892/ol.2016.5242
   Zhang XM, 2014, FRONT PHYSIOL, V5, P0, DOI 10.3389/fphys.2014.00094
   Zhang YK, 2015, AAPS J, V17, P802, DOI 10.1208/s12248-015-9757-1
   Zhang Z, 2012, GENE, V491, P194, DOI 10.1016/j.gene.2011.09.029
NR 152
TC 11
Z9 11
U1 0
U2 5
PU MDPI
PI BASEL
PA ST ALBAN-ANLAGE 66, CH-4052 BASEL, SWITZERLAND
SN 
EI 1420-3049
J9 MOLECULES
JI Molecules
PD FEB 15
PY 2018
VL 23
IS 2
BP 
EP 
DI 10.3390/molecules23020331
PG 20
WC Biochemistry & Molecular Biology; Chemistry, Multidisciplinary
SC Biochemistry & Molecular Biology; Chemistry
GA FX9PK
UT WOS:000426436300111
PM 29401721
DA 2023-09-23
ER

PT J
AU Chu, BZ
   He, A
   Tian, YT
   He, W
   Chen, PZ
   Hu, JT
   Xu, RL
   Zhou, WB
   Zhang, MJ
   Yang, PY
   Li, SSC
   Sun, Y
   Li, PF
   Hunter, T
   Tian, RJ
AF Chu, Bizhu
   He, An
   Tian, Yeteng
   He, Wan
   Chen, Peizhong
   Hu, Jintao
   Xu, Ruilian
   Zhou, Wenbin
   Zhang, Mingjie
   Yang, Pengyuan
   Li, Shawn S. C.
   Sun, Ying
   Li, Pengfei
   Hunter, Tony
   Tian, Ruijun
TI Photoaffinity-engineered protein scaffold for systematically exploring native phosphotyrosine signaling complexes in tumor samples
SO PROCEEDINGS OF THE NATIONAL ACADEMY OF SCIENCES OF THE UNITED STATES OF AMERICA
LA English
DT Article
DE proteomics; protein labeling; protein complex; phosphotyrosine signaling; cancer
ID pdgf-beta-receptor; interaction domains; growth-factor; mass-spectrometry; human genome; sh2 domains; cell; kinase; networks; biology
AB Phosphotyrosine (pTyr)-regulated protein complexes play critical roles in cancer signaling. The systematic characterization of these protein complexes in tumor samples remains a challenge due to their limited access and the transient nature of pTyr-mediated interactions. We developed a hybrid chemical proteomics approach, termed Photo-pTyr-scaffold, by engineering Src homology 2 (SH2) domains, which specifically bind pTyr proteins, with both trifunctional chemical probes and genetic mutations to overcome these challenges. Dynamic SH2 domain-scaffolding protein complexes were efficiently cross-linked under mild UV light, captured by biotin tag, and identified by mass spectrometry. This approach was successfully used to profile native pTyr protein complexes from breast cancer tissue samples on a proteome scale with high selectivity, achieving about 100 times higher sensitivity for detecting pTyr signaling proteins than that afforded by traditional immunohistochemical methods. Among more than 1,000 identified pTyr proteins, receptor tyrosine kinase PDGFRB expressed on cancer-associated fibroblasts was validated as an important intercellular signaling regulator with poor expression correlation to ERBB2, and blockade of PDGFRB signaling could efficiently suppress tumor growth. The Photo-pTyr-scaffold approach may become a generic tool for readily profiling dynamic pTyr signaling complexes in clinically relevant samples.
C1 [Chu, Bizhu; He, An; Chen, Peizhong; Li, Pengfei; Tian, Ruijun] Southern Univ Sci & Technol, Dept Chem, Shenzhen 518055, Peoples R China.
   [Chu, Bizhu; Chen, Peizhong] Fudan Univ, Dept Chem, Shanghai 200433, Peoples R China.
   [Tian, Yeteng; Sun, Ying] Southern Univ Sci & Technol, Dept Biol, Shenzhen 518055, Peoples R China.
   [He, Wan; Xu, Ruilian; Zhou, Wenbin] Jinan Univ, Shenzhen Peoples Hosp, Clin Med Coll 2, Dept Oncol, Shenzhen 518020, Peoples R China.
   [Hu, Jintao] Jinan Univ, Shenzhen Peoples Hosp, Clin Med Coll 2, Dept Pathol, Shenzhen 518020, Peoples R China.
   [Zhang, Mingjie] Hong Kong Univ Sci & Technol, Div Life Sci, State Key Lab Mol Neurosci, Kowloon, Hong Kong, Peoples R China.
   [Li, Shawn S. C.] Western Univ, Schulich Sch Med & Dent, Dept Biochem, London, ON N6A 5C1, Canada.
   [Sun, Ying; Tian, Ruijun] Southern Univ Sci & Technol, Guangdong Prov Key Lab Cell Microenvironm & Dis R, Shenzhen 518055, Peoples R China.
   [Hunter, Tony] Salk Inst Biol Studies, Mol & Cell Biol Lab, 10010 N Torrey Pines Rd, La Jolla, CA 92037 USA.
C3 Southern University of Science & Technology; Fudan University; Southern University of Science & Technology; Jinan University; Jinan University; Hong Kong University of Science & Technology; Western University (University of Western Ontario); Southern University of Science & Technology; Salk Institute
RP Li, PF; Tian, RJ (通讯作者)，Southern Univ Sci & Technol, Dept Chem, Shenzhen 518055, Peoples R China.; Sun, Y (通讯作者)，Southern Univ Sci & Technol, Dept Biol, Shenzhen 518055, Peoples R China.; Sun, Y; Tian, RJ (通讯作者)，Southern Univ Sci & Technol, Guangdong Prov Key Lab Cell Microenvironm & Dis R, Shenzhen 518055, Peoples R China.
EM lipf@sustc.edu; tian.rj@sustc.edu.cn
FU China State Key Basic Research Program [2016YFA0501403, 2016YFA0501404]; National Natural Science Foundation of China [21575057, 81772983]; Shenzhen Innovation of Science and Technology Commission [JSGG20160301103415523, JCYJ20160229153100269, JCYJ20150901153557178, JCYJ20160226192238361]; Guangdong Province [2016A030312016, 2017B030301018]
CR Alberts B, 1998, CELL, V92, P291, DOI 10.1016/S0092-8674(00)80922-8
   Alonso A, 2004, CELL, V117, P699, DOI 10.1016/j.cell.2004.05.018
   Arteaga CL, 2014, CANCER CELL, V25, P282, DOI 10.1016/j.ccr.2014.02.025
   Bian YY, 2016, NAT CHEM BIOL, V12, P959, DOI 10.1038/NCHEMBIO.2178
   Blagoev B, 2003, NAT BIOTECHNOL, V21, P315, DOI 10.1038/nbt790
   Bonetta L, 2010, NATURE, V468, P851, DOI 10.1038/468854a
   Chu B, 2015, CELL DEATH DIS, V6, P0, DOI 10.1038/cddis.2015.25
   CLAESSONWELSH L, 1988, MOL CELL BIOL, V8, P3476, DOI 10.1128/MCB.8.8.3476
   Dierck K, 2006, NAT METHODS, V3, P737, DOI 10.1038/nmeth917
   Findlay GM, 2013, CELL, V152, P1008, DOI 10.1016/j.cell.2013.01.056
   Gilbertson DG, 2001, J BIOL CHEM, V276, P27406, DOI 10.1074/jbc.M101056200
   Gingras AC, 2007, NAT REV MOL CELL BIO, V8, P645, DOI 10.1038/nrm2208
   GUY CT, 1992, MOL CELL BIOL, V12, P954, DOI 10.1128/MCB.12.3.954
   Heinrich MC, 2012, CLIN CANCER RES, V18, P4375, DOI 10.1158/1078-0432.CCR-12-0625
   HolgadoMadruga M, 1996, NATURE, V379, P560, DOI 10.1038/379560a0
   Hunter T, 2009, CURR OPIN CELL BIOL, V21, P140, DOI 10.1016/j.ceb.2009.01.028
   Huttlin EL, 2015, CELL, V162, P425, DOI 10.1016/j.cell.2015.06.043
   Ilver D, 1998, SCIENCE, V279, P373, DOI 10.1126/science.279.5349.373
   Kalluri R, 2016, NAT REV CANCER, V16, P582, DOI 10.1038/nrc.2016.73
   KANAKARAJ P, 1991, BIOCHEMISTRY-US, V30, P1761, DOI 10.1021/bi00221a005
   Kaneko T, 2012, SCI SIGNAL, V5, P0, DOI 10.1126/scisignal.2003021
   Lemmon MA, 2010, CELL, V141, P1117, DOI 10.1016/j.cell.2010.06.011
   Lim WA, 2010, CELL, V142, P661, DOI 10.1016/j.cell.2010.08.023
   Llovet JM, 2008, NEW ENGL J MED, V359, P378, DOI 10.1056/NEJMoa0708857
   Machida K, 2007, MOL CELL, V26, P899, DOI 10.1016/j.molcel.2007.05.031
   Manning G, 2002, SCIENCE, V298, P1912, DOI 10.1126/science.1075762
   MORRISON DK, 1989, CELL, V58, P649, DOI 10.1016/0092-8674(89)90100-1
   Pan LF, 2009, P NATL ACAD SCI USA, V106, P5575, DOI 10.1073/pnas.0901819106
   Paulsson J, 2014, FUTURE ONCOL, V10, P1695, DOI 10.2217/FON.14.83
   Pawson T, 2003, SCIENCE, V300, P445, DOI 10.1126/science.1083653
   Rappsilber J, 2007, NAT PROTOC, V2, P1896, DOI 10.1038/nprot.2007.261
   Sakurai K, 2014, CHEMBIOCHEM, V15, P1399, DOI 10.1002/cbic.201402051
   Scott JD, 2009, SCIENCE, V326, P1220, DOI 10.1126/science.1175668
   Seet BT, 2006, NAT REV MOL CELL BIO, V7, P473, DOI 10.1038/nrm1960
   Sinz A, 2005, J AM SOC MASS SPECTR, V16, P1921, DOI 10.1016/j.jasms.2005.07.020
   Szklarczyk D, 2015, NUCLEIC ACIDS RES, V43, PD447, DOI 10.1093/nar/gku1003
   Tusher VG, 2001, P NATL ACAD SCI USA, V98, P5116, DOI 10.1073/pnas.091062498
   Uezu A, 2012, P NATL ACAD SCI USA, V109, PE2929, DOI 10.1073/pnas.1207358109
   Wright MH, 2017, J AM CHEM SOC, V139, P6152, DOI 10.1021/jacs.7b01072
   Yan J, 2010, P NATL ACAD SCI USA, V107, P4040, DOI 10.1073/pnas.0911385107
   Yao Z, 2015, NAT CHEM BIOL, V11, P387, DOI 10.1038/nchembio.1809
   Yarden Y, 2012, NAT REV CANCER, V12, P553, DOI 10.1038/nrc3309
   Zheng Y, 2013, NATURE, V499, P166, DOI 10.1038/nature12308
NR 43
TC 14
Z9 16
U1 7
U2 76
PU NATL ACAD SCIENCES
PI WASHINGTON
PA 2101 CONSTITUTION AVE NW, WASHINGTON, DC 20418 USA
SN 0027-8424
EI 
J9 P NATL ACAD SCI USA
JI Proc. Natl. Acad. Sci. U. S. A.
PD SEP 18
PY 2018
VL 115
IS 38
BP E8863
EP E8872
DI 10.1073/pnas.1805633115
PG 10
WC Multidisciplinary Sciences
SC Science & Technology - Other Topics
GA GW8JX
UT WOS:000447224900006
PM 30190427
DA 2023-09-23
ER

PT J
AU Herrera, A
   Herrera, M
   Guerra-Perez, N
   Galindo-Pumarino, C
   Larriba, MJ
   Garcia-Barberan, V
   Gil, B
   Gimenez-Moyano, S
   Ferreiro-Monteagudo, R
   Veguillas, P
   Candia, A
   Pena, R
   Pinto, J
   Garcia-Bermejo, ML
   Munoz, A
   de Herreros, AG
   Bonilla, F
   Carrato, A
   Pena, C
AF Herrera, Alberto
   Herrera, Mercedes
   Guerra-Perez, Natalia
   Galindo-Pumarino, Cristina
   Jesus Larriba, Maria
   Garcia-Barberan, Vanesa
   Gil, Beatriz
   Gimenez-Moyano, Sara
   Ferreiro-Monteagudo, Reyes
   Veguillas, Pilar
   Candia, Antonio
   Pena, Raul
   Pinto, Jesus
   Laura Garcia-Bermejo, Ma
   Munoz, Alberto
   Garcia de Herreros, Antonio
   Bonilla, Felix
   Carrato, Alfredo
   Pena, Cristina
TI Endothelial cell activation on 3D-matrices derived from PDGF-BB-stimulated fibroblasts is mediated by Snail1
SO ONCOGENESIS
LA English
DT Article
ID cancer-associated fibroblasts; tumor microenvironment; pericyte recruitment; extracellular-matrix; breast-cancer; expression; growth; receptor; metastasis; angiogenesis
AB Carcinomas, such as colon cancer, initiate their invasion by rescuing the innate plasticity of both epithelial cells and stromal cells. Although Snail is a transcriptional factor involved in the Epithelial-Mesenchymal Transition, in recent years, many studies have also identified the major role of Snail in the activation of Cancer-Associated Fibroblast (CAF) cells and the remodeling of the extracellular matrix. In CAFs, Platelet-derived growth factor (PDGF) receptor signaling is a major functional determinant. High expression of both SNAI1 and PDGF receptors is associated with poor prognosis in cancer patients, but the mechanism(s) that underlie these connections are not understood. In this study, we demonstrate that PDGF-activated fibroblasts stimulate extracellular matrix (ECM) fiber remodeling and deposition. Furthermore, we describe how SNAI1, through the FAK pathway, is a necessary factor for ECM fiber organization. The parallel-oriented fibers are used by endothelial cells as "tracks", facilitating their activation and the creation of tubular structures mimicking in vivo capillary formation. Accordingly, Snail1 expression in fibroblasts was required for the coadjuvant effect of these cells on matrix remodeling and neoangiogenesis when co-xenografted in nude mice. Finally, in tumor samples from colorectal cancer patients a direct association between stromal SNAI1 expression and the endothelial marker CD34 was observed. In summary, our results advance the understanding of PDGF/SNAI1-activated CAFs in matrix remodeling and angiogenesis stimulation.
C1 [Herrera, Alberto; Herrera, Mercedes; Garcia-Barberan, Vanesa; Gil, Beatriz; Pena, Cristina] Hosp Univ Puerta de Hierro Majadahonda, Dept Med Oncol, Madrid, Spain.
   [Guerra-Perez, Natalia; Galindo-Pumarino, Cristina; Ferreiro-Monteagudo, Reyes] IRYCIS, Med Oncol Dept, Madrid, Spain.
   [Jesus Larriba, Maria; Munoz, Alberto] Univ AutOnoma Madrid, CIBERONC, CSIC, Inst Invest Biomed Alberto Sols, Madrid, Spain.
   [Gil, Beatriz; Laura Garcia-Bermejo, Ma] Inst Invest i 12, Lab Oncol Traslac & Nuevas Terapias, Madrid, Spain.
   [Gimenez-Moyano, Sara] IRYCIS, Pathol Dept, Biomarkers & Therapeut Targets Lab, Madrid, Spain.
   [Veguillas, Pilar] Hosp Univ Guadalajara, Surg Dept, Guadalajara, Spain.
   [Candia, Antonio] Hosp Univ Guadalajara, Pathol Dept, Guadalajara, Spain.
   [Pena, Raul; Garcia de Herreros, Antonio] Inst Hosp del Mar Invest Med, Programa Recerca Canc, Barcelona, Spain.
   [Pinto, Jesus] Virgen de la Concha Hosp, Pathol Dept, Zamora, Castilla Y Leon, Spain.
   [Bonilla, Felix] Ctr Estudios Biosanitarios, Madrid, Spain.
   [Carrato, Alfredo] Alcala Univ, CIBERONC, IRYCIS, Med Oncol Dept,Ramon Y Cajal Univ Hosp, Madrid, Spain.
   [Herrera, Mercedes] Karolinska Inst, Dept Oncol & Pathol, Stockholm, Sweden.
   [Garcia-Barberan, Vanesa] IIS Hosp Clin San Carlos, CIBERONC, Lab Mol Oncol, Madrid, Spain.
   [Pena, Cristina] CIBERONC, IRYCIS, Med Oncol Dept, Madrid, Spain.
C3 Hospital Puerta de Hierro-Majadahonda; CIBER - Centro de Investigacion Biomedica en Red; CIBERONC; Autonomous University of Madrid; Consejo Superior de Investigaciones Cientificas (CSIC); CSIC - Instituto de Investigaciones Biomedicas Alberto Sols (IIBM); Institut Hospital del Mar d'Investigacions Mediques (IMIM); Hospital del Mar; CIBER - Centro de Investigacion Biomedica en Red; CIBERONC; Hospital Universitario Ramon y Cajal; Universidad de Alcala; Karolinska Institutet; CIBER - Centro de Investigacion Biomedica en Red; CIBERONC; CIBER - Centro de Investigacion Biomedica en Red; CIBERONC
RP Pena, C (通讯作者)，Hosp Univ Puerta de Hierro Majadahonda, Dept Med Oncol, Madrid, Spain.; Pena, C (通讯作者)，CIBERONC, IRYCIS, Med Oncol Dept, Madrid, Spain.
EM cristinapenamaroto@gmail.com
FU Instituto de Salud Carlos III- by Fondo Europeo de Desarrollo Regional (FEDER) [PI12/02037, PI12/01635, PI15/02101, PI17/01847, RD12/0036/0041, RD12/0036/0021, PIE15/00008]; CIBER de Cancer from the Instituto de Salud Carlos III-FEDER [CB16/12/00273, CB16/1200301, CB16/12/00446]; Fundacion Cientifica AECC; Ministerio de Economia y Competitividad of Spain FEDER [SAF2010-20750, SAF2016-76461-R]; Comunidad de Madrid [S2010/BMD-2344]; Fundacion Banco Santander; Instituto de Salud Carlos III- FEDER [RD12/0036/0005]; Ministerio de Economia y Competitividad of Spain-FEDER [SAF2013-48849-C2-1-R, SAF2016-76377-R]; Instituto de Salud Carlos III
CR Alba-Castellon L, 2016, CANCER RES, V76, P6205, DOI 10.1158/0008-5472.CAN-16-0176
   Alba-Castellon L, 2014, NEOPLASIA, V16, P413, DOI 10.1016/j.neo.2014.05.002
   Andrae J, 2008, GENE DEV, V22, P1276, DOI 10.1101/gad.1653708
   Nieto MA, 2011, ANNU REV CELL DEV BI, V27, P347, DOI 10.1146/annurev-cellbio-092910-154036
   Arima S, 2011, DEVELOPMENT, V138, P4763, DOI 10.1242/dev.068023
   Augsten M, 2010, CANCER MICROENVIRON, V3, P167, DOI 10.1007/s12307-010-0040-9
   Board R, 2005, DRUG RESIST UPDATE, V8, P75, DOI 10.1016/j.drup.2005.03.004
   Cox TR, 2011, DIS MODEL MECH, V4, P165, DOI 10.1242/dmm.004077
   Davis GE, 2005, CIRC RES, V97, P1093, DOI 10.1161/01.RES.0000191547.64391.e3
   Dong JY, 2004, EMBO J, V23, P2800, DOI 10.1038/sj.emboj.7600289
   Eming SA, 2011, EXP DERMATOL, V20, P605, DOI 10.1111/j.1600-0625.2011.01309.x
   Fearon DT, 2014, CANCER IMMUNOL RES, V2, P187, DOI 10.1158/2326-6066.CIR-14-0002
   Franci C, 2006, ONCOGENE, V25, P5134, DOI 10.1038/sj.onc.1209519
   Frings O, 2013, AM J PATHOL, V182, P2037, DOI 10.1016/j.ajpath.2013.02.018
   Gao ZY, 2005, J BIOL CHEM, V280, P9375, DOI 10.1074/jbc.M413081200
   Guo P, 2003, AM J PATHOL, V162, P1083, DOI 10.1016/S0002-9440(10)63905-3
   Hagglof C, 2010, PLOS ONE, V5, P0, DOI 10.1371/journal.pone.0010747
   Han YL, 2015, TUMOR BIOL, V36, P1385, DOI 10.1007/s13277-015-3230-8
   Heldin CH, 2013, CELL COMMUN SIGNAL, V11, P0, DOI 10.1186/1478-811X-11-97
   Herrera A, 2016, CLIN TRANSL ONCOL, V18, P872, DOI 10.1007/s12094-015-1474-9
   Herrera A, 2014, CANC CELL MICRO, V1, P0
   Herrera A, 2014, INT J CANCER, V134, P2984, DOI 10.1002/ijc.28613
   Herrera M, 2016, BIOPROTOC, V6, Pe1773, DOI 10.21769/BioProtoc.1773.
   Herrera M, 2013, CLIN CANCER RES, V19, P5914, DOI 10.1158/1078-0432.CCR-13-0694
   Hood JD, 2003, J CELL BIOL, V162, P933, DOI 10.1083/jcb.200304105
   Jones C, 2011, EXP MOL PATHOL, V91, P394, DOI 10.1016/j.yexmp.2011.04.007
   Kodama M, 2010, CANCER SCI, V101, P1984, DOI 10.1111/j.1349-7006.2010.01639.x
   Levental KR, 2009, CELL, V139, P891, DOI 10.1016/j.cell.2009.10.027
   Li LL, 2007, BIOCHEM J, V404, P327, DOI 10.1042/BJ20061757
   Lindblom P, 2003, GENE DEV, V17, P1835, DOI 10.1101/gad.266803
   Lomeli Hilda, 2009, BMC RES NOTES, V2, P22, DOI 10.1186/1756-0500-2-22
   Lu CL, 2013, J CELL PHYSIOL, V228, P1827, DOI 10.1002/jcp.24342
   Madar S, 2013, TRENDS MOL MED, V19, P447, DOI 10.1016/j.molmed.2013.05.004
   Matkowskyj KA, 2003, J HISTOCHEM CYTOCHEM, V51, P1041, DOI 10.1177/002215540305100807
   McCarty MF, 2007, J CLIN INVEST, V117, P2114, DOI 10.1172/JCI31334
   Nisato RE, 2005, CANCER RES, V65, P9377, DOI 10.1158/0008-5472.CAN-05-1512
   Park JA, 2015, PLOS GENET, V11, P0, DOI 10.1371/journal.pgen.1005324
   Paulsson J, 2014, FUTURE ONCOL, V10, P1695, DOI 10.2217/FON.14.83
   Pietras K, 2003, CANCER CELL, V3, P439, DOI 10.1016/S1535-6108(03)00089-8
   Rajkumar VS, 2006, AM J PATHOL, V169, P2254, DOI 10.2353/ajpath.2006.060196
   Rowe RG, 2009, J CELL BIOL, V184, P399, DOI 10.1083/jcb.200810113
   Shields MA, 2012, J BIOL CHEM, V287, P6218, DOI 10.1074/jbc.M111.308940
   Shields MA, 2011, J BIOL CHEM, V286, P10495, DOI 10.1074/jbc.M110.195628
   Sidney LE, 2014, STEM CELLS, V32, P1380, DOI 10.1002/stem.1661
   Stanisavljevic J, 2015, CANCER RES, V75, P284, DOI 10.1158/0008-5472.CAN-14-1903
   Stanisavljevic J, 2011, J CELL SCI, V124, P4159, DOI 10.1242/jcs.078824
   Sugimoto H, 2006, CANCER BIOL THER, V5, P1640, DOI 10.4161/cbt.5.12.3354
   Suzuki S, 2010, BMC CANCER, V10, P0, DOI 10.1186/1471-2407-10-659
   Xie BH, 2015, J EXP CLIN CANC RES, V34, P0, DOI 10.1186/s13046-015-0218-6
   Zhang K, 2013, NAT CELL BIOL, V15, P677, DOI 10.1038/ncb2743
NR 50
TC 18
Z9 21
U1 2
U2 13
PU NATURE PUBLISHING GROUP
PI NEW YORK
PA 75 VARICK ST, 9TH FLR, NEW YORK, NY 10013-1917 USA
SN 2157-9024
EI 
J9 ONCOGENESIS
JI Oncogenesis
PD SEP 24
PY 2018
VL 7
IS 
BP 
EP 
DI 10.1038/s41389-018-0085-z
PG 15
WC Oncology
SC Oncology
GA GU6AV
UT WOS:000445382200002
PM 30250018
DA 2023-09-23
ER

PT J
AU Senthebane, DA
   Jonker, T
   Rowe, A
   Thomford, NE
   Munro, D
   Dandara, C
   Wonkam, A
   Govender, D
   Calder, B
   Soares, NC
   Blackburn, JM
   Parker, MI
   Dzobo, K
AF Senthebane, Dimakatso Alice
   Jonker, Tina
   Rowe, Arielle
   Thomford, Nicholas Ekow
   Munro, Daniella
   Dandara, Collet
   Wonkam, Ambroise
   Govender, Dhirendra
   Calder, Bridget
   Soares, Nelson C.
   Blackburn, Jonathan M.
   Parker, M. Iqbal
   Dzobo, Kevin
TI The Role of Tumor Microenvironment in Chemoresistance: 3D Extracellular Matrices as Accomplices
SO INTERNATIONAL JOURNAL OF MOLECULAR SCIENCES
LA English
DT Article
DE esophageal cancer; 3D extracellular matrix; stroma; type I collagen; fibronectin; chemoresistance; signaling cascade; targeted therapy
ID cancer-associated fibroblasts; cell lung-cancer; epithelial-mesenchymal transition; breast-cancer; in-vitro; drug-resistance; ovarian-cancer; growth-factor; esophageal adenocarcinoma; neoadjuvant chemotherapy
AB Background: The functional interplay between tumor cells and their adjacent stroma has been suggested to play crucial roles in the initiation and progression of tumors and the effectiveness of chemotherapy. The extracellular matrix (ECM), a complex network of extracellular proteins, provides both physical and chemicals cues necessary for cell proliferation, survival, and migration. Understanding how ECM composition and biomechanical properties affect cancer progression and response to chemotherapeutic drugs is vital to the development of targeted treatments. Methods: 3D cell-derived-ECMs and esophageal cancer cell lines were used as a model to investigate the effect of ECM proteins on esophageal cancer cell lines response to chemotherapeutics. Immunohistochemical and qRT-PCR evaluation of ECM proteins and integrin gene expression was done on clinical esophageal squamous cell carcinoma biopsies. Esophageal cancer cell lines (WHCO1, WHCO5, WHCO6, KYSE180, KYSE 450 and KYSE 520) were cultured on decellularised ECMs (fibroblasts-derived ECM; cancer cell-derived ECM; combinatorial-ECM) and treated with 0.1% Dimethyl sulfoxide (DMSO), 4.2 mu M cisplatin, 3.5 mu M 5-fluorouracil and 2.5 mu M epirubicin for 24 h. Cell proliferation, cell cycle progression, colony formation, apoptosis, migration and activation of signaling pathways were used as our study endpoints. Results: The expression of collagens, fibronectin and laminins was significantly increased in esophageal squamous cell carcinomas (ESCC) tumor samples compared to the corresponding normal tissue. Decellularised ECMs abrogated the effect of drugs on cancer cell cycling, proliferation and reduced drug induced apoptosis by 20-60% that of those plated on plastic. The mitogen-activated protein kinase-extracellular signal-regulated kinase (MEK-ERK) and phosphoinositide 3-kinase-protein kinase B (PI3K/Akt) signaling pathways were upregulated in the presence of the ECMs. Furthermore, our data show that concomitant addition of chemotherapeutic drugs and the use of collagen- and fibronectin-deficient ECMs through siRNA inhibition synergistically increased cancer cell sensitivity to drugs by 30-50%, and reduced colony formation and cancer cell migration. Conclusion: Our study shows that ECM proteins play a key role in the response of cancer cells to chemotherapy and suggest that targeting ECM proteins can be an effective therapeutic strategy against chemoresistant tumors.
C1 [Senthebane, Dimakatso Alice; Jonker, Tina; Parker, M. Iqbal; Dzobo, Kevin] Univ Cape Town, Div Med Biochem, Fac Hlth Sci, Anzio Rd, ZA-7925 Cape Town, South Africa.
   [Senthebane, Dimakatso Alice; Jonker, Tina; Parker, M. Iqbal; Dzobo, Kevin] Univ Cape Town, Inst Infect Dis & Mol Med, Fac Hlth Sci, Anzio Rd, ZA-7925 Cape Town, South Africa.
   [Senthebane, Dimakatso Alice; Jonker, Tina; Rowe, Arielle; Dzobo, Kevin] Cape Town Component, ICGEB, Wernher & Beit Bldg South,UCT Campus,Anzio Rd, ZA-7925 Cape Town, South Africa.
   [Thomford, Nicholas Ekow; Munro, Daniella; Dandara, Collet; Wonkam, Ambroise] Univ Cape Town, Pharmacogenet Res Grp, Div Human Genet, Dept Pathol,Fac Hlth Sci, Anzio Rd, ZA-7925 Cape Town, South Africa.
   [Thomford, Nicholas Ekow; Munro, Daniella; Dandara, Collet; Wonkam, Ambroise] Univ Cape Town, Inst Infect Dis & Mol Med, Fac Hlth Sci, Anzio Rd, ZA-7925 Cape Town, South Africa.
   [Govender, Dhirendra] Univ Cape Town, Fac Hlth Sci, Div Anat Pathol, NHLS Groote Schuur Hosp, ZA-7925 Cape Town, South Africa.
   [Calder, Bridget; Soares, Nelson C.; Blackburn, Jonathan M.] Univ Cape Town, Div Chem & Syst Biol, Dept Integrat Biomed Sci, Fac Hlth Sci,Inst Infect Dis & Mol Med, ZA-7925 Cape Town, South Africa.
C3 University of Cape Town; University of Cape Town; International Center for Genetic Engineering & Biotechnology (ICGEB); ICGEB Cape Town; University of Cape Town; University of Cape Town; University of Cape Town; University of Cape Town
RP Dzobo, K (通讯作者)，Univ Cape Town, Div Med Biochem, Fac Hlth Sci, Anzio Rd, ZA-7925 Cape Town, South Africa.; Dzobo, K (通讯作者)，Univ Cape Town, Inst Infect Dis & Mol Med, Fac Hlth Sci, Anzio Rd, ZA-7925 Cape Town, South Africa.; Dzobo, K (通讯作者)，Cape Town Component, ICGEB, Wernher & Beit Bldg South,UCT Campus,Anzio Rd, ZA-7925 Cape Town, South Africa.
EM SNTDIM001@myuct.ac.za; tyjonker@gmail.com; arielle.rowe@icgeb.org; Nicholas.thomford@uct.ac.za; MNRDAN002@myuct.ac.za; collet.dandara@uct.ac.za; Ambroise.wonkam@uct.ac.za; dhiren.govender@uct.ac.za; bridget.calder@uct.ac.za; nelson.dacruzsoares@uct.ac.za; jonathan.blackburn@uct.ac.za; iqbal.parker@uct.ac.za; kd.dzobo@uct.ac.za
FU International Centre for Genetic Engineering and Biotechnology (ICGEB); South African Medical Research Council; National Research Foundation (NRF) of South Africa; University of Cape Town; Strategic Health Innovation Partnerships (SHIP) Unit of the South African Medical Research Council; South African National Department of Health; UK Medical Research Council via the Newton Fund; Medical Research Council via GlaxoSmithKline RD
CR Aguado BA, 2016, ACTA BIOMATER, V33, P13, DOI 10.1016/j.actbio.2016.01.043
   Aihara A, 2016, CANCER SCI, V107, P1858, DOI 10.1111/cas.13095
   Akrish SJ, 2017, J ORAL PATHOL MED, V46, P353, DOI 10.1111/jop.12503
   Alemany-Ribes M, 2014, ADV DRUG DELIVER REV, V79-80, P40, DOI 10.1016/j.addr.2014.06.004
   Amornsupak K, 2014, BMC CANCER, V14, P0, DOI 10.1186/1471-2407-14-955
   [Anonymous], 2016, COCHRANE DATABASE SY, V0, P0
   Attieh Y, 2016, EUR J CELL BIOL, V95, P493, DOI 10.1016/j.ejcb.2016.07.004
   Bachman H, 2015, ADV WOUND CARE, V4, P501, DOI 10.1089/wound.2014.0621
   Bao CH, 2015, BIOCHEM BIOPH RES CO, V458, P441, DOI 10.1016/j.bbrc.2015.02.001
   Belair DG, 2014, CHEM COMMUN, V50, P15651, DOI 10.1039/c4cc04317k
   Benien P, 2014, FUTURE ONCOL, V10, P1311, DOI 10.2217/fon.13.274
   Bissell MJ, 2017, J CELL SCI, V130, P3, DOI 10.1242/jcs.200550
   Bissell MJ, 2016, MOL BIOL CELL, V27, P3205, DOI 10.1091/mbc.E16-06-0440
   Bommert K, 2006, EUR J CANCER, V42, P1574, DOI 10.1016/j.ejca.2005.12.026
   Bourguignon LYW, 2016, INT J MOL SCI, V17, P0, DOI 10.3390/ijms17040517
   Bourguignon LYW, 2014, ADV CANCER RES, V123, P255, DOI 10.1016/B978-0-12-800092-2.00010-1
   Brechbuhl HM, 2017, CLIN CANCER RES, V23, P1710, DOI 10.1158/1078-0432.CCR-15-2851
   Bruce A, 2015, PLOS ONE, V10, P0, DOI 10.1371/journal.pone.0140506
   Bulysheva AA, 2013, BIOMED MATER, V8, P0, DOI 10.1088/1748-6041/8/5/055009
   Carragher NO, 2004, TRENDS CELL BIOL, V14, P241, DOI 10.1016/j.tcb.2004.03.011
   Castello-Cros R, 2009, BMC CANCER, V9, P0, DOI 10.1186/1471-2407-9-94
   Catteau X, 2016, MOL CLIN ONCOL, V5, P372, DOI 10.3892/mco.2016.975
   Chatterjee M, 2007, BLOOD, V109, P720, DOI 10.1182/blood-2006-05-024372
   Chi J, 2016, AGING-US, V8, P2204, DOI 10.18632/aging.101037
   Chia PL, 2016, EXPERT REV ANTICANC, V16, P1235, DOI 10.1080/14737140.2016.1244008
   Chiron D, 2016, BLOOD, V128, P2808, DOI 10.1182/blood-2016-06-720490
   CHOMCZYNSKI P, 1987, ANAL BIOCHEM, V162, P156, DOI 10.1016/0003-2697(87)90021-2
   Clementz AG, 2013, MOL CANCER RES, V11, P1481, DOI 10.1158/1541-7786.MCR-12-0662
   Cox TR, 2013, CANCER RES, V73, P1721, DOI 10.1158/0008-5472.CAN-12-2233
   Cramer GM, 2017, MOL CANCER RES, V15, P15, DOI 10.1158/1541-7786.MCR-16-0260
   Crane GM, 2016, PLOS ONE, V11, P0, DOI 10.1371/journal.pone.0163559
   Cun XL, 2016, ACTA BIOMATER, V31, P186, DOI 10.1016/j.actbio.2015.12.002
   Cun XL, 2015, ACS APPL MATER INTER, V7, P27458, DOI 10.1021/acsami.5b09391
   Truong D, 2016, SCI REP-UK, V6, P0, DOI 10.1038/srep34094
   De P, 2017, ONCOTARGET, V8, P3072, DOI 10.18632/oncotarget.13618
   De P, 2013, CANCER CHEMOTH PHARM, V71, P867, DOI 10.1007/s00280-013-2078-0
   Depypere L, 2017, DIS ESOPHAGUS, V30, P0, DOI 10.1111/dote.12508
   Dhawan A, 2016, CARCINOGENESIS, V37, P759, DOI 10.1093/carcin/bgw057
   Dickreuter E, 2016, ONCOGENE, V35, P1353, DOI 10.1038/onc.2015.212
   Domogauer JD, 2016, JOVE-J VIS EXP, V0, P0, DOI DOI 10.3791/54429
   Dong Y, 2013, PLOS ONE, V8, P0, DOI 10.1371/journal.pone.0057056
   Dzobo K, 2016, INT J MOL SCI, V17, P0, DOI 10.3390/ijms17081259
   Dzobo K, 2016, STEM CELLS INT, V2016, P0, DOI 10.1155/2016/4842134
   Dzobo K, 2015, STEM CELL REV REP, V11, P761, DOI 10.1007/s12015-015-9598-4
   Dzobo K, 2014, LIFE SCI, V103, P25, DOI 10.1016/j.lfs.2014.03.006
   Eisinger-Mathason TSK, 2013, CANCER DISCOV, V3, P1190, DOI 10.1158/2159-8290.CD-13-0118
   Fan D, 2014, CIRC RES, V114, P889, DOI 10.1161/CIRCRESAHA.114.302335
   Fang M, 2014, TUMOR BIOL, V35, P2871, DOI 10.1007/s13277-013-1511-7
   Farmer P, 2009, NAT MED, V15, P68, DOI 10.1038/nm.1908
   Ferguson J, 2013, ONCOGENE, V32, P86, DOI 10.1038/onc.2012.25
   Fitzgerald KA, 2015, BIOMATERIALS, V66, P53, DOI 10.1016/j.biomaterials.2015.07.019
   Fraley SI, 2015, SCI REP-UK, V5, P0, DOI 10.1038/srep14580
   Gao P, 2017, MINERVA MED, V108, P74, DOI 10.23736/S0026-4806.16.04628-0
   Ge L, 2012, WORLD J GASTROENTERO, V18, P7384, DOI 10.3748/wjg.v18.i48.7384
   Gilkes DM, 2013, CANCER RES, V73, P3285, DOI 10.1158/0008-5472.CAN-12-3963
   Glinsky GV, 1998, CANCER METAST REV, V17, P177, DOI 10.1023/A:1006050302406
   Gobin AS, 2003, BIOTECHNOL PROGR, V19, P1781, DOI 10.1021/bp0341390
   Goel HL, 2013, J CELL PHYSIOL, V228, P1601, DOI 10.1002/jcp.24323
   Gopal S, 2017, NAT COMMUN, V8, P0, DOI 10.1038/ncomms14105
   Goto R, 2015, PLOS ONE, V10, P0, DOI 10.1371/journal.pone.0130760
   Gourley C, 2009, CANCER RES, V69, P4835, DOI 10.1158/0008-5472.CAN-08-2974
   Graham K, 2011, PLOS ONE, V6, P0, DOI 10.1371/journal.pone.0027806
   Guiro K, 2015, PLOS ONE, V10, P0, DOI 10.1371/journal.pone.0118724
   Ha SY, 2014, PLOS ONE, V9, P0, DOI 10.1371/journal.pone.0099955
   Hamano R, 2011, CLIN CANCER RES, V17, P3029, DOI 10.1158/1078-0432.CCR-10-2532
   Han WJ, 2016, P NATL ACAD SCI USA, V113, P11208, DOI 10.1073/pnas.1610347113
   Hanahan D, 2000, CELL, V100, P57, DOI 10.1016/S0092-8674(00)81683-9
   Hanahan D, 2011, CELL, V144, P646, DOI 10.1016/j.cell.2011.02.013
   Hanley CJ, 2016, ONCOTARGET, V7, P6159, DOI 10.18632/oncotarget.6740
   Hayashido Y, 2014, INT J ONCOL, V45, P1875, DOI 10.3892/ijo.2014.2642
   Hedrick E, 2016, MOL CELL BIOL, V36, P1383, DOI 10.1128/MCB.00912-15
   Herrmann D, 2014, CARCINOGENESIS, V35, P1671, DOI 10.1093/carcin/bgu108
   Hirt C, 2015, BIOMATERIALS, V62, P138, DOI 10.1016/j.biomaterials.2015.05.037
   Hirt C, 2014, ADV DRUG DELIVER REV, V79-80, P145, DOI 10.1016/j.addr.2014.05.003
   Holle AW, 2016, ADV DRUG DELIVER REV, V97, P270, DOI 10.1016/j.addr.2015.10.007
   Holliday DL, 2010, ATLA-ALTERN LAB ANIM, V38, P41, DOI 10.1177/026119291003801S13
   Hoshiba T, 2016, BBA-MOL CELL RES, V1863, P2749, DOI 10.1016/j.bbamcr.2016.08.009
   Hoshiba T, 2013, BIOCHEM BIOPH RES CO, V439, P291, DOI 10.1016/j.bbrc.2013.08.038
   Hsieh IS, 2013, MOL PHARMACOL, V83, P968, DOI 10.1124/mol.112.082339
   Hsieh YT, 2014, LEUKEMIA, V28, P2101, DOI 10.1038/leu.2014.182
   Hsieh YT, 2013, BLOOD, V121, P1814, DOI 10.1182/blood-2012-01-406272
   Huang H, 2003, INT J MOL MED, V12, P533
   Hudalla GA, 2011, SOFT MATTER, V7, P9561, DOI 10.1039/c1sm05596h
   Hudalla GA, 2011, ADV FUNCT MATER, V21, P1754, DOI 10.1002/adfm.201002468
   Hussein KH, 2016, J BIOMED MATER RES B, V104, P263, DOI 10.1002/jbm.b.33384
   Imamura Y, 2015, ONCOL REP, V33, P1837, DOI 10.3892/or.2015.3767
   Janouskova H, 2013, CANCER LETT, V336, P307, DOI 10.1016/j.canlet.2013.03.018
   Janouskova H, 2012, CANCER RES, V72, P3463, DOI 10.1158/0008-5472.CAN-11-4199
   Jena PV, 2016, CARBON, V97, P99, DOI 10.1016/j.carbon.2015.08.024
   Jenkins MH, 2015, MATRIX BIOL, V48, P66, DOI 10.1016/j.matbio.2015.05.007
   Jomrich G, 2014, CLIN TRANSL ONCOL, V16, P966, DOI 10.1007/s12094-014-1180-z
   Juliano RL, 1993, CURR OPIN CELL BIOL, V5, P812, DOI 10.1016/0955-0674(93)90030-T
   Kalluri R, 2016, NAT REV CANCER, V16, P582, DOI 10.1038/nrc.2016.73
   Kaschula CH, 2012, EUR J MED CHEM, V50, P236, DOI 10.1016/j.ejmech.2012.01.058
   Keeratichamroen S, 2018, ONCOL REP, V39, P1765, DOI 10.3892/or.2018.6258
   Khan M, 2016, UPDATES SURG, V68, P343, DOI 10.1007/s13304-016-0390-z
   Kim SH, 2013, ANTICANCER RES, V33, P2001
   Kretschmer I, 2016, J BIOL CHEM, V291, P4091, DOI 10.1074/jbc.M115.708909
   Lazebnik Y, 2010, NAT REV CANCER, V10, P232, DOI 10.1038/nrc2827
   Le Calve B, 2016, ONCOTARGET, V7, P32100, DOI 10.18632/oncotarget.8527
   Leca J, 2016, J CLIN INVEST, V126, P4140, DOI 10.1172/JCI87734
   Li WT, 2016, INT J ONCOL, V48, P1155, DOI 10.3892/ijo.2016.3319
   Liang H, 2015, J CONTROL RELEASE, V209, P101, DOI 10.1016/j.jconrel.2015.04.029
   Liu S, 2016, INT J RADIAT ONCOL, V96, PE175, DOI 10.1016/j.ijrobp.2016.06.1030
   Liu XY, 2017, ONCOL RES, V25, P485, DOI 10.3727/096504016X14749340314441
   Livak KJ, 2001, METHODS, V25, P402, DOI 10.1006/meth.2001.1262
   Loeffler M, 2006, J CLIN INVEST, V116, P1955, DOI 10.1172/JCI26532
   Loessner D, 2013, BIOMATERIALS, V34, P7389, DOI 10.1016/j.biomaterials.2013.06.009
   Loessner D, 2010, BIOMATERIALS, V31, P8494, DOI 10.1016/j.biomaterials.2010.07.064
   Lou XY, 2013, OMICS, V17, P510, DOI 10.1089/omi.2013.0058
   Lv DL, 2016, ONCOTARGET, V7, P56904, DOI 10.18632/oncotarget.10885
   Marks DL, 2016, EPIGENOMICS-UK, V8, P1671, DOI 10.2217/epi-2016-0110
   Martin S, 2012, FRONT ONCOL, V2, P0, DOI 10.3389/fonc.2012.00157
   Mazza G, 2015, SCI REP-UK, V5, P0, DOI 10.1038/srep13079
   McCarty K, 2016, INT J RADIAT ONCOL, V96, PE594, DOI 10.1016/j.ijrobp.2016.06.2118
   McLane JS, 2016, CANCER MICROENVIRON, V9, P127, DOI 10.1007/s12307-016-0188-z
   Melzer C, 2016, CELL COMMUN SIGNAL, V14, P0, DOI 10.1186/s12964-016-0143-0
   Merlino Giuseppe, 2016, MICROARRAYS (BASEL), V5, P0, DOI 10.3390/microarrays5020010
   Misra Suniti, 2015, INT J CELL BIOL, V2015, P537560, DOI 10.1155/2015/537560
   Morozevich GE, 2015, BIOCHEMISTRY-MOSCOW+, V80, P97, DOI 10.1134/S0006297915010113
   Morrissey C, 2007, J CELL BIOCHEM, V101, P873, DOI 10.1002/jcb.21214
   Nakasone ES, 2012, CANCER CELL, V21, P488, DOI 10.1016/j.ccr.2012.02.017
   NAMBA M, 1980, GANN, V71, P621
   Narayanan K, 2009, BIOMATERIALS, V30, P4309, DOI 10.1016/j.biomaterials.2009.04.049
   Nash Carla L, 2002, SURG ONCOL CLIN N AM, V11, P459
   Nikitovic D, 2016, CURR DRUG DELIV, V13, P500, DOI 10.2174/1567201813666151109103013
   Nojilana N, 2016, S AFR MED J, V106, P477, DOI 10.7196/SAMJ.2016.V106I5.10674
   Ohashi S, 2015, GASTROENTEROLOGY, V149, P1700, DOI 10.1053/j.gastro.2015.08.054
   Ohlund D, 2017, J EXP MED, V214, P579, DOI 10.1084/jem.20162024
   Oskarsson T, 2013, BREAST, V22, PS66, DOI 10.1016/j.breast.2013.07.012
   Paiva B, 2016, BLOOD, V127, P1896, DOI 10.1182/blood-2015-08-665679
   Pavlov K, 2010, BIOCHEM SOC T, V38, P331, DOI 10.1042/BST0380331
   Payne LS, 2013, MOL CANCER RES, V11, P1129, DOI 10.1158/1541-7786.MCR-13-0236
   Petrova V, 2018, ONCOGENESIS, V7, P0, DOI 10.1038/s41389-017-0011-9
   Pickup MW, 2014, EMBO REP, V15, P1243, DOI 10.15252/embr.201439246
   Poh S, 2015, NANOMEDICINE-UK, V10, P1439, DOI 10.2217/NNM.14.237
   Pomo JM, 2016, CANCER CELL INT, V16, P0, DOI 10.1186/s12935-016-0318-1
   Pontiggia O, 2012, BREAST CANCER RES TR, V133, P459, DOI 10.1007/s10549-011-1766-x
   Priwitaningrum DL, 2016, J CONTROL RELEASE, V244, P257, DOI 10.1016/j.jconrel.2016.09.004
   Qiao PG, 2016, CLIN TRANSL ONCOL, V18, P47, DOI 10.1007/s12094-015-1335-6
   Raglow Z, 2015, CANCER LETT, V357, P448, DOI 10.1016/j.canlet.2014.12.011
   Rajesh Y, 2017, EXP CELL RES, V359, P299, DOI 10.1016/j.yexcr.2017.08.032
   Reticker-Flynn NE, 2012, NAT COMMUN, V3, P0, DOI 10.1038/ncomms2128
   Rice D, 2000, EUR J GASTROEN HEPAT, V12, P403, DOI 10.1097/00042737-200012040-00006
   Richards KE, 2017, ONCOGENE, V36, P1770, DOI 10.1038/onc.2016.353
   Rintoul RC, 2002, CLIN SCI, V102, P417, DOI 10.1042/CS20010216
   Rintoul RC, 2001, LANCET ONCOL, V2, P437, DOI 10.1016/S1470-2045(00)00421-6
   Villegas MR, 2015, ACS APPL MATER INTER, V7, P24075, DOI 10.1021/acsami.5b07116
   Rose S, 2013, CANCER DISCOV, V3, P7, DOI 10.1158/2159-8290.CD-ND2012-044
   Rudnick JA, 2012, CLIN EXP METASTAS, V29, P663, DOI 10.1007/s10585-012-9499-8
   Saito S, 2014, ONCOL REP, V32, P348, DOI 10.3892/or.2014.3216
   Sangaletti S, 2016, CELL REP, V17, P233, DOI 10.1016/j.celrep.2016.08.075
   Sarkar J, 2016, ANALYST, V141, P2553, DOI 10.1039/c6an00356g
   Sarper M, 2017, BREAST CANCER RES, V19, P0, DOI 10.1186/s13058-017-0822-9
   Sato N, 2016, CANCER SCI, V107, P569, DOI 10.1111/cas.12913
   Sato N, 2016, ACTA PHARM SIN B, V6, P101, DOI 10.1016/j.apsb.2016.01.002
   Scherzer MT, 2015, PLOS ONE, V10, P0, DOI 10.1371/journal.pone.0138065
   Schultz GS, 2009, WOUND REPAIR REGEN, V17, P153, DOI 10.1111/j.1524-475X.2009.00466.x
   Senthebane DA, 2017, INT J MOL SCI, V18, P0, DOI 10.3390/ijms18071586
   Serebriiskii I, 2008, MATRIX BIOL, V27, P573, DOI 10.1016/j.matbio.2008.02.008
   Sethi T, 1995, CANCER TREAT RES, V72, P111
   Sethi T, 1999, MOL BIOL CELL, V10, P1799, DOI 10.1091/mbc.10.6.1799
   Sethi T, 1999, NAT MED, V5, P662, DOI 10.1038/9511
   Shao N, 2015, CANCER LETT, V364, P165, DOI 10.1016/j.canlet.2015.05.009
   Shen YF, 2012, INT J GYNECOL CANCER, V22, P1316, DOI 10.1097/IGC.0b013e318263ef34
   SHIMADA Y, 1992, CANCER, V69, P277, DOI 10.1002/1097-0142(19920115)69:2<277::AID-CNCR2820690202>3.0.CO;2-C
   Shologu N, 2016, DRUG DISCOV TODAY, V21, P1521, DOI 10.1016/j.drudis.2016.06.001
   Simian M, 2017, J CELL BIOL, V216, P31, DOI 10.1083/jcb.201610056
   Skardal A, 2016, BIOTECHNOL BIOENG, V113, P2020, DOI 10.1002/bit.25950
   Somdyala NIM, 2010, INT J CANCER, V127, P2420, DOI 10.1002/ijc.25246
   Soritau O, 2010, ROM J MORPHOL EMBRYO, V51, P259
   Spivey KA, 2012, ONCOGENE, V31, P2362, DOI 10.1038/onc.2011.406
   Sung KE, 2014, ADV DRUG DELIVER REV, V79-80, P68, DOI 10.1016/j.addr.2014.07.002
   Talukdar S, 2011, BIOMATERIALS, V32, P2149, DOI 10.1016/j.biomaterials.2010.11.052
   Tamaki Y, 2012, J RADIAT RES, V53, P882, DOI 10.1093/jrr/rrs045
   Tan PHS, 2011, BIOMATERIALS, V32, P6131, DOI 10.1016/j.biomaterials.2011.04.084
   Tanis T, 2014, ARCH ORAL BIOL, V59, P1155, DOI 10.1016/j.archoralbio.2014.07.005
   Tanner K, 2015, SCI TRANSL MED, V7, P0, DOI 10.1126/scitranslmed.3009367
   Thakur R, 2016, PHARMACOL THERAPEUT, V168, P61, DOI 10.1016/j.pharmthera.2016.09.002
   Tiwari A, 2016, CURR PROTOC STEM CEL, V36, P11
   Tomasini-Johansson BR, 2001, J BIOL CHEM, V276, P23430, DOI 10.1074/jbc.M103467200
   Tommelein J, 2015, FRONT ONCOL, V5, P0, DOI 10.3389/fonc.2015.00063
   Torzilli PA, 2012, SEMIN CANCER BIOL, V22, P385, DOI 10.1016/j.semcancer.2012.05.002
   Troester MA, 2009, CLIN CANCER RES, V15, P7020, DOI 10.1158/1078-0432.CCR-09-1126
   Uchinaka A, 2017, EUR J CARDIO-THORAC, V51, P457, DOI 10.1093/ejcts/ezw296
   Underwood TJ, 2015, J PATHOL, V235, P466, DOI 10.1002/path.4467
   VEALE RB, 1989, S AFR J SCI, V85, P375
   Vidi Pierre-Alexandre, 2013, METHODS MOL BIOL, V945, P193, DOI 10.1007/978-1-62703-125-7_13
   Voiles L, 2014, ONCOL REP, V32, P1897, DOI 10.3892/or.2014.3438
   Wang JZ, 2016, MAT SCI ENG C-MATER, V62, P215, DOI 10.1016/j.msec.2016.01.045
   Wang JF, 2016, J TRANSL MED, V14, P0, DOI 10.1186/s12967-016-0788-x
   Wang T, 2017, MOL CANCER RES, V15, P3, DOI 10.1158/1541-7786.MCR-16-0192
   Wang Y, 2016, ANN SURG, V264, P804, DOI 10.1097/SLA.0000000000001928
   Weigelt B, 2014, ADV DRUG DELIVER REV, V69, P42, DOI 10.1016/j.addr.2014.01.001
   Weiswald LB, 2015, NEOPLASIA, V17, P1, DOI 10.1016/j.neo.2014.12.004
   Wernert N, 1997, VIRCHOWS ARCH, V430, P433, DOI 10.1007/s004280050053
   Wight TN, 2011, AM J PHYSIOL-GASTR L, V301, PG950, DOI 10.1152/ajpgi.00132.2011
   Wilson C, 2016, ENDOCR-RELAT CANCER, V23, PR567, DOI 10.1530/ERC-16-0238
   Wintzell M, 2012, BMC CANCER, V12, P0, DOI 10.1186/1471-2407-12-359
   Wisniewski JR, 2009, NAT METHODS, V6, P359, DOI 10.1038/NMETH.1322
   Wong C, 2011, P NATL ACAD SCI USA, V108, P2426, DOI 10.1073/pnas.1018382108
   Xi RX, 2016, ONCOTARGET, V7, P57050, DOI 10.18632/oncotarget.10959
   Xiong G, 2015, INTEGR BIOL-UK, V7, P1518, DOI 10.1039/c5ib00157a
   Xiong GF, 2014, BMC CANCER, V14, P0, DOI 10.1186/1471-2407-14-1
   Yan XJ, 2015, LAB CHIP, V15, P2634, DOI 10.1039/c5lc00313j
   Yang H, 2015, ONCOTARGET, V6, P26079, DOI 10.18632/oncotarget.4581
   Yao HR, 2016, BREAST CANCER RES TR, V157, P489, DOI 10.1007/s10549-016-3844-6
   Yata T, 2015, MOL CANCER, V14, P0, DOI 10.1186/s12943-015-0383-4
   Yoshimoto T, 2014, BIOCHEM BIOPH RES CO, V455, P251, DOI 10.1016/j.bbrc.2014.10.154
   Yousif NG, 2014, CELL BIOL INT, V38, P85, DOI 10.1002/cbin.10184
   Yu LF, 2015, BIOMED MICRODEVICES, V17, P0, DOI 10.1007/s10544-014-9918-5
   Yu WW, 2015, MOL CLIN ONCOL, V3, P185, DOI 10.3892/mco.2014.444
   Yuan J, 2015, BREAST CANCER RES, V17, P0, DOI 10.1186/s13058-015-0579-y
   Zhang B, 2016, BIOMATERIALS, V103, P12, DOI 10.1016/j.biomaterials.2016.06.048
   Zhang HF, 2016, STEM CELLS, V34, P2040, DOI 10.1002/stem.2395
   Zhao B, 2009, CANCER CELL, V16, P363, DOI 10.1016/j.ccr.2009.10.008
   Zhao RH, 2012, J THORAC CARDIOV SUR, V144, P1192, DOI 10.1016/j.jtcvs.2012.08.008
   Zhou LL, 2016, TUMOR BIOL, V37, P14235, DOI 10.1007/s13277-016-5293-6
   Zhu JQ, 2014, HISTOL HISTOPATHOL, V29, P1083, DOI 10.14670/HH-29.1083
NR 219
TC 83
Z9 88
U1 2
U2 26
PU MDPI
PI BASEL
PA ST ALBAN-ANLAGE 66, CH-4052 BASEL, SWITZERLAND
SN 
EI 1422-0067
J9 INT J MOL SCI
JI Int. J. Mol. Sci.
PD OCT 15
PY 2018
VL 19
IS 10
BP 
EP 
DI 10.3390/ijms19102861
PG 32
WC Biochemistry & Molecular Biology; Chemistry, Multidisciplinary
SC Biochemistry & Molecular Biology; Chemistry
GA GY9HB
UT WOS:000448951000016
PM 30241395
DA 2023-09-23
ER

PT J
AU Nakamura, M
   Suetsugu, A
   Hasegawa, K
   Satake, T
   Kunisada, T
   Shimizu, M
   Saji, S
   Moriwaki, H
   Hoffman, RM
AF Nakamura, Miki
   Suetsugu, Atsushi
   Hasegawa, Kosuke
   Satake, Tomoyuki
   Kunisada, Takahiro
   Shimizu, Masahito
   Saji, Shigetoyo
   Moriwaki, Hisataka
   Hoffman, Robert M.
TI Color-coded Imaging Distinguishes Cancer Cells, Stromal Cells, and Recombinant Cancer-stromal Cells in the Tumor Microenvironment During Metastasis
SO ANTICANCER RESEARCH
LA English
DT Article
DE Colon 26; colorectal cancer; RFP; GFP mouse; recombinant cell; tumor-associated macrophage; cancer associated fibroblast; metastasis; red fluorescent protein; color coded imaging
ID transgenic nude-mouse; pancreatic-cancer; fluorescent proteins; real-time; in-vivo; host; mice; model; lymphoma; specimens
AB Background/Aim: Our laboratory pioneered color-coded imaging of the tumor microenvironment (TME). We observed recruitment of cancer and stromal cells to the TME and recombination between cancer and stromal cells. The aim of the present study was to observe the dynamics of the TME by color-coded imaging during metastasis and in the formation of a pre-metastatic niche. Materials and Methods: Red-fluorescent protein (RFP-expressing) mouse colon-cancer 26 cells were initially injected subcutaneously in green fluorescent protein (GFP) nude mice. The resulting subcutaneous tumors were harvested and cultured. The cultured subcutaneous tumors contained RFP colon cancer cells, GFP stromal cells and recombinant cancer-stromal cells expressing yellow fluorescence. After 14 days culture, the cells were injected into the spleen. Results: After splenic injection, colon-cancer 26 metastases were observed in the liver, ascites, and bone marrow. Using the Olympus FV1000 confocal microscope, the cells cultured from tumors and metastasis in each site were visualized. RFP colon-cancer cells, GFP stromal cells derived from host GFP nude mice, and recombinant yellow-fluorescent cells were observed in each organ. In addition, in the liver, areas with only GFP stromal cells were observed and assumed to be a pre-metastatic niche. Conclusion: Color-coded imaging demonstrated the dynamics of colon cancer and stromal cells at different metastatic sites including the formation of recombinant cancer-stromal cells.
C1 [Nakamura, Miki; Suetsugu, Atsushi; Hasegawa, Kosuke; Satake, Tomoyuki; Kunisada, Takahiro; Shimizu, Masahito; Saji, Shigetoyo; Moriwaki, Hisataka] Gifu Univ, Grad Sch Med, Gifu, Japan.
   [Suetsugu, Atsushi; Hoffman, Robert M.] AntiCancer Inc, 7917 Ostrow St, San Diego, CA 92111 USA.
   [Suetsugu, Atsushi; Hoffman, Robert M.] Univ Calif San Diego, Dept Surg, San Diego, CA 92103 USA.
C3 Gifu University; Anti Cancer Inc; University of California System; University of California San Diego
RP Hoffman, RM (通讯作者)，AntiCancer Inc, 7917 Ostrow St, San Diego, CA 92111 USA.; Suetsugu, A (通讯作者)，Gifu Univ, Dept Gastroenterol, Grad Sch Med, 1-1 Yanagido, Gifu 5011194, Japan.
EM asue@gifu-u.ac.jp; all@anticancer.com
CR Amoh Y, 2005, CANCER RES, V65, P5352, DOI 10.1158/0008-5472.CAN-05-0821
   Bouvet M, 2006, CANCER RES, V66, P11293, DOI 10.1158/0008-5472.CAN-06-2662
   Glinsky GV, 2006, CELL CYCLE, V5, P191, DOI 10.4161/cc.5.2.2320
   Gupta GP, 2006, CELL, V127, P679, DOI 10.1016/j.cell.2006.11.001
   Hoffman RM, 2006, NAT PROTOC, V1, P775, DOI 10.1038/nprot.2006.109
   Hoffman RM, 2006, NAT PROTOC, V1, P928, DOI 10.1038/nprot.2006.119
   Hoffman RM, 2014, METHODS MOL BIOL, V1194, P353, DOI 10.1007/978-1-4939-1215-5_20
   Kaplan RN, 2005, NATURE, V438, P820, DOI 10.1038/nature04186
   Matsumoto T, 2016, ANTICANCER RES, V36, P1473
   Matsumoto T, 2015, ANTICANCER RES, V35, P4647
   Menen RS, 2012, IN VIVO, V26, P565
   Nakamura M, 2017, J CELL BIOCHEM, V118, P4216, DOI 10.1002/jcb.26068
   Okabe M, 1997, FEBS LETT, V407, P313, DOI 10.1016/S0014-5793(97)00313-X
   PAGET S, 1989, CANCER METAST REV, V8, P98
   Sceneay J, 2013, CANCER METAST REV, V32, P449, DOI 10.1007/s10555-013-9420-1
   Snyder CS, 2013, PANCREAS, V42, P952, DOI 10.1097/MPA.0b013e31828643df
   Suetsugu A, 2012, ANTICANCER RES, V32, P3063
   Suetsugu A, 2012, J CELL BIOCHEM, V113, P2290, DOI 10.1002/jcb.24099
   Suetsugu A, 2012, ANTICANCER RES, V32, P1175
   Suetsugu A, 2011, J CELL BIOCHEM, V112, P949, DOI 10.1002/jcb.23011
   Uchugonova A, 2013, J CELL BIOCHEM, V114, P99, DOI 10.1002/jcb.24305
   Yamauchi K, 2012, ANTICANCER RES, V32, P39
   Yang M, 2004, CANCER RES, V64, P8651, DOI 10.1158/0008-5472.CAN-04-3118
   Yang M, 2003, P NATL ACAD SCI USA, V100, P14259, DOI 10.1073/pnas.2436101100
   Yang M, 2007, CANCER RES, V67, P5195, DOI 10.1158/0008-5472.CAN-06-4590
   Yang M, 2009, J CELL BIOCHEM, V106, P279, DOI 10.1002/jcb.21999
NR 26
TC 5
Z9 5
U1 1
U2 7
PU INT INST ANTICANCER RESEARCH
PI ATHENS
PA EDITORIAL OFFICE 1ST KM KAPANDRITIOU-KALAMOU RD KAPANDRITI, PO BOX 22, ATHENS 19014, GREECE
SN 0250-7005
EI 1791-7530
J9 ANTICANCER RES
JI Anticancer Res.
PD AUG 15
PY 2018
VL 38
IS 8
BP 4417
EP 4423
DI 10.21873/anticanres.12743
PG 7
WC Oncology
SC Oncology
GA HA1CF
UT WOS:000449948300003
PM 30061205
DA 2023-09-23
ER

PT J
AU Luo, Q
   Wang, CQ
   Yang, LY
   Gao, XM
   Sun, HT
   Zhang, Y
   Zhang, KL
   Zhu, Y
   Zheng, Y
   Sheng, YY
   Lu, L
   Jia, HL
   Yu, WQ
   Liu, J
   Dong, QZ
   Qin, LX
AF Luo, Qin
   Wang, Chao-Qun
   Yang, Lu-Yu
   Gao, Xiao-Mei
   Sun, Hao-Ting
   Zhang, Yu
   Zhang, Kai-Li
   Zhu, Ying
   Zheng, Yan
   Sheng, Yuan-Yuan
   Lu, Lu
   Jia, Hu-Liang
   Yu, Wen-Qiang
   Liu, Jie
   Dong, Qiong-Zhu
   Qin, Lun-Xiu
TI FOXQ1/NDRG1 axis exacerbates hepatocellular carcinoma initiation via enhancing crosstalk between fibroblasts and tumor cells
SO CANCER LETTERS
LA English
DT Article
DE Hepatocellular carcinoma; Cancer associated fibroblast; Initiation; Forkhead box Q1; N-myc downstream-regulated gene 1
ID hepatic stellate cell; pancreatic-cancer; signal transducer; breast-cancer; expression; metastasis; activation; growth; stat6; leflunomide
AB Cancer associated fibroblast (CAF) is a well-known microenvironment contributor for the development of hepatocellular carcinoma (HCC), while forkhead box (FOX) proteins are also critical to exacerbate HCC malignancy. However, whether FOX proteins are involved in the crosstalk between CAFs and HCC cells remains unclear. In the present study, we reveal that CAF5 induce forkhead box Q1 (FOXQ1) expression, and N-myc downstream-regulated gene 1 (NDRG1) is therefore trans-activated to enhance HCC initiation, Intriguingly, pSTAT6/C-C motif chemokine ligand 26 (CCL26) signaling is induced by FOXQ1/NDRG1 axis, thus recruiting hepatic stellate cells (HSCs), the main cellular source of CAFs, to the tumor micro environment. Thereby, tumor initiating properties are enhanced at least partly through a positive feedback loop between CAFs and HCC cells. Importantly, leflunomide, a pSTAT6 inhibitor that has been approved for the treatment of rheumatoid arthritis, significantly blocks the loop and HCC progression. High expression of CAF marker, ACTA2, and induced FOXQ1/NDRG1 axis in HCC tissues predict unfavorable prognosis. Collectively, our findings uncover a positive feedback loop between CAF5 and FOXQ1/NDRG1 axis in neoplastic cells to drive HCC initiation, thus providing new potential therapeutic targets for HCC. (C) 2017 Elsevier B.V. All rights reserved.
C1 [Luo, Qin; Wang, Chao-Qun; Yang, Lu-Yu; Gao, Xiao-Mei; Sun, Hao-Ting; Zhang, Yu; Zhang, Kai-Li; Zhu, Ying; Zheng, Yan; Sheng, Yuan-Yuan; Lu, Lu; Jia, Hu-Liang; Yu, Wen-Qiang; Dong, Qiong-Zhu; Qin, Lun-Xiu] Fudan Univ, Dept Gen Surg, Huashan Hosp, 12 Urumqi Rd M, Shanghai 200040, Peoples R China.
   [Luo, Qin; Wang, Chao-Qun; Yang, Lu-Yu; Gao, Xiao-Mei; Sun, Hao-Ting; Zhang, Yu; Zhang, Kai-Li; Zhu, Ying; Zheng, Yan; Sheng, Yuan-Yuan; Lu, Lu; Jia, Hu-Liang; Yu, Wen-Qiang; Dong, Qiong-Zhu; Qin, Lun-Xiu] Fudan Univ, Canc Metastasis Inst, 12 Urumqi Rd M, Shanghai 200040, Peoples R China.
   [Luo, Qin; Wang, Chao-Qun; Yang, Lu-Yu; Gao, Xiao-Mei; Sun, Hao-Ting; Zhang, Yu; Zhang, Kai-Li; Zhu, Ying; Zheng, Yan; Sheng, Yuan-Yuan; Lu, Lu; Jia, Hu-Liang; Yu, Wen-Qiang; Dong, Qiong-Zhu; Qin, Lun-Xiu] Fudan Univ, Inst Biomed Sci, 131 Dong An Rd, Shanghai 200032, Peoples R China.
   [Liu, Jie] Fudan Univ, Huashan Hosp, Dept Digest Dis, Shanghai, Peoples R China.
C3 Fudan University; Fudan University; Fudan University; Fudan University
RP Qin, LX (通讯作者)，Fudan Univ, Dept Gen Surg, Huashan Hosp, 12 Urumqi Rd M, Shanghai 200040, Peoples R China.; Qin, LX (通讯作者)，Fudan Univ, Canc Metastasis Inst, 12 Urumqi Rd M, Shanghai 200040, Peoples R China.; Dong, QZ (通讯作者)，Fudan Univ, Inst Biomed Sci, 131 Dong An Rd, Shanghai 200032, Peoples R China.
EM qzhdong@fudan.edu.cn; qinlx@fudan.edu.cn
FU "973" State Key Basic Research Program of China [2014CB542101, 2013CB910500]; National Key Research and Development Program of China [2017YFC1308604]; China National Key Projects for Infectious Disease [2012ZX10002-012]
CR Azzariti A, 2016, HEPATOLOGY, V64, P2103, DOI 10.1002/hep.28835
   Bae DH, 2013, J CLIN PATHOL, V66, P911, DOI 10.1136/jclinpath-2013-201692
   Bao B, 2014, J BIOL CHEM, V289, P14520, DOI 10.1074/jbc.M113.532887
   Benayoun BA, 2011, TRENDS GENET, V27, P224, DOI 10.1016/j.tig.2011.03.003
   Chan LH, 2015, MOL CELLS, V38, P202, DOI 10.14348/molcells.2015.2356
   Chen WL, 2016, CANCER CELL, V30, P779, DOI 10.1016/j.ccell.2016.09.006
   Chi HC, 2016, CELL DEATH DIS, V7, P0, DOI 10.1038/cddis.2016.227
   Chiba Y, 2009, AM J RESP CELL MOL, V41, P516, DOI 10.1165/rcmb.2008-0163OC
   Dou CW, 2015, ONCOTARGET, V6, P13216, DOI 10.18632/oncotarget.3916
   Dutkowski J, 2013, NAT BIOTECHNOL, V31, P38, DOI 10.1038/nbt.2463
   Hoeck J, 2001, J IMMUNOL, V167, P3216, DOI 10.4049/jimmunol.167.6.3216
   Hosoi F, 2009, CANCER RES, V69, P4983, DOI 10.1158/0008-5472.CAN-08-4882
   Huang WJ, 2015, GASTROENTEROLOGY, V149, P1053, DOI 10.1053/j.gastro.2015.05.058
   Huang WJ, 2015, HEPATOLOGY, V61, P1920, DOI 10.1002/hep.27756
   Ji JL, 2015, HEPATOLOGY, V62, P481, DOI 10.1002/hep.27822
   Jiang XC, 2016, CELL DEATH DIS, V7, P0, DOI 10.1038/cddis.2016.398
   Kim JH, 2014, PLOS MED, V11, P0, DOI 10.1371/journal.pmed.1001770
   Lam EWF, 2013, NAT REV CANCER, V13, P482, DOI 10.1038/nrc3539
   Latchoumycandane C, 2007, HEPATOLOGY, V45, P412, DOI 10.1002/hep.21475
   Lau EYT, 2016, CELL REP, V15, P1175, DOI 10.1016/j.celrep.2016.04.019
   Li ZW, 2015, CLIN CANCER RES, V21, P844, DOI 10.1158/1078-0432.CCR-14-2437
   Luo Q, 2015, CARCINOGENESIS, V36, P1201, DOI 10.1093/carcin/bgv108
   Luo Q, 2015, ONCOTARGET, V6, P6989, DOI 10.18632/oncotarget.3136
   Magness ST, 2004, HEPATOLOGY, V40, P1151, DOI 10.1002/hep.20427
   Mandal PK, 2015, J MED CHEM, V58, P8970, DOI 10.1021/acs.jmedchem.5b01321
   Mazzocca A, 2010, HEPATOLOGY, V51, P523, DOI 10.1002/hep.23285
   Meng FY, 2015, CANCER RES, V75, P584, DOI 10.1158/0008-5472.CAN-13-3029
   Morin F, 2017, FREE RADICAL BIO MED, V108, P192, DOI 10.1016/j.freeradbiomed.2017.03.035
   Murakami Y, 2013, J BIOL CHEM, V288, P25025, DOI 10.1074/jbc.M113.472068
   Muramatsu S, 2013, HEPATOLOGY, V58, P218, DOI 10.1002/hep.26345
   Myatt SS, 2007, NAT REV CANCER, V7, P847, DOI 10.1038/nrc2223
   Olsan EE, 2011, P NATL ACAD SCI USA, V108, P18067, DOI 10.1073/pnas.1111966108
   Park HJ, 2011, EMBO MOL MED, V3, P21, DOI 10.1002/emmm.201000107
   Park YH, 2016, ONCOGENE, V35, P3503, DOI 10.1038/onc.2015.411
   Peng XD, 2015, CANCER BIOL THER, V16, P1099, DOI 10.1080/15384047.2015.1047568
   Ross JB, 2015, NAT CELL BIOL, V17, P651, DOI 10.1038/ncb3148
   Sharma R, 2015, J CELL SCI, V128, P695, DOI 10.1242/jcs.156588
   Song IS, 2015, GASTROENTEROLOGY, V149, P1006, DOI 10.1053/j.gastro.2015.06.007
   Song J, 2015, CANCER LETT, V356, P713, DOI 10.1016/j.canlet.2014.10.021
   Song Y, 2013, ONCOL LETT, V6, P1539, DOI 10.3892/ol.2013.1636
   Steijger T, 2013, NAT METHODS, V10, P1177, DOI 10.1038/NMETH.2714
   Sung WK, 2012, NAT GENET, V44, P765, DOI 10.1038/ng.2295
   Teschner S, 2010, IMMUNOTHERAPY-UK, V2, P637, DOI 10.2217/IMT.10.52
   van Zijl F, 2009, ONCOGENE, V28, P4022, DOI 10.1038/onc.2009.253
   Xia LM, 2014, HEPATOLOGY, V59, P958, DOI 10.1002/hep.26735
   Xu L, 2005, GUT, V54, P142, DOI 10.1136/gut.2004.042127
   Zhang HJ, 2011, CANCER RES, V71, P1292, DOI 10.1158/0008-5472.CAN-10-2825
NR 47
TC 48
Z9 52
U1 1
U2 20
PU ELSEVIER IRELAND LTD
PI CLARE
PA ELSEVIER HOUSE, BROOKVALE PLAZA, EAST PARK SHANNON, CO, CLARE, 00000, IRELAND
SN 0304-3835
EI 1872-7980
J9 CANCER LETT
JI Cancer Lett.
PD MAR 28
PY 2018
VL 417
IS 
BP 21
EP 34
DI 10.1016/j.canlet.2017.12.021
PG 14
WC Oncology
SC Oncology
GA FW1PD
UT WOS:000425071000003
PM 29248714
DA 2023-09-23
ER

PT J
AU Liu, X
   Zhang, S
   Gang, QW
   Shen, SK
   Zhang, J
   Lun, Y
   Xu, DD
   Duan, ZQ
   Xin, SJ
AF Liu, Xun
   Zhang, Shuai
   Gang, Qinwei
   Shen, Shikai
   Zhang, Jian
   Lun, Yu
   Xu, Dongdong
   Duan, Zhiquan
   Xin, Shijie
TI Interstitial fibrosis in papillary thyroid microcarcinoma and its association with biological behavior
SO ONCOLOGY LETTERS
LA English
DT Article
DE papillary thyroid microcarcinoma; interstitial fibrosis; cancer-associated fibroblasts
ID cancer-associated fibroblasts; fibrotic focus; expression; galectin-3; cytokeratin-19; progression; metastasis; diagnosis; growth; cells
AB Previous studies have revealed that fibrosis may affect the biological behavior of tumors, however associated research on papillary thyroid microcarcinoma (PTMC) is rare. The aim of the present study was to explore the association between interstitial fibrosis (IF) and the biological behavior of PTMC. In the present study, a total of 511 consecutive cases of PTMC were evaluated for the presence of IF and its association with clinical parameters and pathologic biomarkers. IF was identified in 340 of the 511 consecutive cases and it was significantly associated with the age (P= 0.033), tumor diameter (P= 0.017) and lymphocytic metastasis (P< 0.001) of the patient. There were significantly more female in the fibrosis group than in fibrosis-absent group (P= 0.024). In the analysis of clinical biomarkers using immunohistochemistical staining, IF was significantly associated with cytokeratin 19 (P= 0.008) and galectin-3 (P= 0.022). Analysis of patient outcomes indicated that IF was an independent prognostic factor of recurrence (hazard ratio = 2.181; 95% confidence interval = 1.163-4.090; P= 0.015). These findings suggest that the combined effect of a patient's age, sex and tumor size may potentially contribute to fibrotic lesions and IF was a factor contributing to poor prognosis in patients with PTMC.
C1 [Liu, Xun; Zhang, Shuai; Zhang, Jian; Lun, Yu; Xu, Dongdong; Duan, Zhiquan; Xin, Shijie] China Med Univ, Dept Vasc & Thyroid Surg, Hosp 1, 155 Nanjing Bei St, Shenyang 110001, Liaoning, Peoples R China.
   [Gang, Qinwei; Shen, Shikai] Peoples Hosp Liaoning, Dept Gen Surg, Shenyang 110016, Liaoning, Peoples R China.
C3 China Medical University
RP Zhang, J (通讯作者)，China Med Univ, Dept Vasc & Thyroid Surg, Hosp 1, 155 Nanjing Bei St, Shenyang 110001, Liaoning, Peoples R China.
EM jianzhang@cmu.edu.cn
CR Chen XY, 2017, CELL DEATH DIFFER, V24, P1431, DOI 10.1038/cdd.2016.152
   Cheung CC, 2001, MODERN PATHOL, V14, P338, DOI 10.1038/modpathol.3880312
   Chow SM, 2003, CANCER-AM CANCER SOC, V98, P31, DOI 10.1002/cncr.11442
   de Matos PS, 2005, HISTOPATHOLOGY, V47, P391, DOI 10.1111/j.1365-2559.2005.02221.x
   Dencic TI, 2013, MED ONCOL, V30, P0, DOI 10.1007/s12032-012-0362-1
   Edge SB, 2010, ANN SURG ONCOL, V17, P1471, DOI 10.1245/s10434-010-0985-4
   Erkilic S, 2002, ENDOCR PATHOL, V13, P207, DOI 10.1385/EP:13:3:207
   FISHER ER, 1983, BREAST CANCER RES TR, V3, P39, DOI 10.1007/BF01806233
   Giannini R, 2003, THYROID, V13, P765, DOI 10.1089/105072503768499662
   Hartl DM, 2012, ANN SURG, V255, P777, DOI 10.1097/SLA.0b013e31824b7b68
   Haugen BR, 2016, THYROID, V26, P1, DOI 10.1089/thy.2015.0020
   Htwe TT, 2010, SINGAP MED J, V51, P856
   Hwang RF, 2008, CANCER RES, V68, P918, DOI 10.1158/0008-5472.CAN-07-5714
   Inaba M, 2002, ENDOCR PATHOL, V13, P219, DOI 10.1385/EP:13:3:219
   ISARANGKUL W, 1993, ARCH PATHOL LAB MED, V117, P645
   Kammori M, 2014, ENDOCR J, V61, P1
   Kim TY, 2008, BMC CANCER, V8, P0, DOI 10.1186/1471-2407-8-296
   Kondo T, 2016, BRIT J CANCER, V115, P34, DOI 10.1038/bjc.2016.155
   Kozel PJ, 1998, J BIOL CHEM, V273, P18693, DOI 10.1074/jbc.273.30.18693
   Kreft A, 2005, VIRCHOWS ARCH, V447, P9, DOI 10.1007/s00428-005-1227-1
   Kumar V, 2017, CANCER CELL, V32, P654, DOI 10.1016/j.ccell.2017.10.005
   LiVolsi VA, 2004, WHO CLASSIFICATION T, V0, P57
   McLeod DSA, 2013, LANCET, V381, P1046, DOI 10.1016/S0140-6736(12)62205-3
   Miura K, 2017, LUNG CANCER, V111, P88, DOI 10.1016/j.lungcan.2017.07.003
   Mujtaba SS, 2013, ANN SURG ONCOL, V20, P2842, DOI 10.1245/s10434-013-2955-0
   Nazareth MR, 2007, J IMMUNOL, V178, P5552, DOI 10.4049/jimmunol.178.9.5552
   Pacini F, 2012, BEST PRACT RES CL EN, V26, P421, DOI 10.1016/j.beem.2012.07.001
   Pang T, 2017, ONCOTARGET, V8, P76468, DOI 10.18632/oncotarget.20273
   Patron V, 2011, BMC CANCER, V11, P0, DOI 10.1186/1471-2407-11-8
   Pazaitou-Panayiotou K, 2007, THYROID, V17, P1085, DOI 10.1089/thy.2007.0005
   Roti E, 2006, J CLIN ENDOCR METAB, V91, P2171, DOI 10.1210/jc.2005-2372
   Sewell-Loftin MK, 2017, SCI REP-UK, V7, P0, DOI 10.1038/s41598-017-13006-x
   Tang WW, 2016, ONCOTARGETS THER, V9, P455, DOI 10.2147/OTT.S94514
   Tao LL, 2017, ONCOL LETT, V14, P2611, DOI 10.3892/ol.2017.6497
   Van den Eynden GG, 2007, HISTOPATHOLOGY, V51, P440, DOI 10.1111/j.1365-2559.2007.02761.x
   Zhang CY, 2009, CLIN CANCER RES, V15, P4017, DOI 10.1158/1078-0432.CCR-08-2824
   Zhang J, 2014, TUMOR BIOL, V35, P379, DOI 10.1007/s13277-013-1053-z
   Zhou HY, 2011, MOL VIS, V17, P3415
NR 38
TC 7
Z9 7
U1 1
U2 4
PU SPANDIDOS PUBL LTD
PI ATHENS
PA POB 18179, ATHENS, 116 10, GREECE
SN 1792-1074
EI 1792-1082
J9 ONCOL LETT
JI Oncol. Lett.
PD APR 15
PY 2018
VL 15
IS 4
BP 4937
EP 4943
DI 10.3892/ol.2018.7928
PG 7
WC Oncology
SC Oncology
GA GD9HA
UT WOS:000430822500119
PM 29552130
DA 2023-09-23
ER

PT J
AU Busek, P
   Mateu, R
   Zubal, M
   Kotackova, L
   Sedo, A
AF Busek, Petr
   Mateu, Rosana
   Zubal, Michal
   Kotackova, Lenka
   Sedo, Aleksi
TI Targeting fibroblast activation protein in cancer - Prospects and caveats
SO FRONTIERS IN BIOSCIENCE-LANDMARK
LA English
DT Article
DE Stroma targeted therapy; Cancer associated fibroblasts; Cancer therapy; Tumor microenvironment; Protease; Seprase; Cancer immunosuppression; Review
ID dipeptidyl-peptidase-iv; membrane-bound protease; phase-ii trial; carcinoma-associated fibroblasts; reactive stromal fibroblasts; antiplasmin-cleaving enzyme; invasive ductal carcinoma; monoclonal-antibody f-19; squamous-cell carcinoma; inhibits tumor-growth
AB Fibroblast activation protein (FAP, seprase) is a serine protease with post-proline dipeptidyl peptidase and endopeptidase enzymatic activity. FAP is upregulated in several tumor types, while its expression in healthy adult tissues is scarce. FAP molecule itself and FAP+ stromal cells play an important although probably context-dependent and tumor type-specific pathogenetic role in tumor progression. We provide an overview of FAP expression under both physiological and pathological conditions with focus on human malignancies. We also review and critically analyze the results of studies which used various strategies for the therapeutic targeting of FAP including the use of low molecular weight inhibitors, FAP activated prodrugs, anti-FAP antibodies and their conjugates, FAP-CAR T cells, and FAP vaccines. A unique enzymatic activity and selective expression in tumor microenvironment make FAP a promising therapeutic target. A better understanding of its role in individual tumor types, careful selection of patients, and identification of suitable combinations with currently available anticancer treatments will be critical for a successful translation of preclinically tested approaches of FAP targeting into clinical setting.
C1 [Busek, Petr; Mateu, Rosana; Zubal, Michal; Kotackova, Lenka; Sedo, Aleksi] Charles Univ Prague, Fac Med 1, Inst Biochem & Expt Oncol, Lab Canc Cell Biol, U Nemocnice 5, Prague 12853 2, Czech Republic.
C3 Charles University Prague
RP Sedo, A (通讯作者)，Charles Univ Prague, Fac Med 1, Inst Biochem & Expt Oncol, Lab Canc Cell Biol, U Nemocnice 5, Prague 12853 2, Czech Republic.
EM aleksi@cesnet.cz
FU Ministry of Health [15-31379A, Q28/1LFUK]; EATRIS-CZ [LM2015064];  [UNCE 204013]
CR Abbas O, 2010, MODERN PATHOL, V23, P1535, DOI 10.1038/modpathol.2010.142
   Acharya PS, 2006, HUM PATHOL, V37, P352, DOI 10.1016/j.humpath.2005.11.020
   Adams S, 2004, CANCER RES, V64, P5471, DOI 10.1158/0008-5472.CAN-04-0447
   Aertgeerts K, 2005, J BIOL CHEM, V280, P19441, DOI 10.1074/jbc.C500092200
   Aggarwal S, 2008, BIOCHEMISTRY-US, V47, P1076, DOI 10.1021/bi701921b
   Aimes RT, 2003, THROMB HAEMOSTASIS, V89, P561, DOI 10.1055/s-0037-1613388
   Akinboye ES, 2016, PROSTATE, V76, P703, DOI 10.1002/pros.23162
   [Anonymous], 2014, CELL DEATH DIS, V0, P0
   AOYAMA A, 1990, P NATL ACAD SCI USA, V87, P8296, DOI 10.1073/pnas.87.21.8296
   Ariga N, 2001, INT J CANCER, V95, P67, DOI 10.1002/1097-0215(20010120)95:1<67::AID-IJC1012>3.3.CO;2-L
   Arnold JN, 2014, CANCER IMMUNOL RES, V2, P121, DOI 10.1158/2326-6066.CIR-13-0150
   Artym VV, 2002, CARCINOGENESIS, V23, P1593, DOI 10.1093/carcin/23.10.1593
   Augoff K, 2014, ONCOL REP, V31, P2820, DOI 10.3892/or.2014.3162
   Bae S, 2008, BRIT J HAEMATOL, V142, P827, DOI 10.1111/j.1365-2141.2008.07241.x
   Bainbridge TW, 2017, SCI REP-UK, V7, P0, DOI 10.1038/s41598-017-12900-8
   Baird SK, 2015, APOPTOSIS, V20, P1483, DOI 10.1007/s10495-015-1166-5
   Baird SK, 2015, CLIN EXP METASTAS, V32, P507, DOI 10.1007/s10585-015-9723-4
   Balaziova E, 2011, MOL CELL BIOCHEM, V354, P283, DOI 10.1007/s11010-011-0828-z
   Barcellos-Hoff MH, 2009, HEALTH PHYS, V97, P446, DOI 10.1097/HP.0b013e3181b08a10
   Bauer S, 2004, J IMMUNOL, V172, P3930, DOI 10.4049/jimmunol.172.6.3930
   Bauer S, 2006, ARTHRITIS RES THER, V8, P0, DOI 10.1186/ar2080
   Bauer S, 2006, J IMMUNOL, V177, P2423, DOI 10.4049/jimmunol.177.4.2423
   Baum P, 2007, J DRUG TARGET, V15, P399, DOI 10.1080/10611860701453034
   Bhati R, 2008, AM J PATHOL, V172, P1381, DOI 10.2353/ajpath.2008.070988
   Brennen WN, 2014, PROSTATE, V74, P1308, DOI 10.1002/pros.22847
   Brennen WN, 2012, JNCI-J NATL CANCER I, V104, P1320, DOI 10.1093/jnci/djs336
   Brocks B, 2001, MOL MED, V7, P461, DOI 10.1007/BF03401851
   Brokopp CE, 2011, EUR HEART J, V32, P2713, DOI 10.1093/eurheartj/ehq519
   Brunker P, 2016, MOL CANCER THER, V15, P946, DOI 10.1158/1535-7163.MCT-15-0647
   Busek P, 2004, INT J BIOCHEM CELL B, V36, P408, DOI 10.1016/S1357-2725(03)00262-0
   Busek P, 2016, TUMOR BIOL, V37, P13961, DOI 10.1007/s13277-016-5274-9
   Busek P, 2016, PANCREATOLOGY, V16, P829, DOI 10.1016/j.pan.2016.06.001
   Busek P, 2015, HISTOCHEM CELL BIOL, V143, P497, DOI 10.1007/s00418-014-1292-0
   Cai F, 2013, BMB REP, V46, P252, DOI 10.5483/BMBRep.2013.46.5.172
   Calon A, 2012, CANCER CELL, V22, P571, DOI 10.1016/j.ccr.2012.08.013
   Canady J, 2013, J INVEST DERMATOL, V133, P647, DOI 10.1038/jid.2012.389
   Chen DH, 2006, CANCER RES, V66, P9977, DOI 10.1158/0008-5472.CAN-06-1499
   Chen H, 2009, EXP MOL PATHOL, V87, P189, DOI 10.1016/j.yexmp.2009.09.001
   Chen LL, 2017, BIOCHEM BIOPH RES CO, V487, P8, DOI 10.1016/j.bbrc.2017.03.039
   Chen MF, 2017, J CLIN INVEST, V127, P3689, DOI 10.1172/JCI94258
   Cheng JD, 2005, MOL CANCER THER, V4, P351
   Cheng JD, 2002, CANCER RES, V62, P4767
   Choe C, 2013, ANTICANCER RES, V33, P3715
   Christiansen VJ, 2007, ARCH BIOCHEM BIOPHYS, V457, P177, DOI 10.1016/j.abb.2006.11.006
   Chung KM, 2014, PLOS ONE, V9, P0, DOI 10.1371/journal.pone.0088772
   Cohen SJ, 2008, PANCREAS, V37, P154, DOI 10.1097/MPA.0b013e31816618ce
   Collins PJ, 2004, INT J BIOCHEM CELL B, V36, P2320, DOI 10.1016/j.biocel.2004.05.006
   Coppage AL, 2016, PLOS ONE, V11, P0, DOI 10.1371/journal.pone.0151269
   Cui YH, 2016, ONCOL REP, V35, P2952, DOI 10.3892/or.2016.4637
   da Silva RB, 2015, NAT IMMUNOL, V16, P850, DOI 10.1038/ni.3201
   De Willige SU, 2013, J THROMB HAEMOST, V11, P2029, DOI 10.1111/jth.12396
   de Willige SU, 2015, INT J CARDIOL, V178, P105, DOI 10.1016/j.ijcard.2014.10.091
   Deng LJ, 2017, J MED CHEM, V60, P5320, DOI 10.1021/acs.jmedchem.6b01755
   Denton AE, 2014, P NATL ACAD SCI USA, V111, P12139, DOI 10.1073/pnas.1412910111
   Denys H, 2008, CANCER LETT, V266, P263, DOI 10.1016/j.canlet.2008.02.068
   Ding LX, 2014, ONCOL LETT, V7, P699, DOI 10.3892/ol.2014.1788
   Dohi O, 2009, HISTOPATHOLOGY, V55, P432, DOI 10.1111/j.1365-2559.2009.03399.x
   Dolznig Helmut, 2005, CANCER IMMUN, V5, P10
   Du H, 2014, J CARDIOTHORAC SURG, V9, P0, DOI 10.1186/s13019-014-0147-z
   Dunshee DR, 2016, J BIOL CHEM, V291, P5986, DOI 10.1074/jbc.M115.710582
   Eager RM, 2009, CLIN ONCOL-UK, V21, P464, DOI 10.1016/j.clon.2009.04.007
   Eager RM, 2009, BMC CANCER, V9, P0, DOI 10.1186/1471-2407-9-263
   Edosada CY, 2006, FEBS LETT, V580, P1581, DOI 10.1016/j.febslet.2006.01.087
   El Khoury J, 2014, ARCH DERMATOL RES, V306, P359, DOI 10.1007/s00403-014-1456-8
   Errarte P, 2016, PLOS ONE, V11, P0, DOI 10.1371/journal.pone.0169105
   Fan MH, 2016, J BIOL CHEM, V291, P8070, DOI 10.1074/jbc.M115.701433
   Fang JX, 2016, MOL THER-ONCOLYTICS, V3, P0, DOI 10.1038/mto.2016.7
   Fang JX, 2016, INT J CANCER, V138, P1013, DOI 10.1002/ijc.29831
   Fassnacht M, 2005, CLIN CANCER RES, V11, P5566, DOI 10.1158/1078-0432.CCR-05-0699
   Fazakas C, 2011, PLOS ONE, V6, P0, DOI 10.1371/journal.pone.0020758
   Feig C, 2013, P NATL ACAD SCI USA, V110, P20212, DOI 10.1073/pnas.1320318110
   Fischer E, 2012, CLIN CANCER RES, V18, P6208, DOI 10.1158/1078-0432.CCR-12-0644
   Fluge O, 2006, THYROID, V16, P161
   Frese KK, 2007, NAT REV CANCER, V7, P645, DOI 10.1038/nrc2192
   Gao MQ, 2010, J CELL SCI, V123, P3507, DOI 10.1242/jcs.072900
   GARINCHESA P, 1990, P NATL ACAD SCI USA, V87, P7235, DOI 10.1073/pnas.87.18.7235
   Ge Y, 2006, BRIT J HAEMATOL, V133, P83, DOI 10.1111/j.1365-2141.2006.05976.x
   Ghersi G, 2002, J BIOL CHEM, V277, P29231, DOI 10.1074/jbc.M202770200
   Ghersi G, 2006, CANCER RES, V66, P4652, DOI 10.1158/0008-5472.CAN-05-1245
   Goldstein LA, 1997, BBA-MOL BASIS DIS, V1361, P11, DOI 10.1016/S0925-4439(97)00032-X
   Goldstein LA, 2000, J BIOL CHEM, V275, P2554, DOI 10.1074/jbc.275.4.2554
   Gong C, 2014, CANCER RES, V74, P4341, DOI 10.1158/0008-5472.CAN-14-0125
   Goodman JD, 2003, CLIN EXP METASTAS, V20, P459, DOI 10.1023/A:1025493605850
   Gorrell M, 2012, GOOGLE PATENTS PUB., V0, Patent No. [US2012/0053222 A1, 20120053222]
   Goscinski MA, 2008, ONCOLOGY-BASEL, V75, P49, DOI 10.1159/000151741
   Gottschalk S, 2013, PLOS ONE, V8, P0, DOI 10.1371/journal.pone.0082658
   Guo J, 2015, INT J CLIN EXP PATHO, V8, P10014
   Ha SY, 2014, PLOS ONE, V9, P0, DOI 10.1371/journal.pone.0099955
   Henriksson ML, 2011, AM J PATHOL, V178, P1387, DOI 10.1016/j.ajpath.2010.12.008
   Henry LR, 2007, CLIN CANCER RES, V13, P1736, DOI 10.1158/1078-0432.CCR-06-1746
   Herrera A, 2014, INT J CANCER, V134, P2984, DOI 10.1002/ijc.28613
   Herrera M, 2013, CANCER SCI, V104, P437, DOI 10.1111/cas.12096
   Herter S, 2017, CANCER IMMUNOL IMMUN, V66, P129, DOI 10.1007/s00262-016-1927-1
   Hofheinz RD, 2003, ONKOLOGIE, V26, P44, DOI 10.1159/000069863
   Hornig N, 2012, J IMMUNOTHER, V35, P418, DOI 10.1097/CJI.0b013e3182594387
   Hu MM, 2017, OMICS, V21, P38, DOI 10.1089/omi.2016.0159
   Hua X, 2011, DIAGN PATHOL, V6, P0, DOI 10.1186/1746-1596-6-111
   Huang CH, 2011, J BIOCHEM, V149, P685, DOI 10.1093/jb/mvr017
   Huang SC, 2011, J DRUG TARGET, V19, P487, DOI 10.3109/1061186X.2010.511225
   Huang Y, 2004, CANCER RES, V64, P2712, DOI 10.1158/0008-5472.CAN-03-3184
   Huang Y, 2011, CLIN EXP METASTAS, V28, P567, DOI 10.1007/s10585-011-9392-x
   Huber MA, 2006, J CUTAN PATHOL, V33, P145, DOI 10.1111/j.0303-6987.2006.00446.x
   Huber MA, 2003, J INVEST DERMATOL, V120, P182, DOI 10.1046/j.1523-1747.2003.12035.x
   Iwasa S, 2005, CANCER LETT, V227, P227, DOI 10.1016/j.canlet.2004.06.031
   Jackson KW, 2015, NEOPLASIA, V17, P43, DOI 10.1016/j.neo.2014.11.002
   Jacob M, 2012, CURR MOL MED, V12, P1220, DOI 10.2174/156652412803833607
   Jambunathan K, 2012, FEBS LETT, V586, P2507, DOI 10.1016/j.febslet.2012.06.015
   Jansen K, 2014, J MED CHEM, V57, P3053, DOI 10.1021/jm500031w
   Javidroozi M, 2012, DIS MARKERS, V32, P309, DOI 10.3233/DMA-2011-0889
   Ji TJ, 2016, ANGEW CHEM INT EDIT, V55, P1050, DOI 10.1002/anie.201506262
   Jia BN, 2016, ENDOCRINOLOGY, V157, P3023, DOI 10.1210/en.2016-1035
   Jia CC, 2013, PLOS ONE, V8, P0, DOI 10.1371/journal.pone.0063243
   Jia J, 2014, BMC CELL BIOL, V15, P0, DOI 10.1186/1471-2121-15-16
   Jiang GM, 2015, ONCOTARGET, V6, P25932, DOI 10.18632/oncotarget.4577
   Jin X, 2003, ANTICANCER RES, V23, P3195
   Ju MJ, 2009, AM J CLIN PATHOL, V131, P498, DOI 10.1309/AJCP86PPBNGOHNNL
   Jung YY, 2015, TUMOR BIOL, V36, P8685, DOI 10.1007/s13277-015-3594-9
   Kakarla S, 2013, MOL THER, V21, P1611, DOI 10.1038/mt.2013.110
   Kameswaran V, 2014, CELL METAB, V19, P135, DOI 10.1016/j.cmet.2013.11.016
   Kashyap MK, 2009, CANCER BIOL THER, V8, P36, DOI 10.4161/cbt.8.1.7090
   Kawase T, 2015, BMC GASTROENTEROL, V15, P0, DOI 10.1186/s12876-015-0340-0
   Keane FM, 2014, FEBS OPEN BIO, V4, P43, DOI 10.1016/j.fob.2013.12.001
   Kelly T, 1998, MODERN PATHOL, V11, P855
   KELLY TA, 1993, J AM CHEM SOC, V115, P12637, DOI 10.1021/ja00079a074
   Kennedy A, 2009, INT J CANCER, V124, P27, DOI 10.1002/ijc.23871
   Kermer V, 2012, MOL CANCER THER, V11, P1279, DOI 10.1158/1535-7163.MCT-12-0019
   Kidd S, 2012, PLOS ONE, V7, P0, DOI 10.1371/journal.pone.0030563
   Kim GJ, 2014, PLOS ONE, V9, P0, DOI 10.1371/journal.pone.0105094
   Kim H, 2016, DIS MARKERS, V2016, P1, DOI 10.1155/2016/4218989
   Koczorowska MM, 2016, MOL ONCOL, V10, P40, DOI 10.1016/j.molonc.2015.08.001
   Koperek O, 2007, INT J ONCOL, V31, P59
   Kraman M, 2010, SCIENCE, V330, P827, DOI 10.1126/science.1195300
   Larsson K, 2015, P NATL ACAD SCI USA, V112, P8070, DOI 10.1073/pnas.1424355112
   Laverman P, 2015, J NUCL MED, V56, P778, DOI 10.2967/jnumed.114.152959
   LeBeau AM, 2009, MOL CANCER THER, V8, P1378, DOI 10.1158/1535-7163.MCT-08-1170
   Lee HO, 2011, BMC CANCER, V11, P0, DOI 10.1186/1471-2407-11-245
   Lee J, 2005, CANCER RES, V65, P11156, DOI 10.1158/0008-5472.CAN-05-2805
   Lee J, 2017, TUMOR BIOL, V39, P0, DOI 10.1177/1010428317695534
   Lee KN, 2006, BLOOD, V107, P1397, DOI 10.1182/blood-2005-08-3452
   Lee KN, 2009, BIOCHEMISTRY-US, V48, P5149, DOI 10.1021/bi900257m
   Levy MT, 2002, LIVER, V22, P93, DOI 10.1034/j.1600-0676.2002.01503.x
   Levy MT, 1999, HEPATOLOGY, V29, P1768, DOI 10.1002/hep.510290631
   Li MM, 2016, MOL MED REP, V13, P2476, DOI 10.3892/mmr.2016.4868
   Liao D, 2009, PLOS ONE, V4, P0, DOI 10.1371/journal.pone.0007965
   Liao YD, 2013, J CANCER RES CLIN, V139, P1523, DOI 10.1007/s00432-013-1471-8
   Liao YH, 2017, ONCOTARGET, V8, P30050, DOI 10.18632/oncotarget.16274
   Liu F, 2015, PLOS ONE, V10, P0, DOI 10.1371/journal.pone.0116683
   Lo A, 2017, JCI INSIGHT, V2, P0, DOI 10.1172/jci.insight.92232
   Lo A, 2015, CANCER RES, V75, P2800, DOI 10.1158/0008-5472.CAN-14-3041
   Loeffler M, 2006, J CLIN INVEST, V116, P1955, DOI 10.1172/JCI26532
   Lopez JI, 2016, HUM PATHOL, V54, P100, DOI 10.1016/j.humpath.2016.03.009
   Luo N, 2014, TRANSL RES, V163, P232, DOI 10.1016/j.trsl.2013.11.008
   Lv BB, 2016, CANCER GENOM PROTEOM, V13, P201
   MATHEW S, 1995, GENOMICS, V25, P335, DOI 10.1016/0888-7543(95)80157-H
   Matrasova I, 2017, BIOMED PAP, V161, P252, DOI 10.5507/bp.2017.010
   Mazur A, 2016, PLOS ONE, V11, P0, DOI 10.1371/journal.pone.0150287
   Meng MY, 2016, TUMOR BIOL, V37, P10317, DOI 10.1007/s13277-016-4825-4
   Mentlein R, 2011, BIOL CHEM, V392, P199, DOI 10.1515/BC.2010.119
   Mersmann M, 2001, INT J CANCER, V92, P240, DOI 10.1002/1097-0215(200102)9999:9999<::AID-IJC1170>3.0.CO;2-U
   Messerschmidt SKE, 2009, J CONTROL RELEASE, V137, P69, DOI 10.1016/j.jconrel.2009.03.010
   Mhawech-Fauceglia P, 2015, CANCER MICROENVIRON, V8, P23, DOI 10.1007/s12307-014-0153-7
   Mikheeva SA, 2010, MOL CANCER, V9, P0, DOI 10.1186/1476-4598-9-194
   MILNER JM, 2006, ARTHRITIS RES THER, V8, P0
   MONSKY WL, 1994, CANCER RES, V54, P5702
   Mori Y, 2004, ONCOLOGY-BASEL, V67, P411, DOI 10.1159/000082926
   Mueller SC, 1999, J BIOL CHEM, V274, P24947, DOI 10.1074/jbc.274.35.24947
   Nagaraja AS, 2017, JCI INSIGHT, V2, P0, DOI 10.1172/jci.insight.93076
   Nakahara H, 1996, J BIOL CHEM, V271, P27221, DOI 10.1074/jbc.271.44.27221
   Narra K, 2007, CANCER BIOL THER, V6, P1691, DOI 10.4161/cbt.6.11.4874
   Nemunaitis J, 2006, CANCER INVEST, V24, P553, DOI 10.1080/07357900600894732
   Niedermeyer J, 1998, EUR J BIOCHEM, V254, P650, DOI 10.1046/j.1432-1327.1998.2540650.x
   Niedermeyer J, 2000, MOL CELL BIOL, V20, P1089, DOI 10.1128/MCB.20.3.1089-1094.2000
   Niedermeyer J, 1997, INT J CANCER, V71, P383, DOI 10.1002/(SICI)1097-0215(19970502)71:3<383::AID-IJC14>3.0.CO;2-H
   Niedermeyer J, 2001, INT J DEV BIOL, V45, P445
   Okada K, 2003, ONCOLOGY-BASEL, V65, P363, DOI 10.1159/000074650
   Okondo MC, 2017, NAT CHEM BIOL, V13, P46, DOI 10.1038/nchembio.2229
   Ostermann E, 2008, CLIN CANCER RES, V14, P4584, DOI 10.1158/1078-0432.CCR-07-5211
   Park JE, 1999, J BIOL CHEM, V274, P36505, DOI 10.1074/jbc.274.51.36505
   Park SY, 2015, BREAST CANCER RES TR, V149, P727, DOI 10.1007/s10549-015-3291-9
   Park YJ, 2016, CANCER LETT, V370, P222, DOI 10.1016/j.canlet.2015.10.021
   Patsouras D, 2015, MOL MED REP, V11, P4585, DOI 10.3892/mmr.2015.3259
   Pattabiraman DR, 2014, NAT REV DRUG DISCOV, V13, P497, DOI 10.1038/nrd4253
   Pennisi A, 2009, BRIT J HAEMATOL, V145, P775, DOI 10.1111/j.1365-2141.2009.07696.x
   PineiroSanchez ML, 1997, J BIOL CHEM, V272, P7595, DOI 10.1074/jbc.272.12.7595
   Poplawski SE, 2013, J MED CHEM, V56, P3467, DOI 10.1021/jm400351a
   Quail DF, 2013, NAT MED, V19, P1423, DOI 10.1038/nm.3394
   Rabenhold M, 2015, J CONTROL RELEASE, V201, P56, DOI 10.1016/j.jconrel.2015.01.022
   Ramirez-Montagut T, 2004, ONCOGENE, V23, P5435, DOI 10.1038/sj.onc.1207730
   Rasanen K, 2009, PLOS ONE, V4, P0, DOI 10.1371/journal.pone.0006879
   RETTIG WJ, 1993, CANCER RES, V53, P3327
   RETTIG WJ, 1994, INT J CANCER, V58, P385, DOI 10.1002/ijc.2910580314
   RETTIG WJ, 1988, P NATL ACAD SCI USA, V85, P3110, DOI 10.1073/pnas.85.9.3110
   RETTIG WJ, 1986, CANCER RES, V46, P6406
   Roberts EW, 2013, J EXP MED, V210, P1137, DOI 10.1084/jem.20122344
   Rovedatti L, 2011, INFLAMM BOWEL DIS, V17, P1251, DOI 10.1002/ibd.21446
   Rowton M, 2013, DEV DYNAM, V242, P1332, DOI 10.1002/dvdy.24033
   Ruger R, 2014, J CONTROL RELEASE, V186, P1, DOI 10.1016/j.jconrel.2014.04.050
   Saigusa S, 2011, INT J ONCOL, V38, P655, DOI 10.3892/ijo.2011.906
   Samaniego R, 2013, J INVEST DERMATOL, V133, P2255, DOI 10.1038/jid.2013.88
   Sanchez-Garrido MA, 2016, MOL METAB, V5, P1015, DOI 10.1016/j.molmet.2016.07.003
   Santos AM, 2009, J CLIN INVEST, V119, P3613, DOI 10.1172/JCI38988
   SCANLAN MJ, 1994, P NATL ACAD SCI USA, V91, P5657, DOI 10.1073/pnas.91.12.5657
   Schmidt A, 2001, EUR J BIOCHEM, V268, P1730, DOI 10.1046/j.1432-1033.2001.02046.x
   Schuberth PC, 2013, J TRANSL MED, V11, P0, DOI 10.1186/1479-5876-11-187
   Scott AM, 2003, CLIN CANCER RES, V9, P1639
   Sedo A, 2001, BBA-PROTEIN STRUCT M, V1550, P107, DOI 10.1016/S0167-4838(01)00278-3
   Shan LH, 2012, J CLIN PATHOL, V65, P888, DOI 10.1136/jclinpath-2012-200909
   Shi M, 2012, WORLD J GASTROENTERO, V18, P840, DOI 10.3748/wjg.v18.i8.840
   Sorrentino C, 2016, ONCOTARGET, V7, P64274, DOI 10.18632/oncotarget.11729
   Spaeth EL, 2009, PLOS ONE, V4, P0, DOI 10.1371/journal.pone.0004992
   Stremenova J, 2007, INT J ONCOL, V31, P785
   Taabazuing CY, 2017, CELL CHEM BIOL, V24, P507, DOI 10.1016/j.chembiol.2017.03.009
   Tahtis K, 2003, MOL CANCER THER, V2, P729
   Tan SY, 2017, PLOS ONE, V12, P0, DOI 10.1371/journal.pone.0171194
   Tannock IF, 2016, NEW ENGL J MED, V375, P1289, DOI 10.1056/NEJMsb1607705
   Tansi FL, 2017, ACTA BIOMATER, V54, P281, DOI 10.1016/j.actbio.2017.03.033
   Tansi FL, 2016, BIOMATERIALS, V88, P70, DOI 10.1016/j.biomaterials.2016.02.028
   Tanswell P, 2001, BRIT J CLIN PHARMACO, V51, P177
   Tchou J, 2013, HUM PATHOL, V44, P2549, DOI 10.1016/j.humpath.2013.06.016
   Terry SYA, 2016, J NUCL MED, V57, P467, DOI 10.2967/jnumed.115.162628
   Thomas L, 2008, J PHARMACOL EXP THER, V325, P175, DOI 10.1124/jpet.107.135723
   Tillmanns J, 2017, INT J CARDIOL, V232, P155, DOI 10.1016/j.ijcard.2017.01.037
   Tillmanns J, 2015, J MOL CELL CARDIOL, V87, P194, DOI 10.1016/j.yjmcc.2015.08.016
   Tillmanns J, 2013, INT J CARDIOL, V168, P3926, DOI 10.1016/j.ijcard.2013.06.061
   Tran E, 2013, J EXP MED, V210, P1125, DOI 10.1084/jem.20130110
   Tsai TY, 2010, J MED CHEM, V53, P6572, DOI 10.1021/jm1002556
   Tsujimoto H, 1999, MOL CARCINOGEN, V26, P298, DOI 10.1002/(SICI)1098-2744(199912)26:4<298::AID-MC8>3.0.CO;2-M
   Tulley S, 2014, J BIOL CHEM, V289, P15280, DOI 10.1074/jbc.M114.568501
   Tuxhorn JA, 2002, CLIN CANCER RES, V8, P2912
   van der Geest T, 2017, J NUCL MED, V58, P151, DOI 10.2967/jnumed.116.177931
   VANHOOF G, 1995, FASEB J, V9, P736, DOI 10.1096/fasebj.9.9.7601338
   Verdelli C, 2015, ENDOCR-RELAT CANCER, V22, P87, DOI 10.1530/ERC-14-0161
   Waldele S, 2015, ARTHRITIS RES THER, V17, P0, DOI 10.1186/s13075-015-0524-6
   Walsh MP, 2013, PLOS ONE, V8, P0, DOI 10.1371/journal.pone.0058860
   Wang J, 2017, EUR J PHARMACOL, V815, P166, DOI 10.1016/j.ejphar.2017.09.016
   Wang LCS, 2014, CANCER IMMUNOL RES, V2, P154, DOI 10.1158/2326-6066.CIR-13-0027
   Wang RF, 2013, EXP MOL PATHOL, V95, P350, DOI 10.1016/j.yexmp.2013.10.008
   Wang XM, 2005, HEPATOLOGY, V42, P935, DOI 10.1002/hep.20853
   Waster P, 2017, BRIT J CANCER, V117, P535, DOI 10.1038/bjc.2017.182
   Waster P, 2011, INT J ONCOL, V39, P193, DOI 10.3892/ijo.2011.1002
   Wei MT, 2017, ONCOTARGET, V8, P42262, DOI 10.18632/oncotarget.15040
   WELT S, 1994, J CLIN ONCOL, V12, P1193, DOI 10.1200/JCO.1994.12.6.1193
   Wen XY, 2017, ONCOL RES, V25, P629, DOI 10.3727/096504016X14768383625385
   Wen YA, 2010, CANCER SCI, V101, P2325, DOI 10.1111/j.1349-7006.2010.01695.x
   Wenlong Li, 2015, BIOTECHNOL LETT, V37, P1757, DOI 10.1007/s10529-015-1855-8
   Wesley UV, 1999, J EXP MED, V190, P311, DOI 10.1084/jem.190.3.311
   Wesley UV, 2004, INT J CANCER, V109, P855, DOI 10.1002/ijc.20091
   Wikberg ML, 2013, TUMOR BIOL, V34, P1013, DOI 10.1007/s13277-012-0638-2
   Wu XF, 2017, ONCOTARGET, V8, P52614, DOI 10.18632/oncotarget.17538
   Xia Q, 2017, IMMUNOPHARM IMMUNOT, V39, P37, DOI 10.1080/08923973.2016.1269337
   Xia Q, 2016, CELL IMMUNOL, V310, P89, DOI 10.1016/j.cellimm.2016.08.006
   Xia Q, 2016, VACCINE, V34, P4526, DOI 10.1016/j.vaccine.2016.07.054
   Xia Q, 2016, CANCER IMMUNOL IMMUN, V65, P613, DOI 10.1007/s00262-016-1827-4
   Yang J, 2016, AM J TRANSL RES, V8, P3429
   Yang LJ, 2013, ACTA BIOCH BIOPH SIN, V45, P928, DOI 10.1093/abbs/gmt095
   Yang XG, 2016, CANCER RES, V76, P4124, DOI 10.1158/0008-5472.CAN-15-2973
   [于海明 Yu Haiming], 2015, 细胞与分子免疫学杂志 CHINESE JOURNAL OF CELLULAR AND MOLECULAR IMMUNOLOGY, V31, P370
   Yuan DT, 2013, J SURG ONCOL, V108, P157, DOI 10.1002/jso.23368
   Zhang JP, 2013, FASEB J, V27, P581, DOI 10.1096/fj.12-210377
   Zhang Jiping, 2010, FRONT BIOSCI (ELITE ED), V2, P1154
   Zhang MZ, 2007, CHINESE MED J-PEKING, V120, P663, DOI 10.1097/00029330-200704020-00010
   Zhang MZ, 2015, ONCOL LETT, V10, P34, DOI 10.3892/ol.2015.3151
   Zhang Y, 2016, ONCOTARGET, V7, P23282, DOI 10.18632/oncotarget.7818
   Zhang YA, 2011, CANCER LETT, V303, P47, DOI 10.1016/j.canlet.2011.01.011
   Zhang YC, 2015, INT J NANOMED, V10, P1625, DOI 10.2147/IJN.S75954
   Zhao XP, 2015, CANCER LETT, V360, P125, DOI 10.1016/j.canlet.2015.01.032
   Zhen EY, 2016, BIOCHEM J, V473, P605, DOI 10.1042/BJ20151085
NR 267
TC 95
Z9 97
U1 5
U2 68
PU FRONTIERS IN BIOSCIENCE INC
PI IRVINE
PA 16471 SCIENTIFIC WAY, IRVINE, CA 92618 USA
SN 1093-9946
EI 1093-4715
J9 FRONT BIOSCI-LANDMRK
JI Front. Biosci.
PD JUN 1
PY 2018
VL 23
IS 
BP 1933
EP 1968
DI 10.2741/4682
PG 36
WC Biochemistry & Molecular Biology; Cell Biology
SC Biochemistry & Molecular Biology; Cell Biology
GA GN4YG
UT WOS:000439046300011
PM 29772538
DA 2023-09-23
ER

PT J
AU Lappano, R
   Maggiolini, M
AF Lappano, Rosamaria
   Maggiolini, Marcello
TI GPER is involved in the functional liaison between breast tumor cells and cancer-associated fibroblasts (CAFs)
SO JOURNAL OF STEROID BIOCHEMISTRY AND MOLECULAR BIOLOGY
LA English
DT Review
DE Breast cancer; Cancer-associated fibroblasts; GPER; Signal transduction
ID coupled estrogen-receptor; growth-factor receptor; epithelial-mesenchymal transition; tamoxifen resistance; nuclear-localization; stromal fibroblasts; signaling pathway; gene-expression; induced activation; protein
AB The aggressiveness of breast tumors is deeply influenced by the surrounding stroma. In this regard, the functional crosstalk between cancer cells and the tumor microenvironment has received considerable attention in recent years. Cancer-associated fibroblasts (CAFs) are active components of the tumor stroma as they play a main role in the initiation, progression, metastasis and recurrence of breast malignancy. Hence, a better understanding of the mechanisms through which host stroma may contribute to cancer development would lead to novel therapeutic approaches aimed to target both tumor cells and the adjacent microenvironment. The G protein estrogen receptor (GPER/GPR30) has been involved in estrogenic signaling in normal and malignant cells, including breast cancer. It is noteworthy that the potential of GPER to mediate stimulatory effects of estrogens has been also shown in CAFs derived from patients with breast tumors, suggesting that GPER may act at the cross-road between cancer cells and these important components of the tumor microenvironment. This review recapitulates recent findings underlying the breast tumor-promoting action of CAFs, in particular their functional liaison with breast cancer cells via GPER toward the occurrence of malignant features. (C) 2017 Elsevier Ltd. All rights reserved.
C1 [Lappano, Rosamaria; Maggiolini, Marcello] Univ Calabria, Dept Pharm Hlth & Nutr Sci, Arcavacata Di Rende, Italy.
C3 University of Calabria
RP Lappano, R (通讯作者)，Univ Calabria, Dept Pharm Hlth & Nutr Sci, Arcavacata Di Rende, Italy.
EM lappanorosamaria@yahoo.it; marcellomaggiolini@yahoo.it
FU Associazione Italiana per la Ricerca sul Cancro [IG 16719/2015]
CR Aboussekhra A, 2011, INT J DEV BIOL, V55, P841, DOI 10.1387/ijdb.113362aa
   Albanito L, 2008, ENDOCRINOLOGY, V149, P3799, DOI 10.1210/en.2008-0117
   Albanito L, 2015, ENVIRON HEALTH PERSP, V123, P493, DOI 10.1289/ehp.1408586
   Albrengues J, 2015, NAT COMMUN, V6, P0, DOI 10.1038/ncomms10204
   Amornsupak K, 2014, BMC CANCER, V14, P0, DOI 10.1186/1471-2407-14-955
   Ao M, 2015, SCI REP-UK, V5, P0, DOI 10.1038/srep08334
   Belfiore A, 2011, ENDOCR-RELAT CANCER, V18, PR125, DOI 10.1530/ERC-11-0074
   Bhowmick NA, 2004, NATURE, V432, P332, DOI 10.1038/nature03096
   BISHOP JM, 1991, CELL, V64, P235, DOI 10.1016/0092-8674(91)90636-D
   Boivin B, 2005, J MOL CELL CARDIOL, V38, P665, DOI 10.1016/j.yjmcc.2005.02.011
   Brakebusch C, 2002, J CLIN INVEST, V109, P999, DOI 10.1172/JCI200215468
   Carnesecchi J, 2015, PLOS ONE, V10, P0, DOI 10.1371/journal.pone.0120672
   Catalano S, 2014, BREAST CANCER RES TR, V146, P273, DOI 10.1007/s10549-014-3017-4
   Catsburg C, 2014, CANCER RES, V74, P3248, DOI 10.1158/0008-5472.CAN-13-3514
   Cattaneo F, 2016, ARCH BIOCHEM BIOPHYS, V603, P10, DOI 10.1016/j.abb.2016.05.006
   Cheng N, 2008, MOL CANCER RES, V6, P1521, DOI 10.1158/1541-7786.MCR-07-2203
   Cheng SB, 2014, MOL CELL ENDOCRINOL, V382, P950, DOI 10.1016/j.mce.2013.11.005
   Clayton A, 1998, J CELL SCI, V111, P443
   De Francesco EM, 2014, CANCER RES, V74, P4053, DOI 10.1158/0008-5472.CAN-13-3590
   De Francesco EM, 2013, BREAST CANCER RES, V15, P0, DOI 10.1186/bcr3458
   De Marco P, 2016, SCI REP-UK, V6, P0, DOI 10.1038/srep24354
   De Marco P, 2014, ENDOCR-RELAT CANCER, V21, P739, DOI 10.1530/ERC-14-0245
   Deschamps AM, 2009, AM J PHYSIOL-HEART C, V297, PH1806, DOI 10.1152/ajpheart.00283.2009
   Don-Salu-Hewage AS, 2013, PLOS ONE, V8, P0, DOI 10.1371/journal.pone.0057194
   Erez N, 2010, CANCER CELL, V17, P135, DOI 10.1016/j.ccr.2009.12.041
   Faraldo MM, 2000, ADV EXP MED BIOL, V480, P169
   Faraldo MM, 2001, EMBO REP, V2, P431, DOI 10.1093/embo-reports/kve086
   Fearon DT, 2014, CANCER IMMUNOL RES, V2, P187, DOI 10.1158/2326-6066.CIR-14-0002
   Filardo EJ, 2006, CLIN CANCER RES, V12, P6359, DOI 10.1158/1078-0432.CCR-06-0860
   Filardo EJ, 2000, MOL ENDOCRINOL, V14, P1649, DOI 10.1210/me.14.10.1649
   Filardo EJ, 2002, MOL ENDOCRINOL, V16, P70, DOI 10.1210/me.16.1.70
   Filice E, 2009, J PHYSIOL PHARMACOL, V60, P3
   Galdiero MR, 2013, J CELL PHYSIOL, V228, P1404, DOI 10.1002/jcp.24260
   Gao T, 2016, BIOMED PHARMACOTHER, V80, P393, DOI 10.1016/j.biopha.2016.02.044
   Garrido P, 2013, ENDOCRINOLOGY, V154, P1979, DOI 10.1210/en.2012-1558
   Giancotti FG, 1999, SCIENCE, V285, P1028, DOI 10.1126/science.285.5430.1028
   Girgert R, 2012, BREAST CANCER RES TR, V134, P199, DOI 10.1007/s10549-012-1968-x
   Gobeil F, 2003, J BIOL CHEM, V278, P38875, DOI 10.1074/jbc.M212481200
   Gobeil F, 2002, CIRC RES, V90, P682, DOI 10.1161/01.RES.0000013303.17964.7A
   Gobeil F, 2006, CAN J PHYSIOL PHARM, V84, P287, DOI 10.1139/Y05-127
   Goetzl EJ, 2007, FASEB J, V21, P638, DOI 10.1096/fj.06-6624hyp
   HALLIDAY NL, 1995, EXP CELL RES, V217, P109, DOI 10.1006/excr.1995.1069
   Han SW, 2006, CANCER RES, V66, P315, DOI 10.1158/0008-5472.CAN-05-2367
   Han YL, 2015, TUMOR BIOL, V36, P1385, DOI 10.1007/s13277-015-3230-8
   Hasebe T, 2001, MODERN PATHOL, V14, P325, DOI 10.1038/modpathol.3880310
   Hughes CCW, 2008, CURR OPIN HEMATOL, V15, P204, DOI 10.1097/MOH.0b013e3282f97dbc
   Ignatov A, 2011, BREAST CANCER RES TR, V128, P457, DOI 10.1007/s10549-011-1584-1
   Ignatov A, 2010, BREAST CANCER RES TR, V123, P87, DOI 10.1007/s10549-009-0624-6
   Jezierska-Drutel A, 2013, ADV CANCER RES, V119, P107, DOI 10.1016/B978-0-12-407190-2.00003-4
   Jia BN, 2016, ENDOCRINOLOGY, V157, P3023, DOI 10.1210/en.2016-1035
   Jia YF, 2004, CANCER RES, V64, P8674, DOI 10.1158/0008-5472.CAN-04-0069
   Kalluri R, 2006, NAT REV CANCER, V6, P392, DOI 10.1038/nrc1877
   Lappano R, 2015, DIS MODEL MECH, V8, P1237, DOI 10.1242/dmm.021071
   Lappano R, 2014, FRONT ENDOCRINOL, V5, P0, DOI 10.3389/fendo.2014.00066
   Lappano R, 2011, NAT REV DRUG DISCOV, V10, P47, DOI 10.1038/nrd3320
   Lee AA, 1999, J MOL CELL CARDIOL, V31, P1833, DOI 10.1006/jmcc.1999.1017
   Lee DK, 2004, J BIOL CHEM, V279, P7901, DOI 10.1074/jbc.M306377200
   Liotta LA, 2001, NATURE, V411, P375, DOI 10.1038/35077241
   Lisanti MP, 2013, CELL CYCLE, V12, P2723, DOI 10.4161/cc.25695
   Liu Q, 2009, CHINESE MED J-PEKING, V122, P2763, DOI 10.3760/cma.j.issn.0366-6999.2009.22.017
   Lu D, 1998, ENDOCRINOLOGY, V139, P365, DOI 10.1210/en.139.1.365
   Luo HJ, 2016, STEROIDS, V112, P1, DOI 10.1016/j.steroids.2016.03.013
   Luo HJ, 2015, CANCER LETT, V361, P155, DOI 10.1016/j.canlet.2015.02.018
   Luo HJ, 2014, ENDOCR-RELAT CANCER, V21, P355, DOI 10.1530/ERC-13-0237
   Luo LJ, 2012, ARCH BIOCHEM BIOPHYS, V522, P9, DOI 10.1016/j.abb.2012.04.007
   Madeo A, 2010, CANCER RES, V70, P6036, DOI 10.1158/0008-5472.CAN-10-0408
   Maggiolini M, 2015, FUTURE MED CHEM, V7, P437, DOI 10.4155/FMC.15.3
   Maggiolini M, 2010, J ENDOCRINOL, V204, P105, DOI 10.1677/JOE-09-0242
   Magruder HT, 2014, HORM CANCER-US, V5, P390, DOI 10.1007/s12672-014-0195-9
   Mao S, 2014, EXP CELL RES, V323, P189, DOI 10.1016/j.yexcr.2014.02.001
   Mao Y, 2013, CANCER METAST REV, V32, P303, DOI 10.1007/s10555-012-9415-3
   Marjon NA, 2014, MOL CANCER RES, V12, P1644, DOI 10.1158/1541-7786.MCR-14-0128-T
   Marrache AM, 2002, J IMMUNOL, V169, P6474, DOI 10.4049/jimmunol.169.11.6474
   Matsuda KI, 2008, NEUROSCI LETT, V441, P94, DOI 10.1016/j.neulet.2008.05.108
   Mercier I, 2008, CANCER BIOL THER, V7, P1212, DOI 10.4161/cbt.7.8.6220
   Mo ZQ, 2013, BREAST CANCER RES, V15, P0, DOI 10.1186/bcr3581
   Morishita M, 1999, ARCH ORAL BIOL, V44, P781, DOI 10.1016/S0003-9969(99)00063-1
   Mueller KL, 2012, BREAST CANCER RES, V14, P0, DOI 10.1186/bcr3224
   Noman MZ, 2011, CRIT REV IMMUNOL, V31, P357, DOI 10.1615/CritRevImmunol.v31.i5.10
   OMalley KL, 2003, J BIOL CHEM, V278, P28210, DOI 10.1074/jbc.M300792200
   Orimo A, 2005, CELL, V121, P335, DOI 10.1016/j.cell.2005.02.034
   Pandey DP, 2009, EMBO J, V28, P523, DOI 10.1038/emboj.2008.304
   Pisano A, 2017, MOL CARCINOGEN, V56, P580, DOI 10.1002/mc.22518
   Platet N, 2004, CRIT REV ONCOL HEMAT, V51, P55, DOI 10.1016/j.critrevonc.2004.02.001
   Pontiggia O, 2012, BREAST CANCER RES TR, V133, P459, DOI 10.1007/s10549-011-1766-x
   Price JE, 1996, BREAST CANCER RES TR, V39, P93, DOI 10.1007/BF01806081
   Prossnitz ER, 2008, ANNU REV PHYSIOL, V70, P165, DOI 10.1146/annurev.physiol.70.113006.100518
   Prossnitz ER, 2015, J STEROID BIOCHEM, V153, P114, DOI 10.1016/j.jsbmb.2015.06.014
   Prossnitz ER, 2015, PHARMACOL REV, V67, P505, DOI 10.1124/pr.114.009712
   Prossnitz ER, 2011, NAT REV ENDOCRINOL, V7, P715, DOI 10.1038/nrendo.2011.122
   Pupo M, 2014, INT J BIOCHEM CELL B, V46, P56, DOI 10.1016/j.biocel.2013.11.011
   Pupo M, 2013, MOL CELL ENDOCRINOL, V376, P23, DOI 10.1016/j.mce.2013.05.023
   Pupo M, 2012, ENVIRON HEALTH PERSP, V120, P1177, DOI 10.1289/ehp.1104526
   Qian BZ, 2011, NATURE, V475, P222, DOI 10.1038/nature10138
   Quinn JA, 2009, MOL ENDOCRINOL, V23, P1052, DOI 10.1210/me.2008-0262
   Rasanen K, 2010, EXP CELL RES, V316, P2713, DOI 10.1016/j.yexcr.2010.04.032
   Raz Y, 2013, EXP CELL RES, V319, P1596, DOI 10.1016/j.yexcr.2013.03.022
   Ren J, 2015, ONCOL REP, V33, P1929, DOI 10.3892/or.2015.3779
   Revankar CM, 2005, SCIENCE, V307, P1625, DOI 10.1126/science.1106943
   RODEMANN HP, 1991, AM J KIDNEY DIS, V17, P684, DOI 10.1016/S0272-6386(12)80352-0
   Rose DP, 2012, ENDOCR-RELAT CANCER, V19, PR225, DOI 10.1530/ERC-12-0203
   Russo J, 2006, J STEROID BIOCHEM, V102, P89, DOI 10.1016/j.jsbmb.2006.09.004
   Sakamoto H, 2007, ENDOCRINOLOGY, V148, P5842, DOI 10.1210/en.2007-0436
   Samartzis EP, 2014, PLOS ONE, V9, P0, DOI 10.1371/journal.pone.0083296
   Santen RJ, 1997, J STEROID BIOCHEM, V61, P267
   Santolla MF, 2015, CELL DEATH DIS, V6, P0, DOI 10.1038/cddis.2015.201
   Santolla MF, 2014, CELL SIGNAL, V26, P1466, DOI 10.1016/j.cellsig.2014.03.011
   Santolla MF, 2012, J BIOL CHEM, V287, P43234, DOI 10.1074/jbc.M112.417303
   Saulnier R, 1996, EXP CELL RES, V222, P360, DOI 10.1006/excr.1996.0045
   Semenza GL, 2012, CELL, V148, P399, DOI 10.1016/j.cell.2012.01.021
   Sharma G, 2016, METHODS MOL BIOL, V1366, P489, DOI 10.1007/978-1-4939-3127-9_38
   Sharma G, 2011, ENDOCRINOLOGY, V152, P3030, DOI 10.1210/en.2011-0091
   Shekhar MPV, 2007, AM J PATHOL, V170, P1546, DOI 10.2353/ajpath.2007.061004
   Shimo T, 2001, CANCER LETT, V174, P57, DOI 10.1016/S0304-3835(01)00683-8
   Simian M, 2009, BREAST CANCER RES TR, V113, P1, DOI 10.1007/s10549-007-9888-x
   Sjostrom M, 2014, BREAST CANCER RES TR, V145, P61, DOI 10.1007/s10549-014-2936-4
   Smith HO, 2009, GYNECOL ONCOL, V114, P465, DOI 10.1016/j.ygyno.2009.05.015
   Soon PSH, 2013, ENDOCR-RELAT CANCER, V20, P1, DOI 10.1530/ERC-12-0227
   Subramaniam KS, 2016, AM J CANCER RES, V6, P200
   Sugimoto H, 2006, CANCER BIOL THER, V5, P1640, DOI 10.4161/cbt.5.12.3354
   Terasawa E, 2009, J NEUROENDOCRINOL, V21, P316, DOI 10.1111/j.1365-2826.2009.01839.x
   Thornton MJ, 2005, EXPERT OPIN THER TAR, V9, P617, DOI 10.1517/14728222.9.3.617
   Tlsty TD, 2001, SEMIN CANCER BIOL, V11, P97, DOI 10.1006/scbi.2000.0361
   Tomasek JJ, 2002, NAT REV MOL CELL BIO, V3, P349, DOI 10.1038/nrm809
   Trimboli AJ, 2009, NATURE, V461, P1084, DOI 10.1038/nature08486
   Uwada J, 2014, J CELL SCI, V127, P3131, DOI 10.1242/jcs.148478
   Vaniotis G, 2011, AM J PHYSIOL-HEART C, V301, PH1754, DOI 10.1152/ajpheart.00657.2011
   Vivacqua A, 2015, ONCOTARGET, V6, P16573, DOI 10.18632/oncotarget.4117
   Vivacqua A, 2012, BREAST CANCER RES TR, V133, P1025, DOI 10.1007/s10549-011-1901-8
   Vivacqua A, 2009, MOL ENDOCRINOL, V23, P1815, DOI 10.1210/me.2009-0120
   WANG GL, 1993, P NATL ACAD SCI USA, V90, P4304, DOI 10.1073/pnas.90.9.4304
   Wang H, 2015, MOL CELL BIOCHEM, V405, P135, DOI 10.1007/s11010-015-2405-3
   Weil BR, 2010, SURGERY, V148, P436, DOI 10.1016/j.surg.2010.03.011
   Wiseman BS, 2002, SCIENCE, V296, P1046, DOI 10.1126/science.1067431
   Yang YZ, 2013, J CELL BIOCHEM, V114, P967, DOI 10.1002/jcb.24438
   Yu T, 2016, ONCOGENE, V0, P0
   Yuan J, 2015, BREAST CANCER RES, V17, P0, DOI 10.1186/s13058-015-0579-y
   Zeisberg M, 2000, J NEPHROL, V13, P0
NR 138
TC 32
Z9 37
U1 0
U2 25
PU PERGAMON-ELSEVIER SCIENCE LTD
PI OXFORD
PA THE BOULEVARD, LANGFORD LANE, KIDLINGTON, OXFORD OX5 1GB, ENGLAND
SN 0960-0760
EI 
J9 J STEROID BIOCHEM
JI J. Steroid Biochem. Mol. Biol.
PD FEB 15
PY 2018
VL 176
IS 
BP 49
EP 56
DI 10.1016/j.jsbmb.2017.02.019
PG 8
WC Biochemistry & Molecular Biology; Endocrinology & Metabolism
SC Biochemistry & Molecular Biology; Endocrinology & Metabolism
GA FV1IH
UT WOS:000424314300007
PM 28249728
DA 2023-09-23
ER

PT J
AU Konstorum, A
   Lowengrub, JS
AF Konstorum, Anna
   Lowengrub, John S.
TI Activation of the HGF/c-Met axis in the tumor microenvironment: A multispecies model
SO JOURNAL OF THEORETICAL BIOLOGY
LA English
DT Article
DE Cancer; Stem cell; Microenvironment; Multiscale; Computational model; Feedback regulation; Cancer therapy
ID hepatocyte growth-factor; cancer stem-cells; tgf-beta; c-met; stromal fibroblasts; factor secretion; system; metastasis; receptor; kinase
AB The tumor microenvironment is an integral component in promoting tumor development. Cancer-associated fibroblasts (CAFs), which reside in the tumor stroma, produce Hepatocyte Growth Factor (HGF), an important trigger for invasive and metastatic tumor behavior. HGF contributes to a pro-tumorigenic environment by activating its cognate receptor, c-Met, on tumor cells. Tumor cells, in turn, secrete growth factors that upregulate HGF production in CAFs, thereby establishing a dynamic tumor-host signaling program. Using a spatiotemporal multispecies model of tumor growth, we investigate how the development and spread of a tumor is impacted by the initiation of a dynamic interaction between tumor-derived growth factors and CAF-derived HGF. We show that establishment of such an interaction results in increased tumor growth and morphological instability, the latter due in part to increased cell species heterogeneity at the tumor-host boundary. Invasive behavior is further increased if the tumor lowers responsiveness to paracrine pro-differentiation signals, which is a hallmark of neoplastic development. By modeling anti-HGF and anti-c-Met therapy, we show how disruption of the HGF/c-Met axis can reduce tumor invasiveness and growth, thereby providing theoretical evidence that targeting tumor-microenvironment interactions is a promising avenue for therapeutic development. (c) 2017 Elsevier Ltd. All rights reserved.
C1 [Konstorum, Anna] UConn Hlth, Ctr Quantitat Med, Farmington, CT 06030 USA.
   [Lowengrub, John S.] Univ Calif Irvine, Dept Math, Irvine, CA 92717 USA.
   [Lowengrub, John S.] Univ Calif Irvine, Ctr Complex Biol Syst, Irvine, CA USA.
   [Lowengrub, John S.] Univ Calif Irvine, Dept Biomed Engn, Irvine, CA USA.
   [Lowengrub, John S.] Univ Calif Irvine, Chao Family Comprehens Canc Ctr, Irvine, CA USA.
C3 University of California System; University of California Irvine; University of California System; University of California Irvine; University of California System; University of California Irvine; University of California System; University of California Irvine
RP Konstorum, A (通讯作者)，UConn Hlth, Ctr Quantitat Med, Farmington, CT 06030 USA.
EM konstorum@uchc.edu; lowengrb@math.uci.edu
FU National Science Foundation Division of Mathematical Sciences [P50GM76516, P30CA062203]; National Institute of Biomedical Imaging and Bioengineering [T32EB009418]; Eunice Kennedy Shriver National Instituteof Health and Human Development [T32HD060555]
CR Anderson ARA, 2006, CELL, V127, P905, DOI 10.1016/j.cell.2006.09.042
   Bhowmick NA, 2004, NATURE, V432, P332, DOI 10.1038/nature03096
   Birchmeier C, 2003, NAT REV MOL CELL BIO, V4, P915, DOI 10.1038/nrm1261
   Blumenschein GR, 2012, J CLIN ONCOL, V30, P3287, DOI 10.1200/JCO.2011.40.3774
   BRINKMANN V, 1995, J CELL BIOL, V131, P1573, DOI 10.1083/jcb.131.6.1573
   Byrne HM, 2010, NAT REV CANCER, V10, P221, DOI 10.1038/nrc2808
   Cecchi F, 2012, EXPERT OPIN THER TAR, V16, P553, DOI 10.1517/14728222.2012.680957
   Christensen JG, 2005, CANCER LETT, V225, P1, DOI 10.1016/j.canlet.2004.09.044
   Conway JRW, 2014, NAT REV CANCER, V14, P314, DOI 10.1038/nrc3724
   Cristini V, 2005, CLIN CANCER RES, V11, P6772, DOI 10.1158/1078-0432.CCR-05-0852
   Dale L, 1999, SEMIN CELL DEV BIOL, V10, P319, DOI 10.1006/scdb.1999.0308
   Dalerba P, 2007, ANNU REV MED, V58, P267, DOI 10.1146/annurev.med.58.062105.204854
   De Luca A, 2011, J CELL PHYSIOL, V226, P2131, DOI 10.1002/jcp.22548
   Deisboeck TS, 2011, ANNU REV BIOMED ENG, V13, P127, DOI 10.1146/annurev-bioeng-071910-124729
   Duffy MJ, 2004, CURR PHARM DESIGN, V10, P39, DOI 10.2174/1381612043453559
   Eftimie R, 2011, B MATH BIOL, V73, P2, DOI 10.1007/s11538-010-9526-3
   Eikenberry S, 2009, PLOS COMPUT BIOL, V5, P0, DOI 10.1371/journal.pcbi.1000362
   Frank SA, 2007, DYNAMICS CANC INCIDE, V0, P0
   Frieboes HB, 2006, CANCER RES, V66, P1597, DOI 10.1158/0008-5472.CAN-05-3166
   Frieboes HB, 2013, PLOS ONE, V8, P0, DOI 10.1371/journal.pone.0056876
   Friedl P, 2008, CANCER RES, V68, P7247, DOI 10.1158/0008-5472.CAN-08-0784
   GIERER A, 1972, KYBERNETIK, V12, P30, DOI 10.1007/BF00289234
   GOHDA E, 1994, CYTOKINE, V6, P633, DOI 10.1016/1043-4666(94)90051-5
   GOHDA E, 1992, CELL BIOL INT REP, V16, P917, DOI 10.1016/S0309-1651(06)80171-2
   Grady WM, 1998, CANCER RES, V58, P3101
   Graveel CR, 2013, COLD SPRING HARB PER, V5, P0, DOI 10.1101/cshperspecta009209
   Guldner IH, 2015, INTEGR BIOL-UK, V7, P153, DOI 10.1039/c4ib00192c
   Hanahan D, 2000, CELL, V100, P57, DOI 10.1016/S0092-8674(00)81683-9
   Hanahan D, 2012, CANCER CELL, V21, P309, DOI 10.1016/j.ccr.2012.02.022
   Hanahan D, 2011, CELL, V144, P646, DOI 10.1016/j.cell.2011.02.013
   Harrison P, 2000, BIOCHEM BIOPH RES CO, V271, P203, DOI 10.1006/bbrc.2000.2612
   Huang SS, 2005, J CELL BIOCHEM, V96, P447, DOI 10.1002/jcb.20558
   Ikari T, 2003, DEV DYNAM, V228, P173, DOI 10.1002/dvdy.10377
   Jeffers M, 1996, MOL CELL BIOL, V16, P1115
   Jones CM, 1996, CURR BIOL, V6, P1468, DOI 10.1016/S0960-9822(96)00751-8
   Jones CM, 1998, DEV BIOL, V194, P12, DOI 10.1006/dbio.1997.8752
   Joo KM, 2012, CANCER RES, V72, P3828, DOI 10.1158/0008-5472.CAN-11-3760
   Jordan CT, 2006, NEW ENGL J MED, V355, P1253, DOI 10.1056/NEJMra061808
   Kalluri R, 2006, NAT REV CANCER, V6, P392, DOI 10.1038/nrc1877
   Karagiannis GS, 2012, MOL CANCER RES, V10, P1403, DOI 10.1158/1541-7786.MCR-12-0307
   Katira P, 2013, FRONT ONCOL, V3, P0, DOI 10.3389/fonc.2013.00145
   Knudsen BS, 2008, CURR OPIN GENET DEV, V18, P87, DOI 10.1016/j.gde.2008.02.001
   Konstorum A, 2013, P 3 INT C APPL NONL, V0, P295
   Konstorum A, 2013, J COUPLED SYST MULTI, V1, P459, DOI 10.1166/jcsmd.2013.1028
   Kreso A, 2014, CELL STEM CELL, V14, P275, DOI 10.1016/j.stem.2014.02.006
   Le Bras GF, 2014, LAB INVEST, V94, P1134, DOI 10.1038/labinvest.2014.97
   Li M, 2015, TUMOR BIOL, V36, P6239, DOI 10.1007/s13277-015-3309-2
   Li YQ, 2011, P NATL ACAD SCI USA, V108, P9951, DOI 10.1073/pnas.1016912108
   Lim YC, 2014, ORAL ONCOL, V50, P633, DOI 10.1016/j.oraloncology.2014.04.004
   Lombardo Y, 2011, GASTROENTEROLOGY, V140, P297, DOI 10.1053/j.gastro.2010.10.005
   Lowengrub JS, 2010, NONLINEARITY, V23, PR1, DOI 10.1088/0951-7715/23/1/R01
   Markowitz SD, 2009, NEW ENGL J MED, V361, P2449, DOI 10.1056/NEJMra0804588
   Massague J, 2008, CELL, V134, P215, DOI 10.1016/j.cell.2008.07.001
   Matsumoto K, 2006, INT J CANCER, V119, P477, DOI 10.1002/ijc.21808
   Medema JP, 2013, NAT CELL BIOL, V15, P338, DOI 10.1038/ncb2717
   Moses HL, 1996, CURR OPIN GENET DEV, V6, P581, DOI 10.1016/S0959-437X(96)80087-6
   Muller T, 2002, EXP CELL RES, V280, P119, DOI 10.1006/excr.2002.5630
   NAKAMURA T, 1989, NATURE, V342, P440, DOI 10.1038/342440a0
   Nishimura K, 2003, INT J ANDROL, V26, P175, DOI 10.1046/j.1365-2605.2003.00413.x
   Organ Shawna Leslie, 2011, THER ADV MED ONCOL, V3, PS7, DOI 10.1177/1758834011422556
   Petrelli A, 2002, NATURE, V416, P187, DOI 10.1038/416187a
   Pickup M, 2013, NAT REV CANCER, V13, P788, DOI 10.1038/nrc3603
   Potempa S, 1998, MOL BIOL CELL, V9, P2185, DOI 10.1091/mbc.9.8.2185
   Rejniak KA, 2010, EXP BIOL MED, V235, P411, DOI 10.1258/ebm.2009.009230
   Roletto F, 1996, J CELL PHYSIOL, V166, P105, DOI 10.1002/(SICI)1097-4652(199601)166:1<105::AID-JCP12>3.0.CO;2-E
   Schatton T, 2009, BIOESSAYS, V31, P1038, DOI 10.1002/bies.200900058
   Sick S, 2006, SCIENCE, V314, P1447, DOI 10.1126/science.1130088
   Sidenius N, 2003, CANCER METAST REV, V22, P205, DOI 10.1023/A:1023099415940
   Sottoriva A, 2010, CANCER RES, V70, P46, DOI 10.1158/0008-5472.CAN-09-3663
   Stella MC, 2005, MOL CELL BIOL, V25, P3982, DOI 10.1128/MCB.25.10.3982-3996.2005
   STOKER M, 1985, J CELL SCI, V77, P209
   Syed ZA, 2011, BMC CANCER, V11, P0, DOI 10.1186/1471-2407-11-180
   Talukdar S, 2012, ADV FUNCT MATER, V22, P4778, DOI 10.1002/adfm.201200375
   Tanaka K, 2012, ONCOL REP, V28, P1822, DOI 10.3892/or.2012.1983
   Trimboli AJ, 2009, NATURE, V461, P1084, DOI 10.1038/nature08486
   Trusolino L, 2000, FASEB J, V14, P1629, DOI 10.1096/fj.14.11.1629
   Trusolino L, 2010, NAT REV MOL CELL BIO, V11, P834, DOI 10.1038/nrm3012
   TURING AM, 1952, PHILOS T ROY SOC B, V237, P37, DOI 10.1098/rstb.1952.0012
   Ueoka Y, 2000, BRIT J CANCER, V82, P891, DOI 10.1054/bjoc.1999.1016
   Ulisse S, 2009, CURR CANCER DRUG TAR, V9, P32, DOI 10.2174/156800909787314002
   Verma N, 2015, NAT COMMUN, V6, P0, DOI 10.1038/ncomms7064
   Vermeulen L, 2010, NAT CELL BIOL, V12, P468, DOI 10.1038/ncb2048
   Wang Z, 2014, ADV TOP SCI TECH CHI, V0, PP1, DOI 10.1007/978-3-662-43514-4
   Watabe T, 2009, CELL RES, V19, P103, DOI 10.1038/cr.2008.323
   Welter M, 2013, PLOS ONE, V8, P0, DOI 10.1371/journal.pone.0070395
   Wise SM, 2008, J THEOR BIOL, V253, P524, DOI 10.1016/j.jtbi.2008.03.027
   Wise SM, 2011, MATH COMPUT MODEL, V53, P1, DOI 10.1016/j.mcm.2010.07.007
   Wong AST, 2000, GYNECOL ONCOL, V78, P158, DOI 10.1006/gyno.2000.5877
   Xiao GH, 2001, P NATL ACAD SCI USA, V98, P247, DOI 10.1073/pnas.011532898
   Yamazaki S, 2008, DRUG METAB DISPOS, V36, P1267, DOI 10.1124/dmd.107.019711
   Yan H, 2017, B MATH BIOL IN PRESS, V0, P0
   Yan HM, 2017, IEEE T BIO-MED ENG, V64, P538, DOI 10.1109/TBME.2016.2615566
   Youssefpour H, 2012, J THEOR BIOL, V304, P39, DOI 10.1016/j.jtbi.2012.02.030
   Zeuner A, 2014, CELL STEM CELL, V15, P692, DOI 10.1016/j.stem.2014.11.012
   Zhang L, 2012, BMC SYST BIOL, V6, P0, DOI 10.1186/1752-0509-6-93
NR 95
TC 16
Z9 17
U1 0
U2 14
PU ACADEMIC PRESS LTD- ELSEVIER SCIENCE LTD
PI LONDON
PA 24-28 OVAL RD, LONDON NW1 7DX, ENGLAND
SN 0022-5193
EI 1095-8541
J9 J THEOR BIOL
JI J. Theor. Biol.
PD FEB 14
PY 2018
VL 439
IS 
BP 86
EP 99
DI 10.1016/j.jtbi.2017.11.025
PG 14
WC Biology; Mathematical & Computational Biology
SC Life Sciences & Biomedicine - Other Topics; Mathematical & Computational Biology
GA FT0JV
UT WOS:000422812200008
PM 29203124
DA 2023-09-23
ER

PT J
AU Zonneville, J
   Safina, A
   Truskinovsky, AM
   Arteaga, CL
   Bakin, AV
AF Zonneville, Justin
   Safina, Alfiya
   Truskinovsky, Alexander M.
   Arteaga, Carlos L.
   Bakin, Andrei V.
TI TGF-beta signaling promotes tumor vasculature by enhancing the pericyte-endothelium association
SO BMC CANCER
LA English
DT Article
DE Tumor microenvironment; Breast cancer; Tumor angiogenesis; Tumor-associated fibroblasts; TGF-beta; Fibronectin; Pericytes
ID growth-factor-beta; hereditary hemorrhagic telangiectasia; epithelial-mesenchymal transition; invasive breast-carcinoma; cancer-cells; metastasis; angiogenesis; matrix-metalloproteinase-9; contributes; motility
AB Background: The breast cancer microenvironment promotes tumor vascularization through the complex interactions involving tumor-associated fibroblasts (TAFs). Emerging data indicate that TAFs increase production and signaling by TGF-beta cytokines, while the role of TGF-beta signaling in the regulation of tumor blood vessels is not fully understood. The current study presents evidence that TAFs enhance the organization of tumor blood capillaries, and TGF-beta signaling plays an important role in this response. Methods: Tumor vascularization was studied in xenograft models of breast carcinoma cells, alone and in combination with fibroblasts. TGF-beta signaling in breast cancer cells was modulated by expression of kinase-inactive TGFBR1-K232R (dnTGFBR1) or constitutive-active TGFBR1-T204D (caTGFBR1) receptor mutants. The architecture of tumor blood capillaries was assessed by immune-histochemical analysis of endothelium and pericytes. The role of TGF-beta-Smad signaling in fibronectin expression was examined using adenoviral transduction of signaling components. Results: Our studies revealed that TAFs significantly increase the lumen size of blood microvessels. Inactivation of TGF-beta signaling in tumor cells by dnTGFBR1 reduced the microvessel density and lumen sizes, decreasing tumor growth. In contrast, caTGFBR1-tumors exhibited greater vessel density and lumen sizes. Tumors with inactive dnTGFBR1 showed lower amounts of TAFs, while caTGFBR1 increased amounts of TAFs compared to the control. Inspection of pericytes and endothelial cells in tumor vasculature revealed that TAFs enhanced vessel coverage by pericytes, vascular cells supporting capillaries. This effect was impaired in dnTGFBR1-tumors, whereas active caTGFBR1 enhanced the association of pericytes with endothelium. Accordingly, dnTGFBR1-tumors exhibited the presence of hemorrhages, a sign of fragile blood vessels. Biochemical analysis showed that TGFBR1-SMAD signaling up-regulates fibronectin, a prominent regulator of endothelium-pericyte interactions. Conclusions: The current study indicates that tumor-fibroblast crosstalk enhances tumor vascularization by increasing the pericyte-endothelium association via a mechanism involving the TGF beta-fibronectin axis. The tumor-fibroblast model represents a useful system for dissecting the complex interactions governing tumor angiogenesis and developing new approaches to therapeutic targeting tumor vasculature.
C1 [Zonneville, Justin; Bakin, Andrei V.] Roswell Pk Canc Inst, Dept Canc Genet, Buffalo, NY 14263 USA.
   [Safina, Alfiya] Roswell Pk Canc Inst, Dept Cell Stress Biol, Buffalo, NY USA.
   [Truskinovsky, Alexander M.] Roswell Pk Canc Inst, Dept Pathol, Buffalo, NY 14263 USA.
   [Arteaga, Carlos L.] UT Southwestern Med Ctr, Harold C Simmons Comprehens Canc Ctr, Dallas, TX USA.
C3 Roswell Park Comprehensive Cancer Center; Roswell Park Comprehensive Cancer Center; Roswell Park Comprehensive Cancer Center; University of Texas System; University of Texas Southwestern Medical Center Dallas
RP Bakin, AV (通讯作者)，Roswell Pk Canc Inst, Dept Canc Genet, Buffalo, NY 14263 USA.
EM andrei.bakin@roswellpark.org
FU PHS grant [R01 CA95263]; Roswell Park Alliance Foundation; DoD BCRP Breakthrough Award [BC151886]; Roswell Park Cancer Institute Cancer Center Support Grant [CA16056]; CDMRP [BC151886, 893245] Funding Source: Federal RePORTER
CR Ahn GO, 2008, CANCER CELL, V13, P193, DOI 10.1016/j.ccr.2007.11.032
   American Cancer Society, 2016, CANC FACTS FIGURES 2, V0, P0
   Armulik A, 2011, DEV CELL, V21, P193, DOI 10.1016/j.devcel.2011.07.001
   Astrof S, 2009, ANGIOGENESIS, V12, P165, DOI 10.1007/s10456-009-9136-6
   Bakin AV, 2004, MOL BIOL CELL, V15, P4682, DOI 10.1091/mbc.E04-04-0353
   Bakin AV, 2002, J CELL SCI, V115, P3193
   Ballabh P, 2014, CLIN PERINATOL, V41, P47, DOI 10.1016/j.clp.2013.09.007
   Bari O, 2017, INT J WOMENS HEALTH, V9, P373, DOI 10.2147/IJWH.S131585
   Bergers G, 2000, NAT CELL BIOL, V2, P737, DOI 10.1038/35036374
   Bianchi A, 2010, CELL CYCLE, V9, P1647, DOI 10.4161/cc.9.8.11517
   Bianchi-Smiraglia A, 2013, CELL CYCLE, V12, P3377, DOI 10.4161/cc.26388
   Buchsbaum RJ, 2016, CANCERS, V8, P0, DOI 10.3390/cancers8020019
   Chantrain CF, 2004, CANCER RES, V64, P1675, DOI 10.1158/0008-5472.CAN-03-0160
   Cooke VG, 2012, CANCER CELL, V21, P66, DOI 10.1016/j.ccr.2011.11.024
   Darland DC, 2003, DEV BIOL, V264, P275, DOI 10.1016/j.ydbio.2003.08.015
   Dumon N, 2003, J BIOL CHEM, V278, P3275, DOI 10.1074/jbc.M204623200
   Dupuis-Girod S, 2010, J THROMB HAEMOST, V8, P1447, DOI 10.1111/j.1538-7836.2010.03860.x
   Farina AR, 1998, INT J CANCER, V75, P721
   Flanders KC, 2003, AM J PATHOL, V163, P2247, DOI 10.1016/S0002-9440(10)63582-1
   Gervasi M, 2012, J CELL BIOL, V196, P589, DOI 10.1083/jcb.201109045
   Goldberg JE, 2010, CURR DRUG TARGETS, V11, P1133
   Govani FS, 2009, EUR J HUM GENET, V17, P860, DOI 10.1038/ejhg.2009.35
   Joyce JA, 2009, NAT REV CANCER, V9, P239, DOI 10.1038/nrc2618
   Kaladhar B, 1999, INT J CANCER, V82, P268
   Keskin D, 2015, CELL REP, V10, P1066, DOI 10.1016/j.celrep.2015.01.035
   Larsson J, 2001, EMBO J, V20, P1663, DOI 10.1093/emboj/20.7.1663
   Leek RD, 1998, BRIT J CANCER, V77, P2246, DOI 10.1038/bjc.1998.373
   Limoge M, 2017, ONCOTARGET, V8, P61969, DOI 10.18632/oncotarget.18755
   Limoge M, 2017, ONCOTARGET, V8, P35592, DOI 10.18632/oncotarget.16022
   McAllister SS, 2014, NAT CELL BIOL, V16, P717, DOI 10.1038/ncb3015
   Nagy JA, 2009, BRIT J CANCER, V100, P865, DOI 10.1038/sj.bjc.6604929
   Padua D, 2009, CELL RES, V19, P89, DOI 10.1038/cr.2008.316
   Rajaram M, 2013, PLOS GENET, V9, P0, DOI 10.1371/journal.pgen.1003789
   Ricard N, 2014, CIRCULATION, V129, P1586, DOI 10.1161/CIRCULATIONAHA.113.007469
   Safina A, 2007, ONCOGENE, V26, P2407, DOI 10.1038/sj.onc.1210046
   Safina A, 2011, MOL CANCER RES, V9, P1042, DOI 10.1158/1541-7786.MCR-10-0196
   Schindelin J, 2012, NAT METHODS, V9, P676, DOI 10.1038/NMETH.2019
   Shiga K, 2015, CANCERS, V7, P2443, DOI 10.3390/cancers7040902
   Stratman AN, 2009, BLOOD, V114, P5091, DOI 10.1182/blood-2009-05-222364
   Tan AR, 2009, BREAST CANCER RES TR, V115, P453, DOI 10.1007/s10549-008-0184-1
   Thalgott J, 2015, FRONT GENET, V6, P0, DOI 10.3389/fgene.2015.00037
   Uhlen M, 2017, SCIENCE, V357, P660, DOI 10.1126/science.aan2507
   Verstraeten A, 2016, HUM MUTAT, V37, P524, DOI 10.1002/humu.22977
   Wang K, 2016, CELL MOL BIOENG, V9, P1, DOI 10.1007/s12195-015-0417-4
   Wang YM, 2016, CELL MOL LIFE SCI, V73, P3265, DOI 10.1007/s00018-016-2225-y
   WEIDNER N, 1991, NEW ENGL J MED, V324, P1, DOI 10.1056/NEJM199101033240101
   Xian XJ, 2006, J CLIN INVEST, V116, P642, DOI 10.1172/JCI25705
   Yang L, 2004, CANCER CELL, V6, P409, DOI 10.1016/j.ccr.2004.08.031
NR 48
TC 50
Z9 55
U1 0
U2 9
PU BIOMED CENTRAL LTD
PI LONDON
PA 236 GRAYS INN RD, FLOOR 6, LONDON WC1X 8HL, ENGLAND
SN 1471-2407
EI 
J9 BMC CANCER
JI BMC Cancer
PD JUN 19
PY 2018
VL 18
IS 
BP 
EP 
DI 10.1186/s12885-018-4587-z
PG 13
WC Oncology
SC Oncology
GA GK1PZ
UT WOS:000435892200005
PM 29921235
DA 2023-09-23
ER

PT J
AU Kock, A
   Larsson, K
   Bergqvist, F
   Eissler, N
   Elfman, LHM
   Raouf, J
   Korotkova, M
   Johnsen, JI
   Jakobsson, PJ
   Kogner, P
AF Kock, Anna
   Larsson, Karin
   Bergqvist, Filip
   Eissler, Nina
   Elfman, Lotta H. M.
   Raouf, Joan
   Korotkova, Marina
   Johnsen, John Inge
   Jakobsson, Per-Johan
   Kogner, Per
TI Inhibition of Microsomal Prostaglandin E Synthase-1 in Cancer-Associated Fibroblasts Suppresses Neuroblastoma Tumor Growth
SO EBIOMEDICINE
LA English
DT Article
DE Tumor microenvironment; Cancer-associated fibroblasts; mPGES-1; PGE(2)
ID mpges-1 inhibitor; in-vivo; cyclooxygenase-2; expression; pathway; inflammation; progression; prostate; deletion; models
AB Despite recent progress in diagnosis and treatment, survival for children with high-risk metastatic neuroblastoma is still poor. Prostaglandin E-2 (PGE(2))-driven inflammation promotes tumor growth, immune suppression, angiogenesis and resistance to established cancer therapies. In neuroblastoma, cancer-associated fibroblasts (CAFs) residing in the tumor microenvironment are the primary source of PGE(2). However, clinical targeting of PGE(2) with current non-steroidal anti-inflammatory drugs or cyclooxygenase inhibitors has been limited due to risk of adverse side effects. By specifically targeting microsomal prostaglandin E synthase-1 (mPGES-1) activity with a small molecule inhibitor we could block CAF-derived PGE(2) production leading to reduced tumor growth, impaired angiogenesis, inhibited CAFmigration and infiltration, reduced tumor cell proliferation and a favorable shift in the M1/M2 macrophage ratio. In this study, we provide proof-of-principle of the benefits of targeting mPGES-1 in neuroblastoma, applicable to a wide variety of tumors. This non-toxic single drug treatment targeting infiltrating stromal cells opens up for combination treatment optionswith established cancer therapies. (C) 2018 The Authors. Published by Elsevier B. V.
C1 [Kock, Anna; Eissler, Nina; Elfman, Lotta H. M.; Johnsen, John Inge; Kogner, Per] Karolinska Univ Hosp, Karolinska Inst, Dept Childrens & Womens Hlth, Childhood Canc Res Unit, Stockholm, Sweden.
   [Larsson, Karin; Bergqvist, Filip; Raouf, Joan; Korotkova, Marina; Jakobsson, Per-Johan] Karolinska Univ Hosp, Karolinska Inst, Dept Med, Rheumatol Unit, SE-17176 Stockholm, Sweden.
C3 Karolinska Institutet; Karolinska University Hospital; Karolinska Institutet; Karolinska University Hospital
RP Kogner, P (通讯作者)，Inst Kvinnors Barns Halsa KBH, K6,Tomtebodavagen 18a, S-17177 Stockholm, Sweden.
EM Per.Kogner@ki.se
FU Swedish Childhood Cancer Foundation [PR2015-0057, TJ2017-0040, PR2017-0122, PR2017-0082, TJ2014-0055, TJ2012-0010, NCP 2015-0072, PR2015-0098]; Swedish Research Council [2017-02577, 2014-4988]; The Swedish Cancer Society [CAN2016/739, CAN2015/633, CAN2016/839]; Swedish Foundation for Strategic Research [RB13-0204]; Swedish Rheumatism Association [R-755861]; King Gustaf V 80 Years Foundation; Marta and Gunnar V Philipson Foundation; Radiumhemmets forskningsfonder [151132, 161123]; Innovative Medicines Initiative (EU/EFPIA) (ULTRA-DD grant) [115766]; The Stockholm County Council [20160378, 20170505]
CR Asgharzadeh S, 2012, J CLIN ONCOL, V30, P3525, DOI 10.1200/JCO.2011.40.9169
   Baryawno N, 2008, NEURO-ONCOLOGY, V10, P661, DOI 10.1215/15228517-2008-035
   Borriello L, 2016, CANCER LETT, V380, P304, DOI 10.1016/j.canlet.2015.11.017
   Brocard E, 2015, ONCOTARGET, V6, P6840, DOI 10.18632/oncotarget.3160
   Caren H, 2010, P NATL ACAD SCI USA, V107, P4323, DOI 10.1073/pnas.0910684107
   Carlson LM, 2013, CARCINOGENESIS, V34, P1081, DOI 10.1093/carcin/bgt009
   Cheung NKV, 2013, NAT REV CANCER, V13, P397, DOI 10.1038/nrc3526
   Finetti F, 2012, PLOS ONE, V7, P0, DOI 10.1371/journal.pone.0040576
   Gascard P, 2016, GENE DEV, V30, P1002, DOI 10.1101/gad.279737.116
   Gotwals P, 2017, NAT REV CANCER, V17, P286, DOI 10.1038/nrc.2017.17
   Hanahan D, 2011, CELL, V144, P646, DOI 10.1016/j.cell.2011.02.013
   Hanaka H, 2009, P NATL ACAD SCI USA, V106, P18757, DOI 10.1073/pnas.0910218106
   Idborg H, 2013, PROSTAG OTH LIPID M, V107, P18, DOI 10.1016/j.prostaglandins.2013.07.004
   Jain S, 2008, CANCER RES, V68, P7750, DOI 10.1158/0008-5472.CAN-07-6689
   Johnsen JI, 2004, CANCER RES, V64, P7210, DOI 10.1158/0008-5472.CAN-04-1795
   Kamei D, 2010, BIOCHEM J, V425, P361, DOI 10.1042/BJ20090045
   Kryh H, 2011, BMC GENOMICS, V12, P0, DOI 10.1186/1471-2164-12-443
   Kurtova AV, 2015, NATURE, V517, P209, DOI 10.1038/nature14034
   Larsson K, 2015, P NATL ACAD SCI USA, V112, P8070, DOI 10.1073/pnas.1424355112
   Leclerc P, 2013, PROSTAG OTH LIPID M, V107, P26, DOI 10.1016/j.prostaglandins.2013.09.001
   Leclerc P, 2013, PROSTAG OTH LIPID M, V102, P1, DOI 10.1016/j.prostaglandins.2013.03.005
   Liu B, 2015, CANCER CELL INT, V15, P0, DOI 10.1186/s12935-015-0260-7
   Mantovani A, 2008, NATURE, V454, P436, DOI 10.1038/nature07205
   Mao YM, 2016, CLIN CANCER RES, V22, P3849, DOI 10.1158/1078-0432.CCR-15-1912
   Maris JM, 2010, NEW ENGL J MED, V362, P2202, DOI 10.1056/NEJMra0804577
   Matthay KK, 2016, NAT REV DIS PRIMERS, V2, P0, DOI 10.1038/nrdp.2016.78
   Melin E, 2014, J REHABIL MED, V46, P67, DOI 10.2340/16501977-1230
   Nakanishi M, 2013, SEMIN IMMUNOPATHOL, V35, P123, DOI 10.1007/s00281-012-0342-8
   Olesch C, 2015, ONCOTARGET, V6, P10284, DOI 10.18632/oncotarget.3581
   Pawelzik SC, 2010, J BIOL CHEM, V285, P29254, DOI 10.1074/jbc.M110.114454
   Pistoia V, 2013, FRONT ONCOL, V3, P0, DOI 10.3389/fonc.2013.00167
   Ponthan F, 2007, CLIN CANCER RES, V13, P1036, DOI 10.1158/1078-0432.CCR-06-1908
   Rasmuson A, 2012, PLOS ONE, V7, P0, DOI 10.1371/journal.pone.0051297
   Rasmuson A, 2012, PLOS ONE, V7, P0, DOI 10.1371/journal.pone.0029331
   Samuelsson B, 2007, PHARMACOL REV, V59, P207, DOI 10.1124/pr.59.3.1
   Sinha P, 2007, CANCER RES, V67, P4507, DOI 10.1158/0008-5472.CAN-06-4174
   Takahashi H, 2017, ONCOTARGET, V8, P8633, DOI 10.18632/oncotarget.14374
   Uracz W, 2002, J PHYSIOL PHARMACOL, V53, P643
   Vesely MD, 2013, ANN NY ACAD SCI, V1284, P1, DOI 10.1111/nyas.12105
   Wang DZ, 2010, NAT REV CANCER, V10, P181, DOI 10.1038/nrc2809
   Weiss WA, 1997, EMBO J, V16, P2985, DOI 10.1093/emboj/16.11.2985
   Xu LH, 2014, SCI TRANSL MED, V6, P0, DOI 10.1126/scitranslmed.3008455
   Yu H, 2009, NAT REV CANCER, V9, P798, DOI 10.1038/nrc2734
   Zelenay S, 2015, CELL, V162, P1257, DOI 10.1016/j.cell.2015.08.015
NR 44
TC 49
Z9 49
U1 0
U2 10
PU ELSEVIER SCIENCE BV
PI AMSTERDAM
PA PO BOX 211, 1000 AE AMSTERDAM, NETHERLANDS
SN 2352-3964
EI 
J9 EBIOMEDICINE
JI EBioMedicine
PD JUN 15
PY 2018
VL 32
IS 
BP 84
EP 92
DI 10.1016/j.ebiom.2018.05.008
PG 9
WC Medicine, General & Internal; Medicine, Research & Experimental
SC General & Internal Medicine; Research & Experimental Medicine
GA GK6PU
UT WOS:000436312000013
PM 29804818
DA 2023-09-23
ER

PT J
AU Alekseenko, IV
   Monastyrskaya, GS
   Sverdlov, ED
AF Alekseenko, I. V.
   Monastyrskaya, G. S.
   Sverdlov, E. D.
TI Emerging Potential of Cancer TherapyBinary Direct Interactions of Cancer and Stromal Cells
SO RUSSIAN JOURNAL OF GENETICS
LA English
DT Review
DE cancer; tumor microenvironment; immune checkpoint molecules; cancer-associated fibroblasts; pancreas
ID fibroblast activation protein; tumor microenvironment; immunotherapy; hallmarks; complexity; biology; oncology; classification; perspective; challenges
AB The review attempts to discuss the interaction of cancer cells and cells of the tumor microenvironment as well as the possibility of using them as a target for antitumor therapy.
C1 [Alekseenko, I. V.; Monastyrskaya, G. S.; Sverdlov, E. D.] Russian Acad Sci, Shemyakin Ovchinnikov Inst Bioorgan Chem, Moscow 117997, Russia.
C3 Russian Academy of Sciences; Pushchino Scientific Center for Biological Research (PSCBI) of the Russian Academy of Sciences; Institute of Bioorganic Chemistry of the Russian Academy of Sciences
RP Alekseenko, IV (通讯作者)，Russian Acad Sci, Shemyakin Ovchinnikov Inst Bioorgan Chem, Moscow 117997, Russia.
EM irina.alekseenko@mail.ru
FU Russian Science Foundation [14-50-00131]
CR Abdin SM, 2018, CANCERS, V10, P0, DOI 10.3390/cancers10020032
   Alexander Walter, 2016, P T, V41, P185
   Alizadeh AA, 2015, NAT MED, V21, P846, DOI 10.1038/nm.3915
   Allison JP, 2015, JAMA-J AM MED ASSOC, V314, P1113, DOI 10.1001/jama.2015.11929
   [Anonymous], 2016, TOXICITIES ASS CHECK, V0, P0
   Baumeister SH, 2016, ANNU REV IMMUNOL, V34, P539, DOI 10.1146/annurev-immunol-032414-112049
   Bhome R, 2016, NEW HORIZ TRANSL MED, V3, P9, DOI 10.1016/j.nhtm.2016.03.001
   Bizzarri M, 2014, BIOMED RES INT, V2014, P0, DOI 10.1155/2014/934038
   Brown JS, 2018, BRIT J CANCER, V118, P312, DOI 10.1038/bjc.2017.376
   Calabrese L, 2017, ANN RHEUM DIS, V76, P1, DOI 10.1136/annrheumdis-2016-209782
   Chen F, 2015, BMC MED, V13, P0, DOI 10.1186/s12916-015-0278-7
   Choe C, 2013, ANTICANCER RES, V33, P3715
   Cogdill AP, 2017, BRIT J CANCER, V117, P1, DOI 10.1038/bjc.2017.136
   Costa A, 2018, CANCER CELL, V33, P463, DOI 10.1016/j.ccell.2018.01.011
   Day D, 2017, CLIN CANCER RES, V23, P4980, DOI 10.1158/1078-0432.CCR-16-3064
   De Palma M, 2012, MOL ONCOL, V6, P111, DOI 10.1016/j.molonc.2012.01.011
   Dempke WCM, 2017, EUR J CANCER, V74, P55, DOI 10.1016/j.ejca.2017.01.001
   Escors David, 2014, NEW J SCI, V2014, P0
   Fearon DT, 2014, CANCER IMMUNOL RES, V2, P187, DOI 10.1158/2326-6066.CIR-14-0002
   Fouad YA, 2017, AM J CANCER RES, V7, P1016
   Gandellini P, 2015, SEMIN CANCER BIOL, V35, P96, DOI 10.1016/j.semcancer.2015.08.008
   Gascard P, 2016, GENE DEV, V30, P1002, DOI 10.1101/gad.279737.116
   Gonda TA, 2010, SEMIN CELL DEV BIOL, V21, P2, DOI 10.1016/j.semcdb.2009.10.001
   Hanahan D, 2000, CELL, V100, P57, DOI 10.1016/S0092-8674(00)81683-9
   Hanahan D, 2012, CANCER CELL, V21, P309, DOI 10.1016/j.ccr.2012.02.022
   Hanahan D, 2011, CELL, V144, P646, DOI 10.1016/j.cell.2011.02.013
   Haynes B, 2017, CANCER METAST REV, V36, P547, DOI 10.1007/s10555-017-9684-y
   Horne SD, 2015, INT J CANCER, V136, P2012, DOI 10.1002/ijc.29031
   Hosoi A, 2018, SCI REP-UK, V8, P0, DOI 10.1038/s41598-018-19548-y
   Jacobs J, 2015, J IMMUNOL RES, V2015, P0, DOI 10.1155/2015/158038
   Kalluri R, 2016, NAT REV CANCER, V16, P582, DOI 10.1038/nrc.2016.73
   Khalili JS, 2012, CLIN CANCER RES, V18, P5329, DOI 10.1158/1078-0432.CCR-12-1632
   Koh J, 2017, ONCOTARGET, V8, P26356, DOI 10.18632/oncotarget.15465
   Kumar V, 2016, TRENDS IMMUNOL, V37, P208, DOI 10.1016/j.it.2016.01.004
   Lakins MA, 2018, NAT COMMUN, V9, P0, DOI 10.1038/s41467-018-03347-0
   Lamprecht S, 2018, CANCERS, V10, P0, DOI 10.3390/cancers10030061
   Liao ZH, 2019, CELL IMMUNOL, V343, P0, DOI 10.1016/j.cellimm.2017.12.003
   Loo K, 2016, IMMUNOTHERAPY-UK, V8, P775, DOI 10.2217/imt-2016-0039
   Madden DL, 2018, CURR ONCOL REP, V20, P0, DOI 10.1007/s11912-018-0662-5
   Mallick P, 2015, PHYS SCI ENG ADV LIF, V0, P529
   Marcucci F, 2017, BBA-REV CANCER, V1868, P571, DOI 10.1016/j.bbcan.2017.10.006
   Marin-Acevedo JA, 2018, J HEMATOL ONCOL, V11, P0, DOI 10.1186/s13045-018-0582-8
   Martin SD, 2015, ANN ONCOL, V26, P2367, DOI 10.1093/annonc/mdv382
   Minocha S, 2017, J DRUG DISCOVERY THE, V5, P13
   Muenst S, 2016, J INTERN MED, V279, P541, DOI 10.1111/joim.12470
   Munhoz RR, 2018, CANCER J, V24, P7, DOI 10.1097/PPO.0000000000000299
   Nazareth MR, 2007, J IMMUNOL, V178, P5552, DOI 10.4049/jimmunol.178.9.5552
   Ock CY, 2016, CLIN CANCER RES, V22, P2261, DOI 10.1158/1078-0432.CCR-15-2834
   Orimo A, 2006, CELL CYCLE, V5, P1597, DOI 10.4161/cc.5.15.3112
   Perrimon N, 2012, CSH PERSPECT BIOL, V4, P0, DOI 10.1101/cshperspect.a005975
   Pidsley R, 2016, GENOME BIOL, V17, P0, DOI 10.1186/s13059-016-1066-1
   Postow MA, 2018, NEW ENGL J MED, V378, P158, DOI 10.1056/NEJMra1703481
   Prasad V, 2016, NATURE, V537, PS63, DOI 10.1038/537S63a
   Raffaghello L, 2015, IMMUNOL LETT, V168, P175, DOI 10.1016/j.imlet.2015.06.016
   Ramamonjisoa N, 2017, FRONT ONCOL, V7, P0, DOI 10.3389/fonc.2017.00003
   Reina-Campos M, 2017, CURR OPIN CELL BIOL, V48, P47, DOI 10.1016/j.ceb.2017.05.006
   Rozali EN, 2012, CLIN DEV IMMUNOL, V0, P0, DOI DOI 10.1155/2012/656340
   Sadelain M, 2003, NAT REV CANCER, V3, P35, DOI 10.1038/nrc971
   Schnekenburger M, 2016, CURR TOP MED CHEM, V16, P745, DOI 10.2174/1568026615666150825141330
   Schreiber RD, 2011, SCIENCE, V331, P1565, DOI 10.1126/science.1203486
   Schumacher TN, 2015, SCIENCE, V348, P69, DOI 10.1126/science.aaa4971
   Semba S, 2009, BRIT J CANCER, V101, P1365, DOI 10.1038/sj.bjc.6605309
   Sharma P, 2015, SCIENCE, V348, P56, DOI 10.1126/science.aaa8172
   Sharpe AH, 2017, IMMUNOL REV, V276, P5, DOI 10.1111/imr.12531
   Shiga K, 2015, CANCERS, V7, P2443, DOI 10.3390/cancers7040902
   Stadler M, 2015, SEMIN CANCER BIOL, V35, P107, DOI 10.1016/j.semcancer.2015.08.007
   Stambrook PJ, 2017, MOL CANCER RES, V15, P635, DOI 10.1158/1541-7786.MCR-16-0427
   Sundar R, 2017, FRONT MED-LAUSANNE, V4, P0, DOI 10.3389/fmed.2017.00039
   Sverdlov ED, 2016, BIOCHEMISTRY-MOSCOW+, V81, P731, DOI 10.1134/S0006297916070099
   Sverdlov ED, 2011, CURR GENE THER, V11, P501
   Tannock IF, 2016, NEW ENGL J MED, V375, P1289, DOI 10.1056/NEJMsb1607705
   Taube JM, 2012, SCI TRANSL MED, V4, P0, DOI 10.1126/scitranslmed.3003689
   Teng MWL, 2015, CANCER RES, V75, P2139, DOI 10.1158/0008-5472.CAN-15-0255
   Tran E, 2013, J EXP MED, V210, P1125, DOI 10.1084/jem.20130110
   van der Burg SH, 2016, NAT REV CANCER, V16, P219, DOI 10.1038/nrc.2016.16
   Villaruz LC, 2014, TRANSL LUNG CANCER R, V3, P2, DOI 10.3978/j.issn.2218-6751.2013.10.13
   Weinberg RA, 2014, CELL, V157, P267, DOI 10.1016/j.cell.2014.03.004
   Yamaguchi H, 2015, CANCERS, V7, P2054, DOI 10.3390/cancers7040876
   Zhang Y, 2016, JAMA ONCOL, V2, P1403, DOI 10.1001/jamaoncol.2016.2450
   Zi FM, 2015, MOL MED REP, V11, P3203, DOI 10.3892/mmr.2015.3197
   Ziani L, 2018, FRONT IMMUNOL, V9, P0, DOI 10.3389/fimmu.2018.00414
NR 81
TC 0
Z9 0
U1 0
U2 2
PU PLEIADES PUBLISHING INC
PI NEW YORK
PA PLEIADES HOUSE, 7 W 54 ST, NEW YORK,  NY, UNITED STATES
SN 1022-7954
EI 1608-3369
J9 RUSS J GENET+
JI Russ. J. Genet.
PD DEC 15
PY 2018
VL 54
IS 12
BP 1416
EP 1428
DI 10.1134/S1022795418120025
PG 13
WC Genetics & Heredity
SC Genetics & Heredity
GA HF5HO
UT WOS:000454263500004
DA 2023-09-23
ER

PT J
AU Suh, J
   Kim, DH
   Surh, YJ
AF Suh, Jinyoung
   Kim, Do-Hee
   Surh, Young-Joon
TI Resveratrol suppresses migration, invasion and sternness of human breast cancer cells by interfering with tumor-stromal cross-talk
SO ARCHIVES OF BIOCHEMISTRY AND BIOPHYSICS
LA English
DT Article
DE Breast cancer; Cancer-associated fibroblasts; Cancer stem cells; Resveratrol; Tumor microenvironment
ID stem-cells; molecular-mechanisms; signaling pathway; self-renewal; fibroblasts; microenvironment; proliferation; expression; resistance; lines
AB Cancer-associated fibroblasts (CAFs) constitute a major compartment of the tumor microenvironment. CAFs produce a variety of cytokines, growth factors and extracellular matrix proteins, thereby stimulating tumor progression. CAFs are distinct from normal fibroblasts for their overexpression of a-smooth muscle actin. Recent studies suggest that CAFs play an important role in proliferation and migration of cancer cells through cross-talk with them. Resveratrol (trans-3,4'5,-trihydroxystilbene), a phytoalexin present in grapes, has been reported to possess chemopreventive and chemotherapeutic activities. In the present study, we examined the effects of resveratrol on CAF-induced migration, invasion and self-renewal activity of breast cancer cells. Resveratrol inhibited proliferation, migration and invasion of human breast cancer cells treated with CAF-conditioned media (CAF-CM). Resveratrol treatment suppressed the CAF-CM-induced expression of Cyclin D1, c-Myc, MMP-2 and MMP-9. In addition, resveratrol inhibited Sox2 expression as well as activation of Akt and STAT3 induced by CAF-CM in breast cancer cells. Further, resveratrol abrogated stemness properties and reduced the expression of self-renewal signaling molecules in stem-like breast cancer cells. Taken together, the present study provides insights into the role of resveratrol in tumor microenvironment with focus on interaction between cancer cells and the hosting niche.
C1 [Suh, Jinyoung; Kim, Do-Hee; Surh, Young-Joon] Seoul Natl Univ, Tumor Microenvironm Global Core Res Ctr, Seoul, South Korea.
   [Suh, Jinyoung; Kim, Do-Hee; Surh, Young-Joon] Seoul Natl Univ, Res Inst Pharmaceut Sci, Seoul, South Korea.
   [Surh, Young-Joon] Seoul Natl Univ, Grad Sch Convergence Sci & Technol, Dept Mol Med & Biopharmaceut Sci, Seoul, South Korea.
   [Surh, Young-Joon] Seoul Natl Univ, Canc Res Inst, Seoul, South Korea.
C3 Seoul National University (SNU); Seoul National University (SNU); Seoul National University (SNU); Seoul National University (SNU)
RP Surh, YJ (通讯作者)，Seoul Natl Univ, Coll Pharm, 1 Gwanak Ro, Seoul 08826, South Korea.
EM surh@snu.ac.kr
FU Basic Science Research Program [2013R1A1A2012429]; Global Core Research Center (GCRC) from the National Research Foundation (NRF) of Republic of Korea [2011-003-0001]
CR Adisetiyo H, 2014, J CELL PHYSIOL, V229, P1170, DOI 10.1002/jcp.24546
   Ahmad A, 2010, BREAST CANCER RES TR, V122, P337, DOI 10.1007/s10549-009-0572-1
   Ailles LE, 2007, CURR OPIN BIOTECH, V18, P460, DOI 10.1016/j.copbio.2007.10.007
   Alamolhodaei NS, 2017, FOOD CHEM TOXICOL, V103, P223, DOI 10.1016/j.fct.2017.03.024
   Azios NG, 2007, NEOPLASIA, V9, P147, DOI 10.1593/neo.06778
   Bogenrieder T, 2003, ONCOGENE, V22, P6524, DOI 10.1038/sj.onc.1206757
   Buchsbaum RJ, 2016, CANCERS, V8, P0, DOI 10.3390/cancers8020019
   Cheng YT, 2016, PHARMACOL RES, V114, P128, DOI 10.1016/j.phrs.2016.10.022
   Elenbaas B, 2001, EXP CELL RES, V264, P169, DOI 10.1006/excr.2000.5133
   Fu YJ, 2014, PLOS ONE, V9, P0, DOI 10.1371/journal.pone.0102535
   Gambini J, 2015, OXID MED CELL LONGEV, V2015, P0, DOI 10.1155/2015/837042
   Gharibi B, 2012, J CELL MOL MED, V16, P2789, DOI 10.1111/j.1582-4934.2012.01602.x
   Godichaud S, 2006, INT J BIOCHEM CELL B, V38, P629, DOI 10.1016/j.biocel.2005.11.001
   Godichaud S, 2000, HEPATOLOGY, V31, P922, DOI 10.1053/he.2000.5848
   Hendrayani SF, 2013, NEOPLASIA, V15, P631, DOI 10.1593/neo.13478
   Ishii G, 2017, EBIOMEDICINE, V17, P7, DOI 10.1016/j.ebiom.2017.03.004
   Ito Y, 2013, J NUTR SCI VITAMINOL, V59, P358, DOI 10.3177/jnsv.59.358
   Jager W, 2011, OMICS, V15, P9, DOI 10.1089/omi.2010.0114
   Jemal A, 2011, CA-CANCER J CLIN, V61, P134, DOI 10.3322/caac.20115
   Jiang Hao, 2009, J EXP THER ONCOL, V8, P25
   Ko JH, 2017, INT J MOL SCI, V18, P0, DOI 10.3390/ijms18122589
   Kojima Y, 2010, P NATL ACAD SCI USA, V107, P20009, DOI 10.1073/pnas.1013805107
   Kundu JK, 2008, CANCER LETT, V269, P243, DOI 10.1016/j.canlet.2008.03.057
   Lee MH, 2009, CANCER RES, V69, P7449, DOI 10.1158/0008-5472.CAN-09-1266
   Leis O, 2012, ONCOGENE, V31, P1354, DOI 10.1038/onc.2011.338
   Levi F, 2005, EUR J CANCER PREV, V14, P139, DOI 10.1097/00008469-200504000-00009
   Li HC, 2007, J CELL BIOCHEM, V101, P805, DOI 10.1002/jcb.21159
   Li YG, 2013, ONCOL REP, V30, P2820, DOI 10.3892/or.2013.2748
   Liao CP, 2010, CANCER RES, V70, P7294, DOI 10.1158/0008-5472.CAN-09-3982
   Liu SL, 2006, CANCER RES, V66, P6063, DOI 10.1158/0008-5472.CAN-06-0054
   Iglesias JM, 2013, PLOS ONE, V8, P0, DOI 10.1371/journal.pone.0077281
   Martinez-Outschoorn UE, 2010, CELL CYCLE, V9, P2423, DOI 10.4161/cc.9.12.12048
   Meyer N, 2008, NAT REV CANCER, V8, P976, DOI 10.1038/nrc2231
   Moiseeva EP, 2009, CANCER PREV RES, V2, P611, DOI 10.1158/1940-6207.CAPR-08-0102
   Pan ST, 2016, CLIN EXP PHARMACOL P, V43, P723, DOI 10.1111/1440-1681.12581
   Park SA, 2017, ANN NY ACAD SCI, V1401, P65, DOI 10.1111/nyas.13395
   Park SY, 2015, BREAST CANCER RES TR, V149, P727, DOI 10.1007/s10549-015-3291-9
   Piva M, 2014, EMBO MOL MED, V6, P66, DOI 10.1002/emmm.201303411
   Santini R, 2014, ONCOGENE, V33, P4697, DOI 10.1038/onc.2014.71
   Sinha D, 2016, SEMIN CANCER BIOL, V40-41, P209, DOI 10.1016/j.semcancer.2015.11.001
   Surh YJ, 2016, ADV EXP MED BIOL, V928, P185, DOI 10.1007/978-3-319-41334-1_9
   Tang FY, 2008, J NUTR BIOCHEM, V19, P287, DOI 10.1016/j.jnutbio.2007.03.003
   Tsuyada A, 2012, CANCER RES, V72, P2768, DOI 10.1158/0008-5472.CAN-11-3567
   Tyan SW, 2011, PLOS ONE, V6, P0, DOI 10.1371/journal.pone.0015313
   Wang MC, 2015, ONCOL LETT, V10, P583, DOI 10.3892/ol.2015.3361
   Wang R, 2014, J THORAC DIS, V6, P829, DOI 10.3978/j.issn.2072-1439.2014.03.38
   Xia P, 2015, AM J CANCER RES, V5, P1602
   Xing F, 2010, FRONT BIOSCI-LANDMRK, V15, P166, DOI 10.2741/3613
   Yamamura Y, 2015, CANCER RES, V75, P813, DOI 10.1158/0008-5472.CAN-14-1317
NR 49
TC 58
Z9 61
U1 0
U2 9
PU ELSEVIER SCIENCE INC
PI NEW YORK
PA STE 800, 230 PARK AVE, NEW YORK, NY 10169 USA
SN 0003-9861
EI 1096-0384
J9 ARCH BIOCHEM BIOPHYS
JI Arch. Biochem. Biophys.
PD APR 2
PY 2018
VL 643
IS 
BP 62
EP 71
DI 10.1016/j.abb.2018.02.011
PG 10
WC Biochemistry & Molecular Biology; Biophysics
SC Biochemistry & Molecular Biology; Biophysics
GA GD2ZH
UT WOS:000430371800009
PM 29477771
DA 2023-09-23
ER

PT J
AU Suzuki, M
   Yokobori, T
   Gombodorj, N
   Yashiro, M
   Turtoi, A
   Handa, T
   Ogata, K
   Oyama, T
   Shirabe, K
   Kuwano, H
AF Suzuki, Masaki
   Yokobori, Takehiko
   Gombodorj, Navchaa
   Yashiro, Masakazu
   Turtoi, Andrei
   Handa, Tadashi
   Ogata, Kyoichi
   Oyama, Tetsunari
   Shirabe, Ken
   Kuwano, Hiroyuki
TI High stromaltransforming growth factor -induced expression is a novel marker of progression and poor prognosis in gastric cancer
SO JOURNAL OF SURGICAL ONCOLOGY
LA English
DT Article
DE cancer-associated fibroblast; gastric cancer; stroma; transforming factor -induced
ID matrix protein; tgfbi beta-ig-h3; gene-expression; up-regulation; beta; myofibroblasts; resection; cells
AB Background and ObjectivesMethodsTransforming growth factor -induced(TGFBI) protein is a secreted extracellular matrix protein with conflicting roles in cancer, acting as a tumour suppressor and a promoter, which appears to be tissue specific. The role of TGFBI in gastric cancer (GC) remains unclear, which we aimed to investigate using the clinical samples as well as an in vitro coculture model of GC. The clinical significance of TGFBI was assessed in 208 GC samples using immunohistochemistry. Molecular function of TGFBI in the GC cells was examined by small interfering RNA-mediated TGFBI downregulation in the gastric fibroblasts cocultured with the GC cells. ResultsConclusionsTGFBI expression was localised mainly in the cancer stroma and not in the noncancerous gastric tissue or the GC cells. High TGFBI expression was significantly associated with poor prognosis and cancer progression. Downregulation of TGFBI in the cocultured gastric fibroblasts inhibited the invasion and migration abilities of the GC cells. High stromal TGFBI expression might be a useful predictive marker for poor prognosis in GC patients. Furthermore, TGFBI in the cancer stromal cells is a promising target for GC treatment.
C1 [Suzuki, Masaki; Yokobori, Takehiko; Gombodorj, Navchaa; Ogata, Kyoichi; Kuwano, Hiroyuki] Gunma Univ, Dept Gen Surg Sci, Grad Sch Med, 3-39-22 Showa Machi, Maebashi, Gunma 3718511, Japan.
   [Yokobori, Takehiko] Gunma Univ, Grad Sch Med, Dept Innovat Canc Immunotherapy, 3-39-22 Showa Machi, Maebashi, Gunma 3718511, Japan.
   [Yashiro, Masakazu] Osaka City Univ, Grad Sch Med, Dept Surg Oncol Mol Oncol & Therapeut, Osaka, Japan.
   [Turtoi, Andrei] Inst Canc Res, Montpellier, France.
   [Turtoi, Andrei] INSERM, U1194, Montpellier, France.
   [Turtoi, Andrei] Inst Rech Cancerol Montpellier, Montpellier, France.
   [Turtoi, Andrei] Univ Montpellier, Montpellier, France.
   [Handa, Tadashi; Oyama, Tetsunari] Gunma Univ, Dept Diagnost Pathol, Grad Sch Med, Maebashi, Gunma, Japan.
   [Shirabe, Ken] Gunma Univ, Dept Hepatobiliary & Pancreat Surg, Grad Sch Med, Maebashi, Gunma, Japan.
C3 Gunma University; Gunma University; Osaka Metropolitan University; Universite de Montpellier; Institut National de la Sante et de la Recherche Medicale (Inserm); Universite de Montpellier; Institut National de la Sante et de la Recherche Medicale (Inserm); Universite de Montpellier; Universite de Montpellier; Gunma University; Gunma University
RP Suzuki, M; Yokobori, T (通讯作者)，Gunma Univ, Dept Gen Surg Sci, Grad Sch Med, 3-39-22 Showa Machi, Maebashi, Gunma 3718511, Japan.; Yokobori, T (通讯作者)，Gunma Univ, Grad Sch Med, Dept Innovat Canc Immunotherapy, 3-39-22 Showa Machi, Maebashi, Gunma 3718511, Japan.
EM masakick11@gmail.com; bori45@gunma-u.ac.jp
FU Japan Society for the Promotion of Science [JP15K10085, JP26461969, JP17K19893]
CR Ahmed AA, 2007, CANCER CELL, V12, P514, DOI 10.1016/j.ccr.2007.11.014
   Brenner Hermann, 2009, V472, V0, PP467, DOI 10.1007/978-1-60327-492-0_23
   Cao JS, 2014, SCAND J GASTROENTERO, V49, P690, DOI 10.3109/00365521.2014.907337
   Cervantes A, 2008, ANN ONCOL, V19, P103, DOI 10.1093/annonc/mdn321
   Dighiero P, 2001, OPHTHALMOLOGY, V108, P818, DOI 10.1016/S0161-6420(00)00662-X
   Ferro A, 2014, EUR J CANCER, V50, P1330, DOI 10.1016/j.ejca.2014.01.029
   FUJIMOTO S, 1993, ONCOLOGY, V50, P338
   Fuyuhiro Y, 2011, BRIT J CANCER, V105, P996, DOI 10.1038/bjc.2011.330
   Fuyuhiro Y, 2012, CANCER SCI, V103, P797, DOI 10.1111/j.1349-7006.2012.02209.x
   Han B, 2015, MOL CANCER, V14, P0, DOI 10.1186/s12943-015-0335-z
   Han B, 2014, HUM MOL GENET, V23, P4597, DOI 10.1093/hmg/ddu173
   Ishimoto T, 2017, GASTROENTEROLOGY, V153, P191, DOI 10.1053/j.gastro.2017.03.046
   Japanese Gastric Canc Assoc, 2011, GASTRIC CANCER, V14, P101, DOI 10.1007/s10120-011-0041-5
   Kang S, 2010, GYNECOL ONCOL, V118, P58, DOI 10.1016/j.ygyno.2010.03.025
   Kawamoto T, 1998, BBA-GENE STRUCT EXPR, V1395, P288, DOI 10.1016/S0167-4781(97)00172-3
   Kono K, 2017, GASTRIC CANCER, V20, PS122, DOI 10.1007/s10120-016-0660-y
   Lauden L, 2014, J INVEST DERMATOL, V134, P1675, DOI 10.1038/jid.2014.20
   Lebdai S, 2015, UROL ONCOL, V33, Pe11, DOI 10.1016/J.UR0L0NC.2014.06.005
   Li ZJ, 2009, CANCER RES, V69, P1109, DOI 10.1158/0008-5472.CAN-08-3381
   Ma C, 2008, GENE DEV, V22, P308, DOI 10.1101/gad.1632008
   Matei D, 2007, EXPERT OPIN INV DRUG, V16, P1227, DOI 10.1517/13543784.16.8.1227
   MIZOI T, 1993, CANCER RES, V53, P183
   Nabokikh A, 2007, EXP CLIN ENDOCR DIAB, V115, P674, DOI 10.1055/s-2007-984477
   Ozawa D, 2016, ANN SURG ONCOL, V23, P282, DOI 10.1245/s10434-014-4259-4
   Schneider D, 2002, BBA-MOL BASIS DIS, V1588, P1, DOI 10.1016/S0925-4439(02)00052-2
   Shah JN, 2008, BMC CANCER, V8, P0, DOI 10.1186/1471-2407-8-284
   SKONIER J, 1992, DNA CELL BIOL, V11, P511, DOI 10.1089/dna.1992.11.511
   Sugarbaker PH, 2000, ONCOLOGY-BASEL, V58, P96, DOI 10.1159/000012086
   Tomioka H, 2006, J ORAL PATHOL MED, V35, P206, DOI 10.1111/j.1600-0714.2006.00410.x
   Wang N, 2012, J EXP CLIN CANC RES, V31, P0, DOI 10.1186/1756-9966-31-6
   Wang QH, 2016, EXP MOL PATHOL, V100, P514, DOI 10.1016/j.yexmp.2016.05.001
   Ween MP, 2012, INT J MOL SCI, V13, P10461, DOI 10.3390/ijms130810461
   Yamashita K, 2007, ANTICANCER RES, V27, P4381
NR 33
TC 19
Z9 21
U1 0
U2 1
PU WILEY
PI HOBOKEN
PA 111 RIVER ST, HOBOKEN 07030-5774, NJ USA
SN 0022-4790
EI 1096-9098
J9 J SURG ONCOL
JI J. Surg. Oncol.
PD NOV 1
PY 2018
VL 118
IS 6
BP 966
EP 974
DI 10.1002/jso.25217
PG 9
WC Oncology; Surgery
SC Oncology; Surgery
GA GY7IL
UT WOS:000448782400016
PM 30260476
DA 2023-09-23
ER

PT J
AU Valkenburg, KC
   de Groot, AE
   Pienta, KJ
AF Valkenburg, Kenneth C.
   de Groot, Amber E.
   Pienta, Kenneth J.
TI Targeting the tumour stroma to improve cancer therapy
SO NATURE REVIEWS CLINICAL ONCOLOGY
LA English
DT Review
ID fibroblast activation protein; mesenchymal stem-cells; pancreatic stellate cells; growth-factor-beta; carcinoma-associated fibroblasts; resistance cam-dr; gene-expression signature; metastatic colon-cancer; adult human fibroblasts; prostate-cancer
AB Cancers are not composed merely of cancer cells alone; instead, they are complex 'ecosystems' comprising many different cell types and noncellular factors. The tumour stroma is a critical component of the tumour microenvironment, where it has crucial roles in tumour initiation, progression, and metastasis. Most anticancer therapies target cancer cells specifically, but the tumour stroma can promote the resistance of cancer cells to such therapies, eventually resulting in fatal disease. Therefore, novel treatment strategies should combine anticancer and antistromal agents. Herein, we provide an overview of the advances in understanding the complex cancer cell-tumour stroma interactions and discuss how this knowledge can result in more effective therapeutic strategies, which might ultimately improve patient outcomes.
C1 [Valkenburg, Kenneth C.; de Groot, Amber E.; Pienta, Kenneth J.] Johns Hopkins Univ, Sch Med, James Buchanan Brady Urol Inst, Baltimore, MD 21218 USA.
   [de Groot, Amber E.; Pienta, Kenneth J.] Johns Hopkins Univ, Sch Med, Dept Pharmacol & Mol Sci, Baltimore, MD 21205 USA.
C3 Johns Hopkins University; Johns Hopkins University
RP Valkenburg, KC (通讯作者)，Johns Hopkins Univ, Sch Med, James Buchanan Brady Urol Inst, Baltimore, MD 21218 USA.
EM kvalken1@jhmi.edu
FU National Cancer Institute (NCI) [U54CA143803, CA163124, CA093900, CA143055]; Prostate Cancer Foundation; Patrick C. Walsh Fund; NCI [F32CA206394]
CR Aboseif S, 1999, DIFFERENTIATION, V65, P113, DOI 10.1046/j.1432-0436.1999.6520113.x
   Albrengues J, 2015, NAT COMMUN, V6, P0, DOI 10.1038/ncomms10204
   Albrengues J, 2014, CELL REP, V7, P1664, DOI 10.1016/j.celrep.2014.04.036
   Alexander J, 2016, CURR OPIN CELL BIOL, V42, P80, DOI 10.1016/j.ceb.2016.05.002
   Alonso S, 2016, J CLIN INVEST, V126, P4460, DOI 10.1172/JCI88152
   Alonso S, 2015, ONCOTARGET, V6, P14905, DOI 10.18632/oncotarget.3614
   Alt E, 2011, BIOL CELL, V103, P197, DOI 10.1042/BC20100117
   Alvarez R, 2013, BRIT J CANCER, V109, P926, DOI 10.1038/bjc.2013.415
   Amend SR, 2016, CANCER LETT, V380, P237, DOI 10.1016/j.canlet.2015.10.005
   Amend SR, 2015, ONCOTARGET, V6, P9669, DOI 10.18632/oncotarget.3430
   [Anonymous], 2017, MOL BIOL CELL, V0, P0
   Ao Z, 2015, CANCER RES, V75, P4681, DOI 10.1158/0008-5472.CAN-15-1633
   Arina A, 2016, P NATL ACAD SCI USA, V113, P7551, DOI 10.1073/pnas.1600363113
   Ayala G, 2003, CLIN CANCER RES, V9, P4792
   Bai AL, 2010, CANCER RES, V70, P7630, DOI 10.1158/0008-5472.CAN-10-1489
   Barcellos-Hoff MH, 2000, CANCER RES, V60, P1254
   Baskar R, 2012, INT J MED SCI, V9, P193, DOI 10.7150/ijms.3635
   Battula VL, 2013, BLOOD, V122, P357, DOI 10.1182/blood-2012-06-437988
   Bauer M, 2010, ONCOGENE, V29, P1732, DOI 10.1038/onc.2009.463
   Baum J, 2011, J CARDIOVASC PHARM, V57, P376, DOI 10.1097/FJC.0b013e3182116e39
   Beatty GL, 2011, SCIENCE, V331, P1612, DOI 10.1126/science.1198443
   Bello E, 2011, CANCER RES, V71, P1396, DOI 10.1158/0008-5472.CAN-10-2700
   Bergfeld SA, 2014, MOL CANCER THER, V13, P962, DOI 10.1158/1535-7163.MCT-13-0400
   Bhowmick NA, 2004, SCIENCE, V303, P848, DOI 10.1126/science.1090922
   Biswas S, 2007, J CLIN INVEST, V117, P1305, DOI 10.1172/JCI30740
   Bloomston M, 2002, J SURG RES, V102, P39, DOI 10.1006/jsre.2001.6318
   Bochaton-Piallat Marie-Luce, 2016, F1000RES, V5, P0, DOI 10.12688/f1000research.8190.1
   Boire A, 2005, CELL, V120, P303, DOI 10.1016/j.cell.2004.12.018
   Bonnans C, 2014, NAT REV MOL CELL BIO, V15, P786, DOI 10.1038/nrm3904
   Bonomi A, 2015, STEM CELL RES THER, V6, P0, DOI 10.1186/s13287-015-0140-z
   Bragado P, 2013, NAT CELL BIOL, V15, P1351, DOI 10.1038/ncb2861
   Brennen WN, 2013, ENDOCR-RELAT CANCER, V20, PR269, DOI 10.1530/ERC-13-0151
   Brennen WN, 2013, ONCOTARGET, V4, P106, DOI 10.18632/oncotarget.805
   Brown JM, 2014, BRIT J RADIOL, V87, P0, DOI 10.1259/bjr.20130686
   Buckley CD, 2001, TRENDS IMMUNOL, V22, P199, DOI 10.1016/S1471-4906(01)01863-4
   Bystricky B, 2017, ANTICANCER RES, V37, P2727, DOI 10.21873/anticanres.11624
   Caetano-Lopes J, 2007, ACTA REUMATOL PORT, V32, P103
   Calon A, 2012, CANCER CELL, V22, P571, DOI 10.1016/j.ccr.2012.08.013
   Calvo F, 2013, NAT CELL BIOL, V15, P637, DOI 10.1038/ncb2756
   Camacho DF, 2012, CLIN CANCER RES, V18, P2801, DOI 10.1158/1078-0432.CCR-12-0366
   Carstens JL, 2014, CANCER RES, V74, P609, DOI 10.1158/0008-5472.CAN-13-1093
   Chae YK, 2017, ONCOTARGET, V8, P16052, DOI 10.18632/oncotarget.14109
   Chang HY, 2004, PLOS BIOL, V2, P206, DOI 10.1371/journal.pbio.0020007
   Chargari C, 2013, DRUG RESIST UPDATE, V16, P10, DOI 10.1016/j.drup.2013.01.001
   Chen JLY, 2013, CLIN CANCER RES, V19, P5127, DOI 10.1158/1078-0432.CCR-12-3127
   Chen MH, 2015, SCI REP-UK, V5, P0, DOI 10.1038/srep14421
   Cheng N, 2008, MOL CANCER RES, V6, P1521, DOI 10.1158/1541-7786.MCR-07-2203
   CHIQUETEHRISMANN R, 1986, CELL, V47, P131, DOI 10.1016/0092-8674(86)90374-0
   Choi J, 2018, PROG LIPID RES, V69, P11, DOI 10.1016/j.plipres.2017.11.002
   Chronopoulos A, 2016, NAT COMMUN, V7, P0, DOI 10.1038/ncomms12630
   Claffey KP, 2001, LAB INVEST, V81, P61, DOI 10.1038/labinvest.3780212
   Clezardin Philippe, 2013, BONEKEY REP, V2, P267, DOI 10.1038/bonekey.2013.1
   Cordes N, 2006, ONCOGENE, V25, P1378, DOI 10.1038/sj.onc.1209164
   Cordes N, 2006, CANCER LETT, V242, P11, DOI 10.1016/j.canlet.2005.12.004
   Couillard J, 2006, BIOCHEM BIOPH RES CO, V342, P1233, DOI 10.1016/j.bbrc.2006.02.068
   Cox TR, 2013, CANCER RES, V73, P1721, DOI 10.1158/0008-5472.CAN-12-2233
   Crawford Y, 2009, CANCER CELL, V15, P21, DOI 10.1016/j.ccr.2008.12.004
   Cruz-Munoz W, 2008, CRIT REV CL LAB SCI, V45, P291, DOI 10.1080/10408360801973244
   CUNHA GR, 1972, ANAT REC, V172, P179, DOI 10.1002/ar.1091720206
   CUNHA GR, 1972, ANAT REC, V172, P529, DOI 10.1002/ar.1091720307
   CUNHA GR, 1986, BIOCHEM CELL BIOL, V64, P608, DOI 10.1139/o86-084
   CUNHA GR, 1985, CELL DIFFER DEV, V17, P137, DOI 10.1016/0045-6039(85)90481-6
   CUNHA GR, 1973, ANAT REC, V175, P87, DOI 10.1002/ar.1091750108
   Damiano JS, 2001, LEUKEMIA, V15, P1232, DOI 10.1038/sj.leu.2402179
   Danaei G, 2005, LANCET, V366, P1784, DOI 10.1016/S0140-6736(05)67725-2
   de Groot AE, 2017, MOL CANCER RES, V15, P361, DOI 10.1158/1541-7786.MCR-16-0436
   Dhesy-Thind S, 2017, J CLIN ONCOL, V35, P2062, DOI 10.1200/JCO.2016.70.7257
   Dietrich D, 2009, J HISTOCHEM CYTOCHEM, V57, P477, DOI 10.1369/jhc.2009.953026
   Domanska UM, 2014, CLIN EXP METASTAS, V31, P829, DOI 10.1007/s10585-014-9673-2
   Domanska UM, 2012, NEOPLASIA, V14, P709, DOI 10.1593/neo.12324
   Dominici M, 2006, CYTOTHERAPY, V8, P315, DOI 10.1080/14653240600855905
   Dry JR, 2016, GENOME MED, V8, P0, DOI 10.1186/s13073-016-0379-8
   Du H, 2017, ONCOL LETT, V13, P3, DOI 10.3892/ol.2016.5451
   Ducy P, 2000, SCIENCE, V289, P1501, DOI 10.1126/science.289.5484.1501
   DuFort CC, 2016, GASTROENTEROLOGY, V150, P1545, DOI 10.1053/j.gastro.2016.03.040
   DVORAK HF, 1986, NEW ENGL J MED, V315, P1650
   Edlund K, 2012, INT J CANCER, V131, P2264, DOI 10.1002/ijc.27518
   Elkhattouti A, 2015, FRONT ONCOL, V5, P0, DOI 10.3389/fonc.2015.00158
   Erez N, 2010, CANCER CELL, V17, P135, DOI 10.1016/j.ccr.2009.12.041
   Erices A, 2000, BRIT J HAEMATOL, V109, P235, DOI 10.1046/j.1365-2141.2000.01986.x
   Erickson HK, 2006, CANCER RES, V66, P4426, DOI 10.1158/0008-5472.CAN-05-4489
   Erler JT, 2009, CANCER CELL, V15, P35, DOI 10.1016/j.ccr.2008.11.012
   Erler JT, 2006, NATURE, V440, P1222, DOI 10.1038/nature04695
   Feig C, 2013, P NATL ACAD SCI USA, V110, P20212, DOI 10.1073/pnas.1320318110
   FIDLER IJ, 1994, CANCER METAST REV, V13, P209, DOI 10.1007/BF00689637
   Finak G, 2008, NAT MED, V14, P518, DOI 10.1038/nm1764
   Fischer E, 2012, CLIN CANCER RES, V18, P6208, DOI 10.1158/1078-0432.CCR-12-0644
   FRIEDENSAJ, 1966, J EMBRYOL EXP MORPH, V16, P381
   FRIEDENSTEIN AJ, 1970, CELL TISSUE KINET, V3, P393, DOI 10.1111/j.1365-2184.1970.tb00347.x
   FRIEDENSTEIN AJ, 1976, EXP HEMATOL, V4, P267
   Froeling FEM, 2011, GASTROENTEROLOGY, V141, P1486, DOI 10.1053/j.gastro.2011.06.047
   Fukumura D, 1998, CELL, V94, P715, DOI 10.1016/S0092-8674(00)81731-6
   Gajewski TF, 2013, NAT IMMUNOL, V14, P1014, DOI 10.1038/ni.2703
   Galotto M, 1999, EXP HEMATOL, V27, P1460, DOI 10.1016/S0301-472X(99)00076-4
   Ghiaur G, 2013, P NATL ACAD SCI USA, V110, P16121, DOI 10.1073/pnas.1305937110
   Gilbert LA, 2010, CELL, V143, P355, DOI 10.1016/j.cell.2010.09.043
   Gilkes DM, 2013, CANCER RES, V73, P3285, DOI 10.1158/0008-5472.CAN-12-3963
   Gori F, 2000, ENDOCRINOLOGY, V141, P4768, DOI 10.1210/endo.141.12.7840
   Gottschalk S, 2013, PLOS ONE, V8, P0, DOI 10.1371/journal.pone.0082658
   Gozgit JM, 2012, MOL CANCER THER, V11, P690, DOI 10.1158/1535-7163.MCT-11-0450
   Guan J, 2014, CANCER LETT, V345, P132, DOI 10.1016/j.canlet.2013.12.006
   Guise TA, 2002, JOURNAL OF MUSCULOSKELETAL & NEURONAL INTERACTIONS, V2, P570
   Hajime M, 2007, INT J CANCER, V120, P2704, DOI 10.1002/ijc.22349
   Hanahan D, 2012, CANCER CELL, V21, P309, DOI 10.1016/j.ccr.2012.02.022
   Hanahan D, 2011, CELL, V144, P646, DOI 10.1016/j.cell.2011.02.013
   Haniffa MA, 2007, J IMMUNOL, V179, P1595, DOI 10.4049/jimmunol.179.3.1595
   Hanson JA, 2006, JNCI-J NATL CANCER I, V98, P255, DOI 10.1093/jnci/djj051
   Harada S, 2003, NATURE, V423, P349, DOI 10.1038/nature01660
   Hayward SW, 2001, CANCER RES, V61, P8135
   Hazlehurst LA, 2007, BRIT J HAEMATOL, V136, P269, DOI 10.1111/j.1365-2141.2006.06435.x
   Hazlehurst LA, 2001, CANCER METAST REV, V20, P43, DOI 10.1023/A:1013156407224
   Hazlehurst LA, 2000, ONCOGENE, V19, P4319, DOI 10.1038/sj.onc.1203782
   Heller E, 2012, CANCER RES, V72, P897, DOI 10.1158/0008-5472.CAN-11-2681
   Hellevik T, 2012, RADIAT ONCOL, V7, P0, DOI 10.1186/1748-717X-7-59
   Hida K, 2013, J BIOCHEM, V153, P243, DOI 10.1093/jb/mvs152
   Hinz B, 2007, AM J PATHOL, V170, P1807, DOI 10.2353/ajpath.2007.070112
   Hirata E, 2015, CANCER CELL, V27, P574, DOI 10.1016/j.ccell.2015.03.008
   Hirth J, 2000, CLIN CANCER RES, V6, P1255
   Hofheinz RD, 2003, ONKOLOGIE, V26, P44, DOI 10.1159/000069863
   Holton SE, 2014, PLOS ONE, V9, P0, DOI 10.1371/journal.pone.0096878
   Horie M, 2018, AM J PHYSIOL-LUNG C, V314, PL177, DOI 10.1152/ajplung.00193.2017
   Horwitz EM, 2005, CYTOTHERAPY, V7, P393, DOI 10.1080/14653240500319234
   Hotary KB, 2003, CELL, V114, P33, DOI 10.1016/S0092-8674(03)00513-0
   Hu YB, 2015, PLOS ONE, V10, P0, DOI 10.1371/journal.pone.0125625
   Huber RM, 2015, ONCOTARGET, V6, P2134, DOI 10.18632/oncotarget.3040
   Hugo HJ, 2012, CANCER MICROENVIRON, V5, P83, DOI 10.1007/s12307-012-0098-7
   Hynes RO, 2012, CSH PERSPECT BIOL, V4, P0, DOI 10.1101/cshperspect.a004903
   Hynes RO, 2009, SCIENCE, V326, P1216, DOI 10.1126/science.1176009
   Sanchez-Abarca LI, 2013, CYTOTHERAPY, V15, P673, DOI 10.1016/j.jcyt.2013.01.216
   Ishikawa S, 2004, CLIN CANCER RES, V10, P6579, DOI 10.1158/1078-0432.CCR-04-0272
   Jackson HJ, 2016, NAT REV CLIN ONCOL, V13, P370, DOI 10.1038/nrclinonc.2016.36
   JAIN RK, 1987, CANCER RES, V47, P3039
   Jeong HM, 2016, ENDOCRINOL METAB, V31, P485, DOI 10.3803/EnM.2016.31.4.485
   Jiang L, 2008, CANCER RES, V68, P9900, DOI 10.1158/0008-5472.CAN-08-1319
   Joesting MS, 2005, CANCER RES, V65, P10423, DOI 10.1158/0008-5472.CAN-05-0824
   Johnson RW, 2011, CANCER RES, V71, P822, DOI 10.1158/0008-5472.CAN-10-2993
   Jones ML, 2013, PROSTATE, V73, P176, DOI 10.1002/pros.22553
   Juarez P, 2012, CANCER RES, V72, P6247, DOI 10.1158/0008-5472.CAN-12-1444
   Jung YH, 2015, MOL CANCER RES, V13, P197, DOI 10.1158/1541-7786.MCR-14-0118
   Kakarla S, 2013, MOL THER, V21, P1611, DOI 10.1038/mt.2013.110
   Kalluri R, 2016, NAT REV CANCER, V16, P582, DOI 10.1038/nrc.2016.73
   Kamochi N, 2008, CANCER SCI, V99, P2417, DOI 10.1111/j.1349-7006.2008.00978.x
   Katoh M, 2014, MED RES REV, V34, P280, DOI 10.1002/med.21288
   Kaukonen R, 2016, NAT COMMUN, V7, P0, DOI 10.1038/ncomms12237
   Kibria G, 2014, ARCH PHARM RES, V37, P4, DOI 10.1007/s12272-013-0276-2
   Kidd S, 2009, STEM CELLS, V27, P2614, DOI 10.1002/stem.187
   Kim W, 2008, MOL BIOL CELL, V19, P2135, DOI 10.1091/mbc.E07-10-0991
   Kode A, 2014, NATURE, V506, P240, DOI 10.1038/nature12883
   Korc M, 2009, CURR CANCER DRUG TAR, V9, P639, DOI 10.2174/156800909789057006
   Kozin SV, 2010, CANCER RES, V70, P5679, DOI 10.1158/0008-5472.CAN-09-4446
   Kraman M, 2010, SCIENCE, V330, P827, DOI 10.1126/science.1195300
   Kultti A, 2009, EXP CELL RES, V315, P1914, DOI 10.1016/j.yexcr.2009.03.002
   Kurose K, 2001, HUM MOL GENET, V10, P1907, DOI 10.1093/hmg/10.18.1907
   Kurose K, 2002, NAT GENET, V32, P355, DOI 10.1038/ng1013
   Kyutoku M, 2011, INT J MOL MED, V28, P181, DOI 10.3892/ijmm.2011.712
   Landowski TH, 2003, ONCOGENE, V22, P2417, DOI 10.1038/sj.onc.1206315
   Langley RR, 2011, INT J CANCER, V128, P2527, DOI 10.1002/ijc.26031
   Laurent GJ, 2007, BIOCHEM SOC T, V35, P647, DOI 10.1042/BST0350647
   LeBeau AM, 2009, MOL CANCER THER, V8, P1378, DOI 10.1158/1535-7163.MCT-08-1170
   LeBedis C, 2002, INT J CANCER, V100, P2, DOI 10.1002/ijc.10481
   Leight JL, 2012, MOL BIOL CELL, V23, P781, DOI 10.1091/mbc.E11-06-0537
   Levental KR, 2009, CELL, V139, P891, DOI 10.1016/j.cell.2009.10.027
   Levy O, 2016, BIOMATERIALS, V91, P140, DOI 10.1016/j.biomaterials.2016.03.023
   Li XQ, 2015, CANCER RES, V75, P3302, DOI 10.1158/0008-5472.CAN-15-0240
   Li XX, 2016, AM J CLIN PATHOL, V146, P496, DOI 10.1093/ajcp/aqw134
   Li YR, 2008, J CELL MOL MED, V12, P2790, DOI 10.1111/j.1582-4934.2008.00279.x
   Liao YD, 2013, J CANCER RES CLIN, V139, P1523, DOI 10.1007/s00432-013-1471-8
   Lin HJL, 2008, CANCER RES, V68, P10257, DOI 10.1158/0008-5472.CAN-08-0288
   Lindner U, 2010, TRANSFUS MED HEMOTH, V37, P75, DOI 10.1159/000290897
   Liu J, 2010, J IMMUNOL, V185, P1215, DOI 10.4049/jimmunol.0903660
   Liu R, 2012, CANCER BIOL THER, V13, P123, DOI 10.4161/cbt.13.3.18696
   Loeffler M, 2006, J CLIN INVEST, V116, P1955, DOI 10.1172/JCI26532
   Long KB, 2016, CANCER DISCOV, V6, P400, DOI 10.1158/2159-8290.CD-15-1032
   Luo XM, 2016, CELL REP, V14, P82, DOI 10.1016/j.celrep.2015.12.016
   Luttenberger T, 2000, LAB INVEST, V80, P47, DOI 10.1038/labinvest.3780007
   Lwin T, 2007, BLOOD, V110, P1631, DOI 10.1182/blood-2006-11-060350
   Mackie EJ, 2008, INT J BIOCHEM CELL B, V40, P46, DOI 10.1016/j.biocel.2007.06.009
   Mackie EJ, 2003, INT J BIOCHEM CELL B, V35, P1301, DOI 10.1016/S1357-2725(03)00107-9
   MACKIE EJ, 1987, P NATL ACAD SCI USA, V84, P4621, DOI 10.1073/pnas.84.13.4621
   Maley CC, 2017, NAT REV CANCER, V17, P605, DOI 10.1038/nrc.2017.69
   Mammoto T, 2010, DEVELOPMENT, V137, P1407, DOI 10.1242/dev.024166
   Mandelker D, 2017, JAMA-J AM MED ASSOC, V318, P825, DOI 10.1001/jama.2017.11137
   Mantoni TS, 2011, CANCER RES, V71, P3453, DOI 10.1158/0008-5472.CAN-10-1633
   Mantovani A, 2017, NAT REV CLIN ONCOL, V14, P399, DOI 10.1038/nrclinonc.2016.217
   Marks DL, 2016, EPIGENOMICS-UK, V8, P1671, DOI 10.2217/epi-2016-0110
   Martin YD, 2015, CELL REP, V13, P2456, DOI 10.1016/j.celrep.2015.11.025
   Martinet L, 2011, CANCER RES, V71, P5678, DOI 10.1158/0008-5472.CAN-11-0431
   Martinez FO, 2014, F1000PRIME REP, V6, P13, DOI 10.12703/P6-13
   Massague J, 2016, NATURE, V529, P298, DOI 10.1038/nature17038
   Mathot P, 2017, ONCOGENESIS, V6, P0, DOI 10.1038/oncsis.2017.88
   Mehra R, 2011, CLIN CANCER RES, V17, P3924, DOI 10.1158/1078-0432.CCR-10-3120
   Mercier I, 2008, CANCER BIOL THER, V7, P1212, DOI 10.4161/cbt.7.8.6220
   Mersmann M, 2001, INT J CANCER, V92, P240, DOI 10.1002/1097-0215(200102)9999:9999<::AID-IJC1170>3.0.CO;2-U
   Mhawech-Fauceglia P, 2015, CANCER MICROENVIRON, V8, P23, DOI 10.1007/s12307-014-0153-7
   Micallef L, 2012, FIBROGENESIS TISSUE, V5, P0, DOI 10.1186/1755-1536-5-S1-S5
   Micke P, 2004, LUNG CANCER, V45, PS163, DOI 10.1016/j.lungcan.2004.07.977
   Miller BW, 2015, EMBO MOL MED, V7, P1063, DOI 10.15252/emmm.201404827
   Mishra A, 2011, CANCER MICROENVIRON, V4, P221, DOI 10.1007/s12307-011-0083-6
   Mitsuhashi A, 2015, NAT COMMUN, V6, P0, DOI 10.1038/ncomms9792
   Miyoshi H, 2016, BLOOD, V128, P1374, DOI 10.1182/blood-2016-02-698936
   Monti D, 2017, SEMIN ONCOL, V44, P226, DOI 10.1053/j.seminoncol.2017.10.001
   Moroni L, 2013, J CELL PHYSIOL, V228, P680, DOI 10.1002/jcp.24223
   Mouw JK, 2014, NAT MED, V20, P360, DOI 10.1038/nm.3497
   Mueller KL, 2012, BREAST CANCER RES, V14, P0, DOI 10.1186/bcr3224
   MUIR H, 1995, BIOESSAYS, V17, P1039, DOI 10.1002/bies.950171208
   Mundy GR, 2002, NAT REV CANCER, V2, P584, DOI 10.1038/nrc867
   Munson JM, 2013, CANCER RES, V73, P1536, DOI 10.1158/0008-5472.CAN-12-2838
   Nakagawa H, 2004, ONCOGENE, V23, P7366, DOI 10.1038/sj.onc.1208013
   Nakagawa M, 2008, NAT BIOTECHNOL, V26, P101, DOI 10.1038/nbt1374
   Navab R, 2011, P NATL ACAD SCI USA, V108, P7160, DOI 10.1073/pnas.1014506108
   Neuzillet C, 2013, CANCER METAST REV, V32, P585, DOI 10.1007/s10555-013-9439-3
   Nilsson S, 2013, CLIN GENITOURIN CANC, V11, P20, DOI 10.1016/j.clgc.2012.07.002
   Nombela-Arrieta C, 2011, NAT REV MOL CELL BIO, V12, P126, DOI 10.1038/nrm3049
   Ostman A, 2009, CURR OPIN GENET DEV, V19, P67, DOI 10.1016/j.gde.2009.01.003
   Ozdemir BC, 2014, CANCER CELL, V25, P719, DOI 10.1016/j.ccr.2014.04.005
   Ohuchida K, 2004, CANCER RES, V64, P3215, DOI 10.1158/0008-5472.CAN-03-2464
   Olive KP, 2009, SCIENCE, V324, P1457, DOI 10.1126/science.1171362
   Olumi AF, 1999, CANCER RES, V59, P5002
   Ono S, 2013, CHEST, V143, P963, DOI 10.1378/chest.12-0913
   Orimo A, 2005, CELL, V121, P335, DOI 10.1016/j.cell.2005.02.034
   Ostermann E, 2008, CLIN CANCER RES, V14, P4584, DOI 10.1158/1078-0432.CCR-07-5211
   Ouyang GL, 2009, CANCER LETT, V281, P213, DOI 10.1016/j.canlet.2009.02.030
   Ozerdem U, 2005, MICROVASC RES, V70, P116, DOI 10.1016/j.mvr.2005.07.003
   Paget S, 1889, LANCET, V133, P571, DOI 10.1016/S0140-6736(00)49915-0
   Pardoll DM, 2012, NAT REV CANCER, V12, P252, DOI 10.1038/nrc3239
   Park CC, 2008, CANCER RES, V68, P4398, DOI 10.1158/0008-5472.CAN-07-6390
   Paulsson J, 2014, SEMIN CANCER BIOL, V25, P61, DOI 10.1016/j.semcancer.2014.02.006
   Paunescu V, 2011, J CELL MOL MED, V15, P635, DOI 10.1111/j.1582-4934.2010.01044.x
   Pazolli E, 2012, CANCER RES, V72, P2251, DOI 10.1158/0008-5472.CAN-11-3386
   Pazolli E, 2009, CANCER RES, V69, P1230, DOI 10.1158/0008-5472.CAN-08-2970
   Peiris-Pages M, 2015, ONCOTARGET, V6, P10728, DOI 10.18632/oncotarget.3828
   Pienta KJ, 2008, TRANSL ONCOL, V1, P158, DOI 10.1593/tlo.08178
   PIERSMA AH, 1985, EXP HEMATOL, V13, P237
   Pietras K, 2008, PLOS MED, V5, P123, DOI 10.1371/journal.pmed.0050019
   Pines M, 1997, J HEPATOL, V27, P391, DOI 10.1016/S0168-8278(97)80186-9
   Pittenger MF, 1999, SCIENCE, V284, P143, DOI 10.1126/science.284.5411.143
   Planche A, 2011, PLOS ONE, V6, P0, DOI 10.1371/journal.pone.0018640
   Porter KE, 2009, PHARMACOL THERAPEUT, V123, P255, DOI 10.1016/j.pharmthera.2009.05.002
   Prabhu VV, 2012, CELL CYCLE, V11, P2592, DOI 10.4161/cc.21240
   Procopio MG, 2015, NAT CELL BIOL, V17, P1193, DOI 10.1038/ncb3228
   Provenzano PP, 2013, BRIT J CANCER, V108, P1, DOI 10.1038/bjc.2012.569
   Provenzano PP, 2012, CANCER CELL, V21, P418, DOI 10.1016/j.ccr.2012.01.007
   Psaila B, 2009, NAT REV CANCER, V9, P285, DOI 10.1038/nrc2621
   Puthawala K, 2008, AM J RESP CRIT CARE, V177, P82, DOI 10.1164/rccm.200706-806OC
   Pylayeva Y, 2009, J CLIN INVEST, V119, P252, DOI 10.1172/JCI37160
   Quante M, 2011, CANCER CELL, V19, P257, DOI 10.1016/j.ccr.2011.01.020
   Rajaram M, 2013, PLOS GENET, V9, P0, DOI 10.1371/journal.pgen.1003789
   Rhim AD, 2014, CANCER CELL, V25, P735, DOI 10.1016/j.ccr.2014.04.021
   Ribas A, 2015, CANCER DISCOV, V5, P915, DOI 10.1158/2159-8290.CD-15-0563
   RICKARD DJ, 1994, DEV BIOL, V161, P218, DOI 10.1006/dbio.1994.1022
   Roca H, 2013, PLOS ONE, V8, P0, DOI 10.1371/journal.pone.0076773
   Rodriguez-Canales J, 2007, J PATHOL, V211, P410, DOI 10.1002/path.2133
   RonnovJessen L, 1996, PHYSIOL REV, V76, P69, DOI 10.1152/physrev.1996.76.1.69
   Ruan K, 2009, CELL MOL LIFE SCI, V66, P2219, DOI 10.1007/s00018-009-0013-7
   Ruffell B, 2015, CANCER CELL, V27, P462, DOI 10.1016/j.ccell.2015.02.015
   Sainaghi PP, 2005, J CELL PHYSIOL, V204, P36, DOI 10.1002/jcp.20265
   Saito RA, 2010, CANCER RES, V70, P2644, DOI 10.1158/0008-5472.CAN-09-3644
   Salmon H, 2012, J CLIN INVEST, V122, P899, DOI 10.1172/JCI45817
   Sato N, 2004, CANCER RES, V64, P6950, DOI 10.1158/0008-5472.CAN-04-0677
   Scherz-Shouval R, 2014, CELL, V158, P564, DOI 10.1016/j.cell.2014.05.045
   SCHNEIDER EL, 1977, EXP CELL RES, V108, P1
   Schweizer MT, 2015, SCI TRANSL MED, V7, P0, DOI 10.1126/scitranslmed.3010563
   Scott AM, 2003, CLIN CANCER RES, V9, P1639
   Seeman E, 2006, NEW ENGL J MED, V354, P2250, DOI 10.1056/NEJMra053077
   Sherman MH, 2014, CELL, V159, P80, DOI 10.1016/j.cell.2014.08.007
   Shiga K, 2015, CANCERS, V7, P2443, DOI 10.3390/cancers7040902
   Shimo T, 2016, PLOS ONE, V11, P0, DOI 10.1371/journal.pone.0151731
   Shimoda M, 2016, MOL CELL ONCOL, V3, P0, DOI 10.4161/23723556.2014.975082
   Shimoda M, 2014, NAT CELL BIOL, V16, P889, DOI 10.1038/ncb3021
   Shiozawa Y, 2011, J CLIN INVEST, V121, P1298, DOI 10.1172/JCI43414
   Shiozawa Y, 2010, NEOPLASIA, V12, P116, DOI 10.1593/neo.91384
   Shore ND, 2015, UROLOGY, V85, P717, DOI 10.1016/j.urology.2014.11.031
   Siegel R, 2014, CA-CANCER J CLIN, V64, P9, DOI 10.3322/caac.21208
   Silzle T, 2004, INT J CANCER, V108, P173, DOI 10.1002/ijc.11542
   Singer CF, 2008, BREAST CANCER RES TR, V110, P273, DOI 10.1007/s10549-007-9725-2
   Singh M, 2014, AM J PATHOL, V184, P2598, DOI 10.1016/j.ajpath.2014.06.022
   SINGH S, 1992, J EXP MED, V175, P139, DOI 10.1084/jem.175.1.139
   Smith RS, 1997, AM J PATHOL, V151, P317
   Sottnik JL, 2015, CANCER RES, V75, P2151, DOI 10.1158/0008-5472.CAN-14-2493
   Steinbichler TB, 2016, ONCOTARGET, V7, P2508, DOI 10.18632/oncotarget.6210
   Sternlicht MD, 1999, CELL, V98, P137, DOI 10.1016/S0092-8674(00)81009-0
   Straussman R, 2012, NATURE, V487, P500, DOI 10.1038/nature11183
   Stromnes IM, 2015, CANCER CELL, V28, P638, DOI 10.1016/j.ccell.2015.09.022
   Sun YX, 2007, PROSTATE, V67, P61, DOI 10.1002/pros.20500
   Sun Y, 2012, NAT MED, V18, P1359, DOI 10.1038/nm.2890
   Sun YX, 2003, J CELL BIOCHEM, V89, P462, DOI 10.1002/jcb.10522
   Tada H, 2017, IMMUNOTHERAPY-UK, V9, P239, DOI 10.2217/imt-2016-0004
   Taichman RS, 2013, PLOS ONE, V8, P0, DOI 10.1371/journal.pone.0061873
   Tait LR, 2007, INT J CANCER, V120, P2127, DOI 10.1002/ijc.22572
   Takahashi K, 2007, CELL, V131, P861, DOI 10.1016/j.cell.2007.11.019
   Talts JF, 1999, J CELL SCI, V112, P1855
   Tang D, 2012, INT J CANCER, V130, P2337, DOI 10.1002/ijc.26290
   Tanwar PS, 2011, CANCER RES, V71, P1584, DOI 10.1158/0008-5472.CAN-10-3166
   Terpos E, 2015, BONEKEY REP, V4, P0, DOI 10.1038/bonekey.2015.113
   Tjomsland V, 2016, NEOPLASIA, V18, P447, DOI 10.1016/j.neo.2016.06.003
   Tomakidi P, 1999, DIFFERENTIATION, V64, P263, DOI 10.1046/j.1432-0436.1999.6450263.x
   Tomasetti C, 2015, SCIENCE, V347, P78, DOI 10.1126/science.1260825
   Tuxhorn JA, 2002, CLIN CANCER RES, V8, P2912
   Tyekucheva S, 2017, NAT COMMUN, V8, P0, DOI 10.1038/s41467-017-00460-4
   URBAN JPG, 1994, BRIT J RHEUMATOL, V33, P901
   van Beijnum JR, 2015, PHARMACOL REV, V67, P441, DOI 10.1124/pr.114.010215
   Velaei K, 2016, BREAST, V30, P92, DOI 10.1016/j.breast.2016.09.002
   Vermeulen L, 2010, NAT CELL BIOL, V12, P468, DOI 10.1038/ncb2048
   Von Hoff DD, 2011, J CLIN ONCOL, V29, P4548, DOI 10.1200/JCO.2011.36.5742
   WAKITANI S, 1995, MUSCLE NERVE, V18, P1417, DOI 10.1002/mus.880181212
   Wang LCS, 2014, CANCER IMMUNOL RES, V2, P154, DOI 10.1158/2326-6066.CIR-13-0027
   Wang N, 2014, J BONE MINER RES, V29, P2688, DOI 10.1002/jbmr.2300
   Wang WM, 2016, CELL, V165, P1092, DOI 10.1016/j.cell.2016.04.009
   Wegner CS, 2017, ACTA ONCOL, V56, P1754, DOI 10.1080/0284186X.2017.1343494
   Weilbaecher KN, 2011, NAT REV CANCER, V11, P411, DOI 10.1038/nrc3055
   WELT S, 1994, J CLIN ONCOL, V12, P1193, DOI 10.1200/JCO.1994.12.6.1193
   Wen YA, 2010, CANCER SCI, V101, P2325, DOI 10.1111/j.1349-7006.2010.01695.x
   Wikstrom P, 2009, PROSTATE, V69, P799, DOI 10.1002/pros.20927
   Winograd R, 2015, CANCER IMMUNOL RES, V3, P399, DOI 10.1158/2326-6066.CIR-14-0215
   Witkiewicz AK, 2009, AM J PATHOL, V174, P2023, DOI 10.2353/ajpath.2009.080873
   Wobus M, 2015, INT J CANCER, V136, P44, DOI 10.1002/ijc.28960
   Wong KM, 2017, CURR ONCOL REP, V19, P0, DOI 10.1007/s11912-017-0608-3
   Worthley DL, 2013, EXP CELL RES, V319, P1650, DOI 10.1016/j.yexcr.2013.03.006
   Wu L, 2013, J CELL PHYSIOL, V228, P938, DOI 10.1002/jcp.24255
   Xu K, 2015, ARTHRITIS RES THER, V17, P0, DOI 10.1186/s13075-015-0892-y
   Yagi H, 2010, CELL TRANSPLANT, V19, P667, DOI 10.3727/096368910X508762
   Yasuda K, 2014, LAB INVEST, V94, P1355, DOI 10.1038/labinvest.2014.122
   Yoshida T, 2015, CLIN CANCER RES, V21, P642, DOI 10.1158/1078-0432.CCR-14-0846
   YOUNG JS, 1950, J PATHOL BACTERIOL, V62, P313, DOI 10.1002/path.1700620303
   ZAMANSKY GB, 1983, J CELL SCI, V61, P289
   Zhang P, 2017, INT J GENOMICS, V2017, P0, DOI 10.1155/2017/1926304
   Zhao XL, 2017, J PATHOL, V243, P376, DOI 10.1002/path.4958
   Zion O, 2009, PANCREAS, V38, P427, DOI 10.1097/MPA.0b013e3181967670
   Zippelius A, 2015, CANCER IMMUNOL RES, V3, P236, DOI 10.1158/2326-6066.CIR-14-0226
   Zvaifler NJ, 2000, ARTHRITIS RES, V2, P477, DOI 10.1186/ar130
NR 330
TC 574
Z9 596
U1 13
U2 296
PU NATURE PORTFOLIO
PI BERLIN
PA HEIDELBERGER PLATZ 3, BERLIN, 14197, GERMANY
SN 1759-4774
EI 1759-4782
J9 NAT REV CLIN ONCOL
JI Nat. Rev. Clin. Oncol.
PD JUN 15
PY 2018
VL 15
IS 6
BP 366
EP 381
DI 10.1038/s41571-018-0007-1
PG 16
WC Oncology
SC Oncology
GA GG2OB
UT WOS:000432531100013
PM 29651130
DA 2023-09-23
ER

PT J
AU Wang, JY
   Guan, XW
   Zhang, Y
   Ge, SH
   Zhang, L
   Li, HL
   Wang, X
   Liu, R
   Ning, T
   Deng, T
   Zhang, HY
   Jiang, XL
   Ba, Y
   Huang, DZ
AF Wang, Jingya
   Guan, Xuwen
   Zhang, Yue
   Ge, Shaohua
   Zhang, Le
   Li, Hongli
   Wang, Xia
   Liu, Rui
   Ning, Tao
   Deng, Ting
   Zhang, Haiyang
   Jiang, Xiangli
   Ba, Yi
   Huang, Dingzhi
TI Exosomal miR-27a Derived from Gastric Cancer Cells Regulates the Transformation of Fibroblasts into Cancer-Associated Fibroblasts
SO CELLULAR PHYSIOLOGY AND BIOCHEMISTRY
LA English
DT Article
DE miR-27a; Cancer associated fibroblasts; Exosome; Gastric cancer; CSRP2; Tumor microenvironment
ID promote tumor-growth; stromal fibroblasts; gene-expression; human breast; microenvironment; invasion; heterogeneity; carcinomas; resistance; cysteine
AB Background/Aims: The malignant biological behavior of gastric cancer(GC) is not only determined by cancer cells alone, but also closely regulated by the microenvironment. Fibroblasts represent a large proportion of the components in the tumor microenvironment, and they promote the development of disease. Currently, accumulating evidence suggests that exosomes can function as intercellular transport systems to relay their contents, especially microRNAs(miRNAs). Methods: First, we detected the highly-expressed level of miR-27a in exosomes isolated from gastric cancer cells by qRT-PCR. MiR-27a -over-expressed models in vitro and in vivo were established to investigate the transformation of cancer-associated fibroblasts observed by Western blotting, and the malignant behavior of gastric cancer cells using the methods CCK8 and Transwell. Moreover, the downregulation of CSRP2 in fibroblasts was used to evaluate the promotion of malignancy of gastric cancer using the methods CCK8 and Transwell. Results: In this study, we found a marked high level of miR-27a in exosomes derived from GC cells. miR-27a was found to function an oncogene that not only induced the reprogramming of fibroblasts into cancer-associated fibroblasts(CAFs), but also promoted the proliferation, motility and metastasis of cancer cells in vitro and in vivo. Conversely, CAFs with over-expression of miR-27a could pleiotropically increase the malignant behavior of the GC cells. For the first time, we revealed that CSRP2 is a downstream target of miR-27a. CSRP2 downregulation could increase the proliferation and motility of GC cells. Conclusion: Thus, this report indicates that miR-27a in exosomes derived from GC cells has a crucial impact on the microenvironment and may be used as a potential therapeutic target in the treatment of GC. (C) 2018 The Author(s) Published by S. Karger AG, Basel
C1 [Wang, Jingya; Guan, Xuwen; Zhang, Yue; Jiang, Xiangli; Huang, Dingzhi] Tianjin Med Univ Canc Inst & Hosp, Key Lab Canc Prevent & Therapy, Natl Clin Res Ctr Canc,Tianjins Clin Res Ctr Canc, Dept Thorac Oncol,Tianjin Lung Canc Ctr, Tianjin, Peoples R China.
   [Ge, Shaohua; Zhang, Le; Li, Hongli; Wang, Xia; Liu, Rui; Ning, Tao; Deng, Ting; Zhang, Haiyang; Ba, Yi] Tianjin Med Univ Canc Inst & Hosp, Key Lab Canc Prevent & Therapy, Dept Gastrointestinal Oncol, Natl Clin Res Ctr Canc,Tianjins Clin Res Ctr Canc, Tianjin, Peoples R China.
C3 Tianjin Medical University; Tianjin Medical University
RP Huang, DZ (通讯作者)，Tianjin Med Univ Canc Inst & Hosp, Natl Clin Res Ctr Canc, Tianjin Lung Canc Ctr, Dept Thorac Oncol, Huanhuxi Rd, Tianjin, Peoples R China.
EM dingzhih72@163.com
FU National Nature Science Foundation of China [81572321, 81501988]; Nature Science Foundation of Tianjin City [15jcybjc28200]
CR Baglole CJ, 2006, IMMUNOL INVEST, V35, P297, DOI 10.1080/08820130600754960
   Balkwill F, 2004, NAT REV CANCER, V4, P540, DOI 10.1038/nrc1388
   Bauer M, 2010, ONCOGENE, V29, P1732, DOI 10.1038/onc.2009.463
   Challagundla KB, 2015, JNCI-J NATL CANCER I, V107, P0, DOI 10.1093/jnci/djv135
   Chen PB, 2012, J HUAZHONG U SCI-MED, V32, P92, DOI 10.1007/s11596-012-0016-8
   Cocucci E, 2009, TRENDS CELL BIOL, V19, P43, DOI 10.1016/j.tcb.2008.11.003
   Deng GR, 2009, CLIN CANCER RES, V15, P1519, DOI 10.1158/1078-0432.CCR-08-1778
   Douglas AM, 1998, INT J CANCER, V75, P64, DOI 10.1002/(SICI)1097-0215(19980105)75:1<64::AID-IJC11>3.0.CO;2-D
   Egeblad M, 2005, COLD SH Q B, V70, P383, DOI 10.1101/sqb.2005.70.007
   Feig C, 2013, P NATL ACAD SCI USA, V110, P20212, DOI 10.1073/pnas.1320318110
   Finak G, 2008, NAT MED, V14, P518, DOI 10.1038/nm1764
   Gao CF, 2005, CELL RES, V15, P49, DOI 10.1038/sj.cr.7290264
   Grant SL, 1999, MOL MED TODAY, V5, P406, DOI 10.1016/S1357-4310(99)01540-3
   Hamashima C, 2014, WORLD J GASTROENTERO, V20, P13767, DOI 10.3748/wjg.v20.i38.13767
   Haubeiss S, 2010, MOL CANCER, V9, P0, DOI 10.1186/1476-4598-9-168
   Hoffmann C, 2016, ONCOTARGET, V7, P13688, DOI 10.18632/oncotarget.7327
   Hohenberger P, 2003, LANCET, V362, P305, DOI 10.1016/S0140-6736(03)13975-X
   Huang DZ, 2014, J CELL BIOCHEM, V115, P549, DOI 10.1002/jcb.24689
   Hui LL, 2015, CANCER LETT, V368, P7, DOI 10.1016/j.canlet.2015.07.039
   Hwang RF, 2008, CANCER RES, V68, P918, DOI 10.1158/0008-5472.CAN-07-5714
   Junttila MR, 2013, NATURE, V501, P346, DOI 10.1038/nature12626
   Kalluri R, 2006, NAT REV CANCER, V6, P392, DOI 10.1038/nrc1877
   Kessenbrock K, 2010, CELL, V141, P52, DOI 10.1016/j.cell.2010.03.015
   Kojima Y, 2010, P NATL ACAD SCI USA, V107, P20009, DOI 10.1073/pnas.1013805107
   Koontongkaew S, 2013, J CANCER, V4, P66, DOI 10.7150/jca.5112
   Li XJ, 2017, CELL PHYSIOL BIOCHEM, V44, P1741, DOI 10.1159/000485780
   Liotta LA, 2001, NATURE, V411, P375, DOI 10.1038/35077241
   Liu R, 2011, EUR J CANCER, V47, P784, DOI 10.1016/j.ejca.2010.10.025
   Murata T, 2011, CANCER RES, V71, P6633, DOI 10.1158/0008-5472.CAN-11-0034
   Nashimoto A, 2013, GASTRIC CANCER, V16, P1, DOI 10.1007/s10120-012-0163-4
   Orimo A, 2005, CELL, V121, P335, DOI 10.1016/j.cell.2005.02.034
   Paszek MJ, 2005, CANCER CELL, V8, P241, DOI 10.1016/j.ccr.2005.08.010
   Peng QL, 2013, PLOS ONE, V8, P0, DOI 10.1371/journal.pone.0060321
   Qi J, 2017, CELL PHYSIOL BIOCHEM, V42, P2242, DOI 10.1159/000479998
   Ren Y, 2005, CLIN CANCER RES, V11, P6190, DOI 10.1158/1078-0432.CCR-04-2553
   Saito S, 2015, BMC CANCER, V15, P0, DOI 10.1186/s12885-015-1065-8
   Shmulevich I, 2014, CHIN J CANCER, V33, P369, DOI 10.5732/cjc.014.10116
   Simons M, 2009, CURR OPIN CELL BIOL, V21, P575, DOI 10.1016/j.ceb.2009.03.007
   Soysal SD, 2015, PATHOBIOLOGY, V82, P142, DOI 10.1159/000430499
   Spaeth EL, 2009, PLOS ONE, V4, P0, DOI 10.1371/journal.pone.0004992
   Tanaka M, 2004, REV PHYSIOL BIOCH P, V149, P39, DOI 10.1007/s10254-003-0013-1
   Valadi H, 2007, NAT CELL BIOL, V9, P654, DOI 10.1038/ncb1596
   Wang SJ, 2017, ONCOTARGET, V8, P35984, DOI 10.18632/oncotarget.16416
   WEISKIRCHEN R, 1993, ONCOGENE, V8, P2317
   Wu XY, 2013, CANCER LETT, V335, P128, DOI 10.1016/j.canlet.2013.02.002
   Zhang WH, 2014, MED ONCOL, V31, P0, DOI 10.1007/s12032-014-0150-1
NR 46
TC 82
Z9 85
U1 0
U2 13
PU KARGER
PI BASEL
PA ALLSCHWILERSTRASSE 10, CH-4009 BASEL, SWITZERLAND
SN 1015-8987
EI 1421-9778
J9 CELL PHYSIOL BIOCHEM
JI Cell. Physiol. Biochem.
PD JUN 15
PY 2018
VL 49
IS 3
BP 869
EP 883
DI 10.1159/000493218
PG 15
WC Cell Biology; Physiology
SC Cell Biology; Physiology
GA GW2NC
UT WOS:000446719500003
PM 30184548
DA 2023-09-23
ER

PT J
AU Del Vecchio, F
   Lee, GH
   Hawezi, J
   Bhome, R
   Pugh, S
   Sayan, E
   Thomas, G
   Packham, G
   Primrose, J
   Pichler, M
   Mirnezami, A
   Calin, G
   Bullock, M
AF Del Vecchio, Filippo
   Lee, Gui Han
   Hawezi, Joamir
   Bhome, Rahul
   Pugh, Sian
   Sayan, Emre
   Thomas, Gareth
   Packham, Graham
   Primrose, John
   Pichler, Martin
   Mirnezami, Alexander
   Calin, George
   Bullock, Marc
TI Long non-coding RNAs within the tumour microenvironment and their role in tumour-stroma cross-talk
SO CANCER LETTERS
LA English
DT Article
DE Tumour microenvironment; Long non-coding RNA; Extracellular signalling; Exosomes; Stroma
ID cancer-associated fibroblasts; cells promote angiogenesis; growth-factor-beta; stem-cells; extracellular vesicles; bone-marrow; in-vitro; myofibroblasts; proliferation; transcription
AB Long non-coding RNAs (IncRNAs) are a diverse class of RNA transcripts which have limited protein coding potential. They perform a variety of cellular functions in health, but have also been implicated during malignant transformation. A further theme in recent years is the critical role of the tumour microenvironment and the dynamic interactions between cancer and stromal cells in promoting invasion and disease progression. Whereas the contribution of deregulated IncRNAs within cancer cells has received considerable attention, their significance within the tumour microenvironment is less well understood. The tumour microenvironment consists of cancer-associated stromal cells and structural extracellular components which interact with one another and with the transformed epithelium via complex extra cellular signalling pathways. LncRNAs are directly and indirectly involved in tumour/stroma cross-talk and help stimulate a permissive tumour microenvironment which is more conducive for invasive tumour growth. Furthermore, IncRNAs play key roles in determining the phenotype of cancer associated stromal cells and contribute to angiogenesis and immune evasion pathways, extracellular-matrix (ECM) turnover and the response to hypoxic stress. Here we explore the multifaceted roles of IncRNAs within the tumour microenvironment and their putative pathophysiological effects. (C) 2018 Elsevier B.V. All rights reserved.
C1 [Del Vecchio, Filippo; Lee, Gui Han; Hawezi, Joamir; Bhome, Rahul; Pugh, Sian; Sayan, Emre; Thomas, Gareth; Packham, Graham; Mirnezami, Alexander; Bullock, Marc] Univ Southampton, Univ Hosp Southampton, Sch Med, Canc Sci Unit, Somers Bldg,Tremona Rd, Southampton, Hants, England.
   [Lee, Gui Han; Bhome, Rahul; Primrose, John; Mirnezami, Alexander; Bullock, Marc] Univ Hosp Southampton, Acad Surg, South Acad Block,Tremona Rd, Southampton, Hants, England.
   [Pichler, Martin] Med Univ Graz, Dept Internal Med, Div Oncol, A-8036 Graz, Austria.
   [Calin, George] Univ Texas MD Anderson Canc Ctr, Dept Expt Therapeut, Houston, TX 77054 USA.
C3 University of Southampton; Medical University of Graz; University of Texas System; UTMD Anderson Cancer Center
RP Bullock, M (通讯作者)，Univ Southampton, Univ Hosp Southampton, Sch Med, Canc Sci Unit, Somers Bldg,Tremona Rd, Southampton, Hants, England.
EM m.bullock@soton.ac.uk
FU MRC [MR/R002061/1] Funding Source: UKRI; Medical Research Council [MR/R002061/1] Funding Source: Medline; Cancer Research UK [20526, 26094, S_3319] Funding Source: researchfish; Medical Research Council [MR/R002061/1] Funding Source: researchfish; National Institute for Health Research [ACF-2012-26-005, ACF-2015-26-008, CL-2015-26-003] Funding Source: researchfish
CR Ahadi A, 2016, SCI REP-UK, V6, P0, DOI 10.1038/srep24922
   Al Aameri RFH, 2017, PLOS ONE, V12, P0, DOI 10.1371/journal.pone.0177198
   Bao LL, 2013, CANCER LETT, V337, P226, DOI 10.1016/j.canlet.2013.05.007
   Berrondo C, 2016, PLOS ONE, V11, P0, DOI 10.1371/journal.pone.0147236
   Bhan A, 2017, CANCER RES, V77, P3965, DOI 10.1158/0008-5472.CAN-16-2634
   Bonnans C, 2014, NAT REV MOL CELL BIO, V15, P786, DOI 10.1038/nrm3904
   Bullock MD, 2013, CELL DEATH DIS, V4, P10
   Bullock MD, 2015, ONCOTARGET, V6, P7262, DOI 10.18632/oncotarget.3225
   Chen MS, 2016, SCI REP, V6, P14
   Chen YG, 2017, NAT IMMUNOL, V18, P962, DOI 10.1038/ni.3771
   Conigliaro A, 2015, MOL CANCER, V14, P0, DOI 10.1186/s12943-015-0426-x
   De Wever O, 2004, FASEB J, V18, P1016, DOI 10.1096/fj.03-1110fje
   De Wever O, 2008, INT J CANCER, V123, P2229, DOI 10.1002/ijc.23925
   Direkze NC, 2004, CANCER RES, V64, P8492, DOI 10.1158/0008-5472.CAN-04-1708
   Djebali S, 2012, NATURE, V489, P101, DOI 10.1038/nature11233
   Dong L, 2016, CANCER EPIDEM BIOMAR, V25, P1158, DOI 10.1158/1055-9965.EPI-16-0006
   Engreitz JM, 2014, CELL, V159, P188, DOI 10.1016/j.cell.2014.08.018
   FRIEDENSTEIN AJ, 1970, CELL TISSUE KINET, V3, P393, DOI 10.1111/j.1365-2184.1970.tb00347.x
   Fu WM, 2016, ONCOTARGET, V7, P4712, DOI 10.18632/oncotarget.6731
   Gonda TA, 2010, SEMIN CELL DEV BIOL, V21, P2, DOI 10.1016/j.semcdb.2009.10.001
   Gronthos S, 2000, P NATL ACAD SCI USA, V97, P13625, DOI 10.1073/pnas.240309797
   Guo QY, 2015, SCI REP, V5, P12
   Guo XY, 2008, J BIOL CHEM, V283, P19864, DOI 10.1074/jbc.M800798200
   Guttman M, 2012, NATURE, V482, P339, DOI 10.1038/nature10887
   Guttman M, 2009, NATURE, V458, P223, DOI 10.1038/nature07672
   Hanley CJ, 2018, JNCI-J NATL CANCER I, V110, P0, DOI 10.1093/jnci/djx121
   Hill BS, 2017, ONCOTARGET, V8, P73296, DOI 10.18632/oncotarget.20265
   Hindorff LA, 2009, P NATL ACAD SCI USA, V106, P9362, DOI 10.1073/pnas.0903103106
   Janssen HLA, 2013, NEW ENGL J MED, V368, P1685, DOI 10.1056/NEJMoa1209026
   Jia P, 2016, CANCER LETT, V381, P359, DOI 10.1016/j.canlet.2016.08.009
   Katayama S, 2005, SCIENCE, V309, P1564, DOI 10.1126/science.1112009
   Khalil AM, 2009, P NATL ACAD SCI USA, V106, P11667, DOI 10.1073/pnas.0904715106
   Kim SH, 2014, ONCOL LETT, V8, P507, DOI 10.3892/ol.2014.2199
   Lacouture ME, 2015, CANCER IMMUNOL IMMUN, V64, P437, DOI 10.1007/s00262-015-1653-0
   Lam MTY, 2014, TRENDS BIOCHEM SCI, V39, P170, DOI 10.1016/j.tibs.2014.02.007
   Lang HL, 2017, EUR REV MED PHARMACO, V21, P959
   Lee JT, 1999, CELL, V99, P47, DOI 10.1016/S0092-8674(00)80061-6
   Lee TI, 2013, CELL, V152, P1237, DOI 10.1016/j.cell.2013.02.014
   Li HW, 2017, TUMOR BIOL, V39, P8
   Li Y, 2017, ONCOTARGET, V8, P13690, DOI 10.18632/oncotarget.14625
   Liu HR, 2016, ONCOTARGET, V7, P20584, DOI 10.18632/oncotarget.7828
   Ma LN, 2013, RNA BIOL, V10, P925, DOI 10.4161/rna.24604
   Ma YW, 2017, TUMOR BIOL, V39, P0, DOI 10.1177/1010428317694326
   Matsumoto A, 2017, NATURE, V541, P228, DOI 10.1038/nature21034
   Mercer TR, 2009, NAT REV GENET, V10, P155, DOI 10.1038/nrg2521
   Mineo M, 2016, CELL REP, V15, P2500, DOI 10.1016/j.celrep.2016.05.018
   Muz B, 2015, HYPOXIA, V3, P83, DOI 10.2147/HP.S93413
   Nagasaki T, 2014, BRIT J CANCER, V110, P469, DOI 10.1038/bjc.2013.748
   Papaccio F, 2017, STEM CELL TRANSL MED, V6, P2115, DOI 10.1002/sctm.17-0138
   Pittenger MF, 1999, SCIENCE, V284, P143, DOI 10.1126/science.284.5411.143
   Ponting CP, 2009, CELL, V136, P629, DOI 10.1016/j.cell.2009.02.006
   Potente M, 2011, CELL, V146, P873, DOI 10.1016/j.cell.2011.08.039
   Powell DW, 2005, AM J PHYSIOL-GASTR L, V289, PG2, DOI 10.1152/ajpgi.00075.2005
   Qu L, 2016, CANCER CELL, V29, P653, DOI 10.1016/j.ccell.2016.03.004
   Raposo G, 2013, J CELL BIOL, V200, P373, DOI 10.1083/jcb.201211138
   Ren SC, 2013, J UROLOGY, V190, P2278, DOI 10.1016/j.juro.2013.07.001
   Salmena L, 2011, CELL, V146, P353, DOI 10.1016/j.cell.2011.07.014
   Sebastian Aimy, 2015, MICROARRAYS (BASEL), V4, P503, DOI 10.3390/microarrays4040503
   Shibata C, 2015, WORLD J HEPATOL, V7, P1, DOI 10.4254/wjh.v7.i1.1
   Shih JW, 2017, NAT COMMUN, V8, P0, DOI 10.1038/ncomms15874
   Shimizu K, 2008, J GASTROEN HEPATOL, V23, PS119, DOI 10.1111/j.1440-1746.2007.05296.x
   Sigova AA, 2013, P NATL ACAD SCI USA, V110, P2876, DOI 10.1073/pnas.1221904110
   Silva A, 2015, CANCERS, V7, P2169, DOI 10.3390/cancers7040884
   Slavoff SA, 2013, NAT CHEM BIOL, V9, P59, DOI 10.1038/NCHEMBIO.1120
   Sun JY, 2017, ONCOTARGET, V8, P61499, DOI 10.18632/oncotarget.18507
   Tee AE, 2016, ONCOTARGET, V7, P8663, DOI 10.18632/oncotarget.6675
   Togo Shinsaku, 2013, CANCERS (BASEL), V5, P149, DOI 10.3390/cancers5010149
   Tripathi V, 2010, MOL CELL, V39, P925, DOI 10.1016/j.molcel.2010.08.011
   Vafaee F, 2017, SCI REP, V7, P11
   Vaughan MB, 2000, EXP CELL RES, V257, P180, DOI 10.1006/excr.2000.4869
   Walter M, 2009, ONCOGENE, V28, P2745, DOI 10.1038/onc.2009.130
   Wang HJ, 2013, AM J PHYSIOL-CELL PH, V304, PC617, DOI 10.1152/ajpcell.00296.2012
   Wang JB, 2016, CANCER LETT, V370, P296, DOI 10.1016/j.canlet.2015.11.007
   Wang KC, 2011, MOL CELL, V43, P904, DOI 10.1016/j.molcel.2011.08.018
   Wang SH, 2016, INT J ONCOL, V48, P681, DOI 10.3892/ijo.2015.3272
   Wang Z, 2015, P NATL ACAD SCI USA, V112, PE6293, DOI 10.1073/pnas.1505962112
   Welti J, 2013, J CLIN INVEST, V123, P3190, DOI 10.1172/JCI70212
   Wilusz JE, 2008, CELL, V135, P919, DOI 10.1016/j.cell.2008.10.012
   Wojcik SE, 2010, CARCINOGENESIS, V31, P208, DOI 10.1093/carcin/bgp209
   Wu H, 2017, TRENDS GENET, V33, P540, DOI 10.1016/j.tig.2017.05.004
   Wu J, 2015, J EXP CLIN CANC RES, V34, P10
   Wu KM, 2017, CELL CYCLE, V16, P1295, DOI 10.1080/15384101.2017.1317416
   Wu QF, 2017, CANCER CELL INT, V17, P0, DOI 10.1186/s12935-017-0430-x
   Xiong GY, 2015, AM J TRANSL RES, V7, P2262
   Xue M, 2014, TUMOR BIOL, V35, P6901, DOI 10.1007/s13277-014-1925-x
   Yan XL, 2017, CANCER RES, V77, P6704, DOI 10.1158/0008-5472.CAN-17-1915
   Zhao LJ, 2017, CANCER RES, V77, P1369, DOI 10.1158/0008-5472.CAN-16-1615
   Zhou CX, 2015, TUMOR BIOL, V36, P9179, DOI 10.1007/s13277-015-3453-8
   Zhu GQ, 2017, MOL CARCINOGEN, V56, P2210, DOI 10.1002/mc.22674
   Zhu MJ, 2014, FEBS J, V281, P3766, DOI 10.1111/febs.12902
   Zhuang JL, 2015, SCI REP-UK, V5, P0, DOI 10.1038/srep11924
   Zhuang Y, 2013, J HEMATOL ONCOL, V6, P0, DOI 10.1186/1756-8722-6-35
NR 93
TC 20
Z9 20
U1 0
U2 10
PU ELSEVIER IRELAND LTD
PI CLARE
PA ELSEVIER HOUSE, BROOKVALE PLAZA, EAST PARK SHANNON, CO, CLARE, 00000, IRELAND
SN 0304-3835
EI 1872-7980
J9 CANCER LETT
JI Cancer Lett.
PD JUN 15
PY 2018
VL 421
IS 
BP 94
EP 102
DI 10.1016/j.canlet.2018.02.022
PG 9
WC Oncology
SC Oncology
GA GB1SO
UT WOS:000428830700013
PM 29458141
DA 2023-09-23
ER

PT J
AU Raz, Y
   Cohen, N
   Shani, O
   Bell, RE
   Novitskiy, SV
   Abramovitz, L
   Levy, C
   Milyavsky, M
   Leider-Trejo, L
   Moses, HL
   Grisaru, D
   Erez, N
AF Raz, Yael
   Cohen, Noam
   Shani, Ophir
   Bell, Rachel E.
   Novitskiy, Sergey V.
   Abramovitz, Lilach
   Levy, Carmit
   Milyavsky, Michael
   Leider-Trejo, Leonor
   Moses, Harold L.
   Grisaru, Dan
   Erez, Neta
TI Bone marrow-derived fibroblasts are a functionally distinct stromal cell population in breast cancer
SO JOURNAL OF EXPERIMENTAL MEDICINE
LA English
DT Article
ID mesenchymal stem-cells; carcinoma-associated fibroblasts; growth-factor; tumor-growth; myofibroblasts contribute; clusterin; overexpression; expression; microenvironment; differentiation
AB Cancer-associated fibroblasts (CAFs) are highly prominent in breast tumors, but their functional heterogeneity and origin are stilt largely unresolved. We report that bone marrow (BM)-derived mesenchymal stromal cells (MSCs) are recruited to primary breast tumors and to lung metastases and differentiate to a distinct subpopulation of CAFs. We show that BM-derived CAFs are functionally important for tumor growth and enhance angiogenesis via up-regulation of Clusterin. Using newly generated transgenic mice and adoptive BM transplantations, we demonstrate that BM-derived fibroblasts are a substantial source of CAFs in the tumor microenvironment. Unlike resident CAFs, BM-derived CAFs do not express PDGFR alpha, and their recruitment resulted in a decrease in the percentage of PDGFR alpha-expressing CAFs. Strikingly, decrease in PDGFR alpha in breast cancer patients was associated with worse prognosis, suggesting that BM-derived CAFs may have deleterious effects on survival. Therefore, PDGFR alpha expression distinguishes two functionally unique CAF populations in breast tumors and metastases and may have important implications for patient stratification and precision therapeutics.
C1 [Raz, Yael; Cohen, Noam; Shani, Ophir; Abramovitz, Lilach; Milyavsky, Michael; Erez, Neta] Tel Aviv Univ, Sackler Sch Med, Dept Pathol, Tel Aviv, Israel.
   [Raz, Yael; Grisaru, Dan] Tel Aviv Sourasky Med Ctr, Dept Obstet & Gynecol, Tel Aviv, Israel.
   [Bell, Rachel E.; Levy, Carmit] Tel Aviv Univ, Sackler Sch Med, Dept Human Mol Genet & Biochem, Tel Aviv, Israel.
   [Novitskiy, Sergey V.; Moses, Harold L.] Vanderbilt Univ, Sch Med, Dept Canc Biol, 221 Kirkland Hall, Nashville, TN 37235 USA.
   [Novitskiy, Sergey V.; Moses, Harold L.] Vanderbilt Ingram Comprehens Canc Ctr, Nashville, TN USA.
   [Leider-Trejo, Leonor] Tel Aviv Univ, Dept Pathol, Tel Aviv Sourasky Med Ctr, Tel Aviv, Israel.
C3 Tel Aviv University; Sackler Faculty of Medicine; Tel Aviv University; Sackler Faculty of Medicine; Tel Aviv Sourasky Medical Center; Tel Aviv University; Sackler Faculty of Medicine; Vanderbilt University; Vanderbilt University; Tel Aviv University; Sackler Faculty of Medicine; Tel Aviv Sourasky Medical Center
RP Erez, N (通讯作者)，Tel Aviv Univ, Sackler Sch Med, Dept Pathol, Tel Aviv, Israel.
EM netaerez@post.tau.ac.il
FU European Research Council (ERC) under the European Union's Horizon 2020 research and innovation program [637069 MetCAF]; Israel Science Foundation [813/12]; Israel Cancer Research Fund
CR Anderberg C, 2009, CELL CYCLE, V8, P1461, DOI 10.4161/cc.8.10.8557
   Anderberg C, 2009, CANCER RES, V69, P369, DOI 10.1158/0008-5472.CAN-08-2724
   Arina A, 2016, P NATL ACAD SCI USA, V113, P7551, DOI 10.1073/pnas.1600363113
   Atala A, 2016, J UROLOGY, V196, P1817, DOI 10.1016/j.juro.2016.09.014
   Beer TM, 2017, LANCET ONCOL, V18, P1532, DOI 10.1016/S1470-2045(17)30605-8
   Bergfeld SA, 2010, CANCER METAST REV, V29, P249, DOI 10.1007/s10555-010-9222-7
   Bochet L, 2013, CANCER RES, V73, P5657, DOI 10.1158/0008-5472.CAN-13-0530
   Borowsky AD, 2005, CLIN EXP METASTAS, V22, P47, DOI 10.1007/s10585-005-2908-5
   Broekema M, 2007, J AM SOC NEPHROL, V18, P165, DOI 10.1681/ASN.2005070730
   BUCALA R, 1994, MOL MED, V1, P71, DOI 10.1007/bf03403533
   Cao YH, 2013, TRENDS MOL MED, V19, P460, DOI 10.1016/j.molmed.2013.05.002
   Carvalho I, 2005, BREAST CANCER RES, V7, PR788, DOI 10.1186/bcr1304
   Cohen N, 2017, ONCOGENE, V36, P4457, DOI 10.1038/onc.2017.65
   Direkze NC, 2004, CANCER RES, V64, P8492, DOI 10.1158/0008-5472.CAN-04-1708
   Direkze NC, 2003, STEM CELLS, V21, P514, DOI 10.1634/stemcells.21-5-514
   Driskell RR, 2013, NATURE, V504, P277, DOI 10.1038/nature12783
   Erez N, 2013, BIOCHEM BIOPH RES CO, V437, P397, DOI 10.1016/j.bbrc.2013.06.089
   Erez N, 2010, CANCER CELL, V17, P135, DOI 10.1016/j.ccr.2009.12.041
   Erler JT, 2009, CLIN EXP METASTAS, V26, P35, DOI 10.1007/s10585-008-9209-8
   Fathke C, 2004, STEM CELLS, V22, P812, DOI 10.1634/stemcells.22-5-812
   Fu YX, 2013, MOL MED REP, V7, P1726, DOI 10.3892/mmr.2013.1436
   Gascard P, 2016, GENE DEV, V30, P1002, DOI 10.1101/gad.279737.116
   Goetz JG, 2011, CELL, V146, P148, DOI 10.1016/j.cell.2011.05.040
   Hanahan D, 2012, CANCER CELL, V21, P309, DOI 10.1016/j.ccr.2012.02.022
   Hulsen T, 2008, BMC GENOMICS, V9, P0, DOI 10.1186/1471-2164-9-488
   Jiang X, 2005, J HISTOCHEM CYTOCHEM, V53, P593, DOI 10.1369/jhc.4A6401.2005
   Kalluri R, 2006, NAT REV CANCER, V6, P392, DOI 10.1038/nrc1877
   Kalluri R, 2016, NAT REV CANCER, V16, P582, DOI 10.1038/nrc.2016.73
   Karnoub AE, 2007, NATURE, V449, P557, DOI 10.1038/nature06188
   Koltai T, 2014, ONCOTARGETS THER, V7, P447, DOI 10.2147/OTT.S58622
   Kususda Y, 2012, BRIT J CANCER, V106, P1945, DOI 10.1038/bjc.2012.209
   Lamoureux F, 2014, ONCOTARGET, V5, P7805, DOI 10.18632/oncotarget.2308
   LeBleu VS, 2013, NAT MED, V19, P1047, DOI 10.1038/nm.3218
   Lei SG, 2012, STEM CELLS, V30, P2810, DOI 10.1002/stem.1251
   Levental KR, 2009, CELL, V139, P891, DOI 10.1016/j.cell.2009.10.027
   Lopez-Ruano G, 2015, STEM CELL REP, V5, P516, DOI 10.1016/j.stemcr.2015.08.003
   Meleshina AV, 2015, STEM CELL RES THER, V6, P0, DOI 10.1186/s13287-015-0003-7
   Metsalu T, 2015, NUCLEIC ACIDS RES, V43, PW566, DOI 10.1093/nar/gkv468
   Mi ZY, 2011, CARCINOGENESIS, V32, P477, DOI 10.1093/carcin/bgr009
   Mishra PJ, 2008, CANCER RES, V68, P4331, DOI 10.1158/0008-5472.CAN-08-0943
   Mishra PJ, 2009, CANCER RES, V69, P1255, DOI 10.1158/0008-5472.CAN-08-3562
   Ohlund D, 2014, J EXP MED, V211, P1503, DOI 10.1084/jem.20140692
   Orimo A, 2007, CANCER BIOL THER, V6, P618, DOI 10.4161/cbt.6.4.4255
   Ostman A, 2017, ADV DRUG DELIVER REV, V121, P117, DOI 10.1016/j.addr.2017.09.022
   Pallangyo CK, 2015, J EXP MED, V212, P2253, DOI 10.1084/jem.20150576
   Peng YN, 2014, BIOCHEM BIOPH RES CO, V451, P68, DOI 10.1016/j.bbrc.2014.07.074
   Pietras K, 2008, PLOS MED, V5, P123, DOI 10.1371/journal.pmed.0050019
   Quante M, 2011, CANCER CELL, V19, P257, DOI 10.1016/j.ccr.2011.01.020
   Redondo M, 2000, AM J PATHOL, V157, P393, DOI 10.1016/S0002-9440(10)64552-X
   Ruffell B, 2014, CANCER CELL, V26, P623, DOI 10.1016/j.ccell.2014.09.006
   Servais C, 2013, J PATHOL, V229, P198, DOI 10.1002/path.4103
   Shao ZM, 2000, ONCOGENE, V19, P4337, DOI 10.1038/sj.onc.1203785
   Sharon Y, 2015, CANCER RES, V75, P963, DOI 10.1158/0008-5472.CAN-14-1990
   Sharon Y, 2013, JOVE-J VIS EXP, V0, P0, DOI DOI 10.3791/4425
   Spaeth EL, 2013, CANCER RES, V73, P5347, DOI 10.1158/0008-5472.CAN-13-0087
   Sugimoto H, 2006, CANCER BIOL THER, V5, P1640, DOI 10.4161/cbt.5.12.3354
   Tang Y, 2012, J EXP CLIN CANC RES, V31, P0, DOI 10.1186/1756-9966-31-73
   Tellez T, 2016, CURR MED CHEM, V23, P4297, DOI 10.2174/0929867323666161024150540
   Tsujino T, 2007, CLIN CANCER RES, V13, P2082, DOI 10.1158/1078-0432.CCR-06-2191
   Uhlen M, 2015, SCIENCE, V347, P0, DOI 10.1126/science.1260419
   Wang YH, 2018, CLIN BREAST CANCER, V18, PE373, DOI 10.1016/j.clbc.2017.08.007
   Yom CK, 2009, ANTICANCER RES, V29, P3909
   Yu PF, 2017, ONCOGENE, V36, P840, DOI 10.1038/onc.2016.252
NR 63
TC 157
Z9 160
U1 2
U2 15
PU ROCKEFELLER UNIV PRESS
PI NEW YORK
PA 950 THIRD AVE, 2ND FLR, NEW YORK, NY 10022 USA
SN 0022-1007
EI 1540-9538
J9 J EXP MED
JI J. Exp. Med.
PD DEC 15
PY 2018
VL 215
IS 12
BP 3075
EP 3093
DI 10.1084/jem.20180818
PG 19
WC Immunology; Medicine, Research & Experimental
SC Immunology; Research & Experimental Medicine
GA HC6OH
UT WOS:000451920600014
PM 30470719
DA 2023-09-23
ER

PT J
AU Yang, N
   Zhu, S
   Lv, XP
   Qiao, Y
   Liu, YJ
   Chen, JT
AF Yang, Ning
   Zhu, Shan
   Lv, Xinping
   Qiao, Yuan
   Liu, Yong-Jun
   Chen, Jingtao
TI MicroRNAs: Pleiotropic Regulators in the Tumor Microenvironment
SO FRONTIERS IN IMMUNOLOGY
LA English
DT Review
DE microRNAs; immune cells; cancer-associated endothelial cells; cancer-associated fibroblasts; tumor cells; crosstalk; tumor microenvironment
ID nk-cell cytotoxicity; natural-killer-cells; cancer-associated fibroblasts; enhances antitumor immunity; t-cells; hepatocellular-carcinoma; suppressor-cells; dendritic cells; breast-cancer; mediated regulation
AB MicroRNAs (miRNAs) are small non-coding RNAs that typically inhibit the translation and stability of messenger RNAs (mRNAs). They are similar to 22 nucleotides long and control both physiological and pathological processes. Altered expression of miRNAs is often associated with human diseases. Thus, miRNAs have become important therapeutic targets, and some clinical trials investigating the effect of miRNA-based therapeutics in different types of diseases have already been conducted. The tumor microenvironment (TME) comprises cells such as infiltrated immune cells, cancer-associated endothelial cells (CAEs) and cancer-associated fibroblasts (CAFs), and all the components participate in the complicated crosstalk with tumor cells to affect tumor progression. Altered miRNAs expression in both these stromal and tumor cells could drive tumorigenesis. Thus, in this review, we discuss how aberrantly expressed miRNAs influence tumor progression; summarize the crosstalk between infiltrated immune cells, CAEs, CAFs, and tumor cells through miRNAs, and clarify the important roles of miRNAs in the tumor microenvironment, which may facilitate the clinical application of miRNA-based therapies.
C1 [Yang, Ning; Zhu, Shan; Lv, Xinping; Qiao, Yuan; Liu, Yong-Jun; Chen, Jingtao] Jilin Univ, Hosp 1, Inst Translat Med, Changchun, Jilin, Peoples R China.
   [Liu, Yong-Jun] Sanofi Res & Dev, Cambridge, MA USA.
C3 Jilin University
RP Chen, JT (通讯作者)，Jilin Univ, Hosp 1, Inst Translat Med, Changchun, Jilin, Peoples R China.
EM jtchen@jlu.edu.cn
FU National Natural Science Foundation of China [81571534, 81701563, 81870152, 81402436]; Science and Technology Department of Jilin province [20180101097JC]; Youth Development Fund of First Hospital of Jilin University [JDYY82017024]; Fundamental Research Funds for the Central Universities [2017TD-08]; Program for JLU Science and Technology Innovative Research Team; Norman Bethune Program of Jilin University [2015413]
CR Abdelrahman MM, 2016, HUM IMMUNOL, V77, P667, DOI 10.1016/j.humimm.2016.04.020
   Adams BD, 2017, J CLIN INVEST, V127, P761, DOI 10.1172/JCI84424
   Aprelikova O, 2013, ONCOGENE, V32, P3246, DOI 10.1038/onc.2012.351
   Aprelikova O, 2010, CELL CYCLE, V9, P4387, DOI 10.4161/cc.9.21.13674
   Bader Andreas G, 2012, FRONTIERS IN GENETICS, V3, P120, DOI 10.3389/fgene.2012.00120
   Baltimore D, 2008, NAT IMMUNOL, V9, P839, DOI 10.1038/ni.f.209
   Bartel DP, 2004, CELL, V116, P281, DOI 10.1016/S0092-8674(04)00045-5
   Baumjohann D, 2013, NAT REV IMMUNOL, V13, P666, DOI 10.1038/nri3494
   Berchem G, 2016, ONCOIMMUNOLOGY, V5, P0, DOI 10.1080/2162402X.2015.1062968
   Bouchie A, 2013, NAT BIOTECHNOL, V31, P577, DOI 10.1038/nbt0713-577
   Bronte V, 2005, NAT REV IMMUNOL, V5, P641, DOI 10.1038/nri1668
   Bullock MD, 2013, CELL DEATH DIS, V4, P0, DOI 10.1038/cddis.2013.213
   Cai X, 2012, J MOL CELL BIOL, V4, P341, DOI 10.1093/jmcb/mjs044
   Calin GA, 2002, P NATL ACAD SCI USA, V99, P15524, DOI 10.1073/pnas.242606799
   Chakraborty C, 2017, MOL THER-NUCL ACIDS, V8, P132, DOI 10.1016/j.omtn.2017.06.005
   Chaudhuri AA, 2011, J IMMUNOL, V187, P5062, DOI 10.4049/jimmunol.1102001
   Chen LM, 2014, NAT COMMUN, V5, P0, DOI 10.1038/ncomms6241
   Chen Siqi, 2015, CANCER CELL MICROENVIRON, V2, P0
   Cichocki F, 2011, J IMMUNOL, V187, P6171, DOI 10.4049/jimmunol.1100835
   Cubillos-Ruiz JR, 2012, CANCER RES, V72, P1683, DOI 10.1158/0008-5472.CAN-11-3160
   de Kouchkovsky D, 2013, J IMMUNOL, V191, P1594, DOI 10.4049/jimmunol.1203567
   Di Leva G, 2014, ANNU REV PATHOL-MECH, V9, P287, DOI 10.1146/annurev-pathol-012513-104715
   Ding GP, 2015, ONCOTARGET, V6, P29877, DOI 10.18632/oncotarget.4924
   Dougan M, 2009, ANNU REV IMMUNOL, V27, P83, DOI 10.1146/annurev.immunol.021908.132544
   Dudda JC, 2013, IMMUNITY, V38, P742, DOI 10.1016/j.immuni.2012.12.006
   Dunand-Sauthier I, 2011, BLOOD, V117, P4490, DOI 10.1182/blood-2010-09-308064
   Espinoza JL, 2016, SCI REP-UK, V6, P0, DOI 10.1038/srep39231
   Espinoza JL, 2012, HAEMATOL-HEMATOL J, V97, P1295, DOI 10.3324/haematol.2011.058529
   Fayyad-Kazan H, 2014, HUM IMMUNOL, V75, P677, DOI 10.1016/j.humimm.2014.01.007
   Fehniger TA, 2010, GENOME RES, V20, P1590, DOI 10.1101/gr.107995.110
   Friedman RC, 2009, GENOME RES, V19, P92, DOI 10.1101/gr.082701.108
   Gabrilovich DI, 2009, NAT REV IMMUNOL, V9, P162, DOI 10.1038/nri2506
   Hammond SM, 2015, ADV DRUG DELIVER REV, V87, P3, DOI 10.1016/j.addr.2015.05.001
   He M, 2009, CELL MOL IMMUNOL, V6, P343, DOI 10.1038/cmi.2009.45
   Hu Y, 2015, IMMUNOL CELL BIOL, V93, P753, DOI 10.1038/icb.2015.37
   Huang B, 2009, EMBO REP, V10, P180, DOI 10.1038/embor.2008.224
   Huffaker TB, 2012, CELL REP, V2, P1697, DOI 10.1016/j.celrep.2012.10.025
   Jia L, 2017, BIOCHEM BIOPH RES CO, V488, P425, DOI 10.1016/j.bbrc.2017.05.074
   Jiang S, 2011, BLOOD, V118, P5487, DOI 10.1182/blood-2011-05-355644
   Junttila MR, 2013, NATURE, V501, P346, DOI 10.1038/nature12626
   Khan AA, 2013, BLOOD, V121, P4473, DOI 10.1182/blood-2012-06-435412
   Kim N, 2014, J ALLERGY CLIN IMMUN, V134, P195, DOI 10.1016/j.jaci.2014.02.018
   Kim TD, 2011, BLOOD, V118, P5476, DOI 10.1182/blood-2011-04-347526
   Lawrie CH, 2008, BRIT J HAEMATOL, V141, P672, DOI 10.1111/j.1365-2141.2008.07077.x
   LEE RC, 1993, CELL, V75, P843, DOI 10.1016/0092-8674(93)90529-Y
   Li LM, 2014, J IMMUNOL, V192, P1034, DOI 10.4049/jimmunol.1301309
   Li Q, 2016, ONCOTARGET, V7, P53735, DOI 10.18632/oncotarget.10731
   Li YS, 2015, SCI REP-UK, V5, P0, DOI 10.1038/srep18648
   Liang X, 2015, PLOS ONE, V10, P0, DOI 10.1371/journal.pone.0121510
   Lin R, 2014, J CLIN INVEST, V124, P5352, DOI 10.1172/JCI76561
   Lin XJ, 2018, MOL THER-NUCL ACIDS, V11, P243, DOI 10.1016/j.omtn.2018.02.014
   Liu Y, 2012, J IMMUNOL, V188, P5500, DOI 10.4049/jimmunol.1103505
   Lu LF, 2010, CELL, V142, P914, DOI 10.1016/j.cell.2010.08.012
   Lu LF, 2009, IMMUNITY, V30, P80, DOI 10.1016/j.immuni.2008.11.010
   Lundstrom Kenneth, 2011, CURR DRUG DISCOV TECHNOL, V8, P76
   Ma F, 2011, NAT IMMUNOL, V12, P861, DOI 10.1038/ni.2073
   Ma Y, 2016, LIFE SCI, V151, P174, DOI 10.1016/j.lfs.2016.03.012
   Mei SY, 2015, PLOS ONE, V10, P0, DOI 10.1371/journal.pone.0135867
   Mitra AK, 2012, CANCER DISCOV, V2, P1100, DOI 10.1158/2159-8290.CD-12-0206
   Naito Y, 2014, CANCER SCI, V105, P228, DOI 10.1111/cas.12329
   Ni F, 2015, SCI REP-UK, V5, P0, DOI 10.1038/srep09993
   Pandya D, 2015, PLOS ONE, V10, P0, DOI 10.1371/journal.pone.0136058
   Plummer PN, 2013, CANCER RES, V73, P341, DOI 10.1158/0008-5472.CAN-12-0271
   Pyfferoen L, 2014, INT J CANCER, V135, P2868, DOI 10.1002/ijc.28945
   Qian XM, 2014, BIOMATERIALS, V35, P2322, DOI 10.1016/j.biomaterials.2013.11.039
   Qin AD, 2013, J CELL MOL MED, V17, P252, DOI 10.1111/jcmm.12003
   Rodriguez A, 2007, SCIENCE, V316, P608, DOI 10.1126/science.1139253
   Rouas R, 2009, EUR J IMMUNOL, V39, P1608, DOI 10.1002/eji.200838509
   Shinohara H, 2017, J IMMUNOL, V199, P1505, DOI 10.4049/jimmunol.1700167
   Smyth MJ, 2002, NAT REV CANCER, V2, P850, DOI 10.1038/nrc928
   Sonda N, 2013, IMMUNITY, V38, P1236, DOI 10.1016/j.immuni.2013.06.004
   Squadrito ML, 2012, CELL REPORTS, V1, P141, DOI 10.1016/j.celrep.2011.12.005
   Sullivan RP, 2015, J IMMUNOL, V195, P2806, DOI 10.4049/jimmunol.1500949
   Trotta R, 2013, BLOOD, V121, P3126, DOI 10.1182/blood-2012-12-467597
   Trotta R, 2012, BLOOD, V119, P3478, DOI 10.1182/blood-2011-12-398099
   Tufekci KU, 2014, METHODS MOL BIOL, V1107, P33, DOI 10.1007/978-1-62703-748-8_3
   Verghese ET, 2013, J PATHOL, V231, P388, DOI 10.1002/path.4248
   Verma IM, 2005, ANNU REV BIOCHEM, V74, P711, DOI 10.1146/annurev.biochem.74.050304.091637
   Wang JF, 2016, ONCOIMMUNOLOGY, V5, P0, DOI 10.1080/2162402X.2016.1232223
   Wang P, 2012, J IMMUNOL, V189, P211, DOI 10.4049/jimmunol.1200609
   Wang X, 2015, CELL SIGNAL, V27, P443, DOI 10.1016/j.cellsig.2014.12.003
   Wang Y, 2013, CANCER RES, V73, P4801, DOI 10.1158/0008-5472.CAN-12-3273
   Wei J, 2016, NEURO-ONCOLOGY, V18, P639, DOI 10.1093/neuonc/nov292
   Xu SH, 2016, NAT COMMUN, V7, P0, DOI 10.1038/ncomms11406
   Yang J, 2014, ONCOGENE, V33, P3014, DOI 10.1038/onc.2013.258
   Yang J, 2017, INT J CANCER, V141, P2082, DOI 10.1002/ijc.30912
   Ye SB, 2014, ONCOTARGET, V5, P5439, DOI 10.18632/oncotarget.2118
   Yin Y, 2014, CELL RES, V24, P1164, DOI 10.1038/cr.2014.121
   Yu T, 2016, SCI REP-UK, V6, P0, DOI 10.1038/srep30923
   Zhang MM, 2011, J IMMUNOL, V186, P4716, DOI 10.4049/jimmunol.1002989
   Zhao M, 2014, CLIN IMMUNOL, V150, P22, DOI 10.1016/j.clim.2013.10.009
   Zhou M, 2014, CELL IMMUNOL, V292, P65, DOI 10.1016/j.cellimm.2014.09.004
   Zhu JJ, 2014, HUM IMMUNOL, V75, P348, DOI 10.1016/j.humimm.2014.01.006
   Zhu K, 2013, CARCINOGENESIS, V34, P2071, DOI 10.1093/carcin/bgt160
NR 94
TC 54
Z9 57
U1 0
U2 11
PU FRONTIERS MEDIA SA
PI LAUSANNE
PA AVENUE DU TRIBUNAL FEDERAL 34, LAUSANNE, CH-1015, SWITZERLAND
SN 1664-3224
EI 
J9 FRONT IMMUNOL
JI Front. Immunol.
PD NOV 1
PY 2018
VL 9
IS 
BP 
EP 
DI 10.3389/fimmu.2018.02491
PG 12
WC Immunology
SC Immunology
GA GY9VE
UT WOS:000448999000001
PM 30443251
DA 2023-09-23
ER

PT J
AU Cadamuro, M
   Stecca, T
   Brivio, S
   Mariotti, V
   Fiorotto, R
   Spirli, C
   Strazzabosco, M
   Fabris, L
AF Cadamuro, Massimiliano
   Stecca, Tommaso
   Brivio, Simone
   Mariotti, Valeria
   Fiorotto, Romina
   Spirli, Carlo
   Strazzabosco, Mario
   Fabris, Luca
TI The deleterious interplay between tumor epithelia and stroma in cholangiocarcinoma
SO BIOCHIMICA ET BIOPHYSICA ACTA-MOLECULAR BASIS OF DISEASE
LA English
DT Article
DE Cancer-associated fibroblasts; Tumor-associated macrophages; Lymphatic endothelial cells; Extracellular matrix; Tumor desmoplasia
ID cancer-associated fibroblasts; hepatic stellate cells; mesenchymal transition; growth-factor; intrahepatic cholangiocarcinoma; lysyl oxidase; stem-cells; lymphangiogenesis; expression; liver
AB Prognosis of cholangiocarcinoma, a devastating liver epithelial malignancy characterized by early invasiveness, remains very dismal, though its incidence has been steadily increasing. Evidence is mounting that in cholangiocarcinoma, tumor epithelial cells establish an intricate web of mutual interactions with multiple stroma] components, largely determining the pervasive behavior of the tumor. The main cellular components of the tumor microenvironment (i.e. myofibroblasts, macrophages, lymphatic endothelial cells), which has been recently termed as 'tumor reactive stroma', are recruited and activated by neoplastic cells, and in turn, deleteriously mold tumor behavior by releasing a huge variety of paracrine signals, including cyto/chemokines, growth factors, morphogens and proteinases. An abnormally remodeled and stiff extracellular matrix favors and supports these cell interactions. Although the mechanisms responsible for the generation of tumor reactive stroma are largely uncertain, hypoxia presumably plays a central role. In this review, we will dissect the intimate relationship among the different cell elements cooperating within this complex 'ecosystem', with the ultimate goal to pave the way for a deeper understanding of the mechanisms underlying cholangiocarcinoma aggressiveness, and possibly, to foster the development of innovative, combinatorial therapies aimed at halting tumor progression. This article is part of a Special Issue entitled: Cholangiocytes in Health and Diseaseedited by Jesus Banales, Marco Marzioni, Nicholas LaRusso and Peter Jansen.
C1 [Cadamuro, Massimiliano; Brivio, Simone; Strazzabosco, Mario] Univ Milano Bicocca, Dept Med & Surg, Sch Med, I-20126 Milan, Italy.
   [Cadamuro, Massimiliano; Fiorotto, Romina; Spirli, Carlo; Strazzabosco, Mario; Fabris, Luca] Univ Milano Bicocca, ICDH, Sch Med, I-20126 Milan, Italy.
   [Stecca, Tommaso] Univ Padua, Dept Surg Ontol & Gastroenterol Sci DiSCOG, I-35128 Padua, Italy.
   [Mariotti, Valeria; Fabris, Luca] Univ Padua, Sch Med, Dept Mol Med, Via G Colombo 3, I-35121 Padua, Italy.
   [Fiorotto, Romina; Spirli, Carlo; Strazzabosco, Mario; Fabris, Luca] Yale Univ, Sch Med, Sect Digest Dis, Liver Ctr, New Haven, CT 06520 USA.
C3 University of Milano-Bicocca; University of Milano-Bicocca; University of Padua; University of Padua; Yale University
RP Fabris, L (通讯作者)，Univ Padua, Sch Med, Dept Mol Med, Via G Colombo 3, I-35121 Padua, Italy.
EM luca.fabris@unipd.it
FU NIDDK NIH HHS [R01 DK101528, P30 DK034989, R01 DK079005] Funding Source: Medline
CR Aishima S, 2003, MODERN PATHOL, V16, P1019, DOI 10.1097/01.MP.0000086860.65672.73
   Alitalo K, 2005, NATURE, V438, P946, DOI 10.1038/nature04480
   Alitalo K, 2011, NAT MED, V17, P1371, DOI 10.1038/nm.2545
   Aljiffry M, 2009, WORLD J GASTROENTERO, V15, P4240, DOI 10.3748/wjg.15.4240
   Atanasov G, 2015, BMC CANCER, V15, P0, DOI 10.1186/s12885-015-1795-7
   Baluk P, 2007, J EXP MED, V204, P2349, DOI 10.1084/jem.20062596
   Banales JM, 2016, NAT REV GASTRO HEPAT, V13, P261, DOI 10.1038/nrgastro.2016.51
   Bao B, 2012, PLOS ONE, V7, P0, DOI 10.1371/journal.pone.0043726
   Barry-Hamilton V, 2010, NAT MED, V16, P1009, DOI 10.1038/nm.2208
   Bergeat D, 2016, J SURG RES, V203, P441, DOI 10.1016/j.jss.2016.03.044
   Bissell MJ, 2011, NAT MED, V17, P320, DOI 10.1038/nm.2328
   Biswas SK, 2010, NAT IMMUNOL, V11, P889, DOI 10.1038/ni.1937
   Boulter L, 2015, J CLIN INVEST, V125, P1269, DOI 10.1172/JCI76452
   Brivio S, 2017, WORLD J HEPATOL, V9, P455, DOI 10.4254/wjh.v9.i9.455
   Brivio S, 2015, J CLIN MED, V4, P2028, DOI 10.3390/jcm4121958
   Cadamuro Massimiliano, 2013, TRANSL GASTROINTEST CANCER, V2, P130, DOI 10.3978/j.issn.2224-4778.2013.04.02
   Cadamuro M, 2013, HEPATOLOGY, V58, P1042, DOI 10.1002/hep.26384
   Campbell DJW, 2012, HEPATOL RES, V42, P1119, DOI 10.1111/j.1872-034X.2012.01026.x
   Cao YH, 2005, NAT REV CANCER, V5, P735, DOI 10.1038/nrc1693
   Chong DQ, 2016, ONCOTARGET, V7, P46750, DOI 10.18632/oncotarget.8775
   Chuaysri C, 2009, ONCOL REP, V21, P957, DOI 10.3892/or_00000309
   Claperon A, 2013, HEPATOLOGY, V58, P2001, DOI 10.1002/hep.26585
   Coso S, 2014, BLOOD, V123, P2614, DOI 10.1182/blood-2013-12-297317
   Del Vecchio M, 2010, CLIN CANCER RES, V16, P5862, DOI 10.1158/1078-0432.CCR-10-2363
   DeOliveira ML, 2007, ANN SURG, V245, P755, DOI 10.1097/01.sla.0000251366.62632.d3
   Duluc D, 2007, BLOOD, V110, P4319, DOI 10.1182/blood-2007-02-072587
   DVORAK HF, 1986, NEW ENGL J MED, V315, P1650
   Ebata T, 2017, LIVER CANCER, V6, P59, DOI 10.1159/000449493
   Ehling J, 2016, CANCER LETT, V379, P173, DOI 10.1016/j.canlet.2015.06.017
   Elenbaas B, 2001, EXP CELL RES, V264, P169, DOI 10.1006/excr.2000.5133
   Fabris L, 2006, HEPATOLOGY, V43, P1001, DOI 10.1002/hep.21143
   Fabris L, 2011, SEMIN LIVER DIS, V31, P11, DOI 10.1055/s-0031-1272832
   Fingas CD, 2012, LIVER INT, V32, P400, DOI 10.1111/j.1478-3231.2011.02687.x
   Fingas CD, 2011, HEPATOLOGY, V54, P2076, DOI 10.1002/hep.24588
   Fong SFT, 2007, GENE CHROMOSOME CANC, V46, P644, DOI 10.1002/gcc.20444
   Gores GJ, 2013, DIGEST DIS, V31, P126, DOI 10.1159/000347207
   Halder G, 2012, NAT REV MOL CELL BIO, V13, P591, DOI 10.1038/nrm3416
   Hasita H, 2010, CANCER SCI, V101, P1913, DOI 10.1111/j.1349-7006.2010.01614.x
   Kalluri R, 2009, J CLIN INVEST, V119, P1420, DOI 10.1172/JCI39104
   Keith B, 2007, CELL, V129, P465, DOI 10.1016/j.cell.2007.04.019
   Khan SA, 2005, LANCET, V366, P1303, DOI 10.1016/S0140-6736(05)67530-7
   Kikkawa Y, 2005, EXP CELL RES, V305, P99, DOI 10.1016/j.yexcr.2005.01.005
   Kim H, 2014, J CLIN INVEST, V124, P936, DOI 10.1172/JCI71607
   Kim JH, 2017, SCI REP-UK, V7, P0, DOI 10.1038/s41598-017-02935-2
   Kim Y, 2014, ANN SURG ONCOL, V21, P2684, DOI 10.1245/s10434-014-3531-y
   Kinnman N, 2003, LAB INVEST, V83, P163, DOI 10.1097/01.LAB.0000054178.01162.E4
   Klaas M, 2016, SCI REP-UK, V6, P0, DOI 10.1038/srep27398
   Kuperwasser C, 2004, P NATL ACAD SCI USA, V101, P4966, DOI 10.1073/pnas.0401064101
   Leelawat K, 2007, WORLD J GASTROENTERO, V13, P1561, DOI 10.3748/wjg.v13.i10.1561
   Lewis CE, 2006, CANCER RES, V66, P605, DOI 10.1158/0008-5472.CAN-05-4005
   Liguori Manuela, 2011, CANCERS (BASEL), V3, P3740, DOI 10.3390/cancers3043740
   Liu QY, 2011, MOL CANCER THER, V10, P1113, DOI 10.1158/1535-7163.MCT-10-1010
   Mak KM, 2017, ANAT REC, V300, P1371, DOI 10.1002/ar.23567
   Mertens JC, 2013, CANCER RES, V73, P897, DOI 10.1158/0008-5472.CAN-12-2130
   Mitchem JB, 2013, CANCER RES, V73, P1128, DOI 10.1158/0008-5472.CAN-12-2731
   Moolthiya P, 2014, ONCOL LETT, V7, P854, DOI 10.3892/ol.2014.1799
   Morine Y, 2011, HEPATO-GASTROENTEROL, V58, P1439, DOI 10.5754/hge11156
   Mosconi S, 2009, CRIT REV ONCOL HEMAT, V69, P259, DOI 10.1016/j.critrevonc.2008.09.008
   Nakeeb A, 1996, ANN SURG, V224, P463, DOI 10.1097/00000658-199610000-00005
   Nishihara Y, 2009, HISTOPATHOLOGY, V55, P423, DOI 10.1111/j.1365-2559.2009.03398.x
   Ostman A, 2009, CURR OPIN GENET DEV, V19, P67, DOI 10.1016/j.gde.2009.01.003
   Omenetti A, 2011, CURR OPIN GASTROEN, V27, P268, DOI 10.1097/MOG.0b013e32834550b4
   Park J, 1999, HEPATOLOGY, V30, P1128, DOI 10.1002/hep.510300522
   Quail DF, 2013, NAT MED, V19, P1423, DOI 10.1038/nm.3394
   Raggi C, 2017, J HEPATOL, V66, P102, DOI 10.1016/j.jhep.2016.08.012
   Rattigan Y, 2010, EXP CELL RES, V316, P3417, DOI 10.1016/j.yexcr.2010.07.002
   Rea DJ, 2009, SURG ONCOL CLIN N AM, V18, P325, DOI 10.1016/j.soc.2008.12.008
   Rizvi S, 2013, GASTROENTEROLOGY, V145, P1215, DOI 10.1053/j.gastro.2013.10.013
   Roszer T, 2015, MEDIAT INFLAMM, V2015, P0, DOI 10.1155/2015/816460
   Schito L, 2012, P NATL ACAD SCI USA, V109, PE2707, DOI 10.1073/pnas.1214019109
   Sempoux C, 2011, SEMIN LIVER DIS, V31, P49, DOI 10.1055/s-0031-1272839
   Shao DD, 2014, CELL, V158, P171, DOI 10.1016/j.cell.2014.06.004
   Shirabe K, 2012, SURG TODAY, V42, P1, DOI 10.1007/s00595-011-0058-8
   Sirica AE, 2014, EXP MOL PATHOL, V97, P515, DOI 10.1016/j.yexmp.2014.10.007
   Sirica AE, 2012, NAT REV GASTRO HEPAT, V9, P44, DOI 10.1038/nrgastro.2011.222
   Smith-Mungo LI, 1998, MATRIX BIOL, V16, P387, DOI 10.1016/S0945-053X(98)90012-9
   Stacker SA, 2014, NAT REV CANCER, V14, P159, DOI 10.1038/nrc3677
   Strazzabosco M, 2012, J HEPATOL, V56, P1159, DOI 10.1016/j.jhep.2011.09.022
   Subimerb C, 2010, MOL MED REP, V3, P597, DOI 10.3892/mmr_00000303
   Techasen A, 2014, J HEPATO-BIL-PAN SCI, V21, P703, DOI 10.1002/jhbp.125
   Techasen A, 2012, ASIAN PAC J CANCER P, V13, P115, DOI 10.7314/APJCP.2012.13.KKSuppl.115
   Techasen A, 2012, MED ONCOL, V29, P3083, DOI 10.1007/s12032-012-0305-x
   Thelen A, 2008, ANN SURG ONCOL, V15, P791, DOI 10.1245/s10434-007-9774-0
   Tumaneng K, 2012, NAT CELL BIOL, V14, P1322, DOI 10.1038/ncb2615
   Utispan K, 2012, INT J ONCOL, V41, P1110, DOI 10.3892/ijo.2012.1530
   Utispan K, 2010, MOL CANCER, V9, P0, DOI 10.1186/1476-4598-9-13
   Valle J, 2010, NEW ENGL J MED, V362, P1273, DOI 10.1056/NEJMoa0908721
   Vaquero J, 2017, J HEPATOL, V66, P424, DOI 10.1016/j.jhep.2016.09.010
   Vihinen P, 2002, INT J CANCER, V99, P157, DOI 10.1002/ijc.10329
   Wan J, 2009, J EXP CLIN CANC RES, V28, P0, DOI 10.1186/1756-9966-28-150
   Ward A, 2014, PLOS ONE, V9, P0, DOI 10.1371/journal.pone.0087918
   Wong CCL, 2014, HEPATOLOGY, V60, P1645, DOI 10.1002/hep.27320
   Xue CB, 2011, ACS MED CHEM LETT, V2, P913, DOI 10.1021/ml200199c
   Yaqoob U, 2012, CANCER RES, V72, P4047, DOI 10.1158/0008-5472.CAN-11-3907
   Yuan YL, 2016, MOL MED REP, V13, P237, DOI 10.3892/mmr.2015.4550
   Zanconato F, 2016, CANCER CELL, V29, P783, DOI 10.1016/j.ccell.2016.05.005
   Zhang YA, 2011, CANCER LETT, V303, P47, DOI 10.1016/j.canlet.2011.01.011
NR 97
TC 45
Z9 46
U1 0
U2 5
PU ELSEVIER SCIENCE BV
PI AMSTERDAM
PA PO BOX 211, 1000 AE AMSTERDAM, NETHERLANDS
SN 0925-4439
EI 1879-260X
J9 BBA-MOL BASIS DIS
JI Biochim. Biophys. Acta-Mol. Basis Dis.
PD APR 15
PY 2018
VL 1864
IS 4
BP 1435
EP 1443
DI 10.1016/j.bbadis.2017.07.028
PG 9
WC Biochemistry & Molecular Biology; Biophysics; Cell Biology
SC Biochemistry & Molecular Biology; Biophysics; Cell Biology
GA GB1QH
UT WOS:000428824800026
PM 28757170
DA 2023-09-23
ER

PT J
AU Meng, XQ
   Vander Ark, A
   Daft, P
   Woodford, E
   Wang, J
   Madaj, Z
   Li, XH
AF Meng, Xiangqi
   Vander Ark, Alexandra
   Daft, Paul
   Woodford, Erica
   Wang, Jie
   Madaj, Zachary
   Li, Xiaohong
TI Loss of TGF-beta signaling in osteoblasts increases basic-FGF and promotes prostate cancer bone metastasis
SO CANCER LETTERS
LA English
DT Article
DE Prostate cancer bone metastasis; Osteoblasts; Osteoclasts; TGF-beta signaling; TGF-beta type II receptor (TGFBR2); bFGF
ID growth; cells; fibroblasts; progression; inhibition; mechanisms; disease
AB TGF-beta plays a central role in prostate cancer (PCa) bone metastasis, and it is crucial to understand the bone cell specific role of TGF-beta signaling in this process. Thus, we used knockout (KO) mouse models having deletion of the Tgfbr2 gene specifically in osteoblasts (Tgfbr2(Col1CreERT) KO) or in osteoclasts (Tgfbr2(LysMCre) KO). We found that PCa-induced bone lesion development was promoted in the Tgfbr2(Col1CreERT) KO mice, but was inhibited in the Tgfbr2(LysMCre) KO mice, relative to their respective control Tgfbr2(FloxE2) littermates. Since metastatic PCa cells attach to osteoblasts when colonized in the bone microenvironment, we focused on the mechanistic studies using the Tgfbr2(Col1CreERT) KO mouse model. We found that bFGF was upregulated in osteoblasts from PO-injected tibiae of Tgfbr2(Col1CreERT) KO mice and correlated with increased tumor cell proliferation, angiogenesis, amounts of cancer-associated fibroblasts and osteoclasts. In vitro studies showed that osteoblastogenesis was inhibited, osteoclastogenesis was stimulated, but PC3 viability was not affected, by bFGF treatments. Lastly, the increased PO-induced bone lesions in Tgfbr2(Col1CreERT) KO mice were significantly attenuated by blocking bFGF using neutralizing antibody, suggesting bFGF is a promising target inhibiting bone metastasis. (C) 2018 Elsevier B.V. All rights reserved.
C1 [Meng, Xiangqi; Vander Ark, Alexandra; Daft, Paul; Woodford, Erica; Wang, Jie; Li, Xiaohong] Van Andel Res Inst, Ctr Canc & Cell Biol, Program Skeletal Dis & Tumor Microenvironm, Grand Rapids, MI 49503 USA.
   [Meng, Xiangqi] Sun Yat Sen Univ, Affiliated Hosp 6, Guangzhou 510655, Guangdong, Peoples R China.
   [Wang, Jie] Dalian Municipal Cent Hosp, Radiat Dept, Dalian 116033, Peoples R China.
   [Madaj, Zachary] Van Andel Res Inst, Bioinformat & Biostat Core, Grand Rapids, MI 49503 USA.
C3 Van Andel Institute; Sun Yat Sen University; Van Andel Institute
RP Li, XH (通讯作者)，Van Andel Res Inst, 333 Bostwick Ave NE, Grand Rapids, MI 49503 USA.
EM xiaohong.li@vai.org
FU DOD PCRP [W81XWH-12-1-0271]; Van Andel Research Institute Start-up funding [53010A]; National Natural Science Foundation of China [81702533]
CR Azuma K, 2014, ONCOTARGET, V5, P5908, DOI 10.18632/oncotarget.1866
   Bandyopadhyay A, 2006, CANCER RES, V66, P6714, DOI 10.1158/0008-5472.CAN-05-3565
   Bhowmick NA, 2004, SCIENCE, V303, P848, DOI 10.1126/science.1090922
   Biswas S, 2011, PLOS ONE, V6, P0, DOI 10.1371/journal.pone.0027090
   Bono F, 2013, CANCER CELL, V23, P477, DOI 10.1016/j.ccr.2013.02.019
   Buijs Jeroen T, 2012, BONEKEY REP, V1, P96, DOI 10.1038/bonekey.2012.96
   Chytil A, 2002, GENESIS, V32, P73, DOI 10.1002/gene.10046
   Coleman RE, 2006, CLIN CANCER RES, V12, P6243S, DOI 10.1158/1078-0432.CCR-06-0931
   Ehata S, 2007, CANCER SCI, V98, P127, DOI 10.1111/j.1349-7006.2006.00357.x
   Fournier PGJ, 2015, CANCER CELL, V27, P809, DOI 10.1016/j.ccell.2015.04.009
   Hagel M, 2015, CANCER DISCOV, V5, P424, DOI 10.1158/2159-8290.CD-14-1029
   Hata A, 2016, CSH PERSPECT BIOL, V8, P0, DOI 10.1101/cshperspect.a022061
   Ikushima H, 2010, NAT REV CANCER, V10, P415, DOI 10.1038/nrc2853
   Li F, 2015, CANCER DISCOV, V5, P438, DOI 10.1158/2159-8290.CD-14-0763
   Li X, 2008, ONCOGENE, V27, P7118, DOI 10.1038/onc.2008.293
   Li XH, 2012, MOL CANCER RES, V10, P494, DOI 10.1158/1541-7786.MCR-11-0506
   Massague J, 2008, CELL, V134, P215, DOI 10.1016/j.cell.2008.07.001
   Meng X, 2016, ONCOGENE, V35, P2370, DOI 10.1038/onc.2015.297
   Mundy GR, 2002, NAT REV CANCER, V2, P584, DOI 10.1038/nrc867
   Mundy GR, 1997, CANCER-AM CANCER SOC, V80, P1546, DOI 10.1002/(SICI)1097-0142(19971015)80:8+<1546::AID-CNCR4>3.3.CO;2-R
   Murphy T, 2010, J PATHOL, V220, P452, DOI 10.1002/path.2657
   Padua D, 2009, CELL RES, V19, P89, DOI 10.1038/cr.2008.316
   Pang YL, 2013, CANCER DISCOV, V3, P936, DOI 10.1158/2159-8290.CD-12-0527
   Placencio VR, 2008, CANCER RES, V68, P4709, DOI 10.1158/0008-5472.CAN-07-6289
   Powers CJ, 2000, ENDOCR-RELAT CANCER, V7, P165, DOI 10.1677/erc.0.0070165
   Roodman GD, 2004, NEW ENGL J MED, V350, P1655, DOI 10.1056/NEJMra030831
   Shiozawa Y, 2011, J CLIN INVEST, V121, P1298, DOI 10.1172/JCI43414
   Simmons JK, 2015, VET PATHOL, V52, P827, DOI 10.1177/0300985815586223
   Turner N, 2010, NAT REV CANCER, V10, P116, DOI 10.1038/nrc2780
   Valta MP, 2008, INT J CANCER, V123, P22, DOI 10.1002/ijc.23422
   Wan XH, 2014, SCI TRANSL MED, V6, P0, DOI 10.1126/scitranslmed.3009332
   Wilson TR, 2012, NATURE, V487, P505, DOI 10.1038/nature11249
   Yang F, 2013, INT J CLIN EXP PATHO, V6, P2846
   Yin JJ, 1999, J CLIN INVEST, V103, P197, DOI 10.1172/JCI3523
   Zheng B, 2002, AM J PATHOL, V160, P1609, DOI 10.1016/S0002-9440(10)61108-X
NR 35
TC 19
Z9 20
U1 0
U2 22
PU ELSEVIER IRELAND LTD
PI CLARE
PA ELSEVIER HOUSE, BROOKVALE PLAZA, EAST PARK SHANNON, CO, CLARE, 00000, IRELAND
SN 0304-3835
EI 1872-7980
J9 CANCER LETT
JI Cancer Lett.
PD APR 1
PY 2018
VL 418
IS 
BP 109
EP 118
DI 10.1016/j.canlet.2018.01.018
PG 10
WC Oncology
SC Oncology
GA FX5SL
UT WOS:000426139800011
PM 29337106
DA 2023-09-23
ER

PT J
AU Freedman, JD
   Duffy, MR
   Lei-Rossmann, J
   Muntzer, A
   Scott, EM
   Hagel, J
   Campo, L
   Bryant, RJ
   Verrill, C
   Lambert, A
   Miller, P
   Champion, BR
   Seymour, LW
   Fisher, KD
AF Freedman, Joshua D.
   Duffy, Margaret R.
   Lei-Rossmann, Janet
   Muntzer, Alice
   Scott, Eleanor M.
   Hagel, Joachim
   Campo, Leticia
   Bryant, Richard J.
   Verrill, Clare
   Lambert, Adam
   Miller, Paul
   Champion, Brian R.
   Seymour, Leonard W.
   Fisher, Kerry D.
TI An Oncolytic Virus Expressing a T-cell Engager Simultaneously Targets Cancer and Immunosuppressive Stromal Cells
SO CANCER RESEARCH
LA English
DT Article
ID fibroblast activation protein; enadenotucirev; environment; release; growth; mode; beta
AB Effective immunotherapy of stromal-rich tumors requires simultaneous targeting of cancer cells and immunosuppressive elements of the microenvironment. Here, we modified the oncolytic group B adenovirus enadenotucirev to express a stroma-targeted bispecific T-cell engager (BiTE). This BiTE bound fibroblast activation protein on cancer-associated fibroblasts (CAF) and CD3 epsilon on T cells, leading to potent T-cell activation and fibroblast death. Treatment of fresh clinical biopsies, including malignant ascites and solid prostate cancer tissue, with FAP-BiTE-encoding virus induced activation of tumor-infiltrating PD1(+) T cells to kill CAFs. In ascites, this led to depletion of CAF-associated immunosuppressive factors, upregulation of proinflammatory cytokines, and increased gene expression of markers of antigen presentation, T-cell function, and trafficking. M2-like ascites macrophages exhibited a proinflammatory repolarization, indicating spectrum-wide alteration of the tumor microenvironment. With this approach, we have actively killed both cancer cells and tumor fibroblasts, reversing CAF-mediated immunosuppression and yielding a potent single-agent therapeutic that is ready for clinical assessment. Significance: An engineered oncolytic adenovirus that encodes a bispecific antibody combines direct virolysis with endogenous T-cell activation to attack stromal fibroblasts, providing a multimodal treatment strategy within a single therapeutic agent. (C) 2018 AACR.
C1 [Freedman, Joshua D.; Duffy, Margaret R.; Lei-Rossmann, Janet; Scott, Eleanor M.; Hagel, Joachim; Campo, Leticia; Seymour, Leonard W.; Fisher, Kerry D.] Univ Oxford, Dept Oncol, Oxford, England.
   [Muntzer, Alice; Champion, Brian R.] PsiOxus Therapeut Ltd, Abingdon, Oxon, England.
   [Bryant, Richard J.; Verrill, Clare; Lambert, Adam] Univ Oxford, Nuffield Dept Surg Sci, Oxford, England.
   [Verrill, Clare] Univ Oxford, Oxford NIHR Biomed Res Ctr, Oxford, England.
   [Miller, Paul] Oxford Univ Hosp NHS Trust, Churchill Hosp, Oxford, England.
   [Hagel, Joachim] Univ Oxford, Nuffield Dept Med, Div Expt Med, Oxford, England.
C3 University of Oxford; University of Oxford; University of Oxford; Oxford University Hospitals NHS Foundation Trust; University of Oxford; University of Oxford
RP Seymour, LW (通讯作者)，Univ Oxford, Old Rd Campus Res Bldg,Old Rd Campus, Oxford OX3 7DQ, England.
EM len.seymour@oncology.ox.ac.uk
FU Medical Research Council (MRC-Oxford Doctoral Training Partnership) [MR/K501256/1]; Cancer Research UK [C552/A17720, C5255/A20936]; Kay Kendall Leukaemia Fund [KKL1050]; Linacre College, Oxford; Oxford NIHR Biomedical Research Centre (Molecular Diagnostics Theme/Multimodal Pathology Subtheme); NIHR Oxford Biomedical Research Centre
CR Fajardo CA, 2017, CANCER RES, V77, P2052, DOI 10.1158/0008-5472.CAN-16-1708
   Ayantunde AA, 2007, ANN ONCOL, V18, P945, DOI 10.1093/annonc/mdl499
   Brischwein K, 2006, MOL IMMUNOL, V43, P1129, DOI 10.1016/j.molimm.2005.07.034
   Calvo E, 2014, ANN ONCOL, V25, P0, DOI 10.1093/annonc/mdu342.17
   Chen JY, 2014, BREAST CANCER RES, V16, P0, DOI 10.1186/s13058-014-0410-1
   Costa A, 2018, CANCER CELL, V33, P463, DOI 10.1016/j.ccell.2018.01.011
   Dao T, 2015, NAT BIOTECHNOL, V33, P1079, DOI 10.1038/nbt.3349
   Deisting W, 2015, PLOS ONE, V10, P0, DOI 10.1371/journal.pone.0141669
   Dyer A, 2017, MOL THER-ONCOLYTICS, V4, P18, DOI 10.1016/j.omto.2016.11.003
   Fearon DT, 2014, CANCER IMMUNOL RES, V2, P187, DOI 10.1158/2326-6066.CIR-14-0002
   Feig C, 2013, P NATL ACAD SCI USA, V110, P20212, DOI 10.1073/pnas.1320318110
   Flavell RA, 2010, NAT REV IMMUNOL, V10, P554, DOI 10.1038/nri2808
   Freedman JD, 2017, EMBO MOL MED, V9, P1067, DOI 10.15252/emmm.201707567
   Garcia-Carbonero R, 2017, J IMMUNOTHER CANCER, V5, P0, DOI 10.1186/s40425-017-0277-7
   GARINCHESA P, 1990, P NATL ACAD SCI USA, V87, P7235, DOI 10.1073/pnas.87.18.7235
   Gibson DG, 2009, NAT METHODS, V6, P343, DOI 10.1038/NMETH.1318
   Guo ZS, 2014, FRONT ONCOL, V4, P0, DOI 10.3389/fonc.2014.00074
   Harper J, 2014, SEMIN CANCER BIOL, V25, P69, DOI 10.1016/j.semcancer.2013.12.005
   Henriksson ML, 2011, AM J PATHOL, V178, P1387, DOI 10.1016/j.ajpath.2010.12.008
   Illingworth S, 2017, MOL THER-ONCOLYTICS, V5, P62, DOI 10.1016/j.omto.2017.03.003
   Itoh G, 2017, ONCOGENE, V36, P4434, DOI 10.1038/onc.2017.49
   Kojima Y, 2010, P NATL ACAD SCI USA, V107, P20009, DOI 10.1073/pnas.1013805107
   Kuhn I, 2008, PLOS ONE, V3, P0, DOI 10.1371/journal.pone.0002409
   Lei J, 2018, J IMMUNOTHER CANCER, V6, P0, DOI 10.1186/s40425-018-0350-x
   Marino N, 2017, PLOS ONE, V12, P0, DOI 10.1371/journal.pone.0177810
   Miller A, 2016, EXPERT OPIN BIOL TH, V16, P15, DOI 10.1517/14712598.2016.1100162
   OConnell JT, 2011, P NATL ACAD SCI USA, V108, P16002, DOI 10.1073/pnas.1109493108
   Ostermann E, 2008, CLIN CANCER RES, V14, P4584, DOI 10.1158/1078-0432.CCR-07-5211
   Ribas A, 2017, CELL, V170, P1109, DOI 10.1016/j.cell.2017.08.027
   Roberts EW, 2013, J EXP MED, V210, P1137, DOI 10.1084/jem.20122344
   ROMAGNANI S, 1994, ANNU REV IMMUNOL, V12, P227, DOI 10.1146/annurev.iy.12.040194.001303
   Simpson-Abelson Michelle R, 2013, CANCER IMMUN, V13, P14
   Soliman H, 2010, CANCER J, V16, P354, DOI 10.1097/PPO.0b013e3181eb3343
   Speck T, 2018, CLIN CANCER RES, V24, P2128, DOI 10.1158/1078-0432.CCR-17-2651
   Taipale J, 1998, ADV CANCER RES, V75, P87, DOI 10.1016/S0065-230X(08)60740-X
   Tang D, 2016, TUMOR BIOL, V37, P1889, DOI 10.1007/s13277-015-3942-9
   Teachey DT, 2013, BLOOD, V121, P5154, DOI 10.1182/blood-2013-02-485623
   Tran E, 2013, J EXP MED, V210, P1125, DOI 10.1084/jem.20130110
   Wang LCS, 2014, CANCER IMMUNOL RES, V2, P154, DOI 10.1158/2326-6066.CIR-13-0027
   Weerasinghe P, 2012, EXP MOL PATHOL, V93, P302, DOI 10.1016/j.yexmp.2012.09.018
   Yu F, 2014, MOL THER, V22, P102, DOI 10.1038/mt.2013.240
   Zamboni MM, 2015, BMC PULM MED, V15, P0, DOI 10.1186/s12890-015-0025-z
NR 42
TC 102
Z9 106
U1 0
U2 39
PU AMER ASSOC CANCER RESEARCH
PI PHILADELPHIA
PA 615 CHESTNUT ST, 17TH FLOOR, PHILADELPHIA, PA 19106-4404 USA
SN 0008-5472
EI 1538-7445
J9 CANCER RES
JI Cancer Res.
PD DEC 15
PY 2018
VL 78
IS 24
BP 6852
EP 6865
DI 10.1158/0008-5472.CAN-18-1750
PG 14
WC Oncology
SC Oncology
GA HE5WL
UT WOS:000453465600015
PM 30449733
DA 2023-09-23
ER

PT J
AU Tsai, S
   McOlash, L
   Palen, K
   Johnson, B
   Duris, C
   Yang, QH
   Dwinell, MB
   Hunt, B
   Evans, DB
   Gershan, J
   James, MA
AF Tsai, Susan
   McOlash, Laura
   Palen, Katie
   Johnson, Bryon
   Duris, Christine
   Yang, Qiuhui
   Dwinell, Michael B.
   Hunt, Bryan
   Evans, Douglas B.
   Gershan, Jill
   James, Michael A.
TI Development of primary human pancreatic cancer organoids, matched stromal and immune cells and 3D tumor microenvironment models
SO BMC CANCER
LA English
DT Article
DE Pancreatic Cancer; PDAC; Organoid; Organotypic culture; Microenvironment; Tumor stroma; Tumor immunology; TILs; CAFs
ID suppressor gene maspin; ductal adenocarcinoma; stellate-cells; expression; invasion; culture; growth
AB Background: Patient-derived tumor models are the new standard for pre-clinical drug testing and biomarker discovery. However, the emerging technology of primary pancreatic cancer organoids has not yet been broadly implemented in research, and complex organotypic models using organoids in co-culture with stromal and immune cellular components of the tumor have yet to be established. In this study, our objective was to develop and characterize pancreatic cancer organoids and multi-cell type organotypic co-culture models to demonstrate their applicability to the study of pancreatic cancer. Methods: We employed organoid culture methods and flow cytometric, cytologic, immunofluorescent and immunohistochemical methods to develop and characterize patient-derived pancreatic cancer organoids and multi-cell type organotypic co-culture models of the tumor microenvironment. Results: We describe the culture and characterization of human pancreatic cancer organoids from resection, ascites and rapid autopsy sources and the derivation of adherent tumor cell monocultures and tumor-associated fibroblasts from these sources. Primary human organoids displayed tumor-like cellular morphology, tissue architecture and polarity in contrast to cell line spheroids, which formed homogenous, non-lumen forming spheres. Importantly, we demonstrate the construction of complex organotypic models of tumor, stromal and immune components of the tumor microenvironment. Activation of myofibroblast-like cancer associated fibroblasts and tumor-dependent lymphocyte infiltration were observed in these models. Conclusions: These studies provide the first report of novel and disease-relevant 3D in-vitro models representing pancreatic tumor, stromal and immune components using primary organoid co-cultures representative of the tumor-microenvironment. These models promise to facilitate the study of tumor-stroma and tumor-immune interaction and may be valuable for the assessment of immunotherapeutics such as checkpoint inhibitors in the context of T-cell infiltration.
C1 [Tsai, Susan; Evans, Douglas B.; James, Michael A.] Med Coll Wisconsin, Dept Surg, 8700 W Wisconsin Ave, Milwaukee, WI 53226 USA.
   [McOlash, Laura; Palen, Katie; Johnson, Bryon; Gershan, Jill] Med Coll Wisconsin, Dept Pediat, 8701 Watertown Plank Rd, Milwaukee, WI 53226 USA.
   [Duris, Christine; Yang, Qiuhui; Hunt, Bryan] Med Coll Wisconsin, Dept Pathol, Milwaukee, WI 53226 USA.
   [Dwinell, Michael B.] Med Coll Wisconsin, Dept Microbiol & Immunol, Milwaukee, WI 53226 USA.
   [Tsai, Susan; James, Michael A.] Med Coll Wisconsin, Surg Oncol, 4850 TBRC,8701 Watertown Plank Rd, Milwaukee, WI 53226 USA.
C3 Medical College of Wisconsin; Medical College of Wisconsin; Medical College of Wisconsin; Medical College of Wisconsin; Medical College of Wisconsin
RP James, MA (通讯作者)，Med Coll Wisconsin, Dept Surg, 8700 W Wisconsin Ave, Milwaukee, WI 53226 USA.; James, MA (通讯作者)，Med Coll Wisconsin, Surg Oncol, 4850 TBRC,8701 Watertown Plank Rd, Milwaukee, WI 53226 USA.
EM mjames@mcw.edu
FU Batterman Foundation; Ronald Burkland Eich Pancreatic Cancer Research Fund, Department of Surgery, Medical College of Wisconsin; MCW Cancer Center; American Cancer Society [14-247-29-IRG]; We Care Fund for Innovation and Discovery from the Department of Surgery, Medical College of Wisconsin
CR Boj SF, 2015, CELL, V160, P324, DOI 10.1016/j.cell.2014.12.021
   Broutier L, 2016, NAT PROTOC, V11, P1724, DOI 10.1038/nprot.2016.097
   Clark CE, 2007, CANCER RES, V67, P9518, DOI 10.1158/0008-5472.CAN-07-0175
   Erkan M, 2012, GUT, V61, P172, DOI 10.1136/gutjnl-2011-301220
   Feig C, 2012, CLIN CANCER RES, V18, P4266, DOI 10.1158/1078-0432.CCR-11-3114
   Guerra C, 2011, CANCER CELL, V19, P728, DOI 10.1016/j.ccr.2011.05.011
   Huang L, 2015, NAT MED, V21, P1364, DOI 10.1038/nm.3973
   Huch M, 2013, EMBO J, V32, P2708, DOI 10.1038/emboj.2013.204
   James MA, 2014, CANCER RES, V74, P1116, DOI 10.1158/0008-5472.CAN-13-1617
   James MA, 2012, PLOS ONE, V7, P0, DOI 10.1371/journal.pone.0036116
   Jaster R, 2004, MOL CANCER, V3, P0, DOI 10.1186/1476-4598-3-26
   Jesnowski R, 2005, LAB INVEST, V85, P1276, DOI 10.1038/labinvest.3700329
   Jia JP, 2014, CANCER RES, V74, P2785, DOI 10.1158/0008-5472.CAN-13-3176
   Lunardi S, 2015, ONCOIMMUNOLOGY, V4, P0, DOI 10.1080/2162402X.2015.1027473
   Maass N, 2001, CLIN CANCER RES, V7, P812
   Ni ZH, 2016, CANCER BIOMARK, V16, P445, DOI 10.3233/CBM-160583
   Ni ZH, 2012, PLOS ONE, V7, P0, DOI 10.1371/journal.pone.0052598
   Ohlund D, 2017, J EXP MED, V214, P579, DOI 10.1084/jem.20162024
   Puskas LG, 2016, MOL CANCER THER, V15, P985, DOI 10.1158/1535-7163.MCT-15-0717
   Roy I, 2017, LAB INVEST, V97, P302, DOI 10.1038/labinvest.2016.146
   Rubio-Viqueira B, 2006, CLIN CANCER RES, V12, P4652, DOI 10.1158/1078-0432.CCR-06-0113
   Shamir ER, 2014, NAT REV MOL CELL BIO, V15, P647, DOI 10.1038/nrm3873
   Sheng SJ, 1998, P NATL ACAD SCI USA, V95, P499, DOI 10.1073/pnas.95.2.499
   Swidnicka-Siergiejko AK, 2017, ONCOGENE, V36, P3149, DOI 10.1038/onc.2016.461
   Thomas RM, 2015, ANN SURG ONCOL, V22, P1884, DOI 10.1245/s10434-014-4241-1
   Yan X, 2008, J IMMUNOL, V181, P4621, DOI 10.4049/jimmunol.181.7.4621
   ZOU ZQ, 1994, SCIENCE, V263, P526, DOI 10.1126/science.8290962
NR 27
TC 214
Z9 219
U1 14
U2 124
PU BMC
PI LONDON
PA CAMPUS, 4 CRINAN ST, LONDON N1 9XW, ENGLAND
SN 
EI 1471-2407
J9 BMC CANCER
JI BMC Cancer
PD MAR 27
PY 2018
VL 18
IS 
BP 
EP 
DI 10.1186/s12885-018-4238-4
PG 13
WC Oncology
SC Oncology
GA GC5JM
UT WOS:000429823400015
PM 29587663
DA 2023-09-23
ER

PT J
AU Chen, Q
   Liu, GX
   Liu, S
   Su, HY
   Wang, Y
   Li, JY
   Luo, C
AF Chen, Qin
   Liu, Guangxuan
   Liu, Shuo
   Su, Hongyan
   Wang, Yue
   Li, Jingyu
   Luo, Cong
TI Remodeling the Tumor Microenvironment with Emerging Nanotherapeutics
SO TRENDS IN PHARMACOLOGICAL SCIENCES
LA English
DT Review
ID enhanced photodynamic therapy; extracellular-matrix; hypoxic tumor; vascular disruption; anticancer efficacy; highly efficient; drug-delivery; nanoparticles; oxygen; improves
AB The tumor microenvironment (TME) has profound impacts on cancer progression and remodeling of the TME has emerged as a strategy to facilitate cancer therapy. Recently, great progress in TME modulation has been made, especially with the rapid developments in nanomedicine. In this review we outline the latest advances in remodeling of the TME based on nanotherapeutics. First, novel strategies developed to modulate the tumor extracellular matrix (ECM) are discussed, including disruption, mimicking, and intervening in tumor ECM fabrication. Then, emerging tumor-associated fibroblast (TAF)-based nanotherapeutics are reviewed, including disruption and targeting of TAFs. Furthermore, recent developments in tumor vessel disruption and normalization are discussed. Finally, emerging approaches in response to tumor hypoxia are presented, with special emphasis on delivering oxygen, generating oxygen, and targeting tumor hypoxia.
C1 [Chen, Qin; Liu, Guangxuan; Liu, Shuo; Su, Hongyan; Wang, Yue; Li, Jingyu] China Med Univ, Liaoning Canc Hosp & Inst, Canc Hosp, Dept Pharm, 44 Xiaoheyan Rd, Shenyang 110042, Liaoning, Peoples R China.
   [Luo, Cong] Shenyang Pharmaceut Univ, Wuya Coll Innovat, Dept Pharmaceut, 103 Wenhua Rd, Shenyang 110016, Liaoning, Peoples R China.
C3 China Medical University; Shenyang Pharmaceutical University
RP Chen, Q (通讯作者)，China Med Univ, Liaoning Canc Hosp & Inst, Canc Hosp, Dept Pharm, 44 Xiaoheyan Rd, Shenyang 110042, Liaoning, Peoples R China.; Luo, C (通讯作者)，Shenyang Pharmaceut Univ, Wuya Coll Innovat, Dept Pharmaceut, 103 Wenhua Rd, Shenyang 110016, Liaoning, Peoples R China.
EM chenqin0605@163.com; luocong_pharm@aliyun.com
FU National Natural Science Foundation of China [81703451]; China Postdoctoral Science Foundation Grant [2017M611269]
CR Abbasi AZ, 2016, CANCER RES, V76, P6643, DOI 10.1158/0008-5472.CAN-15-3475
   Alizadeh AM, 2014, TUMOR BIOL, V35, P8483, DOI 10.1007/s13277-014-2421-z
   Baker BM, 2015, NAT MATER, V14, P1262, DOI 10.1038/NMAT4444
   Chauhan VP, 2012, NAT NANOTECHNOL, V7, P383, DOI 10.1038/NNANO.2012.45
   Chen BL, 2016, J CONTROL RELEASE, V241, P68, DOI 10.1016/j.jconrel.2016.09.014
   Chen BL, 2016, NANOMED-NANOTECHNOL, V12, P131, DOI 10.1016/j.nano.2015.10.001
   Chen HC, 2015, J AM CHEM SOC, V137, P1539, DOI 10.1021/ja511420n
   Chen Q, 2016, ADV MATER, V28, P7129, DOI 10.1002/adma.201601902
   Chu DF, 2017, ADV MATER, V29, P0, DOI 10.1002/adma.201701021
   Dang JJ, 2017, BIOMATER SCI-UK, V5, P1500, DOI 10.1039/c7bm00392g
   Danhier F, 2016, J CONTROL RELEASE, V244, P108, DOI 10.1016/j.jconrel.2016.11.015
   De Meyer SF, 2017, BLOOD, V129, P1573, DOI 10.1182/blood-2017-02-763540
   Dong XY, 2017, THERANOSTICS, V7, P751, DOI 10.7150/thno.18069
   Feng LZ, 2017, ACS NANO, V11, P927, DOI 10.1021/acsnano.6b07525
   Gao M, 2017, ADV MATER, V29, P0, DOI 10.1002/adma.201701429
   Gao S, 2017, BIOMATERIALS, V112, P324, DOI 10.1016/j.biomaterials.2016.10.030
   Gao W, 2017, BIOMATERIALS, V139, P1, DOI 10.1016/j.biomaterials.2017.05.037
   Gong H, 2016, NANO LETT, V16, P2512, DOI 10.1021/acs.nanolett.6b00068
   Gros A, 2015, BLOOD, V126, P1017, DOI 10.1182/blood-2014-12-617159
   Grossman M, 2016, CANCER RES, V76, P4249, DOI 10.1158/0008-5472.CAN-15-2813
   Guo ST, 2014, ACS NANO, V8, P4996, DOI 10.1021/nn5010815
   Guo ZB, 2014, ACS APPL MATER INTER, V6, P10963, DOI 10.1021/am5023946
   Heerboth S, 2015, CLIN TRANSL MED, V4, P0, DOI 10.1186/s40169-015-0048-3
   Ho YJ, 2016, THERANOSTICS, V6, P392, DOI 10.7150/thno.13727
   Hu CH, 2017, BIOMATERIALS, V144, P60, DOI 10.1016/j.biomaterials.2017.08.009
   Hu KL, 2017, ACS NANO, V11, P4916, DOI 10.1021/acsnano.7b01522
   Hu XX, 2017, ACS NANO, V11, P4086, DOI 10.1021/acsnano.7b00781
   Huang CC, 2016, J AM CHEM SOC, V138, P5222, DOI 10.1021/jacs.6b01784
   JAHANBANESFAHLAR, 2017, J CELL PHYSL, V0, P0
   Jiang W, 2015, ACS NANO, V9, P8689, DOI 10.1021/acsnano.5b02028
   Kang T, 2017, ACS NANO, V11, P1397, DOI 10.1021/acsnano.6b06477
   Khawar IA, 2015, J CONTROL RELEASE, V201, P78, DOI 10.1016/j.jconrel.2014.12.018
   Kim J, 2017, J AM CHEM SOC, V139, P10992, DOI 10.1021/jacs.7b05559
   Kolosnjaj-Tabi J, 2017, PHARM RES, V0, P0
   Kunjachan S, 2015, NANO LETT, V15, P7488, DOI 10.1021/acs.nanolett.5b03073
   Lee S, 2017, J CONTROL RELEASE, V263, P68, DOI 10.1016/j.jconrel.2017.02.035
   Li J, 2016, J DRUG TARGET, V24, P590, DOI 10.3109/1061186X.2016.1154561
   Li SY, 2017, BIOMATERIALS, V142, P149, DOI 10.1016/j.biomaterials.2017.07.026
   Li SP, 2017, NAT BIOMED ENG, V1, P667, DOI 10.1038/s41551-017-0115-8
   Li W, 2016, SCI REP-UK, V6, P0, DOI 10.1038/srep30619
   Liu CP, 2017, SMALL, V13, P0, DOI 10.1002/smll.201700278
   Liu JJ, 2017, ADV FUNCT MATER, V27, P0, DOI 10.1002/adfm.201605926
   Liu LH, 2017, SMALL, V13, P0, DOI 10.1002/smll.201701621
   Liu YY, 2015, ANGEW CHEM INT EDIT, V54, P8105, DOI 10.1002/anie.201500478
   Luo CH, 2016, NANO LETT, V16, P3493, DOI 10.1021/acs.nanolett.6b00262
   Luo C, 2016, NANO LETT, V16, P5401, DOI 10.1021/acs.nanolett.6b01632
   Luo C, 2016, BIOMATERIALS, V102, P239, DOI 10.1016/j.biomaterials.2016.06.030
   Luo C, 2014, TRENDS PHARMACOL SCI, V35, P12, DOI 10.1016/j.tips.2014.09.008
   Melamed JR, 2016, ACS NANO, V10, P10631, DOI 10.1021/acsnano.6b07673
   Miao L, 2017, CANCER RES, V77, P719, DOI 10.1158/0008-5472.CAN-16-0866
   Miao L, 2016, ACS NANO, V10, P9243, DOI 10.1021/acsnano.6b02776
   Miao L, 2015, J CONTROL RELEASE, V219, P192, DOI 10.1016/j.jconrel.2015.08.017
   Miao L, 2015, J CONTROL RELEASE, V217, P27, DOI 10.1016/j.jconrel.2015.08.027
   Morales DR, 2015, ANNU REV MED, V66, P17, DOI 10.1146/annurev-med-062613-093128
   Ojha T, 2017, ADV DRUG DELIV REV, V0, P0
   Pan F, 2017, TUMOR BIOL, V39, P0, DOI 10.1177/1010428317708547
   Park W, 2016, BIOMATERIALS, V77, P227, DOI 10.1016/j.biomaterials.2015.11.014
   Patel K, 2016, NANOMEDICINE-UK, V11, P1377, DOI 10.2217/nnm.16.37
   Petersen GH, 2016, J CONTROL RELEASE, V232, P255, DOI 10.1016/j.jconrel.2016.04.028
   Qian CG, 2016, ADV MATER, V28, P3313, DOI 10.1002/adma.201505869
   Qiu GZ, 2017, TRENDS PHARMACOL SCI, V38, P669, DOI 10.1016/j.tips.2017.05.002
   Raeesi V, 2016, NANOSCALE, V8, P12524, DOI 10.1039/c5nr08463f
   Rosales AM, 2016, NAT REV MATER, V1, P0, DOI 10.1038/natrevmats.2015.12
   Sakurai Y, 2016, MOL THER, V24, P2090, DOI 10.1038/mt.2016.178
   Satterlee AB, 2017, THERANOSTICS, V7, P253, DOI 10.7150/thno.16681
   Shay G, 2015, MATRIX BIOL, V44-46, P200, DOI 10.1016/j.matbio.2015.01.019
   Shi JJ, 2017, NAT REV CANCER, V17, P20, DOI 10.1038/nrc.2016.108
   Singh SR, 2016, CANCER LETT, V380, P203, DOI 10.1016/j.canlet.2016.04.009
   Song GS, 2017, BIOMATERIALS, V112, P257, DOI 10.1016/j.biomaterials.2016.10.020
   Song GS, 2016, ADV MATER, V28, P2716, DOI 10.1002/adma.201504617
   Song ML, 2016, ACS NANO, V10, P633, DOI 10.1021/acsnano.5b06779
   Song XJ, 2017, NANO RES, V10, P1200, DOI 10.1007/s12274-016-1274-8
   Song XJ, 2016, NANO LETT, V16, P6145, DOI 10.1021/acs.nanolett.6b02365
   Theocharis AD, 2016, ADV DRUG DELIVER REV, V97, P4, DOI 10.1016/j.addr.2015.11.001
   Tian L, 2017, NATURE, V544, P250, DOI 10.1038/nature21724
   Tian LL, 2017, SMALL, V13, P0, DOI 10.1002/smll.201700640
   Wang YZ, 2017, ACS NANO, V11, P2227, DOI 10.1021/acsnano.6b08731
   Wong KM, 2017, CURR ONCOL REP, V19, P0, DOI 10.1007/s11912-017-0608-3
   Yi X, 2016, NANO RES, V9, P3267, DOI 10.1007/s12274-016-1205-8
   Yu JC, 2016, ANN BIOMED ENG, V44, P1931, DOI 10.1007/s10439-016-1578-6
   Zhang B, 2016, BIOMATERIALS, V103, P12, DOI 10.1016/j.biomaterials.2016.06.048
   Zhang Y, 2016, CHEM COMMUN, V52, P7939, DOI 10.1039/c6cc02571d
   Zheng DW, 2016, ACS NANO, V10, P8715, DOI 10.1021/acsnano.6b04156
   Zhou H, 2016, NANO LETT, V16, P3268, DOI 10.1021/acs.nanolett.6b00820
   Zhu WW, 2016, ADV FUNCT MATER, V26, P5490, DOI 10.1002/adfm.201600676
NR 86
TC 150
Z9 153
U1 11
U2 238
PU ELSEVIER SCIENCE LONDON
PI LONDON
PA 84 THEOBALDS RD, LONDON WC1X 8RR, ENGLAND
SN 0165-6147
EI 1873-3735
J9 TRENDS PHARMACOL SCI
JI Trends Pharmacol. Sci.
PD JAN 15
PY 2018
VL 39
IS 1
BP 59
EP 74
DI 10.1016/j.tips.2017.10.009
PG 16
WC Pharmacology & Pharmacy
SC Pharmacology & Pharmacy
GA FQ8FI
UT WOS:000418597900005
PM 29153879
DA 2023-09-23
ER

PT J
AU Musetti, S
   Huang, L
AF Musetti, Sara
   Huang, Leaf
TI Nanoparticle-Mediated Remodeling of the Tumor Microenvironment to Enhance Immunotherapy
SO ACS NANO
LA English
DT Article
DE nanoparticles; cancer; immunotherapy; tumor microenvironment; nanovaccine; cytokines; checkpoint inhibitors; immunogenic cell death; cytotoxic T cells
ID immunogenic cell-death; cancer-associated fibroblasts; regulatory t-cells; infiltrating lymphocytes; photodynamic therapy; favorable prognosis; antitumor immunity; dendritic cells; drug-delivery; breast-cancer
AB Nanoscience has long been lauded as a method through which tumor-associated barriers could be overcome. As successful as cancer immunotherapy has been, limitations associated with the tumor microenvironment or side effects of systemic treatment have become more apparent. In this Review, we seek to lay out the therapeutic challenges associated with the tumor microenvironment and the ways in which nanoscience is being applied to remodel the tumor microenvironment and increase the susceptibility of many cancer types to immunotherapy. We detail the nanomedicines on the cutting edge of cancer immunotherapy and how their interactions with the tumor microenvironment make them more effective than systemically administered immunotherapies.
C1 [Musetti, Sara; Huang, Leaf] Univ N Carolina, Eshelman Sch Pharm, Div Pharmacoengn & Mol Pharmaceut, Chapel Hill, NC 27599 USA.
C3 University of North Carolina; University of North Carolina Chapel Hill
RP Huang, L (通讯作者)，Univ N Carolina, Eshelman Sch Pharm, Div Pharmacoengn & Mol Pharmaceut, Chapel Hill, NC 27599 USA.
EM leafh@email.unc.edu
FU Carolina Center for Cancer Nanotechnology Excellence (NIH) [CA198999]
CR AALTOMAA S, 1992, EUR J CANCER, V28A, P859, DOI 10.1016/0959-8049(92)90134-N
   Alexe G, 2007, CANCER RES, V67, P10669, DOI 10.1158/0008-5472.CAN-07-0539
   [Anonymous], 1900, DOI 10.1038/NCOMMS15697, V0, P0
   Arrowsmith J, 2013, NAT REV DRUG DISCOV, V12, P568, DOI 10.1038/nrd4090
   Arvizo RR, 2011, NANOMED-NANOTECHNOL, V7, P580, DOI 10.1016/j.nano.2011.01.011
   Azimi F, 2012, J CLIN ONCOL, V30, P2678, DOI 10.1200/JCO.2011.37.8539
   Banerjee K, 2017, CANCER RES, V77, P0, DOI 10.1158/1538-7445.AM2017-3678
   Baras AS, 2016, ONCOIMMUNOLOGY, V5, P0, DOI 10.1080/2162402X.2015.1134412
   de Faria PCB, 2014, NANO LETT, V14, P5458, DOI 10.1021/nl502911a
   Bezu L, 2015, FRONT IMMUNOL, V6, P0, DOI 10.3389/fimmu.2015.00187
   Bonertz A, 2009, J CLIN INVEST, V119, P3311, DOI 10.1172/JCI39608
   Cao FQ, 2018, ADV HEALTHC MATER, V7, P0, DOI 10.1002/adhm.201701439
   Cekic C, 2014, CANCER RES, V74, P7250, DOI 10.1158/0008-5472.CAN-13-3583
   Cha BG, 2018, ACS CENTRAL SCI, V4, P484, DOI 10.1021/acscentsci.8b00035
   Chen BL, 2016, J CONTROL RELEASE, V241, P68, DOI 10.1016/j.jconrel.2016.09.014
   Chen PG, 2017, PURE APPL CHEM, V89, P931, DOI 10.1515/pac-2016-0913
   Chen Q, 2018, ADV HEALTHC MATER, V7, P0, DOI 10.1002/adhm.201800424
   Cheng T, 2018, ACS BIOMATER SCI ENG, V4, P1013, DOI 10.1021/acsbiomaterials.8b00049
   Cieslewicz M, 2013, P NATL ACAD SCI USA, V110, P15919, DOI 10.1073/pnas.1312197110
   Conde J, 2015, ADV FUNCT MATER, V25, P4183, DOI 10.1002/adfm.201501283
   Corthay A, 2009, SCAND J IMMUNOL, V70, P326, DOI 10.1111/j.1365-3083.2009.02308.x
   David JM, 2017, ONCOIMMUNOLOGY, V6, P0, DOI 10.1080/2162402X.2017.1349589
   Denkert C, 2010, J CLIN ONCOL, V28, P105, DOI 10.1200/JCO.2009.23.7370
   Diamond MS, 2011, J EXP MED, V208, P1989, DOI 10.1084/jem.20101158
   Duan XP, 2016, J AM CHEM SOC, V138, P16686, DOI 10.1021/jacs.6b09538
   Dudek AM, 2013, CYTOKINE GROWTH F R, V24, P319, DOI 10.1016/j.cytogfr.2013.01.005
   Erez N, 2010, CANCER CELL, V17, P135, DOI 10.1016/j.ccr.2009.12.041
   Ernsting MJ, 2015, J CONTROL RELEASE, V206, P122, DOI 10.1016/j.jconrel.2015.03.023
   Flies DB, 2016, ONCOIMMUNOLOGY, V5, P0, DOI 10.1080/2162402X.2016.1185583
   Fontana F, 2017, ADV MATER, V29, P0, DOI 10.1002/adma.201603239
   Frese KK, 2012, CANCER DISCOV, V2, P260, DOI 10.1158/2159-8290.CD-11-0242
   Fuertes MB, 2011, J EXP MED, V208, P2005, DOI 10.1084/jem.20101159
   Gammon JM, 2017, J CONTROL RELEASE, V263, P151, DOI 10.1016/j.jconrel.2017.02.034
   Garcia-Rendon A, 2018, LIPID NANOCARRIERS FOR DRUG TARGETING, V0, PP231, DOI 10.1016/B978-0-12-813687-4.00006-2
   Garg AD, 2015, INT J DEV BIOL, V59, P131, DOI 10.1387/ijdb.150061pa
   Garg AD, 2012, EMBO J, V31, P1062, DOI 10.1038/emboj.2011.497
   Gettinger SN, 2015, J CLIN ONCOL, V33, P2004, DOI 10.1200/JCO.2014.58.3708
   Glentis A, 2017, NAT COMMUN, V8, P0, DOI 10.1038/s41467-017-00985-8
   Goodwin TJ, 2017, BIOMATERIALS, V141, P260, DOI 10.1016/j.biomaterials.2017.07.007
   Goodwin TJ, 2017, VACCINE, V35, P2550, DOI 10.1016/j.vaccine.2017.03.067
   Goodwin TJ, 2016, SCI TRANSL MED, V8, P0, DOI 10.1126/scitranslmed.aag2306
   Guan XW, 2018, BIOMATERIALS, V171, P198, DOI 10.1016/j.biomaterials.2018.04.039
   Guo LR, 2014, ACS NANO, V8, P5670, DOI 10.1021/nn5002112
   Guo ST, 2014, ACS NANO, V8, P4996, DOI 10.1021/nn5010815
   Hendry S, 2017, ADV ANAT PATHOL, V24, P311, DOI 10.1097/PAP.0000000000000161
   Hodge JW, 2013, INT J CANCER, V133, P624, DOI 10.1002/ijc.28070
   Hodi FS, 2010, NEW ENGL J MED, V363, P711, DOI 10.1056/NEJMoa1003466
   Holtzhausen A, 2015, CANCER IMMUNOL RES, V3, P1082, DOI 10.1158/2326-6066.CIR-14-0167
   Hsu FJ, 1996, NAT MED, V2, P52, DOI 10.1038/nm0196-52
   Hu CH, 2017, BIOMATERIALS, V144, P60, DOI 10.1016/j.biomaterials.2017.08.009
   Hu YB, 2015, PLOS ONE, V10, P0, DOI 10.1371/journal.pone.0125625
   Huang FY, 2018, ONCOIMMUNOLOGY, V7, P0, DOI 10.1080/2162402X.2018.1446720
   Ji TJ, 2016, ANGEW CHEM, V128, P1062
   Jinushi M, 2011, P NATL ACAD SCI USA, V108, P12425, DOI 10.1073/pnas.1106645108
   Kang T, 2018, BIOMATERIALS, V164, P80, DOI 10.1016/j.biomaterials.2018.02.033
   Kapadia CH, 2016, MOL PHARMACEUT, V13, P3381, DOI 10.1021/acs.molpharmaceut.6b00288
   Karin M, 2006, CELL, V124, P823, DOI 10.1016/j.cell.2006.02.016
   Kepp O, 2014, ONCOTARGET, V5, P5190, DOI 10.18632/oncotarget.2266
   Klinman DM, 2004, NAT REV IMMUNOL, V4, P248, DOI 10.1038/nri1329
   Kortylewski M, 2009, CANCER CELL, V15, P114, DOI 10.1016/j.ccr.2008.12.018
   Koshy ST, 2017, ADV BIOSYST, V1, P0, DOI 10.1002/adbi.201600013
   Kroemer G, 2013, ANNU REV IMMUNOL, V31, P51, DOI 10.1146/annurev-immunol-032712-100008
   Krysko DV, 2012, NAT REV CANCER, V12, P860, DOI 10.1038/nrc3380
   Lan Y, 2018, SCI TRANSL MED, V10, P0, DOI 10.1126/scitranslmed.aan5488
   Larkin J, 2015, NEW ENGL J MED, V373, P1270, DOI 10.1056/NEJMc1509660
   Latz E, 2007, NAT IMMUNOL, V8, P772, DOI 10.1038/ni1479
   Lee H, 2017, CLIN CANCER RES, V23, P4190, DOI 10.1158/1078-0432.CCR-16-3193
   Lei CH, 2010, J AM CHEM SOC, V132, P6906, DOI 10.1021/ja102414t
   Li HJ, 2016, P NATL ACAD SCI USA, V113, P4164, DOI 10.1073/pnas.1522080113
   Lin AY, 2013, PLOS ONE, V8, P0, DOI 10.1371/journal.pone.0063550
   Liu LN, 2018, MOL THER, V26, P45, DOI 10.1016/j.ymthe.2017.10.020
   Liu Q, 2018, ACS NANO, V12, P1250, DOI 10.1021/acsnano.7b07384
   Loeffler M, 2006, J CLIN INVEST, V116, P1955, DOI 10.1172/JCI26532
   Loi S, 2014, ANN ONCOL, V25, P1544, DOI 10.1093/annonc/mdu112
   Loi S, 2013, J CLIN ONCOL, V31, P860, DOI 10.1200/JCO.2011.41.0902
   Lu KD, 2016, J AM CHEM SOC, V138, P12502, DOI 10.1021/jacs.6b06663
   Lu-Emerson C, 2013, NEURO-ONCOLOGY, V15, P1079, DOI 10.1093/neuonc/not082
   Luo M, 2017, NAT NANOTECHNOL, V12, P648, DOI 10.1038/nnano.2017.52
   Luo ZC, 2015, BIOMATERIALS, V38, P50, DOI 10.1016/j.biomaterials.2014.10.050
   Maiti R, 2014, J PHARMACOL PHARMACO, V5, P186, DOI 10.4103/0976-500X.136098
   Martinet L, 2011, CANCER RES, V71, P5678, DOI 10.1158/0008-5472.CAN-11-0431
   Mastria EM, 2018, J CONTROL RELEASE, V269, P364, DOI 10.1016/j.jconrel.2017.11.021
   McGranahan N, 2017, CELL, V168, P613, DOI 10.1016/j.cell.2017.01.018
   Melamed JR, 2016, ACS NANO, V10, P10631, DOI 10.1021/acsnano.6b07673
   Mi Y, 2018, ADV MATER, V30, P0, DOI 10.1002/adma.201706098
   Miao L, 2017, ACS NANO, V11, P8690, DOI 10.1021/acsnano.7b01786
   Miao L, 2017, CANCER RES, V77, P719, DOI 10.1158/0008-5472.CAN-16-0866
   Miao L, 2016, ACS NANO, V10, P9243, DOI 10.1021/acsnano.6b02776
   Miao L, 2015, J CONTROL RELEASE, V217, P27, DOI 10.1016/j.jconrel.2015.08.027
   Min YZ, 2017, NAT NANOTECHNOL, V12, P877, DOI 10.1038/nnano.2017.113
   Mitchem JB, 2013, CANCER RES, V73, P1128, DOI 10.1158/0008-5472.CAN-12-2731
   Mukherjee P, 2005, CLIN CANCER RES, V11, P3530, DOI 10.1158/1078-0432.CCR-04-2482
   Mulens-Arias V, 2015, BIOMATERIALS, V52, P494, DOI 10.1016/j.biomaterials.2015.02.068
   Nakamura T, 2015, J CONTROL RELEASE, V216, P149, DOI 10.1016/j.jconrel.2015.08.026
   Neubert NJ, 2018, SCI TRANSL MED, V10, P0, DOI 10.1126/scitranslmed.aan3311
   Neumann Tobias, 2018, ONCOTARGET, V9, P16775, DOI 10.18632/oncotarget.24697
   Nielsen JS, 2012, ONCOIMMUNOLOGY, V1, P1623, DOI 10.4161/onci.21650
   Nielsen JS, 2012, CLIN CANCER RES, V18, P3281, DOI 10.1158/1078-0432.CCR-12-0234
   Nielsen SR, 2017, MEDIAT INFLAMM, V2017, P0, DOI 10.1155/2017/9624760
   Niu MM, 2016, MOL PHARMACEUT, V13, P1833, DOI 10.1021/acs.molpharmaceut.5b00987
   Obeid M, 2007, CELL DEATH DIFFER, V14, P1848, DOI 10.1038/sj.cdd.4402201
   Pal R, 2016, INT IMMUNOPHARMACOL, V38, P332, DOI 10.1016/j.intimp.2016.06.006
   Pan JB, 2018, ADV MATER, V30, P0, DOI 10.1002/adma.201704408
   Parker KH, 2015, ADV CANCER RES, V128, P95, DOI 10.1016/bs.acr.2015.04.002
   Piersma B, 2015, FRONT MED, V2, P1
   Ping Y, 2013, BIOMATERIALS, V34, P6482, DOI 10.1016/j.biomaterials.2013.03.071
   POLVERINI PJ, 1977, NATURE, V269, P804, DOI 10.1038/269804a0
   Pruitt SK, 2011, EUR J IMMUNOL, V41, P3553, DOI 10.1002/eji.201141383
   Qiu LP, 2018, SMALL, V14, P0, DOI 10.1002/smll.201703539
   Ramanathan RK, 2017, CLIN CANCER RES, V23, P3638, DOI 10.1158/1078-0432.CCR-16-1990
   Richards KE, 2017, ONCOGENE, V36, P1770, DOI 10.1038/onc.2016.353
   Roswall P, 2018, NAT MED, V24, P463, DOI 10.1038/nm.4494
   Saha S, 2016, ACS NANO, V10, P10636, DOI 10.1021/acsnano.6b02231
   Sanmamed MF, 2016, ANN ONCOL, V27, P1190, DOI 10.1093/annonc/mdw041
   Sanovic R, 2011, PHOTODIAGN PHOTODYN, V8, P291, DOI 10.1016/j.pdpdt.2011.04.003
   Santi A, 2015, BBA-MOL CELL RES, V1853, P3211, DOI 10.1016/j.bbamcr.2015.09.013
   Schiffelers RM, 2004, NUCLEIC ACIDS RES, V32, P0, DOI 10.1093/nar/gnh140
   Schuller VJ, 2011, ACS NANO, V5, P9696, DOI 10.1021/nn203161y
   Schuler T, 2003, J EXP MED, V198, P1487, DOI 10.1084/jem.20030849
   Sellner S, 2017, BIOMATERIALS, V134, P78, DOI 10.1016/j.biomaterials.2017.04.031
   Senovilla L, 2012, ONCOIMMUNOLOGY, V1, P1323, DOI 10.4161/onci.22009
   Shang B, 2015, SCI REP-UK, V5, P0, DOI 10.1038/srep15179
   Shen S, 2017, NANO LETT, V17, P3822, DOI 10.1021/acs.nanolett.7b01193
   Shi JY, 2013, CLIN CANCER RES, V19, P5994, DOI 10.1158/1078-0432.CCR-12-3497
   Shojima K, 2015, SCI REP, V5, P1
   SINGH S, 1992, J EXP MED, V175, P139, DOI 10.1084/jem.175.1.139
   Son K-J, 2013, CYTOKINE GROWTH F R, V24, P319
   Song WT, 2017, BIOMATERIALS, V148, P16, DOI 10.1016/j.biomaterials.2017.09.017
   Song W, 2018, ACS NANO, V12, P1978, DOI 10.1021/acsnano.7b09112
   Song X, 2016, BIOMATERIALS, V108, P44, DOI 10.1016/j.biomaterials.2016.09.001
   Spaeth EL, 2009, PLOS ONE, V4, P0, DOI 10.1371/journal.pone.0004992
   Spranger S, 2013, SCI TRANSL MED, V5, P0, DOI 10.1126/scitranslmed.3006504
   Squadrito ML, 2011, MOL ASPECTS MED, V32, P123, DOI 10.1016/j.mam.2011.04.005
   Strop P, 2013, CHEM BIOL, V20, P161, DOI 10.1016/j.chembiol.2013.01.010
   Sugahara KN, 2010, SCIENCE, V328, P1031, DOI 10.1126/science.1183057
   Sun YL, 2017, ONCOIMMUNOLOGY, V6, P0, DOI 10.1080/2162402X.2017.1309487
   Tao Y, 2014, BIOMATERIALS, V35, P9963, DOI 10.1016/j.biomaterials.2014.08.036
   Tao Y, 2014, BIOMATERIALS, V35, P6646, DOI 10.1016/j.biomaterials.2014.04.073
   Teo PY, 2015, ADV HEALTHC MATER, V4, P1180, DOI 10.1002/adhm.201500089
   Verginis P, 2005, J IMMUNOL, V174, P7433, DOI 10.4049/jimmunol.174.11.7433
   Walsh TJ, 1999, NEW ENGL J MED, V340, P764, DOI 10.1056/NEJM199903113401004
   Wang C, 2016, BIOMATERIALS, V79, P88, DOI 10.1016/j.biomaterials.2015.11.040
   Wang C, 2018, NANOMEDICINE-UK, V13, P157, DOI 10.2217/nnm-2017-0266
   Wang C, 2017, ADV MATER, V29, P0, DOI 10.1002/adma.201606036
   Wang C, 2016, ADV MATER, V28, P8912, DOI 10.1002/adma.201506312
   Wang HY, 2007, CURR OPIN IMMUNOL, V19, P217, DOI 10.1016/j.coi.2007.02.004
   Wang Z, 2016, SCI REPORTS, V6, P1
   Xu ZH, 2014, ACS NANO, V8, P3636, DOI 10.1021/nn500216y
   Yang G, 2017, NAT COMMUN, V8, P0, DOI 10.1038/ncomms14941
   Zanganeh S, 2016, NAT NANOTECHNOL, V11, P986, DOI 10.1038/nnano.2016.168
   Zhan XD, 2014, BIOMATERIALS, V35, P10046, DOI 10.1016/j.biomaterials.2014.09.007
   Zhang CR, 2016, BIOMATERIALS, V84, P1, DOI 10.1016/j.biomaterials.2016.01.027
   Zhang HX, 2018, IMMUNOTHERAPY-UK, V10, P631, DOI 10.2217/imt-2018-0052
   Zhang R, 2014, P NATL ACAD SCI USA, V111, P12181, DOI 10.1073/pnas.1406233111
   Zhang XD, 2018, ADV MATER, V30, P0, DOI 10.1002/adma.201707112
   Zhao DC, 2011, CLIN CANCER RES, V17, P771, DOI 10.1158/1078-0432.CCR-10-2444
   Zhao XD, 2017, ONCOTARGET, V8, P54775, DOI 10.18632/oncotarget.18423
   Zhao X, 2016, BIOMATERIALS, V102, P187, DOI 10.1016/j.biomaterials.2016.06.032
   Zhen ZP, 2017, NANO LETT, V17, P862, DOI 10.1021/acs.nanolett.6b04150
   Zhou S, 2014, INT J PHARMACEUT, V471, P214, DOI 10.1016/j.ijpharm.2014.05.037
   Zhu G, 2017, NAT COMMUN, V8, P1
   Zhu GZ, 2017, ACS NANO, V11, P2387, DOI 10.1021/acsnano.7b00978
   Zhu GZ, 2016, NANOSCALE, V8, P6684, DOI 10.1039/c5nr08821f
NR 164
TC 152
Z9 155
U1 15
U2 358
PU AMER CHEMICAL SOC
PI WASHINGTON
PA 1155 16TH ST, NW, WASHINGTON, DC 20036 USA
SN 1936-0851
EI 1936-086X
J9 ACS NANO
JI ACS Nano
PD DEC 15
PY 2018
VL 12
IS 12
BP 11740
EP 11755
DI 10.1021/acsnano.8b05893
PG 16
WC Chemistry, Multidisciplinary; Chemistry, Physical; Nanoscience & Nanotechnology; Materials Science, Multidisciplinary
SC Chemistry; Science & Technology - Other Topics; Materials Science
GA HF9NA
UT WOS:000454567500006
PM 30508378
DA 2023-09-23
ER

PT J
AU Jiang, DS
   Rinkevich, Y
AF Jiang, Dongsheng
   Rinkevich, Yuval
TI Defining Skin Fibroblastic Cell Types Beyond CD90
SO FRONTIERS IN CELL AND DEVELOPMENTAL BIOLOGY
LA English
DT Article
DE CD90; Thy1; fibroblast; mesenchyme; fibrosis
ID cancer-associated fibroblasts; mesenchymal stem-cells; dermal fibroblasts; stromal cells; expression; regeneration
C1 [Jiang, Dongsheng; Rinkevich, Yuval] Helmholtz Zentrum Munchen, Inst Lung Biol & Dis, Comprehens Pneumol Ctr, Munich, Germany.
C3 Helmholtz Association; Helmholtz-Center Munich - German Research Center for Environmental Health
RP Rinkevich, Y (通讯作者)，Helmholtz Zentrum Munchen, Inst Lung Biol & Dis, Comprehens Pneumol Ctr, Munich, Germany.
EM yuval.rinkevich@helmholtz-muenchen.de
FU Human Frontier Science Program Career Development Award [CDA00017/2016]; German Research Foundation [RI2787/1-1 AOBJ: 628819]; Fritz-Thyssen-Stiftung [2016-01277]
CR Chang YQ, 2014, CELL PHYSIOL BIOCHEM, V34, P703, DOI 10.1159/000363035
   Dominici M, 2006, CYTOTHERAPY, V8, P315, DOI 10.1080/14653240600855905
   Driskell RR, 2013, NATURE, V504, P277, DOI 10.1038/nature12783
   Fang F, 2017, TISSUE CELL, V49, P56, DOI 10.1016/j.tice.2016.12.003
   Fiore VF, 2015, J CELL BIOL, V211, P173, DOI 10.1083/jcb.201505007
   Fitzgerald J, 2008, J BIOL CHEM, V283, P20170, DOI 10.1074/jbc.M710139200
   Goldsmith EC, 2004, DEV DYNAM, V230, P787, DOI 10.1002/dvdy.20095
   Hagood JS, 2005, AM J PATHOL, V167, P365, DOI 10.1016/S0002-9440(10)62982-3
   Halfon S, 2011, STEM CELLS DEV, V20, P53, DOI 10.1089/scd.2010.0040
   Haniffa MA, 2009, HAEMATOL-HEMATOL J, V94, P258, DOI 10.3324/haematol.13699
   Hansen TC, 2017, PLAST RECONSTR SURG, V140, P316, DOI 10.1097/PRS.0000000000003542
   Huynh PT, 2016, INT J CANCER, V138, P1971, DOI 10.1002/ijc.29939
   Jahoda CAB, 2003, EXP DERMATOL, V12, P849, DOI 10.1111/j.0906-6705.2003.00161.x
   Jiang DS, 2018, NAT CELL BIOL, V20, P422, DOI 10.1038/s41556-018-0073-8
   Katsumata LW, 2017, HEPATOL COMMUN, V1, P198, DOI 10.1002/hep4.1023
   Khoo TK, 2008, THYROID, V18, P1291, DOI 10.1089/thy.2008.0255
   Kisselbach L, 2009, CYTOTECHNOLOGY, V59, P31, DOI 10.1007/s10616-009-9190-3
   Nazari B, 2016, AM J PATHOL, V186, P2650, DOI 10.1016/j.ajpath.2016.06.020
   Nural-Guvener HF, 2014, FIBROGENESIS TISSUE, V7, P0, DOI 10.1186/1755-1536-7-10
   Philippeos C, 2018, J INVEST DERMATOL, V138, P811, DOI 10.1016/j.jid.2018.01.016
   Phipps RP, 2012, U S. PATENT, V0, Patent No. [US9694050B2, 9694050]
   Ram?n Cajal S, 1900, MANUAL ANATOMIA PATO, V0, P0
   Rinkevich Y, 2015, SCIENCE, V348, P0, DOI 10.1126/science.aaa2151
   Rognoni E, 2016, DEVELOPMENT, V143, P2522, DOI 10.1242/dev.131797
   Saada JI, 2006, J IMMUNOL, V177, P5968, DOI 10.4049/jimmunol.177.9.5968
   Sanders YY, 2008, AM J RESP CELL MOL, V39, P610, DOI 10.1165/rcmb.2007-0322OC
   Shiga K, 2015, CANCERS, V7, P2443, DOI 10.3390/cancers7040902
   Singhal PK, 2016, P NATL ACAD SCI USA, V113, P122, DOI 10.1073/pnas.1522401112
   Sorrell JM, 2004, J CELL SCI, V117, P667, DOI 10.1242/jcs.01005
   Sukowati CHC, 2013, PLOS ONE, V8, P0, DOI 10.1371/journal.pone.0076830
   True LD, 2010, MODERN PATHOL, V23, P1346, DOI 10.1038/modpathol.2010.122
   Woeller CF, 2015, FASEB J, V29, P920, DOI 10.1096/fj.14-257121
NR 32
TC 27
Z9 27
U1 0
U2 2
PU FRONTIERS MEDIA SA
PI LAUSANNE
PA AVENUE DU TRIBUNAL FEDERAL 34, LAUSANNE, CH-1015, SWITZERLAND
SN 2296-634X
EI 
J9 FRONT CELL DEV BIOL
JI Front. Cell. Dev. Biol.
PD OCT 22
PY 2018
VL 6
IS 
BP 
EP 
DI 10.3389/fcell.2018.00133
PG 3
WC Cell Biology; Developmental Biology
SC Cell Biology; Developmental Biology
GA HG9RW
UT WOS:000455347700001
PM 30406099
DA 2023-09-23
ER

PT J
AU Kahounova, Z
   Kurfurstova, D
   Bouchal, J
   Kharaishvili, G
   Navratil, J
   Remsik, J
   Simeckova, S
   Student, V
   Kozubik, A
   Soucek, K
AF Kahounova, Zuzana
   Kurfurstova, Daniela
   Bouchal, Jan
   Kharaishvili, Gvantsa
   Navratil, Jiri
   Remsik, Jan
   Simeckova, Sarka
   Student, Vladimir
   Kozubik, Alois
   Soucek, Karel
TI The fibroblast surface markers FAP, anti-fibroblast, and FSP are expressed by cells of epithelial origin and may be altered during epithelial-to-mesenchymal transition
SO CYTOMETRY PART A
LA English
DT Article
DE fibroblast activation protein; fibroblast surface protein; anti-fibroblast; epithelial-to-mesenchymal transition; cancer-associated fibroblasts
ID cancer-associated fibroblasts; activation protein; rock inhibitor; ikk-beta; growth; model; differentiation; transformation; monocytes; invasion
AB The identification of fibroblasts and cancer-associated fibroblasts from human cancer tissue using surface markers is difficult, especially because the markers used currently are usually not expressed solely by fibroblasts, and the identification of fibroblast-specific surface molecules is still under investigation. It was aimed to compare three commercially available antibodies in the detection of different surface epitopes of fibroblasts (anti-fibroblast, fibroblast activation protein , and fibroblast surface protein). The specificity of their expression, employing fibroblast cell lines and tumor-derived fibroblasts from breast and prostate tissues was investigated. Both the established fibroblast cell line HFF-1 and ex vivo primary fibroblasts isolated from breast and prostate cancer tissues expressed the tested surface markers to different degrees. Surprisingly, those markers were expressed also by permanent cell lines of epithelial origin, both benign and cancer-derived (breast-cell lines MCF 10A, HMLE and prostate-cell lines BPH-1, DU 145, and PC-3). The expression of fibroblast activation protein increased on the surface of previously described models of epithelial cells undergoing epithelial-to-mesenchymal transition in response to treatment with TGF-1. To prove the co-expression of the fibroblast markers on cells of epithelial origin, we used freshly dissociated human prostate and breast cancer tissues. The results confirmed the co-expression of anti-fibroblast and fibroblast surface protein on CD31/CD45-negative/EpCAM-positive epithelial cells. In summary, our data support the findings that the tested fibroblast markers are not fibroblast specific and may be expressed also by cells of epithelial origin (e.g., cells undergoing EMT). Therefore, the expression of these markers should be interpreted with caution, and the combination of several epitopes for both positive (anti-fibroblast or fibroblast activation protein ) and negative (EpCAM) identification of fibroblasts from breast and prostate tumor tissues is advised. (c) 2017 International Society for Advancement of Cytometry
C1 [Kahounova, Zuzana; Remsik, Jan; Simeckova, Sarka; Kozubik, Alois; Soucek, Karel] Czech Acad Sci, Inst Biophys, Vvi, Kralovopolska 135, CZ-61265 Brno, Czech Republic.
   [Kahounova, Zuzana; Remsik, Jan; Simeckova, Sarka; Soucek, Karel] St Annes Univ Hosp Brno, Int Clin Res Ctr, Brno, Czech Republic.
   [Kurfurstova, Daniela; Bouchal, Jan; Kharaishvili, Gvantsa] Palacky Univ, Inst Mol & Translat Med, Fac Med & Dent, Dept Clin & Mol Pathol, Olomouc, Czech Republic.
   [Navratil, Jiri] Masaryk Mem Canc Inst, Dept Comprehens Canc Care, Brno, Czech Republic.
   [Remsik, Jan; Simeckova, Sarka; Kozubik, Alois; Soucek, Karel] Masaryk Univ, Dept Expt Biol, Fac Sci, Brno, Czech Republic.
   [Student, Vladimir] Univ Hosp Olomouc, Dept Urol, Olomouc, Czech Republic.
C3 Czech Academy of Sciences; Institute of Biophysics of the Czech Academy of Sciences; St Anne's University Hospital Brno (FNUSA-ICRC); Palacky University Olomouc; Masaryk University Brno; University Hospital Olomouc
RP Soucek, K (通讯作者)，Czech Acad Sci, Inst Biophys, Vvi, Kralovopolska 135, CZ-61265 Brno, Czech Republic.
EM ksoucek@ibp.cz
FU Czech Science Foundation [15-11707S]; Ministry of Health of the Czech Republic [15-33999A, 15-28628A]; Ministry of Education, Youth and Sports [7AMB16AT022]; National Program of Sustainability I (MEYS CR) [L01304, LQ1605]; project HistoPARK [CZ.1.07/2.3.00/20.0185]; European Union-project ICRC-ERA-HumanBridge [316345]
CR Ao MF, 2006, CANCER RES, V66, P8007, DOI 10.1158/0008-5472.CAN-05-4451
   Chen H, 2009, EXP MOL PATHOL, V87, P189, DOI 10.1016/j.yexmp.2009.09.001
   DeRose Yoko S, 2013, CURR PROTOC PHARMACOL, VChapter 14, P0, DOI 10.1002/0471141755.ph1423s60
   Dolloff NG, 2005, ONCOGENE, V24, P6848, DOI 10.1038/sj.onc.1208815
   Donnenberg AD, 2012, PLOS ONE, V7, P0, DOI 10.1371/journal.pone.0052885
   Donnenberg VS, 2013, CYTOM PART A, V83A, P141, DOI 10.1002/cyto.a.22156
   Drost J, 2016, NAT PROTOC, V11, P347, DOI 10.1038/nprot.2016.006
   Elenbaas B, 2001, GENE DEV, V15, P50, DOI 10.1101/gad.828901
   Friedlander TW, 2014, INT J CANCER, V134, P2284, DOI 10.1002/ijc.28561
   Giannoni E, 2011, ANTIOXID REDOX SIGN, V14, P2361, DOI 10.1089/ars.2010.3727
   Giannoni E, 2010, CANCER RES, V70, P6945, DOI 10.1158/0008-5472.CAN-10-0785
   HAYWARD SW, 1995, IN VITRO CELL DEV-AN, V31, P14
   Hayward SW, 2001, CANCER RES, V61, P8135
   Kalluri R, 2009, J CLIN INVEST, V119, P1420, DOI 10.1172/JCI39104
   Kinugasa Y, 2014, STEM CELLS, V32, P145, DOI 10.1002/stem.1556
   Kisselbach L, 2009, CYTOTECHNOLOGY, V59, P31, DOI 10.1007/s10616-009-9190-3
   Kogan I, 2006, CANCER RES, V66, P3531, DOI 10.1158/0008-5472.CAN-05-2183
   Koliaraki V, 2015, J EXP MED, V212, P2235, DOI 10.1084/jem.20150542
   Konishi H, 2007, CANCER RES, V67, P8460, DOI 10.1158/0008-5472.CAN-07-0108
   Liu XF, 2012, AM J PATHOL, V180, P599, DOI 10.1016/j.ajpath.2011.10.036
   Lu HH, 2014, NAT CELL BIOL, V16, P1105, DOI 10.1038/ncb3041
   Martinez LM, 2015, PLOS ONE, V10, P0, DOI 10.1371/journal.pone.0121421
   Mishra PJ, 2008, CANCER RES, V68, P4331, DOI 10.1158/0008-5472.CAN-08-0943
   Mori Y, 2004, ONCOLOGY-BASEL, V67, P411, DOI 10.1159/000082926
   Paland N, 2009, MOL CANCER RES, V7, P1212, DOI 10.1158/1541-7786.MCR-09-0073
   Palechor-Ceron N, 2013, AM J PATHOL, V183, P1862, DOI 10.1016/j.ajpath.2013.08.009
   Pallangyo CK, 2015, J EXP MED, V212, P2253, DOI 10.1084/jem.20150576
   Pernicova Z, 2014, MOL CANCER, V13, P0, DOI 10.1186/1476-4598-13-113
   Scheel C, 2011, CELL, V145, P926, DOI 10.1016/j.cell.2011.04.029
   Sharon Y, 2013, JOVE-J VIS EXP, V0, P0, DOI DOI 10.3791/4425
   Shi M, 2012, WORLD J GASTROENTERO, V18, P840, DOI 10.3748/wjg.v18.i8.840
   Shiga K, 2015, CANCERS, V7, P2443, DOI 10.3390/cancers7040902
   Simkova D, 2016, ONCOTARGET, V7, P52045, DOI 10.18632/oncotarget.10471
   SINGER KH, 1989, J INVEST DERMATOL, V92, P166, DOI 10.1111/1523-1747.ep12276685
   Slabakova E, 2015, ONCOTARGET, V6, P36156, DOI 10.18632/oncotarget.5392
   Slabakova E, 2011, PROSTATE, V71, P1332, DOI 10.1002/pros.21350
   True LD, 2010, MODERN PATHOL, V23, P1346, DOI 10.1038/modpathol.2010.122
   Wagner EF, 2016, NATURE, V530, P42, DOI 10.1038/530042a
   Walia V, 2012, ONCOGENE, V31, P2237, DOI 10.1038/onc.2011.392
   Ye X, 2015, TRENDS CELL BIOL, V25, P675, DOI 10.1016/j.tcb.2015.07.012
   Zhang L, 2016, ONCOGENE, V35, P5641, DOI 10.1038/onc.2016.100
NR 41
TC 40
Z9 42
U1 5
U2 33
PU WILEY
PI HOBOKEN
PA 111 RIVER ST, HOBOKEN 07030-5774, NJ USA
SN 1552-4922
EI 1552-4930
J9 CYTOM PART A
JI Cytom. Part A
PD SEP 15
PY 2018
VL 93A
IS 9
BP 941
EP 951
DI 10.1002/cyto.a.23101
PG 11
WC Biochemical Research Methods; Cell Biology
SC Biochemistry & Molecular Biology; Cell Biology
GA GU8PQ
UT WOS:000445603300008
PM 28383825
DA 2023-09-23
ER

PT J
AU Roswall, P
   Bocci, M
   Bartoschek, M
   Li, H
   Kristiansen, G
   Jansson, S
   Lehn, S
   Sjolund, J
   Reid, S
   Larsson, C
   Eriksson, P
   Anderberg, C
   Cortez, E
   Saal, LH
   Orsmark-Pietras, C
   Cordero, E
   Haller, BK
   Hakkinen, J
   Burvenich, IJG
   Lim, E
   Orimo, A
   Hoglund, M
   Ryden, L
   Moch, H
   Scott, AM
   Eriksson, U
   Pietras, K
AF Roswall, Pernilla
   Bocci, Matteo
   Bartoschek, Michael
   Li, Hong
   Kristiansen, Glen
   Jansson, Sara
   Lehn, Sophie
   Sjolund, Jonas
   Reid, Steven
   Larsson, Christer
   Eriksson, Pontus
   Anderberg, Charlotte
   Cortez, Eliane
   Saal, Lao H.
   Orsmark-Pietras, Christina
   Cordero, Eugenia
   Haller, Bengt Kristian
   Hakkinen, Jari
   Burvenich, Ingrid J. G.
   Lim, Elgene
   Orimo, Akira
   Hoglund, Mattias
   Ryden, Lisa
   Moch, Holger
   Scott, Andrew M.
   Eriksson, Ulf
   Pietras, Kristian
TI Microenvironmental control of breast cancer subtype elicited through paracrine platelet-derived growth factor-CC signaling
SO NATURE MEDICINE
LA English
DT Article
ID international expert consensus; carcinoma-associated fibroblasts; pdgfr-alpha; primary therapy; molecular portraits; luminal subtype; mammary-tumors; expression; met; highlights
AB Breast tumors of the basal-like, hormone receptor-negative subtype remain an unmet clinical challenge, as there is high rate of recurrence and poor survival in patients following treatment. Coevolution of the malignant mammary epithelium and its underlying stroma instigates cancer-associated fibroblasts (CAFs) to support most, if not all, hallmarks of cancer progression. Here we delineate a previously unappreciated role for CAFs as determinants of the molecular subtype of breast cancer. We identified paracrine crosstalk between cancer cells expressing platelet-derived growth factor (PDGF)-CC and CAFs expressing the cognate receptors in human basal-like mammary carcinomas. Genetic or pharmacological intervention of PDGF-CC activity in mouse models of cancer resulted in conversion of basal-like breast cancers into a hormone receptor-positive state that enhanced sensitivity to endocrine therapy in previously resistant tumors. We conclude that specification of breast cancer to the basal-like subtype is under microenvironmental control and is therapeutically actionable.
C1 [Roswall, Pernilla; Bocci, Matteo; Bartoschek, Michael; Lehn, Sophie; Sjolund, Jonas; Reid, Steven; Larsson, Christer; Anderberg, Charlotte; Cortez, Eliane; Cordero, Eugenia; Pietras, Kristian] Lund Univ, Dept Lab Med, Div Translat Canc Res, Lund, Sweden.
   [Roswall, Pernilla; Li, Hong; Haller, Bengt Kristian; Eriksson, Ulf] Karolinska Inst, Dept Med Biochem & Biophys, Div Vasc Biol, Stockholm, Sweden.
   [Kristiansen, Glen] Univ Hosp Bonn, Inst Pathol, Bonn, Germany.
   [Jansson, Sara; Eriksson, Pontus; Saal, Lao H.; Hakkinen, Jari; Hoglund, Mattias; Ryden, Lisa] Lund Univ, Dept Clin Sci, Div Oncol & Pathol, Lund, Sweden.
   [Orsmark-Pietras, Christina] Lund Univ, Dept Lab Med, Div Clin Genet, Lund, Sweden.
   [Burvenich, Ingrid J. G.; Scott, Andrew M.] La Trobe Univ, Olivia Newton John Canc Res Inst, Sch Canc Med, Melbourne, Vic, Australia.
   [Burvenich, Ingrid J. G.; Scott, Andrew M.] La Trobe Univ, Sch Canc Med, Melbourne, Vic, Australia.
   [Lim, Elgene] Garvan Inst Med Res, Sydney, NSW, Australia.
   [Burvenich, Ingrid J. G.] Univ New South Wales, Sydney, NSW, Australia.
   [Orimo, Akira] Juntendo Univ, Sch Med, Dept Pathol & Oncol, Tokyo, Japan.
   [Moch, Holger] Univ Hosp Zurich, Dept Pathol & Mol Pathol, Zurich, Switzerland.
C3 Lund University; Karolinska Institutet; University of Bonn; Lund University; Lund University; La Trobe University; Olivia Newton-John Cancer Research Institute; La Trobe University; Garvan Institute of Medical Research; University of New South Wales Sydney; Juntendo University; University of Zurich; University Zurich Hospital
RP Pietras, K (通讯作者)，Lund Univ, Dept Lab Med, Div Translat Canc Res, Lund, Sweden.
EM kristian.pietras@med.lu.se
FU European Research Council (TUMORGAN project) [309322]; Swedish Research Council; Swedish Cancer Society; STARGET consortium (Swedish Research Council Linnaeus network); BioCARE; Lund University; Karolinska Institutet; Ludwig Institute for Cancer Research; National Health and Medical Research Council (NHMRC) [1084178, 10927888]; Operational Infrastructure Support Program by the Victorian Government, Australia; Grants-in-Aid for Scientific Research [15K14385, 15K15611, 16K15598, 16K15625] Funding Source: KAKEN; European Research Council (ERC) [309322] Funding Source: European Research Council (ERC); National Breast Cancer Foundation [PRAC-14-002, EC-17-002] Funding Source: researchfish
CR Anderberg C, 2009, CANCER RES, V69, P369, DOI 10.1158/0008-5472.CAN-08-2724
   Augsten M, 2014, FRONT ONCOL, V4, P0, DOI 10.3389/fonc.2014.00062
   Badve S, 2007, CLIN CANCER RES, V13, P4415, DOI 10.1158/1078-0432.CCR-07-0122
   Bernardo GM, 2013, ONCOGENE, V32, P554, DOI 10.1038/onc.2012.62
   Bissell MJ, 2011, NAT MED, V17, P320, DOI 10.1038/nm.2328
   Bray NL, 2016, NAT BIOTECHNOL, V34, P525, DOI 10.1038/nbt.3519
   Brechbuhl HM, 2017, CLIN CANCER RES, V23, P1710, DOI 10.1158/1078-0432.CCR-15-2851
   Cao RH, 2002, FASEB J, V16, P1575, DOI 10.1096/fj.02-0319com
   Chebil G, 2003, ACTA ONCOL, V42, P719, DOI 10.1080/02841860310004724
   Cortez E, 2014, SEMIN CANCER BIOL, V25, P3, DOI 10.1016/j.semcancer.2013.12.010
   Ding H, 2004, NAT GENET, V36, P1111, DOI 10.1038/ng1415
   Falck AK, 2013, BREAST CANCER RES TR, V140, P93, DOI 10.1007/s10549-013-2617-8
   Falck AK, 2012, BMC CANCER, V12, P0, DOI 10.1186/1471-2407-12-403
   Gascard P, 2016, GENE DEV, V30, P1002, DOI 10.1101/gad.279737.116
   Gastaldi S, 2013, ONCOGENE, V32, P1428, DOI 10.1038/onc.2012.154
   Goldhirsch A, 2013, ANN ONCOL, V24, P2206, DOI 10.1093/annonc/mdt303
   Goldhirsch A, 2011, ANN ONCOL, V22, P1736, DOI 10.1093/annonc/mdr304
   Goldhirsch A, 2009, ANN ONCOL, V20, P1319, DOI 10.1093/annonc/mdp322
   Graveel CR, 2009, P NATL ACAD SCI USA, V106, P12909, DOI 10.1073/pnas.0810403106
   Gupta PB, 2011, CELL, V146, P633, DOI 10.1016/j.cell.2011.07.026
   GUY CT, 1992, MOL CELL BIOL, V12, P954, DOI 10.1128/MCB.12.3.954
   Hammond MEH, 2010, J CLIN ONCOL, V28, P2784, DOI 10.1200/JCO.2009.25.6529
   Hanahan D, 2012, CANCER CELL, V21, P309, DOI 10.1016/j.ccr.2012.02.022
   Ho-Yen CM, 2014, CANCER-AM CANCER SOC, V120, P163, DOI 10.1002/cncr.28386
   Horikawa S, 2015, SCI REP-UK, V5, P0, DOI 10.1038/srep17948
   Ignatiadis M, 2013, NAT REV CLIN ONCOL, V10, P494, DOI 10.1038/nrclinonc.2013.124
   Jansson S, 2014, PLOS ONE, V9, P0, DOI 10.1371/journal.pone.0102176
   Kalluri R, 2006, NAT REV CANCER, V6, P392, DOI 10.1038/nrc1877
   Kim HM, 2015, J TRANSL MED, V13, P0, DOI 10.1186/s12967-015-0587-9
   Kim YJ, 2014, INT J CANCER, V134, P2424, DOI 10.1002/ijc.28566
   Koboldt DC, 2012, NATURE, V490, P61, DOI 10.1038/nature11412
   Kojima Y, 2010, P NATL ACAD SCI USA, V107, P20009, DOI 10.1073/pnas.1013805107
   Kong SL, 2011, MOL SYST BIOL, V7, P0, DOI 10.1038/msb.2011.59
   Li XR, 2000, NAT CELL BIOL, V2, P302, DOI 10.1038/35010579
   Lim E, 2009, NAT MED, V15, P907, DOI 10.1038/nm.2000
   Lin EY, 2003, AM J PATHOL, V163, P2113, DOI 10.1016/S0002-9440(10)63568-7
   Liu S, 2008, P NATL ACAD SCI USA, V105, P1680, DOI 10.1073/pnas.0711613105
   Marsh T, 2013, BBA-MOL BASIS DIS, V1832, P1070, DOI 10.1016/j.bbadis.2012.10.013
   Marzec KA, 2015, BIOMED RES INT, V2015, P0, DOI 10.1155/2015/638526
   Mei SL, 2017, NUCLEIC ACIDS RES, V45, PD658, DOI 10.1093/nar/gkw983
   Meng FY, 2015, CANCER RES, V75, P584, DOI 10.1158/0008-5472.CAN-13-3029
   Molyneux G, 2011, J MAMMARY GLAND BIOL, V16, P51, DOI 10.1007/s10911-011-9202-8
   Molyneux G, 2010, CELL STEM CELL, V7, P403, DOI 10.1016/j.stem.2010.07.010
   Mootha VK, 2003, NAT GENET, V34, P267, DOI 10.1038/ng1180
   Neve RM, 2006, CANCER CELL, V10, P515, DOI 10.1016/j.ccr.2006.10.008
   Ozdemir BC, 2014, CANCER CELL, V25, P719, DOI 10.1016/j.ccr.2014.04.005
   Parker JS, 2009, J CLIN ONCOL, V27, P1160, DOI 10.1200/JCO.2008.18.1370
   Perou CM, 2000, NATURE, V406, P747, DOI 10.1038/35021093
   Pietras K, 2008, PLOS MED, V5, P123, DOI 10.1371/journal.pmed.0050019
   Pietras K, 2010, EXP CELL RES, V316, P1324, DOI 10.1016/j.yexcr.2010.02.045
   Pimentel H, 2017, NAT METHODS, V14, P687, DOI 10.1038/nmeth.4324
   Polyak K, 2007, J CLIN INVEST, V117, P3155, DOI 10.1172/JCI33295
   Ponzo MG, 2009, P NATL ACAD SCI USA, V106, P12903, DOI 10.1073/pnas.0810402106
   Prat A, 2015, BREAST, V24, PS26, DOI 10.1016/j.breast.2015.07.008
   Prat A, 2011, MOL ONCOL, V5, P5, DOI 10.1016/j.molonc.2010.11.003
   Ray PS, 2010, CANCER RES, V70, P3870, DOI 10.1158/0008-5472.CAN-09-4120
   Rhim AD, 2014, CANCER CELL, V25, P735, DOI 10.1016/j.ccr.2014.04.021
   Sflomos G, 2016, CANCER CELL, V29, P407, DOI 10.1016/j.ccell.2016.02.002
   Sikora-Wohlfeld W, 2013, PLOS COMPUT BIOL, V9, P0, DOI 10.1371/journal.pcbi.1003342
   Sorlie T, 2001, P NATL ACAD SCI USA, V98, P10869, DOI 10.1073/pnas.191367098
   Su Y, 2015, CELL REP, V11, P1549, DOI 10.1016/j.celrep.2015.05.011
   Subramanian A, 2005, P NATL ACAD SCI USA, V102, P15545, DOI 10.1073/pnas.0506580102
   Tam WL, 2013, CANCER CELL, V24, P347, DOI 10.1016/j.ccr.2013.08.005
   Theurillat JP, 2007, INT J CANCER, V120, P2411, DOI 10.1002/ijc.22376
   Thorat MA, 2008, J CLIN PATHOL, V61, P327, DOI 10.1136/jcp.2007.052431
   Voduc KD, 2010, J CLIN ONCOL, V28, P1684, DOI 10.1200/JCO.2009.24.9284
   Yamamoto S, 2014, CANCER CELL, V25, P762, DOI 10.1016/j.ccr.2014.04.024
NR 67
TC 101
Z9 108
U1 0
U2 29
PU NATURE PUBLISHING GROUP
PI NEW YORK
PA 75 VARICK ST, 9TH FLR, NEW YORK, NY 10013-1917 USA
SN 1078-8956
EI 1546-170X
J9 NAT MED
JI Nat. Med.
PD APR 15
PY 2018
VL 24
IS 4
BP 463
EP +
DI 10.1038/nm.4494
PG 16
WC Biochemistry & Molecular Biology; Cell Biology; Medicine, Research & Experimental
SC Biochemistry & Molecular Biology; Cell Biology; Research & Experimental Medicine
GA GC2VD
UT WOS:000429639800017
PM 29529015
DA 2023-09-23
ER

PT J
AU LeBleu, VS
   Kalluri, R
AF LeBleu, Valerie S.
   Kalluri, Raghu
TI A peek into cancer-associated fibroblasts: origins, functions and translational impact
SO DISEASE MODELS & MECHANISMS
LA English
DT Article
DE Cancer; Fibroblasts; Heterogeneity
ID carcinoma-associated fibroblasts; to-mesenchymal transition; tumor-microenvironment; stromal fibroblasts; promote angiogenesis; tissue-repair; colon-cancer; tenascin-c; tgf-beta; cells
AB In malignant tumors, cancer cells adapt to grow within their host tissue. As a cancer progresses, an accompanying host stromal response evolves within and around the nascent tumor. Among the host stromal constituents associated with the tumor are cancer-associated fibroblasts, a highly abundant and heterogeneous population of cells of mesenchymal lineage. Although it is known that fibroblasts are present from the tumor's inception to the end-stage metastatic spread, their precise functional role in cancer is not fully understood. It has been suggested that cancer-associated fibroblasts play a key role in modulating the behavior of cancer cells, in part by promoting tumor growth, but evolving data also argue for their antitumor actions. Taken together, this suggests a putative bimodal function for cancer-associated fibroblasts in oncogenesis. As illustrated in this Review and its accompanying poster, cancer-associated fibroblasts are a dynamic component of the tumor microenvironment that orchestrates the interplay between the cancer cells and the host stromal response. Understanding the complexity of the relationship between cancer cells and cancer-associated fibroblasts could offer insights into the regulation of tumor progression and control of cancer.
C1 [LeBleu, Valerie S.; Kalluri, Raghu] Univ Texas MD Anderson Canc Ctr, Dept Canc Biol, Metastasis Res Ctr, Houston, TX 77005 USA.
C3 University of Texas System; UTMD Anderson Cancer Center
RP LeBleu, VS; Kalluri, R (通讯作者)，Univ Texas MD Anderson Canc Ctr, Dept Canc Biol, Metastasis Res Ctr, Houston, TX 77005 USA.
EM vlebleu@mdanderson.org; rkalluri@mdanderson.org
FU University of Texas MD Anderson Cancer Center Khalifa Bin Zayed Al Nahya Foundation; Cancer Prevention and Research Institute of Texas
CR Albrengues J, 2015, NAT COMMUN, V6, P0, DOI 10.1038/ncomms10204
   Alexander J, 2016, CURR OPIN CELL BIOL, V42, P80, DOI 10.1016/j.ceb.2016.05.002
   Anderberg C, 2009, CANCER RES, V69, P369, DOI 10.1158/0008-5472.CAN-08-2724
   Armulik A, 2011, DEV CELL, V21, P193, DOI 10.1016/j.devcel.2011.07.001
   Augsten M, 2014, FRONT ONCOL, V4, P0, DOI 10.3389/fonc.2014.00062
   Bai YP, 2015, CANCER SCI, V106, P1278, DOI 10.1111/cas.12745
   Bainbridge P, 2013, J WOUND CARE, V22, P407
   Balkwill FR, 2012, J CELL SCI, V125, P5591, DOI 10.1242/jcs.116392
   Barnas JL, 2010, CANCER MICROENVIRON, V3, P29, DOI 10.1007/s12307-010-0044-5
   Bechtel W, 2010, NAT MED, V16, P544, DOI 10.1038/nm.2135
   Berdiel-Acer M, 2014, MOL ONCOL, V8, P1290, DOI 10.1016/j.molonc.2014.04.006
   Calon A, 2014, SEMIN CANCER BIOL, V25, P15, DOI 10.1016/j.semcancer.2013.12.008
   Carstens JL, 2017, NAT COMMUN, V8, P0, DOI 10.1038/ncomms15095
   Chan TS, 2016, J EXP MED, V213, P2967, DOI 10.1084/jem.20151665
   Chen F, 2015, BMC MED, V13, P0, DOI 10.1186/s12916-015-0278-7
   Cirri P, 2012, CANCER METAST REV, V31, P195, DOI 10.1007/s10555-011-9340-x
   Cooke VG, 2012, CANCER CELL, V21, P66, DOI 10.1016/j.ccr.2011.11.024
   Cortez E, 2014, SEMIN CANCER BIOL, V25, P3, DOI 10.1016/j.semcancer.2013.12.010
   Council L, 2009, MODERN PATHOL, V22, P639, DOI 10.1038/modpathol.2009.9
   Criscitiello C, 2014, CURR OPIN ONCOL, V26, P551, DOI 10.1097/CCO.0000000000000122
   De Wever O, 2004, FASEB J, V18, P1016, DOI 10.1096/fj.03-1110fje
   De Wever O, 2014, SEMIN CANCER BIOL, V25, P33, DOI 10.1016/j.semcancer.2013.12.009
   Duffield JS, 2013, ANNU REV PATHOL-MECH, V8, P241, DOI 10.1146/annurev-pathol-020712-163930
   Erez N, 2010, CANCER CELL, V17, P135, DOI 10.1016/j.ccr.2009.12.041
   Feig C, 2013, P NATL ACAD SCI USA, V110, P20212, DOI 10.1073/pnas.1320318110
   Ferdek PE, 2017, PFLUG ARCH EUR J PHY, V469, P1039, DOI 10.1007/s00424-017-1968-0
   Fukumura D, 1998, CELL, V94, P715, DOI 10.1016/S0092-8674(00)81731-6
   Gascard P, 2016, GENE DEV, V30, P1002, DOI 10.1101/gad.279737.116
   Ghesquiere B, 2014, NATURE, V511, P167, DOI 10.1038/nature13312
   Guo XY, 2008, J BIOL CHEM, V283, P19864, DOI 10.1074/jbc.M800798200
   Gyotoku E, 2001, ARCH DERMATOL RES, V293, P508, DOI 10.1007/PL00007465
   Hale MD, 2013, CELL ONCOL, V36, P95, DOI 10.1007/s13402-013-0127-7
   Han YL, 2015, TUMOR BIOL, V36, P1385, DOI 10.1007/s13277-015-3230-8
   Harper J, 2014, SEMIN CANCER BIOL, V25, P69, DOI 10.1016/j.semcancer.2013.12.005
   Hematti P, 2012, CYTOTHERAPY, V14, P516, DOI 10.3109/14653249.2012.677822
   Henriksson ML, 2011, AM J PATHOL, V178, P1387, DOI 10.1016/j.ajpath.2010.12.008
   Hirata E, 2015, CANCER CELL, V27, P574, DOI 10.1016/j.ccell.2015.03.008
   Ishii G, 2016, ADV DRUG DELIVER REV, V99, P186, DOI 10.1016/j.addr.2015.07.007
   Jedeszko C, 2009, CANCER RES, V69, P9148, DOI 10.1158/0008-5472.CAN-09-1043
   Jiang L, 2008, CANCER RES, V68, P9900, DOI 10.1158/0008-5472.CAN-08-1319
   Jung DW, 2010, INT J CANCER, V127, P332, DOI 10.1002/ijc.25060
   Kalluri R, 2016, NAT REV CANCER, V16, P582, DOI 10.1038/nrc.2016.73
   Kalluri R, 2009, J CLIN INVEST, V119, P1420, DOI 10.1172/JCI39104
   Kalluri R, 2009, J CLIN INVEST, V119, P1417, DOI 10.1172/JCI39675
   Karnoub AE, 2007, NATURE, V449, P557, DOI 10.1038/nature06188
   Kharaishvili G, 2014, CANCER CELL INT, V14, P0, DOI 10.1186/1475-2867-14-41
   Kikuchi Y, 2008, J HISTOCHEM CYTOCHEM, V56, P753, DOI 10.1369/jhc.2008.951061
   Klingberg F, 2013, J PATHOL, V229, P298, DOI 10.1002/path.4104
   Labernadie A, 2017, NAT CELL BIOL, V19, P224, DOI 10.1038/ncb3478
   Laklai H, 2016, NAT MED, V22, P497, DOI 10.1038/nm.4082
   LeBleu VS, 2013, NAT MED, V19, P1047, DOI 10.1038/nm.3218
   Li G, 2001, CANCER RES, V61, P3819
   Liao D, 2009, PLOS ONE, V4, P0, DOI 10.1371/journal.pone.0007965
   Liao Z, 2018, CELL IMMUNOL, V0, P0
   Lisanti MP, 2013, CELL CYCLE, V12, P2723, DOI 10.4161/cc.25695
   Lo A, 2015, CANCER RES, V75, P2800, DOI 10.1158/0008-5472.CAN-14-3041
   Lorenz K, 2008, EXP DERMATOL, V17, P925, DOI 10.1111/j.1600-0625.2008.00724.x
   Lu PF, 2011, CSH PERSPECT BIOL, V3, P0, DOI 10.1101/cshperspect.a005058
   Lu PF, 2012, J CELL BIOL, V196, P395, DOI 10.1083/jcb.201102147
   Luo HJ, 2015, CANCER LETT, V361, P155, DOI 10.1016/j.canlet.2015.02.018
   Lynch MD, 2018, J CLIN INVEST, V128, P26, DOI 10.1172/JCI93555
   Madar S, 2013, TRENDS MOL MED, V19, P447, DOI 10.1016/j.molmed.2013.05.004
   Marsh T, 2013, BBA-MOL BASIS DIS, V1832, P1070, DOI 10.1016/j.bbadis.2012.10.013
   Martinez-Outschoorn U, 2014, SEMIN ONCOL, V41, P195, DOI 10.1053/j.seminoncol.2014.03.002
   Mezawa Y, 2016, CELL TISSUE RES, V365, P675, DOI 10.1007/s00441-016-2471-1
   Molon B, 2016, FRONT IMMUNOL, V7, P1, DOI 10.3389/fimmu.2016.00020
   OConnell JT, 2011, P NATL ACAD SCI USA, V108, P16002, DOI 10.1073/pnas.1109493108
   Ohlund D, 2014, J EXP MED, V211, P1503, DOI 10.1084/jem.20140692
   Ozdemir BC, 2014, CANCER CELL, V25, P719, DOI 10.1016/j.ccr.2014.04.005
   Ohlund D, 2017, J EXP MED, V214, P579, DOI 10.1084/jem.20162024
   Orimo A, 2005, CELL, V121, P335, DOI 10.1016/j.cell.2005.02.034
   Potenta S, 2008, BRIT J CANCER, V99, P1375, DOI 10.1038/sj.bjc.6604662
   Procopio MG, 2015, NAT CELL BIOL, V17, P1193, DOI 10.1038/ncb3228
   Quail DF, 2013, NAT MED, V19, P1423, DOI 10.1038/nm.3394
   Rasanen K, 2010, EXP CELL RES, V316, P2713, DOI 10.1016/j.yexcr.2010.04.032
   Ratajczak-Wielgomas K, 2016, ONCOL REP, V36, P2745, DOI 10.3892/or.2016.5095
   Raz Y, 2013, EXP CELL RES, V319, P1596, DOI 10.1016/j.yexcr.2013.03.022
   Rhim AD, 2014, CANCER CELL, V25, P735, DOI 10.1016/j.ccr.2014.04.021
   Rinn JL, 2006, PLOS GENET, V2, P1084, DOI 10.1371/journal.pgen.0020119
   Roberts EW, 2013, J EXP MED, V210, P1137, DOI 10.1084/jem.20122344
   Roswall P, 2012, UPSALA J MED SCI, V117, P196, DOI 10.3109/03009734.2012.658973
   Roy A, 2016, TUMOR BIOL, V37, P8503, DOI 10.1007/s13277-016-5049-3
   Sherman MH, 2014, CELL, V159, P80, DOI 10.1016/j.cell.2014.08.007
   Shiga K, 2015, CANCERS, V7, P2443, DOI 10.3390/cancers7040902
   Sotgia F, 2009, AM J PATHOL, V174, P746, DOI 10.2353/ajpath.2009.080658
   Su S, 2018, CELL, V172, P841
   Sugimoto H, 2006, CANCER BIOL THER, V5, P1640, DOI 10.4161/cbt.5.12.3354
   Sun Y, 2012, NAT MED, V18, P1359, DOI 10.1038/nm.2890
   Sun YZ, 2017, TUMOR BIOL, V39, P0, DOI 10.1177/1010428317712592
   Tang D, 2016, TUMOR BIOL, V37, P1889, DOI 10.1007/s13277-015-3942-9
   Tyan SW, 2011, PLOS ONE, V6, P0, DOI 10.1371/journal.pone.0015313
   Ubil E, 2014, NATURE, V514, P585, DOI 10.1038/nature13839
   Wu DJ, 2017, SEMIN CELL DEV BIOL, V64, P125, DOI 10.1016/j.semcdb.2016.11.003
   Yamamoto K, 2016, ONCOTARGET, V7, P61469, DOI 10.18632/oncotarget.11129
   Yang LF, 2016, CELL METAB, V24, P685, DOI 10.1016/j.cmet.2016.10.011
   Yu WJ, 2014, CURR STEM CELL RES T, V9, P196, DOI 10.2174/1574888X09666140213154144
   Yu Y, 2014, BRIT J CANCER, V110, P724, DOI 10.1038/bjc.2013.768
   Zeisberg EM, 2013, J PATHOL, V229, P264, DOI 10.1002/path.4120
   Zeisberg M, 2013, AM J PHYSIOL-CELL PH, V304, PC216, DOI 10.1152/ajpcell.00328.2012
   Zhang DX, 2015, CELL REP, V10, P1335, DOI 10.1016/j.celrep.2015.02.006
   Zhang Y, 2016, ONCOTARGET, V7, P23282, DOI 10.18632/oncotarget.7818
   Zhuang JL, 2015, SCI REP-UK, V5, P0, DOI 10.1038/srep11924
NR 102
TC 337
Z9 350
U1 7
U2 88
PU COMPANY BIOLOGISTS LTD
PI CAMBRIDGE
PA BIDDER BUILDING, STATION RD, HISTON, CAMBRIDGE CB24 9LF, ENGLAND
SN 1754-8403
EI 1754-8411
J9 DIS MODEL MECH
JI Dis. Model. Mech.
PD APR 15
PY 2018
VL 11
IS 4
BP 
EP 
DI 10.1242/dmm.029447
PG 9
WC Cell Biology; Pathology
SC Cell Biology; Pathology
GA GF0UV
UT WOS:000431647500001
PM 29686035
DA 2023-09-23
ER

PT J
AU Kumar, D
   New, J
   Vishwakarma, V
   Joshi, R
   Enders, J
   Lin, FC
   Dasari, S
   Gutierrez, WR
   Leef, G
   Ponnurangam, S
   Chavan, H
   Ganaden, L
   Thornton, MM
   Dai, HY
   Tawfik, O
   Straub, J
   Shnayder, Y
   Kakarala, K
   Tsue, TT
   Girod, DA
   Van Houten, B
   Anant, S
   Krishnamurthy, P
   Thomas, SM
AF Kumar, Dhruv
   New, Jacob
   Vishwakarma, Vikalp
   Joshi, Radhika
   Enders, Jonathan
   Lin, Fangchen
   Dasari, Sumana
   Gutierrez, Wade R.
   Leef, George
   Ponnurangam, Sivapriya
   Chavan, Hemantkumar
   Ganaden, Lydia
   Thornton, Mackenzie M.
   Dai, Hongying
   Tawfik, Ossama
   Straub, Jeffrey
   Shnayder, Yelizaveta
   Kakarala, Kiran
   Tsue, Terance Ted
   Girod, Douglas A.
   Van Houten, Bennett
   Anant, Shrikant
   Krishnamurthy, Partha
   Thomas, Sufi Mary
TI Cancer-Associated Fibroblasts Drive Glycolysis in a Targetable Signaling Loop Implicated in Head and Neck Squamous Cell Carcinoma Progression
SO CANCER RESEARCH
LA English
DT Article
ID growth-factor receptor; down-regulation; endothelial-cells; ros generation; lung-cancer; c-met; metabolism; tumor; expression; lactate
AB Despite aggressive therapies, head and neck squamous cell carcinoma (HNSCC) is associated with a less than 50% 5-year survival rate. Late-stage HNSCC frequently consists of up to 80% cancer-associated fibroblasts (CAF). We previously reported that CAF-secreted HGF facilitates HNSCC progression; however, very little is known about the role of CAFs in HNSCC metabolism. Here, we demonstrate that CAF-secreted HGF increases extracellular lactate levels in HNSCC via upregulation of glycolysis. CAF-secreted HGF induced basic FGF (bFGF) secretion from HNSCC. CAFs were more efficient than HNSCC in using lactate as a carbon source. HNSCC-secreted bFGF increased mitochondrial oxidative phosphorylation and HGF secretion from CAFs. Combined inhibition of c-Met and FGFR significantly inhibited CAF-induced HNSCC growth in vitro and in vivo (P < 0.001). Our cumulative findings underscore reciprocal signaling between CAF and HNSCC involving bFGF and HGF. This contributes to metabolic symbiosis and a targetable therapeutic axis involving c-Met and FGFR. Significance: HNSCC cancer cells and CAFs have a metabolic relationship where CAFs secrete HGF to induce a glycolytic switch in HNSCC cells and HNSCC cells secrete bFGF to promote lactate consumption by CAFs. (C) 2018 AACR.
C1 [Kumar, Dhruv; New, Jacob; Vishwakarma, Vikalp; Gutierrez, Wade R.; Ganaden, Lydia; Thornton, Mackenzie M.; Straub, Jeffrey; Shnayder, Yelizaveta; Kakarala, Kiran; Tsue, Terance Ted; Girod, Douglas A.; Thomas, Sufi Mary] Univ Kansas, Med Ctr, Dept Otolaryngol, Kansas City, KS 66103 USA.
   [New, Jacob; Enders, Jonathan; Thomas, Sufi Mary] Univ Kansas, Med Ctr, Dept Anat & Cell Biol, Kansas City, KS 66103 USA.
   [Joshi, Radhika; Lin, Fangchen; Dasari, Sumana; Leef, George] Univ Pittsburgh, Sch Med, Dept Otolaryngol, Pittsburgh, PA USA.
   [Ponnurangam, Sivapriya; Anant, Shrikant] Univ Kansas, Med Ctr, Dept Surg, Kansas City, KS 66103 USA.
   [Chavan, Hemantkumar; Krishnamurthy, Partha] Univ Kansas, Med Ctr, Dept Pharmacol Toxicol & Therapeut, Kansas City, KS 66103 USA.
   [Dai, Hongying] Childrens Mercy Hosp, Hlth Serv & Outcomes Res, Kansas City, MO 64108 USA.
   [Tawfik, Ossama] Univ Kansas, Med Ctr, Dept Pathol, Kansas City, KS 66103 USA.
   [Van Houten, Bennett] Univ Pittsburgh, Sch Med, Dept Pharmacol & Chem Biol, Pittsburgh, PA USA.
   [Anant, Shrikant; Thomas, Sufi Mary] Univ Kansas, Med Ctr, Dept Canc Biol, Kansas City, KS 66103 USA.
   [Kumar, Dhruv] Amity Univ, Amity Inst Mol Med & Stem Cell Res, Noida 201313, Uttar Pradesh, India.
C3 University of Kansas; University of Kansas Medical Center; University of Kansas; University of Kansas Medical Center; Pennsylvania Commonwealth System of Higher Education (PCSHE); University of Pittsburgh; University of Kansas; University of Kansas Medical Center; University of Kansas; University of Kansas Medical Center; Children's Mercy Hospital; University of Kansas; University of Kansas Medical Center; Pennsylvania Commonwealth System of Higher Education (PCSHE); University of Pittsburgh; University of Kansas; University of Kansas Medical Center; Amity University Noida
RP Thomas, SM (通讯作者)，Univ Kansas, Med Ctr, 3901 Rainbow Blvd,Wahl Hall East 4031, Kansas City, KS 66160 USA.
EM sthomas7@kumc.edu
FU American Head and Neck Society Pilot Award; University of Kansas Medical Center; University of Kansas Cancer Center's CCSG [1-P30-CA168524-02]; Institutional Development Award (IDeA), National Institute of General Medical Sciences, NIH [P20 GM103418]; KUMC Biomedical Research Training Program Fellowship; PA CURE award; University of Kansas Cancer Center, Biospecimen Repository Core Facility;  [5P20RR021940-07];  [8P20GM103549-07];  [CA190291];  [P30CA047904]
CR Bae JY, 2014, NEOPLASIA, V16, P928, DOI 10.1016/j.neo.2014.09.003
   Bhalla S, 2011, BLOOD, V118, P1052, DOI 10.1182/blood-2011-03-340109
   Birsoy K, 2015, CELL, V162, P540, DOI 10.1016/j.cell.2015.07.016
   Chaudhri VK, 2013, MOL CANCER RES, V11, P579, DOI 10.1158/1541-7786.MCR-12-0437-T
   Curry JM, 2014, SEMIN ONCOL, V41, P217, DOI 10.1053/j.seminoncol.2014.03.003
   Curry JM, 2013, CELL CYCLE, V12, P1371, DOI 10.4161/cc.24092
   Deblois G, 2013, ONCOGENE, V32, P3483, DOI 10.1038/onc.2012.529
   Dellacono FR, 1997, AM J SURG, V174, P540
   DIRENZO MF, 1995, CANCER RES, V55, P1129
   Doherty JR, 2013, J CLIN INVEST, V123, P3685, DOI 10.1172/JCI69741
   Gaggioli C, 2007, NAT CELL BIOL, V9, P1392, DOI 10.1038/ncb1658
   Gavine PR, 2012, CANCER RES, V72, P2045, DOI 10.1158/0008-5472.CAN-11-3034
   Gray LR, 2014, CELL MOL LIFE SCI, V71, P2577, DOI 10.1007/s00018-013-1539-2
   Hitosugi T, 2011, MOL CELL, V44, P864, DOI 10.1016/j.molcel.2011.10.015
   Hughes SE, 1997, J HISTOCHEM CYTOCHEM, V45, P1005, DOI 10.1177/002215549704500710
   Jiang P, 2013, NATURE, V493, P689, DOI 10.1038/nature11776
   Katoh M, 2014, MED RES REV, V34, P280, DOI 10.1002/med.21288
   Keeton EK, 2005, MOL ENDOCRINOL, V19, P1543, DOI 10.1210/me.2004-0395
   Kennedy KM, 2010, FUTURE ONCOL, V6, P127, DOI 10.2217/fon.09.145
   Kim L, 2010, ONCOLOGY-NY, V24, P915
   Knowles LM, 2009, CLIN CANCER RES, V15, P3740, DOI 10.1158/1078-0432.CCR-08-3252
   Ko YH, 2016, J BIOL CHEM, V291, P26291, DOI 10.1074/jbc.M116.740209
   Koukourakis MI, 2007, CANCER BIOL THER, V6, P1476, DOI 10.4161/cbt.6.9.4635
   LeBleu VS, 2014, NAT CELL BIOL, V16, P992, DOI 10.1038/ncb3039
   Li B, 2014, NATURE, V513, P251, DOI 10.1038/nature13557
   Li L, 2015, ONCOGENE, V34, P129, DOI 10.1038/onc.2013.534
   Lin JD, 2005, CELL METAB, V1, P361, DOI 10.1016/j.cmet.2005.05.004
   Lui VWY, 2011, ONCOGENE, V30, P1127, DOI 10.1038/onc.2010.490
   Makela J, 2014, SPRINGERPLUS, V3, P0, DOI 10.1186/2193-1801-3-2
   Mansukhani A, 2000, J CELL BIOL, V149, P1297, DOI 10.1083/jcb.149.6.1297
   Marshall ME, 2011, CLIN CANCER RES, V17, P5016, DOI 10.1158/1078-0432.CCR-11-0050
   Mathupala SP, 2006, ONCOGENE, V25, P4777, DOI 10.1038/sj.onc.1209603
   Matta A, 2009, HEAD NECK ONCOL, V1, P0, DOI 10.1186/1758-3284-1-6
   Morais-Santos F, 2015, ONCOTARGET, V6, P19177, DOI 10.18632/oncotarget.3910
   Onimaru M, 2002, CIRC RES, V91, P923, DOI 10.1161/01.RES.0000043281.66969.32
   Ornitz DM, 2015, WIRES DEV BIOL, V4, P215, DOI 10.1002/wdev.176
   Pedersen PL, 2007, J BIOENERG BIOMEMBR, V39, P211, DOI 10.1007/s10863-007-9094-x
   Potthoff MJ, 2009, P NATL ACAD SCI USA, V106, P10853, DOI 10.1073/pnas.0904187106
   Riedel F, 2000, HEAD NECK-J SCI SPEC, V22, P183, DOI 10.1002/(SICI)1097-0347(200003)22:2<183::AID-HED11>3.0.CO;2-R
   Roletto F, 1996, J CELL PHYSIOL, V166, P105, DOI 10.1002/(SICI)1097-4652(199601)166:1<105::AID-JCP12>3.0.CO;2-E
   Sandulache VC, 2011, CANCER-AM CANCER SOC, V117, P2926, DOI 10.1002/cncr.25868
   Sano D, 2011, CLIN CANCER RES, V17, P6658, DOI 10.1158/1078-0432.CCR-11-0046
   Scarpulla RC, 2008, ANN NY ACAD SCI, V1147, P321, DOI 10.1196/annals.1427.006
   Silva LS, 2016, TUMOR BIOL, V37, P5385, DOI 10.1007/s13277-015-4385-z
   Stabile LP, 2013, CLIN CANCER RES, V19, P380, DOI 10.1158/1078-0432.CCR-12-1555
   Sweeny L, 2012, LARYNGOSCOPE, V122, P1539, DOI 10.1002/lary.23266
   Usatyuk PV, 2014, J BIOL CHEM, V289, P13476, DOI 10.1074/jbc.M113.527556
   Vairaktaris E, 2006, ANTICANCER RES, V26, P4217
   Varkaris A, 2013, INT J CANCER, V133, P1536, DOI 10.1002/ijc.28169
   Weinberg F, 2010, P NATL ACAD SCI USA, V107, P8788, DOI 10.1073/pnas.1003428107
   Wheeler SE, 2014, HEAD NECK-J SCI SPEC, V36, P385, DOI 10.1002/hed.23312
   Yamada T, 2012, OR SURG OR MED OR PA, V113, P464, DOI 10.1016/j.tripleo.2011.04.006
   Yang HJ, 2008, J BIOL CHEM, V283, P5287, DOI 10.1074/jbc.M706917200
   Zhang DX, 2015, CELL REP, V10, P1335, DOI 10.1016/j.celrep.2015.02.006
NR 54
TC 83
Z9 87
U1 1
U2 33
PU AMER ASSOC CANCER RESEARCH
PI PHILADELPHIA
PA 615 CHESTNUT ST, 17TH FLOOR, PHILADELPHIA, PA 19106-4404 USA
SN 0008-5472
EI 1538-7445
J9 CANCER RES
JI Cancer Res.
PD JUL 15
PY 2018
VL 78
IS 14
BP 3769
EP 3782
DI 10.1158/0008-5472.CAN-17-1076
PG 14
WC Oncology
SC Oncology
GA GN6LY
UT WOS:000439199100004
PM 29769197
DA 2023-09-23
ER

PT J
AU Martinez-Zubiaurre, I
   Chalmers, AJ
   Hellevik, T
AF Martinez-Zubiaurre, Inigo
   Chalmers, Anthony J.
   Hellevik, Turid
TI Radiation-Induced Transformation of Immunoregulatory Networks in the Tumor Stroma
SO FRONTIERS IN IMMUNOLOGY
LA English
DT Review
DE radiotherapy; tumor microenvironment; immunotherapy; tumor stroma; angiogenesis; extracellular matrix; mesenchymal cells; myeloid cells
ID growth-factor-beta; intercellular-adhesion molecule-1; cancer-associated fibroblasts; mesenchymal stem-cells; matrix-metalloproteinase inhibitor; myeloid-derived suppressor; programmed death ligand-1; senescence-like phenotype; ionizing-radiation; endothelial-cells
AB The implementation of novel cancer immunotherapies in the form of immune checkpoint blockers represents a major advancement in the treatment of cancer, and has renewed enthusiasm for identifying new ways to induce antitumor immune responses in patients. Despite the proven efficacy of neutralizing antibodies that target immune checkpoints in some refractory cancers, many patients do not experience therapeutic benefit, possibly owing to a lack of antitumor immune recognition, or to the presence of dominant immunosuppressive mechanisms in the tumor microenvironment (TME). Recent developments in this field have revealed that local radiotherapy (RT) can transform tumors into in situ vaccines, and may help to overcome some of the barriers to tumor-specific immune rejection. RT has the potential to ignite tumor immune recognition by generating immunogenic signals and releasing neoantigens, but the multiple immunosuppressive forces in the TME continue to represent important barriers to successful tumor rejection. In this article, we review the radiation-induced changes in the stromal compartments of tumors that could have an impact on tumor immune attack. Since different RT regimens are known to mediate strikingly different effects on the multifarious elements of the tumor stroma, special emphasis is given to different RT schedules, and the time after treatment at which the effects are measured. A better understanding of TME remodeling following specific RT regimens and the window of opportunity offered by RT will enable optimization of the design of novel treatment combinations.
C1 [Martinez-Zubiaurre, Inigo] UiT Arctic Univ Norway, Fac Hlth Sci, Dept Clin Med, Tromso, Norway.
   [Chalmers, Anthony J.] Univ Glasgow, Beatson West Scotland Canc Ctr, Inst Canc Sci, Glasgow, Lanark, Scotland.
   [Hellevik, Turid] Univ Hosp Northern Norway, Dept Radiat Oncol, Tromso, Norway.
C3 UiT The Arctic University of Tromso; University of Glasgow; Beatson Oncology Centre; UiT The Arctic University of Tromso; University Hospital of North Norway
RP Hellevik, T (通讯作者)，Univ Hosp Northern Norway, Dept Radiat Oncol, Tromso, Norway.
EM turid.hellevik@unn.no
FU Regional Health Authorities [HFN1423-18, HFN1373-17, SFP1137-13, SFP1138-13]
CR Ahn GO, 2010, P NATL ACAD SCI USA, V107, P8363, DOI 10.1073/pnas.0911378107
   Alessio N, 2017, J CELL BIOCHEM, V118, P2993, DOI 10.1002/jcb.25961
   Anscher MS, 2006, INT J RADIAT ONCOL, V65, P876, DOI 10.1016/j.ijrobp.2006.02.051
   Appelbe OK, 2016, MOL PHARMACEUT, V13, P3457, DOI 10.1021/acs.molpharmaceut.6b00465
   Arshad A, 2015, PLOS ONE, V10, P0, DOI 10.1371/journal.pone.0115447
   Avraham T, 2010, AM J PHYSIOL-CELL PH, V299, PC589, DOI 10.1152/ajpcell.00535.2009
   Barker HE, 2015, NAT REV CANCER, V15, P409, DOI 10.1038/nrc3958
   BEHRENDS U, 1994, J INVEST DERMATOL, V103, P726, DOI 10.1111/1523-1747.ep12398607
   Bordeleau F, 2017, P NATL ACAD SCI USA, V114, P492, DOI 10.1073/pnas.1613855114
   Brown JM, 2014, BRIT J RADIOL, V87, P0, DOI 10.1259/bjr.20130686
   Camphausen K, 2001, CANCER RES, V61, P2207
   Chen FH, 2013, INT J RADIAT ONCOL, V86, P777, DOI 10.1016/j.ijrobp.2013.02.036
   Chen Z, 2005, J GENE MED, V7, P506, DOI 10.1002/jgm.692
   Cheng JCH, 2006, ONCOGENE, V25, P7009, DOI 10.1038/sj.onc.1209706
   Chetty C, 2009, INT J CANCER, V124, P2468, DOI 10.1002/ijc.24209
   Chun SH, 2013, DOSE-RESPONSE, V11, P374, DOI 10.2203/dose-response.12-041.Lee
   Chung EJ, 2014, RADIAT RES, V182, P350, DOI 10.1667/RR13625.1
   Couzin-Frankel J, 2013, SCIENCE, V342, P1432, DOI 10.1126/science.342.6165.1432
   Crittenden MR, 2014, RADIAT RES, V182, P182, DOI 10.1667/RR13493.1
   Crittenden MR, 2012, PLOS ONE, V7, P0, DOI 10.1371/journal.pone.0039295
   Crokart N, 2005, INT J RADIAT ONCOL, V63, P901, DOI 10.1016/j.ijrobp.2005.02.038
   Cui Y, 2014, LYMPHAT RES BIOL, V12, P238, DOI 10.1089/lrb.2014.0012
   Davies CDL, 2004, CANCER RES, V64, P547, DOI 10.1158/0008-5472.CAN-03-0576
   Farias VD, 2015, ONCOTARGET, V6, P31164, DOI 10.18632/oncotarget.5216
   Demaria S, 2005, CLIN CANCER RES, V11, P728
   Demaria S, 2016, TRENDS CANCER, V2, P286, DOI 10.1016/j.trecan.2016.05.002
   Demaria S, 2012, FRONT ONCOL, V2, P0, DOI 10.3389/fonc.2012.00153
   Denko NC, 2003, ONCOGENE, V22, P5907, DOI 10.1038/sj.onc.1206703
   Diop-Frimpong B, 2011, P NATL ACAD SCI USA, V108, P2909, DOI 10.1073/pnas.1018892108
   Dovedi SJ, 2014, CANCER RES, V74, P5458, DOI 10.1158/0008-5472.CAN-14-1258
   Eikenes L, 2004, CANCER RES, V64, P4768, DOI 10.1158/0008-5472.CAN-03-1472
   EPENETOS AA, 1986, CANCER RES, V46, P3183
   Erler JT, 2009, CANCER CELL, V15, P35, DOI 10.1016/j.ccr.2008.11.012
   Feng H, 2018, BRIT J CANCER, V118, P353, DOI 10.1038/bjc.2017.415
   Filatenkov A, 2016, ONCOIMMUNOLOGY, V5, P0, DOI 10.1080/2162402X.2015.1072673
   FINKELSTEIN JN, 1994, INT J RADIAT ONCOL, V28, P621, DOI 10.1016/0360-3016(94)90187-2
   Formenti SC, 2009, LANCET ONCOL, V10, P718, DOI 10.1016/S1470-2045(09)70082-8
   Frey B, 2017, FRONT IMMUNOL, V8, P0, DOI 10.3389/fimmu.2017.00231
   Frey B, 2015, CANCER LETT, V368, P230, DOI 10.1016/j.canlet.2015.04.010
   Galluzzi L, 2016, CANCER IMMUNOL RES, V4, P895, DOI 10.1158/2326-6066.CIR-16-0197
   Galluzzi L, 2013, ONCOIMMUNOLOGY, V2, P0, DOI 10.4161/onci.26536
   Galon J, 2014, J PATHOL, V232, P199, DOI 10.1002/path.4287
   Garcia-Barros M, 2003, SCIENCE, V300, P1155, DOI 10.1126/science.1082504
   Gaugler MH, 1997, INT J RADIAT BIOL, V72, P201, DOI 10.1080/095530097143428
   Giustini AJ, 2012, NANOMED-NANOTECHNOL, V8, P818, DOI 10.1016/j.nano.2012.05.001
   Golden EB, 2015, SEMIN RADIAT ONCOL, V25, P11, DOI 10.1016/j.semradonc.2014.07.005
   Golden EB, 2012, FRONT ONCOL, V2, P1, DOI 10.3389/fonc.2012.00088
   Gorchs L, 2015, FRONT ONCOL, V5, P0, DOI 10.3389/fonc.2015.00087
   Grinde MT, 2017, SCI REP-UK, V7, P0, DOI 10.1038/srep46714
   Hallahan D, 2003, CANCER CELL, V3, P63, DOI 10.1016/S1535-6108(02)00238-6
   Hallahan D, 1996, CANCER RES, V56, P5150
   Hallahan DE, 2001, AM J CLIN ONCOL-CANC, V24, P473, DOI 10.1097/00000421-200110000-00012
   Hallahan DE, 2001, J CONTROL RELEASE, V74, P183, DOI 10.1016/S0168-3659(01)00335-2
   Hellevik T, 2014, FRONT ONCOL, V4, P0, DOI 10.3389/fonc.2014.00001
   Hellevik T, 2013, TRANSL ONCOL, V6, P66, DOI 10.1593/tlo.12349
   Hellevik T, 2012, RADIAT ONCOL, V7, P0, DOI 10.1186/1748-717X-7-59
   Herter-Sprie GS, 2016, JCI INSIGHT, V1, P0, DOI 10.1172/jci.insight.87415
   Hildebrandt G, 2003, INT J RADIAT BIOL, V79, P993, DOI 10.1080/09553000310001636639
   Ichikawa S, 2011, J IMMUNOL, V186, P5549, DOI 10.4049/jimmunol.1003917
   Igrashi K, 2007, EXP CELL RES, V313, P3326, DOI 10.1016/j.yexcr.2007.06.001
   Jahns J, 2011, MUTAT RES-FUND MOL M, V709-10, P32, DOI 10.1016/j.mrfmmm.2011.02.007
   Jain RK, 2014, ANNU REV BIOMED ENG, V16, P321, DOI 10.1146/annurev-bioeng-071813-105259
   Jani A, 2016, INT J RADIAT ONCOL, V94, P1173, DOI 10.1016/j.ijrobp.2015.12.367
   Julow J, 2007, NEUROL RES, V29, P233, DOI 10.1179/016164107X158875
   Kabacik S, 2017, ONCOTARGET, V8, P82049, DOI 10.18632/oncotarget.18282
   Kaliski A, 2005, MOL CANCER THER, V4, P1717, DOI 10.1158/1535-7163.MCT-05-0179
   KALOFONOS H, 1990, CANCER RES, V50, P159
   Kang J, 2016, J IMMUNOTHER CANCER, V4, P0, DOI 10.1186/s40425-016-0156-7
   Kim SM, 2010, STEM CELLS, V28, P2217, DOI 10.1002/stem.543
   Kioi M, 2010, J CLIN INVEST, V120, P694, DOI 10.1172/JCI40283
   Klug F, 2013, CANCER CELL, V24, P589, DOI 10.1016/j.ccr.2013.09.014
   Kojima Y, 2010, P NATL ACAD SCI USA, V107, P20009, DOI 10.1073/pnas.1013805107
   Kozin SV, 2012, JNCI-J NATL CANCER I, V104, P899, DOI 10.1093/jnci/djs239
   Kozin SV, 2010, CANCER RES, V70, P5679, DOI 10.1158/0008-5472.CAN-09-4446
   Lafargue A, 2017, FREE RADICAL BIO MED, V108, P750, DOI 10.1016/j.freeradbiomed.2017.04.019
   Lammers T, 2007, J CONTROL RELEASE, V117, P333, DOI 10.1016/j.jconrel.2006.10.032
   Lan J, 2013, RADIAT RES, V179, P458, DOI 10.1667/RR3116.1
   Lee YJ, 2009, BLOOD, V114, P589, DOI 10.1182/blood-2009-02-206870
   Lerman OZ, 2010, BLOOD, V116, P3669, DOI 10.1182/blood-2009-03-213629
   Li DD, 2016, AM J CANCER RES, V6, P2192
   Liu D, 2007, NEOPLASIA, V9, P418, DOI 10.1593/neo.07205
   Liu H, 2017, INT IMMUNOPHARMACOL, V46, P178, DOI 10.1016/j.intimp.2017.03.013
   Liu JQ, 2012, P NATL ACAD SCI USA, V109, P16618, DOI 10.1073/pnas.1117610109
   Lo WJ, 2018, ANN HEMATOL, V97, P697, DOI 10.1007/s00277-018-3231-y
   Lodermann B, 2012, INT J RADIAT BIOL, V88, P727, DOI 10.3109/09553002.2012.689464
   Lugade AA, 2005, J IMMUNOL, V174, P7516, DOI 10.4049/jimmunol.174.12.7516
   Lund AW, 2012, CELL REP, V1, P191, DOI 10.1016/j.celrep.2012.01.005
   Maeda H, 2013, ADV DRUG DELIVER REV, V65, P71, DOI 10.1016/j.addr.2012.10.002
   Martin M, 2000, INT J RADIAT ONCOL, V47, P277, DOI 10.1016/S0360-3016(00)00435-1
   Martinez-Zubiaurre I, 2013, J CANC THER, V0, P0, DOI DOI 10.4236/JCT.2013.41031
   McRobb LS, 2017, AGING-US, V9, P1248, DOI 10.18632/aging.101225
   Mellman I, 2011, NATURE, V480, P480, DOI 10.1038/nature10673
   Merrick A, 2005, BRIT J CANCER, V92, P1450, DOI 10.1038/sj.bjc.6602518
   Miller BW, 2015, EMBO MOL MED, V7, P1063, DOI 10.15252/emmm.201404827
   Morisada M, 2018, ONCOIMMUNOLOGY, V7, P0, DOI 10.1080/2162402X.2017.1395996
   MSIRIKALE JS, 1987, INT J RADIAT ONCOL, V13, P1839, DOI 10.1016/0360-3016(87)90349-X
   Napolitano M, 2015, ONCOTARGET, V6, P8261, DOI 10.18632/oncotarget.3014
   Nirmala C, 2000, INT J CANCER, V88, P766, DOI 10.1002/1097-0215(20001201)88:5<766::AID-IJC13>3.0.CO;2-Y
   Ochs K, 2013, J NEUROIMMUNOL, V265, P106, DOI 10.1016/j.jneuroim.2013.09.011
   Ozdemir BC, 2014, CANCER CELL, V25, P719, DOI 10.1016/j.ccr.2014.04.005
   Oh CW, 2001, RADIAT RES, V156, P232, DOI 10.1667/0033-7587(2001)156[0232:IOASLP]2.0.CO;2
   Panganiban RAM, 2013, INT J RADIAT BIOL, V89, P656, DOI 10.3109/09553002.2012.711502
   Papadopoulou A, 2011, INT J ONCOL, V39, P989, DOI 10.3892/ijo.2011.1132
   Park HJ, 2012, RADIAT RES, V177, P311, DOI 10.1667/RR2773.1
   Park KR, 2016, RADIAT RES, V185, P182, DOI 10.1667/RR14190.1
   Pastouret F, 2014, LYMPHOLOGY, V47, P92
   Pei J, 2015, RADIAT ONCOL, V10, P0, DOI 10.1186/s13014-015-0475-8
   Peranzoni E, 2013, CELL MOL LIFE SCI, V70, P4431, DOI 10.1007/s00018-013-1339-8
   Pinto AT, 2016, PLOS ONE, V11, P0, DOI 10.1371/journal.pone.0160891
   Puthawala K, 2008, AM J RESP CRIT CARE, V177, P82, DOI 10.1164/rccm.200706-806OC
   Qian LW, 2002, CLIN CANCER RES, V8, P1223
   REMY J, 1991, RADIAT RES, V125, P14, DOI 10.2307/3577976
   Reuben JM, 2004, J GRAVIT PHYSL, V11, P49
   Rhim AD, 2014, CANCER CELL, V25, P735, DOI 10.1016/j.ccr.2014.04.021
   Riekki R, 2002, ARCH DERMATOL RES, V294, P178, DOI 10.1007/s00403-002-0306-2
   Rodriguez-Ruiz ME, 2017, INT J RADIAT ONCOL, V97, P389, DOI 10.1016/j.ijrobp.2016.10.043
   Rube CE, 2000, INT J RADIAT ONCOL, V47, P1033, DOI 10.1016/S0360-3016(00)00482-X
   RUBIN P, 1995, INT J RADIAT ONCOL, V33, P99, DOI 10.1016/0360-3016(95)00095-G
   Russell NS, 2015, RADIOTHER ONCOL, V116, P455, DOI 10.1016/j.radonc.2015.08.024
   Salmon H, 2012, J CLIN INVEST, V122, P899, DOI 10.1172/JCI45817
   Servais C, 2013, J PATHOL, V229, P198, DOI 10.1002/path.4103
   Sharma A, 2016, CLIN CANCER RES, V22, P4428, DOI 10.1158/1078-0432.CCR-15-2449
   Shen CJ, 2014, BMC CANCER, V14, P0, DOI 10.1186/1471-2407-14-532
   Siemionow M, 1999, PLAST RECONSTR SURG, V104, P1372, DOI 10.1097/00006534-199910000-00020
   Silzle T, 2004, INT J CANCER, V108, P173, DOI 10.1002/ijc.11542
   Song CW, 2015, INT J RADIAT ONCOL, V93, P166, DOI 10.1016/j.ijrobp.2015.05.016
   Song X, 2018, EBIOMEDICINE, V28, P105, DOI 10.1016/j.ebiom.2018.01.027
   Sonveaux P, 2003, CANCER RES, V63, P1012
   Speake WJ, 2005, EJSO-EUR J SURG ONC, V31, P869, DOI 10.1016/j.ejso.2005.05.016
   Sridharan V, 2016, BRIT J CANCER, V115, P252, DOI 10.1038/bjc.2016.166
   STONE HB, 1979, JNCI-J NATL CANCER I, V63, P1229
   Sung HK, 2006, BIOCHEM BIOPH RES CO, V345, P545, DOI 10.1016/j.bbrc.2006.04.121
   Susskind H, 2003, INT J RADIAT ONCOL, V56, P1161, DOI 10.1016/S0360-3016(03)00161-5
   Swartz MA, 2012, NAT REV CANCER, V12, P210, DOI 10.1038/nrc3186
   Tabachnyk M, 2012, ORAL ONCOL, V48, P594, DOI 10.1016/j.oraloncology.2012.01.024
   Tachiiri S, 2006, INT J RADIAT ONCOL, V64, P272, DOI 10.1016/j.ijrobp.2005.08.030
   Teitz-Tennenbaum S, 2008, J IMMUNOTHER, V31, P345, DOI 10.1097/CJI.0b013e318163628c
   Teng FF, 2015, TRANSL RES, V166, P721, DOI 10.1016/j.trsl.2015.06.019
   Timmerman RD, 2014, J CLIN ONCOL, V32, P2847, DOI 10.1200/JCO.2014.55.4675
   Tsai CS, 2007, INT J RADIAT ONCOL, V68, P499, DOI 10.1016/j.ijrobp.2007.01.041
   Turley SJ, 2015, NAT REV IMMUNOL, V15, P669, DOI 10.1038/nri3902
   Ungvari Z, 2013, J GERONTOL A-BIOL, V68, P1443, DOI 10.1093/gerona/glt057
   Vala IS, 2010, PLOS ONE, V5, P0, DOI 10.1371/journal.pone.0011222
   van Meir H, 2017, ONCOIMMUNOLOGY, V6, P0, DOI 10.1080/2162402X.2016.1267095
   Vanpouille-Box C, 2015, CANCER RES, V75, P2232, DOI 10.1158/0008-5472.CAN-14-3511
   Vatner RE, 2015, SEMIN RADIAT ONCOL, V25, P18, DOI 10.1016/j.semradonc.2014.07.008
   Verset L, 2015, RADIOTHER ONCOL, V116, P449, DOI 10.1016/j.radonc.2015.05.007
   Wagner-Ecker M, 2010, RADIAT ONCOL, V5, P0, DOI 10.1186/1748-717X-5-25
   Wang DW, 2017, EXP BIOL MED, V242, P429, DOI 10.1177/1535370216675068
   Wang HH, 2016, CANCER LETT, V375, P349, DOI 10.1016/j.canlet.2016.02.033
   Wang YY, 2016, RADIAT RES, V186, P153, DOI 10.1667/RR14445.1
   Wim L, 2016, RADIOTHER ONCOL, V119, P291, DOI 10.1016/j.radonc.2016.01.014
   Wunderlich R, 2015, CLIN EXP IMMUNOL, V179, P50, DOI 10.1111/cei.12344
   Xu JY, 2013, CANCER RES, V73, P2782, DOI 10.1158/0008-5472.CAN-12-3981
   Zhang B, 2017, SCI REP-UK, V7, P0, DOI 10.1038/s41598-017-09520-7
   Zhuang XB, 2016, ONCOL REP, V36, P2200, DOI 10.3892/or.2016.4990
   Znati CA, 2003, CLIN CANCER RES, V9, P5508
NR 157
TC 26
Z9 28
U1 0
U2 10
PU FRONTIERS MEDIA SA
PI LAUSANNE
PA AVENUE DU TRIBUNAL FEDERAL 34, LAUSANNE, CH-1015, SWITZERLAND
SN 1664-3224
EI 
J9 FRONT IMMUNOL
JI Front. Immunol.
PD JUL 26
PY 2018
VL 9
IS 
BP 
EP 
DI 10.3389/fimmu.2018.01679
PG 16
WC Immunology
SC Immunology
GA GO2XL
UT WOS:000439844000001
PM 30105016
DA 2023-09-23
ER

PT J
AU Liang, LZ
   Luo, HJ
   He, QF
   You, YY
   Fan, YP
   Liang, J
AF Liang, Lizhong
   Luo, Haiji
   He, Qifen
   You, Yingying
   Fan, Yunping
   Liang, Jun
TI Investigation of cancer-associated fibroblasts and p62 expression in oral cancer before and after chemotherapy
SO JOURNAL OF CRANIO-MAXILLOFACIAL SURGERY
LA English
DT Article
DE Oral squamous cell carcinoma; Cancer-associated fibroblasts; p62; Chemotherapy
ID squamous-cell carcinoma; tumor microenvironment; risk-factors; autophagy; chemoresistance
AB Purpose: The aim of this study is to investigate the expression of the autophagy protein p62 in oral squamous cell carcinoma (OSCC) cells before and after chemotherapy. We also detected cancer-associated fibroblasts (CAFs) in these OSCC samples to explore the roles of p62 and CAFs in chemotherapy. Materials and methods: Immunohistochemistry was used to analyze the expression of p62 and alpha-SMA in 26 paired OSCC samples before and after chemotherapy. The relationships between clinicopathological features, clinical outcome and the expression of these proteins were analyzed. Results: Our results indicated an increased stromal a-SMA expression after chemotherapy in OSCC samples. High p62 expression of OSCC cells closely correlated with stromal a-SMA expression after chemotherapy. Furthermore, the post-chemotherapy p62 expression was associated with the prognosis for OSCC patients. Conclusion: These results suggest that chemotherapy may increase CAFs in OSCC. High cytoplasmic p62 expression may serve as a poor prognostic marker for OSCC patients. (C) 2017 European Association for Cranio-Maxillo-Facial Surgery. Published by Elsevier Ltd. All rights reserved.
C1 [Liang, Lizhong; Fan, Yunping] Sun Yat Sen Univ, Affiliated Hosp 5, Dept ENT Head & Neck Oral & Maxillofacial Surg, 52 Meihua East Rd, Zhuhai 519000, Guangdong, Peoples R China.
   [Luo, Haiji; He, Qifen; You, Yingying; Liang, Jun] Sun Yat Sen Univ, Affiliated Hosp 5, Dept Stomatol, 52 Meihua East Rd, Zhuhai 519000, Guangdong, Peoples R China.
C3 Sun Yat Sen University; Sun Yat Sen University
RP Fan, YP (通讯作者)，Sun Yat Sen Univ, Affiliated Hosp 5, Dept ENT Head & Neck Oral & Maxillofacial Surg, 52 Meihua East Rd, Zhuhai 519000, Guangdong, Peoples R China.; Liang, J (通讯作者)，Sun Yat Sen Univ, Affiliated Hosp 5, Dept Stomatol, 52 Meihua East Rd, Zhuhai 519000, Guangdong, Peoples R China.
EM zhfanyp@163.com; liangjun@mail.sysu.edu.cn
FU Natural Science Foundation of Guangdong Province [2014A030310076]; Science and Technology Project of Guangdong Province [2016A020215031]
CR Adhauliya N, 2016, ORAL ONCOL, V61, P120, DOI 10.1016/j.oraloncology.2016.09.001
   Arai A, 2017, AM J CANCER RES, V7, P881
   Belounis A, 2006, BMC CANCER, V16, P891
   Carew Jennifer S, 2012, CANCER MANAG RES, V4, P357, DOI 10.2147/CMAR.S26133
   Castells M, 2012, INT J MOL SCI, V13, P9545, DOI 10.3390/ijms13089545
   Chen N, 2009, BBA-MOL CELL RES, V1793, P1516, DOI 10.1016/j.bbamcr.2008.12.013
   Furness S, 2011, COCHRANE DB SYST REV, V0, P0, DOI DOI 10.1002/14651858.CD006386.pub3
   Pons DG, 2015, FREE RADICAL BIO MED, V86, P67, DOI 10.1016/j.freeradbiomed.2015.04.032
   Gorsky M, 2004, ORAL SURG ORAL MED O, V98, P546, DOI 10.1016/j.tripleo.2003.12.041
   Hewitt G, 2016, AUTOPHAGY, V12, P1917, DOI 10.1080/15548627.2016.1210368
   Inui T, 2013, PLOS ONE, V8, P0, DOI 10.1371/journal.pone.0074398
   Klionsky DJ, 2016, AUTOPHAGY, V12, P1, DOI 10.1080/15548627.2015.1100356
   Kuzet SE, 2016, CELL TISSUE RES, V365, P607, DOI 10.1007/s00441-016-2467-x
   Lei Y, 2016, ONCOGENE, V35, P4698, DOI 10.1038/onc.2016.11
   Liang LZ, 2012, J ORAL PATHOL MED, V41, P621, DOI 10.1111/j.1600-0714.2012.01171.x
   Lin NN, 2017, J ORAL PATHOL MED, V46, P21, DOI 10.1111/jop.12452
   Liu JL, 2014, BRIT J CANCER, V111, P944, DOI 10.1038/bjc.2014.355
   Llewellyn CD, 2001, ORAL ONCOL, V37, P401, DOI 10.1016/S1368-8375(00)00135-4
   Ma B, 2013, J ORAL PATHOL MED, V42, P774, DOI 10.1111/jop.12066
   Madar S, 2013, TRENDS MOL MED, V19, P447, DOI 10.1016/j.molmed.2013.05.004
   Mezawa Y, 2016, CELL TISSUE RES, V365, P675, DOI 10.1007/s00441-016-2471-1
   Pickering CR, 2013, CANCER DISCOV, V3, P770, DOI 10.1158/2159-8290.CD-12-0537
   Piya S, 2017, AUTOPHAGY, V13, P214, DOI 10.1080/15548627.2016.1245263
   Puissant A, 2012, AM J CANCER RES, V2, P397
   Siegel RL, 2017, CA-CANCER J CLIN, V67, P7, DOI 10.3322/caac.21387
   Sun Y, 2015, MED RES REV, V35, P408, DOI 10.1002/med.21338
   Young ARJ, 2009, GENE DEV, V23, P798, DOI 10.1101/gad.519709
   Zhao HY, 2016, ELIFE, V5, P0, DOI 10.7554/eLife.10250
   Zhong ZY, 2016, CELL, V166, P288, DOI 10.1016/j.cell.2016.05.051
NR 29
TC 14
Z9 14
U1 1
U2 15
PU CHURCHILL LIVINGSTONE
PI EDINBURGH
PA JOURNAL PRODUCTION DEPT, ROBERT STEVENSON HOUSE, 1-3 BAXTERS PLACE, LEITH WALK, EDINBURGH EH1 3AF, MIDLOTHIAN, SCOTLAND
SN 1010-5182
EI 1878-4119
J9 J CRANIO MAXILL SURG
JI J. Cranio-MaxilloFac. Surg.
PD APR 15
PY 2018
VL 46
IS 4
BP 605
EP 610
DI 10.1016/j.jcms.2017.12.016
PG 6
WC Dentistry, Oral Surgery & Medicine; Surgery
SC Dentistry, Oral Surgery & Medicine; Surgery
GA GC1GQ
UT WOS:000429529200012
PM 29439841
DA 2023-09-23
ER

PT J
AU Alvarez-Teijeiro, S
   Garcia-Inclan, C
   Villaronga, MA
   Casado, P
   Hermida-Prado, F
   Granda-Diaz, R
   Rodrigo, JP
   Calvo, F
   del-Rio-Ibisate, N
   Gandarillas, A
   Moris, F
   Hermsen, M
   Cutillas, P
   Garcia-Pedrero, JM
AF Alvarez-Teijeiro, Saul
   Garcia-Inclan, Cristina
   Angeles Villaronga, M.
   Casado, Pedro
   Hermida-Prado, Francisco
   Granda-Diaz, Rocio
   Rodrigo, Juan P.
   Calvo, Fernando
   del-Rio-Ibisate, Nagore
   Gandarillas, Alberto
   Moris, Francisco
   Hermsen, Mario
   Cutillas, Pedro
   Garcia-Pedrero, Juana M.
TI Factors Secreted by Cancer-Associated Fibroblasts that Sustain Cancer Stem Properties in Head and Neck Squamous Carcinoma Cells as Potential Therapeutic Targets
SO CANCERS
LA English
DT Article
DE head and neck squamous cell carcinoma; cancer-associated fibroblasts; cancer stem cells; tumor microenvironment; secretome; therapeutic target
ID epithelial-mesenchymal transition; tumor microenvironment; binding-proteins; down-regulation; growth; receptor; activation; expression; markers; tissue
AB This study investigates for the first time the crosstalk between stromal fibroblasts and cancer stem cell (CSC) biology in head and neck squamous cell carcinomas (HNSCC), with the ultimate goal of identifying effective therapeutic targets. The effects of conditioned media from cancer-associated fibroblasts (CAFs) and normal fibroblasts (NFs) on the CSC phenotype were assessed by combining functional and expression analyses in HNSCC-derived cell lines. Further characterization of CAFs and NFs secretomes by mass spectrometry was followed by pharmacologic target inhibition. We demonstrate that factors secreted by CAFs but not NFs, in the absence of serum/supplements, robustly increased anchorage-independent growth, tumorsphere formation, and CSC-marker expression. Modulators of epidermal growth factor receptor (EGFR), insulin-like growth factor receptor (IGFR), and platelet-derived growth factor receptor (PDGFR) activity were identified as paracrine cytokines/factors differentially secreted between CAFs and NFs, in a mass spectrometry analysis. Furthermore, pharmacologic inhibition of EGFR, IGFR, and PDGFR significantly reduced CAF-induced tumorsphere formation and anchorage-independent growth suggesting a role of these receptor tyrosine kinases in sustaining the CSC phenotype. These findings provide novel insights into tumor stroma-CSC communication, and potential therapeutic targets to effectively block the CAF-enhanced CSC niche signaling circuit.
C1 [Alvarez-Teijeiro, Saul; Garcia-Inclan, Cristina; Angeles Villaronga, M.; Hermida-Prado, Francisco; Granda-Diaz, Rocio; Rodrigo, Juan P.; del-Rio-Ibisate, Nagore; Hermsen, Mario; Garcia-Pedrero, Juana M.] Univ Oviedo, Dept Otolaryngol, Hosp Univ Cent Asturias, Oviedo 33011, Spain.
   [Alvarez-Teijeiro, Saul; Garcia-Inclan, Cristina; Angeles Villaronga, M.; Hermida-Prado, Francisco; Granda-Diaz, Rocio; Rodrigo, Juan P.; del-Rio-Ibisate, Nagore; Hermsen, Mario; Garcia-Pedrero, Juana M.] Univ Oviedo, Inst Invest Sanitaria Principado Asturias, Oviedo 33011, Spain.
   [Alvarez-Teijeiro, Saul; Garcia-Inclan, Cristina; Angeles Villaronga, M.; Hermida-Prado, Francisco; Granda-Diaz, Rocio; Rodrigo, Juan P.; del-Rio-Ibisate, Nagore; Hermsen, Mario; Garcia-Pedrero, Juana M.] Univ Oviedo, Inst Univ Oncol Principado Asturias, Oviedo 33011, Spain.
   [Alvarez-Teijeiro, Saul; Angeles Villaronga, M.; Rodrigo, Juan P.; Hermsen, Mario; Garcia-Pedrero, Juana M.] CIBERONC, Madrid 28029, Spain.
   [Casado, Pedro; Cutillas, Pedro] Queen Mary Univ London, Cell Signalling & Prote Grp, Barts Canc Inst, London EC1M 6BQ, England.
   [Calvo, Fernando] Inst Canc Res, Tumour Microenvironm Team, Div Canc Biol, 237 Fulham Rd, London SW3 6JB, England.
   [Gandarillas, Alberto] Inst Invest Marques Valdecilla IDIVAL, Cell Cycle Stem Cell Fate & Canc Lab, Santander 39011, Spain.
   [Moris, Francisco] EntreChem SL, Vivero Ciencias Salud, Oviedo 33011, Spain.
C3 Central University Hospital Asturias; University of Oviedo; University of Oviedo; University of Oviedo; Instituto Universitario de Oncologia de Asturias; CIBER - Centro de Investigacion Biomedica en Red; CIBERONC; University of London; Queen Mary University London; Royal Marsden NHS Foundation Trust; University of London; Institute of Cancer Research - UK; Hospital Universitario Marques de Valdecilla (HUMV)
RP Alvarez-Teijeiro, S; Garcia-Pedrero, JM (通讯作者)，Univ Oviedo, Dept Otolaryngol, Hosp Univ Cent Asturias, Oviedo 33011, Spain.; Alvarez-Teijeiro, S; Garcia-Pedrero, JM (通讯作者)，Univ Oviedo, Inst Invest Sanitaria Principado Asturias, Oviedo 33011, Spain.; Alvarez-Teijeiro, S; Garcia-Pedrero, JM (通讯作者)，Univ Oviedo, Inst Univ Oncol Principado Asturias, Oviedo 33011, Spain.; Alvarez-Teijeiro, S; Garcia-Pedrero, JM (通讯作者)，CIBERONC, Madrid 28029, Spain.
EM s.alvarezteijeiro@qmul.ac.uk; cristinagarciainclan@gmail.com; angelesvillaronga@gmail.com; p.m.casado-izquierdo@qmul.ac.uk; franjhermida@gmail.com; rocigd281@gmail.com; juanpablo.rodrigo@sespa.es; fernando.calvo@icr.ac.uk; nagoredelrio@gmail.com; agandarillas@idival.org; fmv@entrechem.com; mariohermsen@gmail.com; p.cutillas@qmul.ac.uk; juanagp.finba@gmail.com
FU Plan Nacional de I+D+I 2013-2016 ISCIII [PI13/00259, PI16/00280]; Principado de Asturias [GRUPIN14-003]; Fundacion Merck Salud [17-CC-008]; Instituto de Investigacion Sanitaria del Principado de Asturias (ISPA); FEDER from the European Union; ISCIII [FI12/00415, CD13/00157]; CIBERONC Spain [CB16/12/00390]
CR Ahmad A, 2011, BREAST CANCER RES TR, V126, P15, DOI 10.1007/s10549-010-0883-2
   Albini A, 2007, NAT REV CANCER, V7, P139, DOI 10.1038/nrc2067
   Alcolea MP, 2012, MOL CELL PROTEOMICS, V11, P453, DOI 10.1074/mcp.M112.017483
   Ang KK, 2002, CANCER RES, V62, P7350
   [Anonymous], 1994, KERATINOCYTE METHODS, V0, P0
   [Anonymous], 1999, HUMAN CELL CULTURE, V0, P0
   Bartram I, 2015, BMC CANCER, V15, P0, DOI 10.1186/s12885-015-1677-z
   Beattie J, 2006, BIOCHEM J, V395, P1, DOI 10.1042/BJ20060086
   Bello IO, 2011, ORAL ONCOL, V47, P33, DOI 10.1016/j.oraloncology.2010.10.013
   Calvo F, 2013, NAT CELL BIOL, V15, P637, DOI 10.1038/ncb2756
   Chaffer CL, 2013, CELL, V154, P61, DOI 10.1016/j.cell.2013.06.005
   Chaffer CL, 2011, P NATL ACAD SCI USA, V108, P7950, DOI 10.1073/pnas.1102454108
   Curry JM, 2014, SEMIN ONCOL, V41, P217, DOI 10.1053/j.seminoncol.2014.03.003
   Cutillas PR, 2007, MOL CELL PROTEOMICS, V6, P1560, DOI 10.1074/mcp.M700037-MCP200
   de Bont JM, 2008, INT J CANCER, V123, P594, DOI 10.1002/ijc.23558
   De Wever O, 2003, J PATHOL, V200, P429, DOI 10.1002/path.1398
   Devarajan E, 2012, INT J CANCER, V131, P1023, DOI 10.1002/ijc.26493
   Donnarumma E, 2017, ONCOTARGET, V8, P19592, DOI 10.18632/oncotarget.14752
   Fan SL, 2016, ONCOTARGETS THER, V9, P2795, DOI 10.2147/OTT.S98991
   Firth SM, 2002, ENDOCR REV, V23, P824, DOI 10.1210/er.2001-0033
   Giannoni E, 2010, CANCER RES, V70, P6945, DOI 10.1158/0008-5472.CAN-10-0785
   GRANDIS JR, 1993, CANCER RES, V53, P3579
   Hanahan D, 2012, CANCER CELL, V21, P309, DOI 10.1016/j.ccr.2012.02.022
   Hanahan D, 2011, CELL, V144, P646, DOI 10.1016/j.cell.2011.02.013
   He KJ, 2011, MOL CANCER THER, V10, P938, DOI 10.1158/1535-7163.MCT-10-1120
   ISHITOYA J, 1989, BRIT J CANCER, V59, P559, DOI 10.1038/bjc.1989.113
   Johnson SK, 2009, WORLD J GASTROENTERO, V15, P3355, DOI 10.3748/wjg.15.3355
   JONES JI, 1995, ENDOCR REV, V16, P3, DOI 10.1210/er.16.1.3
   Joyce JA, 2009, NAT REV CANCER, V9, P239, DOI 10.1038/nrc2618
   Koczorowska MM, 2016, MOL ONCOL, V10, P40, DOI 10.1016/j.molonc.2015.08.001
   Kong DJ, 2008, STEM CELLS, V26, P1425, DOI 10.1634/stemcells.2007-1076
   Kong DJ, 2010, PLOS ONE, V5, P0, DOI 10.1371/journal.pone.0012445
   Kong DJ, 2009, STEM CELLS, V27, P1712, DOI 10.1002/stem.101
   Koontongkaew S, 2013, J CANCER, V4, P66, DOI 10.7150/jca.5112
   Liu AA, 2014, TUMOR BIOL, V35, P12459, DOI 10.1007/s13277-014-2564-y
   Liu HX, 2015, J ZHEJIANG UNIV-SC B, V16, P10, DOI 10.1631/jzus.B1400172
   Liu HP, 2010, P NATL ACAD SCI USA, V107, P18115, DOI 10.1073/pnas.1006732107
   Ma L, 2013, FEBS J, V280, P2027, DOI 10.1111/febs.12226
   Marimuthu A, 2013, BBA-PROTEINS PROTEOM, V1834, P2308, DOI 10.1016/j.bbapap.2013.04.029
   Martinez-Cruzado L, 2016, SCI REP-UK, V6, P0, DOI 10.1038/srep27878
   Mohan S, 2002, J ENDOCRINOL, V175, P19, DOI 10.1677/joe.0.1750019
   Mueller MM, 2004, NAT REV CANCER, V4, P839, DOI 10.1038/nrc1477
   Okada A, 2012, CELL PHYSIOL BIOCHEM, V29, P241, DOI 10.1159/000337605
   Sato Y, 2015, J CLIN PATHOL, V68, P795, DOI 10.1136/jclinpath-2015-202987
   Sethi S, 2011, TRANSL ONCOL, V4, P212, DOI 10.1593/tlo.10244
   Shimoda M, 2014, NAT CELL BIOL, V16, P889, DOI 10.1038/ncb3021
   Tornin J, 2016, ONCOTARGET, V7, P30935, DOI 10.18632/oncotarget.8817
   Unger C, 2017, ONCOGENE, V36, P5341, DOI 10.1038/onc.2017.116
   Vered M, 2010, CANCER SCI, V101, P274, DOI 10.1111/j.1349-7006.2009.01357.x
   Vermeulen L, 2010, NAT CELL BIOL, V12, P468, DOI 10.1038/ncb2048
   Wang ZW, 2007, CANCER RES, V67, P11377, DOI 10.1158/0008-5472.CAN-07-2803
   Wang Z, 2010, BBA-REV CANCER, V1806, P122, DOI 10.1016/j.bbcan.2010.04.003
   Wang ZW, 2009, CURR DRUG TARGETS, V10, P38, DOI 10.2174/138945009787122914
   Weiland A, 2012, NEOPLASMA, V59, P719, DOI 10.4149/neo_2012_091
   Weiswald LB, 2015, NEOPLASIA, V17, P1, DOI 10.1016/j.neo.2014.12.004
   Wu CC, 2010, MOL CELL PROTEOMICS, V9, P1100, DOI 10.1074/mcp.M900398-MCP200
   Zhao WP, 2016, ONCOL REP, V35, P1483, DOI 10.3892/or.2015.4516
NR 57
TC 35
Z9 37
U1 0
U2 9
PU MDPI
PI BASEL
PA ST ALBAN-ANLAGE 66, CH-4052 BASEL, SWITZERLAND
SN 
EI 2072-6694
J9 CANCERS
JI Cancers
PD SEP 15
PY 2018
VL 10
IS 9
BP 
EP 
DI 10.3390/cancers10090334
PG 17
WC Oncology
SC Oncology
GA GX9QQ
UT WOS:000448139800058
PM 30227608
DA 2023-09-23
ER

PT J
AU Whiteside, TL
AF Whiteside, Theresa L.
TI Exosome and mesenchymal stem cell cross-talk in the tumor microenvironment
SO SEMINARS IN IMMUNOLOGY
LA English
DT Review
DE Mesenchymal stem cells (MSCs); Tumor-derived exosomes (TEX); TEX-driven re-programming; MSC-derived exosomes; Tumor microenvironment (TME); Immune modulation in the TME
ID marrow stromal cells; extracellular vesicles; immune-responses; messenger-rnas; leukemia-cells; cancer; angiogenesis; microvesicles; proliferation; phenotype
AB Mesenchymal stem cells (MSCs) are a major component of the tumor microenvironment (TME) and play a key role in promoting tumor progression. The tumor uses exosomes to co-opt MSCs and re-program their functional profile from normally trophic to pro-tumorigenic. These tumor-derived small vesicles called "TEX" carry and deliver a cargo rich in proteins and nucleic acids to MSCs. Upon interactions with surface receptors on MSCs and uptake of the exosome cargo by MSCs, molecular, transcriptional and translational changes occur that convert MSCs into producers of factors that are necessary for tumor growth and that also alter functions of non-tumor cells in the TME. The MSCs re-programmed by TEX become avid producers of their own exosomes that carry and deliver mRNA and miRNA species as well as molecular signals not only back to tumor cells, directly enhancing their growth, but also horizontally to fibroblasts, endothelial cells and immune cells in the TME, indirectly enhancing their pro-tumor functions. TEX-driven cross-talk of MSCs with immune cells blocks their anti-tumor activity and/or converts them into suppressor cells. MSCs re-programmed by TEX mediate pro-angiogenic activity and convert stromal cells into cancer-associated fibroblasts (CAFs). Although MSCs have a potential to exert anti-tumor activities, they largely provide service to the tumor using the multidirectional communication system established by exosomes in the TME. Future therapeutic options consider disruption of this complex vicious cycle by either molecular or gene-regulated silencing of pro-tumor effects mediated by MSCs in the TME.
C1 [Whiteside, Theresa L.] Univ Pittsburgh, Sch Med, 5117 Ctr Ave,Suite 1-27, Pittsburgh, PA 15213 USA.
   [Whiteside, Theresa L.] Univ Pittsburgh, UPMC Hillman Canc Ctr, 5117 Ctr Ave,Suite 1-27, Pittsburgh, PA 15213 USA.
C3 Pennsylvania Commonwealth System of Higher Education (PCSHE); University of Pittsburgh; Pennsylvania Commonwealth System of Higher Education (PCSHE); University of Pittsburgh
RP Whiteside, TL (通讯作者)，Univ Pittsburgh, Sch Med, 5117 Ctr Ave,Suite 1-27, Pittsburgh, PA 15213 USA.; Whiteside, TL (通讯作者)，Univ Pittsburgh, UPMC Hillman Canc Ctr, 5117 Ctr Ave,Suite 1-27, Pittsburgh, PA 15213 USA.
EM whitesidetl@upmc.edu
FU NIH [R0-1 CA168628, R21 CA205644]
CR Abels ER, 2016, CELL MOL NEUROBIOL, V36, P301, DOI 10.1007/s10571-016-0366-z
   Aggarwal S, 2005, BLOOD, V105, P1815, DOI 10.1182/blood-2004-04-1559
   Allavena P, 2008, IMMUNOL REV, V222, P155, DOI 10.1111/j.1600-065X.2008.00607.x
   Amarnath S, 2015, STEM CELLS, V33, P1200, DOI 10.1002/stem.1934
   Ambros V, 2004, NATURE, V431, P350, DOI 10.1038/nature02871
   Anderson JD, 2016, STEM CELLS, V34, P601, DOI 10.1002/stem.2298
   [Anonymous], 2014, J EXTRACELL VESICLES, V0, P0
   Anthony BA, 2014, TRENDS IMMUNOL, V35, P32, DOI 10.1016/j.it.2013.10.002
   Bartel DP, 2004, CELL, V116, P281, DOI 10.1016/S0092-8674(04)00045-5
   Bartholomew A, 2002, EXP HEMATOL, V30, P42, DOI 10.1016/S0301-472X(01)00769-X
   Bernardo ME, 2012, BONE MARROW TRANSPL, V47, P164, DOI 10.1038/bmt.2011.81
   Borger V, 2017, INT J MOL SCI, V18, P0, DOI 10.3390/ijms18071450
   Boyiadzis M, 2017, LEUKEMIA, V31, P1259, DOI 10.1038/leu.2017.91
   Boyiadzis M, 2015, BLOOD REV, V29, P281, DOI 10.1016/j.blre.2015.01.004
   Bruno S, 2014, FRONT IMMUNOL, V5, P0, DOI 10.3389/fimmu.2014.00382
   Bruno S, 2013, STEM CELLS DEV, V22, P0, DOI 10.1089/scd.2012.0304
   Burrello J, 2016, FRONT CELL DEV BIOL, V4, P0, DOI 10.3389/fcell.2016.00083
   Chamberlain G, 2007, STEM CELLS, V25, P2739, DOI 10.1634/stemcells.2007-0197
   Chen HW, 2013, J IMMUNOL, V190, P5065, DOI 10.4049/jimmunol.1202775
   Chen TS, 2010, NUCLEIC ACIDS RES, V38, P215, DOI 10.1093/nar/gkp857
   Chen WC, 2016, IMMUNOL RES, V64, P831, DOI 10.1007/s12026-016-8798-6
   Cho JA, 2012, INT J ONCOL, V40, P130, DOI 10.3892/ijo.2011.1193
   Choi D, 2017, SEMIN CELL DEV BIOL, V67, P11, DOI 10.1016/j.semcdb.2017.01.003
   Chowdhury R, 2015, ONCOTARGET, V6, P715, DOI 10.18632/oncotarget.2711
   Cocucci E, 2015, TRENDS CELL BIOL, V25, P364, DOI 10.1016/j.tcb.2015.01.004
   Colak S, 2017, TRENDS CANCER, V3, P56, DOI 10.1016/j.trecan.2016.11.008
   Conforti A, 2014, STEM CELLS DEV, V23, P2591, DOI 10.1089/scd.2014.0091
   Corrado C, 2014, CANCER LETT, V348, P71, DOI 10.1016/j.canlet.2014.03.009
   Del Fattore A, 2015, CELL TRANSPLANT, V24, P2615, DOI 10.3727/096368915X687543
   Dews M, 2006, NAT GENET, V38, P1060, DOI 10.1038/ng1855
   Di Nicola M, 2002, BLOOD, V99, P3838, DOI 10.1182/blood.V99.10.3838
   Di Trapani M, 2016, SCI REP-UK, V6, P0, DOI 10.1038/srep24120
   Dostert G, 2017, FRONT CELL DEV BIOL, V5, P0, DOI 10.3389/fcell.2017.00006
   El Omar R, 2014, TISSUE ENG PART B-RE, V20, P523, DOI 10.1089/ten.teb.2013.0664
   English K, 2009, CLIN EXP IMMUNOL, V156, P149, DOI 10.1111/j.1365-2249.2009.03874.x
   Fabbri M, 2012, P NATL ACAD SCI USA, V109, PE2110, DOI 10.1073/pnas.1209414109
   Gong M, 2017, ONCOTARGET, V8, P45200, DOI 10.18632/oncotarget.16778
   Grange C, 2011, CANCER RES, V71, P5346, DOI 10.1158/0008-5472.CAN-11-0241
   Haga H, 2015, J EXTRACELL VESICLES, V4, P0, DOI 10.3402/jev.v4.24900
   Hong CS, 2016, J EXTRACELL VESICLES, V5, P0, DOI 10.3402/jev.v5.29289
   Hong CS, 2014, FRONT IMMUNOL, V5, P0, DOI 10.3389/fimmu.2014.00160
   Hong CS, 2017, SCI REP, V0, P0
   Hoshino A, 2015, NATURE, V527, P329, DOI 10.1038/nature15756
   Huan J, 2013, CANCER RES, V73, P918, DOI 10.1158/0008-5472.CAN-12-2184
   Johnson SM, 2016, BLOOD, V128, P453, DOI 10.1182/blood-2015-12-688051
   Kahlert C, 2014, J BIOL CHEM, V289, P3869, DOI 10.1074/jbc.C113.532267
   Katakowski M, 2013, CANCER LETT, V335, P201, DOI 10.1016/j.canlet.2013.02.019
   Keller S, 2011, J TRANSL MED, V9, P0, DOI 10.1186/1479-5876-9-86
   Kilpinen L, 2013, J EXTRACELL VESICLES, V2, P0, DOI 10.3402/jev.v2i0.21927
   Ko SF, 2015, STEM CELLS INT, V2015, P0, DOI 10.1155/2015/853506
   Kumar B, 2017, LEUKEMIA, V0, P0, DOI DOI 10.1038/1eu.2017.259
   Kumar B, 2016, BBA-MOL CELL RES, V1863, P464, DOI 10.1016/j.bbamcr.2015.09.017
   Lai Ruenn Chai, 2012, INT J PROTEOMICS, V2012, P971907, DOI 10.1155/2012/971907
   Lai RC, 2010, STEM CELL RES, V4, P214, DOI 10.1016/j.scr.2009.12.003
   Lazennec G, 2008, STEM CELLS, V26, P1387, DOI 10.1634/stemcells.2007-1006
   Lazennec G, 2016, BBA-REV CANCER, V1866, P290, DOI 10.1016/j.bbcan.2016.10.004
   Le Blanc K, 2005, BIOL BLOOD MARROW TR, V11, P321, DOI 10.1016/j.bbmt.2005.01.005
   Lee JK, 2013, PLOS ONE, V8, P0, DOI 10.1371/journal.pone.0084256
   Li P, 2017, THERANOSTICS, V7, P789, DOI 10.7150/thno.18133
   Li XX, 2016, J HEMATOL ONCOL, V9, P0, DOI 10.1186/s13045-016-0269-y
   Lindoso RS, 2015, ONCOTARGET, V6, P7959, DOI 10.18632/oncotarget.3503
   Liu Y, 2016, CANCER LETT, V370, P125, DOI 10.1016/j.canlet.2015.10.011
   Lo Cicero A, 2015, CURR OPIN CELL BIOL, V35, P69, DOI 10.1016/j.ceb.2015.04.013
   Lopatina T, 2016, FRONT ONCOL, V6, P0, DOI 10.3389/fonc.2016.00125
   Ludwig S, 2017, CLIN CANCER RES, V23, P4843, DOI 10.1158/1078-0432.CCR-16-2819
   Luga V, 2013, CANCER RES, V73, P6843, DOI 10.1158/0008-5472.CAN-13-1791
   Lugini L, 2016, ONCOTARGET, V7, P50086, DOI 10.18632/oncotarget.10574
   Marigo I, 2011, SEMIN IMMUNOPATHOL, V33, P593, DOI 10.1007/s00281-011-0267-7
   Marote A, 2016, FRONT PHARMACOL, V7, P0, DOI 10.3389/fphar.2016.00231
   McBride JD, 2017, STEM CELLS DEV, V26, P1384, DOI 10.1089/scd.2017.0087
   Meng FY, 2007, GASTROENTEROLOGY, V133, P647, DOI 10.1053/j.gastro.2007.05.022
   Mokarizadeh A, 2012, IMMUNOL LETT, V147, P47, DOI 10.1016/j.imlet.2012.06.001
   Mulcahy LA, 2014, J EXTRACELL VESICLES, V3, P0, DOI 10.3402/jev.v3.24641
   Muller L, 2017, ONCOIMMUNOLOGY, V6, P0, DOI 10.1080/2162402X.2016.1261243
   Muller L, 2016, SCI REP-UK, V6, P0, DOI 10.1038/srep20254
   Narayanan R, 2016, STEM CELLS INT, V2016, P0, DOI 10.1155/2016/3808674
   Neviani P, 2015, FRONT MED-LAUSANNE, V2, P0, DOI 10.3389/fmed.2015.00047
   Norozi F, 2016, TUMOR BIOL, V37, P11679, DOI 10.1007/s13277-016-5187-7
   Ohyashiki JH, 2016, CURR OPIN HEMATOL, V23, P268, DOI 10.1097/MOH.0000000000000235
   Ono M, 2014, SCI SIGNAL, V7, P0, DOI 10.1126/scisignal.2005231
   Paggetti J, 2015, BLOOD, V126, P1106, DOI 10.1182/blood-2014-12-618025
   Pakravan K, 2017, CELL ONCOL, V40, P457, DOI 10.1007/s13402-017-0335-7
   Phinney DG, 2017, STEM CELLS, V35, P2103
   Phinney DG, 2015, NAT COMMUN, V6, P0, DOI 10.1038/ncomms9472
   Pittenger MF, 2004, CIRC RES, V95, P9, DOI 10.1161/01.RES.0000135902.99383.6f
   Pittenger MF, 1999, SCIENCE, V284, P143, DOI 10.1126/science.284.5411.143
   Raposo G, 2013, J CELL BIOL, V200, P373, DOI 10.1083/jcb.201211138
   Ridge SM, 2017, MOL CANCER, V16, P0, DOI 10.1186/s12943-017-0597-8
   Robbins PD, 2014, NAT REV IMMUNOL, V14, P195, DOI 10.1038/nri3622
   Roccaro AM, 2013, J CLIN INVEST, V123, P1542, DOI 10.1172/JCI66517
   Sanchez CA, 2016, ONCOTARGET, V7, P3993, DOI 10.18632/oncotarget.6540
   Sharma A, 2014, J THEOR BIOL, V357, P143, DOI 10.1016/j.jtbi.2014.05.019
   Shi S, 2016, AM J CANCER RES, V6, P459
   Sia D, 2014, CURR PHARM DESIGN, V20, P2834, DOI 10.2174/13816128113199990590
   Simpson RJ, 2012, J EXTRACELL VESICLES, V1, P0, DOI 10.3402/jev.v1i0.18374
   Skog J, 2008, NAT CELL BIOL, V10, P1470, DOI 10.1038/ncb1800
   Syn N, 2016, TRENDS PHARMACOL SCI, V37, P606, DOI 10.1016/j.tips.2016.04.006
   Szczepanski MJ, 2011, HAEMATOL-HEMATOL J, V96, P1302, DOI 10.3324/haematol.2010.039743
   Teixeira FG, 2013, CELL MOL LIFE SCI, V70, P3871, DOI 10.1007/s00018-013-1290-8
   Teng XM, 2015, CELL PHYSIOL BIOCHEM, V37, P2415, DOI 10.1159/000438594
   Timmers L, 2008, STEM CELL RES, V1, P129, DOI 10.1016/j.scr.2008.02.002
   Valadi H, 2007, NAT CELL BIOL, V9, P654, DOI 10.1038/ncb1596
   Vallabhaneni KC, 2015, ONCOTARGET, V6, P4953, DOI 10.18632/oncotarget.3211
   Waterman RS, 2012, PLOS ONE, V7, P0, DOI 10.1371/journal.pone.0045590
   Webber JP, 2015, ONCOGENE, V34, P319, DOI 10.1038/onc.2013.560
   Webber J, 2010, CANCER RES, V70, P9621, DOI 10.1158/0008-5472.CAN-10-1722
   Wen S, 2016, LEUKEMIA, V30, P2221, DOI 10.1038/leu.2016.107
   Wen SW, 2016, CANCER RES, V76, P6816, DOI 10.1158/0008-5472.CAN-16-0868
   Whiteside TL, 2017, LEUKEMIA, V31, P2277, DOI 10.1038/leu.2017.248
   Whiteside TL, 2017, CLIN EXP IMMUNOL, V189, P259, DOI 10.1111/cei.12974
   Whiteside TL, 2016, ADV CLIN CHEM, V74, P103, DOI 10.1016/bs.acc.2015.12.005
   Whiteside TL, 2016, J CLIN INVEST, V126, P1216, DOI 10.1172/JCI81136
   Whiteside TL, 2015, EXPERT REV MOL DIAGN, V0, P1
   Yang YY, 2015, INT J ONCOL, V47, P244, DOI 10.3892/ijo.2015.3001
   Yeo RWY, 2013, ADV DRUG DELIVER REV, V65, P336, DOI 10.1016/j.addr.2012.07.001
   Zhang B, 2014, STEM CELLS DEV, V23, P1233, DOI 10.1089/scd.2013.0479
   Zhou H, 2010, BIOL BLOOD MARROW TR, V16, P403, DOI 10.1016/j.bbmt.2009.11.006
   Zhou YZ, 2013, CYTOTHERAPY, V15, P1195, DOI 10.1016/j.jcyt.2013.05.009
   Zhu W, 2012, CANCER LETT, V315, P28, DOI 10.1016/j.canlet.2011.10.002
NR 119
TC 189
Z9 205
U1 2
U2 43
PU ACADEMIC PRESS LTD- ELSEVIER SCIENCE LTD
PI LONDON
PA 24-28 OVAL RD, LONDON NW1 7DX, ENGLAND
SN 1044-5323
EI 1096-3618
J9 SEMIN IMMUNOL
JI Semin. Immunol.
PD FEB 15
PY 2018
VL 35
IS C
BP 69
EP 79
DI 10.1016/j.smim.2017.12.003
PG 11
WC Immunology
SC Immunology
GA GC4LX
UT WOS:000429757100009
PM 29289420
DA 2023-09-23
ER

PT J
AU Young, MK
   Rodenhizer, D
   Dean, T
   D'Arcangelo, E
   Xu, B
   Ailles, L
   McGuigan, AP
AF Young, Miki
   Rodenhizer, Darren
   Dean, Teresa
   D'Arcangelo, Elisa
   Xu, Bin
   Ailles, Laurie
   McGuigan, Alison P.
TI A TRACER 3D Co-Culture tumour model for head and neck cancer
SO BIOMATERIALS
LA English
DT Article
DE Tissue-engineered tumour; Cancer-associated-fibroblast; TRACER; Cellular invasion; cancer; Tissue mimetic platform
ID squamous-cell carcinoma; mesenchymal transition; stromal fibroblasts; invasion; microenvironment; culture; growth; progression; metastasis; spheroids
AB Cancer-associated fibroblasts (CAFs) are a key component of the tumour microenvironment and have been shown to play an important role in the progression of cancer. To probe these tumour-stroma interactions, we incorporated CAFs derived from head and neck cancer patients and squamous carcinoma cells of the hypopharynx (FaDu) into the Tissue Roll for the Analysis of Cellular Environment and Response (TRACER) platform to establish a co-culture platform that simulates the CAF-tumour micro environmental interactions in head and neck tumours. TRACER culture involves infiltrating cells into a thin fibrous scaffold and then rolling the resulting biocomposite around a mandrel to generate a 3D and layered structure. Patterning the fibrous scaffold biocomposite during fabrication enables control over the specific location of different cell populations in the rolled configuration. Here, we optimized the seeding densities and configurations of the CAF and FaDu cell tissue sections to enable a robust 3D co-culture system under normoxic conditions. Co-culture of CAFs with FaDu cells produced negligible effects on radiation resistance, but did produce increases in proliferation rate and invasive cell migration at 24 and 48 h of culture. Our study provides the basis for use of our in vitro co-culture TRACER model to investigate the tumour-stroma interactions, and to bridge the translational gap between preclinical and clinical studies. (C) 2018 Elsevier Ltd. All rights reserved.
C1 [Dean, Teresa; D'Arcangelo, Elisa; Xu, Bin; McGuigan, Alison P.] Univ Toronto, Inst Biomat & Biomed Engn, 200 Coll St, Toronto, ON M5S 3E5, Canada.
   [Young, Miki; Rodenhizer, Darren; McGuigan, Alison P.] Univ Toronto, Dept Chem Engn & Appl Chem, 200 Coll St, Toronto, ON M5S 3E5, Canada.
   [Ailles, Laurie] Univ Hlth Network, Princess Margaret Canc Ctr, Toronto, ON, Canada.
C3 University of Toronto; University of Toronto; University of Toronto; University Health Network Toronto; Princess Margaret Cancer Centre
RP McGuigan, AP (通讯作者)，Univ Toronto, Dept Chem Engn & Appl Chem, 200 Coll St, Toronto, ON M5S 3E5, Canada.
EM alison.mcguigan@utoronto.ca
FU Natural Science and Engineering Council Discovery Accelerator Supplement, Canada [RGPIN-314056]; Queen Elizabeth II Fellowship; NSERC CREATE M3 fellowship; NSERC PGS D fellowship; Trillium Fellowship
CR Allinen M, 2004, CANCER CELL, V6, P17, DOI 10.1016/j.ccr.2004.06.010
   Amann A, 2014, PLOS ONE, V9, P0, DOI 10.1371/journal.pone.0092511
   Bello IO, 2011, ORAL ONCOL, V47, P33, DOI 10.1016/j.oraloncology.2010.10.013
   Bender BF, 2016, LAB CHIP, V16, P1505, DOI 10.1039/c5lc01569c
   Bhowmick NA, 2004, NATURE, V432, P332, DOI 10.1038/nature03096
   Bischel LL, 2015, BMC CANCER, V15, P0, DOI 10.1186/s12885-015-1007-5
   Brown JM, 2004, NAT REV CANCER, V4, P437, DOI 10.1038/nrc1367
   Camci-Unal G, 2016, ADV HEALTHC MATER, V5, P641, DOI 10.1002/adhm.201500709
   Casazza A, 2014, ONCOGENE, V33, P1743, DOI 10.1038/onc.2013.121
   Chargari C, 2013, DRUG RESIST UPDATE, V16, P10, DOI 10.1016/j.drup.2013.01.001
   Choe C, 2015, ONCOTARGETS THER, V8, P3665, DOI 10.2147/OTT.S89659
   Chu TY, 2014, RADIAT RES, V181, P540, DOI 10.1667/RR13583.1
   Cirri P, 2012, CANCER METAST REV, V31, P195, DOI 10.1007/s10555-011-9340-x
   Clark AG, 2015, CURR OPIN CELL BIOL, V36, P13, DOI 10.1016/j.ceb.2015.06.004
   Colley HE, 2011, BRIT J CANCER, V105, P1582, DOI 10.1038/bjc.2011.403
   Truong D, 2016, SCI REP-UK, V6, P0, DOI 10.1038/srep34094
   Derda R, 2009, P NATL ACAD SCI USA, V106, P18457, DOI 10.1073/pnas.0910666106
   Dolznig H, 2011, AM J PATHOL, V179, P487, DOI 10.1016/j.ajpath.2011.03.015
   Drifka CR, 2013, LAB CHIP, V13, P3965, DOI 10.1039/c3lc50487e
   Friedl P, 2012, NAT CELL BIOL, V14, P777, DOI 10.1038/ncb2548
   FRIEDLANDER DR, 1989, P NATL ACAD SCI USA, V86, P7043, DOI 10.1073/pnas.86.18.7043
   Fujii N, 2012, J ORAL PATHOL MED, V41, P444, DOI 10.1111/j.1600-0714.2012.01127.x
   Gaggioli C, 2007, NAT CELL BIOL, V9, P1392, DOI 10.1038/ncb1658
   Gonda TA, 2010, SEMIN CELL DEV BIOL, V21, P2, DOI 10.1016/j.semcdb.2009.10.001
   Grinnell F, 2003, TRENDS CELL BIOL, V13, P264, DOI 10.1016/S0962-8924(03)00057-6
   Herrera M, 2013, CANCER SCI, V104, P437, DOI 10.1111/cas.12096
   Hirschhaeuser F, 2010, J BIOTECHNOL, V148, P3, DOI 10.1016/j.jbiotec.2010.01.012
   Hsiao AY, 2009, BIOMATERIALS, V30, P3020, DOI 10.1016/j.biomaterials.2009.02.047
   Infanger DW, 2013, ANNU REV BIOMED ENG, V15, P29, DOI 10.1146/annurev-bioeng-071811-150028
   Jeong SY, 2016, PLOS ONE, V11, P0, DOI 10.1371/journal.pone.0159013
   Jonat W, 2011, ANN ONCOL, V22, P500, DOI 10.1093/annonc/mdq732
   Jung DW, 2010, INT J CANCER, V127, P332, DOI 10.1002/ijc.25060
   Karagiannis GS, 2012, MOL CANCER RES, V10, P1403, DOI 10.1158/1541-7786.MCR-12-0307
   Karnoub AE, 2007, NATURE, V449, P557, DOI 10.1038/nature06188
   Kenney RM, 2016, ANALYST, V141, P661, DOI 10.1039/c5an01787d
   Kim SA, 2015, EXP CELL RES, V335, P187, DOI 10.1016/j.yexcr.2015.05.016
   Koch CJ, 2002, METHOD ENZYMOL, V352, P3
   Koontongkaew S, 2013, J CANCER, V4, P66, DOI 10.7150/jca.5112
   Labernadie A, 2017, NAT CELL BIOL, V19, P224, DOI 10.1038/ncb3478
   Liang SM, 2006, J CONTROL RELEASE, V115, P189, DOI 10.1016/j.jconrel.2006.08.006
   Liu TJ, 2010, LAB CHIP, V10, P1671, DOI 10.1039/c000022a
   Marsh T, 2013, BBA-MOL BASIS DIS, V1832, P1070, DOI 10.1016/j.bbadis.2012.10.013
   Marshall J, 2011, METHODS MOL BIOL, V769, P97, DOI 10.1007/978-1-61779-207-6_8
   Mehta G, 2012, J CONTROL RELEASE, V164, P192, DOI 10.1016/j.jconrel.2012.04.045
   Newman JR, 2008, ARCH OTOLARYNGOL, V134, P1218, DOI 10.1001/archotol.134.11.1218
   Olumi AF, 1999, CANCER RES, V59, P5002
   Orimo A, 2005, CELL, V121, P335, DOI 10.1016/j.cell.2005.02.034
   Ostman A, 2013, EXP CELL RES, V319, P1595, DOI 10.1016/j.yexcr.2013.05.026
   Pavlides S, 2009, CELL CYCLE, V8, P3984, DOI 10.4161/cc.8.23.10238
   Pluen A, 1999, BIOPHYS J, V77, P542, DOI 10.1016/S0006-3495(99)76911-0
   Quail DF, 2013, NAT MED, V19, P1423, DOI 10.1038/nm.3394
   RANGAN SRS, 1972, CANCER, V29, P117, DOI 10.1002/1097-0142(197201)29:1<117::AID-CNCR2820290119>3.0.CO;2-R
   Rodenhizer D, 2016, BIOFABRICATION, V8, P0, DOI 10.1088/1758-5090/8/4/045008
   Rodenhizer D, 2016, NAT MATER, V15, P227, DOI 10.1038/NMAT4482
   Shiga K, 2015, CANCERS, V7, P2443, DOI 10.3390/cancers7040902
   Shin Y, 2012, NAT PROTOC, V7, P1247, DOI 10.1038/nprot.2012.051
   Sobral LM, 2011, ORAL ONCOL, V47, P840, DOI 10.1016/j.oraloncology.2011.06.011
   Sung KE, 2013, PLOS ONE, V8, P0, DOI 10.1371/journal.pone.0076373
   Tlsty TD, 2001, SEMIN CANCER BIOL, V11, P97, DOI 10.1006/scbi.2000.0361
   Uhlen M, 2017, SCIENCE, V357, P660, DOI 10.1126/science.aan2507
   Vaupel P, 2007, CANCER METAST REV, V26, P225, DOI 10.1007/s10555-007-9055-1
   Vieira Renata Aparecida Martinez Antunes Ribeiro, 2012, AN. BRAS. DERMATOL., V87, P105, DOI 10.1590/S0365-05962012000100013
   Yu T, 2016, ONCOTARGET, V7, P25593, DOI 10.18632/oncotarget.8232
   Zhang J, 2013, PHARMACOL THERAPEUT, V137, P200, DOI 10.1016/j.pharmthera.2012.10.003
   Zhou B, 2014, J ORAL PATHOL MED, V43, P585, DOI 10.1111/jop.12172
   Ziolkowska K, 2013, BIOSENS BIOELECTRON, V40, P68, DOI 10.1016/j.bios.2012.06.017
NR 66
TC 37
Z9 37
U1 1
U2 36
PU ELSEVIER SCI LTD
PI OXFORD
PA THE BOULEVARD, LANGFORD LANE, KIDLINGTON, OXFORD OX5 1GB, OXON, ENGLAND
SN 0142-9612
EI 1878-5905
J9 BIOMATERIALS
JI Biomaterials
PD MAY 15
PY 2018
VL 164
IS 
BP 54
EP 69
DI 10.1016/j.biomaterials.2018.01.038
PG 16
WC Engineering, Biomedical; Materials Science, Biomaterials
SC Engineering; Materials Science
GA GA6YW
UT WOS:000428482200005
PM 29490260
DA 2023-09-23
ER

PT J
AU Santi, A
   Kugeratski, FG
   Zanivan, S
AF Santi, Alice
   Kugeratski, Fernanda G.
   Zanivan, Sara
TI Cancer Associated Fibroblasts: The Architects of Stroma Remodeling
SO PROTEOMICS
LA English
DT Review
DE blood vessel; cancer; cancer associated fibroblasts; endothelial cell; extracellular matrix; immune system; invasion; proteome; secretome; tumor microenvironment
ID epithelial-mesenchymal transition; carcinoma-associated fibroblasts; human-breast-cancer; extracellular-matrix; growth-factor; blood-vessels; transforming growth-factor-beta-1; activation protein; proteomic analysis; tumor-suppressor
AB Fibroblasts have exceptional phenotypic plasticity and capability to secrete vast amount of soluble factors, extracellular matrix components and extracellular vesicles. While in physiological conditions this makes fibroblasts master regulators of tissue homeostasis and healing of injured tissues, in solid tumors cancer associated fibroblasts (CAFs) co-evolve with the disease, and alter the biochemical and physical structure of the tumor microenvironment, as well as the behavior of the surrounding stromal and cancer cells. Thus CAFs are fundamental regulators of tumor progression and influence response to therapeutic treatments. Increasing efforts are devoted to better understand the biology of CAFs to bring insights to develop complementary strategies to target this cell type in cancer. Here we highlight components of the tumor microenvironment that play key roles in cancer progression and invasion, and provide an extensive overview of past and emerging understanding of CAF biology as well as the contribution that MS-based proteomics has made to this field.
C1 [Santi, Alice; Kugeratski, Fernanda G.; Zanivan, Sara] Canc Res UK Beatson Inst, Glasgow, Lanark, Scotland.
   [Zanivan, Sara] Univ Glasgow, Inst Canc Sci, Glasgow, Lanark, Scotland.
C3 Beatson Institute; University of Glasgow
RP Zanivan, S (通讯作者)，Canc Res UK Beatson Inst, Glasgow, Lanark, Scotland.; Zanivan, S (通讯作者)，Univ Glasgow, Inst Canc Sci, Glasgow, Lanark, Scotland.
EM s.zanivan@beatson.gla.ac.uk
FU Cancer Research UK [C596/A17196, C596/A12935]; Cancer Research UK [29800, 12935, 22311] Funding Source: researchfish
CR Acerbi I, 2015, INTEGR BIOL-UK, V7, P1120, DOI 10.1039/c5ib00040h
   Aebersold R, 2016, NATURE, V537, P347, DOI 10.1038/nature19949
   Albrengues J, 2015, NAT COMMUN, V6, P0, DOI 10.1038/ncomms10204
   Alitalo K, 2011, NAT MED, V17, P1371, DOI 10.1038/nm.2545
   Apweiler R, 2010, NUCLEIC ACIDS RES, V38, PD142, DOI 10.1093/nar/gkp846
   Asahara T, 1999, CIRC RES, V85, P221, DOI 10.1161/01.RES.85.3.221
   AUSPRUNK DH, 1977, MICROVASC RES, V14, P53, DOI 10.1016/0026-2862(77)90141-8
   Azzi S, 2013, FRONT ONCOL, V3, P0, DOI 10.3389/fonc.2013.00211
   Bagordakis E, 2016, TUMOR BIOL, V37, P9045, DOI 10.1007/s13277-015-4629-y
   Baluk P, 2005, CURR OPIN GENET DEV, V15, P102, DOI 10.1016/j.gde.2004.12.005
   Bandura DR, 2009, ANAL CHEM, V81, P6813, DOI 10.1021/ac901049w
   Barth PJ, 2002, VIRCHOWS ARCH, V440, P298, DOI 10.1007/s004280100530
   Bekker-Jensen DB, 2017, CELL SYST, V4, P587, DOI 10.1016/j.cels.2017.05.009
   BelAiba RS, 2004, BIOL CHEM, V385, P249, DOI 10.1515/BC.2004.019
   Bendall SC, 2011, SCIENCE, V332, P687, DOI 10.1126/science.1198704
   Bergers G, 2003, NAT REV CANCER, V3, P401, DOI 10.1038/nrc1093
   Bochet L, 2013, CANCER RES, V73, P5657, DOI 10.1158/0008-5472.CAN-13-0530
   Boelens MC, 2014, CELL, V159, P499, DOI 10.1016/j.cell.2014.09.051
   Bonuccelli G, 2010, CELL CYCLE, V9, P1960, DOI 10.4161/cc.9.10.11601
   Brew K, 2010, BBA-MOL CELL RES, V1803, P55, DOI 10.1016/j.bbamcr.2010.01.003
   Bronisz A, 2012, NAT CELL BIOL, V14, P159, DOI 10.1038/ncb2396
   BRONZERT DA, 1987, P NATL ACAD SCI USA, V84, P5763, DOI 10.1073/pnas.84.16.5763
   Byron A, 2013, INT J EXP PATHOL, V94, P75, DOI 10.1111/iep.12011
   Calvo F, 2013, NAT CELL BIOL, V15, P637, DOI 10.1038/ncb2756
   Castermans K, 2007, BBA-REV CANCER, V1776, P160, DOI 10.1016/j.bbcan.2007.07.005
   Chang PH, 2012, CANCER RES, V72, P4652, DOI 10.1158/0008-5472.CAN-12-0877
   Chaurand P, 2002, CURR OPIN CHEM BIOL, V6, P676, DOI 10.1016/S1367-5931(02)00370-8
   Chen SX, 2014, J PROTEOMICS, V110, P155, DOI 10.1016/j.jprot.2014.07.031
   Chevrier S, 2017, CELL, V169, P736, DOI 10.1016/j.cell.2017.04.016
   Chiavarina B, 2010, CELL CYCLE, V9, P3534, DOI 10.4161/cc.9.17.12908
   Chomarat P, 2000, NAT IMMUNOL, V1, P510, DOI 10.1038/82763
   Chong Y, 2016, J EXP CLIN CANC RES, V35, P0, DOI 10.1186/s13046-016-0449-1
   Cirri P, 2011, AM J CANCER RES, V1, P482
   Cleaver O, 2003, NAT MED, V9, P661, DOI 10.1038/nm0603-661
   Cline MS, 2007, NAT PROTOC, V2, P2366, DOI 10.1038/nprot.2007.324
   Cox J, 2008, NAT BIOTECHNOL, V26, P1367, DOI 10.1038/nbt.1511
   De Wever O, 2008, INT J CANCER, V123, P2229, DOI 10.1002/ijc.23925
   Debinski W, 2001, MOL MED, V7, P598, DOI 10.1007/BF03401866
   DesBoeck A, 2013, PROTEOMICS, V13, P379
   di Tomaso E, 2005, CANCER RES, V65, P5740, DOI 10.1158/0008-5472.CAN-04-4552
   Direkze NC, 2006, HEMATOL ONCOL, V24, P189, DOI 10.1002/hon.788
   Dranoff G, 2004, NAT REV CANCER, V4, P11, DOI 10.1038/nrc1252
   Duda DG, 2010, P NATL ACAD SCI USA, V107, P21677, DOI 10.1073/pnas.1016234107
   Dudley AC, 2012, CSH PERSPECT MED, V2, P0, DOI 10.1101/cshperspect.a006536
   Edwards DR, 2008, MOL ASPECTS MED, V29, P258, DOI 10.1016/j.mam.2008.08.001
   Egeblad M, 2010, CURR OPIN CELL BIOL, V22, P697, DOI 10.1016/j.ceb.2010.08.015
   Erez N, 2010, CANCER CELL, V17, P135, DOI 10.1016/j.ccr.2009.12.041
   Fan F, 2012, J ONCOL, V2012, P0, DOI 10.1155/2012/281261
   Feig C, 2013, P NATL ACAD SCI USA, V110, P20212, DOI 10.1073/pnas.1320318110
   Fiaschi T, 2012, CANCER RES, V72, P5130, DOI 10.1158/0008-5472.CAN-12-1949
   Fukumura D, 1998, CELL, V94, P715, DOI 10.1016/S0092-8674(00)81731-6
   GABBIANI G, 1971, EXPERIENTIA, V27, P549, DOI 10.1007/BF02147594
   Gabbiani G, 2003, J PATHOL, V200, P500, DOI 10.1002/path.1427
   Gaggioli C, 2007, NAT CELL BIOL, V9, P1392, DOI 10.1038/ncb1658
   Gascard P, 2016, GENE DEV, V30, P1002, DOI 10.1101/gad.279737.116
   Gauthier NP, 2013, NAT METHODS, V10, P768, DOI 10.1038/NMETH.2529
   Giannoni E, 2010, CANCER RES, V70, P6945, DOI 10.1158/0008-5472.CAN-10-0785
   Gilkes DM, 2014, NAT REV CANCER, V14, P430, DOI 10.1038/nrc3726
   Gilkes DM, 2013, J BIOL CHEM, V288, P10819, DOI 10.1074/jbc.M112.442939
   Groessl M, 2014, J PROTEOME RES, V13, P4773, DOI 10.1021/pr500727h
   Guido C, 2012, ONCOTARGET, V3, P798, DOI 10.18632/oncotarget.574
   Hanahan D, 2000, CELL, V100, P57, DOI 10.1016/S0092-8674(00)81683-9
   Hanahan D, 2011, CELL, V144, P646, DOI 10.1016/j.cell.2011.02.013
   Hanley CJ, 2016, ONCOTARGET, V7, P6159, DOI 10.18632/oncotarget.6740
   Hawsawi NM, 2008, CANCER RES, V68, P2717, DOI 10.1158/0008-5472.CAN-08-0192
   Hernandez-Fernaud JR, 2017, NAT COMMUN, V8, P0, DOI 10.1038/ncomms14206
   Hillen F, 2007, CANCER METAST REV, V26, P489, DOI 10.1007/s10555-007-9094-7
   Hirata E, 2015, CANCER CELL, V27, P574, DOI 10.1016/j.ccell.2015.03.008
   Holash J, 1999, SCIENCE, V284, P1994, DOI 10.1126/science.284.5422.1994
   Holmberg C, 2012, CARCINOGENESIS, V33, P1553, DOI 10.1093/carcin/bgs180
   Holmberg C, 2013, J PROTEOME RES, V12, P3413, DOI 10.1021/pr400270q
   Hoshida T, 2006, CANCER RES, V66, P8065, DOI 10.1158/0008-5472.CAN-06-1392
   Hsu CC, 2015, ANAL CHEM, V87, P11171, DOI 10.1021/acs.analchem.5b03389
   Jacob M, 2012, CURR MOL MED, V12, P1220, DOI 10.2174/156652412803833607
   Kalluri R, 2006, NAT REV CANCER, V6, P392, DOI 10.1038/nrc1877
   Kalluri R, 2003, NAT REV CANCER, V3, P422, DOI 10.1038/nrc1094
   Kalluri R, 2016, NAT REV CANCER, V16, P582, DOI 10.1038/nrc.2016.73
   Karpanen T, 2001, CANCER RES, V61, P1786
   Kim JW, 2012, CANCER RES, V72, P3187, DOI 10.1158/0008-5472.CAN-12-0534
   Koczorowska MM, 2016, MOL ONCOL, V10, P40, DOI 10.1016/j.molonc.2015.08.001
   Kojima Y, 2010, P NATL ACAD SCI USA, V107, P20009, DOI 10.1073/pnas.1013805107
   Konerding MA, 1999, BRIT J CANCER, V80, P724, DOI 10.1038/sj.bjc.6690416
   Kotake-Nara E, 2007, NEUROSCI LETT, V422, P223, DOI 10.1016/j.neulet.2007.06.026
   Kuchnio A, 2015, CELL REP, V12, P992, DOI 10.1016/j.celrep.2015.07.010
   Kulak NA, 2017, MOL CELL PROTEOMICS, V16, P694, DOI 10.1074/mcp.O116.065136
   Labernadie A, 2017, NAT CELL BIOL, V19, P224, DOI 10.1038/ncb3478
   Lamond AI, 2012, MOL CELL PROTEOMICS, V11, P0, DOI 10.1074/mcp.O112.017731
   Lavin Y, 2017, CELL, V169, P750, DOI 10.1016/j.cell.2017.04.014
   Lavin Y, 2014, CELL, V159, P1312, DOI 10.1016/j.cell.2014.11.018
   Leu AJ, 2000, CANCER RES, V60, P4324
   Liao D, 2009, PLOS ONE, V4, P0, DOI 10.1371/journal.pone.0007965
   Lohr M, 2001, CANCER RES, V61, P550
   Lu PF, 2012, J CELL BIOL, V196, P395, DOI 10.1083/jcb.201102147
   Madsen CD, 2015, EMBO REP, V16, P1394, DOI 10.15252/embr.201540107
   Mandriota SJ, 2001, EMBO J, V20, P672, DOI 10.1093/emboj/20.4.672
   Maris P, 2015, PLOS MED, V12, P0, DOI 10.1371/journal.pmed.1001871
   Marsh T, 2013, BBA-MOL BASIS DIS, V1832, P1070, DOI 10.1016/j.bbadis.2012.10.013
   Martinez-Outschoorn UE, 2010, CELL CYCLE, V9, P3515, DOI 10.4161/cc.9.17.12928
   Martinez-Outschoorn UE, 2010, CELL CYCLE, V9, P2423, DOI 10.4161/cc.9.12.12048
   Mayorca-Guiliani AE, 2017, NAT MED, V23, P890, DOI 10.1038/nm.4352
   McDonnell E, 2016, CELL REP, V17, P1463, DOI 10.1016/j.celrep.2016.10.012
   McIntyre A, 2015, EMBO MOL MED, V7, P368, DOI 10.15252/emmm.201404271
   Mercier I, 2008, CANCER BIOL THER, V7, P1212, DOI 10.4161/cbt.7.8.6220
   Murphy G, 2008, MOL ASPECTS MED, V29, P290, DOI 10.1016/j.mam.2008.05.002
   Naba A, 2017, J PROTEOME RES, V16, P3083, DOI 10.1021/acs.jproteome.7b00191
   Naba A, 2017, SCI REP-UK, V7, P0, DOI 10.1038/srep40495
   Naba A, 2016, MATRIX BIOL, V49, P10, DOI 10.1016/j.matbio.2015.06.003
   Naba A, 2014, ELIFE, V3, P0, DOI 10.7554/eLife.01308
   Naba A, 2012, MOL CELL PROTEOMICS, V11, P0, DOI 10.1074/mcp.M111.014647
   Nabet BY, 2017, CELL, V170, P352, DOI 10.1016/j.cell.2017.06.031
   Nummer D, 2007, J NATL CANCER I, V99, P1188, DOI 10.1093/jnci/djm064
   Ozbek S, 2010, MOL BIOL CELL, V21, P4300, DOI 10.1091/mbc.E10-03-0251
   Ozdemir BC, 2014, CANCER CELL, V25, P719, DOI 10.1016/j.ccr.2014.04.005
   Ogle ME, 2016, EXP BIOL MED, V241, P1084, DOI 10.1177/1535370216650293
   Ohlund D, 2017, J EXP MED, V214, P579, DOI 10.1084/jem.20162024
   Ong SE, 2002, MOL CELL PROTEOMICS, V1, P376, DOI 10.1074/mcp.M200025-MCP200
   Orimo A, 2005, CELL, V121, P335, DOI 10.1016/j.cell.2005.02.034
   Padera TP, 2004, NATURE, V427, P695, DOI 10.1038/427695a
   Papetti M, 2002, AM J PHYSIOL-CELL PH, V282, PC947, DOI 10.1152/ajpcell.00389.2001
   Pavlides S, 2009, CELL CYCLE, V8, P3984, DOI 10.4161/cc.8.23.10238
   Perryman L, 2014, FUTURE ONCOL, V10, P1709, DOI 10.2217/FON.14.39
   Petersen OW, 2003, AM J PATHOL, V162, P391, DOI 10.1016/S0002-9440(10)63834-5
   Pickup MW, 2014, EMBO REP, V15, P1243, DOI 10.15252/embr.201439246
   Pietras K, 2008, PLOS MED, V5, P123, DOI 10.1371/journal.pmed.0050019
   Porter S, 2005, BIOCHEM J, V386, P15, DOI 10.1042/BJ20040424
   Pouyssegur J, 2006, BIOL CHEM, V387, P1337, DOI 10.1515/BC.2006.167
   Radisky DC, 2007, J CELL BIOCHEM, V101, P830, DOI 10.1002/jcb.21186
   Rashid ST, 2012, J PROTEOME RES, V11, P4052, DOI 10.1021/pr3000927
   Rechavi O, 2010, NAT METHODS, V7, P923, DOI 10.1038/nmeth.1513
   Reid SE, 2017, EMBO J, V36, P2373, DOI 10.15252/embj.201694912
   Reymond N, 2013, NAT REV CANCER, V13, P858, DOI 10.1038/nrc3628
   Rhim AD, 2014, CANCER CELL, V25, P735, DOI 10.1016/j.ccr.2014.04.021
   Roach PJ, 2010, ANALYST, V135, P2233, DOI 10.1039/c0an00312c
   RONNOVJESSEN L, 1993, LAB INVEST, V68, P696
   Ross PL, 2004, MOL CELL PROTEOMICS, V3, P1154, DOI 10.1074/mcp.M400129-MCP200
   Rost HL, 2016, NAT METHODS, V13, P777, DOI 10.1038/NMETH.3954
   Rozario T, 2010, DEV BIOL, V341, P126, DOI 10.1016/j.ydbio.2009.10.026
   Santi A, 2015, BBA-MOL CELL RES, V1853, P3211, DOI 10.1016/j.bbamcr.2015.09.013
   Santos AM, 2009, J CLIN INVEST, V119, P3613, DOI 10.1172/JCI38988
   Sanz-Moreno V, 2011, CANCER CELL, V20, P229, DOI 10.1016/j.ccr.2011.06.018
   Scheltema RA, 2014, MOL CELL PROTEOMICS, V13, P3698, DOI 10.1074/mcp.M114.043489
   Schoppmann SF, 2002, AM J PATHOL, V161, P947, DOI 10.1016/S0002-9440(10)64255-1
   Serini G, 1998, J CELL BIOL, V142, P873, DOI 10.1083/jcb.142.3.873
   Shao ZM, 2000, ONCOGENE, V19, P4337, DOI 10.1038/sj.onc.1203785
   Sharma P, 2015, CELL, V161, P205, DOI 10.1016/j.cell.2015.03.030
   Shetty S, 2011, J IMMUNOL, V186, P4147, DOI 10.4049/jimmunol.1002961
   Shimoda M, 2014, NAT CELL BIOL, V16, P889, DOI 10.1038/ncb3021
   Shintani Y, 2016, J THORAC ONCOL, V11, P1482, DOI 10.1016/j.jtho.2016.05.025
   Slany A, 2013, ELECTROPHORESIS, V34, P3315, DOI 10.1002/elps.201300326
   Soon PSH, 2013, ENDOCR-RELAT CANCER, V20, P1, DOI 10.1530/ERC-12-0227
   Sousa CM, 2016, NATURE, V536, P479, DOI 10.1038/nature19084
   Spaeth EL, 2009, PLOS ONE, V4, P0, DOI 10.1371/journal.pone.0004992
   Speiser DE, 2016, NAT REV IMMUNOL, V16, P500, DOI 10.1038/nri.2016.80
   Straussman R, 2012, NATURE, V487, P500, DOI 10.1038/nature11183
   Strutz F, 2000, KIDNEY INT, V57, P1521, DOI 10.1046/j.1523-1755.2000.00997.x
   Sugimoto H, 2006, CANCER BIOL THER, V5, P1640, DOI 10.4161/cbt.5.12.3354
   Szklarczyk D, 2015, NUCLEIC ACIDS RES, V43, PD447, DOI 10.1093/nar/gku1003
   Tang X, 2016, CELL DEATH DIFFER, V23, P132, DOI 10.1038/cdd.2015.78
   Tape CJ, 2016, CELL, V165, P1818, DOI 10.1016/j.cell.2016.03.029
   Tape CJ, 2014, MOL CELL PROTEOMICS, V13, P1866, DOI 10.1074/mcp.O113.037119
   Torres S, 2013, CLIN CANCER RES, V19, P6006, DOI 10.1158/1078-0432.CCR-13-1130
   Toullec A, 2010, EMBO MOL MED, V2, P211, DOI 10.1002/emmm.201000073
   TREMBLAY G, 1979, EXP MOL PATHOL, V31, P248, DOI 10.1016/0014-4800(79)90026-1
   Trimboli AJ, 2009, NATURE, V461, P1084, DOI 10.1038/nature08486
   Trimmer C, 2011, CANCER BIOL THER, V11, P383, DOI 10.4161/cbt.11.4.14101
   Ullah MS, 2006, J BIOL CHEM, V281, P9030, DOI 10.1074/jbc.M511397200
   Vennin C, 2017, SMALL GTPASES, V3, P1
   Wang Z, 2012, AMINO ACIDS, V42, P939, DOI 10.1007/s00726-011-1008-x
   WARREN BA, 1978, CANCER LETT, V4, P109, DOI 10.1016/S0304-3835(78)93797-7
   Whatcott CJ, 2017, PLOS ONE, V12, P0, DOI 10.1371/journal.pone.0183871
   Whitaker-Menezes D, 2011, CELL CYCLE, V10, P1772, DOI 10.4161/cc.10.11.15659
   Wickstrom SA, 2011, COLD SPRING HARB PER, V3, P0
   Yang F, 2012, EXPERT REV PROTEOMIC, V9, P129, DOI 10.1586/EPR.12.15
   Yang LF, 2016, CELL METAB, V24, P685, DOI 10.1016/j.cmet.2016.10.011
   Yu Y, 2014, BRIT J CANCER, V110, P724, DOI 10.1038/bjc.2013.768
   Zaman MH, 2006, P NATL ACAD SCI USA, V103, P10889, DOI 10.1073/pnas.0604460103
   Zeisberg EM, 2007, CANCER RES, V67, P10123, DOI 10.1158/0008-5472.CAN-07-3127
   Zhang DX, 2015, CELL REP, V10, P1335, DOI 10.1016/j.celrep.2015.02.006
   Zhao HY, 2016, ELIFE, V5, P0, DOI 10.7554/eLife.10250
NR 179
TC 147
Z9 152
U1 2
U2 28
PU WILEY
PI HOBOKEN
PA 111 RIVER ST, HOBOKEN 07030-5774, NJ USA
SN 1615-9853
EI 1615-9861
J9 PROTEOMICS
JI Proteomics
PD MAR 15
PY 2018
VL 18
IS 5-6
BP 
EP 
DI 10.1002/pmic.201700167
PG 15
WC Biochemical Research Methods; Biochemistry & Molecular Biology
SC Biochemistry & Molecular Biology
GA GA5AE
UT WOS:000428343700002
PM 29280568
DA 2023-09-23
ER

PT J
AU Wiley, SZ
   Sriram, K
   Liang, WJ
   Chang, SE
   French, R
   McCann, T
   Sicklick, J
   Nishihara, H
   Lowy, AM
   Insel, PA
AF Wiley, Shu Z.
   Sriram, Krishna
   Liang, Wenjing
   Chang, Sarah E.
   French, Randall
   McCann, Thalia
   Sicklick, Jason
   Nishihara, Hiroshi
   Lowy, Andrew M.
   Insel, Paul A.
TI GPR68, a proton-sensing GPCR, mediates interaction of cancer-associated fibroblasts and cancer cells
SO FASEB JOURNAL
LA English
DT Article
DE GPCR signaling pathway; pancreatic cancer; cyclic AMP; tumor microenvironment
ID protein-coupled receptors; pancreatic stellate cells; gene-expression; in-vivo; inhibitor; cytokines; ph; myofibroblasts; angiogenesis; repertoire
AB The microenvironment of pancreatic ductal adenocarcinoma (PDAC) is characterized by a dense fibrotic stroma (desmoplasia) generated by pancreatic cancer-associated fibroblasts (CAFs) derived from pancreatic stellate cells (PSCs) and pancreatic fibroblasts (PFs). Using an unbiased GPCRomic array approach, we identified 82 G-protein-coupled receptors (GPCRs) commonly expressed by CAFs derived from 5 primary PDAC tumors. Compared with PSCs and PFs, CAFs have increased expression of GPR68 (a proton-sensing GPCR), with the results confirmed by immunoblotting, The Cancer Genome Atlas data, and immunohistochemistry of PDAC tumors. Coculture of PSCs with PDAC cells, or incubation with TNF-alpha, induced GPR68 expression. GPR68 activation (by decreasing the extracellular pH) enhanced IL-6 expression via a cAMP/PKA/cAMP response element binding protein signaling pathway. Knockdown of GPR68 by short interfering RNA diminished low pH-induced production of IL-6 and enhancement of PDAC cell proliferation by CAF conditioned media. CAFs from other gastrointestinal cancers also express GPR68. PDAC cells thus induce expression by CAFs of GPR68, which senses the acidic microenvironment, thereby increasing production of fibrotic markers and IL-6 and promoting PDAC cell proliferation. CAF-expressed GPR68 is a mediator of low-pH-promoted regulation of the tumor microenvironments, in particular to PDAC cell-CAF interaction and may be a novel therapeutic target for pancreatic and perhaps other types of cancers.
C1 [Wiley, Shu Z.; Sriram, Krishna; Liang, Wenjing; Chang, Sarah E.; McCann, Thalia; Insel, Paul A.] Univ Calif San Diego, Dept Pharmacol, La Jolla, CA 92093 USA.
   [Insel, Paul A.] Univ Calif San Diego, Dept Med, La Jolla, CA 92093 USA.
   [French, Randall; Sicklick, Jason; Lowy, Andrew M.] Univ Calif San Diego, Moores Canc Ctr, La Jolla, CA 92093 USA.
   [Sicklick, Jason; Lowy, Andrew M.] Univ Calif San Diego, Div Surg Oncol, Dept Surg, La Jolla, CA 92093 USA.
   [Liang, Wenjing] Shandong Univ, Qilu Hosp, Key Lab Cardiovasc Remodeling & Funct Res, Jinan, Shandong, Peoples R China.
   [Nishihara, Hiroshi] Hokkaido Canc Ctr, Div Clin Canc Genom, Shiroishi Ku, Sapporo, Hokkaido, Japan.
C3 University of California System; University of California San Diego; University of California System; University of California San Diego; University of California System; University of California San Diego; University of California System; University of California San Diego; Shandong University
RP Insel, PA (通讯作者)，Univ Calif San Diego, 9500 Gilman Dr,BSB 3076,MC 0636, La Jolla, CA 92093 USA.
EM pinsel@ucsd.edu
FU National Cancer Institute (NCI) Therapeutic Training Grant [5T32CA121938]; NIH/NCI [R21 CA189477, R01 CA155620]; NIH/NCI; American Society for Pharmacology and Experimental Therapeutics (ASPET)-David Lehr Research Award; U.S. National Institutes of Health (NIH)
CR [Anonymous], 2017, COL CANC FACTS FIG 2, V0, P0
   Apte MV, 2013, GASTROENTEROLOGY, V144, P1210, DOI 10.1053/j.gastro.2012.11.037
   Apte MV, 1999, GUT, V44, P534, DOI 10.1136/gut.44.4.534
   ARAFAT HA, 2007, J AM COLL SURGEONS, V204, P1005
   Arafat HA, 2007, J AM COLL SURGEONS, V204, P996, DOI 10.1016/j.jamcollsurg.2007.01.067
   Bellone G, 2006, J IMMUNOL, V177, P3448, DOI 10.4049/jimmunol.177.5.3448
   Bjarnadottir TK, 2006, GENOMICS, V88, P263, DOI 10.1016/j.ygeno.2006.04.001
   Damaghi M, 2013, FRONT PHYSIOL, V4, P0, DOI 10.3389/fphys.2013.00370
   de Valliere C, 2016, CELL MOL GASTROENTER, V2, P796, DOI 10.1016/j.jcmgh.2016.06.003
   de Valliere C, 2015, INFLAMM BOWEL DIS, V21, P1269, DOI 10.1097/MIB.0000000000000375
   Dobin A, 2013, BIOINFORMATICS, V29, P15, DOI 10.1093/bioinformatics/bts635
   Dorsam RT, 2007, NAT REV CANCER, V7, P79, DOI 10.1038/nrc2069
   Duluc C, 2015, EMBO MOL MED, V7, P735, DOI 10.15252/emmm.201404346
   Edgar R, 2002, NUCLEIC ACIDS RES, V30, P207, DOI 10.1093/nar/30.1.207
   Erkan M, 2008, CLIN GASTROENTEROL H, V6, P1155, DOI 10.1016/j.cgh.2008.05.006
   Erkan M, 2012, NAT REV GASTRO HEPAT, V9, P454, DOI 10.1038/nrgastro.2012.115
   Feig C, 2012, CLIN CANCER RES, V18, P4266, DOI 10.1158/1078-0432.CCR-11-3114
   GILLIES RJ, 1994, AM J PHYSIOL, V267, PC195, DOI 10.1152/ajpcell.1994.267.1.C195
   Guha S, 2005, CANCER RES, V65, P2738, DOI 10.1158/0008-5472.CAN-04-3197
   Haqq J, 2014, EUR J CANCER, V50, P2570, DOI 10.1016/j.ejca.2014.06.021
   Hezel AF, 2006, GENE DEV, V20, P1218, DOI 10.1101/gad.1415606
   Huang XP, 2015, NATURE, V527, P477, DOI 10.1038/nature15699
   Huang Y, 2008, MOL CELL BIOCHEM, V308, P133, DOI 10.1007/s11010-007-9621-4
   Insel PA, 2015, MOL PHARMACOL, V88, P181, DOI 10.1124/mol.115.098129
   Ke N, 2007, MOL CANCER THER, V6, P1840, DOI 10.1158/1535-7163.MCT-07-0066
   Kleger A, 2014, ANN ONCOL, V25, P1260, DOI 10.1093/annonc/mdu013
   Kordes C, 2005, PANCREAS, V31, P156, DOI 10.1097/01.mpa.0000168222.05591.a0
   Lappano R, 2011, NAT REV DRUG DISCOV, V10, P47, DOI 10.1038/nrd3320
   Lesina M, 2011, CANCER CELL, V19, P456, DOI 10.1016/j.ccr.2011.03.009
   Li BBX, 2009, CHEMBIOCHEM, V10, P2721, DOI 10.1002/cbic.200900552
[truncated: 3,793,433 more chars]
