# Supplementary material for: A bibliometric and visual analysis of cancer-associated fibroblasts
Source: Front Immunol. 2023 Dec 19;14:1323115. doi: 10.3389/fimmu.2023.1323115 (PMC10762783; doi:10.3389/fimmu.2023.1323115)
Supplement: Supplementary file 1 [file DataSheet_1.zip › download2019u551.txt]

PT J
AU Chen, CB
   Nelson, LJ
   Avila, MA
   Cubero, FJ
AF Chen, Chaobo
   Nelson, Leonard J.
   Avila, Matias A.
   Javier Cubero, Francisco
TI Mitogen-Activated Protein Kinases (MAPKs) and Cholangiocarcinoma: The Missing Link
SO CELLS
LA English
DT Review
DE cholangiocarcinoma (CCA); mitogen-activated protein kinases (MAPK); cholangiocytes; hepatocytes; epithelial to mesenchymal transition (EMT); cancer-associated fibroblasts (CAFs)
ID growth-factor-receptor; epithelial-mesenchymal transition; nf-kappa-b; human intrahepatic cholangiocarcinoma; cancer-associated fibroblasts; biliary-tract cancer; tgf-beta; hepatocellular-carcinoma; risk-factors; tumor microenvironment
AB In recent years, the incidence of both liver and biliary tract cancer has increased. Hepatocellular carcinoma (HCC) and cholangiocarcinoma (CCA) are the two most common types of hepatic malignancies. Whereas HCC is the fifth most common malignant tumor in Western countries, the prevalence of CCA has taken an alarming increase from 0.3 to 2.1 cases per 100,000 people. The lack of specific biomarkers makes diagnosis very difficult in the early stages of this fatal cancer. Thus, the prognosis of CCA is dismal and surgery is the only effective treatment, whilst recurrence after resection is common. Even though chemotherapy and radiotherapy may prolong survival in patients with CCA, the 5-year survival rate is still very low-a significant global problem in clinical diagnosis and therapy. The mitogen-activated protein kinase (MAPK) pathway plays an important role in signal transduction by converting extracellular stimuli into a wide range of cellular responses including inflammatory response, stress response, differentiation, survival, and tumorigenesis. Dysregulation of the MAPK cascade involves key signaling components and phosphorylation events that play an important role in tumorigenesis. In this review, we discuss the pathophysiological role of MAPK, current therapeutic options, and the current situation of MAPK-targeted therapies in CCA.
C1 [Chen, Chaobo; Javier Cubero, Francisco] Univ Complutense Madrid, Sch Med, Dept Immunol Ophthalmol & ENT, E-28040 Madrid, Spain.
   [Chen, Chaobo; Javier Cubero, Francisco] 12 Octubre Hlth Res Inst Imas12, Madrid 28040, Spain.
   [Chen, Chaobo] Wuxi Xishan Peoples Hosp, Dept Gen Surg, Wuxi 214000, Jiangsu, Peoples R China.
   [Nelson, Leonard J.] Univ Edinburgh, Sch Engn, Inst Bioengn IBioE, Faraday Bldg, Edinburgh EH9 3JL, Midlothian, Scotland.
   [Avila, Matias A.] Univ Navarra, Ctr Appl Med Res CIMA, Hepatol Program, Pamplona 31008, Spain.
   [Avila, Matias A.] Ctr Invest Biomed Red Enfermedades Hepat & Digest, Madrid 28029, Spain.
C3 Complutense University of Madrid; University of Edinburgh; University of Navarra; CIBER - Centro de Investigacion Biomedica en Red; CIBEREHD
RP Cubero, FJ (通讯作者)，Univ Complutense Madrid, Sch Med, Dept Immunol Ophthalmol & ENT, E-28040 Madrid, Spain.; Cubero, FJ (通讯作者)，12 Octubre Hlth Res Inst Imas12, Madrid 28040, Spain.
EM bobo19820106@gmail.com; L.Nelson@ed.ac.uk; maavila@unav.es; fcubero@ucm.es
FU MINECO Retos [SAF2016-78711, EXOHEP-CM S2017/BMD-3727, NanoLiver-CM Y2018/NMT-4949, UCM-25-2019]; COST Action [CA17112]; Instituto de Salud Carlos III grant [FIS16/01126]; AECC grant for rare tumors; Gobierno de Navarra Salud Grant [58/17, RYC-2014-15242, 920631, 2018]
CR Aguirre-Ghiso JA, 2007, NAT REV CANCER, V7, P834, DOI 10.1038/nrc2256
   Aishima S, 2015, J HEPATO-BIL-PAN SCI, V22, P94, DOI 10.1002/jhbp.154
   Al-Bahrani R, 2013, ANN CLIN LAB SCI, V43, P195
   Alvaro D, 2007, GASTROENTEROLOGY, V132, P415, DOI 10.1053/j.gastro.2006.07.023
   Andersen JB, 2012, GASTROENTEROLOGY, V142, P1021, DOI 10.1053/j.gastro.2011.12.005
   Nieto MA, 2016, CELL, V166, P21, DOI 10.1016/j.cell.2016.06.028
   [Anonymous], 1968, P 18 HAHN S, V0, P0
   Arai Y, 2014, HEPATOLOGY, V59, P1427, DOI 10.1002/hep.26890
   Bakin AV, 2000, J BIOL CHEM, V275, P36803, DOI 10.1074/jbc.M005912200
   Banales JM, 2016, NAT REV GASTRO HEPAT, V13, P261, DOI 10.1038/nrgastro.2016.51
   Bang YJ, 2015, EUR J CANCER, V51, PS112, DOI 10.1016/S0959-8049(16)30326-4
   Bansal R, 2015, SCI REP-UK, V5, P0, DOI 10.1038/srep18272
   Barrantes ID, 2012, BIOCHEM SOC T, V40, P79, DOI 10.1042/BST20110676
   Berasain C, 2013, HEPATOLOGY, V58, P853, DOI 10.1002/hep.26476
   Bettermann K, 2010, CANCER CELL, V17, P481, DOI 10.1016/j.ccr.2010.03.021
   Bioulac-Sage P, 2012, AM J SURG PATHOL, V36, P1691, DOI 10.1097/PAS.0b013e3182653ece
   Blechacz B, 2017, GUT LIVER, V11, P13, DOI 10.5009/gnl15568
   Borad MJ, 2015, CURR OPIN GASTROEN, V31, P264, DOI 10.1097/MOG.0000000000000171
   Borger DR, 2012, ONCOLOGIST, V17, P72, DOI 10.1634/theoncologist.2011-0386
   Brabletz T, 2018, NAT REV CANCER, V18, P128, DOI 10.1038/nrc.2017.118
   Brancho D, 2003, GENE DEV, V17, P1969, DOI 10.1101/gad.1107303
   Brandl M, 2010, J CELL SCI, V123, P4231, DOI 10.1242/jcs.071100
   Bridgewater J, 2014, J HEPATOL, V60, P1268, DOI 10.1016/j.jhep.2014.01.021
   Bubici C, 2014, BRIT J PHARMACOL, V171, P24, DOI 10.1111/bph.12432
   Burns WC, 2007, CELLS TISSUES ORGANS, V185, P222, DOI 10.1159/000101323
   Cadamuro M, 2017, INT J MOL SCI, V18, P0, DOI 10.3390/ijms18010149
   Cadamuro M, 2013, HEPATOLOGY, V58, P1042, DOI 10.1002/hep.26384
   Cardinale V, 2012, WORLD J GASTRO ONCOL, V4, P94, DOI 10.4251/wjgo.v4.i5.94
   Cargnello M, 2011, MICROBIOL MOL BIOL R, V75, P50, DOI 10.1128/MMBR.00031-10
   Cazanave SC, 2009, J BIOL CHEM, V284, P26591, DOI 10.1074/jbc.M109.022491
   Chacko BM, 2004, MOL CELL, V15, P813, DOI 10.1016/j.molcel.2004.07.016
   Chaffer CL, 2016, CANCER METAST REV, V35, P645, DOI 10.1007/s10555-016-9648-7
   Chan ES, 2010, CLIN LIVER DIS, V14, P687, DOI 10.1016/j.cld.2010.10.001
   Chang QS, 2009, J HEPATOL, V50, P323, DOI 10.1016/j.jhep.2008.07.037
   Chapnick DA, 2011, CELL BIOSCI, V1, P0, DOI 10.1186/2045-3701-1-42
   Chen F, 2012, CANCER RES, V72, P379, DOI 10.1158/0008-5472.CAN-11-1982
   Chen TC, 2012, ANN SURG ONCOL, V19, PS675, DOI 10.1245/s10434-012-2224-7
   Chiba T, 2006, HEPATOLOGY, V44, P240, DOI 10.1002/hep.21227
   Chromik AM, 2007, J INVEST SURG, V20, P23, DOI 10.1080/08941930601126140
   Chung HC, 2019, J CLIN ONCOL, V37, P1470, DOI 10.1200/JCO.18.01265
   Churi CR, 2014, PLOS ONE, V9, P0, DOI 10.1371/journal.pone.0115383
   Claperon A, 2012, ONCOGENE, V31, P1376, DOI 10.1038/onc.2011.334
   Claperon A, 2013, HEPATOLOGY, V58, P2001, DOI 10.1002/hep.26585
   Cohen SJ, 2008, PANCREAS, V37, P154, DOI 10.1097/MPA.0b013e31816618ce
   Connolly EC, 2012, INT J BIOL SCI, V8, P964, DOI 10.7150/ijbs.4564
   Crane CH, 2016, CANCER-AM CANCER SOC, V122, P1974, DOI 10.1002/cncr.29878
   Cubero FJ, 2015, J HEPATOL, V62, P140, DOI 10.1016/j.jhep.2014.08.029
   Cuenda A, 2007, BBA-MOL CELL RES, V1773, P1358, DOI 10.1016/j.bbamcr.2007.03.010
   Dai RY, 2012, J BIOL CHEM, V287, P0, DOI 10.1074/jbc.M112.406520
   Dhanasekaran DN, 2008, ONCOGENE, V27, P6245, DOI 10.1038/onc.2008.301
   Diaz R, 2008, HUM PATHOL, V39, P102, DOI 10.1016/j.humpath.2007.05.021
   Dodson RM, 2013, J AM COLL SURGEONS, V217, P736, DOI 10.1016/j.jamcollsurg.2013.05.021
   Dolado I, 2007, CANCER CELL, V11, P191, DOI 10.1016/j.ccr.2006.12.013
   El-Khoueiry AB, 2014, BRIT J CANCER, V110, P882, DOI 10.1038/bjc.2013.801
   Endo I, 2008, ANN SURG, V248, P84, DOI 10.1097/SLA.0b013e318176c4d3
   Endo K, 2002, HEPATOLOGY, V36, P439, DOI 10.1053/jhep.2002.34435
   Ewald F, 2014, INVEST NEW DRUG, V32, P1144, DOI 10.1007/s10637-014-0149-7
   Fan B, 2012, J CLIN INVEST, V122, P2911, DOI 10.1172/JCI63212
   Fan B, 2020, INVEST NEW DRUG, V38, P433, DOI 10.1007/s10637-019-00771-x
   Farshidfar F, 2017, CELL REP, V19, P2878, DOI 10.1016/j.celrep.2017.06.008
   Farshidfar F, 2017, CELL REP, V18, P2780, DOI 10.1016/j.celrep.2017.02.033
   Feng CH, 2014, PLOS ONE, V9, P0, DOI 10.1371/journal.pone.0090388
   Ferrone CR, 2016, ANN SURG ONCOL, V23, P290, DOI 10.1245/s10434-014-4247-8
   Finn RS, 2018, INVEST NEW DRUG, V36, P1037, DOI 10.1007/s10637-018-0600-2
   Fontugne J, 2017, ONCOTARGET, V8, P24644, DOI 10.18632/oncotarget.15602
   Forner A, 2019, LIVER INT, V39, P98, DOI 10.1111/liv.14086
   Fujino G, 2007, MOL CELL BIOL, V27, P8152, DOI 10.1128/MCB.00227-07
   Gani F, 2016, ANN SURG ONCOL, V23, P2610, DOI 10.1245/s10434-016-5101-y
   Giannelli G, 2016, J HEPATOL, V65, P798, DOI 10.1016/j.jhep.2016.05.007
   Glaser SS, 2009, EXPERT REV MOL MED, V11, P0, DOI 10.1017/S1462399409000994
   Goyal L, 2017, CANCER-AM CANCER SOC, V123, P1979, DOI 10.1002/cncr.30571
   Greenhill Claire, 2014, NAT REV GASTROENTEROL HEPATOL, V11, P703, DOI 10.1038/nrgastro.2014.183
   Guagnano V, 2012, CANCER DISCOV, V2, P1118, DOI 10.1158/2159-8290.CD-12-0210
   Guest RV, 2017, NPJ REGEN MED, V2, P0, DOI 10.1038/s41536-017-0018-z
   Han C, 2004, CANCER RES, V64, P1369, DOI 10.1158/0008-5472.CAN-03-1086
   Han CP, 2010, HUM PATHOL, V41, P616, DOI 10.1016/j.humpath.2010.01.001
   Hashimoto O, 2016, J PATHOL, V240, P211, DOI 10.1002/path.4769
   Hattori K, 2009, CELL COMMUN SIGNAL, V7, P0, DOI 10.1186/1478-811X-7-9
   Heldin CH, 2009, CURR OPIN CELL BIOL, V21, P166, DOI 10.1016/j.ceb.2009.01.021
   Heldin CH, 1997, NATURE, V390, P465, DOI 10.1038/37284
   Hogdall D, 2018, TRENDS CANCER, V4, P239, DOI 10.1016/j.trecan.2018.01.007
   Hong JC, 2011, ARCH SURG-CHICAGO, V146, P683, DOI 10.1001/archsurg.2011.116
   Hong J, 2011, CANCER RES, V71, P3980, DOI 10.1158/0008-5472.CAN-10-2914
   Hong TS, 2016, J CLIN ONCOL, V34, P460, DOI 10.1200/JCO.2015.64.2710
   Huang CY, 2018, EUR J CANCER, V102, P10, DOI 10.1016/j.ejca.2018.07.010
   Huntzicker EG, 2015, HEPATOLOGY, V61, P942, DOI 10.1002/hep.27566
   Inokuchi S, 2010, P NATL ACAD SCI USA, V107, P844, DOI 10.1073/pnas.0909781107
   Isa T, 2002, HEPATO-GASTROENTEROL, V49, P604
   Isomoto H, 2005, HEPATOLOGY, V42, P1329, DOI 10.1002/hep.20966
   Itou RA, 2019, HUM PATHOL, V83, P77, DOI 10.1016/j.humpath.2018.08.016
   Jakowlew SB, 2006, CANCER METAST REV, V25, P435, DOI 10.1007/s10555-006-9006-2
   Jarnagin WR, 2001, ANN SURG, V234, P507, DOI 10.1097/00000658-200110000-00010
   Javle M, 2018, J CLIN ONCOL, V36, P276, DOI 10.1200/JCO.2017.75.5009
   Jiang K, 2018, CANCER CONTROL, V25, P0, DOI 10.1177/1073274817744625
   Jiao YC, 2013, NAT GENET, V45, P1470, DOI 10.1038/ng.2813
   Johnson GL, 2002, SCIENCE, V298, P1911, DOI 10.1126/science.1072682
   Junttila MR, 2013, NATURE, V501, P346, DOI 10.1038/nature12626
   Kamata H, 2005, CELL, V120, P649, DOI 10.1016/j.cell.2004.12.041
   Kamiya A, 2004, HEPATOLOGY, V40, P527, DOI 10.1002/hep.20362
   Ke HN, 2010, CANCER RES, V70, P3080, DOI 10.1158/0008-5472.CAN-09-2923
   Khan SA, 2012, GUT, V61, P1657, DOI 10.1136/gutjnl-2011-301748
   Kojima T, 2010, J CELL PHYSIOL, V225, P720, DOI 10.1002/jcp.22273
   Kokuryo T, 2012, J HEPATO-BIL-PAN SCI, V19, P606, DOI 10.1007/s00534-012-0542-6
   Komohara Y, 2017, J PATHOL, V241, P313, DOI 10.1002/path.4824
   Komuta M, 2012, HEPATOLOGY, V55, P1876, DOI 10.1002/hep.25595
   Kumar M, 2011, CELL BIOSCI, V1, P0, DOI 10.1186/2045-3701-1-5
   Kwa MQ, 2019, CLIN EXP METASTAS, V36, P71, DOI 10.1007/s10585-019-09959-0
   Labib PL, 2019, BMC CANCER, V19, P0, DOI 10.1186/s12885-019-5391-0
   Lagna G, 1996, NATURE, V383, P832, DOI 10.1038/383832a0
   Lee J, 2012, LANCET ONCOL, V13, P181, DOI 10.1016/S1470-2045(11)70301-1
   Lee JS, 2006, NAT MED, V12, P410, DOI 10.1038/nm1377
   Li ZQ, 2016, SCI REP-UK, V6, P0, DOI 10.1038/srep30081
   Lin YZ, 2013, MOL MED REP, V8, P1623, DOI 10.3892/mmr.2013.1711
   Ling SB, 2017, J HEMATOL ONCOL, V10, P0, DOI 10.1186/s13045-017-0424-0
   Lozano E, 2019, HEPATOLOGY, V70, P1246, DOI 10.1002/hep.30656
   Lubner SJ, 2010, J CLIN ONCOL, V28, P3491, DOI 10.1200/JCO.2010.28.4075
   Macias RIR, 2019, LIVER INT, V39, P108, DOI 10.1111/liv.14090
   Macias RIR, 2018, BBA-MOL BASIS DIS, V1864, P1468, DOI 10.1016/j.bbadis.2017.08.002
   Malato Y, 2010, HEPATOLOGY, V52, P940A, DOI 10.1002/hep.23878
   Mansour JC, 2015, HPB, V17, P691, DOI 10.1111/hpb.12450
   Mao XH, 2004, EXP CELL RES, V292, P304, DOI 10.1016/j.yexcr.2003.09.012
   Marin JJG, 2018, BBA-MOL BASIS DIS, V1864, P1444, DOI 10.1016/j.bbadis.2017.06.005
   Matsushima H, 2015, DIGEST LIVER DIS, V47, P1067, DOI 10.1016/j.dld.2015.08.003
   Mauer J, 2014, NAT IMMUNOL, V15, P423, DOI 10.1038/ni.2865
   McLean L, 2006, LIVER INT, V26, P1047, DOI 10.1111/j.1478-3231.2006.01350.x
   Menakongka A, 2010, WORLD J GASTROENTERO, V16, P713, DOI 10.3748/wjg.v16.i6.713
   Miller T, 2011, DIGEST LIVER DIS, V43, P395, DOI 10.1016/j.dld.2011.01.010
   Mingo-Sion AM, 2004, ONCOGENE, V23, P596, DOI 10.1038/sj.onc.1207147
   Miyamoto M, 2011, BRIT J CANCER, V105, P131, DOI 10.1038/bjc.2011.199
   Morgan MJ, 2010, MOL CELLS, V30, P1, DOI 10.1007/s10059-010-0105-0
   Mukewar S, 2015, ENDOSCOPY, V47, P878, DOI 10.1055/s-0034-1392044
   Murad SD, 2012, HEPATOLOGY, V56, P972, DOI 10.1002/hep.25629
   Nagino M, 2013, ANN SURG, V258, P129, DOI 10.1097/SLA.0b013e3182708b57
   Nakamura H, 2015, NAT GENET, V47, P1003, DOI 10.1038/ng.3375
   Nakanuma Y, 2010, WORLD J HEPATOL, V2, P419, DOI 10.4254/wjh.v2.i12.419
   Nakazawa K, 2005, J PATHOL, V206, P356, DOI 10.1002/path.1779
   Nygaard G, 2018, BIOCHEM PHARMACOL, V151, P282, DOI 10.1016/j.bcp.2018.01.041
   ORourke CJ, 2019, TRENDS CANCER, V5, P335, DOI 10.1016/j.trecan.2019.05.002
   Okabe H, 2011, ANN SURG ONCOL, V18, P1175, DOI 10.1245/s10434-010-1391-7
   Olieslagers S, 2011, CARDIOVASC RES, V91, P510, DOI 10.1093/cvr/cvr100
   Ong CK, 2012, NAT GENET, V44, P690, DOI 10.1038/ng.2273
   Papa S, 2006, CELL DEATH DIFFER, V13, P712, DOI 10.1038/sj.cdd.4401865
   Papadimitriou E, 2012, ONCOGENE, V31, P2862, DOI 10.1038/onc.2011.457
   Park K, 2017, ASIA-PAC J CLIN ONCO, V13, P13, DOI 10.1111/ajco.12592
   Patel S, 2016, CANCER-AM CANCER SOC, V122, P2766, DOI 10.1002/cncr.30128
   Perkins ND, 2007, NAT REV MOL CELL BIO, V8, P49, DOI 10.1038/nrm2083
   Planas-Paz L, 2016, NAT CELL BIOL, V18, P467, DOI 10.1038/ncb3337
   Platanias LC, 2003, BLOOD, V101, P4667, DOI 10.1182/blood-2002-12-3647
   Popovici-Muller J, 2018, ACS MED CHEM LETT, V9, P300, DOI 10.1021/acsmedchemlett.7b00421
   Qiu W, 2011, HEPATOLOGY, V54, P1249, DOI 10.1002/hep.24516
   Radisky DC, 2005, NATURE, V436, P123, DOI 10.1038/nature03688
   Raggi C, 2015, J HEPATOL, V62, P198, DOI 10.1016/j.jhep.2014.09.007
   Razumilava N, 2014, LANCET, V383, P2168, DOI 10.1016/S0140-6736(13)61903-0
   Razumilava N, 2013, J HEPATOL, V58, P1244, DOI 10.1016/j.jhep.2013.01.017
   Remy G, 2010, CELL SIGNAL, V22, P660, DOI 10.1016/j.cellsig.2009.11.020
   Rincon M, 2009, IMMUNOL REV, V228, P212, DOI 10.1111/j.1600-065X.2008.00744.x
   Rizvi S, 2018, NAT REV CLIN ONCOL, V15, P95, DOI 10.1038/nrclinonc.2017.157
   Rizvi S, 2016, J BIOL CHEM, V291, P8031, DOI 10.1074/jbc.M115.698472
   Rizvi S, 2014, SEMIN LIVER DIS, V34, P456, DOI 10.1055/s-0034-1394144
   Rizvi S, 2013, GASTROENTEROLOGY, V145, P1215, DOI 10.1053/j.gastro.2013.10.013
   Roberts PJ, 2007, ONCOGENE, V26, P3291, DOI 10.1038/sj.onc.1210422
   Robertson H, 2004, J AM SOC NEPHROL, V15, P390, DOI 10.1097/01.ASN.0000108521.39082.E1
   Rohle D, 2013, SCIENCE, V340, P626, DOI 10.1126/science.1236062
   Roskams T, 1998, SEMIN DIAGN PATHOL, V15, P259
   Roskams TA, 2004, HEPATOLOGY, V39, P1739, DOI 10.1002/hep.20130
   Roskoski R, 2017, PHARMACOL RES, V121, P202, DOI 10.1016/j.phrs.2017.04.022
   Ross JS, 2014, ONCOLOGIST, V19, P235, DOI 10.1634/theoncologist.2013-0352
   Rousseau S, 2006, CELL SIGNAL, V18, P1897, DOI 10.1016/j.cellsig.2006.02.006
   Saccani S, 2002, NAT IMMUNOL, V3, P69, DOI 10.1038/ni748
   Sae-Lao T, 2017, AM J CHINESE MED, V45, P615, DOI 10.1142/S0192415X17500367
   Santi A, 2018, PROTEOMICS, V18, P0, DOI 10.1002/pmic.201700167
   Sato Y, 2010, AM J PATHOL, V177, P141, DOI 10.2353/ajpath.2010.090747
   Seki E, 2012, GASTROENTEROLOGY, V143, P307, DOI 10.1053/j.gastro.2012.06.004
   Sekiya S, 2012, J CLIN INVEST, V122, P3914, DOI 10.1172/JCI63065
   Seoane J, 2006, CARCINOGENESIS, V27, P2148, DOI 10.1093/carcin/bgl068
   Seubwai W, 2014, PLOS ONE, V9, P0, DOI 10.1371/journal.pone.0106056
   Shaib YH, 2004, J HEPATOL, V40, P472, DOI 10.1016/j.jhep.2003.11.030
   Sheahan S, 2007, BMC CANCER, V7, P0, DOI 10.1186/1471-2407-7-215
   Shin HR, 2010, J KOREAN MED SCI, V25, P1011, DOI 10.3346/jkms.2010.25.7.1011
   Shroff RT, 2017, BRIT J CANCER, V116, P1402, DOI 10.1038/bjc.2017.119
   Sia D, 2013, ONCOGENE, V32, P4861, DOI 10.1038/onc.2012.617
   Sia D, 2013, GASTROENTEROLOGY, V144, P829, DOI 10.1053/j.gastro.2013.01.001
   Sigal D, 2017, J NATL COMPR CANC NE, V15, P1317, DOI 10.6004/jnccn.2017.7029
   Sirica AE, 2012, NAT REV GASTRO HEPAT, V9, P44, DOI 10.1038/nrgastro.2011.222
   Sirica AE, 2011, CURR OPIN GASTROEN, V27, P276, DOI 10.1097/MOG.0b013e32834405c3
   Song SC, 2013, ANZ J SURG, V83, P268, DOI 10.1111/j.1445-2197.2012.06195.x
   Sritananuwat P, 2017, CANCER CELL INT, V17, P0, DOI 10.1186/s12935-017-0454-2
   Tabernero J, 2015, J CLIN ONCOL, V33, P3401, DOI 10.1200/JCO.2014.60.7341
   Tan FLS, 2010, INT J CANCER, V126, P2353, DOI 10.1002/ijc.24944
   Techasen A, 2012, ASIAN PAC J CANCER P, V13, P115, DOI 10.7314/APJCP.2012.13.KKSuppl.115
   Terada T, 1998, HUM PATHOL, V29, P175, DOI 10.1016/S0046-8177(98)90229-5
   Theise ND, 2003, HISTOPATHOLOGY, V43, P263, DOI 10.1046/j.1365-2559.2003.01707.x
   Thiery JP, 2009, CELL, V139, P871, DOI 10.1016/j.cell.2009.11.007
   Thongsom S, 2017, APOPTOSIS, V22, P1473, DOI 10.1007/s10495-017-1422-y
   Thuault S, 2008, J BIOL CHEM, V283, P33437, DOI 10.1074/jbc.M802016200
   TREMBLAY G, 1979, EXP MOL PATHOL, V31, P248, DOI 10.1016/0014-4800(79)90026-1
   Tyson GL, 2011, HEPATOLOGY, V54, P173, DOI 10.1002/hep.24351
   Utispan K, 2012, INT J ONCOL, V41, P1110, DOI 10.3892/ijo.2012.1530
   Valade E, 2019, CANCER CHEMOTH PHARM, V84, P621, DOI 10.1007/s00280-019-03896-1
   Valle J, 2010, NEW ENGL J MED, V362, P1273, DOI 10.1056/NEJMoa0908721
   Vaquero J, 2017, J HEPATOL, V66, P424, DOI 10.1016/j.jhep.2016.09.010
   Varfolomeev EE, 2004, CELL, V116, P491, DOI 10.1016/S0092-8674(04)00166-7
   Vivanco I, 2007, CANCER CELL, V11, P555, DOI 10.1016/j.ccr.2007.04.021
   Waetzig V, 2005, TRENDS PHARMACOL SCI, V26, P455, DOI 10.1016/j.tips.2005.07.006
   Wang F, 2013, SCIENCE, V340, P622, DOI 10.1126/science.1234769
   Wang J, 2016, TARGET ONCOL, V11, P723, DOI 10.1007/s11523-016-0446-5
   Wang P, 2013, ONCOGENE, V32, P3091, DOI 10.1038/onc.2012.315
   Wang P, 2019, CELL DEATH DIS, V10, P0, DOI 10.1038/s41419-019-1389-4
   Weber SM, 2001, J AM COLL SURGEONS, V193, P384, DOI 10.1016/S1072-7515(01)01016-X
   Wehbe H, 2006, CANCER RES, V66, P10517, DOI 10.1158/0008-5472.CAN-06-2130
   Welzel TM, 2007, INT J CANCER, V120, P638, DOI 10.1002/ijc.22283
   Welzel TM, 2007, CLIN GASTROENTEROL H, V5, P1221, DOI 10.1016/j.cgh.2007.05.020
   Win S, 2018, HEPATOLOGY, V67, P2013, DOI 10.1002/hep.29689
   Win S, 2016, HEPATOLOGY, V63, P1987, DOI 10.1002/hep.28486
   Wu JW, 2001, J BIOL CHEM, V276, P20688, DOI 10.1074/jbc.M100174200
   Wu WR, 2014, ONCOL REP, V31, P2515, DOI 10.3892/or.2014.3123
   Xia Y, 2004, TRENDS CELL BIOL, V14, P94, DOI 10.1016/j.tcb.2003.12.005
   Yamagiwa Y, 2003, HEPATOLOGY, V38, P158, DOI 10.1053/jhep.2003.50257
   Yamamura Y, 2000, J BIOL CHEM, V275, P36295, DOI 10.1074/jbc.M006023200
   Yamashita M, 2008, MOL CELL, V31, P918, DOI 10.1016/j.molcel.2008.09.002
   Yang YM, 2003, CLIN CANCER RES, V9, P391
   Yokoi K, 2018, ONCOL REP, V39, P843, DOI 10.3892/or.2017.6153
   Yoon CH, 2012, ONCOGENE, V31, P4655, DOI 10.1038/onc.2011.634
   Yoon H, 2011, BIOCHEM BIOPH RES CO, V405, P333, DOI 10.1016/j.bbrc.2010.11.130
   Yoshikawa D, 2008, BRIT J CANCER, V98, P418, DOI 10.1038/sj.bjc.6604129
   Yothaisong S, 2013, TUMOR BIOL, V34, P3637, DOI 10.1007/s13277-013-0945-2
   Yuan DT, 2017, CANCER CELL, V31, P771, DOI 10.1016/j.ccell.2017.05.006
   Zeltz C, 2020, SEMIN CANCER BIOL, V62, P166, DOI 10.1016/j.semcancer.2019.08.004
   Zen Y, 2005, LAB INVEST, V85, P572, DOI 10.1038/labinvest.3700236
   Zhang F, 2008, HISTOPATHOLOGY, V52, P224, DOI 10.1111/j.1365-2559.2007.02929.x
   Zhang JY, 2016, J CLIN MED, V5, P0, DOI 10.3390/jcm5040041
   Zhang QY, 2019, GASTROENTEROLOGY, V156, P130, DOI 10.1053/j.gastro.2018.09.046
   Zhang YE, 2009, CELL RES, V19, P128, DOI 10.1038/cr.2008.328
   Zhang YW, 2003, P NATL ACAD SCI USA, V100, P12718, DOI 10.1073/pnas.2135113100
   Zhong F, 2016, AM J CANCER RES, V6, P226
   Zhou SL, 2014, CARCINOGENESIS, V35, P597, DOI 10.1093/carcin/bgt397
   Zong YW, 2009, DEVELOPMENT, V136, P1727, DOI 10.1242/dev.029140
NR 238
TC 22
Z9 23
U1 2
U2 10
PU MDPI
PI BASEL
PA ST ALBAN-ANLAGE 66, CH-4052 BASEL, SWITZERLAND
SN 
EI 2073-4409
J9 CELLS-BASEL
JI Cells
PD OCT 15
PY 2019
VL 8
IS 10
BP 
EP 
DI 10.3390/cells8101172
PG 27
WC Cell Biology
SC Cell Biology
GA JO1HP
UT WOS:000497336400061
PM 31569444
DA 2023-09-23
ER

PT J
AU Lamberti, MJ
   Rettel, M
   Krijgsveld, J
   Rivarola, VA
   Vittar, NBR
AF Julia Lamberti, Maria
   Rettel, Mandy
   Krijgsveld, Jeroen
   Alicia Rivarola, Viviana
   Rumie Vittar, Natalia Belen
TI Secretome profiling of heterotypic spheroids suggests a role of fibroblasts in HIF-1 pathway modulation and colorectal cancer photodynamic resistance
SO CELLULAR ONCOLOGY
LA English
DT Article
DE Tumor microenvironment; Photodynamic therapy; Secretome; Spheroids; Cancer associated fibroblasts; Colorectal cancer cells
ID hypoxia response elements; tumor microenvironment; transferrin receptor; purified exosm; protein; gene; therapy; identification; expression; induction
AB PurposePrevious analyses of the tumor microenvironment (TME) have resulted in a concept that tumor progression may depend on interactions between cancer cells and its surrounding stroma. An important aspect of these interactions is the ability of cancer cells to modulate stroma behavior, and vice versa, through the action of a variety of soluble mediators. Here, we aimed to identify soluble factors present in the TME of colorectal cancer cells that may affect relevant pathways through secretome profiling.MethodsTo partially recapitulate the TME and its architecture, we co-cultured colorectal cancer cells (SW480, TC) with stromal fibroblasts (MRC-5, F) as 3D-spheroids. Subsequent characterization of both homotypic (TC) and heterotypic (TC+F) spheroid secretomes was performed using label-free liquid chromatography-mass spectrometry (LC-MS).ResultsThrough bioinformatic analysis using the NCI-Pathway Interaction Database (NCI-PID) we found that the HIF-1 signaling pathway was most highly enriched among the proteins whose secretion was enhanced in the heterotypic spheroids. Previously, we found that HIF-1 may be associated with resistance of colorectal cancer cells to photodynamic therapy (PDT), an antitumor therapy that combines photosensitizing agents, O-2 and light to create a harmful photochemical reaction. Here, we found that the presence of fibroblasts considerably diminished the sensitivity of colorectal cancer cells to photodynamic activity. Although the biological significance of the HIF-1 pathway of secretomes was decreased after photosensitization, this decrease was partially reversed in heterotypic 3D-spheroids. HIF-1 pathway modulation by both PDT and stromal fibroblasts was confirmed through expression assessment of the HIF-target VEGF, as well as through HIF transcriptional activity assessment.ConclusionCollectively, our results delineate a potential mechanism by which stromal fibroblasts may enhance colorectal cancer cell survival and photodynamic treatment resistance via HIF-1 pathway modulation.
C1 [Julia Lamberti, Maria; Alicia Rivarola, Viviana; Rumie Vittar, Natalia Belen] Univ Nacl Rio Cuarto, Fac Ciencias Exactas Fisicoquim & Nat, Dept Biol Mol, RA-5800 Cordoba, Argentina.
   [Rettel, Mandy; Krijgsveld, Jeroen] European Mol Biol Lab, Heidelberg, Germany.
   [Krijgsveld, Jeroen] German Canc Res Ctr, Heidelberg, Germany.
C3 Universidad Nacional Rio Cuarto; European Molecular Biology Laboratory (EMBL); Helmholtz Association; German Cancer Research Center (DKFZ)
RP Rivarola, VA; Vittar, NBR (通讯作者)，Univ Nacl Rio Cuarto, Fac Ciencias Exactas Fisicoquim & Nat, Dept Biol Mol, RA-5800 Cordoba, Argentina.
EM vrivarola@exa.unrc.edu.ar; belenrumie@gmail.com
FU Consejo Nacional de Investigaciones Cientificas y Tecnicas (CONICET); Agencia Nacional de Promocion Cientifica y Tecnologica (PICT); Secretaria de Ciencia y Tecnica (SECyT); Universidad Nacional de Rio Cuarto; CONICET; Christian Boulin Fellowship (EMBL)
CR Agostinis P, 2004, PHOTOCH PHOTOBIO SCI, V3, P721, DOI 10.1039/b315237e
   Ahn YT, 2010, INT J ONCOL, V37, P1627, DOI 10.3892/ijo_00000817
   Amann A, 2014, PLOS ONE, V9, P0, DOI 10.1371/journal.pone.0092511
   Arntzen MO, 2015, PLOS ONE, V10, P0, DOI 10.1371/journal.pone.0126694
   Ashburner M, 2000, NAT GENET, V25, P25, DOI 10.1038/75556
   Beckler MD, 2013, MOL CELL PROTEOMICS, V12, P343, DOI 10.1074/mcp.M112.022806
   Bendtsen JD, 2004, PROTEIN ENG DES SEL, V17, P349, DOI 10.1093/protein/gzh037
   BORER RA, 1989, CELL, V56, P379, DOI 10.1016/0092-8674(89)90241-9
   Brockmeier U, 2011, PLOS ONE, V6, P0, DOI 10.1371/journal.pone.0019151
   Brown KJ, 2012, EXPERT REV PROTEOMIC, V9, P337, DOI 10.1586/EPR.12.21
   Butler GS, 2009, NAT REV DRUG DISCOV, V8, P935, DOI 10.1038/nrd2945
   Calzolari A, 1900, V21, V0, P4486
   Capello M, 2011, FEBS J, V278, P1064, DOI 10.1111/j.1742-4658.2011.08025.x
   Carroll VA, 2006, CANCER RES, V66, P6264, DOI 10.1158/0008-5472.CAN-05-2519
   Chiarle R, 2003, BLOOD, V101, P1919, DOI 10.1182/blood-2002-05-1343
   Choi DS, 2007, J PROTEOME RES, V6, P4646, DOI 10.1021/pr070192y
   Cirri P, 2012, CANCER METAST REV, V31, P195, DOI 10.1007/s10555-011-9340-x
   Comito G, 2012, CANCER LETT, V324, P31, DOI 10.1016/j.canlet.2012.04.025
   de Gassart A, 2003, BLOOD, V102, P4336, DOI 10.1182/blood-2003-03-0871
   Denko NC, 2008, NAT REV CANCER, V8, P705, DOI 10.1038/nrc2468
   Eiro N, 2018, CELL ONCOL, V41, P369, DOI 10.1007/s13402-018-0371-y
   FEUERSTEIN N, 1987, J IMMUNOL, V139, P1818
   Pansa MF, 2016, TUMOR BIOL, V37, P541, DOI 10.1007/s13277-015-3768-5
   Fukumura D, 1998, CELL, V94, P715, DOI 10.1016/S0092-8674(00)81731-6
   Glidden MD, 2012, PROC SPIE, V8210, P0, DOI 10.1117/12.910924
   Gouw Joost W, 2012, METHODS MOL BIOL, V893, P511, DOI 10.1007/978-1-61779-885-6_31
   Gozzelino R, 2016, INT J MOL SCI, V17, P0, DOI 10.3390/ijms17010130
   Han R, 2017, NEOPLASMA, V64, P0
   Hanahan D, 2012, CANCER CELL, V21, P309, DOI 10.1016/j.ccr.2012.02.022
   Hanahan D, 2011, CELL, V144, P646, DOI 10.1016/j.cell.2011.02.013
   He TL, 2015, MED ONCOL, V32, P0, DOI 10.1007/s12032-015-0633-8
   Hellweg CE, 2001, ANAL CHIM ACTA, V427, P191, DOI 10.1016/S0003-2670(00)01021-7
   Holohan C, 2013, NAT REV CANCER, V13, P714, DOI 10.1038/nrc3599
   Hu CJ, 2007, MOL BIOL CELL, V18, P4528, DOI 10.1091/mbc.E06-05-0419
   Hughes CS, 2014, MOL SYST BIOL, V10, P0, DOI 10.15252/msb.20145625
   Isogai C, 2001, CANCER RES, V61, P5587
   Lamberti MJ, 2017, PLOS ONE, V12, P0, DOI 10.1371/journal.pone.0177801
   Lamberti MJ, 2014, LASER PHYS, V24, P0, DOI 10.1088/1054-660X/24/11/115602
   Jung SY, 2011, INT J ONCOL, V38, P571, DOI 10.3892/ijo.2010.859
   Kalluri R, 2006, NAT REV CANCER, V6, P392, DOI 10.1038/nrc1877
   Karagiannis GS, 2010, MOL ONCOL, V4, P496, DOI 10.1016/j.molonc.2010.09.001
   Kawczyk-Krupka A, 2015, PHOTODIAGN PHOTODYN, V12, P545, DOI 10.1016/j.pdpdt.2015.04.004
   Koukourakis MI, 2006, CANCER RES, V66, P632, DOI 10.1158/0008-5472.CAN-05-3260
   Koumenis C, 2016, ADV EXP MED BIOL, V899, P1, DOI 10.1007/978-3-319-26666-4
   Lamberti MJ, 2013, PHYTOMEDICINE, V20, P1007, DOI 10.1016/j.phymed.2013.04.018
   Lauber K, 2012, FRONT ONCOL, V2, P0, DOI 10.3389/fonc.2012.00116
   Li J, 2004, J BIOL CHEM, V279, P41275, DOI 10.1074/jbc.C400297200
   Mathivanan S, 2010, MOL CELL PROTEOMICS, V9, P197, DOI 10.1074/mcp.M900152-MCP200
   McMahon GA, 2001, J BIOL CHEM, V276, P33964, DOI 10.1074/jbc.M105980200
   Metzger W, 2011, CYTOTHERAPY, V13, P1000, DOI 10.3109/14653249.2011.583233
   Milla LN, 2011, J CELL BIOCHEM, V112, P2266, DOI 10.1002/jcb.23145
   Nilendu P, 2018, CELL ONCOL, V41, P353, DOI 10.1007/s13402-018-0388-2
   Paltridge JL, 2013, BBA-PROTEINS PROTEOM, V1834, P2233, DOI 10.1016/j.bbapap.2013.03.014
   Peddareddigari VG, 2010, CANCER MICROENVIRON, V3, P149, DOI 10.1007/s12307-010-0038-3
   Peng SZ, 2017, THROMB HAEMOSTASIS, V117, P1338, DOI 10.1160/TH16-11-0891
   Petersen TN, 2011, NAT METHODS, V8, P785, DOI 10.1038/nmeth.1701
   Radisky DC, 2009, NAT REV MOL CELL BIO, V10, P228, DOI 10.1038/nrm2633
   Redner RL, 2002, LEUKEMIA, V16, P1927, DOI 10.1038/sj.leu.2402720
   Rodriguez ME, 2017, PHOTOCH PHOTOBIO SCI, V16, P1631, DOI 10.1039/c7pp00161d
   Vittar NBR, 2013, BBA-REV CANCER, V1835, P86, DOI 10.1016/j.bbcan.2012.10.004
   Sant Shilpa, 2017, DRUG DISCOV TODAY TECHNOL, V23, P27, DOI 10.1016/j.ddtec.2017.03.002
   Schaefer CF, 2009, NUCLEIC ACIDS RES, V37, PD674, DOI 10.1093/nar/gkn653
   Semenza GL, 1996, J BIOL CHEM, V271, P32529, DOI 10.1074/jbc.271.51.32529
   Soares HT, 2016, CHEMBIOCHEM, V17, P836, DOI 10.1002/cbic.201500573
   Tacchini L, 1999, J BIOL CHEM, V274, P24142, DOI 10.1074/jbc.274.34.24142
   Tacchini L, 2008, J BIOL CHEM, V283, P20674, DOI 10.1074/jbc.M800365200
   Taylor DD, 2005, BRIT J CANCER, V92, P305, DOI 10.1038/sj.bjc.6602316
   Toth I, 1999, J BIOL CHEM, V274, P4467, DOI 10.1074/jbc.274.7.4467
   Tsujino T, 2007, CLIN CANCER RES, V13, P2082, DOI 10.1158/1078-0432.CCR-06-2191
   van Niekerk G, 2018, CELL ONCOL, V41, P343, DOI 10.1007/s13402-018-0383-7
   VanBelzen N, 1995, EUR J BIOCHEM, V234, P843
   Villarreal L, 2013, MOL CELL PROTEOMICS, V12, P1046, DOI 10.1074/mcp.M112.021618
   von Mering C, 2003, NUCLEIC ACIDS RES, V31, P258, DOI 10.1093/nar/gkg034
   Wu T, 2017, CANCER LETT, V387, P61, DOI 10.1016/j.canlet.2016.01.043
   Xu R, 2015, METHODS, V87, P11, DOI 10.1016/j.ymeth.2015.04.008
   YonedaKato N, 1996, ONCOGENE, V12, P265
   Zanoni M, 2016, SCI REP-UK, V6, P0, DOI 10.1038/srep19103
   Zhang Y, 2014, AMINO ACIDS, V46, P1021, DOI 10.1007/s00726-014-1665-7
NR 78
TC 16
Z9 16
U1 2
U2 19
PU SPRINGER
PI DORDRECHT
PA VAN GODEWIJCKSTRAAT 30, 3311 GZ DORDRECHT, NETHERLANDS
SN 2211-3428
EI 2211-3436
J9 CELL ONCOL
JI Cell. Oncol.
PD APR 15
PY 2019
VL 42
IS 2
BP 173
EP 196
DI 10.1007/s13402-018-00418-8
PG 24
WC Oncology; Cell Biology; Pathology
SC Oncology; Cell Biology; Pathology
GA HS9CQ
UT WOS:000464165800005
PM 30756254
DA 2023-09-23
ER

PT J
AU Guo, L
   Shi, DD
   Meng, D
   Shang, MM
   Sun, X
   Zhou, XY
   Liu, XX
   Zhao, YD
   Li, J
AF Guo, Lu
   Shi, Dandan
   Meng, Dong
   Shang, Mengmeng
   Sun, Xiao
   Zhou, Xiaoying
   Liu, Xinxin
   Zhao, Yading
   Li, Jie
TI New FH peptide-modified ultrasonic nanobubbles for delivery of doxorubicin to cancer-associated fibroblasts
SO NANOMEDICINE
LA English
DT Article
DE cancer-associated fibroblast; contrast-enhanced ultrasound imaging; tumor microenvironment; ultrasonic nanobubble; ultrasound contrast agent
ID tenascin-c; drug-delivery; sonoporation efficiency; breast-cancer; lines; nanoparticles; compendium; therapy; old
AB Aim: To synthesize and evaluate a novel FH peptide-modified ultrasonic nanobubble-loading doxorubicin (FH-NB-DOX) for specially cancer-associated fibroblasts (CAFs) targeting and eradication. Materials & methods: The characteristics, cytotoxicity, contrast-enhanced ultrasound imaging (CEUI), targeting ability and specially eradicating CAFs of these NBs were investigated. Results: FH-NB-DOX (about 208 nm) showed a good CEUI, and achieved higher targeting ability due to the conjunction ability of FH peptide to tenascin C protein high-level expressed in CAFs. Under ultrasound irradiation, FH-NB-DOX could delivery more DOX into CAFs, thus exhibited stronger eradication role compared with NB-DOX and free DOX. Conclusion: These new NBs, which combines the advantages of targeted theranostic agent and CEUI, is expected to be a potential approach for tumor therapy based on CAF targeting. [GRAPHICS]
C1 [Guo, Lu; Shi, Dandan; Meng, Dong; Shang, Mengmeng; Sun, Xiao; Zhou, Xiaoying; Liu, Xinxin; Zhao, Yading; Li, Jie] Shandong Univ, Dept Ultrasound, Qilu Hosp, Jinan, Shandong, Peoples R China.
   [Liu, Xinxin] Shandong Univ, Chinese Minist Hlth, Key Lab Cardiovasc Remodeling & Funct Res, Chinese Minist Educ,Qilu Hosp, Jinan, Shandong, Peoples R China.
   [Liu, Xinxin] Shandong Univ, Chinese Acad Med Sci, Qilu Hosp, Jinan, Shandong, Peoples R China.
C3 Shandong University; Shandong University; Shandong University; Chinese Academy of Medical Sciences - Peking Union Medical College
RP Li, J (通讯作者)，Shandong Univ, Dept Ultrasound, Qilu Hosp, Jinan, Shandong, Peoples R China.
EM jieli301@163.com
FU National Natural Science Foundation of China [81771843]; Science and Technology Developing Program of Shandong Provincial Government of China [2017GSF18107]
CR Ageyama N, 2019, INT HEART J, V60, P151, DOI 10.1536/ihj.17-734
   Chen BL, 2016, J CONTROL RELEASE, V241, P68, DOI 10.1016/j.jconrel.2016.09.014
   Chen BL, 2016, NANOMED-NANOTECHNOL, V12, P131, DOI 10.1016/j.nano.2015.10.001
   Duan SJ, 2017, ULTRASON SONOCHEM, V37, P235, DOI 10.1016/j.ultsonch.2017.01.013
   Feng Y, 2018, CURR PHARM DESIGN, V24, P3587, DOI 10.2174/1381612824666181011120031
   Guvener N, 2017, METHODS, V130, P4, DOI 10.1016/j.ymeth.2017.05.018
   Jahangirian H, 2019, INT J NANOMED, V14, P1633, DOI 10.2147/IJN.S184723
   Kalluri R, 2016, NAT REV CANCER, V16, P582, DOI 10.1038/nrc.2016.73
   Kang T, 2016, BIOMATERIALS, V101, P60, DOI 10.1016/j.biomaterials.2016.05.037
   Kemp JA, 2016, ADV DRUG DELIVER REV, V98, P3, DOI 10.1016/j.addr.2015.10.019
   Kim MY, 2012, MOL CELLS, V33, P71, DOI 10.1007/s10059-012-2214-4
   Kuzet SE, 2016, CELL TISSUE RES, V365, P607, DOI 10.1007/s00441-016-2467-x
   Lee H, 2018, J CONTROL RELEASE, V283, P190, DOI 10.1016/j.jconrel.2018.06.008
   Li KF, 2017, ORG BIOMOL CHEM, V15, P1174, DOI 10.1039/c6ob02577c
   Lv YJ, 2017, ADV HEALTHC MATER, V6, P0, DOI 10.1002/adhm.201700354
   Melguizo C, 2015, DRUG DES DEV THER, V9, P6433, DOI 10.2147/DDDT.S92273
   Meng D, 2019, NANOMEDICINE-UK, V14, P2549, DOI 10.2217/nnm-2019-0217
   Provenzano PP, 2012, CANCER CELL, V21, P418, DOI 10.1016/j.ccr.2012.01.007
   Qin P, 2018, J CONTROL RELEASE, V272, P169, DOI 10.1016/j.jconrel.2018.01.001
   Qu N, 2018, MED SCI MONITOR, V24, P9054, DOI 10.12659/MSM.910790
   Shen JL, 2018, NANOMEDICINE-UK, V13, P1433, DOI 10.2217/nnm-2018-0019
   Shi DD, 2017, ULTRASON SONOCHEM, V38, P598, DOI 10.1016/j.ultsonch.2016.08.022
   Shiga K, 2015, CANCERS, V7, P2443, DOI 10.3390/cancers7040902
   Snipstad S, 2018, EXPERT OPIN DRUG DEL, V15, P1249, DOI 10.1080/17425247.2018.1547279
   Sobel RE, 2005, J UROLOGY, V173, P342, DOI 10.1097/01.ju.0000141580.30910.57
   Sobel RE, 2005, J UROLOGY, V173, P360, DOI 10.1097/01.ju.0000149989.01263.dc
   Song WX, 2017, NANOMEDICINE-UK, V12, P991, DOI 10.2217/nnm-2017-0027
   Spenle C, 2015, CELL ADHES MIGR, V9, P141, DOI 10.1080/19336918.2014.1000074
   Truffi M, 2019, INT J MOL SCI, V20, P0, DOI 10.3390/ijms20061263
   Wang LY, 2017, ACS NANO, V11, P4582, DOI 10.1021/acsnano.7b00038
   Wood AKW, 2015, ULTRASOUND MED BIOL, V41, P905, DOI 10.1016/j.ultrasmedbio.2014.11.019
   Wu M, 2018, DRUG DELIV, V25, P226, DOI 10.1080/10717544.2017.1422300
   Xie XY, 2015, COLLOID SURFACE B, V136, P641, DOI 10.1016/j.colsurfb.2015.10.004
   Yang S, 2017, PHARMACOL RES, V126, P97, DOI 10.1016/j.phrs.2017.05.004
NR 34
TC 10
Z9 10
U1 0
U2 20
PU FUTURE MEDICINE LTD
PI LONDON
PA UNITEC HOUSE, 3RD FLOOR, 2 ALBERT PLACE, FINCHLEY CENTRAL, LONDON, N3 1QB, ENGLAND
SN 1743-5889
EI 1748-6963
J9 NANOMEDICINE-UK
JI Nanomedicine
PD NOV 15
PY 2019
VL 14
IS 22
BP 2957
EP 2971
DI 10.2217/nnm-2019-0302
PG 15
WC Biotechnology & Applied Microbiology; Nanoscience & Nanotechnology
SC Biotechnology & Applied Microbiology; Science & Technology - Other Topics
GA JX1OZ
UT WOS:000503514100006
PM 31749406
DA 2023-09-23
ER

PT J
AU Bhagat, TD
   Von Ahrens, D
   Dawlaty, M
   Zou, YY
   Baddour, J
   Achreja, A
   Zhao, HY
   Yang, LF
   Patel, B
   Kwak, C
   Choudhary, GS
   Gordon-Mitchell, S
   Aluri, S
   Bhattacharyya, S
   Sahu, S
   Bhagat, P
   Yu, YT
   Bartenstein, M
   Giricz, O
   Suzuki, M
   Sohal, D
   Gupta, S
   Guerrero, PA
   Batra, S
   Goggins, M
   Steidl, U
   Greally, J
   Agarwal, B
   Pradhan, K
   Banerjee, D
   Nagrath, D
   Maitra, A
   Verma, A
AF Bhagat, Tushar D.
   Von Ahrens, Dagny
   Dawlaty, Meelad
   Zou, Yiyu
   Baddour, Joelle
   Achreja, Abhinav
   Zhao, Hongyun
   Yang, Lifeng
   Patel, Brijesh
   Kwak, Changsoo
   Choudhary, Gaurav S.
   Gordon-Mitchell, Shanisha
   Aluri, Srinivas
   Bhattacharyya, Sanchari
   Sahu, Srabani
   Bhagat, Prafulla
   Yu, Yiting
   Bartenstein, Matthias
   Giricz, Orsi
   Suzuki, Masako
   Sohal, Davendra
   Gupta, Sonal
   Guerrero, Paola A.
   Batra, Surinder
   Goggins, Michael
   Steidl, Ulrich
   Greally, John
   Agarwal, Beamon
   Pradhan, Kith
   Banerjee, Debabrata
   Nagrath, Deepak
   Maitra, Anirban
   Verma, Amit
TI Lactate-mediated epigenetic reprogramming regulates formation of human pancreatic cancer-associated fibroblasts
SO ELIFE
LA English
DT Article
ID promote; stem; cell; hypomethylation; overexpression; regions; growth; cxcr4; dna; hydroxymethylation
AB Even though pancreatic ductal adenocarcinoma (PDAC) is associated with fibrotic stroma, the molecular pathways regulating the formation of cancer associated fibroblasts (CAFs) are not well elucidated. An epigenomic analysis of patient-derived and de-novo generated CAFs demonstrated widespread loss of cytosine methylation that was associated with overexpression of various inflammatory transcripts including CXCR4. Co-culture of neoplastic cells with CAFs led to increased invasiveness that was abrogated by inhibition of CXCR4. Metabolite tracing revealed that lactate produced by neoplastic cells leads to increased production of alpha-ketoglutarate (aKG) within mesenchymal stem cells (MSCs). In turn, aKG mediated activation of the demethylase TET enzyme led to decreased cytosine methylation and increased hydroxymethylation during de novo differentiation of MSCs to CAF. Co-injection of neoplastic cells with TET-deficient MSCs inhibited tumor growth in vivo. Thus, in PDAC, a tumor-mediated lactate flux is associated with widespread epigenomic reprogramming that is seen during CAF formation.
C1 [Bhagat, Tushar D.; Von Ahrens, Dagny; Dawlaty, Meelad; Zou, Yiyu; Choudhary, Gaurav S.; Gordon-Mitchell, Shanisha; Aluri, Srinivas; Bhattacharyya, Sanchari; Sahu, Srabani; Bhagat, Prafulla; Yu, Yiting; Bartenstein, Matthias; Giricz, Orsi; Suzuki, Masako; Steidl, Ulrich; Greally, John; Pradhan, Kith; Verma, Amit] Montefiore Med Ctr, Albert Einstein Coll Med, New York, NY 10467 USA.
   [Baddour, Joelle; Achreja, Abhinav; Zhao, Hongyun; Yang, Lifeng] Univ Michigan, Dept Biomed Engn, Ann Arbor, MI 48109 USA.
   [Patel, Brijesh; Banerjee, Debabrata] Rutgers State Univ, New Brunswick, NJ USA.
   [Kwak, Changsoo; Gupta, Sonal; Guerrero, Paola A.; Maitra, Anirban] UT MD Anderson Canc Ctr, Sheikh Ahmed Pancreat Canc Res Ctr, Dept Pathol, Houston, TX 77030 USA.
   [Kwak, Changsoo; Gupta, Sonal; Guerrero, Paola A.; Maitra, Anirban] UT MD Anderson Canc Ctr, Sheikh Ahmed Pancreat Canc Res Ctr, Dept Translat Mol Pathol, Houston, TX 77030 USA.
   [Sohal, Davendra] Cleveland Clin, Dept Med, Cleveland, OH 44106 USA.
   [Batra, Surinder] Univ Nebraska Med Ctr, Omaha, NE USA.
   [Goggins, Michael] Johns Hopkins, Baltimore, MD USA.
   [Agarwal, Beamon] GenomeRxUs LLC, Secane, PA USA.
   [Nagrath, Deepak] Univ Michigan, Biointerfaces Inst, Ann Arbor, MI 48109 USA.
C3 Yeshiva University; Montefiore Medical Center; University of Michigan System; University of Michigan; Rutgers State University New Brunswick; University of Texas System; UTMD Anderson Cancer Center; University of Texas System; UTMD Anderson Cancer Center; Cleveland Clinic Foundation; University of Nebraska System; University of Nebraska Medical Center; Johns Hopkins University; University of Michigan System; University of Michigan
RP Verma, A (通讯作者)，Montefiore Med Ctr, Albert Einstein Coll Med, New York, NY 10467 USA.; Maitra, A (通讯作者)，UT MD Anderson Canc Ctr, Sheikh Ahmed Pancreat Canc Res Ctr, Dept Pathol, Houston, TX 77030 USA.; Maitra, A (通讯作者)，UT MD Anderson Canc Ctr, Sheikh Ahmed Pancreat Canc Res Ctr, Dept Translat Mol Pathol, Houston, TX 77030 USA.; Nagrath, D (通讯作者)，Univ Michigan, Biointerfaces Inst, Ann Arbor, MI 48109 USA.
EM dnagrath@umich.edu; AMaitra@mdanderson.org; amit.verma@einstein.yu.edu
FU Albert Einstein College of Medicine Einstein Training Program in Stem Cell Research [C34874GG, T32 CA200561, R01CA227622, R01CA222251, R01CA204969, R01CA218004, P01CA117969, R01CA220236, U24CA224020]
CR Achreja A, 2017, METAB ENG, V43, P156, DOI 10.1016/j.ymben.2017.01.001
   Alvarez H, 2011, PLOS GENET, V7, P0, DOI 10.1371/journal.pgen.1001356
   Bachet JB, 2012, ANN ONCOL, V23, P2327, DOI 10.1093/annonc/mdr617
   Bailey JM, 2009, ONCOGENE, V28, P3513, DOI 10.1038/onc.2009.220
   Ball MP, 2009, NAT BIOTECHNOL, V27, P361, DOI 10.1038/nbt.1533
   Behrens ME, 2010, ONCOGENE, V29, P5667, DOI 10.1038/onc.2010.327
   Bernard V, 2019, CLIN CANCER RES, V25, P2194, DOI 10.1158/1078-0432.CCR-18-1955
   Bhattacharyya S, 2017, GENOME RES, V27, P1830, DOI 10.1101/gr.222794.117
   Bhattacharyya S, 2013, NUCLEIC ACIDS RES, V41, P0, DOI 10.1093/nar/gkt601
   Biffi G, 2019, CANCER DISCOV, V9, P282, DOI 10.1158/2159-8290.CD-18-0710
   Carey BW, 2015, NATURE, V518, P413, DOI 10.1038/nature13981
   Dawlaty MM, 2014, DEV CELL, V29, P102, DOI 10.1016/j.devcel.2014.03.003
   Delitto D, 2017, CANCER RES, V77, P672, DOI 10.1158/0008-5472.CAN-16-1765
   Fang Y, 2016, PANCREAS, V45, P671, DOI 10.1097/MPA.0000000000000520
   Feig C, 2013, P NATL ACAD SCI USA, V110, P20212, DOI 10.1073/pnas.1320318110
   Feig C, 2012, CLIN CANCER RES, V18, P4266, DOI 10.1158/1078-0432.CCR-11-3114
   Figueroa ME, 2010, CANCER CELL, V18, P553, DOI 10.1016/j.ccr.2010.11.015
   Figueroa ME, 2010, CANCER CELL, V17, P13, DOI 10.1016/j.ccr.2009.11.020
   Figueroa ME, 2009, BLOOD, V113, P2795, DOI 10.1182/blood-2008-08-172387
   Figueroa ME, 2008, PLOS ONE, V3, P0, DOI 10.1371/journal.pone.0001882
   Goggins M, 2005, J CLIN ONCOL, V23, P4524, DOI 10.1200/JCO.2005.19.711
   Hwang RF, 2008, CANCER RES, V68, P918, DOI 10.1158/0008-5472.CAN-07-5714
   Intlekofer AM, 2015, CELL METAB, V22, P304, DOI 10.1016/j.cmet.2015.06.023
   Ireland L, 2016, CANCER RES, V76, P6851, DOI 10.1158/0008-5472.CAN-16-1201
   Irizarry RA, 2009, NAT GENET, V41, P178, DOI 10.1038/ng.298
   Jiang L, 2008, CANCER RES, V68, P9900, DOI 10.1158/0008-5472.CAN-08-1319
   Jones S, 2009, SCIENCE, V324, P217, DOI 10.1126/science.1171202
   Kalluri R, 2016, NAT REV CANCER, V16, P582, DOI 10.1038/nrc.2016.73
   Karnoub AE, 2007, NATURE, V449, P557, DOI 10.1038/nature06188
   Khulan B, 2006, GENOME RES, V16, P1046, DOI 10.1101/gr.5273806
   Ko M, 2010, NATURE, V468, P839, DOI 10.1038/nature09586
   Le A, 2010, P NATL ACAD SCI USA, V107, P2037, DOI 10.1073/pnas.0914433107
   Madzo J, 2014, CELL REP, V6, P231, DOI 10.1016/j.celrep.2013.11.044
   Matilainen O, 2017, TRENDS CELL BIOL, V27, P453, DOI 10.1016/j.tcb.2017.02.004
   Matsuo Y, 2009, INT J CANCER, V124, P853, DOI 10.1002/ijc.24040
   Mishra P, 2011, J LEUKOCYTE BIOL, V89, P31, DOI 10.1189/jlb.0310182
   Mishra PJ, 2008, CANCER RES, V68, P4331, DOI 10.1158/0008-5472.CAN-08-0943
   Nadtochiy SM, 2016, J BIOL CHEM, V291, P20188, DOI 10.1074/jbc.M116.738799
   Ozdemir BC, 2014, CANCER CELL, V25, P719, DOI 10.1016/j.ccr.2014.04.005
   Ohlund D, 2017, J EXP MED, V214, P579, DOI 10.1084/jem.20162024
   Olive KP, 2009, SCIENCE, V324, P1457, DOI 10.1126/science.1171362
   Omary MB, 2007, J CLIN INVEST, V117, P50, DOI 10.1172/JCI30082
   Orimo A, 2006, CELL CYCLE, V5, P1597, DOI 10.4161/cc.5.15.3112
   Provenzano PP, 2012, CANCER CELL, V21, P418, DOI 10.1016/j.ccr.2012.01.007
   Quante M, 2011, CANCER CELL, V19, P257, DOI 10.1016/j.ccr.2011.01.020
   Rajeshkumar NV, 2015, CANCER RES, V75, P3355, DOI 10.1158/0008-5472.CAN-15-0108
   Rettig MP, 2012, LEUKEMIA, V26, P34, DOI 10.1038/leu.2011.197
   Sato N, 2006, J HEPATO-BILIARY-PAN, V13, P286, DOI 10.1007/s00534-005-1057-1
   Schmittgen TD, 2008, NAT PROTOC, V3, P1101, DOI 10.1038/nprot.2008.73
   Shakya R, 2013, CANCER RES, V73, P885, DOI 10.1158/0008-5472.CAN-12-1880
   Shearstone JR, 2011, SCIENCE, V334, P799, DOI 10.1126/science.1207306
   Shibata W, 2013, GUT, V62, P192, DOI 10.1136/gutjnl-2011-301824
   Sparmann A, 2004, CANCER CELL, V6, P447, DOI 10.1016/j.ccr.2004.09.028
   Suzuki M, 2010, GENOME BIOL, V11, P0, DOI 10.1186/gb-2010-11-4-r36
   Timp W, 2013, NAT REV CANCER, V13, P497, DOI 10.1038/nrc3486
   Torres MP, 2013, PLOS ONE, V8, P0, DOI 10.1371/journal.pone.0080580
   von Ahrens D, 2017, J HEMATOL ONCOL, V10, P0, DOI 10.1186/s13045-017-0448-5
   Walter K, 2008, CANCER BIOL THER, V7, P882, DOI 10.4161/cbt.7.6.5869
   Walter K, 2010, CLIN CANCER RES, V16, P1781, DOI 10.1158/1078-0432.CCR-09-1913
   Wong D, 2008, CLIN CANCER RES, V14, P7975, DOI 10.1158/1078-0432.CCR-07-4846
   Wu WJ, 2013, GASTROENTEROLOGY, V144, P956, DOI 10.1053/j.gastro.2013.01.019
   Xu ZH, 2010, AM J PATHOL, V177, P2585, DOI 10.2353/ajpath.2010.090899
   Yang LF, 2016, CELL METAB, V24, P685, DOI 10.1016/j.cmet.2016.10.011
   Yu J, 2012, PLOS ONE, V7, P0, DOI 10.1371/journal.pone.0043456
   Yu YT, 2013, J BIOL CHEM, V288, P8805, DOI 10.1074/jbc.M112.423756
   Zhao H, 2018, BBA-REV CANCER, V1869, P64, DOI 10.1016/j.bbcan.2017.11.005
NR 66
TC 84
Z9 86
U1 3
U2 14
PU ELIFE SCIENCES PUBLICATIONS LTD
PI CAMBRIDGE
PA SHERATON HOUSE, CASTLE PARK, CAMBRIDGE, CB3 0AX, ENGLAND
SN 2050-084X
EI 
J9 ELIFE
JI eLife
PD NOV 1
PY 2019
VL 8
IS 
BP 
EP 
DI 10.7554/eLife.50663
PG 23
WC Biology
SC Life Sciences & Biomedicine - Other Topics
GA JQ2UF
UT WOS:000498805200001
PM 31663852
DA 2023-09-23
ER

PT J
AU Komatsubara, T
   Oshiro, H
   Sakuma, Y
   Sata, N
   Niki, T
   Fukushima, N
AF Komatsubara, Toshihide
   Oshiro, Hisashi
   Sakuma, Yasunaru
   Sata, Naohiro
   Niki, Toshiro
   Fukushima, Noriyoshi
TI Overexpression of matriptase in tumor stroma is a poor prognostic indicator of extrahepatic bile duct cancer
SO PATHOLOGY INTERNATIONAL
LA English
DT Article
DE cancer stroma; extrahepatic bile duct cancer; matriptase; platelet-derived growth factor-D; survival analysis
ID serine-protease matriptase; tissue microarray analysis; c pdgf-c; growth-factor; activated ligand; expression; cholangiocarcinoma; fibroblasts; carcinoma; prostate
AB Bile duct cancer is known to contain numerous fibroblasts, and reported to recruit cancer- associated fibroblasts by secreting platelet-derived growth factor-D (PDGF-D) which needs serine proteases, such as matriptase, to behave as a ligand. However, their expression pattern, and prognostic value have not been clarified. In this study, we investigated the clinicopathological significance of PDGF-D and matriptase expression in patients with extrahepatic bile duct cancer. The samples were obtained from 256 patients who underwent the surgical resection between 1991 and 2015, and the expression levels of PDGF-D and matriptase were evaluated immunohistochemically. Staining intensities and distribution were scored, and finally classified into low and high expression groups in cancer cells and stroma respectively. High expression of matriptase in the cancer stroma was detected in 91 tumors (40%). The high stromal matriptase expression was significantly associated with shorter recurrence-free survival (RFS) and overall survival (OS) (P = 0.0027 and 0.0023, respectively). Multivariate analyses also demonstrated that the stromal matriptase expression level was an independent influential factor in RFS (P = 0.0050) and OS (P = 0.0093). Our findings suggest that the high stromal matriptase expression was strongly associated with tumor progression, recurrence and poor outcomes in patients with extrahepatic bile duct cancer.
C1 [Komatsubara, Toshihide; Oshiro, Hisashi; Niki, Toshiro; Fukushima, Noriyoshi] Jichi Med Univ, Dept Pathol, 3311-1 Yakushiji, Shimotsuke, Tochigi 3290498, Japan.
   [Komatsubara, Toshihide; Sakuma, Yasunaru; Sata, Naohiro] Jichi Med Univ, Dept Surg, 3311-1 Yakushiji, Shimotsuke, Tochigi 3290498, Japan.
C3 Jichi Medical University; Jichi Medical University
RP Fukushima, N (通讯作者)，Jichi Med Univ, Dept Pathol, 3311-1 Yakushiji, Shimotsuke, Tochigi 3290498, Japan.
EM nfukushima@jichi.ac.jp
CR Andersen JB, 2012, GASTROENTEROLOGY, V142, P1021, DOI 10.1053/j.gastro.2011.12.005
   Bergsten E, 2001, NAT CELL BIOL, V3, P512, DOI 10.1038/35074588
   Cadamuro M, 2013, HEPATOLOGY, V58, P1042, DOI 10.1002/hep.26384
   de Groen PC, 1999, NEW ENGL J MED, V341, P1368, DOI 10.1056/NEJM199910283411807
   Fingas CD, 2011, HEPATOLOGY, V54, P2076, DOI 10.1002/hep.24588
   Forbs D, 2005, INT J ONCOL, V27, P1061
   Gilbertson DG, 2001, J BIOL CHEM, V276, P27406, DOI 10.1074/jbc.M101056200
   Heldin CH, 1999, PHYSIOL REV, V79, P1283, DOI 10.1152/physrev.1999.79.4.1283
   Hurst NJ, 2012, BIOCHEM J, V441, P909, DOI 10.1042/BJ20111020
   Jin JS, 2007, HISTOL HISTOPATHOL, V22, P305, DOI 10.14670/HH-22.305
   Jin JS, 2006, MODERN PATHOL, V19, P447, DOI 10.1038/modpathol.3800495
   Jin JS, 2006, INT J SURG PATHOL, V14, P65, DOI 10.1177/106689690601400111
   Kalluri R, 2006, NAT REV CANCER, V6, P392, DOI 10.1038/nrc1877
   Kanda Y, 2013, BONE MARROW TRANSPL, V48, P452, DOI 10.1038/bmt.2012.244
   Kayahara M, 1999, ANN SURG, V229, P76, DOI 10.1097/00000658-199901000-00010
   Khan SA, 2005, LANCET, V366, P1303, DOI 10.1016/S0140-6736(05)67530-7
   Kosuge T, 1999, ANN SURG, V230, P663, DOI 10.1097/00000658-199911000-00008
   Lee JW, 2005, HUM PATHOL, V36, P626, DOI 10.1016/j.humpath.2005.03.003
   Li XR, 2000, NAT CELL BIOL, V2, P302, DOI 10.1038/35010579
   List K, 2006, MOL MED, V12, P1, DOI 10.2119/2006-00022.List
   List K, 2009, FUTURE ONCOL, V5, P97, DOI 10.2217/14796694.5.1.97
   Mueller MM, 2004, NAT REV CANCER, V4, P839, DOI 10.1038/nrc1477
   Nakamura K, 2009, ANTICANCER RES, V29, P1685
   Rizvi S, 2014, J BIOL CHEM, V289, P22835, DOI 10.1074/jbc.M114.563064
   Saleem M, 2006, CANCER EPIDEM BIOMAR, V15, P217, DOI 10.1158/1055-9965.EPI-05-0737
   Tsai WC, 2006, HISTOPATHOLOGY, V49, P388, DOI 10.1111/j.1365-2559.2006.02516.x
   Uhland K, 2006, CELL MOL LIFE SCI, V63, P2968, DOI 10.1007/s00018-006-6298-x
   Uhland K, 2009, INT J ONCOL, V35, P347, DOI 10.3892/ijo_00000346
   Ustach CV, 2010, CANCER RES, V70, P9631, DOI 10.1158/0008-5472.CAN-10-0511
   Wang Z, 2010, BBA-REV CANCER, V1806, P122, DOI 10.1016/j.bbcan.2010.04.003
   Wittekind, 2017, TNM CLASSIFICATION M, V0, P0
   Yu JH, 2003, J BIOCHEM MOL BIOL, V36, P49
NR 32
TC 3
Z9 3
U1 0
U2 1
PU WILEY
PI HOBOKEN
PA 111 RIVER ST, HOBOKEN 07030-5774, NJ USA
SN 1320-5463
EI 1440-1827
J9 PATHOL INT
JI Pathol. Int.
PD FEB 15
PY 2019
VL 69
IS 2
BP 86
EP 93
DI 10.1111/pin.12769
PG 8
WC Pathology
SC Pathology
GA HL2YU
UT WOS:000458577600005
PM 30729623
DA 2023-09-23
ER

PT J
AU Wang, ZH
   Tang, Y
   Tan, YN
   Wei, QC
   Yu, W
AF Wang, Zhanhuai
   Tang, Yang
   Tan, Yinuo
   Wei, Qichun
   Yu, Wei
TI Cancer-associated fibroblasts in radiotherapy: challenges and new opportunities
SO CELL COMMUNICATION AND SIGNALING
LA English
DT Review
DE Tumor microenvironment; Cancer-associated fibroblasts; Radiotherapy
ID ionizing-radiation; poor-prognosis; mesenchymal transition; tumor microenvironment; monoclonal-antibody; cell; promotes; growth; progression; resistance
AB BackgroundRadiotherapy is one of the most important therapeutic strategies for treating cancer. For decades, studies concerning the outcomes of radiotherapy mainly focused on the biological effects of radiation on tumor cells. Recently, we have increasingly recognized that the complex cellular interactions within the tumor microenvironment (TME) are closely related to treatment outcomes.Main contentAs a critical component of the TME, fibroblasts participate in all stages of cancer progression. Fibroblasts are able to tolerate harsh extracellular environments, which are usually fatal to all other cells. They play pivotal roles in determining the treatment response to chemoradiotherapy. Radiotherapy activates the TME networks by inducing cycling hypoxia, modulating immune reaction, and promoting vascular regeneration, inflammation and fibrosis. While a number of studies claim that radiotherapy affects fibroblasts negatively through growth arrest and cell senescence, others argue that exposure to radiation can induce an activated phenotype in fibroblasts. These cells take an active part in constructing the tumor microenvironment by secreting cytokines and degradative enzymes. Current strategies that aim to inhibit activated fibroblasts mainly focus on four aspects: elimination, normalization, paracrine signaling blockade and extracellular matrix inhibition. This review will describe the direct cellular effects of radiotherapy on fibroblasts and the underlying genetic changes. We will also discuss the impact of fibroblasts on cancer cells during radiotherapy and the potential value of targeting fibroblasts to enhance the clinical outcome of radiotherapy.ConclusionThis review provides good preliminary data to elucidate the biological roles of CAFs in radiotherapy and the clinical value of targeting CAFs as a supplementary treatment to conventional radiotherapy. Further studies to validate this strategy in more physiological models may be required before clinical trial.
C1 [Wang, Zhanhuai; Tang, Yang] Zhejiang Univ, Affiliated Hosp 2, Dept Surg Oncol, Sch Med, Hangzhou 310009, Zhejiang, Peoples R China.
   [Wang, Zhanhuai; Tang, Yang; Tan, Yinuo; Yu, Wei] Zhejiang Univ, Affiliated Hosp 2, Key Lab Canc Prevent & Intervent, China Natl Minist Educ,Canc Inst,Sch Med, Hangzhou 310009, Zhejiang, Peoples R China.
   [Wei, Qichun; Yu, Wei] Zhejiang Univ, Affiliated Hosp 2, Dept Radiat Oncol, Sch Med, Hangzhou 310009, Zhejiang, Peoples R China.
C3 Zhejiang University; Zhejiang University; Zhejiang University
RP Yu, W (通讯作者)，Zhejiang Univ, Affiliated Hosp 2, Key Lab Canc Prevent & Intervent, China Natl Minist Educ,Canc Inst,Sch Med, Hangzhou 310009, Zhejiang, Peoples R China.; Wei, QC; Yu, W (通讯作者)，Zhejiang Univ, Affiliated Hosp 2, Dept Radiat Oncol, Sch Med, Hangzhou 310009, Zhejiang, Peoples R China.
EM qichun_wei@zju.edu.cn; Wei-yu@zju.edu.cn
FU Educational Department of Zhejiang Province of China [Y201738820]; Fundamental Research Funds for the Central Universities; Natural Science Foundation of Zhejiang Province of China [Q19H160211]
CR Arshad A, 2015, PLOS ONE, V10, P0, DOI 10.1371/journal.pone.0115447
   Bao CH, 2015, BIOCHEM BIOPH RES CO, V458, P441, DOI 10.1016/j.bbrc.2015.02.001
   Barbazan J, 2019, CURR OPIN CELL BIOL, V56, P71, DOI 10.1016/j.ceb.2018.09.002
   Barcellos-Hoff MH, 2000, CANCER RES, V60, P1254
   Barker HE, 2015, NAT REV CANCER, V15, P409, DOI 10.1038/nrc3958
   Baumann M, 2016, NAT REV CANCER, V16, P234, DOI 10.1038/nrc.2016.18
   Becker C, 2005, CELL CYCLE, V4, P217
   Boelens MC, 2014, CELL, V159, P499, DOI 10.1016/j.cell.2014.09.051
   Bonnans C, 2014, NAT REV MOL CELL BIO, V15, P786, DOI 10.1038/nrm3904
   Bournazou Eirini, 2013, JAKSTAT, V2, Pe23828, DOI 10.4161/jkst.23828
   Chan JSK, 2018, ONCOGENE, V37, P160, DOI 10.1038/onc.2017.319
   Chen HHW, 2017, ONCOTARGET, V8, P62742, DOI 10.18632/oncotarget.18409
   Chen XM, 2019, NAT REV DRUG DISCOV, V18, P99, DOI 10.1038/s41573-018-0004-1
   Chiappori AA, 2007, CLIN CANCER RES, V13, P2091, DOI 10.1158/1078-0432.CCR-06-1586
   Chu TY, 2014, RADIAT RES, V181, P540, DOI 10.1667/RR13583.1
   COSTA A, 1963, CANCER, V33, P463, DOI 10.1016/J.CCELL.2018.01.011
   DeRenzo C, 2019, FRONT IMMUNOL, V10, P0, DOI 10.3389/fimmu.2019.00218
   Dijkgraaf EM, 2015, ANN ONCOL, V26, P2141, DOI 10.1093/annonc/mdv309
   Ene-Obong A, 2013, GASTROENTEROLOGY, V145, P1121, DOI 10.1053/j.gastro.2013.07.025
   Froeling FEM, 2011, GASTROENTEROLOGY, V141, P1486, DOI 10.1053/j.gastro.2011.06.047
   Fujii S, 2015, CANCER MED-US, V4, P1667, DOI 10.1002/cam4.515
   Gao SP, 2007, J CLIN INVEST, V117, P3846, DOI 10.1172/JCI31871
   Gascard P, 2016, GENE DEV, V30, P1002, DOI 10.1101/gad.279737.116
   Grinde MT, 2017, SCI REP-UK, V7, P0, DOI 10.1038/srep46714
   Grum-Schwensen B, 2015, BMC CANCER, V15, P0, DOI 10.1186/s12885-015-1034-2
   Hellevik T, 2013, TRANSL ONCOL, V6, P66, DOI 10.1593/tlo.12349
   Hellevik T, 2012, RADIAT ONCOL, V7, P0, DOI 10.1186/1748-717X-7-59
   Ishii G, 2017, EBIOMEDICINE, V17, P7, DOI 10.1016/j.ebiom.2017.03.004
   Ishii G, 2016, ADV DRUG DELIVER REV, V99, P186, DOI 10.1016/j.addr.2015.07.007
   Jun HT, 2007, CLIN CANCER RES, V13, P6735, DOI 10.1158/1078-0432.CCR-06-2969
   Kalluri R, 2016, NAT REV CANCER, V16, P582, DOI 10.1038/nrc.2016.73
   Kamochi N, 2008, CANCER SCI, V99, P2417, DOI 10.1111/j.1349-7006.2008.00978.x
   Kartha VK, 2016, PLOS ONE, V11, P0, DOI 10.1371/journal.pone.0154645
   Khodarev NN, 2004, P NATL ACAD SCI USA, V101, P1714, DOI 10.1073/pnas.0308102100
   Krishnan H, 2018, CANCER SCI, V109, P1292, DOI 10.1111/cas.13580
   Kumari N, 2016, TUMOR BIOL, V37, P11553, DOI 10.1007/s13277-016-5098-7
   Laklai H, 2016, NAT MED, V22, P497, DOI 10.1038/nm.4082
   Lambrechts D, 2018, NAT MED, V24, P1277, DOI 10.1038/s41591-018-0096-5
   Le QT, 2015, CLIN CANCER RES, V21, P3393, DOI 10.1158/1078-0432.CCR-14-1191
   Lederle W, 2011, INT J CANCER, V128, P2803, DOI 10.1002/ijc.25621
   Lesina M, 2011, CANCER CELL, V19, P456, DOI 10.1016/j.ccr.2011.03.009
   Leung CS, 2018, J CLIN INVEST, V128, P589, DOI 10.1172/JCI95200
   Li DD, 2016, AM J CANCER RES, V6, P2192
   Lo A, 2015, CANCER RES, V75, P2800, DOI 10.1158/0008-5472.CAN-14-3041
   Martens T, 2006, CLIN CANCER RES, V12, P6144, DOI 10.1158/1078-0432.CCR-05-1418
   Martinez M, 2019, FRONT IMMUNOL, V10, P0, DOI 10.3389/fimmu.2019.00128
   Matsuoka Y, 2015, APMIS, V123, P205, DOI 10.1111/apm.12344
   Nagasaki T, 2014, BRIT J CANCER, V110, P469, DOI 10.1038/bjc.2013.748
   OConnell JT, 2011, P NATL ACAD SCI USA, V108, P16002, DOI 10.1073/pnas.1109493108
   Ohlund D, 2017, J EXP MED, V214, P579, DOI 10.1084/jem.20162024
   Ohuchida K, 2004, CANCER RES, V64, P3215, DOI 10.1158/0008-5472.CAN-03-2464
   Papadopoulou A, 2011, INT J ONCOL, V39, P989, DOI 10.3892/ijo.2011.1132
   Qiao Y, 2018, ONCOGENE, V37, P873, DOI 10.1038/onc.2017.387
   Reardon DA, 2006, J CLIN ONCOL, V24, P115, DOI 10.1200/JCO.2005.03.4082
   Rodningen AK, 2005, RADIOTHER ONCOL, V77, P231, DOI 10.1016/j.radonc.2005.09.020
   Rolfo C, 2015, EXPERT REV ANTICANC, V15, P487, DOI 10.1586/14737140.2015.1031219
   Saigusa S, 2011, INT J ONCOL, V38, P655, DOI 10.3892/ijo.2011.906
   Sansone P, 2007, J CLIN INVEST, V117, P3988, DOI 10.1172/JCI32533
   Sherman MH, 2014, CELL, V159, P80, DOI 10.1016/j.cell.2014.08.007
   Su SC, 2018, CELL, V172, P841, DOI 10.1016/j.cell.2018.01.009
   Szot C, 2018, J CLIN INVEST, V128, P2927, DOI 10.1172/JCI120481
   Thompson MK, 2018, BRIT J CANCER, V119, P389, DOI 10.1038/s41416-018-0201-z
   Tommelein J, 2018, CANCER RES, V78, P659, DOI 10.1158/0008-5472.CAN-17-0524
   Torres I, 2013, PLOS ONE, V8, P0, DOI 10.1371/journal.pone.0068434
   Toussaint O, 2002, INT J BIOCHEM CELL B, V34, P1415, DOI 10.1016/S1357-2725(02)00034-1
   Tsai KKC, 2005, CANCER RES, V65, P6734, DOI 10.1158/0008-5472.CAN-05-0703
   Verset L, 2015, RADIOTHER ONCOL, V116, P449, DOI 10.1016/j.radonc.2015.05.007
   Wang YB, 2017, EBIOMEDICINE, V17, P45, DOI 10.1016/j.ebiom.2017.02.019
   Weichselbaum RR, 2008, P NATL ACAD SCI USA, V105, P18490, DOI 10.1073/pnas.0809242105
   Zhang HF, 2017, CELL DEATH DIS, V8, P0, DOI 10.1038/cddis.2017.180
   Zhen ZP, 2017, NANO LETT, V17, P862, DOI 10.1021/acs.nanolett.6b04150
NR 71
TC 73
Z9 76
U1 1
U2 22
PU BMC
PI LONDON
PA CAMPUS, 4 CRINAN ST, LONDON N1 9XW, ENGLAND
SN 1478-811X
EI 
J9 CELL COMMUN SIGNAL
JI Cell Commun. Signal.
PD MAY 17
PY 2019
VL 17
IS 
BP 
EP 
DI 10.1186/s12964-019-0362-2
PG 12
WC Cell Biology
SC Cell Biology
GA HY7ML
UT WOS:000468320000002
PM 31101063
DA 2023-09-23
ER

PT J
AU Auciello, FR
   Bulusu, V
   Oon, C
   Tat-Mulder, J
   Berry, M
   Bhattacharyya, S
   Tumanov, S
   Allen-Petersen, BL
   Link, J
   Kendsersky, ND
   Vringer, E
   Schug, M
   Novo, D
   Hwang, RF
   Evans, RM
   Nixon, C
   Dorrell, C
   Morton, JP
   Norman, JC
   Sears, RC
   Kamphorst, JJ
   Sherman, MH
AF Auciello, Francesca R.
   Bulusu, Vinay
   Oon, Chet
   Tat-Mulder, Jacqueline
   Berry, Mark
   Bhattacharyya, Sohinee
   Tumanov, Sergey
   Allen-Petersen, Brittany L.
   Link, Jason
   Kendsersky, Nicholas D.
   Vringer, Esmee
   Schug, Michelle
   Novo, David
   Hwang, Rosa F.
   Evans, Ronald M.
   Nixon, Colin
   Dorrell, Craig
   Morton, Jennifer P.
   Norman, Jim C.
   Sears, Rosalie C.
   Kamphorst, Jurre J.
   Sherman, Mara H.
TI A Stromal Lysolipid-Autotaxin Signaling Axis Promotes Pancreatic Tumor Progression
SO CANCER DISCOVERY
LA English
DT Article
ID stellate cells; cancer; fibroblasts; support; acid; protein
AB Pancreatic ductal adenocarcinoma (PDAC) develops a pronounced stromal response reflecting an aberrant wound-healing process. This stromal reaction features transdifferentiation of tissue-resident pancreatic stellate cells (PSC) into activated cancer-associated fibroblasts, a process induced by PDAC cells but of unclear significance for PDAC progression. Here, we show that PSCs undergo a dramatic lipid metabolic shift during differentiation in the context of pancreatic tumorigenesis, including remodeling of the intracellular lipidome and secretion of abundant lipids in the activated, fibroblastic state. Specifically, stroma-derived lysophosphatidylcholines support PDAC cell synthesis of phosphatidylcholines, key components of cell membranes, and also facilitate production of the potent wound-healing mediator lysophosphatidic acid (LPA) by the extracellular enzyme autotaxin, which is overexpressed in PDAC. The autotaxin-LPA axis promotes PDAC cell proliferation, migration, and AKT activation, and genetic or pharmacologic autotaxin inhibition suppresses PDAC growth in vivo. Our work demonstrates how PDAC cells exploit the local production of wound-healing mediators to stimulate their own growth and migration. SIGNIFICANCE: Our work highlights an unanticipated role for PSCs in producing the oncogenic LPA signaling lipid and demonstrates how PDAC tumor cells co-opt the release of wound-healing mediators by neighboring PSCs to promote their own proliferation and migration. See related commentary by Biffi and Tuveson, p. 578.
C1 [Auciello, Francesca R.; Bulusu, Vinay; Tat-Mulder, Jacqueline; Tumanov, Sergey; Vringer, Esmee; Schug, Michelle; Novo, David; Nixon, Colin; Morton, Jennifer P.; Norman, Jim C.; Kamphorst, Jurre J.] Canc Res UK Beatson Inst, Garscube Estate,Switchback Rd, Glasgow G61 1BD, Lanark, Scotland.
   [Auciello, Francesca R.; Bulusu, Vinay; Tat-Mulder, Jacqueline; Tumanov, Sergey; Vringer, Esmee; Schug, Michelle; Kamphorst, Jurre J.] Univ Glasgow, Inst Canc Sci, Glasgow, Lanark, Scotland.
   [Oon, Chet; Berry, Mark; Bhattacharyya, Sohinee; Sherman, Mara H.] Oregon Hlth & Sci Univ, Dept Cell Dev & Canc Biol, Portland, OR 97212 USA.
   [Allen-Petersen, Brittany L.; Link, Jason; Kendsersky, Nicholas D.; Sears, Rosalie C.] Oregon Hlth & Sci Univ, Dept Mol & Med Genet, Portland, OR 97212 USA.
   [Hwang, Rosa F.] Univ Texas MD Anderson Canc Ctr, Dept Surg Oncol, Houston, TX 77030 USA.
   [Evans, Ronald M.] Salk Inst Biol Studies, Howard Hughes Med Inst, Gene Express Lab, La Jolla, CA 92037 USA.
   [Dorrell, Craig] Oregon Hlth & Sci Univ, Brenden Colson Ctr Pancreat Care, Portland, OR 97212 USA.
C3 Beatson Institute; University of Glasgow; Oregon Health & Science University; Oregon Health & Science University; University of Texas System; UTMD Anderson Cancer Center; Salk Institute; Howard Hughes Medical Institute; Oregon Health & Science University
RP Kamphorst, JJ (通讯作者)，Canc Res UK Beatson Inst, Garscube Estate,Switchback Rd, Glasgow G61 1BD, Lanark, Scotland.; Sherman, MH (通讯作者)，Oregon Hlth & Sci Univ, Sch Med, 2730 SW Moody Ave,CL6C, Portland, OR 97212 USA.
EM jurre.kamphorst@glasgow.ac.uk; shermama@ohsu.edu
FU Cancer Research UK Glasgow Centre [C596/A18076]; BSU facilities at the Cancer Research UK Beatson Institute [C596/A17196]; Oregon Health & Science University Department of Comparative Medicine; Cancer Research UK Career Development Fellowship [C50242/A17728]; National Cancer Institute Pathway to Independence Award [CA188259-01]; V Foundation V Scholar Award [V2017-009]; American Cancer Society Research Scholar Grant [132898-RSG-18-142-01-CSM]; Hirshberg Foundation Seed Grant;  [R01CA229580]; MRC [MR/P01058X/1] Funding Source: UKRI
CR Apte MV, 2013, GASTROENTEROLOGY, V144, P1210, DOI 10.1053/j.gastro.2012.11.037
   Bachem MG, 1998, GASTROENTEROLOGY, V115, P421, DOI 10.1016/S0016-5085(98)70209-4
   Beatty GL, 2015, GASTROENTEROLOGY, V149, P201, DOI 10.1053/j.gastro.2015.04.010
   Choi JW, 2010, ANNU REV PHARMACOL, V50, P157, DOI 10.1146/annurev.pharmtox.010909.105753
   Cingolani F, 2016, TRENDS ENDOCRIN MET, V27, P696, DOI 10.1016/j.tem.2016.06.003
   Collisson EA, 2012, CANCER DISCOV, V2, P685, DOI 10.1158/2159-8290.CD-11-0347
   Commisso C, 2013, NATURE, V497, P633, DOI 10.1038/nature12138
   Davidson SM, 2017, NAT MED, V23, P235, DOI 10.1038/nm.4256
   Hwang RF, 2008, CANCER RES, V68, P918, DOI 10.1158/0008-5472.CAN-07-5714
   Jacobetz MA, 2013, GUT, V62, P112, DOI 10.1136/gutjnl-2012-302529
   Kamphorst JJ, 2015, CANCER RES, V75, P544, DOI 10.1158/0008-5472.CAN-14-2211
   Kamphorst JJ, 2013, P NATL ACAD SCI USA, V110, P8882, DOI 10.1073/pnas.1307237110
   Lee JJ, 2014, P NATL ACAD SCI USA, V111, PE3091, DOI 10.1073/pnas.1411679111
   Mills GB, 2003, NAT REV CANCER, V3, P582, DOI 10.1038/nrc1143
   Neesse A, 2015, GUT, V64, P1476, DOI 10.1136/gutjnl-2015-309304
   Ozdemir BC, 2014, CANCER CELL, V25, P719, DOI 10.1016/j.ccr.2014.04.005
   Ohlund D, 2017, J EXP MED, V214, P579, DOI 10.1084/jem.20162024
   Olive KP, 2009, SCIENCE, V324, P1457, DOI 10.1126/science.1171362
   Onorato JM, 2014, J LIPID RES, V55, P1784, DOI 10.1194/jlr.D050070
   Provenzano PP, 2012, CANCER CELL, V21, P418, DOI 10.1016/j.ccr.2012.01.007
   Rahib L, 2014, CANCER RES, V74, P2913, DOI 10.1158/0008-5472.CAN-14-0155
   Rambold AS, 2015, DEV CELL, V32, P678, DOI 10.1016/j.devcel.2015.01.029
   Rhim AD, 2014, CANCER CELL, V25, P735, DOI 10.1016/j.ccr.2014.04.021
   Saga H, 2014, PLOS ONE, V9, P0, DOI 10.1371/journal.pone.0093230
   Saison-Ridinger M, 2017, PLOS ONE, V12, P0, DOI 10.1371/journal.pone.0189051
   Sherman MH, 2018, ANNU REV CELL DEV BI, V34, P333, DOI 10.1146/annurev-cellbio-100617-062855
   Sherman MH, 2014, CELL, V159, P80, DOI 10.1016/j.cell.2014.08.007
   Sousa CM, 2016, NATURE, V536, P479, DOI 10.1038/nature19084
   Tape CJ, 2016, CELL, V165, P910, DOI 10.1016/j.cell.2016.03.029
   Winograd R, 2015, CANCER IMMUNOL RES, V3, P399, DOI 10.1158/2326-6066.CIR-14-0215
   Zhang MM, 2018, CANCER DISCOV, V8, P1006, DOI 10.1158/2159-8290.CD-17-1371
   Zhao HY, 2016, ELIFE, V5, P0, DOI 10.7554/eLife.10250
NR 32
TC 152
Z9 158
U1 2
U2 21
PU AMER ASSOC CANCER RESEARCH
PI PHILADELPHIA
PA 615 CHESTNUT ST, 17TH FLOOR, PHILADELPHIA, PA 19106-4404 USA
SN 2159-8274
EI 2159-8290
J9 CANCER DISCOV
JI Cancer Discov.
PD MAY 15
PY 2019
VL 9
IS 5
BP 617
EP 627
DI 10.1158/2159-8290.CD-18-1212
PG 11
WC Oncology
SC Oncology
GA HW5WB
UT WOS:000466758900023
PM 30837243
DA 2023-09-23
ER

PT J
AU Fozzatti, L
   Alamino, VA
   Park, S
   Giusiano, L
   Volpini, X
   Zhao, L
   Stempin, CC
   Donadio, AC
   Cheng, SY
   Pellizas, CG
AF Fozzatti, Laura
   Alamino, Vanina Alejandra
   Park, Sunmi
   Giusiano, Lucila
   Volpini, Ximena
   Zhao, Li
   Stempin, Cinthia Carolina
   Donadio, Ana Carolina
   Cheng, Sheue-yann
   Pellizas, Claudia Gabriela
TI Interplay of fibroblasts with anaplastic tumor cells promotes follicular thyroid cancer progression
SO SCIENTIFIC REPORTS
LA English
DT Article
ID interleukin-6; activation; expression; carcinoma; beta
AB Thyroid cancer is the most common endocrine malignancy. Anaplastic thyroid cancer is one of the most aggressive thyroid tumors. It is known that activation of oncogenes and/or inactivation of tumor suppressor genes in tumor cells promotes tumorigenesis. The microenvironment of the tumor also plays a key role on cancer development and progression in a variety of tumors. However, the mechanisms by which tumor-stroma crosstalk in thyroid cancer remains poorly characterized. In this study we aimed to understand how interactions between fibroblasts and anaplastic thyroid cancer cells contribute to thyroid carcinogenesis. We first characterized the phenotypic changes of human fibroblasts in vitro through co-cultures by using transwells as well as by using anaplastic thyroid cancer cells-derived conditioned media. We found that fibroblasts acquired an activated phenotype or also known as cancer-associated fibroblast phenotype after being in contact with soluble factors secreted from anaplastic thyroid cancer cells, compared to the fibroblasts in mono-cultures. All the changes were partly mediated through Src/Akt activation. Treatment with the antioxidant N-acetyl-cysteine reversed in part the metabolic phenotype of activated fibroblasts. Remarkably, conditioned media obtained from these activated fibroblasts promoted cell proliferation and invasion of follicular thyroid cancer cell line, FTC-133 cells. Thus, a reciprocal and dynamic interaction exists between tumor and stromal cells, which results in the promotion of thyroid tumorigenesis. The present studies have advanced the understanding of the molecular basis of tumor-stroma communications, enabling identification and targeting of tumor-supportive mechanisms for novel treatment modalities.
C1 [Fozzatti, Laura; Alamino, Vanina Alejandra; Giusiano, Lucila; Volpini, Ximena; Stempin, Cinthia Carolina; Donadio, Ana Carolina; Pellizas, Claudia Gabriela] Univ Nacl Cordoba, Consejo Nacl Invest Cient & Tecn, Fac Ciencias Quim, Ctr Invest Bioquim Clin & Inmunol,Dept Bioquim Cl, Cordoba, Argentina.
   [Fozzatti, Laura; Park, Sunmi; Zhao, Li; Cheng, Sheue-yann] NCI, Mol Biol Lab, Ctr Canc Res, NIH, Bldg 37, Bethesda, MD 20892 USA.
C3 Consejo Nacional de Investigaciones Cientificas y Tecnicas (CONICET); National University of Cordoba; National Institutes of Health (NIH) - USA; NIH National Cancer Institute (NCI)
RP Fozzatti, L (通讯作者)，Univ Nacl Cordoba, Consejo Nacl Invest Cient & Tecn, Fac Ciencias Quim, Ctr Invest Bioquim Clin & Inmunol,Dept Bioquim Cl, Cordoba, Argentina.; Fozzatti, L (通讯作者)，NCI, Mol Biol Lab, Ctr Canc Res, NIH, Bldg 37, Bethesda, MD 20892 USA.
EM lfozzatti@fcq.unc.edu.ar
FU Intramural Research Program at the Center for Cancer Research, (CCR, NCI, NIH); Consejo Nacional de Investigaciones Cientificas y Tecnicas (CONICET) [PIP 112-20150100810]; Agencia Nacional de Promocion Cientifica y Tecnica [PICT 2015-0340]; Secretaria de Ciencia y Tecnica (SeCyT, Universidad Nacional de Cordoba); CONICET; NATIONAL CANCER INSTITUTE [ZIABC011191] Funding Source: NIH RePORTER
CR Burrows N, 2010, ENDOCR-RELAT CANCER, V17, P61, DOI 10.1677/ERC-08-0251
   Cairns RA, 2011, NAT REV CANCER, V11, P85, DOI 10.1038/nrc2981
   Ciavardelli D, 2017, BIOMED RES INT, V2017, P0, DOI 10.1155/2017/2545031
   Costa A, 2014, SEMIN CANCER BIOL, V25, P23, DOI 10.1016/j.semcancer.2013.12.007
   Enomoto K, 2017, J CLIN ENDOCR METAB, V102, P2268, DOI 10.1210/jc.2016-3771
   Fozzatti L, 2007, J ENDOCRINOL, V192, P627, DOI 10.1677/joe.1.06967
   Fozzatti L, 2013, P NATL ACAD SCI USA, V110, P7850, DOI 10.1073/pnas.1222334110
   Giannoni E, 2010, CANCER RES, V70, P6945, DOI 10.1158/0008-5472.CAN-10-0785
   Hanahan D, 2012, CANCER CELL, V21, P309, DOI 10.1016/j.ccr.2012.02.022
   Hu M, 2014, J PHARMACOL EXP THER, V351, P87, DOI 10.1124/jpet.114.216044
   Jolly LA, 2016, CANCER RES, V76, P1804, DOI 10.1158/0008-5472.CAN-15-2351
   Kahlert C, 2013, J MOL MED, V91, P431, DOI 10.1007/s00109-013-1020-6
   Kalluri R, 2006, NAT REV CANCER, V6, P392, DOI 10.1038/nrc1877
   Kalluri R, 2016, NAT REV CANCER, V16, P582, DOI 10.1038/nrc.2016.73
   Kim WG, 2014, THYROID, V24, P260, DOI 10.1089/thy.2013.0054
   Kumari N, 2016, TUMOR BIOL, V37, P11553, DOI 10.1007/s13277-016-5098-7
   Kurebayashi J, 2003, THYROID, V13, P249, DOI 10.1089/105072503321582042
   Lee JW, 2004, EXP MOL MED, V36, P1, DOI 10.1038/emm.2004.1
   Manning BD, 2017, CELL, V169, P381, DOI 10.1016/j.cell.2017.04.001
   Martinez-Outschoorn UE, 2017, NAT REV CLIN ONCOL, V14, P11, DOI 10.1038/nrclinonc.2016.60
   Molinaro E, 2017, NAT REV ENDOCRINOL, V13, P644, DOI 10.1038/nrendo.2017.76
   Mueller MM, 2004, NAT REV CANCER, V4, P839, DOI 10.1038/nrc1477
   Nahm JH, 2017, TUMOR BIOL, V39, P0, DOI 10.1177/1010428317695922
   Ohlund D, 2014, J EXP MED, V211, P1503, DOI 10.1084/jem.20140692
   Olson KA, 2016, TRENDS BIOCHEM SCI, V41, P219, DOI 10.1016/j.tibs.2016.01.002
   Pickup M, 2013, NAT REV CANCER, V13, P788, DOI 10.1038/nrc3603
   Quail DF, 2013, NAT MED, V19, P1423, DOI 10.1038/nm.3394
   Rasanen K, 2010, EXP CELL RES, V316, P2713, DOI 10.1016/j.yexcr.2010.04.032
   Ryder M, 2013, PLOS ONE, V8, P0, DOI 10.1371/journal.pone.0054302
   Siegel RL, 2018, CA CANC J CLIN, V0, P0
   Tiedje V, 2018, ENDOCRINE RELATED CA, V0, P0
   Torre LA, 2016, CANCER EPIDEM BIOMAR, V25, P16, DOI 10.1158/1055-9965.EPI-15-0578
   VENKATESH YSS, 1990, CANCER-AM CANCER SOC, V66, P321, DOI 10.1002/1097-0142(19900715)66:2<321::AID-CNCR2820660221>3.0.CO;2-A
NR 33
TC 20
Z9 20
U1 0
U2 0
PU NATURE PORTFOLIO
PI BERLIN
PA HEIDELBERGER PLATZ 3, BERLIN, 14197, GERMANY
SN 2045-2322
EI 
J9 SCI REP-UK
JI Sci Rep
PD MAY 29
PY 2019
VL 9
IS 
BP 
EP 
DI 10.1038/s41598-019-44361-6
PG 15
WC Multidisciplinary Sciences
SC Science & Technology - Other Topics
GA IA1KF
UT WOS:000469318500016
PM 31142771
DA 2023-09-23
ER

PT J
AU Wang, P
   Song, XH
   Utpatel, K
   Shang, RZ
   Yang, YM
   Xu, M
   Zhang, J
   Che, L
   Gordan, J
   Cigliano, A
   Seki, E
   Evert, M
   Calvisi, DF
   Hu, XS
   Chen, X
AF Wang, Pan
   Song, Xinhua
   Utpatel, Kirsten
   Shang, Runze
   Yang, Yoon Mee
   Xu, Meng
   Zhang, Jie
   Che, Li
   Gordan, John
   Cigliano, Antonio
   Seki, Ekihiro
   Evert, Matthias
   Calvisi, Diego F.
   Hu, Xiaosong
   Chen, Xin
TI MEK inhibition suppresses K-Ras wild-type cholangiocarcinoma in vitro and in vivo via inhibiting cell proliferation and modulating tumor microenvironment
SO CELL DEATH & DISEASE
LA English
DT Article
ID intrahepatic cholangiocarcinoma; clinical development; hypoxia; activation; expression; therapy; growth; mtor; mln0128; stroma
AB PD901, a MEK inhibitor, has been demonstrated of therapeutic efficacy against cholangiocarcinoma (CCA) harboring K-Ras oncogenic mutations. However, most CCA exhibit no K-Ras mutations. In the current study, we investigated the therapeutic potential of PD901, either alone or in combination with the pan-mTOR inhibitor MLN0128, for the treatment of K-Ras wild-type CCA in vitro using human CCA cell lines, and in vivo using AKT/YapS127A CCA mouse model. We discovered that in vitro, PD901 treatment strongly inhibited CCA cell proliferation, and combined PD901 and MLN0128 therapy further increased growth inhibition. In vivo, treatment of PD901 alone triggered tumor regression, which was not further increased when the two drugs were administered simultaneously. Mechanistically, PD901 efficiently hampered ERK activation in vitro and in vivo, leading to strong inhibition of CCA tumor cell cycle progression. Intriguingly, we discovered that PD901, but not MLN0128 treatment resulted in changes affecting the vasculature and cancer-associated fibroblasts in AKT/YapS127A mouse lesions. It led to the decreased hypoxia within tumor lesions, which may further enhance the anti-cell proliferation activities of PD901. Altogether, our study demonstrates that MEK inhibitors could be effective for the treatment of K-Ras wild-type CCA via inhibiting cell proliferation and modulating tumor microenvironment.
C1 [Wang, Pan; Song, Xinhua; Hu, Xiaosong] China Agr Univ, Beijing Adv Innovat Ctr Food Nutr & Human Hlth, Coll Food Sci & Nutrit Engn, Beijing, Peoples R China.
   [Wang, Pan; Song, Xinhua; Shang, Runze; Xu, Meng; Zhang, Jie; Che, Li; Chen, Xin] Univ Calif San Francisco, Dept Bioengn & Therapeut Sci, San Francisco, CA 94143 USA.
   [Wang, Pan; Song, Xinhua; Shang, Runze; Xu, Meng; Zhang, Jie; Che, Li; Chen, Xin] Univ Calif San Francisco, Liver Ctr, San Francisco, CA 94143 USA.
   [Utpatel, Kirsten; Evert, Matthias] Univ Regensburg, Inst Pathol, Regensburg, Germany.
   [Shang, Runze] Air Force Mil Med Univ, Xijing Hosp, Dept Hepatobiliary Surg, Xian, Shaanxi, Peoples R China.
   [Yang, Yoon Mee; Seki, Ekihiro] Cedars Sinai Med Ctr, Dept Biomed Sci, Div Digest & Liver Dis, Dept Med, Los Angeles, CA 90048 USA.
   [Xu, Meng] Xi An Jiao Tong Univ, Affiliated Hosp 1, Dept Hepatobiliary Surg, Xian, Shaanxi, Peoples R China.
   [Zhang, Jie] Peking Univ Canc Hosp & Inst, Key Lab Carcinogenesis & Translat Res, Minist Educ, Dept Thorac Oncol 2, Beijing, Peoples R China.
   [Gordan, John] Univ Calif San Francisco, Dept Med, San Francisco, CA USA.
   [Cigliano, Antonio; Calvisi, Diego F.] Univ Greifswald, Inst Pathol, Greifswald, Germany.
C3 China Agricultural University; University of California System; University of California San Francisco; University of California System; University of California San Francisco; University of Regensburg; Air Force Military Medical University; Cedars Sinai Medical Center; Xi'an Jiaotong University; University of California System; University of California San Francisco; Ernst Moritz Arndt Universitat Greifswald
RP Hu, XS (通讯作者)，China Agr Univ, Beijing Adv Innovat Ctr Food Nutr & Human Hlth, Coll Food Sci & Nutrit Engn, Beijing, Peoples R China.; Chen, X (通讯作者)，Univ Calif San Francisco, Dept Bioengn & Therapeut Sci, San Francisco, CA 94143 USA.; Chen, X (通讯作者)，Univ Calif San Francisco, Liver Ctr, San Francisco, CA 94143 USA.
EM huxiaos@263.net; xin.chen@ucsf.edu
FU NIH [R01CA136606, R01CA190606, P30DK026743, R01DK085252]
CR Cadamuro M, 2018, BBA-MOL BASIS DIS, V1864, P1435, DOI 10.1016/j.bbadis.2017.07.028
   Caunt CJ, 2015, NAT REV CANCER, V15, P577, DOI 10.1038/nrc4000
   Chen X, 2014, AM J PATHOL, V184, P912, DOI 10.1016/j.ajpath.2013.12.002
   Chiarini F, 2015, TRENDS PHARMACOL SCI, V36, P124, DOI 10.1016/j.tips.2014.11.004
   Chung YE, 2009, RADIOGRAPHICS, V29, P683, DOI 10.1148/rg.293085729
   Claperon A, 2013, HEPATOLOGY, V58, P2001, DOI 10.1002/hep.26585
   Dong MJ, 2018, CELL DEATH DIS, V9, P0, DOI 10.1038/s41419-017-0183-4
   Farshidfar F, 2017, CELL REP, V18, P2780, DOI 10.1016/j.celrep.2017.02.033
   Ghobrial IM, 2016, AM J HEMATOL, V91, P400, DOI 10.1002/ajh.24300
   Hu JJ, 2016, SCI REP-UK, V6, P0, DOI 10.1038/srep20484
   Jiang DH, 2005, NAT MED, V11, P1173, DOI 10.1038/nm1315
   Lee JI, 2014, J HEPATOL, V61, P432, DOI 10.1016/j.jhep.2014.04.014
   Luke JJ, 2014, DRUGS, V74, P2111, DOI 10.1007/s40265-014-0315-4
   Luong RH, 2006, VET PATHOL, V43, P622, DOI 10.1354/vp.43-5-622
   Mantovani A, 2008, NATURE, V454, P436, DOI 10.1038/nature07205
   Marienfeld C, 2004, GASTROENTEROLOGY, V127, P1787, DOI 10.1053/j.gastro.2004.09.002
   Marti P, 2015, HEPATOLOGY, V62, P1497, DOI 10.1002/hep.27992
   Martin-Liberal J, 2014, EXPERT OPIN DRUG SAF, V13, P483, DOI 10.1517/14740338.2014.892578
   McCubrey JA, 2012, ONCOTARGET, V3, P954, DOI 10.18632/oncotarget.652
   Morine Y, 2011, HEPATO-GASTROENTEROL, V58, P1439, DOI 10.5754/hge11156
   Plentz RR, 2016, VISC MED, V32, P427, DOI 10.1159/000453084
   Rahnemai-Azar AA, 2017, SURG ONCOL, V26, P125, DOI 10.1016/j.suronc.2016.12.009
   Rizvi S, 2018, NAT REV CLIN ONCOL, V15, P95, DOI 10.1038/nrclinonc.2017.157
   Rizvi S, 2017, J HEPATOL, V67, P632, DOI 10.1016/j.jhep.2017.03.026
   Roskoski R, 2012, PHARMACOL RES, V66, P105, DOI 10.1016/j.phrs.2012.04.005
   Saha SK, 2016, ONCOLOGIST, V21, P594, DOI 10.1634/theoncologist.2015-0446
   Saxton RA, 2017, CELL, V168, P960, DOI 10.1016/j.cell.2017.02.004
   Seubwai W, 2012, ASIAN PAC J CANCER P, V13, P53, DOI 10.7314/APJCP.2012.13.KKSuppl.53
   Sha M, 2018, CANCER MED-US, V7, P4665, DOI 10.1002/cam4.1704
   Shimizu T, 2012, CLIN CANCER RES, V18, P2316, DOI 10.1158/1078-0432.CCR-11-2381
   Sia D, 2013, GASTROENTEROLOGY, V144, P829, DOI 10.1053/j.gastro.2013.01.001
   Sirica AE, 2014, HEPATOLOGY, V59, P2397, DOI 10.1002/hep.26762
   Tao JY, 2014, GASTROENTEROLOGY, V147, P690, DOI 10.1053/j.gastro.2014.05.004
   Vanichapol T, 2015, MOL MED REP, V12, P3265, DOI 10.3892/mmr.2015.3865
   Yu GY, 2018, CELL PHYSIOL BIOCHEM, V47, P1152, DOI 10.1159/000490210
   Zhang SS, 2017, J HEPATOL, V67, P1194, DOI 10.1016/j.jhep.2017.07.006
   Zhang XF, 2017, HUM PATHOL, V65, P92, DOI 10.1016/j.humpath.2017.04.014
   Zhao DY, 2017, J GASTROINTEST ONCOL, V8, P430, DOI 10.21037/jgo.2017.05.04
   Zhao YJ, 2014, NAT REV CLIN ONCOL, V11, P385, DOI 10.1038/nrclinonc.2014.83
NR 39
TC 10
Z9 11
U1 0
U2 18
PU SPRINGERNATURE
PI LONDON
PA CAMPUS, 4 CRINAN ST, LONDON, N1 9XW, ENGLAND
SN 2041-4889
EI 
J9 CELL DEATH DIS
JI Cell Death Dis.
PD FEB 11
PY 2019
VL 10
IS 
BP 
EP 
DI 10.1038/s41419-019-1389-4
PG 12
WC Cell Biology
SC Cell Biology
GA HN8LP
UT WOS:000460446900005
PM 30741922
DA 2023-09-23
ER

PT J
AU Chen, JH
   Huang, WC
   Bamodu, OA
   Chang, PMH
   Chao, TY
   Huang, TH
AF Chen, Jia-Hong
   Huang, Wen-Chien
   Bamodu, Oluwaseun Adebayo
   Chang, Peter Mu-Hsin
   Chao, Tsu-Yi
   Huang, Tse-Hung
TI Monospecific antibody targeting of CDH11 inhibits epithelial-to-mesenchymal transition and represses cancer stem cell-like phenotype by up-regulating miR-335 in metastatic breast cancer, in vitro and in vivo
SO BMC CANCER
LA English
DT Article
DE Invasive breast cancer; Metastasis; Cancer stem cell; CDH11; -catenin signaling; miR-335; Antibody therapeutics
ID cadherin-11
AB BackgroundMetastasis is a leading cause of breast cancer mortality. The induction of epithelial-to-mesenchymal transition (EMT) and complex oncogenic signaling is a vital step in the evolution of highly metastatic and therapeutically-intractable breast cancer; necessitating novel target discovery or development of therapeutics that target metastatic breast cells (MBCs).MethodsTo achieve this, this study employs a combination of in silico bioinformatics analyses, protein and transcript analyses, drug sensitivity assays, functional assays and animal studies.ResultsThe present study identified CDH11 as an inductor and/or facilitator of metastatic signaling, and biomarker of poor prognosis in MBCs. Furthermore, we showed that in the presence of CDH11-rich cancer-associated fibroblasts (CAFs), MCF7 and MDA-MB-231 MBC cell lines acquired enhanced metastatic phenotype with increased CDH11, -catenin, vimentin, and fibronectin (FN) expression. We also demonstrated, for the first time to the best of our knowledge that exposure to anti-CDH11 antibody suppresses metastasis, reduces CDH11, FN and -catenin expression, and abrogate the cancer stem cell (CSC)-like traits of MBC cells. Interestingly, ectopic expression of miR-335 suppressed CDH11, -catenin and vimentin expression, in concert with attenuated metastatic and CSC potentials of the MBC cells; conversely, inhibition of miR-335 resulted in increased metastatic potential. Finally, corroborating the in silica and in vitro findings, in vivo assays showed that the administration of anti-CDH11 antibody or miR-335 mimic suppressed tumorigenesis and inhibited cancer metastasis.ConclusionsThese findings validate our hypotheses that miR-335 mediates anti-CDH11 antibody therapy response and that an enhanced miR-335/CDH11 ratio elicits marked suppression of the MBC CSC-like and metastatic phenotypes, thus revealing a therapeutically-exploitable inverse correlation between CDH11-enhanced CSC-like and metastatic phenotype and miR-335 expression in MBCs. Thus, we highlight the therapeutic promise of humanized anti-CDH11 antibodies or miR-335-mimic, making a case for their clinical application as efficacious therapeutic option in patients with MBC.
C1 [Chen, Jia-Hong; Chao, Tsu-Yi] Taipei Med Univ, Coll Med, Grad Inst Clin Med, Taipei 110, Taiwan.
   [Chen, Jia-Hong] Triserv Gen Hosp, Natl Def Med Ctr, Dept Med, Div Hematol Oncol, Taipei 114, Taiwan.
   [Huang, Wen-Chien] MacKay Mem Hosp, Div Thorac Surg, Dept Surg, Taipei, Taiwan.
   [Huang, Wen-Chien] MacKay Med Coll, Taipei 252, Taiwan.
   [Bamodu, Oluwaseun Adebayo; Chao, Tsu-Yi] Taipei Med Univ, Shuang Ho Hosp, Canc Ctr, Dept Hematol & Oncol, New Taipei 235, Taiwan.
   [Bamodu, Oluwaseun Adebayo] Taipei Med Univ, Shuang Ho Hosp, Dept Med Res & Educ, New Taipei 235, Taiwan.
   [Chang, Peter Mu-Hsin] Taipei Vet Gen Hosp, Dept Oncol, Taipei 112, Taiwan.
   [Chang, Peter Mu-Hsin] Natl Yang Ming Univ, Fac Med, Taipei 112, Taiwan.
   [Huang, Tse-Hung] Chang Gung Mem Hosp, Dept Tradit Chinese Med, Keelung 105, Taiwan.
   [Huang, Tse-Hung] Chang Gung Univ, Sch Tradit Chinese Med, Taoyuan 333, Taiwan.
   [Huang, Tse-Hung] Natl Taipei Univ Nursing & Hlth Sci, Sch Nursing, Taipei 112, Taiwan.
   [Chao, Tsu-Yi] Taipei Med Univ, Taipei Canc Ctr, Taipei 110, Taiwan.
C3 Taipei Medical University; National Defense Medical Center; Tri-Service General Hospital; Mackay Memorial Hospital; Mackay Medical College; Taipei Medical University; Shuang Ho Hospital; Taipei Medical University; Shuang Ho Hospital; Taipei Veterans General Hospital; National Yang Ming Chiao Tung University; Chang Gung Memorial Hospital; Chang Gung University; National Taipei University of Nursing & Health Science (NTUNHS); Taipei Medical University
RP Chao, TY (通讯作者)，Taipei Med Univ, Coll Med, Grad Inst Clin Med, Taipei 110, Taiwan.; Bamodu, OA (通讯作者)，Taipei Med Univ, Shuang Ho Hosp, Canc Ctr, Dept Hematol & Oncol, New Taipei 235, Taiwan.; Huang, TH (通讯作者)，Chang Gung Mem Hosp, Dept Tradit Chinese Med, Keelung 105, Taiwan.
EM dr_bamodu@yahoo.com; 16625@s.tmu.edu.tw; 10575@s.tmu.edu.tw
FU Ministry of Science and Technology [MOST107-2320-B-182A-007]; Chang Gung Memorial Hospital Research Foundation [CMRPG2F0141similar to2, CMRPG2D0091similar to3]; TriService General Hospital [TSGH-C107-030]
CR Aguirre-Gamboa R, 2013, PLOS ONE, V8, P0, DOI 10.1371/journal.pone.0074250
   Balachander GM, 2018, ACS APPL MATER INTER, V10, P33814, DOI 10.1021/acsami.8b07609
   Chen PF, 2018, ONCOTARGETS THER, V11, P6425, DOI 10.2147/OTT.S176511
   Cory G, 2011, METHODS MOL BIOL, V769, P25, DOI 10.1007/978-1-61779-207-6_2
   El Marabti E, 2018, FRONT MOL BIOSCI, V5, P0, DOI 10.3389/fmolb.2018.00080
   Feltes CM, 2002, CANCER RES, V62, P6688
   Ferlay J, 2020, GLOBAL CANC OBSERVAT, V0, P0
   Fouad YA, 2017, AM J CANCER RES, V7, P1016
   Hao J, 2014, INT J CANCER, V135, P1019, DOI 10.1002/ijc.28761
   HOFFMANN I, 1995, DEV BIOL, V169, P337, DOI 10.1006/dbio.1995.1148
   Lee YC, 2013, MOL CANCER RES, V11, P1401, DOI 10.1158/1541-7786.MCR-13-0108
   Liao TT, 2017, MOL ONCOL, V11, P792, DOI 10.1002/1878-0261.12096
   Liu FC, 2017, ONCOTARGET, V8, P16939, DOI 10.18632/oncotarget.15207
   Marino N, 2014, CLIN EXP METASTAS, V31, P771, DOI 10.1007/s10585-014-9667-0
   Oltean S, 2014, ONCOGENE, V33, P5311, DOI 10.1038/onc.2013.533
   Park CY, 2015, BIOINFORMATICS, V31, P1093, DOI 10.1093/bioinformatics/btu786
   Penna E, 2015, J INVEST DERMATOL, V135, P960, DOI 10.1038/jid.2014.479
   Pishvaian MJ, 1999, CANCER RES, V59, P947
   Preca BT, 2015, INT J CANCER, V137, P2566, DOI 10.1002/ijc.29642
   Rhodes DR, 2004, NEOPLASIA, V6, P1, DOI 10.1016/S1476-5586(04)80047-2
   Sandoval-Borquez A, 2017, CLIN EPIGENETICS, V9, P0, DOI 10.1186/s13148-017-0413-8
   Santos JMO, 2018, CANCERS, V10, P0, DOI 10.3390/cancers10120493
   Satriyo PB, 2019, J CLIN MED, V8, P0, DOI 10.3390/jcm8020148
   Sherbenou DW, 2017, CL LYMPH MYELOM LEUK, V17, P545, DOI 10.1016/j.clml.2017.06.030
   Sibertin-Blanc C, 2016, EXPERT OPIN BIOL TH, V16, P759, DOI 10.1517/14712598.2016.1164137
   SIMONNEAU L, 1995, CELL ADHES COMMUN, V3, P115, DOI 10.3109/15419069509081281
   Torres S, 2013, CLIN CANCER RES, V19, P6006, DOI 10.1158/1078-0432.CCR-13-1130
NR 27
TC 22
Z9 22
U1 0
U2 1
PU BMC
PI LONDON
PA CAMPUS, 4 CRINAN ST, LONDON N1 9XW, ENGLAND
SN 1471-2407
EI 
J9 BMC CANCER
JI BMC Cancer
PD JUN 27
PY 2019
VL 19
IS 
BP 
EP 
DI 10.1186/s12885-019-5811-1
PG 13
WC Oncology
SC Oncology
GA IF5PA
UT WOS:000473133500002
PM 31248373
DA 2023-09-23
ER

PT J
AU Nakamura, H
   Sugano, M
   Miyashita, T
   Hashimoto, H
   Ochiai, A
   Suzuki, K
   Tsuboi, M
   Ishii, G
AF Nakamura, Hiroshi
   Sugano, Masato
   Miyashita, Tomoyuki
   Hashimoto, Hiroko
   Ochiai, Atsushi
   Suzuki, Kenji
   Tsuboi, Masahiro
   Ishii, Genichiro
TI Organoid culture containing cancer cells and stromal cells reveals that podoplanin-positive cancer-associated fibroblasts enhance proliferation of lung cancer cells
SO LUNG CANCER
LA English
DT Article
DE Podoplanin; Cancer associated fibroblast; Co-Culture; Hybrid cancer organoid; 3D culture; Lung adenocarcinoma
ID adenocarcinoma; expression; invasion; growth
AB Objective: Podoplanin-positive cancer-associated fibroblasts (CAFs) play an important role in tumor progression. The aim of this study was to evaluate the effect of podoplanin (+) CAFs on the proliferation of cancer cells using a three-dimensional (3D) organoid model. Materials and methods: We examined the success rate of organoid culture containing PC-9 cancer cells and CAFs. Thereafter, we compared the proliferating index (MIB-1 index) of PC-9 cells co-cultured with podoplanin-overexpressing CAFs and control CAFs using organoid specimens. Furthermore, we compared the MIB-1 labeling index of cancer cells in podoplanin (+) CAFs cases (n = 13) and podoplanin (-) CAFs cases (n = 14) using surgically resected adenocarcinoma specimens. Results: Without CAFs, PC-9 cells did not form any organoid (success rate: WM. When PC-9 cells were mixed with CAFs (1:10), the mixed cells generated round and steric aggregates (hybrid cancer organoids, success rate: 100%). In three independent experiments, the MIB-1 index of PC-9 cells in hybrid cancer organoids containing podoplanin-overexpressing CAFs was significantly higher than that of PC-9 cells in organoids containing control CAFs (Exp. 1: 40.4% vs. 24.4%; Exp. 2: 40.0% vs. 24.5%; Exp. 3: 40.3% vs. 25.2%; p < 0.001). Surgically resected human tumors revealed that the MIB-1 index of adenocarcinoma cells was significantly higher in the case of podoplanin (+) CAFs than in the case of podoplanin (-) CAFs (34.8% vs. 16.2%; p < 0.01). Conclusion: Our data suggested that the hybrid cancer organoid model might reflect the growth-promoting effect of podoplanin (+) CAFs in cancer cells, and this new system can be a useful tool for evaluating the tumor microenvironment.
C1 [Nakamura, Hiroshi; Miyashita, Tomoyuki; Hashimoto, Hiroko; Ishii, Genichiro] Natl Canc Ctr, Div Pathol, Exploratory Oncol Res & Clin Trial Ctr, Kashiwa, Chiba 2778577, Japan.
   [Nakamura, Hiroshi; Suzuki, Kenji] Juntendo Univ, Sch Med, Dept Gen Thorac Surg, Tokyo, Japan.
   [Nakamura, Hiroshi; Sugano, Masato] Natl Canc Ctr Hosp East, Dept Pathol & Clin Labs, Kashiwa, Chiba, Japan.
   [Ochiai, Atsushi] Natl Canc Ctr, Exploratory Oncol Res & Clin Trial Ctr, Kashiwa, Chiba, Japan.
   [Tsuboi, Masahiro] Natl Canc Ctr Hosp, Dept Thorac Surg, Kashiwa, Chiba, Japan.
C3 National Cancer Center - Japan; Juntendo University; National Cancer Center - Japan; National Cancer Center - Japan; National Cancer Center - Japan
RP Ishii, G (通讯作者)，Natl Canc Ctr, Div Pathol, Exploratory Oncol Res & Clin Trial Ctr, Kashiwa, Chiba 2778577, Japan.
EM gishii@east.ncc.go.jp
FU Foundation for the JSPS KAKENHI [16H05311]
CR Bissell MJ, 2001, NAT REV CANCER, V1, P46, DOI 10.1038/35094059
   Chaffer CL, 2011, SCIENCE, V331, P1559, DOI 10.1126/science.1203543
   Hashimoto H, 2017, J CANCER RES CLIN, V143, P1409, DOI 10.1007/s00432-017-2409-3
   Hoshino A, 2011, CANCER RES, V71, P4769, DOI 10.1158/0008-5472.CAN-10-3228
   Isaka T, 2018, BMC CANCER, V18, P0, DOI 10.1186/s12885-018-4849-9
   Ishibashi M, 2017, SCI REP-UK, V7, P0, DOI 10.1038/srep46662
   Ishii R, 2015, ICMI15: PROCEEDINGS OF THE 2015 ACM INTERNATIONAL CONFERENCE ON MULTIMODAL INTERACTION, V0, PP99, DOI 10.1145/2818346.2820755
   Ito M, 2012, CHEST, V142, P151, DOI 10.1378/chest.11-2458
   Ito S, 2012, BIOCHEM BIOPH RES CO, V422, P194, DOI 10.1016/j.bbrc.2012.04.158
   Jakobsen JN, 2013, LUNG CANCER, V79, P1, DOI 10.1016/j.lungcan.2012.10.008
   Kalluri R, 2006, NAT REV CANCER, V6, P392, DOI 10.1038/nrc1877
   Kawase A, 2008, INT J CANCER, V123, P1053, DOI 10.1002/ijc.23611
   Kunz-Schughart LA, 2004, J BIOMOL SCREEN, V9, P273, DOI 10.1177/1087057104265040
   Motoi N, 2008, AM J SURG PATHOL, V32A, P810, DOI 10.1097/PAS.0b013e31815cb162
   Neri S, 2016, J CANCER RES CLIN, V142, P437, DOI 10.1007/s00432-015-2046-7
   Neri S, 2015, INT J CANCER, V137, P784, DOI 10.1002/ijc.29464
   Ono S, 2013, CHEST, V143, P963, DOI 10.1378/chest.12-0913
   Orimo A, 2005, CELL, V121, P335, DOI 10.1016/j.cell.2005.02.034
   Pampaloni F, 2007, NAT REV MOL CELL BIO, V8, P839, DOI 10.1038/nrm2236
   Pula B, 2011, HISTOPATHOLOGY, V59, P1249, DOI 10.1111/j.1365-2559.2011.04060.x
   Rizvi I, 2013, P NATL ACAD SCI USA, V110, PE1974, DOI 10.1073/pnas.1216989110
   Suzuki-Inoue K, 2007, J BIOL CHEM, V282, P25993, DOI 10.1074/jbc.M702327200
   van de Wetering M, 2015, CELL, V161, P933, DOI 10.1016/j.cell.2015.03.053
   Yamada KM, 2007, CELL, V130, P601, DOI 10.1016/j.cell.2007.08.006
   Yamazaki S, 2018, CANCER SCI, V109, P2063, DOI 10.1111/cas.13624
   Yoshida T, 2015, CLIN CANCER RES, V21, P642, DOI 10.1158/1078-0432.CCR-14-0846
   Zanoni M, 2016, SCI REP-UK, V6, P0, DOI 10.1038/srep19103
NR 27
TC 33
Z9 35
U1 1
U2 33
PU ELSEVIER IRELAND LTD
PI CLARE
PA ELSEVIER HOUSE, BROOKVALE PLAZA, EAST PARK SHANNON, CO, CLARE, 00000, IRELAND
SN 0169-5002
EI 1872-8332
J9 LUNG CANCER
JI Lung Cancer
PD AUG 15
PY 2019
VL 134
IS 
BP 100
EP 107
DI 10.1016/j.lungcan.2019.04.007
PG 8
WC Oncology; Respiratory System
SC Oncology; Respiratory System
GA IN5HT
UT WOS:000478707200015
PM 31319967
DA 2023-09-23
ER

PT J
AU Fuhr, L
   Abreu, M
   Carbone, A
   El-Athman, R
   Bianchi, F
   Laukkanen, MO
   Mazzoccoli, G
   Relogio, A
AF Fuhr, Luise
   Abreu, Monica
   Carbone, Annalucia
   El-Athman, Rukeia
   Bianchi, Fabrizio
   Laukkanen, Mikko O.
   Mazzoccoli, Gianluigi
   Relogio, Angela
TI The Interplay between Colon Cancer Cells and Tumour-Associated Stromal Cells Impacts the Biological Clock and Enhances Malignant Phenotypes
SO CANCERS
LA English
DT Article
DE cancer; colorectal; tumour stroma; biological clock
ID circadian clock; colorectal-cancer; gene machinery; expression; fibroblasts; sensitivity; resistance; crosstalk; relevance; circuitry
AB Cancer cells interrelate with the bordering host microenvironment that encompasses the extracellular matrix and a nontumour cellular component comprising fibroblasts and immune-competent cells. The tumour microenvironment modulates cancer onset and progression, but the molecular factors managing this interaction are not fully understood. Malignant transformation of a benign tumour is among the first crucial events in colorectal carcinogenesis. The role of tumour stroma fibroblasts is well-described in cancer, but less well-characterized in benign tumours. In the current work we utilized fibroblasts isolated from tubulovillous adenoma, which has high risk for malignant transformation, to study the interaction between benign tumour stroma and the circadian clock machinery. We explored the role of the biological clock in this interplay taking advantage of an experimental model, represented by the co-culture of colon cancer cells with normal fibroblasts or tumour-associated fibroblasts, isolated from human colorectal tumour specimens. When co-cultured with tumour-associated fibroblasts, colon cancer cells showed alterations in their circadian and metabolic parameters, with decreased apoptosis, increased colon cancer cell viability, and increased resistance to chemotherapeutic agents. In conclusion, the interactions among colon cancer cells and tumour-associated fibroblasts affect the molecular clockwork and seem to aggravate malignant cell phenotypes, suggesting a detrimental effect of this interplay on cancer dynamics.
C1 [Fuhr, Luise; Abreu, Monica; El-Athman, Rukeia; Relogio, Angela] Univ Berlin, Humboldt Univ Berlin, Corp Member Freie, Charite Universitatsmed Berlin, D-10117 Berlin, Germany.
   [Fuhr, Luise; Abreu, Monica; El-Athman, Rukeia; Relogio, Angela] Charite Univ Med Berlin, ITB, D-10117 Berlin, Germany.
   [Fuhr, Luise; Abreu, Monica; El-Athman, Rukeia; Relogio, Angela] Free Univ Berlin, D-10117 Berlin, Germany.
   [Fuhr, Luise; Abreu, Monica; El-Athman, Rukeia; Relogio, Angela] Humboldt Univ, D-10117 Berlin, Germany.
   [Fuhr, Luise; Abreu, Monica; El-Athman, Rukeia; Relogio, Angela] Berlin Inst Hlth, D-10117 Berlin, Germany.
   [Fuhr, Luise; Abreu, Monica; Relogio, Angela] Charite Univ Med Berlin, Mol Krebsforschungszentrum MKFZ, D-10117 Berlin, Germany.
   [Carbone, Annalucia; Mazzoccoli, Gianluigi] Fdn IRCCS Ist Ric Carattere Clin & Sci Casa Solli, Div Internal Med, I-71013 San Giovanni Rotondo, FG, Italy.
   [Carbone, Annalucia; Mazzoccoli, Gianluigi] Fdn IRCCS Ist Ric Carattere Clin & Sci Casa Solli, Chronobiol Unit, I-71013 San Giovanni Rotondo, FG, Italy.
   [Bianchi, Fabrizio] Fdn IRCCS Ist Ric Carattere Clin & Sci Casa Solli, Unit Oncol Biomarkers, I-71013 San Giovanni Rotondo, FG, Italy.
   [Laukkanen, Mikko O.] Res Lab, I-80131 Pineta Grande, Caserta, Italy.
C3 Free University of Berlin; Humboldt University of Berlin; Charite Universitatsmedizin Berlin; Free University of Berlin; Humboldt University of Berlin; Charite Universitatsmedizin Berlin; Free University of Berlin; Humboldt University of Berlin; Berlin Institute of Health; Free University of Berlin; Humboldt University of Berlin; Charite Universitatsmedizin Berlin
RP Relogio, A (通讯作者)，Univ Berlin, Humboldt Univ Berlin, Corp Member Freie, Charite Universitatsmed Berlin, D-10117 Berlin, Germany.; Relogio, A (通讯作者)，Charite Univ Med Berlin, ITB, D-10117 Berlin, Germany.; Relogio, A (通讯作者)，Free Univ Berlin, D-10117 Berlin, Germany.; Relogio, A (通讯作者)，Humboldt Univ, D-10117 Berlin, Germany.; Relogio, A (通讯作者)，Berlin Inst Hlth, D-10117 Berlin, Germany.; Relogio, A (通讯作者)，Charite Univ Med Berlin, Mol Krebsforschungszentrum MKFZ, D-10117 Berlin, Germany.; Mazzoccoli, G (通讯作者)，Fdn IRCCS Ist Ric Carattere Clin & Sci Casa Solli, Div Internal Med, I-71013 San Giovanni Rotondo, FG, Italy.; Mazzoccoli, G (通讯作者)，Fdn IRCCS Ist Ric Carattere Clin & Sci Casa Solli, Chronobiol Unit, I-71013 San Giovanni Rotondo, FG, Italy.
EM g.mazzoccoli@operapadrepio.it; angela.relogio@charite.de
FU German Federal Ministry of Education and Research (BMBF) [eBio-CIRSPLICE-FKZ031A316]; Rolf M. Schwiete Stiftung; "5 x 1000" voluntary contribution from the Italian Ministry of Health; "Ricerca Corrente 2019" from the Italian Ministry of Health; Berlin School of Integrative Oncology (BSIO) of the Charite-Universitatsmedizin Berlin
CR Abreu M, 2018, SCI REP-UK, V8, P0, DOI 10.1038/s41598-018-29847-z
   Albrecht U, 2012, NEURON, V74, P246, DOI 10.1016/j.neuron.2012.04.006
   Berdiel-Acer M, 2014, ONCOTARGET, V5, P6437, DOI 10.18632/oncotarget.2237
   Cammarota F, 2016, STEM CELLS INT, V2016, P0, DOI 10.1155/2016/4824573
   Castellone MD, 2013, STEM CELLS, V31, P1218, DOI 10.1002/stem.1361
   Cermakian N, 2013, CHRONOBIOL INT, V30, P870, DOI 10.3109/07420528.2013.782315
   Chen ST, 2005, CARCINOGENESIS, V26, P1241, DOI 10.1093/carcin/bgi075
   Colangelo T, 2016, CELL DEATH DIS, V7, P0, DOI 10.1038/cddis.2016.29
   Colangelo T, 2017, BBA-REV CANCER, V1867, P1, DOI 10.1016/j.bbcan.2016.11.001
   Dama E, 2017, CLIN CANCER RES, V23, P62, DOI 10.1158/1078-0432.CCR-15-3005
   Destici E, 2011, CELL CYCLE, V10, P3788, DOI 10.4161/cc.10.21.17974
   Dibner C, 2010, ANNU REV PHYSIOL, V72, P517, DOI 10.1146/annurev-physiol-021909-135821
   El-Athman R, 2017, PLOS BIOL, V15, P0, DOI 10.1371/journal.pbio.2002940
   Fuhr L, 2018, EBIOMEDICINE, V33, P105, DOI 10.1016/j.ebiom.2018.07.002
   Fuhr L, 2015, COMPUT STRUCT BIOTEC, V13, P417, DOI 10.1016/j.csbj.2015.07.001
   Gauger MA, 2005, CANCER RES, V65, P6828, DOI 10.1158/0008-5472.CAN-05-1119
   Gorbacheva VY, 2005, P NATL ACAD SCI USA, V102, P3407, DOI 10.1073/pnas.0409897102
   Grechez-Cassiau A, 2008, J BIOL CHEM, V283, P4535, DOI 10.1074/jbc.M705576200
   Jemal A, 2011, CA-CANCER J CLIN, V61, P134, DOI 10.3322/caac.20115
   Jeong SY, 2016, PLOS ONE, V11, P0, DOI 10.1371/journal.pone.0159013
   Kalimuthu SN, 2016, WORLD J GASTRO ONCOL, V8, P805, DOI 10.4251/wjgo.v8.i12.805
   Kalluri R, 2016, NAT REV CANCER, V16, P582, DOI 10.1038/nrc.2016.73
   Khawar IA, 2015, J CONTROL RELEASE, V201, P78, DOI 10.1016/j.jconrel.2014.12.018
   Kobayashi H, 2019, NAT REV GASTRO HEPAT, V16, P282, DOI 10.1038/s41575-019-0115-0
   Liu B, 2014, INT J CLIN EXP PATHO, V7, P7863
   Luck S, 2014, CELL REP, V9, P741, DOI 10.1016/j.celrep.2014.09.021
   Matsunaga N, 2018, CANCER RES, V78, P3698, DOI 10.1158/0008-5472.CAN-17-4034
   Matsuo T, 2003, SCIENCE, V302, P255, DOI 10.1126/science.1086271
   Mazza T, 2016, NUCLEIC ACIDS RES, V44, P4025, DOI 10.1093/nar/gkw245
   Mazzoccoli G, 2011, CHRONOBIOL INT, V28, P841, DOI 10.3109/07420528.2011.615182
   Mazzoccoli G, 2016, ONCOTARGET, V7, P45444, DOI 10.18632/oncotarget.9989
   Mazzoccoli G, 2016, MOL CANCER, V15, P0, DOI 10.1186/s12943-016-0492-8
   Mazzoccoli G, 2014, WORLD J GASTROENTERO, V20, P4197, DOI 10.3748/wjg.v20.i15.4197
   Mazzoccoli G, 2012, BIOMED PHARMACOTHER, V66, P175, DOI 10.1016/j.biopha.2011.11.007
   Mazzoccoli G, 2012, J CANCER RES CLIN, V138, P501, DOI 10.1007/s00432-011-1126-6
   Mullenders J, 2009, PLOS ONE, V4, P0, DOI 10.1371/journal.pone.0004798
   Panza A, 2014, BBA-MOL CELL RES, V1843, P1225, DOI 10.1016/j.bbamcr.2014.03.003
   Parascandolo A, 2017, SCI REP-UK, V7, P0, DOI 10.1038/srep41416
   Pazienza V, 2012, CANCER INVEST, V30, P98, DOI 10.3109/07357907.2011.640650
   Relogio A, 2014, PLOS GENET, V10, P0, DOI 10.1371/journal.pgen.1004338
   Rozen P, 2011, EUR J CANCER PREV, V20, P46, DOI 10.1097/CEJ.0b013e328341e309
   Sasieni PD, 2011, BRIT J CANCER, V105, P460, DOI 10.1038/bjc.2011.250
   Sporl F, 2011, J INVEST DERMATOL, V131, P338, DOI 10.1038/jid.2010.315
   Straussman R, 2012, NATURE, V487, P500, DOI 10.1038/nature11183
   Wang YP, 2015, MOL MED REP, V11, P4204, DOI 10.3892/mmr.2015.3247
   Wilson TR, 2012, NATURE, V487, P505, DOI 10.1038/nature11249
   Xing F, 2010, FRONT BIOSCI-LANDMRK, V15, P166, DOI 10.2741/3613
   Zeng ZL, 2014, CLIN CANCER RES, V20, P1042, DOI 10.1158/1078-0432.CCR-13-0171
NR 49
TC 21
Z9 21
U1 4
U2 8
PU MDPI
PI BASEL
PA ST ALBAN-ANLAGE 66, CH-4052 BASEL, SWITZERLAND
SN 
EI 2072-6694
J9 CANCERS
JI Cancers
PD JUN 26
PY 2019
VL 11
IS 7
BP 
EP 
DI 10.3390/cancers11070988
PG 17
WC Oncology
SC Oncology
GA IO4AV
UT WOS:000479322800099
PM 31311174
DA 2023-09-23
ER

PT J
AU Zhang, HF
   Hua, YH
   Jiang, ZZ
   Yue, J
   Shi, M
   Zhen, XL
   Zhang, XY
   Yang, L
   Zhou, RJ
   Wu, SX
AF Zhang, Hongfang
   Hua, Yuhui
   Jiang, Zhenzhen
   Yue, Jing
   Shi, Ming
   Zhen, Xiaoli
   Zhang, Xiaoyan
   Yang, Ling
   Zhou, Rongjing
   Wu, Shixiu
TI Cancer-associated Fibroblast-promoted LncRNA DNM3OS Confers Radioresistance by Regulating DNA Damage Response in Esophageal Squamous Cell Carcinoma
SO CLINICAL CANCER RESEARCH
LA English
DT Article
ID long noncoding rnas; enhances radiosensitivity; growth; therapy; repair
AB Purpose: Our study aimed to investigate whether CAF (cancer-associated fibroblasts) were involved in long noncoding RNAs (lncRNA)-regulated radioresponse in esophageal squamous cell carcinoma (ESCC). Experimental Design: By use of lncRNAs PCR array, 38 lncRNAs were screened in esophageal cancer cells and in normal esophageal epithelial cells Het-1A. LncRNA DNM3OS was detected in tumor tissues of patients with ESCC and in matched normal esophageal epithelial tissues by qRT-PCR analysis and in situ hybridization assay. The association of DNM3OS and tumor radioresistance was investigated in vitro and in vivo. The influences of DNM3OS on DNA damage response (DDR) was investigated by Western blotting, immunofluorescence imaging, and comet assay. The mechanisms by which CAFs promoted DNM3OS expression was investigated by kinase inhibitors' screening, luciferase assay, and chromatin immunoprecipitation. Results: Among the 38 lncRNAs tested, DNM3OS was found to have a much higher expression level in esophageal cancer cells than in Het-1A. In tumor tissues of 16 patients with ESCC, the expression level of DNM3OS showed an average increase of 6.3429-fold compared with that in matched normal tissues. DNM3OS conferred significant radioresistance in vitro and in vivo by regulating DDR. CAFs promoted the expression of DNM3OS with a 39.2554-fold and 38.3163-fold increase in KYSE-30 and KYSE-140, respectively. CAFs promoted the expression of DNM3OS in a PDGF beta/PDGFR beta/FOXO1 signaling pathway-dependent manner. FOXO1, a transcription factor downstream of PDGF beta/PDGFR beta signaling pathway, initiated the transcription of DNM3OS by binding to DNM3OS promoter. Conclusions: Our study highlighted CAF-promoted DNM3OS as an attractive target to reverse tumor radioresistance in ESCC.
C1 [Zhang, Hongfang; Jiang, Zhenzhen; Yue, Jing; Zhen, Xiaoli; Zhang, Xiaoyan; Yang, Ling; Wu, Shixiu] Hangzhou Canc Hosp, Hangzhou Canc Inst, Hangzhou, Zhejiang, Peoples R China.
   [Hua, Yuhui] Hangzhou Canc Hosp, Dept Pharm, Hangzhou, Zhejiang, Peoples R China.
   [Shi, Ming] Harbin Inst Technol, Sch Life Sci & Technol, Harbin, Heilongjiang, Peoples R China.
   [Zhou, Rongjing] Hangzhou Canc Hosp, Dept Pathol, Hangzhou, Zhejiang, Peoples R China.
C3 Harbin Institute of Technology
RP Wu, SX (通讯作者)，Hangzhou Canc Hosp, Yanguan Lane 34, Hangzhou 310002, Zhejiang, Peoples R China.
EM wushixiu@medmail.com.cn
FU National Natural Science Foundation of China [81872477, 81672994]; Zhejiang Provincial Analysis and Test Scientific Research of China [2018C37041]; Zhejiang Provincial Natural Sciences Foundation of China [LZ15H220001]; Zhejiang Provincial Medical Scientific Research Foundation of China [2015KYB325, WZJ-ZJ-1628]; Hangzhou City Medical Scientific Research Foundation of Zhejiang Province, China [2015Z04]; Hangzhou City Scientific Technology Research Foundation of Zhejiang Province, China [20150733Q64, 20172016A04]
CR Al-Taie OH, 2009, J GASTROENTEROL, V44, P919, DOI 10.1007/s00535-009-0086-y
   Fang T, 2018, NAT COMMUN, V9, P0, DOI 10.1038/s41467-017-02583-0
   Farooqi AA, 2015, CELL BIOCHEM FUNCT, V33, P257, DOI 10.1002/cbf.3120
   Glentis A, 2017, NAT COMMUN, V8, P0, DOI 10.1038/s41467-017-00985-8
   Hosono Y, 2017, CELL, V171, P1559, DOI 10.1016/j.cell.2017.11.040
   Hosoya N, 2014, CANCER SCI, V105, P370, DOI 10.1111/cas.12366
   Jiao Y, 2015, ONCOL LETT, V9, P169, DOI 10.3892/ol.2014.2622
   Jing Z, 2009, RADIOTHER ONCOL, V93, P468, DOI 10.1016/j.radonc.2009.08.008
   Lai Y, 2018, CELL BIOL INT, V42, P227, DOI 10.1002/cbin.10890
   Marchese FP, 2017, GENOME BIOL, V18, P0, DOI 10.1186/s13059-017-1348-2
   Martinez-Outschoorn UE, 2014, SEMIN CANCER BIOL, V25, P47, DOI 10.1016/j.semcancer.2014.01.005
   Minsky BD, 2002, J CLIN ONCOL, V20, P1167, DOI 10.1200/JCO.20.5.1167
   Ostman A, 2009, CURR OPIN GENET DEV, V19, P67, DOI 10.1016/j.gde.2009.01.003
   Schmitt AM, 2016, CANCER CELL, V29, P452, DOI 10.1016/j.ccell.2016.03.010
   Shen LP, 2018, NUCLEIC ACIDS RES, V46, P717, DOI 10.1093/nar/gkx1224
   Shen YM, 2017, EXP CELL RES, V358, P188, DOI 10.1016/j.yexcr.2017.06.016
   Srivastava M, 2015, CHEM BIOL, V22, P17, DOI 10.1016/j.chembiol.2014.11.013
   Sun Y, 2012, NAT MED, V18, P1359, DOI 10.1038/nm.2890
   Sutter AP, 2006, INT J CANCER, V118, P1814, DOI 10.1002/ijc.21512
   Tehrani SS, 2018, J CELL BIOCHEM, V119, P223, DOI 10.1002/jcb.26217
   Wang XY, 2015, J BIOL CHEM, V290, P3925, DOI 10.1074/jbc.M114.596866
   Yang CC, 2017, FASEB J, V31, P2114, DOI 10.1096/fj.201601237
   Yang ZY, 2017, MOL CANCER, V16, P0, DOI 10.1186/s12943-017-0732-6
   Zhang HF, 2017, CELL DEATH DIS, V8, P0, DOI 10.1038/cddis.2017.180
   Zhang HF, 2017, MOL CARCINOGEN, V56, P1150, DOI 10.1002/mc.22581
NR 25
TC 93
Z9 99
U1 4
U2 26
PU AMER ASSOC CANCER RESEARCH
PI PHILADELPHIA
PA 615 CHESTNUT ST, 17TH FLOOR, PHILADELPHIA, PA 19106-4404 USA
SN 1078-0432
EI 1557-3265
J9 CLIN CANCER RES
JI Clin. Cancer Res.
PD MAR 15
PY 2019
VL 25
IS 6
BP 1989
EP 2000
DI 10.1158/1078-0432.CCR-18-0773
PG 12
WC Oncology
SC Oncology
GA HP2CQ
UT WOS:000461476000031
PM 30463848
DA 2023-09-23
ER

PT J
AU Peng, Y
   Kajiyama, H
   Yuan, H
   Nakamura, K
   Yoshihara, M
   Yokoi, A
   Fujikake, K
   Yasui, H
   Yoshikawa, N
   Suzuki, S
   Senga, T
   Shibata, K
   Kikkawa, F
AF Peng, Yang
   Kajiyama, Hiroaki
   Yuan, Hong
   Nakamura, Kae
   Yoshihara, Masato
   Yokoi, Akira
   Fujikake, Kayo
   Yasui, Hiroaki
   Yoshikawa, Nobuhisa
   Suzuki, Shiro
   Senga, Takeshi
   Shibata, Kiyosumi
   Kikkawa, Fumitaka
TI PAI-1 secreted from metastatic ovarian cancer cells triggers the tumor-promoting role of the mesothelium in a feedback loop to accelerate peritoneal dissemination
SO CANCER LETTERS
LA English
DT Article
DE Ovarian cancer; Cancer-associated mesothelial cells; Plasminogen activator inhibitor-1; Peritoneal metastasis; Microenvironment
ID plasminogen-activator inhibitor-1; carcinoma-associated-fibroblasts; to-mesenchymal transition; hepatocyte growth-factor; microenvironment; proliferation; expression; migration; adhesion; beta
AB The mesothelium, covered by a continuous monolayer of mesothelial cells, is the first protective barrier against metastatic ovarian cancer. However, mesothelial cells release tumor-promoting factors that accelerate the process of peritoneal metastasis. We identified cancer-associated mesothelial cells (CAMs) that had tumor promoting potential. Here, we found that plasminogen activator inhibitor-1 (PAI-1) induced the formation of CAMs, after which CAMs increasingly secreted the oncogenic factors interleukin-8 (IL-8) and C-X-C motif chemokine ligand 5 (CXCL5), further promoting the metastasis of ovarian cancer cells in a feedback loop. After the formation of CAMs, PAI-1 activated the nuclear factor kappa B (NF kappa B) pathway in the CAMs, thus tran-scriptionally upregulating the expression of the downstream NF kappa B targets IL-8 and CXCL5. Moreover, PAI-1 correlated with peritoneal metastasis in ovarian cancer patients and indicated a poor prognosis. In both ex vivo and in vivo models, after PAI-1 expression was knocked down, the metastasis of ovarian cancer cells decreased significantly. Therefore, targeting PAI-1 may provide a potential target for future therapeutics to prevent the formation of CAMs and alleviate peritoneal metastasis in ovarian cancer patients.
C1 [Peng, Yang; Kajiyama, Hiroaki; Yuan, Hong; Nakamura, Kae; Yoshihara, Masato; Yokoi, Akira; Fujikake, Kayo; Yasui, Hiroaki; Yoshikawa, Nobuhisa; Suzuki, Shiro; Kikkawa, Fumitaka] Nagoya Univ, Dept Obstet & Gynecol, Grad Sch Med, Showa Ku, Nagoya, Aichi 4668550, Japan.
   [Senga, Takeshi] Yahagigawa Hosp, Dept Internal Med, Anjo, Aichi 4441164, Japan.
   [Shibata, Kiyosumi] Fujita Hlth Univ, Dept Obstet & Gynecol, Banbuntane Hotokukai Hosp, Nakagawa Ku, Nagoya, Aichi 4548509, Japan.
C3 Nagoya University; Fujita Health University
RP Kajiyama, H (通讯作者)，Nagoya Univ, Dept Obstet & Gynecol, Grad Sch Med, Showa Ku, Nagoya, Aichi 4668550, Japan.
EM Kajiyamah@gmail.com
FU JSPS KAKENHI Grant [2617H04338]
CR Agarwal A, 2010, CANCER RES, V70, P5880, DOI 10.1158/0008-5472.CAN-09-4341
   Bandaru S, 2014, ONCOGENESIS, V3, P0, DOI 10.1038/oncsis.2014.33
   Chen ST, 2014, J OBSTET GYNAECOL RE, V40, P2058, DOI 10.1111/jog.12474
   Chen YB, 2006, ARTERIOSCL THROM VAS, V26, P1777, DOI 10.1161/01.ATV.0000227514.50065.2a
   Cohen CA, 2013, CANCER PREV RES, V6, P1182, DOI 10.1158/1940-6207.CAPR-13-0227
   Coussens LM, 2002, NATURE, V420, P860, DOI 10.1038/nature01322
   Curiel TJ, 2004, CANCER RES, V64, P5535, DOI 10.1158/0008-5472.CAN-04-1272
   Davidowitz RA, 2014, J CLIN INVEST, V124, P2611, DOI 10.1172/JCI69815
   Degryse B, 2004, J BIOL CHEM, V279, P22595, DOI 10.1074/jbc.M313004200
   Elliott RL, 2005, J CLIN ONCOL, V23, P2078, DOI 10.1200/JCO.2005.02.047
   Fang H, 2012, JNCI-J NATL CANCER I, V104, P1470, DOI 10.1093/jnci/djs377
   Faraj SF, 2014, HUM PATHOL, V45, P2233, DOI 10.1016/j.humpath.2014.07.003
   Ferrara N, 2003, NAT MED, V9, P669, DOI 10.1038/nm0603-669
   Fujikake K, 2018, ONCOL REP, V39, P193, DOI 10.3892/or.2017.6104
   Gascard P, 2016, GENE DEV, V30, P1002, DOI 10.1101/gad.279737.116
   Hennessy BT, 2009, LANCET, V374, P1371, DOI 10.1016/S0140-6736(09)61338-6
   Hong GY, 1999, FEBS LETT, V460, P513, DOI 10.1016/S0014-5793(99)01400-3
   Kenny HA, 2014, J CLIN INVEST, V124, P4614, DOI 10.1172/JCI74778
   Kohler HP, 2000, NEW ENGL J MED, V342, P1792, DOI 10.1056/NEJM200006153422406
   Leinster DA, 2012, J PATHOL, V227, P136, DOI 10.1002/path.4002
   Lengyel E, 2014, ONCOGENE, V33, P3619, DOI 10.1038/onc.2013.321
   Liu WJ, 2017, CANCER LETT, V394, P65, DOI 10.1016/j.canlet.2017.02.025
   Look MP, 2002, JNCI-J NATL CANCER I, V94, P116, DOI 10.1093/jnci/94.2.116
   Luo M, 2017, J THROMB HAEMOST, V15, P2451, DOI 10.1111/jth.13869
   Luo ZY, 2016, CANCER LETT, V377, P174, DOI 10.1016/j.canlet.2016.04.038
   Mashiko S, 2015, CANCER BIOL THER, V16, P253, DOI 10.1080/15384047.2014.1001271
   Mathot L, 2012, CANCER SCI, V103, P626, DOI 10.1111/j.1349-7006.2011.02195.x
   Matte I, 2015, INT J CANCER, V137, P289, DOI 10.1002/ijc.29385
   Matte I, 2012, AM J CANCER RES, V2, P566
   Mendoza M, 2009, INT J BIOCHEM CELL B, V41, P1452, DOI 10.1016/j.biocel.2009.01.015
   Mikula-Pietrasik J, 2017, CELLULAR MOL LIFE SC, V0, P0
   Mikula-Pietrasik J, 2016, CELL DEATH DIS, V7, P0, DOI 10.1038/cddis.2016.417
   Mikula-Pietrasik J, 2016, MED ONCOL, V33, P0, DOI 10.1007/s12032-016-0810-4
   Mikula-Pietrasik J, 2014, CANCER LETT, V355, P310, DOI 10.1016/j.canlet.2014.09.041
   Milliken D, 2002, CLIN CANCER RES, V8, P1108
   Mitra AK, 2015, ONCOGENE, V34, P5923, DOI 10.1038/onc.2015.43
   Moser CV, 2011, J IMMUNOL, V187, P2617, DOI 10.4049/jimmunol.1004088
   MONTESANO R, 1990, CELL, V62, P435, DOI 10.1016/0092-8674(90)90009-4
   Nakamura K, 2017, SCI REP-UK, V7, P0, DOI 10.1038/s41598-017-05620-6
   Nakamura M, 2015, GYNECOL ONCOL, V139, P345, DOI 10.1016/j.ygyno.2015.08.010
   Ono YJ, 2015, AM J PHYSIOL-ENDOC M, V308, PE950, DOI 10.1152/ajpendo.00573.2014
   Ramer R, 2010, PHARM RES-DORDR, V27, P2162, DOI 10.1007/s11095-010-0219-2
   Ren J, 2006, CANCER RES, V66, P3006, DOI 10.1158/0008-5472.CAN-05-1292
   Rothwarf DM, 1998, NATURE, V395, P297, DOI 10.1038/26261
   Rynne-Vidal A, 2015, CANCERS, V7, P1994, DOI 10.3390/cancers7040872
   Sakurai H, 1999, J BIOL CHEM, V274, P30353, DOI 10.1074/jbc.274.43.30353
   Sandoval P, 2016, J PATHOL, V239, P48, DOI 10.1002/path.4695
   Sandoval P, 2013, J PATHOL, V231, P517, DOI 10.1002/path.4281
   Schuliga M, 2013, CURR OPIN PHARMACOL, V13, P386, DOI 10.1016/j.coph.2013.05.014
   Shahzad MMK, 2010, J BIOL CHEM, V285, P35462, DOI 10.1074/jbc.M110.109579
   Singha B, 2014, J BIOL CHEM, V289, P2687, DOI 10.1074/jbc.M113.502641
   Smith RA, 2017, CA-CANCER J CLIN, V67, P100, DOI 10.3322/caac.21392
   Sugiyama K, 2014, MOL CANCER THER, V13, P2081, DOI 10.1158/1535-7163.MCT-14-0135
   Thibault B, 2014, CANCER METAST REV, V33, P17, DOI 10.1007/s10555-013-9456-2
   Tong H, 2016, CANCER LETT, V376, P127, DOI 10.1016/j.canlet.2016.03.036
   Wang Y, 2012, CYTOKINE, V59, P228, DOI 10.1016/j.cyto.2012.04.020
   Wei MT, 2017, ONCOTARGET, V8, P42262, DOI 10.18632/oncotarget.15040
   Yokoi A, 2017, NAT COMMUN, V8, P0, DOI 10.1038/ncomms14470
NR 58
TC 33
Z9 35
U1 1
U2 7
PU ELSEVIER IRELAND LTD
PI CLARE
PA ELSEVIER HOUSE, BROOKVALE PLAZA, EAST PARK SHANNON, CO, CLARE, 00000, IRELAND
SN 0304-3835
EI 1872-7980
J9 CANCER LETT
JI Cancer Lett.
PD FEB 1
PY 2019
VL 442
IS 
BP 181
EP 192
DI 10.1016/j.canlet.2018.10.027
PG 12
WC Oncology
SC Oncology
GA HI3ME
UT WOS:000456353500017
PM 30429105
DA 2023-09-23
ER

PT J
AU Ishii, N
   Araki, K
   Yokobori, T
   Hagiwara, K
   Gantumur, D
   Yamanaka, T
   Handa, T
   Tsukagoshi, M
   Igarashi, T
   Watanabe, A
   Kubo, N
   Harimoto, N
   Masamune, A
   Umezawa, K
   Kuwano, H
   Shirabe, K
AF Ishii, Norihiro
   Araki, Kenichiro
   Yokobori, Takehiko
   Hagiwara, Kei
   Gantumur, Dorgormaa
   Yamanaka, Takahiro
   Handa, Tadashi
   Tsukagoshi, Mariko
   Igarashi, Takamichi
   Watanabe, Akira
   Kubo, Norio
   Harimoto, Norifumi
   Masamune, Atsushi
   Umezawa, Kazuo
   Kuwano, Hiroyuki
   Shirabe, Ken
TI Conophylline suppresses pancreatic cancer desmoplasia and cancer-promoting cytokines produced by cancer-associated fibroblasts
SO CANCER SCIENCE
LA English
DT Article
DE conophylline; cytokine; fibroblast; microenvironment; stellate cell
ID stellate cells; poor-prognosis; expression; fibrosis; mechanisms; creb; proliferation; progression; inhibition
AB Despite recent advances in cancer treatment, pancreatic cancer is a highly malignant tumor type with a dismal prognosis and it is characterized by dense desmoplasia in the cancer tissue. Cancer-associated fibroblasts (CAF) are responsible for this fibrotic stroma and promote cancer progression. We previously reported that a novel natural compound conophylline (CnP) extracted from the leaves of a tropical plant reduced liver and pancreatic fibrosis by suppression of stellate cells. However, there have been no studies to investigate the effects of CnP on CAF, which is the aim of this work. Here, we showed that CAF stimulated indicators of pancreatic cancer malignancy, such as proliferation, invasiveness, and chemoresistance. We also showed that CnP suppressed CAF activity and proliferation, and inhibited the stimulating effects of CAF on pancreatic cancer cells. Moreover, CnP strongly decreased the various cytokines involved in cancer progression, such as interleukin (IL)-6, IL-8, C-C motif chemokine ligand 2 (CCL2), and C-X-C motif chemokine ligand 12 (CXCL12), secreted by CAF. In vivo, CAF promoted tumor proliferation and desmoplastic formation in a mouse xenograft model, CnP reduced desmoplasia of tumors composed of pancreatic cancer cells + CAF, and combination therapy of CnP with gemcitabine remarkably inhibited tumor proliferation. Our findings suggest that CnP is a promising therapeutic strategy of combination therapy with anticancer drugs to overcome refractory pancreatic cancers.
C1 [Ishii, Norihiro; Araki, Kenichiro; Hagiwara, Kei; Gantumur, Dorgormaa; Yamanaka, Takahiro; Tsukagoshi, Mariko; Igarashi, Takamichi; Watanabe, Akira; Kubo, Norio; Harimoto, Norifumi; Shirabe, Ken] Gunma Univ, Grad Sch Med, Dept Gen Surg Sci, Div Hepatobiliary & Pancreat Surg, Maebashi, Gunma, Japan.
   [Yokobori, Takehiko] Gunma Univ Initiat Adv Res GIAR, Res Program Om Based Med Sci, Div Integrated Oncol Res, Maebashi, Gunma, Japan.
   [Handa, Tadashi] Gunma Univ, Grad Sch Med, Dept Diagnost Pathol, Maebashi, Gunma, Japan.
   [Masamune, Atsushi] Tohoku Univ, Grad Sch Med, Div Gastroenterol, Sendai, Miyagi, Japan.
   [Umezawa, Kazuo] Aichi Med Univ, Sch Med, Dept Mol Target Med, Nagakute, Aichi, Japan.
   [Kuwano, Hiroyuki] Gunma Univ, Grad Sch Med, Dept Gen Surg Sci, Div Gastroenterol Surg, Maebashi, Gunma, Japan.
C3 Gunma University; Gunma University; Gunma University; Tohoku University; Aichi Medical University; Gunma University
RP Araki, K (通讯作者)，Gunma Univ, Grad Sch Med, Dept Gen Surg Sci, Div Hepatobiliary & Pancreat Surg, Maebashi, Gunma, Japan.
EM karaki@gunma-u.ac.jp
FU Japanese Society for Gastroenterological Carcinogenesis; Yokoyama Foundation of Clinical Pharmacology; Japan Society for the Promotion of Science [JP17K16529]
CR Apte MV, 2013, GASTROENTEROLOGY, V144, P1210, DOI 10.1053/j.gastro.2012.11.037
   Bachem MG, 2005, GASTROENTEROLOGY, V128, P907, DOI 10.1053/j.gastro.2004.12.036
   De Vlieghere E, 2015, VIRCHOWS ARCH, V467, P367, DOI 10.1007/s00428-015-1818-4
   Gabasa M, 2017, BRIT J CANCER, V117, P1128, DOI 10.1038/bjc.2017.270
   Goumas FA, 2015, INT J CANCER, V137, P1035, DOI 10.1002/ijc.29445
   Guo JC, 2016, ONCOTARGET, V7, P62006, DOI 10.18632/oncotarget.11330
   Hamada S, 2016, DIGEST DIS SCI, V61, P1561, DOI 10.1007/s10620-015-4001-5
   Haviv I, 2009, CELL CYCLE, V8, P589, DOI 10.4161/cc.8.4.7669
   Hidalgo M, 2010, NEW ENGL J MED, V362, P1605, DOI 10.1056/NEJMra0901557
   Hwang RF, 2008, CANCER RES, V68, P918, DOI 10.1158/0008-5472.CAN-07-5714
   Igarashi T, 2017, ONCOTARGET, V8, P12290, DOI 10.18632/oncotarget.14703
   Ikenaga N, 2010, GASTROENTEROLOGY, V139, P1041, DOI 10.1053/j.gastro.2010.05.084
   Ilic M, 2016, WORLD J GASTROENTERO, V22, P9694, DOI 10.3748/wjg.v22.i44.9694
   Ishii N, 2017, ONCOTARGET, V8, P112636, DOI 10.18632/oncotarget.22634
   Ishii N, 2017, ONCOL LETT, V13, P3653, DOI 10.3892/ol.2017.5946
   Junttila MR, 2013, NATURE, V501, P346, DOI 10.1038/nature12626
   Kalbasi A, 2017, CLIN CANCER RES, V23, P137, DOI 10.1158/1078-0432.CCR-16-0870
   Kalluri R, 2006, NAT REV CANCER, V6, P392, DOI 10.1038/nrc1877
   Koide N, 2014, IMMUNOL LETT, V161, P31, DOI 10.1016/j.imlet.2014.04.006
   Kojima I, 2006, INT J BIOCHEM CELL B, V38, P923, DOI 10.1016/j.biocel.2005.09.019
   Kosaka N, 2010, J BIOL CHEM, V285, P17442, DOI 10.1074/jbc.M110.107821
   Kozono S, 2013, CANCER RES, V73, P2345, DOI 10.1158/0008-5472.CAN-12-3180
   Kubo N, 2016, WORLD J GASTROENTERO, V22, P6841, DOI 10.3748/wjg.v22.i30.6841
   Kubo N, 2014, LIVER INT, V34, P1057, DOI 10.1111/liv.12328
   Lau EYT, 2016, CELL REP, V15, P1175, DOI 10.1016/j.celrep.2016.04.019
   Mantoni TS, 2008, CANCER BIOL THER, V7, P1806, DOI 10.4161/cbt.7.11.6846
   Masamune A, 2010, AM J PHYSIOL-GASTR L, V299, PG821, DOI 10.1152/ajpgi.00178.2010
   Mayr B, 2001, NAT REV MOL CELL BIO, V2, P599, DOI 10.1038/35085068
   Moir JAG, 2015, SURG ONCOL, V24, P232, DOI 10.1016/j.suronc.2015.05.002
   Monti P, 2003, CANCER RES, V63, P7451
   Nagathihalli NS, 2016, ONCOTARGET, V7, P65982, DOI 10.18632/oncotarget.11786
   Ohlund D, 2017, J EXP MED, V214, P579, DOI 10.1084/jem.20162024
   Olive KP, 2009, SCIENCE, V324, P1457, DOI 10.1126/science.1171362
   Pan BJ, 2015, FUTURE ONCOL, V11, P2603, DOI 10.2217/fon.15.176
   Richards KE, 2017, ONCOGENE, V36, P1770, DOI 10.1038/onc.2016.353
   Saito R, 2012, ENDOCRINOLOGY, V153, P621, DOI 10.1210/en.2011-1767
   Shen B, 2013, ASIAN PAC J CANCER P, V14, P5403, DOI 10.7314/APJCP.2013.14.9.5403
   Sherman MH, 2014, CELL, V159, P80, DOI 10.1016/j.cell.2014.08.007
   Steven A, 2016, ONCOTARGET, V7, P35454, DOI 10.18632/oncotarget.7721
   Takai K, 2016, ONCOTARGET, V7, P82889, DOI 10.18632/oncotarget.12658
   Tjomsland V, 2011, CLIN DEV IMMUNOL, V0, P0, DOI DOI 10.1155/2011/212810
   Tsukagoshi M, 2017, ONCOTARGET, V8, P42159, DOI 10.18632/oncotarget.15020
   UMEZAWA K, 1994, ANTICANCER RES, V14, P2413
   von Ahrens D, 2017, J HEMATOL ONCOL, V10, P0, DOI 10.1186/s13045-017-0448-5
   Von Hoff DD, 2011, J CLIN ONCOL, V29, P4548, DOI 10.1200/JCO.2011.36.5742
   Wang P, 2016, INT J MOL MED, V38, P521, DOI 10.3892/ijmm.2016.2630
   Wang T, 2017, MOL CANCER RES, V15, P3, DOI 10.1158/1541-7786.MCR-16-0192
   Wen AY, 2010, J IMMUNOL, V185, P6413, DOI 10.4049/jimmunol.1001829
   Westbom CM, 2014, AM J PATHOL, V184, P2816, DOI 10.1016/j.ajpath.2014.06.008
   Zhang H, 2015, ONCOTARGET, V6, P3085, DOI 10.18632/oncotarget.3099
NR 50
TC 22
Z9 24
U1 3
U2 23
PU WILEY
PI HOBOKEN
PA 111 RIVER ST, HOBOKEN 07030-5774, NJ USA
SN 1347-9032
EI 1349-7006
J9 CANCER SCI
JI Cancer Sci.
PD JAN 15
PY 2019
VL 110
IS 1
BP 334
EP 344
DI 10.1111/cas.13847
PG 11
WC Oncology
SC Oncology
GA HG4II
UT WOS:000454938300030
PM 30353606
DA 2023-09-23
ER

PT J
AU Kawano, S
   Ito, K
   Yahata, K
   Kira, K
   Abe, T
   Akagi, T
   Asano, M
   Iso, K
   Sato, Y
   Matsuura, F
   Ohashi, I
   Matsumoto, Y
   Isomura, M
   Sasaki, T
   Fukuyama, T
   Miyashita, Y
   Kaburagi, Y
   Yokoi, A
   Asano, O
   Owa, T
   Kishi, Y
AF Kawano, Satoshi
   Ito, Ken
   Yahata, Kenzo
   Kira, Kazunobu
   Abe, Takanori
   Akagi, Tsuyoshi
   Asano, Makoto
   Iso, Kentaro
   Sato, Yuki
   Matsuura, Fumiyoshi
   Ohashi, Isao
   Matsumoto, Yasunobu
   Isomura, Minetaka
   Sasaki, Takeo
   Fukuyama, Takashi
   Miyashita, Yusuke
   Kaburagi, Yosuke
   Yokoi, Akira
   Asano, Osamu
   Owa, Takashi
   Kishi, Yoshito
TI A landmark in drug discovery based on complex natural product synthesis
SO SCIENTIFIC REPORTS
LA English
DT Article
ID antitumor polyether macrolides; antineoplastic agents; halichondrin-b; breast-cancer; tubulin; antibody; microtubules; cetuximab; disease; binding
AB Despite their outstanding antitumour activity in mice, the limited supply from the natural sources has prevented drug discovery/development based on intact halichondrins. We achieved a total synthesis of C52-halichondrin-B amine (E7130) on a >10 g scale with >99.8% purity under GMP conditions. Interestingly, E7130 not only is a novel microtubule dynamics inhibitor but can also increase intratumoural CD31-positive endothelial cells and reduce alpha-SMA-positive cancer-associated fibroblasts at pharmacologically relevant compound concentrations. According to these unique effects, E7130 significantly augment the effect of antitumour treatments in mouse models and is currently in a clinical trial. Overall, our work demonstrates that a total synthesis can address the issue of limited material supply in drug discovery/development even for the cases of complex natural products.
C1 [Kawano, Satoshi; Ito, Ken; Kira, Kazunobu; Abe, Takanori; Akagi, Tsuyoshi; Asano, Makoto; Iso, Kentaro; Sato, Yuki; Ohashi, Isao; Matsumoto, Yasunobu; Isomura, Minetaka; Sasaki, Takeo; Fukuyama, Takashi; Kaburagi, Yosuke; Yokoi, Akira; Asano, Osamu] Eisai & Co Ltd, Tsukuba, Ibaraki, Japan.
   [Yahata, Kenzo; Kishi, Yoshito] Harvard Univ, Cambridge, MA 02138 USA.
   [Matsuura, Fumiyoshi] Eisai & Co Ltd, Bunkyo Ku, Tokyo, Japan.
   [Miyashita, Yusuke] Eisai & Co Ltd, Kamisu, Ibaraki, Japan.
   [Owa, Takashi] Eisai Inc, Woodcliff Lake, NJ USA.
C3 Eisai Co Ltd; Harvard University; Eisai Co Ltd; Eisai Co Ltd; Eisai Co Ltd
RP Kawano, S (通讯作者)，Eisai & Co Ltd, Tsukuba, Ibaraki, Japan.; Kishi, Y (通讯作者)，Harvard Univ, Cambridge, MA 02138 USA.
EM s-kawano@hhc.eisai.co.jp; kishi@chemistry.harvard.edu
CR AICHER TD, 1992, J AM CHEM SOC, V114, P3162, DOI 10.1021/ja00034a086
   Augsten M, 2014, FRONT ONCOL, V4, P0, DOI 10.3389/fonc.2014.00062
   BAI RL, 1993, MOL PHARMACOL, V44, P757
   Bruheim S, 2013, ANTICANCER RES, V33, P3615
   Curry JM, 2014, SEMIN ONCOL, V41, P217, DOI 10.1053/j.seminoncol.2014.03.003
   Dettenborn T, 2014, J CRANIO MAXILL SURG, V42, P1623, DOI 10.1016/j.jcms.2014.05.002
   Fodstad O, 1996, J EXP THER ONCOL, V1, P119
   Guo HB, 2009, J AM CHEM SOC, V131, P15387, DOI 10.1021/ja905843e
   HAMEL E, 1992, PHARMACOL THERAPEUT, V55, P31, DOI 10.1016/0163-7258(92)90028-X
   Hickford SJH, 2009, BIOORGAN MED CHEM, V17, P2199, DOI 10.1016/j.bmc.2008.10.093
   HIRATA Y, 1986, PURE APPL CHEM, V58, P701, DOI 10.1351/pac198658050701
   Huzil JT, 2007, CANCER INFORM, V3, P159
   Kavallaris M, 2010, NAT REV CANCER, V10, P194, DOI 10.1038/nrc2803
   Kishi Y, 2019, PATENT NO. 2019/010363 2019010363, V0, P0
   Kishi Y, 2016, CHROMIUM-MEDIATED COUPLING AND APPLICATION TO THE SYNTHESIS OF HALICHONDRINS, V0, Patent No. [WO 2016176560, 2016176560]
   Li JY, 2016, CANCER CELL, V29, P117, DOI 10.1016/j.ccell.2015.12.008
   Lin NN, 2017, J ORAL PATHOL MED, V46, P21, DOI 10.1111/jop.12452
   LITAUDON M, 1994, TETRAHEDRON LETT, V35, P9435, DOI 10.1016/S0040-4039(00)78563-7
   Litaudon M, 1997, J ORG CHEM, V62, P1868, DOI 10.1021/jo962231n
   LUDUENA RF, 1993, BIOCHEM PHARMACOL, V45, P421, DOI 10.1016/0006-2952(93)90079-C
   Ogura T, 2016, INT J ONCOL, V48, P2330, DOI 10.3892/ijo.2016.3482
   Otranto M, 2012, CELL ADHES MIGR, V6, P203, DOI 10.4161/cam.20377
   Perez EA, 2009, MOL CANCER THER, V8, P2086, DOI 10.1158/1535-7163.MCT-09-0366
   PETTIT GR, 1991, J MED CHEM, V34, P3339, DOI 10.1021/jm00115a027
   PETTIT GR, 1993, GAZZ CHIM ITAL, V123, P371
   PETTIT GR, 1993, J ORG CHEM, V58, P2538, DOI 10.1021/jo00061a030
   Phillips GDL, 2008, CANCER RES, V68, P9280, DOI 10.1158/0008-5472.CAN-08-1776
   Reilly EB, 2015, MOL CANCER THER, V14, P1141, DOI 10.1158/1535-7163.MCT-14-0820
   Schmitz S, 2016, CURR TREAT OPTION ON, V17, P0, DOI 10.1007/s11864-016-0412-6
   Shin TH, 2014, MOL CANCER THER, V13, P651, DOI 10.1158/1535-7163.MCT-13-0748
   Stehbens S, 2012, J CELL BIOL, V198, P481, DOI 10.1083/jcb.201206050
   Sulzmaier FJ, 2014, NAT REV CANCER, V14, P598, DOI 10.1038/nrc3792
   Tanei T, 2016, BREAST CANCER RES, V18, P0, DOI 10.1186/s13058-015-0662-4
   UEMURA D, 1985, J AM CHEM SOC, V107, P4796, DOI 10.1021/ja00302a042
   Vered M, 2010, CANCER SCI, V101, P274, DOI 10.1111/j.1349-7006.2009.01357.x
   Wang Y, 2016, CANCER DISCOV, V6, P1022, DOI 10.1158/2159-8290.CD-15-1412
   White ES, 2011, IUBMB LIFE, V63, P538, DOI 10.1002/iub.493
   Yahata K, 2017, ANGEW CHEM INT EDIT, V56, P10796, DOI 10.1002/anie.201705523
   Yoshida T, 2015, CELL ADHES MIGR, V9, P96, DOI 10.1080/19336918.2015.1008332
NR 39
TC 18
Z9 21
U1 2
U2 13
PU NATURE PUBLISHING GROUP
PI LONDON
PA MACMILLAN BUILDING, 4 CRINAN ST, LONDON N1 9XW, ENGLAND
SN 2045-2322
EI 
J9 SCI REP-UK
JI Sci Rep
PD JUN 17
PY 2019
VL 9
IS 
BP 
EP 
DI 10.1038/s41598-019-45001-9
PG 9
WC Multidisciplinary Sciences
SC Science & Technology - Other Topics
GA ID6AY
UT WOS:000471760200004
PM 31209263
DA 2023-09-23
ER

PT J
AU Takeda, S
   Shigeyasu, K
   Okugawa, Y
   Yoshida, K
   Mori, Y
   Yano, S
   Noma, K
   Umeda, Y
   Kondo, Y
   Kishimoto, H
   Teraishi, F
   Nagasaka, T
   Tazawa, H
   Kagawa, S
   Fujiwara, T
   Goel, A
AF Takeda, Sho
   Shigeyasu, Kunitoshi
   Okugawa, Yoshinaga
   Yoshida, Kazuhiro
   Mori, Yoshiko
   Yano, Shuya
   Noma, Kazuhiro
   Umeda, Yuzo
   Kondo, Yoshitaka
   Kishimoto, Hiroyuki
   Teraishi, Fuminori
   Nagasaka, Takeshi
   Tazawa, Hiroshi
   Kagawa, Shunsuke
   Fujiwara, Toshiyoshi
   Goel, Ajay
TI Activation of AZIN1 RNA editing is a novel mechanism that promotes invasive potential of cancer-associated fibroblasts in colorectal cancer
SO CANCER LETTERS
LA English
DT Article
DE AZIN1; RNA editing; Cancer associated fibroblasts; Colorectal cancer; Biomarker; ADAR1
AB Adenosine-to-inosine (A-to-I) RNA editing is a recently described epigenetic modification, which is believed to constitute a key oncogenic mechanism in human cancers. However, its functional role in cancer-associated fibroblasts (CAFs) within the tumor microenvironment (TME) and its clinical significance remains unclear. Herein, we systematically analyzed a large cohort of 627 colorectal cancer (CRC) specimens, and investigated the expression pattern of ADAR1 and its biological significance on the antizyme inhIbitor 1 (AZIN1) RNA editing levels. Both ADAR1 expression and AZIN1 RNA editing levels were significantly elevated in CRC tissues vs. normal mucosa, and these findings correlated with the increased expression of mesenchymal markers, Vimentin (p = 0.44) and Fibroblast activation protein (p = 0.38). Intriguingly, ADAR1 expression was specifically upregulated in both cancer cells and fibroblasts from cancerous lesions. Conditioned medium from cancer cells led to induction of ADAR1 expression and activation of AZIN1 RNA editing in fibroblasts (p < 0.05). Additionally, edited AZIN1 enhanced the invasive potential of fibroblasts. In conclusion, we provide novel evidence that hyper-editing of AZIN1 enhances the invasive potential of CAFs within the TME in colon and is an important predictor of tumor invasiveness in CRC.
C1 [Takeda, Sho; Shigeyasu, Kunitoshi; Yoshida, Kazuhiro; Mori, Yoshiko; Yano, Shuya; Noma, Kazuhiro; Umeda, Yuzo; Kondo, Yoshitaka; Kishimoto, Hiroyuki; Teraishi, Fuminori; Nagasaka, Takeshi; Tazawa, Hiroshi; Kagawa, Shunsuke; Fujiwara, Toshiyoshi] Okayama Univ, Grad Sch Med Dent & Pharmaceut Sci, Dept Gastmenterol Surg, Okayama, Japan.
   [Shigeyasu, Kunitoshi; Okugawa, Yoshinaga; Yoshida, Kazuhiro; Goel, Ajay] Baylor Univ, Med Ctr, Baylor Scott & White Res Inst, Ctr Translat Genom & Oncol,Ctr Gastrointestinal R, 3410 Worth St,Suite 610, Dallas, TX 75246 USA.
   [Shigeyasu, Kunitoshi; Okugawa, Yoshinaga; Yoshida, Kazuhiro; Goel, Ajay] Baylor Univ, Med Ctr, Charles A Sammons Canc Ctr, 3410 Worth St,Suite 610, Dallas, TX 75246 USA.
   [Okugawa, Yoshinaga] Mie Univ, Grad Sch Med, Dept Gastrointestinal & Pediat Surg, Div Reparat Med,Inst Life Sci, Tsu, Mie, Japan.
C3 Okayama University; Baylor University Medical Center; Baylor Health Care System; Baylor University; Baylor University Medical Center; Baylor University; Mie University
RP Goel, A (通讯作者)，Baylor Univ, Med Ctr, Baylor Scott & White Res Inst, Ctr Translat Genom & Oncol,Ctr Gastrointestinal R, 3410 Worth St,Suite 610, Dallas, TX 75246 USA.; Goel, A (通讯作者)，Baylor Univ, Med Ctr, Charles A Sammons Canc Ctr, 3410 Worth St,Suite 610, Dallas, TX 75246 USA.
EM Ajay.Goel@BSWHealth.org
FU National Cancer Institute, National Institute of Health [CA72851, CA181572, CA184792, CA187956, CA202797]; Cancer Prevention Research Institute of Texas [RP140784]; Sammons Cancer Center; Baylor Scott & White Research Institute, Dallas, TX, USA; Uehara Memorial Foundation; Takeda Science Foundation; JSPS KAKENHI in Japan [17K16557]; Baylor Foundation; Grants-in-Aid for Scientific Research [17K16557] Funding Source: KAKEN
CR Bagnardi V, 2015, BRIT J CANCER, V112, P580, DOI 10.1038/bjc.2014.579
   Barnett RM, 2018, JNCI-J NATL CANCER I, V110, P0, DOI 10.1093/jnci/djx131
   Bass BL, 2002, ANNU REV BIOCHEM, V71, P817, DOI 10.1146/annurev.biochem.71.110601.135501
   Center MM, 2009, CA-CANCER J CLIN, V59, P366, DOI 10.3322/caac.20038
   Cerami E, 2012, CANCER DISCOV, V2, P401, DOI 10.1158/2159-8290.CD-12-0095
   Chan THM, 2016, GASTROENTEROLOGY, V151, P637, DOI 10.1053/j.gastro.2016.06.043
   Chen LL, 2013, NAT MED, V19, P209, DOI 10.1038/nm.3043
   Crews LA, 2015, J TRANSL MED, V13, P0, DOI 10.1186/s12967-014-0370-3
   Eide PW, 2017, SCI REP-UK, V7, P0, DOI 10.1038/s41598-017-16747-x
   Feinberg AP, 2004, NAT REV CANCER, V4, P143, DOI 10.1038/nrc1279
   FUJITA K, 1982, BIOCHEM J, V204, P647, DOI 10.1042/bj2040647
   Gao JJ, 2013, SCI SIGNAL, V6, P0, DOI 10.1126/scisignal.2004088
   Guinney J, 2015, NAT MED, V21, P1350, DOI 10.1038/nm.3967
   Hanley CJ, 2018, JNCI-J NATL CANCER I, V110, P0, DOI 10.1093/jnci/djx121
   Itoh G, 2017, ONCOGENE, V36, P4434, DOI 10.1038/onc.2017.49
   Jenuwein T, 2001, SCIENCE, V293, P1074, DOI 10.1126/science.1063127
   Kato T, 2018, CLIN CANCER RES, V24, P4820, DOI 10.1158/1078-0432.CCR-18-0205
   Kubota S, 1997, J NATL CANCER I, V89, P567, DOI 10.1093/jnci/89.8.567
   Mattick JS, 2006, HUM MOL GENET, V15, PR17, DOI 10.1093/hmg/ddl046
   Noma K, 2008, GASTROENTEROLOGY, V134, P1981, DOI 10.1053/j.gastro.2008.02.061
   Okugawa Y, 2015, GASTROENTEROLOGY, V149, P1204, DOI 10.1053/j.gastro.2015.07.011
   Okugawa Y, 2014, CARCINOGENESIS, V35, P2731, DOI 10.1093/carcin/bgu200
   Qi LH, 2014, CANCER RES, V74, P1301, DOI 10.1158/0008-5472.CAN-13-3485
   Qin YR, 2014, CANCER RES, V74, P840, DOI 10.1158/0008-5472.CAN-13-2545
   Roth SH, 2018, CELL REP, V23, P50, DOI 10.1016/j.celrep.2018.03.036
   Sanz-Moreno V, 2011, CANCER CELL, V20, P229, DOI 10.1016/j.ccr.2011.06.018
   Siegel RL, 2017, CA-CANCER J CLIN, V67, P7, DOI 10.3322/caac.21387
   Toden S, 2015, CANCER PREV RES, V8, P431, DOI 10.1158/1940-6207.CAPR-14-0354
   Wallace HM, 2003, BIOCHEM J, V376, P1, DOI 10.1042/BJ20031327
   Wu DH, 2015, SCI REP-UK, V5, P0, DOI 10.1038/srep14738
NR 31
TC 24
Z9 24
U1 1
U2 10
PU ELSEVIER IRELAND LTD
PI CLARE
PA ELSEVIER HOUSE, BROOKVALE PLAZA, EAST PARK SHANNON, CO, CLARE, 00000, IRELAND
SN 0304-3835
EI 1872-7980
J9 CANCER LETT
JI Cancer Lett.
PD JUN 15
PY 2019
VL 444
IS 
BP 127
EP 135
DI 10.1016/j.canlet.2018.12.009
PG 9
WC Oncology
SC Oncology
GA HJ9FX
UT WOS:000457505400012
PM 30583079
DA 2023-09-23
ER

PT J
AU Farhood, B
   Najafi, M
   Mortezaee, K
AF Farhood, Bagher
   Najafi, Masoud
   Mortezaee, Keywan
TI CD8(+) cytotoxic T lymphocytes in cancer immunotherapy: A review
SO JOURNAL OF CELLULAR PHYSIOLOGY
LA English
DT Review
DE cancer cells; CD8(+) cytotoxic T lymphocytes (CTLs); CTL-associated antigen 4 (CTLA-4); dendritic cells (DCs); immunotherapy; interferon-gamma (IFN-gamma); programmed death-1 receptor (PD-1)-ligand (PD-L1); regulatory T cells (Tregs); tumor microenvironment (TME)
ID dendritic cells; tumor microenvironment; extracellular-matrix; checkpoint blockade; natural-killer; pd-1; fibroblasts; therapy; apoptosis; cd4(+)
AB CD8(+) cytotoxic T lymphocytes (CTLs) are preferred immune cells for targeting cancer. During cancer progression, CTLs encounter dysfunction and exhaustion due to immunerelated tolerance and immunosuppression within the tumor microenvironment (TME), with all favor adaptive immune-resistance. Cancer-associated fibroblasts (CAFs), macrophage type 2 (M2) cells, and regulatory T cells (Tregs) could make immunologic barriers against CD8(+) T cell-mediated antitumor immune responses. Thus, CD8(+) T cells are needed to be primed and activated toward effector CTLs in a process called tumor immunity cycle for making durable and efficient antitumor immune responses. The CD8(+) T cell priming is directed essentially as a corroboration work between cells of innate immunity including dendritic cells (DCs) and natural killer (NK) cells with CD4(+) T cells in adoptive immunity. Upon activation, effector CTLs infiltrate to the core or invading site of the tumor (so-called infiltrated-inflamed [I-I] TME) and take essential roles for killing cancer cells. Exogenous reactivation and/or priming of CD8(+) T cells can be possible using rational immunotherapy strategies. The increase of the ratio for costimulatory to coinhibitory mediators using immune checkpoint blockade (ICB) approach. Programmed death-1 receptor (PD-1)-ligand (PD-L1) and CTL-associated antigen 4 (CTLA-4) are checkpoint receptors that can be targeted for relieving exhaustion of CD8(+) T cells and renewing their priming, respectively, and thereby eliminating antigen-expressing cancer cells. Due to a diverse relation between CTLs with Tregs, the Treg activity could be dampened for increasing the number and rescuing the functional potential of CTLs to induce immunosensitivity of cancer cells.
C1 [Farhood, Bagher] Kashan Univ Med Sci, Fac Paramed Sci, Dept Med Phys, Kashan, Iran.
   [Farhood, Bagher] Kashan Univ Med Sci, Fac Paramed Sci, Dept Radiol, Kashan, Iran.
   [Najafi, Masoud] Kermanshah Univ Med Sci, Sch Paramed Sci, Radiol & Nucl Med Dept, Kermanshah, Iran.
   [Mortezaee, Keywan] Kurdistan Univ Med Sci, Sch Med, Dept Anat, Sanandaj 6617713446, Kurdistan, Iran.
C3 Kermanshah University of Medical Sciences; Kurdistan University of Medical Sciences
RP Mortezaee, K (通讯作者)，Kurdistan Univ Med Sci, Sch Med, Dept Anat, Sanandaj 6617713446, Kurdistan, Iran.
EM keywan987@yahoo.com
CR Ahirwar DK, 2018, ONCOGENE, V37, P4428, DOI 10.1038/s41388-018-0263-7
   Ahrends T, 2016, CANCER RES, V76, P2921, DOI 10.1158/0008-5472.CAN-15-3130
   Alamoud KA, 2018, J DENT RES, V97, P665, DOI 10.1177/0022034518771923
   Albini A, 2018, FRONT IMMUNOL, V9, P0, DOI 10.3389/fimmu.2018.00527
   Alipoor SD, 2018, FRONT IMMUNOL, V9, P0, DOI 10.3389/fimmu.2018.00819
   Andersen R, 2018, ANN ONCOL, V29, P1575, DOI 10.1093/annonc/mdy139
   Baek JH, 2018, ONCOL REP, V39, P1565, DOI 10.3892/or.2018.6278
   Bertrand F, 2017, NAT COMMUN, V8, P0, DOI 10.1038/s41467-017-02358-7
   Bevan MJ, 2004, NAT REV IMMUNOL, V4, P595, DOI 10.1038/nri1413
   Binnewies M, 2018, NAT MED, V24, P541, DOI 10.1038/s41591-018-0014-x
   Bonnans C, 2014, NAT REV MOL CELL BIO, V15, P786, DOI 10.1038/nrm3904
   Borrelli C, 2018, CANCER IMMUNOL RES, V6, P860, DOI 10.1158/2326-6066.CIR-17-0604
   Borst J, 2018, NAT REV IMMUNOL, V18, P635, DOI 10.1038/s41577-018-0044-0
   Bourboulia D, 2010, SEMIN CANCER BIOL, V20, P161, DOI 10.1016/j.semcancer.2010.05.002
   Boussiotis VA, 2016, NEW ENGL J MED, V375, P1767, DOI 10.1056/NEJMra1514296
   Buchan SL, 2018, CLIN CANCER RES, V24, P2383, DOI 10.1158/1078-0432.CCR-17-3057
   Bullock TNJ, 2005, J IMMUNOL, V174, P710, DOI 10.4049/jimmunol.174.2.710
   Chan JSK, 2018, ONCOGENE, V37, P160, DOI 10.1038/onc.2017.319
   Chang AL, 2016, CANCER RES, V76, P5671, DOI 10.1158/0008-5472.CAN-16-0144
   Chen A, 2018, ONCOGENE, V37, P4214, DOI 10.1038/s41388-018-0259-3
   Chen DG, 2018, NAT COMMUN, V9, P0, DOI 10.1038/s41467-018-03225-9
   Chihara N, 2018, NATURE, V558, P454, DOI 10.1038/s41586-018-0206-z
   Chimote AA, 2018, SCI SIGNAL, V11, P0, DOI 10.1126/scisignal.aaq1616
   Colombo MP, 2007, NAT REV CANCER, V7, P880, DOI 10.1038/nrc2250
   Coulie PG, 2014, NAT REV CANCER, V14, P135, DOI 10.1038/nrc3670
   Deng WW, 2018, P NATL ACAD SCI USA, V115, P8179, DOI 10.1073/pnas.1801910115
   Donzelli S, 2018, BREAST CANCER RES, V20, P0, DOI 10.1186/s13058-018-0990-2
   Dranoff G, 2004, NAT REV CANCER, V4, P11, DOI 10.1038/nrc1252
   Du XX, 2018, CELL RES, V28, P416, DOI 10.1038/s41422-018-0011-0
   Duraiswamy J, 2013, CANCER RES, V73, P3591, DOI 10.1158/0008-5472.CAN-12-4100
   Fourcade J, 2012, CANCER RES, V72, P887, DOI 10.1158/0008-5472.CAN-11-2637
   Fu R, 2018, BRIT J PHARMACOL, V175, P3034, DOI 10.1111/bph.14351
   Gangaplara A, 2018, PLOS PATHOG, V14, P0, DOI 10.1371/journal.ppat.1006985
   Gehring AJ, 2009, GASTROENTEROLOGY, V137, P682, DOI 10.1053/j.gastro.2009.04.045
   Genard G, 2018, CELL DEATH DIS, V9, P0, DOI 10.1038/s41419-018-0757-9
   Ghalamfarsa G, 2018, J CELL PHYSIOL, V233, P7165, DOI 10.1002/jcp.26743
   Gottschalk C, 2015, FRONT IMMUNOL, V6, P0, DOI 10.3389/fimmu.2015.00379
   Gotwals P, 2017, NAT REV CANCER, V17, P286, DOI 10.1038/nrc.2017.17
   Guerriero JL, 2018, TRENDS MOL MED, V24, P472, DOI 10.1016/j.molmed.2018.03.006
   Hanahan D, 2011, CELL, V144, P646, DOI 10.1016/j.cell.2011.02.013
   Hibino S, 2018, CANCER RES, V78, P3027, DOI 10.1158/0008-5472.CAN-17-3102
   Hu JM, 2018, CLIN CANCER RES, V24, P2920, DOI 10.1158/1078-0432.CCR-17-1365
   Huang Q, 2018, J HEMATOL ONCOL, V11, P0, DOI 10.1186/s13045-018-0600-x
   Huelsken J, 2018, CELL, V172, P643, DOI 10.1016/j.cell.2018.01.028
   Itoh G, 2017, ONCOGENE, V36, P4434, DOI 10.1038/onc.2017.49
   Jiang P, 2018, NAT MED, V24, P1550, DOI 10.1038/s41591-018-0136-1
   Kansy BA, 2017, CANCER RES, V77, P6353, DOI 10.1158/0008-5472.CAN-16-3167
   Kato T, 2018, CLIN CANCER RES, V24, P4820, DOI 10.1158/1078-0432.CCR-18-0205
   Kearney CJ, 2017, CELL DEATH DIFFER, V24, P1705, DOI 10.1038/cdd.2017.94
   Kerkar SP, 2010, CANCER RES, V70, P6725, DOI 10.1158/0008-5472.CAN-10-0735
   Kershaw MH, 2013, NAT REV CANCER, V13, P525, DOI 10.1038/nrc3565
   Kim DH, 2018, NAT COMMUN, V9, P0, DOI 10.1038/s41467-017-02731-6
   Klein ME, 2018, CANCER CELL, V34, P9, DOI 10.1016/j.ccell.2018.03.023
   Knudson KM, 2018, ONCOIMMUNOLOGY, V7, P0, DOI 10.1080/2162402X.2018.1426519
   Koehler H, 2007, CANCER RES, V67, P2265, DOI 10.1158/0008-5472.CAN-06-2098
   Lakins MA, 2018, NAT COMMUN, V9, P0, DOI 10.1038/s41467-018-03347-0
   Li A, 2018, ONCOGENE, V37, P5952, DOI 10.1038/s41388-018-0379-9
   Liu D, 2018, ONCOIMMUNOLOGY, V7, P0, DOI 10.1080/2162402X.2017.1372079
   Liu HY, 2018, ONCOTARGET, V9, P2887, DOI 10.18632/oncotarget.20812
   Liu YY, 2018, CLIMACTERIC, V21, P515, DOI 10.1080/13697137.2018.1480601
   Liu Y, 2018, CANCER LETT, V430, P1, DOI 10.1016/j.canlet.2018.04.043
   Liu ZQ, 2018, CLIN CANCER RES, V24, P4529, DOI 10.1158/1078-0432.CCR-17-1350
   Maj T, 2017, NAT IMMUNOL, V18, P1332, DOI 10.1038/ni.3868
   Martin Allison M, 2018, ONCOTARGET, V9, P19177, DOI 10.18632/oncotarget.24951
   Melief CJM, 2015, NEW ENGL J MED, V372, P1956, DOI 10.1056/NEJMcibr1501818
   Mortezaee K, 2018, J CELL PHYSIOL, V233, P6486, DOI 10.1002/jcp.26586
   Morvan MG, 2016, NAT REV CANCER, V16, P7, DOI 10.1038/nrc.2015.5
   Mougiakakos D, 2010, CANCER-AM CANCER SOC, V116, P2224, DOI 10.1002/cncr.24999
   Najafi M, 2019, J CELL PHYSIOL, V234, P2356, DOI 10.1002/jcp.27259
   Nejad EB, 2016, CANCER RES, V76, P6017, DOI 10.1158/0008-5472.CAN-16-0881
   Ou W, 2018, J CONTROL RELEASE, V281, P84, DOI 10.1016/j.jconrel.2018.05.018
   Oweida A, 2018, CLIN CANCER RES, V24, P5368, DOI 10.1158/1078-0432.CCR-18-1038
   Palucka K, 2012, NAT REV CANCER, V12, P265, DOI 10.1038/nrc3258
   Pickup MW, 2014, EMBO REP, V15, P1243, DOI 10.15252/embr.201439246
   Shabaneh TB, 2018, CANCER RES, V78, P5038, DOI 10.1158/0008-5472.CAN-18-0365
   Sharma A, 2018, CLIN CANCER RES, V0, P0, DOI DOI 10.1158/1078-0432CCR-18-0762
   Siriwon N, 2018, CANCER IMMUNOL RES, V6, P812, DOI 10.1158/2326-6066.CIR-17-0502
   Smyth MJ, 2002, NAT REV CANCER, V2, P850, DOI 10.1038/nrc928
   Spranger S, 2018, NAT REV CANCER, V18, P139, DOI 10.1038/nrc.2017.117
   Srivastava RM, 2013, CLIN CANCER RES, V19, P1858, DOI 10.1158/1078-0432.CCR-12-2426
   Tan BH, 2018, CANCER RES, V78, P4929, DOI 10.1158/0008-5472.CAN-18-0152
   Tan YS, 2018, CLIN CANCER RES, V24, P4242, DOI 10.1158/1078-0432.CCR-17-2807
   Thomas DA, 2005, CANCER CELL, V8, P369, DOI 10.1016/j.ccr.2005.10.012
   Thommen DS, 2018, CANCER CELL, V33, P547, DOI 10.1016/j.ccell.2018.03.012
   Tommelein J, 2018, CANCER RES, V78, P659, DOI 10.1158/0008-5472.CAN-17-0524
   Topalian SL, 2016, NAT REV CANCER, V16, P275, DOI 10.1038/nrc.2016.36
   Topalian SL, 2012, NEW ENGL J MED, V366, P2443, DOI 10.1056/NEJMoa1200690
   Tumeh PC, 2014, NATURE, V515, P568, DOI 10.1038/nature13954
   Ubil E, 2018, J CLIN INVEST, V128, P2356, DOI 10.1172/JCI97354
   van de Ven K, 2015, IMMUNOTHERAPY-UK, V7, P655, DOI 10.2217/IMT.15.32
   Varricchi G, 2017, ESMO OPEN, V2, P0, DOI 10.1136/esmoopen-2017-000247
   Vijayan D, 2017, NAT REV CANCER, V17, P709, DOI 10.1038/nrc.2017.86
   Vilar E, 2018, J NATL CANC I, V110, P11
   Wang D, 2018, CELL REP, V23, P3262, DOI 10.1016/j.celrep.2018.05.050
   Wang JC, 2018, J CELL MOL MED, V22, P3825, DOI 10.1111/jcmm.13655
   Xiang W, 2018, NAT COMMUN, V9, P0, DOI 10.1038/s41467-018-04999-8
   Yang J, 2017, INT J CANCER, V141, P2082, DOI 10.1002/ijc.30912
   Yang RK, 2010, J CLIN ONCOL S, V28, P2555, DOI 10.HTTPS://D0I.0RG/10.1200/JC0.2010.28.15_
   Zhang YF, 2018, BIOMACROMOLECULES, V19, P2098, DOI 10.1021/acs.biomac.8b00305
   Zhao PF, 2018, CHEM SCI, V9, P2674, DOI 10.1039/c7sc04853j
   Zhou Q, 2011, BLOOD, V117, P4501, DOI 10.1182/blood-2010-10-310425
NR 102
TC 769
Z9 793
U1 30
U2 405
PU WILEY
PI HOBOKEN
PA 111 RIVER ST, HOBOKEN 07030-5774, NJ USA
SN 0021-9541
EI 1097-4652
J9 J CELL PHYSIOL
JI J. Cell. Physiol.
PD JUN 15
PY 2019
VL 234
IS 6
BP 8509
EP 8521
DI 10.1002/jcp.27782
PG 13
WC Cell Biology; Physiology
SC Cell Biology; Physiology
GA HM2QU
UT WOS:000459314500072
PM 30520029
DA 2023-09-23
ER

PT J
AU Barbazan, J
   Vignjevic, DM
AF Barbazan, Jorge
   Vignjevic, Danijela Matic
TI Cancer associated fibroblasts: is the force the path to the dark side?
SO CURRENT OPINION IN CELL BIOLOGY
LA English
DT Review
ID collagen cross-linking; activation protein; tumor invasion; tissue; progression; fibrosis; stroma; cells; yap; mechanotransduction
AB The most abundant cell type in the tumor microenvironment are cancer-associated fibroblasts (CAFs). CAFs play an important role in tumor growth and progression. Besides direct communication with cancer cells via secreted molecules or cell-cell adhesions, CAFs also indirectly affect cancer cell behavior by remodeling the extracellular matrix (ECM). Here, we summarize recent findings on the distinct mechanisms that CAFs use to modify ECM, specifically, their proteolytic versus force-dependent activity. We then review the consequences of CAF force transmission on the physico-chemical properties of the matrix, focusing on the deposition of new matrix components, and the alteration of the organization and stiffness of the ECM. CAFs promote tumor invasion by creating the roads cancer cells use to escape the tumor mass. However, there is also evidence that CAFs can prevent invasion, possibly by forming a physical barrier around the tumor edge. We discuss the controversial role of CAFs in tumor progression.
C1 [Barbazan, Jorge; Vignjevic, Danijela Matic] PSL Res Univ, CNRS, Inst Curie, UMR 144, F-75005 Paris, France.
C3 Centre National de la Recherche Scientifique (CNRS); CNRS - National Institute for Biology (INSB); UDICE-French Research Universities; Universite PSL; UNICANCER; Institut Curie; Sorbonne Universite
RP Barbazan, J (通讯作者)，PSL Res Univ, CNRS, Inst Curie, UMR 144, F-75005 Paris, France.
EM Jorge.barbazan@curie.fr
FU European Union's Horizon 2020 research and innovation programme; Marie Curie Individual Fellowship (FiBRO) [659776]; Marie Curie Actions (MSCA) [659776] Funding Source: Marie Curie Actions (MSCA)
CR Acerbi I, 2015, INTEGR BIOL-UK, V7, P1120, DOI 10.1039/c5ib00040h
   Albrengues J, 2015, NAT COMMUN, V6, P0, DOI 10.1038/ncomms10204
   Alexander J, 2016, CURR OPIN CELL BIOL, V42, P80, DOI 10.1016/j.ceb.2016.05.002
   Arnoldini S, 2017, NAT COMMUN, V8, P0, DOI 10.1038/s41467-017-01846-0
   Attieh Y, 2017, J CELL BIOL, V216, P3509, DOI 10.1083/jcb.201702033
   Attieh Y, 2016, EUR J CELL BIOL, V95, P493, DOI 10.1016/j.ejcb.2016.07.004
   Brennen WN, 2012, JNCI-J NATL CANCER I, V104, P19
   Brisson BK, 2015, AM J PATHOL, V185, P1471, DOI 10.1016/j.ajpath.2015.01.029
   Bruyneel E, 2004, FASEB J, V18, P1016
   Calvo F, 2013, NAT CELL BIOL, V15, P637, DOI 10.1038/ncb2756
   Cao H, 2016, ONCOGENE, V70, P773
   Chen YL, 2015, J CLIN INVEST, V125, P1147, DOI 10.1172/JCI74725
   Conklin MW, 2011, AM J PATHOL, V178, P1221, DOI 10.1016/j.ajpath.2010.11.076
   Costa A, 2018, CANCER CELL, V33, P463, DOI 10.1016/j.ccell.2018.01.011
   Cox TR, 2013, CANCER RES, V73, P1721, DOI 10.1158/0008-5472.CAN-12-2233
   Cox TR, 2011, DIS MODEL MECH, V4, P165, DOI 10.1242/dmm.004077
   Dayer C, 2015, J BIOL CHEM, V290, P13763, DOI 10.1074/jbc.M114.622274
   Denais CM, 2016, SCIENCE, V352, P353, DOI 10.1126/science.aad7297
   DESMOULIERE A, 1995, AM J PATHOL, V146, P56
   Elosegui-Artola A, 2017, CELL, V171, P1397, DOI 10.1016/j.cell.2017.10.008
   Elosegui-Artola A, 2016, NAT CELL BIOL, V18, P540, DOI 10.1038/ncb3336
   ERDOGAN B, 2017, MOL BIOL CELL, V28, P0
   Erdogan B, 2017, BIOCHEM SOC T, V45, P229, DOI 10.1042/BST20160387
   Fan MH, 2016, J BIOL CHEM, V291, P8070, DOI 10.1074/jbc.M115.701433
   Feig C, 2013, P NATL ACAD SCI USA, V110, P20212, DOI 10.1073/pnas.1320318110
   Franco-Barraza J, 2017, ELIFE, V6, P0, DOI 10.7554/eLife.20600
   Gaggioli C, 2007, NAT CELL BIOL, V9, P1392, DOI 10.1038/ncb1658
   Garcia-Palmero I, 2016, ONCOGENE, V35, P5224, DOI 10.1038/onc.2016.57
   Geiger B, 2011, CSH PERSPECT BIOL, V3, P0, DOI 10.1101/cshperspect.a005033
   Gilkes DM, 2013, J BIOL CHEM, V288, P10819, DOI 10.1074/jbc.M112.442939
   Glentis A, 2017, NAT COMMUN, V8, P0, DOI 10.1038/s41467-017-00985-8
   Glentis A, 2014, CELL ADHES MIGR, V8, P236, DOI 10.4161/cam.28733
   Goetz JG, 2011, CELL, V146, P148, DOI 10.1016/j.cell.2011.05.040
   Goicoechea S, 2014, ONCOGENE, V14, P384
   Gopal S, 2017, NAT COMMUN, V8, P0, DOI 10.1038/ncomms14105
   Goreczny GJ, 2017, ONCOGENE, V36, P2693, DOI 10.1038/onc.2016.422
   Goreczny GJ, 2018, ONCOGENE, V37, P1699, DOI 10.1038/s41388-017-0074-2
   Halder G, 2012, NAT REV MOL CELL BIO, V13, P591, DOI 10.1038/nrm3416
   Hinz B, 2007, J INVEST DERMATOL, V127, P526, DOI 10.1038/sj.jid.5700613
   Hsieh CL, 2017, SCI REP-UK, V7, P0, DOI 10.1038/s41598-017-08835-9
   Jolly LA, 2016, CANCER RES, V76, P1804, DOI 10.1158/0008-5472.CAN-15-2351
   Kalluri R, 2016, NAT REV CANCER, V16, P582, DOI 10.1038/nrc.2016.73
   Kaukonen R, 2016, NAT COMMUN, V7, P0, DOI 10.1038/ncomms12237
   Kessenbrock K, 2010, CELL, V141, P52, DOI 10.1016/j.cell.2010.03.015
   Kollmannsberger P, 2018, SCI ADV, V4, P0, DOI 10.1126/sciadv.aao4881
   Labernadie A, 2017, NAT CELL BIOL, V19, P224, DOI 10.1038/ncb3478
   Laklai H, 2016, NAT MED, V22, P497, DOI 10.1038/nm.4082
   Lambrechts D, 2018, NAT MED, V24, P1277, DOI 10.1038/s41591-018-0096-5
   LeBleu VS, 2018, DIS MODEL MECH, V11, P0, DOI 10.1242/dmm.029447
   Lee HO, 2011, BMC CANCER, V11, P0, DOI 10.1186/1471-2407-11-245
   Lee J, 2015, CLIN CANCER RES, V21, P4482, DOI 10.1158/1078-0432.CCR-15-0226
   Leight JL, 2017, ANNU REV CANC BIOL, V1, P313, DOI 10.1146/annurev-cancerbio-050216-034431
   Li XY, 2017, WIEN KLIN WOCHENSCHR, V129, P558, DOI 10.1007/s00508-017-1173-3
   Lim EJ, 2018, BMB REP, V51, P182, DOI 10.5483/BMBRep.2018.51.4.185
   Madsen CD, 2015, EMBO REP, V16, P1394, DOI 10.15252/embr.201540107
   Mohammadi H, 2018, NAT CELL BIOL, V20, P766, DOI 10.1038/s41556-018-0131-2
   Moore-Smith LD, 2017, SCI REP-UK, V7, P0, DOI 10.1038/s41598-017-09062-y
   Northey JJ, 2017, CANCER DISCOV, V7, P1224, DOI 10.1158/2159-8290.CD-16-0733
   Ohlund D, 2014, J EXP MED, V211, P1503, DOI 10.1084/jem.20140692
   Ozdemir BC, 2014, CANCER CELL, V25, P719, DOI 10.1016/j.ccr.2014.04.005
   Ohlund D, 2017, J EXP MED, V214, P579, DOI 10.1084/jem.20162024
   Pankova D, 2016, MOL CANCER RES, V27, P617
   Park JE, 1999, J BIOL CHEM, V274, P36505, DOI 10.1074/jbc.274.51.36505
   Paszek MJ, 2005, CANCER CELL, V8, P241, DOI 10.1016/j.ccr.2005.08.010
   Petrova V, 2018, ONCOGENESIS, V7, P0, DOI 10.1038/s41389-017-0011-9
   Pickup MW, 2014, EMBO REP, V15, P1243, DOI 10.15252/embr.201439246
   Provenzano PP, 2006, BMC MED, V4, P0, DOI 10.1186/1741-7015-4-38
   Quail DF, 2013, NAT MED, V19, P1423, DOI 10.1038/nm.3394
   Raab M, 2016, SCIENCE, V352, P359, DOI 10.1126/science.aad7611
   Rodic S, 2018, INT J CANCER, V142, P440, DOI 10.1002/ijc.31069
   Rodriguez-Pascual F, 2016, SCI REP-UK, V6, P0, DOI 10.1038/srep37374
   Rowe RG, 2008, TRENDS CELL BIOL, V18, P560, DOI 10.1016/j.tcb.2008.08.007
   Rowe RG, 2009, ANNU REV CELL DEV BI, V25, P567, DOI 10.1146/annurev.cellbio.24.110707.175315
   Sanz-Moreno V, 2011, CANCER CELL, V20, P229, DOI 10.1016/j.ccr.2011.06.018
   Schoumacher M, 2010, J CELL BIOL, V189, P541, DOI 10.1083/jcb.200909113
   Sun ZQ, 2016, J CELL BIOL, V215, P445, DOI 10.1083/jcb.201609037
   Thiam HR, 2016, NAT COMMUN, V7, P0, DOI 10.1038/ncomms10997
   Wei SC, 2015, NAT CELL BIOL, V17, P678, DOI 10.1038/ncb3157
   Zhang K, 2016, J CELL SCI, V129, P1989, DOI 10.1242/jcs.180539
   Zhang Y, 2016, ONCOTARGET, V7, P23282, DOI 10.18632/oncotarget.7818
   Zhao HY, 2016, ELIFE, V5, P0, DOI 10.7554/eLife.10250
NR 81
TC 90
Z9 93
U1 2
U2 31
PU CURRENT BIOLOGY LTD
PI LONDON
PA 84 THEOBALDS RD, LONDON WC1X 8RR, ENGLAND
SN 0955-0674
EI 1879-0410
J9 CURR OPIN CELL BIOL
JI Curr. Opin. Cell Biol.
PD FEB 15
PY 2019
VL 56
IS 
BP 71
EP 79
DI 10.1016/j.ceb.2018.09.002
PG 9
WC Cell Biology
SC Cell Biology
GA HK0YD
UT WOS:000457629800010
PM 30308331
DA 2023-09-23
ER

PT J
AU Shiozawa, K
   Oyama, R
   Takahashi, M
   Kito, F
   Hattori, E
   Yoshida, A
   Kawai, A
   Ono, M
   Kondo, T
AF Shiozawa, Kumiko
   Oyama, Rieko
   Takahashi, Mami
   Kito, Fusako
   Hattori, Emi
   Yoshida, Akihiko
   Kawai, Akira
   Ono, Masaya
   Kondo, Tadashi
TI Species-Specific Quantitative Proteomics Profiles of Sarcoma Patient-Derived Models Closely Reflect Their Primary Tumors
SO PROTEOMICS CLINICAL APPLICATIONS
LA English
DT Article
DE patient-derived model; proteome; sarcoma
ID cancer-associated fibroblasts; macrophages; gene; establishment
AB Purpose The purpose is to examine whether patient-derived sarcoma models recapitulate the spectrum of sarcoma heterogeneity seen in patients. Experimental design To characterize patient-derived models for functional studies, proteomic comparisons with originating sarcomas representative of three intrinsic subtypes by MS are performed. Results Human protein profiling is found to be retained with high fidelity in patient-derived models. The protein profiles of patient sarcoma tumors and mouse stroma are characterized by species-specific quantitative proteomics. Protein-expression levels in mouse stroma are affected by the primary human tumor. The levels of stromal proteins derived from tumors are lower in PDXs and cell lines, and some human stromal proteins are replaced by the corresponding mouse proteins in PDXs. Conclusions and clinical relevance These findings suggest that the effects of the microenvironment on drug responses may not reflect those in the primary tumor. This cross-species proteomic analysis in PDXs can potentially improve preclinical evaluation of treatment modalities and enhance the ability to predict clinical trial responses.
C1 [Shiozawa, Kumiko; Hattori, Emi; Kondo, Tadashi] Natl Canc Ctr, Div Rare Canc Res, Chuo Ku, 5-1-1 Tsukiji, Tokyo 1040045, Japan.
   [Oyama, Rieko; Kito, Fusako; Kondo, Tadashi] Natl Canc Ctr, Dept Innovat Seeds Evaluat, Chuo Ku, 5-1-1 Tsukiji, Tokyo 1040045, Japan.
   [Takahashi, Mami] Natl Canc Ctr, Cent Anim Div, Chuo Ku, 5-1-1 Tsukiji, Tokyo 1040045, Japan.
   [Yoshida, Akihiko] Natl Canc Ctr, Pathol & Clin Lab Div, Chuo Ku, 5-1-1 Tsukiji, Tokyo 1040045, Japan.
   [Kawai, Akira] Natl Canc Ctr, Div Musculoskeletal Oncol, Chuo Ku, 5-1-1 Tsukiji, Tokyo 1040045, Japan.
   [Ono, Masaya] Natl Canc Ctr, Dept Clin Prote, Chuo Ku, 5-1-1 Tsukiji, Tokyo 1040045, Japan.
C3 National Cancer Center - Japan; National Cancer Center - Japan; National Cancer Center - Japan; National Cancer Center - Japan; National Cancer Center - Japan; National Cancer Center - Japan
RP Kondo, T (通讯作者)，Natl Canc Ctr, Div Rare Canc Res, Chuo Ku, 5-1-1 Tsukiji, Tokyo 1040045, Japan.; Kondo, T (通讯作者)，Natl Canc Ctr, Dept Innovat Seeds Evaluat, Chuo Ku, 5-1-1 Tsukiji, Tokyo 1040045, Japan.
EM takondo@ncc.go.jp
CR Ben-David U, 2017, NAT GENET, V49, P1567, DOI 10.1038/ng.3967
   Billingsley KG, 1999, ANN SURG, V229, P602, DOI 10.1097/00000658-199905000-00002
   Casazza A, 2014, ONCOGENE, V33, P1743, DOI 10.1038/onc.2013.121
   Chiang SPH, 2016, AM J PHYSIOL-CELL PH, V311, PC1, DOI 10.1152/ajpcell.00238.2015
   Condeelis J, 2006, CELL, V124, P263, DOI 10.1016/j.cell.2006.01.007
   Fong MY, 2015, NAT CELL BIOL, V17, P183, DOI 10.1038/ncb3094
   Hahn H, 1998, NAT MED, V4, P619, DOI 10.1038/nm0598-619
   Huang DW, 2009, NAT PROTOC, V4, P44, DOI 10.1038/nprot.2008.211
   Huang DW, 2009, NUCLEIC ACIDS RES, V37, P1, DOI 10.1093/nar/gkn923
   Kito F, 2018, TISS CULT RES COMMUN, V37, P133
   Kito F, 2018, IN VITRO CELL DEV-AN, V54, P528, DOI 10.1007/s11626-018-0274-2
   Kito F, 2018, HUM CELL, V31, P167, DOI 10.1007/s13577-018-0199-9
   Ladanyi M, 2017, CELL, V171, P950
   Luo YP, 2006, J CLIN INVEST, V116, P2132, DOI 10.1172/JCI27648
   Martinez-Outschoorn UE, 2014, SEMIN CANCER BIOL, V25, P47, DOI 10.1016/j.semcancer.2014.01.005
   Masuda T, 2008, J PROTEOME RES, V7, P731, DOI 10.1021/pr700658q
   Noy R, 2014, IMMUNITY, V41, P49, DOI 10.1016/j.immuni.2014.06.010
   Ono M, 2006, MOL CELL PROTEOMICS, V5, P1338, DOI 10.1074/mcp.T500039-MCP200
   Oyama R, 2019, TISS CULT RES COMMUN, V38, P1
   Oyama R, 2018, IN VITRO CELL DEV-AN, V54, P770, DOI 10.1007/s11626-018-0302-2
   Oyama R, 2018, IN VITRO CELL DEV-AN, V54, P458, DOI 10.1007/s11626-018-0258-2
   Oyama R, 2018, IN VITRO CELL DEV-AN, V54, P257, DOI 10.1007/s11626-018-0229-7
   Oyama R, 2017, SCI REP-UK, V7, P0, DOI 10.1038/s41598-017-04967-0
   Pavlides S, 2009, CELL CYCLE, V8, P3984, DOI 10.4161/cc.8.23.10238
   Pittet MJ, 2011, CELL, V147, P983, DOI 10.1016/j.cell.2011.11.004
   ROBERTS WM, 1989, CANCER RES, V49, P5407
   Sakumoto M, 2018, IN VITRO CELL DEV-AN, V54, P163, DOI 10.1007/s11626-017-0207-5
   Sakumoto M, 2017, JPN J CLIN ONCOL, V47, P954, DOI 10.1093/jjco/hyx096
   Salk JJ, 2012, NIH PUBLIC ACCESS, V51, P0
   Sica A, 2012, J CLIN INVEST, V122, P787, DOI 10.1172/JCI59643
   Takai Y, 2017, TISS CULT RES COMM, V48, P41
   Torres S, 2013, CLIN CANCER RES, V19, P6006, DOI 10.1158/1078-0432.CCR-13-1130
   Wang XY, 2017, SCI SIGNAL, V10, P0, DOI 10.1126/scisignal.aam8065
   Watnick RS, 2012, CSH PERSPECT MED, V2, P0, DOI 10.1101/cshperspect.a006676
   Zhan S, 1998, NAT MED, V4, P559, DOI 10.1038/nm0598-559
   Zhang F, 2015, PROTEOMICS, V15, P773, DOI 10.1002/pmic.201300494
NR 37
TC 1
Z9 1
U1 0
U2 0
PU WILEY-V C H VERLAG GMBH
PI WEINHEIM
PA POSTFACH 101161, 69451 WEINHEIM, GERMANY
SN 1862-8346
EI 1862-8354
J9 PROTEOM CLIN APPL
JI Proteom. Clin. Appl.
PD NOV 15
PY 2019
VL 13
IS 6
BP 
EP 
DI 10.1002/prca.201900054
PG 10
WC Biochemical Research Methods; Biochemistry & Molecular Biology
SC Biochemistry & Molecular Biology
GA JN5GV
UT WOS:000496927700005
PM 31419061
DA 2023-09-23
ER

PT J
AU Savardashtaki, A
   Shabaninejad, Z
   Movahedpour, A
   Sahebnasagh, R
   Mirzaei, H
   Hamblin, MR
AF Savardashtaki, Amir
   Shabaninejad, Zahra
   Movahedpour, Ahmad
   Sahebnasagh, Roxana
   Mirzaei, Hamed
   Hamblin, Michael R.
TI miRNAs derived from cancer-associated fibroblasts in colorectal cancer
SO EPIGENOMICS
LA English
DT Review
DE cancer-associated fibroblasts; colorectal cancer; exosomes; metastasis; miRNAs; normal fibroblasts; oncogenes; tumor-suppressor genes
ID epithelial-mesenchymal transition; promotes cell-proliferation; activation protein; colon-cancer; stromal fibroblasts; noncoding rna; tumor-growth; prognostic biomarker; down-regulation; targeting kras
AB Currently, the incidence of colorectal cancer (CRC) is increasing across the world. The cancer stroma exerts an impact on the spread, invasion and chemoresistance of CRC. The tumor microenvironment involves a complex interaction between cancer cells and stromal cells, for example, cancer-associated fibroblasts (CAFs). CAFs can promote neoplastic angiogenesis and tumor development in CRC. Mounting evidence suggests that many miRNAs are overexpressed (miR-21, miR-329, miR-181a, miR-199a, miR-382 and miR-215) in CRC CAFs, and these miRNAs can influence the spread, invasiveness and chemoresistance in neighboring tumor cells via paracrine signaling. Herein, we summarize the pathogenic roles of miRNAs and CAFs in CRC. Moreover, for first time, we highlight the miRNAs derived from CRC-associated CAFs and their roles in CRC pathogenesis.
C1 [Savardashtaki, Amir; Movahedpour, Ahmad] Shiraz Univ Med Sci, Sch Adv Med Sci & Technol, Dept Med Biotechnol, Shiraz, Iran.
   [Savardashtaki, Amir] Shiraz Univ Med Sci, Pharmaceut Sci Res Ctr, Shiraz, Iran.
   [Shabaninejad, Zahra] Tarbiat Modares Univ, Fac Biol Sci, Dept Nanobiotechnol, Tehran, Iran.
   [Movahedpour, Ahmad] Shiraz Univ Med Sci, Student Res Comm, Shiraz, Iran.
   [Sahebnasagh, Roxana] Univ Tehran Med Sci, Sch Adv Technol Med, Dept Mol Med, Tehran, Iran.
   [Mirzaei, Hamed] Kashan Univ Med Sci, Res Ctr Biochem & Nutr Metab Dis, Inst Basic Sci, Kashan, Iran.
   [Hamblin, Michael R.] Harvard Med Sch, Wellman Ctr Photomed, Massachusetts Gen Hosp, 40 Blossom St, Boston, MA 02114 USA.
C3 Shiraz University of Medical Science; Shiraz University of Medical Science; Tehran University of Medical Sciences; Tarbiat Modares University; Shiraz University of Medical Science; Tehran University of Medical Sciences; Harvard University; Harvard Medical School; Massachusetts General Hospital
RP Mirzaei, H (通讯作者)，Kashan Univ Med Sci, Res Ctr Biochem & Nutr Metab Dis, Inst Basic Sci, Kashan, Iran.; Hamblin, MR (通讯作者)，Harvard Med Sch, Wellman Ctr Photomed, Massachusetts Gen Hosp, 40 Blossom St, Boston, MA 02114 USA.
EM mirzaei-h@kaums.ac.ir; HAMBLIN@helix.mgh.harvard.edu
CR Akao Y, 2010, CANCER GENE THER, V17, P398, DOI 10.1038/cgt.2009.88
   Akao Y, 2007, DNA CELL BIOL, V26, P311, DOI 10.1089/dna.2006.0550
   Ali S, 2015, AM J CANCER RES, V5, P1251
   Altuvia Y, 2005, NUCLEIC ACIDS RES, V33, P2697, DOI 10.1093/nar/gki567
   Aprelikova O, 2013, ONCOGENE, V32, P3246, DOI 10.1038/onc.2012.351
   Ariel I, 1998, J CLIN PATHOL-MOL PA, V51, P21, DOI 10.1136/mp.51.1.21
   Arndt GM, 2009, BMC CANCER, V9, P0, DOI 10.1186/1471-2407-9-374
   Baffa R, 2009, J PATHOL, V219, P214, DOI 10.1002/path.2586
   Baroni S, 2016, CELL DEATH DIS, V7, P0, DOI 10.1038/cddis.2016.224
   Berteaux N, 2005, J BIOL CHEM, V280, P29625, DOI 10.1074/jbc.M504033200
   Bhome R, 2017, AGING-US, V9, P2666, DOI 10.18632/aging.101355
   Bitarte N, 2011, STEM CELLS, V29, P1661, DOI 10.1002/stem.741
   Brabletz T, 1998, PATHOL RES PRACT, V194, P701, DOI 10.1016/S0344-0338(98)80129-5
   Brown LF, 1999, CLIN CANCER RES, V5, P1041
   Bullock MD, 2013, CELL DEATH DIS, V4, P0, DOI 10.1038/cddis.2013.213
   Burk U, 2008, EMBO REP, V9, P582, DOI 10.1038/embor.2008.74
   Burke JM, 2014, RNA, V20, P1068, DOI 10.1261/rna.044537.114
   Chen WJ, 2014, NAT COMMUN, V5, P0, DOI 10.1038/ncomms4472
   Chen X, 2009, ONCOGENE, V28, P1385, DOI 10.1038/onc.2008.474
   Chendrimada TP, 2005, NATURE, V436, P740, DOI 10.1038/nature03868
   Chi YD, 2016, J EXP CLIN CANC RES, V35, P0, DOI 10.1186/s13046-016-0320-4
   Chin LJ, 2008, CANCER RES, V68, P8535, DOI 10.1158/0008-5472.CAN-08-2129
   Cirri P, 2012, CANCER METAST REV, V31, P195, DOI 10.1007/s10555-011-9340-x
   Clevers H, 2013, CELL, V154, P274, DOI 10.1016/j.cell.2013.07.004
   Clevers H, 2011, NAT MED, V17, P313, DOI 10.1038/nm.2304
   Concepcion CP, 2012, CANCER J, V18, P262, DOI 10.1097/PPO.0b013e318258b60a
   Dai GY, 2018, B CANCER, V105, P336, DOI 10.1016/j.bulcan.2017.12.009
   Dakubo GD, 2017, CANC BIOMARKERS BODY, V0, P213
   De Vlieghere E, 2015, VIRCHOWS ARCH, V467, P367, DOI 10.1007/s00428-015-1818-4
   Doldi V, 2015, ONCOTARGET, V6, P31441, DOI 10.18632/oncotarget.5056
   Dong YJ, 2014, CANCER MANAG RES, V6, P405, DOI 10.2147/CMAR.S35164
   Donnarumma E, 2017, ONCOTARGET, V8, P19592, DOI 10.18632/oncotarget.14752
   Dreskin SC, 2016, WORLD ALLERGY ORGAN, V9, P0, DOI 10.1186/s40413-016-0120-5
   Elenbaas B, 2001, EXP CELL RES, V264, P169, DOI 10.1006/excr.2000.5133
   Fang JY, 2005, LANCET ONCOL, V6, P322, DOI 10.1016/S1470-2045(05)70168-6
   Fang YT, 2013, ONCOL REP, V30, P399, DOI 10.3892/or.2013.2465
   Filipowicz W, 2008, NAT REV GENET, V9, P102, DOI 10.1038/nrg2290
   Fodde R, 2007, CURR OPIN CELL BIOL, V19, P150, DOI 10.1016/j.ceb.2007.02.007
   Garcia-Silva S, 2016, NAT CELL BIOL, V18, P911, DOI 10.1038/ncb3404
   GARINCHESA P, 1990, P NATL ACAD SCI USA, V87, P7235, DOI 10.1073/pnas.87.18.7235
   Giannoni E, 2010, CANCER RES, V70, P6945, DOI 10.1158/0008-5472.CAN-10-0785
   Gregory RI, 2004, NATURE, V432, P235, DOI 10.1038/nature03120
   Griffiths-Jones S, 2008, NUCLEIC ACIDS RES, V36, PD154, DOI 10.1093/nar/gkm952
   Haier J, 2016, CANCER METAST REV, V35, P289, DOI 10.1007/s10555-016-9617-1
   Han D, 2016, ONCOTARGET, V7, P22159, DOI 10.18632/oncotarget.8063
   Han JJ, 2004, GENE DEV, V18, P3016, DOI 10.1101/gad.1262504
   Han YL, 2015, TUMOR BIOL, V36, P1385, DOI 10.1007/s13277-015-3230-8
   Hata T, 2017, INT J ONCOL, V50, P487, DOI 10.3892/ijo.2016.3813
   Henriksson ML, 2011, AM J PATHOL, V178, P1387, DOI 10.1016/j.ajpath.2010.12.008
   Henry LR, 2007, CLIN CANCER RES, V13, P1736, DOI 10.1158/1078-0432.CCR-06-1746
   Heo I, 2012, CELL, V151, P521, DOI 10.1016/j.cell.2012.09.022
   Hu YB, 2015, PLOS ONE, V10, P0, DOI 10.1371/journal.pone.0125625
   Huang ZH, 2011, CANCER RES, V71, P2582, DOI 10.1158/0008-5472.CAN-10-3032
   Huang ZH, 2010, INT J CANCER, V127, P118, DOI 10.1002/ijc.25007
   Iida M, 2018, ONCOL REP, V40, P1621, DOI 10.3892/or.2018.6575
   Johnson SM, 2005, CELL, V120, P635, DOI 10.1016/j.cell.2005.01.014
   Josson S, 2015, ONCOGENE, V34, P2690, DOI 10.1038/onc.2014.212
   Kadera BE, 2013, PLOS ONE, V8, P0, DOI 10.1371/journal.pone.0071978
   Kalluri R, 2006, NAT REV CANCER, V6, P392, DOI 10.1038/nrc1877
   Kanaan Z, 2012, ANN SURG, V256, P544, DOI 10.1097/SLA.0b013e318265bd6f
   Kim NH, 2011, SCI SIGNAL, V4, P0, DOI 10.1126/scisignal.2001744
   Kitadai Y, 2006, AM J PATHOL, V169, P2054, DOI 10.2353/ajpath.2006.060653
   Korpal M, 2008, J BIOL CHEM, V283, P14910, DOI 10.1074/jbc.C800074200
   Koukourakis MI, 2006, CANCER RES, V66, P632, DOI 10.1158/0008-5472.CAN-05-3260
   Kozomara A, 2011, NUCLEIC ACIDS RES, V39, PD152, DOI 10.1093/nar/gkq1027
   Kulda V, 2010, CANCER GENET CYTOGEN, V200, P154, DOI 10.1016/j.cancergencyto.2010.04.015
   Kuninty PR, 2016, ONCOTARGET, V7, P16396, DOI 10.18632/oncotarget.7651
   Kunita A, 2018, SCI REP-UK, V8, P0, DOI 10.1038/s41598-018-27128-3
   Lacina L, 2015, INT J MOL SCI, V16, P24094, DOI 10.3390/ijms161024094
   Lagos-Quintana M, 2001, SCIENCE, V294, P853, DOI 10.1126/science.1064921
   LEE RC, 1993, CELL, V75, P843, DOI 10.1016/0092-8674(93)90529-Y
   Lee Y, 2004, EMBO J, V23, P4051, DOI 10.1038/sj.emboj.7600385
   Leggett B, 2010, GASTROENTEROLOGY, V138, P2088, DOI 10.1053/j.gastro.2009.12.066
   Li BL, 2019, J CELL PHYSIOL, V234, P2943, DOI 10.1002/jcp.27111
   Li JM, 2016, ONCOL REP, V35, P3523, DOI 10.3892/or.2016.4714
   Li P, 2015, CELL RES, V25, P588, DOI 10.1038/cr.2015.51
   Li Q, 2013, SCI REP-UK, V3, P0, DOI 10.1038/srep02038
   Li YY, 2018, EBIOMEDICINE, V36, P209, DOI 10.1016/j.ebiom.2018.09.006
   Liang L, 2013, GASTROENTEROLOGY, V144, P624, DOI 10.1053/j.gastro.2012.11.033
   Liao WT, 2014, J PATHOL, V232, P415, DOI 10.1002/path.4309
   Liao WT, 2013, CLIN CANCER RES, V19, P4662, DOI 10.1158/1078-0432.CCR-13-0244
   Lin SB, 2015, NAT REV CANCER, V15, P321, DOI 10.1038/nrc3932
   Ling H, 2016, GUT, V65, P977, DOI 10.1136/gutjnl-2015-309372
   Lotti F, 2013, J EXP MED, V210, P2851, DOI 10.1084/jem.20131195
   Masoudi MS, 2018, J CELL BIOCHEM, V119, P1285, DOI 10.1002/jcb.26300
   Matsumura T, 2015, BRIT J CANCER, V113, P275, DOI 10.1038/bjc.2015.201
   Melling GE, 2018, CARCINOGENESIS, V39, P798, DOI 10.1093/carcin/bgy032
   Michael MZ, 2003, MOL CANCER RES, V1, P882
   Misiakos EP, 2011, WORLD J GASTROENTERO, V17, P4067, DOI 10.3748/wjg.v17.i36.4067
   Mitra AK, 2012, CANCER DISCOV, V2, P1100, DOI 10.1158/2159-8290.CD-12-0206
   Moridikia A, 2018, J CELL PHYSIOL, V233, P901, DOI 10.1002/jcp.25801
   Mosakhani N, 2012, GENE CHROMOSOME CANC, V51, P1, DOI 10.1002/gcc.20925
   Mueller MM, 2004, NAT REV CANCER, V4, P839, DOI 10.1038/nrc1477
   Musumeci M, 2011, ONCOGENE, V30, P4231, DOI 10.1038/onc.2011.140
   Nagel R, 2008, CANCER RES, V68, P5795, DOI 10.1158/0008-5472.CAN-08-0951
   Nakagawa H, 2004, ONCOGENE, V23, P7366, DOI 10.1038/sj.onc.1208013
   Nakano H, 2010, INT J CANCER, V127, P1072, DOI 10.1002/ijc.25143
   Ng EKO, 2009, GUT, V58, P1375, DOI 10.1136/gut.2008.167817
   Nielsen BS, 2011, CLIN EXP METASTAS, V28, P27, DOI 10.1007/s10585-010-9355-7
   Nishida N, 2012, ANN SURG ONCOL, V19, P3065, DOI 10.1245/s10434-012-2246-1
   Nishida N, 2011, INT J ONCOL, V38, P1437, DOI 10.3892/ijo.2011.969
   Nouraee N, 2013, PLOS ONE, V8, P0, DOI 10.1371/journal.pone.0073009
   Ogata-Kawata H, 2014, PLOS ONE, V9, P0, DOI 10.1371/journal.pone.0092921
   Ohtsuka M, 2016, EBIOMEDICINE, V13, P113, DOI 10.1016/j.ebiom.2016.10.026
   Orimo A, 2005, CELL, V121, P335, DOI 10.1016/j.cell.2005.02.034
   Paggetti J, 2015, BLOOD, V126, P1106, DOI 10.1182/blood-2014-12-618025
   Pagliuca A, 2013, ONCOGENE, V32, P4806, DOI 10.1038/onc.2012.495
   Pang WJ, 2015, CANCER SCI, V106, P1362, DOI 10.1111/cas.12747
   Park JE, 2011, NATURE, V475, P201, DOI 10.1038/nature10198
   Parsonage G, 2005, TRENDS IMMUNOL, V26, P150, DOI 10.1016/j.it.2004.11.014
   Pena C, 2013, CANCER RES, V73, P1287, DOI 10.1158/0008-5472.CAN-12-1875
   Peters U, 2013, GASTROENTEROLOGY, V144, P799, DOI 10.1053/j.gastro.2012.12.020
   Pichler M, 2012, BRIT J CANCER, V106, P1826, DOI 10.1038/bjc.2012.175
   Pietras K, 2010, EXP CELL RES, V316, P1324, DOI 10.1016/j.yexcr.2010.02.045
   Rask L, 2011, APMIS, V119, P663, DOI 10.1111/j.1600-0463.2011.02782.x
   Ren J, 2018, THERANOSTICS, V8, P3932, DOI 10.7150/thno.25541
   Roybal JD, 2011, MOL CANCER RES, V9, P25, DOI 10.1158/1541-7786.MCR-10-0497
   Scott AM, 2003, CLIN CANCER RES, V9, P1639
   Shah SH, 2015, CANCER BIOL THER, V16, P1671, DOI 10.1080/15384047.2015.1071742
   Shen H, 2016, PLOS GENET, V12, P0, DOI 10.1371/journal.pgen.1006244
   Shen ZZ, 2017, ONCOTARGET, V8, P1290, DOI 10.18632/oncotarget.13609
   Shi M, 2012, WORLD J GASTROENTERO, V18, P840, DOI 10.3748/wjg.v18.i8.840
   Silver SJ, 2007, P NATL ACAD SCI USA, V104, P18151, DOI 10.1073/pnas.0706673104
   Simonian M, 2018, J CANCER RES THER, V14, P475, DOI 10.4103/0973-1482.175428
   Slattery ML, 2015, INT J CANCER, V137, P428, DOI 10.1002/ijc.29384
   Smith G, 2002, P NATL ACAD SCI USA, V99, P9433, DOI 10.1073/pnas.122612899
   Smits KM, 2011, CLIN CANCER RES, V17, P7723, DOI 10.1158/1078-0432.CCR-11-0990
   Sparks AB, 1998, CANCER RES, V58, P1130
   Taddei ML, 2014, MOL ONCOL, V8, P1729, DOI 10.1016/j.molonc.2014.07.009
   Tagscherer KE, 2016, CANCER CELL INT, V16, P0, DOI 10.1186/s12935-016-0321-6
   Takamizawa J, 2004, CANCER RES, V64, P3753, DOI 10.1158/0008-5472.CAN-04-0637
   Tanaka K, 2015, CARCINOGENESIS, V36, P894, DOI 10.1093/carcin/bgv067
   Tang QC, 2015, TUMOR BIOL, V36, P1701, DOI 10.1007/s13277-014-2771-6
   Tang X, 2016, CELL DEATH DIFFER, V23, P132, DOI 10.1038/cdd.2015.78
   Toiyama Y, 2013, JNCI-J NATL CANCER I, V105, P849, DOI 10.1093/jnci/djt101
   Tomasek JJ, 2002, NAT REV MOL CELL BIO, V3, P349, DOI 10.1038/nrm809
   Venkatraman A, 2013, NATURE, V500, P345, DOI 10.1038/nature12303
   Wang CJ, 2009, DIS MARKERS, V26, P27, DOI 10.3233/DMA-2009-0601
   Wang H, 2011, CARCINOGENESIS, V32, P1033, DOI 10.1093/carcin/bgr081
   Wang JW, 2019, ONCOL RES, V27, P979, DOI 10.3727/096504018X15336368805108
   Wang J, 2017, SCI REP-UK, V7, P0, DOI 10.1038/s41598-017-04386-1
   Wang JY, 2018, CELL PHYSIOL BIOCHEM, V49, P869, DOI 10.1159/000493218
   Wikberg ML, 2013, TUMOR BIOL, V34, P1013, DOI 10.1007/s13277-012-0638-2
   Wu CW, 2014, CLIN CANCER RES, V20, P2994, DOI 10.1158/1078-0432.CCR-13-1750
   Yamamichi N, 2009, CLIN CANCER RES, V15, P4009, DOI 10.1158/1078-0432.CCR-08-3257
   Yamazaki N, 2016, ONCOTARGET, V28, P14344
   Yang MH, 2013, PLOS ONE, V8, P0, DOI 10.1371/journal.pone.0085353
   Yang XD, 2016, ONCOTARGET, V7, P79603, DOI 10.18632/oncotarget.12873
   Yeung CLA, 2016, NAT COMMUN, V7, P0, DOI 10.1038/ncomms11150
   Yi R, 2003, GENE DEV, V17, P3011, DOI 10.1101/gad.1158803
   Yin QQ, 2018, BIOSCIENCE REP, V38, P0, DOI 10.1042/BSR20180516
   Zhang DX, 2015, CELL REP, V10, P1335, DOI 10.1016/j.celrep.2015.02.006
   Zhang L, 2017, JNCI-J NATL CANCER I, V109, P0, DOI 10.1093/jnci/djw332
   Zhang YJ, 2012, ONCOL REP, V27, P685, DOI 10.3892/or.2011.1561
   Zhang ZC, 2017, CANCER LETT, V397, P33, DOI 10.1016/j.canlet.2017.03.004
   Zhou XC, 2018, J EXP CLIN CANC RES, V37, P0, DOI 10.1186/s13046-018-0911-3
   Zu CH, 2016, ANN CLIN LAB SCI, V46, P666
NR 157
TC 56
Z9 59
U1 2
U2 16
PU FUTURE MEDICINE LTD
PI LONDON
PA UNITEC HOUSE, 3RD FLOOR, 2 ALBERT PLACE, FINCHLEY CENTRAL, LONDON, N3 1QB, ENGLAND
SN 1750-1911
EI 1750-192X
J9 EPIGENOMICS-UK
JI Epigenomics
PD NOV 15
PY 2019
VL 11
IS 14
BP 1627
EP 1645
DI 10.2217/epi-2019-0110
PG 19
WC Genetics & Heredity
SC Genetics & Heredity
GA JQ0GS
UT WOS:000498634100007
PM 31702390
DA 2023-09-23
ER

PT J
AU Pei, YY
   Chen, L
   Huang, YK
   Wang, JH
   Feng, J
   Xu, MJ
   Chen, Y
   Song, QX
   Jiang, G
   Gu, X
   Zhang, Q
   Gao, XL
   Chen, J
AF Pei, Yuanyuan
   Chen, Liang
   Huang, Yukun
   Wang, Jiahao
   Feng, Jingxian
   Xu, Minjun
   Chen, Yu
   Song, Qingxiang
   Jiang, Gan
   Gu, Xiao
   Zhang, Qian
   Gao, Xiaoling
   Chen, Jun
TI Sequential Targeting TGF-beta Signaling and KRAS Mutation Increases Therapeutic Efficacy in Pancreatic Cancer
SO SMALL
LA English
DT Article
DE KRAS; pancreatic cancer; sequential therapy; TGF-beta
ID calcium-phosphate nanoparticles; tumor-associated fibroblasts; delivery; ras; gemcitabine; activation; binding; growth; cells; microenvironment
AB Pancreatic cancer is a highly aggressive malignancy that strongly resists extant treatments. The failure of existing therapies is majorly attributed to the tough tumor microenvironment (TME) limiting drug access and the undruggable targets of tumor cells. The formation of suppressive TME is regulated by transforming growth factor beta (TGF-beta) signaling, while the poor response and short survival of almost 90% of pancreatic cancer patients results from the oncogenic KRAS mutation. Hence, simultaneously targeting both the TGF-beta and KRAS pathways might dismantle the obstacles of pancreatic cancer therapy. Here, a novel sequential-targeting strategy is developed, in which antifibrotic fraxinellone-loaded CGKRK-modified nanoparticles (Frax-NP-CGKRK) are constructed to regulate TGF-beta signaling and siRNA-loaded lipid-coated calcium phosphate (LCP) biomimetic nanoparticles (siKras-LCP-ApoE3) are applied to interfere with the oncogenic KRAS. Frax-NP-CGKRK successfully targets the tumor sites through the recognition of overexpressed heparan sulfate proteoglycan, reverses the activated cancer-associated fibroblasts (CAFs), attenuates the dense stroma barrier, and enhances tumor blood perfusion. Afterward, siKras-LCP-ApoE3 is efficiently internalized by the tumor cells through macropinocytosis and specifically silencing KRAS mutation. Compared with gemcitabine, this sequential-targeting strategy significantly elongates the lifespans of pancreatic tumor-bearing animals, hence providing a promising approach for pancreatic cancer therapy.
C1 [Pei, Yuanyuan; Chen, Liang; Huang, Yukun; Wang, Jiahao; Feng, Jingxian; Xu, Minjun; Chen, Yu; Chen, Jun] Fudan Univ, Sch Pharm, Minist Educ, Key Lab Smart Drug Delivery, Shanghai 201203, Peoples R China.
   [Song, Qingxiang; Jiang, Gan; Gu, Xiao; Zhang, Qian; Gao, Xiaoling] Shanghai Jiao Tong Univ, Sch Med, Dept Pharmacol & Chem Biol, 280 South Chongqing Rd, Shanghai 200025, Peoples R China.
   [Chen, Jun] Fudan Univ, Pudong Hosp, Dept Pharm, 2800 Gongwei Rd, Shanghai 201399, Peoples R China.
C3 Fudan University; Shanghai Jiao Tong University; Fudan University
RP Chen, J (通讯作者)，Fudan Univ, Sch Pharm, Minist Educ, Key Lab Smart Drug Delivery, Shanghai 201203, Peoples R China.; Gao, XL (通讯作者)，Shanghai Jiao Tong Univ, Sch Med, Dept Pharmacol & Chem Biol, 280 South Chongqing Rd, Shanghai 200025, Peoples R China.; Chen, J (通讯作者)，Fudan Univ, Pudong Hosp, Dept Pharm, 2800 Gongwei Rd, Shanghai 201399, Peoples R China.
EM shellygao1@sjtu.edu.cn; chenjun@fudan.edu.cn
FU National Natural Science Foundation of China [81872498, 81690265, 81673019, 81573382, 81722043]; "Shu Guang" project - Shanghai Municipal Education Commission; Shanghai Education Development Foundation [15SG14]
CR Bardeesy N, 2002, NAT REV CANCER, V2, P897, DOI 10.1038/nrc949
   Biankin AV, 2012, NATURE, V491, P399, DOI 10.1038/nature11547
   Bouchard R, 2014, IEEE T ULTRASON FERR, V61, P450, DOI 10.1109/TUFFC.2014.2930
   Bournet B, 2016, CLIN TRANSL GASTROEN, V7, P0, DOI 10.1038/ctg.2016.18
   Burris HA, 1997, J CLIN ONCOL, V15, P2403, DOI 10.1200/JCO.1997.15.6.2403
   Cabral H, 2011, NAT NANOTECHNOL, V6, P815, DOI 10.1038/NNANO.2011.166
   Caja L, 2018, INT J MOL SCI, V19, P0, DOI 10.3390/ijms19051294
   Chi DC, 2012, ANTICANCER RES, V32, P4147
   Commisso C, 2013, NATURE, V497, P633, DOI 10.1038/nature12138
   Croy JE, 2004, BIOCHEMISTRY-US, V43, P7328, DOI 10.1021/bi036208p
   Danhier F, 2016, J CONTROL RELEASE, V244, P108, DOI 10.1016/j.jconrel.2016.11.015
   Darakhshan S, 2015, PHARMACOL RES, V91, P15, DOI 10.1016/j.phrs.2014.10.009
   David CJ, 2018, NAT REV MOL CELL BIO, V19, P419, DOI 10.1038/s41580-018-0007-0
   DeLisser HM, 1997, AM J PATHOL, V151, P671
   Denley SM, 2013, J GASTROINTEST SURG, V17, P887, DOI 10.1007/s11605-013-2168-7
   Doherty GJ, 2009, ANNU REV BIOCHEM, V78, P857, DOI 10.1146/annurev.biochem.78.081307.110540
   Feng XY, 2015, ACS APPL MATER INTER, V7, P27885, DOI 10.1021/acsami.5b09934
   Gensel JC, 2015, BRAIN RES, V1619, P1, DOI 10.1016/j.brainres.2014.12.045
   Gong DP, 2012, BMC IMMUNOL, V13, P0, DOI 10.1186/1471-2172-13-31
   Grusch M, 2010, CURR CANCER DRUG TAR, V10, P849, DOI 10.2174/156800910793357943
   Guo JW, 2011, BIOMATERIALS, V32, P8010, DOI 10.1016/j.biomaterials.2011.07.004
   Haynes MT, 2014, ADV GENET, V88, P205, DOI 10.1016/B978-0-12-800148-6.00007-9
   Hickey JW, 2015, J CONTROL RELEASE, V219, P536, DOI 10.1016/j.jconrel.2015.10.006
   Ho CJH, 2014, SCI REP-UK, V4, P0, DOI 10.1038/srep05342
   Hoffman JA, 2003, CANCER CELL, V4, P383, DOI 10.1016/S1535-6108(03)00273-3
   Horiguchi K, 2009, J BIOL CHEM, V284, P245, DOI 10.1074/jbc.M804777200
   Hu QY, 2016, ACS APPL MATER INTER, V8, P23568, DOI 10.1021/acsami.6b08239
   Hu QY, 2013, BIOMATERIALS, V34, P9496, DOI 10.1016/j.biomaterials.2013.09.001
   Kalluri R, 2016, NAT REV CANCER, V16, P582, DOI 10.1038/nrc.2016.73
   Kang T, 2017, ACS NANO, V11, P1397, DOI 10.1021/acsnano.6b06477
   Kim JH, 2009, BIOL PHARM BULL, V32, P1062, DOI 10.1248/bpb.32.1062
   Kleeff J, 2016, NAT REV DIS PRIMERS, V2, P0, DOI 10.1038/nrdp.2016.22
   Kuai R, 2016, ACS NANO, V10, P3015, DOI 10.1021/acsnano.5b07522
   Leask A, 2004, FASEB J, V18, P816, DOI 10.1096/fj.03-1273rev
   Li J, 2012, J CONTROL RELEASE, V158, P108, DOI 10.1016/j.jconrel.2011.10.020
   Li J, 2010, J CONTROL RELEASE, V142, P416, DOI 10.1016/j.jconrel.2009.11.008
   Liu Y, 2018, INT J OPHTHALMOL-CHI, V11, P1247, DOI 10.18240/ijo.2018.08.01
   Mace TA, 2018, GUT, V67, P320, DOI 10.1136/gutjnl-2016-311585
   Massague J, 2008, CELL, V134, P215, DOI 10.1016/j.cell.2008.07.001
   Meng H, 2018, ADV DRUG DELIVER REV, V130, P50, DOI 10.1016/j.addr.2018.06.014
   Miao L, 2017, ACS NANO, V11, P8690, DOI 10.1021/acsnano.7b01786
   Miao L, 2017, CANCER RES, V77, P719, DOI 10.1158/0008-5472.CAN-16-0866
   Miao L, 2016, ACS NANO, V10, P9243, DOI 10.1021/acsnano.6b02776
   MIETTINEN M, 1994, MODERN PATHOL, V7, P82
   Mukherjee S, 1997, PHYSIOL REV, V77, P759, DOI 10.1152/physrev.1997.77.3.759
   Neesse A, 2019, GUT, V68, P159, DOI 10.1136/gutjnl-2018-316451
   Ozdemir BC, 2014, CANCER CELL, V25, P719, DOI 10.1016/j.ccr.2014.04.005
   Olton D, 2007, BIOMATERIALS, V28, P1267, DOI 10.1016/j.biomaterials.2006.10.026
   Papageorgis P, 2017, SCI REP-UK, V7, P0, DOI 10.1038/srep46140
   Patra CR, 2008, CANCER RES, V68, P1970, DOI 10.1158/0008-5472.CAN-07-6102
   Perrault SD, 2009, NANO LETT, V9, P1909, DOI 10.1021/nl900031y
   Pickup M, 2013, NAT REV CANCER, V13, P788, DOI 10.1038/nrc3603
   Prevost M, 2004, PROTEINS, V55, P874, DOI 10.1002/prot.20080
   Prior IA, 2012, CANCER RES, V72, P2457, DOI 10.1158/0008-5472.CAN-11-2612
   Qu C, 2018, INTEGR CANCER THER, V17, P1016, DOI 10.1177/1534735418794884
   Raes F, 2016, PLOS ONE, V11, P0, DOI 10.1371/journal.pone.0153532
   Ryan MB, 2018, NAT REV CLIN ONCOL, V15, P709, DOI 10.1038/s41571-018-0105-0
   Salatin S, 2015, CELL BIOL INT, V39, P881, DOI 10.1002/cbin.10459
   Son J, 2013, NATURE, V496, P101, DOI 10.1038/nature12040
   Sonnylal S, 2007, ARTHRITIS RHEUM-US, V56, P334, DOI 10.1002/art.22328
   SWANSON JA, 1995, TRENDS CELL BIOL, V5, P424, DOI 10.1016/S0962-8924(00)89101-1
   ten Dijke P, 2004, TRENDS BIOCHEM SCI, V29, P265, DOI 10.1016/j.tibs.2004.03.008
   Valilou SF, 2018, CYTOKINE GROWTH F R, V39, P46, DOI 10.1016/j.cytogfr.2018.01.007
   Vasseur S, 2016, MOL CELL ONCOL, V3, P0, DOI 10.1080/23723556.2015.1033586
   Vivekanandhan S, 2019, SEMIN CANCER BIOL, V54, P72, DOI 10.1016/j.semcancer.2018.01.014
   von Ahrens D, 2017, J HEMATOL ONCOL, V10, P0, DOI 10.1186/s13045-017-0448-5
   Waters AM, 2018, CSH PERSPECT MED, V8, P0, DOI 10.1101/cshperspect.a031435
   Witkiewicz AK, 2015, NAT COMMUN, V6, P0, DOI 10.1038/ncomms7744
   Wolfgang CL, 2013, CA-CANCER J CLIN, V63, P318, DOI 10.3322/caac.21190
   Wu XX, 2016, NAT COMMUN, V7, P0, DOI 10.1038/ncomms13498
   Xu ZH, 2014, WORLD J GASTROENTERO, V20, P11216, DOI 10.3748/wjg.v20.i32.11216
   Yao JH, 2017, BIOMATERIALS, V113, P1, DOI 10.1016/j.biomaterials.2016.10.033
   Yin H, 2014, NAT REV GENET, V15, P541, DOI 10.1038/nrg3763
NR 73
TC 48
Z9 49
U1 4
U2 96
PU WILEY-V C H VERLAG GMBH
PI WEINHEIM
PA POSTFACH 101161, 69451 WEINHEIM, GERMANY
SN 1613-6810
EI 1613-6829
J9 SMALL
JI Small
PD JUN 15
PY 2019
VL 15
IS 24
BP 
EP 
DI 10.1002/smll.201900631
PG 15
WC Chemistry, Multidisciplinary; Chemistry, Physical; Nanoscience & Nanotechnology; Materials Science, Multidisciplinary; Physics, Applied; Physics, Condensed Matter
SC Chemistry; Science & Technology - Other Topics; Materials Science; Physics
GA ID5IY
UT WOS:000471711300007
PM 31033217
DA 2023-09-23
ER

PT J
AU Yue, HR
   Wang, JY
   Chen, RF
   Hou, XM
   Li, J
   Lu, X
AF Yue, Huiran
   Wang, Jieyu
   Chen, Ruifang
   Hou, Xiaoman
   Li, Jun
   Lu, Xin
TI Gene signature characteristic of elevated stromal infiltration and activation is associated with increased risk of hematogenous and lymphatic metastasis in serous ovarian cancer
SO BMC CANCER
LA English
DT Article
DE Hematogenous and lymphatic metastasis; Lymphovascular space invasion; Tumor stroma; Cancer-associated fibroblast; Ovarian cancer
ID poor survival; tumor-cells; fibroblasts; invasion; growth
AB Background: The clinical significance of hematogenous and lymphatic metastasis in ovarian cancer has been increasingly addressed, as it plays an imperative role in the formation of both intraperitoneal and distant metastases. Our objective is to identify the key molecules and biological processes potentially related to this relatively novel metastatic route in serous ovarian cancer. Methods: Since lymphovascular space invasion (LVSI) is considered as the first step of hematogenous and lymphatic dissemination, we developed a gene signature mainly based on the transcriptome profiles with available information on LVSI status in the Cancer Genome Atlas (TCGA) dataset. We then explored the underlying biological rationale and prognostic value of the identified gene signature using multiple public databases. Results: We observe that primary tumors with increased risk of hematogenous and lymphatic metastasis highly express a panel of genes, namely POSTN, LUM, THBS2, COL3A1, COL5A1, COL5A2, FAP1 and FBN1. The identified geneset is characterized by enhanced deposition of extracellular matrix and extensive stromal activation. Mechanistically, both the recruitment and the activation of stromal cells, especially fibroblasts, are closely associated with lymphovascular metastasis. Survival analysis further reveals that the elevated expression of the identified genes correlates to cancer progression and poor prognosis in patients with serous ovarian cancer. Conclusions: Our findings indicate that tumor stroma supports the hematogenous and lymphatic spread of ovarian cancer, increasing tumor invasiveness and ultimately resulting in worse survival. Thus stroma-targeted therapies may improve the clinical outcomes in combination with cytoreductive surgery and chemotherapy.
C1 [Yue, Huiran; Wang, Jieyu; Chen, Ruifang; Hou, Xiaoman; Li, Jun; Lu, Xin] Fudan Univ, Obstet & Gynecol Hosp, 419 Fangxie Rd, Shanghai 200011, Peoples R China.
   [Yue, Huiran; Wang, Jieyu; Chen, Ruifang; Hou, Xiaoman; Li, Jun; Lu, Xin] Shanghai Key Lab Female Reprod Endocrine Related, Shanghai 200011, Peoples R China.
C3 Fudan University
RP Li, J; Lu, X (通讯作者)，Fudan Univ, Obstet & Gynecol Hosp, 419 Fangxie Rd, Shanghai 200011, Peoples R China.
EM lijunfckyy@fudan.edu.cn; xin_lu@fudan.edu.cn
FU National Natural Science Foundation of China [81802596]; Natural Science Foundation of Shanghai [17ZR1403500]; Shanghai Sailing Program [16YF1401100, 19YF1404300]
CR Bachmann C, 2016, J CANCER, V7, P2241, DOI 10.7150/jca.15644
   Barbolina MV, 2018, CANCERS, V10, P0, DOI 10.3390/cancers10110444
   Becht E, 2016, GENOME BIOL, V17, P0, DOI 10.1186/s13059-016-1070-5
   Bell D, 2011, NATURE, V474, P609, DOI 10.1038/nature10166
   Berek JS, 2018, INT J GYNECOL OBSTET, V143, P59, DOI 10.1002/ijgo.12614
   Cai J, 2012, CARCINOGENESIS, V33, P20, DOI 10.1093/carcin/bgr230
   Calon A, 2012, CANCER CELL, V22, P571, DOI 10.1016/j.ccr.2012.08.013
   Carter SL, 2012, NAT BIOTECHNOL, V30, P413, DOI 10.1038/nbt.2203
   Cheon DJ, 2014, CLIN CANCER RES, V20, P711, DOI 10.1158/1078-0432.CCR-13-1256
   Coffman LG, 2016, TRANSL RES, V175, P92, DOI 10.1016/j.trsl.2016.03.016
   Colak S, 2017, TRENDS CANCER, V3, P56, DOI 10.1016/j.trecan.2016.11.008
   Curtis M, 2019, CELL METAB, V29, P141, DOI 10.1016/j.cmet.2018.08.007
   Dasari S, 2018, CANCERS, V10, P0, DOI 10.3390/cancers10110406
   de Palma M, 2017, NAT REV CANCER, V17, P457, DOI 10.1038/nrc.2017.51
   Deng K, 2018, GYNECOL ONCOL, V150, P460, DOI 10.1016/j.ygyno.2018.06.022
   Farmer P, 2009, NAT MED, V15, P68, DOI 10.1038/nm.1908
   Figueras A, 2018, MOL CANCER THER, V17, P532, DOI 10.1158/1535-7163.MCT-17-0643
   Ganzfried BF, 2013, DATABASE-OXFORD, V0, P0, DOI DOI 10.1093/database/bat013
   Guth U, 2007, CANCER, V110, P1272, DOI 10.1002/cncr.22919
   Hanzelmann S, 2013, BMC BIOINFORMATICS, V14, P0, DOI 10.1186/1471-2105-14-7
   Hofheinz RD, 2003, ONKOLOGIE, V26, P44, DOI 10.1159/000069863
   Huang RYJ, 2013, CELL DEATH DIS, V4, P0, DOI 10.1038/cddis.2013.442
   Kalluri R, 2006, NAT REV CANCER, V6, P392, DOI 10.1038/nrc1877
   Karlan BY, 2014, GYNECOL ONCOL, V132, P334, DOI 10.1016/j.ygyno.2013.12.021
   Kim H, 2010, BMC MED GENOMICS, V3, P0, DOI 10.1186/1755-8794-3-51
   Ko SY, 2012, J CLIN INVEST, V122, P3603, DOI 10.1172/JCI62229
   Li J, 2017, ONCOTARGET, V8, P9672, DOI 10.18632/oncotarget.14192
   Li TW, 2017, CANCER RES, V77, PE108, DOI 10.1158/0008-5472.CAN-17-0307
   Liu ZQ, 2015, GYNECOL ONCOL, V139, P394, DOI 10.1016/j.ygyno.2015.08.026
   Madar S, 2013, TRENDS MOL MED, V19, P447, DOI 10.1016/j.molmed.2013.05.004
   Matsuo K, 2012, CANCER MED-US, V1, P156, DOI 10.1002/cam4.31
   Pradeep S, 2014, CANCER CELL, V26, P77, DOI 10.1016/j.ccr.2014.05.002
   Scott AM, 2003, CLIN CANCER RES, V9, P1639
   Tothill RW, 2008, CLIN CANCER RES, V14, P5198, DOI 10.1158/1078-0432.CCR-08-0196
   Valkenburg KC, 2018, NAT REV CLIN ONCOL, V15, P366, DOI 10.1038/s41571-018-0007-1
   Van Berckelaer C, 2016, EJSO-EUR J SURG ONC, V42, P1772, DOI 10.1016/j.ejso.2016.05.010
   Wei R, 2017, ONCOTARGET, V8, P67315, DOI 10.18632/oncotarget.18621
   Yang ZY, 2018, CANCER LETT, V415, P20, DOI 10.1016/j.canlet.2017.11.026
   Yeung TL, 2019, JNCI-J NATL CANCER I, V111, P272, DOI 10.1093/jnci/djy097
   Yeung TL, 2013, CANCER RES, V73, P5016, DOI 10.1158/0008-5472.CAN-13-0023
   Yoshihara K, 2013, NAT COMMUN, V4, P0, DOI 10.1038/ncomms3612
   Yu GC, 2012, OMICS, V16, P284, DOI 10.1089/omi.2011.0118
   Yuzhalin AE, 2018, BRIT J CANCER, V118, P435, DOI 10.1038/bjc.2017.458
   Zhang RS, 2019, CELL DEATH DIS, V10, P0, DOI 10.1038/s41419-019-1435-2
   Zhang YA, 2011, CANCER LETT, V303, P47, DOI 10.1016/j.canlet.2011.01.011
NR 45
TC 32
Z9 32
U1 1
U2 7
PU BMC
PI LONDON
PA CAMPUS, 4 CRINAN ST, LONDON N1 9XW, ENGLAND
SN 
EI 1471-2407
J9 BMC CANCER
JI BMC Cancer
PD DEC 30
PY 2019
VL 19
IS 1
BP 
EP 
DI 10.1186/s12885-019-6470-y
PG 12
WC Oncology
SC Oncology
GA KE3BF
UT WOS:000508433700011
PM 31888563
DA 2023-09-23
ER

PT J
AU Goulet, CR
   Champagne, A
   Bernard, G
   Vandal, D
   Chabaud, S
   Pouliot, F
   Bolduc, S
AF Goulet, Cassandra Ringuette
   Champagne, Audrey
   Bernard, Genevieve
   Vandal, Dominique
   Chabaud, Stephane
   Pouliot, Frederic
   Bolduc, Stephane
TI Cancer-associated fibroblasts induce epithelial-mesenchymal transition of bladder cancer cells through paracrine IL-6 signalling
SO BMC CANCER
LA English
DT Article
DE CAFs; IL-6; EMT; Bladder cancer
ID hepatocellular-carcinoma; lung-cancer; progression; metastasis; tumor; microenvironment; interleukin-6; recurrence; survival; cadherin
AB BackgroundCancer-associated fibroblasts (CAFs), activated by tumour cells, are the predominant type of stromal cells in cancer tissue and play an important role in interacting with neoplastic cells to promote cancer progression. Epithelial-mesenchymal transition (EMT) is a key feature of metastatic cells. However, the mechanism by which CAFs induce EMT program in bladder cancer cells remains unclear.MethodsTo investigate the role of CAFs in bladder cancer progression, healthy primary bladder fibroblasts (HFs) were induced into CAFs (iCAFs) by bladder cancer-derived exosomes. Effect of conditioned medium from iCAFs (CM (iCAF)) on EMT markers expression of non-invasive RT4 bladder cancer cell line was determined by qPCR and Western blot. IL6 expression in iCAFs was evaluated by ELISA and Western blot. RT4 cell proliferation, migration and invasion were assessed in CM (iCAF) +/- anti-IL6 neutralizing antibody using cyQUANT assay, scratch test and transwell chamber respectively. We investigated IL6 expression relevance for bladder cancer progression by querying gene expression datasets of human bladder cancer specimens from TCGA and GEO genomic data platforms.ResultsCancer exosome-treated HFs showed CAFs characteristics with high expression levels of SMA and FAP. We showed that the CM (iCAF) induces the upregulation of mesenchymal markers, such as N-cadherin and vimentin, while repressing epithelial markers E-cadherin and p-ss-catenin expression in non-invasive RT4 cells. Moreover, EMT transcription factors SNAIL1, TWIST1 and ZEB1 were upregulated in CM (iCAF)-cultured RT4 cells compared to control. We also showed that the IL-6 cytokine was highly expressed by CAFs, and its receptor IL-6R was found on RT4 bladder cancer cells. The culture of RT4 bladder cancer cells with CM (iCAF) resulted in markedly promoted cell growth, migration and invasion. Importantly, inhibition of CAFs-secreted IL-6 by neutralizing antibody significantly reversed the IL-6-induced EMT phenotype, suggesting that this cytokine is necessary for CAF-induced EMT in the progression of human bladder cancer. Finally, we observed that IL6 expression is up-regulated in aggressive bladder cancer and correlate with CAF marker ACTA2.ConclusionsWe conclude that CAFs promote aggressive phenotypes of non-invasive bladder cancer cells through an EMT induced by the secretion of IL-6.
C1 [Goulet, Cassandra Ringuette; Bernard, Genevieve; Vandal, Dominique; Chabaud, Stephane; Bolduc, Stephane] Univ Laval, CHU Quebec, Res Ctr, Ctr Rech Organogenese Expt,LOEX,Regenerat Med Div, Quebec City, PQ, Canada.
   [Goulet, Cassandra Ringuette; Champagne, Audrey; Bernard, Genevieve; Chabaud, Stephane; Pouliot, Frederic; Bolduc, Stephane] Laval Univ, Fac Med, Dept Surg, Quebec City, PQ, Canada.
   [Goulet, Cassandra Ringuette; Champagne, Audrey; Pouliot, Frederic] CHU Quebec, Res Ctr, Oncol Div, Quebec City, PQ, Canada.
   [Bolduc, Stephane] Univ Laval, CHU Quebec, Ctr Rech, Ctr Rech Organogenese Expt,LOEX, 1401,18e Rue, Quebec City, PQ G1J 1Z4, Canada.
C3 Laval University; Laval University; Laval University; Laval University
RP Bolduc, S (通讯作者)，Univ Laval, CHU Quebec, Res Ctr, Ctr Rech Organogenese Expt,LOEX,Regenerat Med Div, Quebec City, PQ, Canada.; Bolduc, S (通讯作者)，Laval Univ, Fac Med, Dept Surg, Quebec City, PQ, Canada.
EM cassandra.r.goulet@gmail.com; stephane.bolduc@fmed.ulaval.ca
FU Bladder Cancer Canada Grant; Ferring Innovation Grant; Fonds de recherche du Quebec - Sante (FRQS); Canadian Urological Association Scholarship Funds; Canadian Institute for Health Research Grant [258229]
CR Abana CO, 2017, PLOS ONE, V12, P0, DOI 10.1371/journal.pone.0181725
   Andrews B, 2002, J UROLOGY, V167, P1475, DOI 10.1016/S0022-5347(05)65348-7
   Augsten M, 2014, FRONT ONCOL, V4, P0, DOI 10.3389/fonc.2014.00062
   Breyer J, 2016, WORLD J UROL, V34, P709, DOI 10.1007/s00345-015-1690-5
   Bryan RT, 2010, J UROLOGY, V184, P423, DOI 10.1016/j.juro.2010.04.016
   Catalano V, 2013, SEMIN CANCER BIOL, V23, P522, DOI 10.1016/j.semcancer.2013.08.007
   Chang CH, 2013, INT J CANCER, V132, P1977, DOI 10.1002/ijc.27892
   Chen CL, 2008, MOL CANCER, V7, P0, DOI 10.1186/1476-4598-7-78
   Chen MF, 2013, PLOS ONE, V8, P0, DOI 10.1371/journal.pone.0061901
   Chou R, 2016, CANCER-AM CANCER SOC, V122, P842, DOI 10.1002/cncr.29843
   Dvorak HF, 2011, J SURG ONCOL, V103, P468, DOI 10.1002/jso.21709
   Giannoni E, 2010, CANCER RES, V70, P6945, DOI 10.1158/0008-5472.CAN-10-0785
   Goulet CR, 2017, BIOMATERIALS, V145, P233, DOI 10.1016/j.biomaterials.2017.08.041
   Imani S, 2016, SCI REP-UK, V6, P1
   Jamieson C, 2012, INT J BIOCHEM CELL B, V44, P847, DOI 10.1016/j.biocel.2012.03.001
   Johnson DE, 2018, NAT REV CLIN ONCOL, V15, P234, DOI 10.1038/nrclinonc.2018.8
   Joyce JA, 2009, NAT REV CANCER, V9, P239, DOI 10.1038/nrc2618
   Kalluri R, 2006, NAT REV CANCER, V6, P392, DOI 10.1038/nrc1877
   Kalluri R, 2009, J CLIN INVEST, V119, P1420, DOI 10.1172/JCI39104
   Kamat AM, 2016, LANCET, V388, P2796, DOI 10.1016/S0140-6736(16)30512-8
   Karagiannis GS, 2012, MOL CANCER RES, V10, P1403, DOI 10.1158/1541-7786.MCR-12-0307
   Kato T, 2018, CLIN CANCER RES, V24, P4820, DOI 10.1158/1078-0432.CCR-18-0205
   Kharaishvili G, 2014, CANCER CELL INT, V14, P0, DOI 10.1186/1475-2867-14-41
   Kim WJ, 2010, MOL CANCER, V9, P0, DOI 10.1186/1476-4598-9-3
   Kumari N, 2017, TUMOR BIOL, V39, P0, DOI 10.1177/1010428317697552
   Mari A, 2018, WORLD J UROL, V36, P157, DOI 10.1007/s00345-017-2115-4
   Ohlund D, 2014, J EXP MED, V211, P1503, DOI 10.1084/jem.20140692
   PUGASHETTI N, 2015, J CURR CLIN CARE, V5, P40
   Quail DF, 2013, NAT MED, V19, P1423, DOI 10.1038/nm.3394
   RINGUETTEGOULETC, 2018, MOL CANCER RES, V0, P1
   Robertson AG, 2017, CELL, V171, P540, DOI 10.1016/j.cell.2017.09.007
   Sanli O, 2017, NAT REV DIS PRIMERS, V3, P0, DOI 10.1038/nrdp.2017.22
   Shang GS, 2017, ONCOL LETT, V13, P4657, DOI 10.3892/ol.2017.6048
   Shintani Y, 2016, J THORAC ONCOL, V11, P1482, DOI 10.1016/j.jtho.2016.05.025
   Siegel RL, 2018, CA-CANCER J CLIN, V68, P7, DOI 10.3322/caac.21442
   STAMOS JL, 2013, COLD SPRING HARBOR P, V5, P0
   TANAKA T, 2014, COLD SPRING HARB PER, V6, P0
   TAO L, 2017, ONCOL LETT, V0, P1
   Verheyen EM, 2010, DEV DYNAM, V239, P34, DOI 10.1002/dvdy.22019
   Wan T, 2017, ONCOTARGET, V8, P59500, DOI 10.18632/oncotarget.18352
   Wang LM, 2017, ONCOTARGET, V8, P76116, DOI 10.18632/oncotarget.18814
   Wu XY, 2017, ONCOTARGET, V8, P20741, DOI 10.18632/oncotarget.15119
   Wu YS, 2017, BBA-GEN SUBJECTS, V1861, P296, DOI 10.1016/j.bbagen.2016.10.006
   Xiong S, 2018, AM J CANCER RES, V8, P302
   Yamaguchi H, 2015, CANCERS, V7, P2054, DOI 10.3390/cancers7040876
   Zhu LM, 2014, CANCER LETT, V343, P80, DOI 10.1016/j.canlet.2013.09.017
   Zhuang JL, 2015, SCI REP-UK, V5, P0, DOI 10.1038/srep11924
NR 47
TC 159
Z9 167
U1 7
U2 52
PU BMC
PI LONDON
PA CAMPUS, 4 CRINAN ST, LONDON N1 9XW, ENGLAND
SN 
EI 1471-2407
J9 BMC CANCER
JI BMC Cancer
PD FEB 11
PY 2019
VL 19
IS 
BP 
EP 
DI 10.1186/s12885-019-5353-6
PG 13
WC Oncology
SC Oncology
GA HL0EM
UT WOS:000458367700005
PM 30744595
DA 2023-09-23
ER

PT J
AU Zou, YT
   Zheng, SQ
   Deng, XP
   Yang, AL
   Xie, XH
   Tang, HL
   Xie, XM
AF Zou, Yutian
   Zheng, Shaoquan
   Deng, Xinpei
   Yang, Anli
   Xie, Xinhua
   Tang, Hailin
   Xie, Xiaoming
TI The Role of Circular RNA CDR1as/ciRS-7 in Regulating Tumor Microenvironment: A Pan-Cancer Analysis
SO BIOMOLECULES
LA English
DT Article
DE circular RNA; CDR1as; CiRS-7; cancer; tumor microenvironment
ID growth-factor-beta; extracellular-matrix; mir-7; macrophages; overexpression; fibroblasts; progression; metastasis; expression; cells
AB Circular RNA CDR1as/ciRS-7 functions as an oncogenic regulator in various cancers. However, there has been a lack of systematic and comprehensive analysis to further elucidate its underlying role in cancer. In the current study, we firstly performed a bioinformatics analysis of CDR1as among 868 cancer samples by using RNA-seq datasets of the MiOncoCirc database. Gene ontology (GO), Kyoto Encyclopedia of Genes and Genomes (KEGG), gene set enrichment analysis (GSEA), CIBERSORT, Estimating the Proportion of Immune and Cancer cells (EPIC), and the MAlignant Tumors using Expression data (ESTIMATE) algorithm were applied to investigate the underlying functions and pathways. Functional enrichment analysis suggested that CDR1as has roles associated with angiogenesis, extracellular matrix (ECM) organization, integrin binding, and collagen binding. Moreover, pathway analysis indicated that it may regulate the TGF-beta signaling pathway and ECM-receptor interaction. Therefore, we used CIBERSORT, EPIC, and the ESTIMATE algorithm to investigate the association between CDR1as expression and the tumor microenvironment. Our data strongly suggest that CDR1as may play a specific role in immune and stromal cell infiltration in tumor tissue, especially those of CD8+ T cells, activated NK cells, M2 macrophages, cancer-associated fibroblasts (CAFs) and endothelial cells. Generally, systematic and comprehensive analyses of CDR1as were conducted to shed light on its underlying pro-cancerous mechanism. CDR1as regulates the TGF-beta signaling pathway and ECM-receptor interaction to serve as a mediator in alteration of the tumor microenvironment.
C1 [Zou, Yutian; Zheng, Shaoquan; Yang, Anli; Xie, Xinhua; Tang, Hailin; Xie, Xiaoming] Sun Yat Sen Univ, Dept Breast Oncol, Canc Ctr, State Key Lab Oncol South China,Collaborat Innova, 651 East Dongfeng Rd, Guangzhou 510060, Guangdong, Peoples R China.
   [Deng, Xinpei] Sun Yat Sen Univ, Sch Med, Guangzhou 510080, Guangdong, Peoples R China.
C3 State Key Lab Oncology South China; Sun Yat Sen University; Sun Yat Sen University
RP Tang, HL; Xie, XM (通讯作者)，Sun Yat Sen Univ, Dept Breast Oncol, Canc Ctr, State Key Lab Oncol South China,Collaborat Innova, 651 East Dongfeng Rd, Guangzhou 510060, Guangdong, Peoples R China.
EM tanghl@sysucc.org.cn; xiexm@sysucc.org.cn
FU National Natural Science Foundation of China [81772961, 81872152]; Science and Technology Planning Project of Guangzhou [201704020188]
CR Achyut BR, 2011, GASTROENTEROLOGY, V141, P1167, DOI 10.1053/j.gastro.2011.07.048
   Batlle E, 2019, IMMUNITY, V50, P924, DOI 10.1016/j.immuni.2019.03.024
   Bhowmick NA, 2004, NATURE, V432, P332, DOI 10.1038/nature03096
   Binnewies M, 2018, NAT MED, V24, P541, DOI 10.1038/s41591-018-0014-x
   Chen JQ, 2011, CANCER CELL, V19, P541, DOI 10.1016/j.ccr.2011.02.006
   Giussani M, 2015, SEMIN CANCER BIOL, V35, P3, DOI 10.1016/j.semcancer.2015.09.012
   Hansen TB, 2013, CANCER RES, V73, P5609, DOI 10.1158/0008-5472.CAN-13-1568
   Hansen TB, 2013, NATURE, V495, P384, DOI 10.1038/nature11993
   Held-Feindt J, 2006, INT J CANCER, V118, P55, DOI 10.1002/ijc.21258
   Jeck WR, 2013, RNA, V19, P141, DOI 10.1261/rna.035667.112
   JEMAL A, 2011, CA-CANCER J CLIN, V61, P69, DOI 10.3322/CAAC.20107
   Jolly LA, 2016, CANCER RES, V76, P1804, DOI 10.1158/0008-5472.CAN-15-2351
   Joyce JA, 2015, SCIENCE, V348, P74, DOI 10.1126/science.aaa6204
   Jung HM, 2012, J BIOL CHEM, V287, P29261, DOI 10.1074/jbc.M112.366518
   Kalluri R, 2016, NAT REV CANCER, V16, P582, DOI 10.1038/nrc.2016.73
   Kefas B, 2008, CANCER RES, V68, P3566, DOI 10.1158/0008-5472.CAN-07-6639
   Kong D, 2012, ONCOGENE, V31, P3949, DOI 10.1038/onc.2011.558
   Kristensen LS, 2018, ONCOGENE, V37, P555, DOI 10.1038/onc.2017.361
   Kuczek DE, 2019, J IMMUNOTHER CANCER, V7, P0, DOI 10.1186/s40425-019-0556-6
   Li RC, 2018, CELL DEATH DIS, V9, P0, DOI 10.1038/s41419-018-0852-y
   Li X, 2018, MOL CELL, V71, P428, DOI 10.1016/j.molcel.2018.06.034
   Mantovani A, 2002, TRENDS IMMUNOL, V23, P549, DOI 10.1016/S1471-4906(02)02302-5
   Martin YD, 2015, CELL REP, V13, P2456, DOI 10.1016/j.celrep.2015.11.025
   Memczak S, 2013, NATURE, V495, P333, DOI 10.1038/nature11928
   Michaylira CZ, 2010, CANCER RES, V70, P5281, DOI 10.1158/0008-5472.CAN-10-0704
   Newman AM, 2015, NAT METHODS, V12, P453, DOI 10.1038/nmeth.3337
   Okuda H, 2013, CANCER RES, V73, P1434, DOI 10.1158/0008-5472.CAN-12-2037
   Orecchioni S, 2013, CANCER RES, V73, P5880, DOI 10.1158/0008-5472.CAN-13-0821
   Organization WH, 2018, GLOB HLTH OBS DAT RE, V0, P2018
   Pickup M, 2013, NAT REV CANCER, V13, P788, DOI 10.1038/nrc3603
   Quail DF, 2013, NAT MED, V19, P1423, DOI 10.1038/nm.3394
   Racle J, 2017, ELIFE, V6, P0, DOI 10.7554/eLife.26476
   Ridge SM, 2017, MOL CANCER, V16, P0, DOI 10.1186/s12943-017-0597-8
   Saccani A, 2006, CANCER RES, V66, P11432, DOI 10.1158/0008-5472.CAN-06-1867
   Salmena L, 2011, CELL, V146, P353, DOI 10.1016/j.cell.2011.07.014
   Sang MX, 2018, MOL CANCER RES, V16, P1665, DOI 10.1158/1541-7786.MCR-18-0284
   Sherman-Baust CA, 2003, CANCER CELL, V3, P377, DOI 10.1016/S1535-6108(03)00058-8
   Suto T, 2015, CARCINOGENESIS, V36, P338, DOI 10.1093/carcin/bgu242
   Tanaka E, 2019, ONCOL REP, V42, P1459, DOI 10.3892/or.2019.7244
   Tang HL, 2019, MOL CANCER, V18, P0, DOI 10.1186/s12943-019-0946-x
   Tang PMK, 2017, NAT COMMUN, V8, P0, DOI 10.1038/ncomms14677
   Tay Y, 2014, NATURE, V505, P344, DOI 10.1038/nature12986
   Thorsson V, 2019, IMMUNITY, V51, P411, DOI 10.1016/j.immuni.2019.08.004
   Turley SJ, 2015, NAT REV IMMUNOL, V15, P669, DOI 10.1038/nri3902
   Vo JN, 2019, CELL, V176, P869, DOI 10.1016/j.cell.2018.12.021
   Wang YM, 2017, MOL CANCER, V16, P0, DOI 10.1186/s12943-017-0598-7
   Weng WH, 2017, CLIN CANCER RES, V23, P3918, DOI 10.1158/1078-0432.CCR-16-2541
   Yao WX, 2018, TOXICOL SCI, V166, P465, DOI 10.1093/toxsci/kfy221
   Yoshihara K, 2013, NAT COMMUN, V4, P0, DOI 10.1038/ncomms3612
   Zhan W, 2019, CARCINOGENESIS, V40, P560, DOI 10.1093/carcin/bgy144
   Zhang JZ, 2018, CELL PROLIFERAT, V51, P0, DOI 10.1111/cpr.12521
   Zou YT, 2019, CARCINOGENESIS, V40, P1469, DOI 10.1093/carcin/bgz071
NR 52
TC 74
Z9 77
U1 1
U2 4
PU MDPI
PI BASEL
PA ST ALBAN-ANLAGE 66, CH-4052 BASEL, SWITZERLAND
SN 
EI 2218-273X
J9 BIOMOLECULES
JI Biomolecules
PD SEP 15
PY 2019
VL 9
IS 9
BP 
EP 
DI 10.3390/biom9090429
PG 13
WC Biochemistry & Molecular Biology
SC Biochemistry & Molecular Biology
GA JC2JH
UT WOS:000489102800041
PM 31480381
DA 2023-09-23
ER

PT J
AU Malik, R
   Luong, T
   Cao, X
   Han, B
   Shah, N
   Franco-Barraza, J
   Han, L
   Shenoy, VB
   Lelkes, PI
   Cukierman, E
AF Malik, R.
   Luong, T.
   Cao, X.
   Han, B.
   Shah, N.
   Franco-Barraza, J.
   Han, L.
   Shenoy, V. B.
   Lelkes, P. I.
   Cukierman, E.
TI Rigidity controls human desmoplastic matrix anisotropy to enable pancreatic cancer cell spread via extracellular signal-regulated kinase 2
SO MATRIX BIOLOGY
LA English
DT Article
DE Cancer associated fibroblasts; Cell-derived extracellular matrix; Desmoplasia; Fiber alignment; Matrix-induced responses; Pancreatic cancer; Underlying substrate stiffness
ID carcinoma-associated fibroblasts; nuclear translocation; dynamic reciprocity; tumor-suppressor; erk2; stiffness; ras; fibronectin; migration; invasion
AB It is predicted that pancreatic ductal adenocarcinoma (PDAC) will become the second most lethal cancer in the US by 2030. PDAC includes a fibrous-like stroma, desmoplasia, encompassing most of the tumor mass, which is produced by cancer-associated fibroblasts (CAFs) and includes their cell-derived extracellular matrices (CDMs). Since elimination of desmoplasia has proven detrimental to patients, CDM reprogramming, as opposed to stromal ablation, is therapeutically desirable. Hence, efforts are being made to harness desmoplasia's anti-tumor functions. We conducted biomechanical manipulations, using variations of pathological and physiological substrates in vitro, to culture patient-harvested CAFs and generate CDMs that restrict PDAC growth and spread. We posited that extrinsic modulation of the environment, via substrate rigidity, influences GAF's cell-intrinsic forces affecting CDM production. Substrates used were polyacrylamide gels of physiological (similar to 1.5 kPa) or pathological (similar to 7 kPa) stiffnesses. Results showed that physiological substrates influenced CAFs to generate CDMs similar to normal/control fibroblasts. We found CDMs to be softer than the corresponding underlying substrates, and CDM fiber anisotropy (i.e., alignment) to be biphasic and informed via substrate-imparted morphological CAF aspect ratios. The biphasic nature of CDM fiber anisotropy was mathematically modeled and proposed a correlation between CAF aspect ratios and CDM alignment; regulated by extrinsic and intrinsic forces to conserve minimal free energy. Biomechanical manipulation of CDMs, generated on physiologically soft substrates, leads to reduction in nuclear translocation of pERK1/2 in KRAS mutated pancreatic cells. ERK2 was found essential for CDM-regulated tumor cell spread. In vitro findings correlated with in vivo observations; nuclear pERK1/2 is significantly high in human PDAC samples. The study suggests that altering underlying substrates enable CAFs to remodel CDMs and restrict pancreatic cancer cell spread in an ERK2 dependent manner. (C) 2018 Elsevier B.V. All rights reserved.
C1 [Malik, R.; Luong, T.; Shah, N.; Franco-Barraza, J.; Cukierman, E.] Fox Chase Canc Ctr, Canc Biol Program, Marvin & Concetta Greenberg Pancreat Canc Inst, 7701 Burholme Ave, Philadelphia, PA 19111 USA.
   [Malik, R.; Lelkes, P. I.] Temple Univ, Dept Bioengn, Philadelphia, PA 19122 USA.
   [Cao, X.; Shenoy, V. B.] Univ Penn, Mat Sci & Engn, Philadelphia, PA 19104 USA.
   [Han, B.; Han, L.] Drexel Univ, Sch Biomed Engn Sci & Hlth Syst, Philadelphia, PA 19104 USA.
C3 Fox Chase Cancer Center; University of Pennsylvania; Pennsylvania Commonwealth System of Higher Education (PCSHE); Temple University; University of Pennsylvania; Drexel University
RP Lelkes, PI; Cukierman, E (通讯作者)，Temple Univ, Coll Engn, Philadelphia, PA 19122 USA.
EM pilelkes@temple.edu
FU Commonwealth of Pennsylvania, Temple-FCCC's Nodal Grant; NIH/NCI's [R01 CA113451, CA006927]; DOD [W81XH-15-1-0170]; Martin and Concetta Greenberg Pancreatic Cancer Institute
CR Ahmadzadeh H, 2017, P NATL ACAD SCI USA, V114, PE1617, DOI 10.1073/pnas.1617037114
   Alexander J, 2016, CURR OPIN CELL BIOL, V42, P80, DOI 10.1016/j.ceb.2016.05.002
   ALMOGUERA C, 1988, CELL, V53, P549, DOI 10.1016/0092-8674(88)90571-5
   Amatangelo MD, 2005, AM J PATHOL, V167, P475, DOI 10.1016/S0002-9440(10)62991-4
   Aplin AE, 2001, J CELL BIOL, V153, P273, DOI 10.1083/jcb.153.2.273
   Asparuhova MB, 2009, SCAND J MED SCI SPOR, V19, P490, DOI 10.1111/j.1600-0838.2009.00928.x
   Baines AT, 2011, FUTURE MED CHEM, V3, P1787, DOI 10.4155/FMC.11.121
   Bar-Gill AB, 2013, BBA-MOL CELL RES, V1833, P2070, DOI 10.1016/j.bbamcr.2013.04.016
   Bartholomeusz C, 2012, ONCOLOGIST, V17, P766, DOI 10.1634/theoncologist.2011-0377
   Bessard A, 2008, ONCOGENE, V27, P5315, DOI 10.1038/onc.2008.163
   Botta GP, 2013, NEOPLASIA, V15, P359, DOI 10.1593/neo.121708
   Botta GP, 2012, MOL CANCER RES, V10, P183, DOI 10.1158/1541-7786.MCR-11-0399
   Broders-Bondon F, 2018, J CELL BIOL, V217, P1571, DOI 10.1083/jcb.201701039
   Calvo F, 2013, NAT CELL BIOL, V15, P637, DOI 10.1038/ncb2756
   Campbell PM, 2007, CANCER RES, V67, P2098, DOI 10.1158/0008-5472.CAN-06-3752
   Carraher CL, 2013, J BIOL CHEM, V288, P14805, DOI 10.1074/jbc.M112.435271
   Castello-Cros R, 2009, BMC CANCER, V9, P0, DOI 10.1186/1471-2407-9-94
   Chatterjee S, 2017, MOL CANCER THER, V16, P1658, DOI 10.1158/1535-7163.MCT-17-0114
   Chronopoulos A, 2016, NAT COMMUN, V7, P0, DOI 10.1038/ncomms12630
   Clark K, 2005, J CELL SCI, V118, P291, DOI 10.1242/jcs.01623
   Collins MA, 2012, J CLIN INVEST, V122, P639, DOI 10.1172/JCI59227
   Conklin MW, 2018, CANCER EPIDEM BIOMAR, V27, P138, DOI 10.1158/1055-9965.EPI-17-0720
   Conklin MW, 2011, AM J PATHOL, V178, P1221, DOI 10.1016/j.ajpath.2010.11.076
   Cukierman E, 2001, SCIENCE, V294, P1708, DOI 10.1126/science.1064829
   Cukierman E, 2017, ENCY CANC, V0, P4376
   Drifka CR, 2016, ONCOTARGET, V7, P76197, DOI 10.18632/oncotarget.12772
   Drifka CR, 2016, BIOMED MICRODEVICES, V18, P0, DOI 10.1007/s10544-016-0128-1
   Drifka CR, 2015, MODERN PATHOL, V28, P1470, DOI 10.1038/modpathol.2015.97
   Erdogan B, 2017, J CELL BIOL, V216, P3799, DOI 10.1083/jcb.201704053
   Fraley SI, 2015, SCI REP-UK, V5, P0, DOI 10.1038/srep14580
   Franco-Barraza J, 2016, CURR PROTOC CELL BIO, V10, P0, DOI 10.9.1-10.9.34
   Franco-Barraza J, 2017, ELIFE, V6, P0, DOI 10.7554/eLife.20600
   Georges PC, 2007, AM J PHYSIOL-GASTR L, V293, PG1147, DOI 10.1152/ajpgi.00032.2007
   Goetz JG, 2011, CELL, V146, P148, DOI 10.1016/j.cell.2011.05.040
   Haage A, 2014, FASEB J, V28, P3589, DOI 10.1096/fj.13-245613
   Hingorani SR, 2003, CANCER CELL, V4, P437, DOI 10.1016/S1535-6108(03)00309-X
   Humphrey JD, 2014, NAT REV MOL CELL BIO, V15, P802, DOI 10.1038/nrm3896
   Itoh Y, 2016, J MAGN RESON IMAGING, V43, P384, DOI 10.1002/jmri.24995
   Javle MM, 2007, ANN SURG ONCOL, V14, P3527, DOI 10.1245/s10434-007-9540-3
   Kalluri R, 2016, NAT REV CANCER, V16, P582, DOI 10.1038/nrc.2016.73
   Kanda M, 2012, GASTROENTEROLOGY, V142, P730, DOI 10.1053/j.gastro.2011.12.042
   Kaukonen R, 2016, NAT COMMUN, V7, P0, DOI 10.1038/ncomms12237
   Kim EJ, 2014, CLIN CANCER RES, V20, P5937, DOI 10.1158/1078-0432.CCR-14-1269
   Kong B, 2010, ONCOGENE, V29, P5146, DOI 10.1038/onc.2010.258
   Laklai H, 2016, NAT MED, V22, P497, DOI 10.1038/nm.4082
   Lang NR, 2015, ACTA BIOMATER, V13, P61, DOI 10.1016/j.actbio.2014.11.003
   Lee HO, 2011, BMC CANCER, V11, P0, DOI 10.1186/1471-2407-11-245
   Lee S, 2007, GYNECOL ONCOL, V104, P338, DOI 10.1016/j.ygyno.2006.08.040
   Logsdon CD, 2016, INT J BIOL SCI, V12, P338, DOI 10.7150/ijbs.15020
   MCDONALD JA, 1982, J CELL BIOL, V92, P485, DOI 10.1083/jcb.92.2.485
   Mezawa Y, 2016, CELL TISSUE RES, V365, P675, DOI 10.1007/s00441-016-2471-1
   Ng MR, 2012, J CELL BIOL, V199, P545, DOI 10.1083/jcb.201207148
   Ozdemir BC, 2014, CANCER CELL, V25, P719, DOI 10.1016/j.ccr.2014.04.005
   Parikh N, 2012, MOL CANCER RES, V10, P845, DOI 10.1158/1541-7786.MCR-12-0089
   Pelham RJ, 1997, P NATL ACAD SCI USA, V94, P13661, DOI 10.1073/pnas.94.25.13661
   Peyton SR, 2005, J CELL PHYSIOL, V204, P198, DOI 10.1002/jcp.20274
   Provenzano PP, 2006, BMC MED, V4, P0, DOI 10.1186/1741-7015-4-38
   Radtke S, 2013, J CELL SCI, V126, P2381, DOI 10.1242/jcs.115832
   Rhim AD, 2014, CANCER CELL, V25, P735, DOI 10.1016/j.ccr.2014.04.021
   Roberts PJ, 2007, ONCOGENE, V26, P3291, DOI 10.1038/sj.onc.1210422
   Sasser AK, 2017, ENCY CANC, V0, P1344
   Scott LE, 2015, INTEGR BIOL-UK, V7, P1454, DOI 10.1039/c5ib00217f
   Shenoy VB, 2016, INTERFACE FOCUS, V6, P0, DOI 10.1098/rsfs.2015.0067
   Sherman MH, 2014, CELL, V159, P80, DOI 10.1016/j.cell.2014.08.007
   Stromnes IM, 2014, CARCINOGENESIS, V35, P1451, DOI 10.1093/carcin/bgu115
   Tape CJ, 2016, CELL, V165, P910, DOI 10.1016/j.cell.2016.03.029
   Tse JR, 2010, CURR PROTOC CELL BIO, V47, P0, DOI 10.1002/0471143030.CB1016S47
   Van Cutsem E, 2004, J CLIN ONCOL, V22, P1430, DOI 10.1200/JCO.2004.10.112
   Vantaggiato Chiara, 2006, J BIOL, V5, P14, DOI 10.1186/jbiol38
   von Ahrens D, 2017, J HEMATOL ONCOL, V10, P0, DOI 10.1186/s13045-017-0448-5
   von Thun A, 2012, J CELL SCI, V125, P1465, DOI 10.1242/jcs.092916
   Waddell N, 2015, NATURE, V518, P495, DOI 10.1038/nature14169
   Wang HL, 2014, BIOPHYS J, V107, P2592, DOI 10.1016/j.bpj.2014.09.044
   Wells RG, 2008, HEPATOLOGY, V47, P1394, DOI 10.1002/hep.22193
   Whatcott CJ, 2015, CANCER J, V21, P299, DOI 10.1097/PPO.0000000000000140
   Xu R, 2009, CANCER METAST REV, V28, P167, DOI 10.1007/s10555-008-9178-z
   Yang N, 2011, AM J PATHOL, V178, P325, DOI 10.1016/j.ajpath.2010.11.039
   Ying HQ, 2016, GENE DEV, V30, P355, DOI 10.1101/gad.275776.115
   Zhang WY, 2014, SCI SIGNAL, V7, P0, DOI 10.1126/scisignal.2005049
NR 79
TC 34
Z9 34
U1 1
U2 11
PU ELSEVIER
PI AMSTERDAM
PA RADARWEG 29, 1043 NX AMSTERDAM, NETHERLANDS
SN 0945-053X
EI 1569-1802
J9 MATRIX BIOL
JI Matrix Biol.
PD AUG 15
PY 2019
VL 81
IS 
BP 50
EP 69
DI 10.1016/j.matbio.2018.11.001
PG 20
WC Biochemistry & Molecular Biology; Cell Biology
SC Biochemistry & Molecular Biology; Cell Biology
GA IH4ZW
UT WOS:000474501700004
PM 30412725
DA 2023-09-23
ER

PT J
AU Inoue, C
   Miki, Y
   Saito, R
   Hata, S
   Abe, J
   Sato, I
   Okada, Y
   Sasano, H
AF Inoue, Chihiro
   Miki, Yasuhiro
   Saito, Ryoko
   Hata, Shuko
   Abe, Jiro
   Sato, Ikuro
   Okada, Yoshinori
   Sasano, Hironobu
TI PD-L1 Induction by Cancer-Associated Fibroblast-Derived Factors in Lung Adenocarcinoma Cells
SO CANCERS
LA English
DT Article
DE cancer associated fibroblasts; tumor microenvironment; alpha-smooth muscle actin; programmed death ligand 1; lung adenocarcinoma
ID smooth muscle actin; stromal myofibroblasts; breast-cancer; t-cells; expression; activation; pathway; cxcl2
AB Cancer-associated fibroblasts (CAFs) exert various effects upon biological behaviours of cancer. In this study, we examined the correlation of CAFs with the intra-tumoural immune system in the lung adenocarcinoma microenvironment. We studied 27 and 113 cases of lung adenocarcinoma tentatively as Cohorts 1 and 2, respectively. The patients in Cohort 1 received epidermal growth factor receptor-tyrosine kinase inhibitor (EGFR-TKI) for recurrent lung adenocarcinoma. alpha-smooth muscle actin (alpha-SMA), a surrogate marker for CAFs, was examined by immunohistochemistry. We then examined the effects of CAFs isolated from lung cancer tissues on programmed death ligand 1 (PD-L1) expression in lung adenocarcinoma cell lines. No significant associations were detected between alpha-SMA status and the ratios of CD8/CD4 and Foxp3/CD8 in Cohort 1. However, alpha-SMA status was significantly associated with PD-L1 status in both Cohorts 1 and 2. Conditioned medium of CAFs significantly induced PD-L1 expression in lung adenocarcinoma cell lines, A549, PC-9, and H1975. Among the cytokines examined by antibody array, C-X-C motif chemokine ligand 2 (CXCL2) increased PD-L1 mRNA expression in these cell lines. CXCL2 is therefore considered to have a potential to induce PD-L1 expression in lung adenocarcinoma cells as a result of an interaction between carcinoma cells and CAFs. These findings did firstly demonstrate that CAFs indirectly influenced tumour immunity through increasing PD-L1 expression in lung adenocarcinoma cells.
C1 [Inoue, Chihiro; Saito, Ryoko; Sasano, Hironobu] Tohoku Univ, Dept Anat Pathol, Grad Sch Med, Sendai, Miyagi 9818575, Japan.
   [Miki, Yasuhiro] Tohoku Univ, Int Res Inst Disaster Sci, Dept Disaster Obstet & Gynecol, Sendai, Miyagi 9808573, Japan.
   [Hata, Shuko] Tohoku Med & Pharmaceut Univ, Fac Med, Div Pathol, Sendai, Miyagi 9818558, Japan.
   [Abe, Jiro] Miyagi Canc Ctr, Dept Thorac Surg, Natori, Miyagi 9811293, Japan.
   [Sato, Ikuro] Miyagi Canc Ctr, Dept Pathol, Natori, Miyagi 9811293, Japan.
   [Okada, Yoshinori] Tohoku Univ, Inst Dev Aging & Canc, Dept Thorac Surg, Sendai, Miyagi 9818575, Japan.
C3 Tohoku University; Tohoku University; Tohoku Medical & Pharmaceutical University; Miyagi Cancer Center; Miyagi Cancer Center; Tohoku University
RP Inoue, C (通讯作者)，Tohoku Univ, Dept Anat Pathol, Grad Sch Med, Sendai, Miyagi 9818575, Japan.
EM chihiro_inoue@med.tohoku.ac.jp
FU Takeda Science Foundation (Osaka, Japan)
CR Al-Alwan LA, 2013, J IMMUNOL, V191, P2731, DOI 10.4049/jimmunol.1203421
   Chen YB, 2014, TUMOR BIOL, V35, P6707, DOI 10.1007/s13277-014-1908-y
   Cheng JT, 2016, ONCOGENESIS, V5, P0, DOI 10.1038/oncsis.2016.7
   Dong HD, 2002, NAT MED, V8, P793, DOI 10.1038/nm730
   Feig C, 2013, P NATL ACAD SCI USA, V110, P20212, DOI 10.1073/pnas.1320318110
   Garcia-Diaz A, 2017, CELL REP, V19, P1189, DOI 10.1016/j.celrep.2017.04.031
   Gato-Canas M, 2017, CELL REP, V20, P1818, DOI 10.1016/j.celrep.2017.07.075
   Harper J, 2014, SEMIN CANCER BIOL, V25, P69, DOI 10.1016/j.semcancer.2013.12.005
   He JB, 2015, SCI REP-UK, V5, P0, DOI 10.1038/srep13110
   Herbst RS, 2016, LANCET, V387, P1540, DOI 10.1016/S0140-6736(15)01281-7
   Horie M, 2012, BIOCHEM BIOPH RES CO, V423, P158, DOI 10.1016/j.bbrc.2012.05.104
   Igarashi T, 2016, ESMO OPEN, V1, P0, DOI 10.1136/esmoopen-2016-000083
   Ji M, 2015, J TRANSL MED, V13, P0, DOI 10.1186/s12967-014-0373-0
   Kalluri R, 2006, NAT REV CANCER, V6, P392, DOI 10.1038/nrc1877
   Kalluri R, 2016, NAT REV CANCER, V16, P582, DOI 10.1038/nrc.2016.73
   Kilvaer TK, 2015, PLOS ONE, V10, P1
   Lastwika KJ, 2016, CANCER RES, V76, P227, DOI 10.1158/0008-5472.CAN-14-3362
   Li CL, 2016, NAT COMMUN, V7, P0, DOI 10.1038/ncomms12574
   Liao D, 2009, PLOS ONE, V4, P0, DOI 10.1371/journal.pone.0007965
   Liu H, 2017, BIOCHEM BIOPH RES CO, V486, P239, DOI 10.1016/j.bbrc.2017.02.128
   Liu JZ, 2007, BLOOD, V110, P296, DOI 10.1182/blood-2006-10-051482
   Liu L, 2016, PLOS ONE, V11, P0, DOI 10.1371/journal.pone.0159947
   Ma C, 2011, SCAND J IMMUNOL, V74, P47, DOI 10.1111/j.1365-3083.2011.02539.x
   Mahale J, 2016, INT J CANCER, V138, P30, DOI 10.1002/ijc.29447
   Marzec M, 2008, P NATL ACAD SCI USA, V105, P20852, DOI 10.1073/pnas.0810958105
   Mezzadra R, 2017, NATURE, V549, P106, DOI 10.1038/nature23669
   Miki Y, 2010, CANCER RES, V70, P6659, DOI 10.1158/0008-5472.CAN-09-4653
   Milara J, 2013, EUR RESPIR J, V41, P1264, DOI 10.1183/09031936.00017712
   Miyashita M, 2014, BREAST CANCER RES TR, V148, P525, DOI 10.1007/s10549-014-3197-y
   Molaeipour Z, 2016, ADV PHARM BULL, V6, P23, DOI 10.15171/apb.2016.05
   Nazareth MR, 2007, J IMMUNOL, V178, P5552, DOI 10.4049/jimmunol.178.9.5552
   Parsa AT, 2007, NAT MED, V13, P84, DOI 10.1038/nm1517
   Rivas-Fuentes S, 2015, J CANCER, V6, P938, DOI 10.7150/jca.12286
   Sasaki H, 2013, BIOMED REP, V1, P93, DOI 10.3892/br.2012.10
   Shukuya T, 2016, J THORAC ONCOL, V11, P976, DOI 10.1016/j.jtho.2016.02.015
   Song XF, 2015, AM J TRANSL RES, V7, P2254
   Tsujino T, 2007, CLIN CANCER RES, V13, P2082, DOI 10.1158/1078-0432.CCR-06-2191
   Viguier M, 2004, J IMMUNOL, V173, P1444, DOI 10.4049/jimmunol.173.2.1444
   Wang W, 2009, CLIN CANCER RES, V15, P6630, DOI 10.1158/1078-0432.CCR-09-1001
   Wu SF, 2017, ONCOTARGET, V8, P16421, DOI 10.18632/oncotarget.14851
   Yamashita M, 2012, BREAST CANCER-TOKYO, V19, P170, DOI 10.1007/s12282-010-0234-5
   Yoshida T, 2015, CLIN CANCER RES, V21, P642, DOI 10.1158/1078-0432.CCR-14-0846
   Yu H, 2016, J THORAC ONCOL, V11, P964, DOI 10.1016/j.jtho.2016.04.014
NR 43
TC 43
Z9 45
U1 0
U2 11
PU MDPI
PI BASEL
PA ST ALBAN-ANLAGE 66, CH-4052 BASEL, SWITZERLAND
SN 
EI 2072-6694
J9 CANCERS
JI Cancers
PD SEP 15
PY 2019
VL 11
IS 9
BP 
EP 
DI 10.3390/cancers11091257
PG 16
WC Oncology
SC Oncology
GA JD1EW
UT WOS:000489719000042
PM 31462002
DA 2023-09-23
ER

PT J
AU Yamao, T
   Yamashita, Y
   Yamamura, K
   Nakao, Y
   Tsukamoto, M
   Nakagawa, S
   Okabe, H
   Hayashi, H
   Imai, K
   Baba, H
AF Yamao, Takanobu
   Yamashita, Yo-ichi
   Yamamura, Kensuke
   Nakao, Yosuke
   Tsukamoto, Masayo
   Nakagawa, Shigeki
   Okabe, Hirohisa
   Hayashi, Hiromitsu
   Imai, Katsunori
   Baba, Hideo
TI Cellular Senescence, Represented by Expression of Caveolin-1, in Cancer-Associated Fibroblasts Promotes Tumor Invasion in Pancreatic Cancer
SO ANNALS OF SURGICAL ONCOLOGY
LA English
DT Article
ID stellate cells; microenvironment; adenocarcinoma; gemcitabine; survival
AB Background. The role of senescence of cancer-associated fibroblasts (CAFs) in the development of cancer is controversial. In this study, we investigated whether cellular senescence of CAFs, represented by CAV1 expression, affects tumor progression in pancreatic cancers (PC). Methods. Because CAV1 plays a major role in cellular senescence, we used CAV1 expression to monitor cellular senescence. A total of 157 consecutive patients with PC who underwent curative resection were enrolled in the study. Patients were divided into two groups according to CAV1 expression in CAFs by immunohistochemistry. We investigated the relationship between the CAV1 expression in CAFs and the patients' clinicopathological characteristics, including survival. We also established ten CAFs cell lines using PC clinical samples and chose one of them to knock down CAV1 expression. Finally, we cultured a PC cell line (MIAPaCa-2) in CAF-conditioned medium (CM). Results. Regarding patients' clinicopathological characteristics, the serum levels of carbohydrate antigen 19-9 and the rate of advanced tumor stage (pT2, 3, and 4) were significantly higher in the high-CAV1 group. The high-CAV1 group had significantly worse outcomes in both overall and disease-free survival (p<0.01). Additionally, in co-culture assays using CAFs-CM and MIAPaCa-2 cells, we found that knockdown of CAV1 in CAFs negatively affected the invasion of PC cells. Conclusions. In PC, CAV1 expression in CAFs is associated with patients' poor prognosis and the downregulation of CAV1 in CAFs reduces the invasiveness of PC cells. Therefore, CAV1 of CAFs might be a new target for the treatment of PC.
C1 [Yamao, Takanobu; Yamashita, Yo-ichi; Yamamura, Kensuke; Nakao, Yosuke; Tsukamoto, Masayo; Nakagawa, Shigeki; Okabe, Hirohisa; Hayashi, Hiromitsu; Imai, Katsunori; Baba, Hideo] Kumamoto Univ, Grad Sch Life Sci, Dept Surg Gastroenterol, Kumamoto, Japan.
   [Baba, Hideo] Kumamoto Univ, Fac Life Sci, Ctr Metab Regulat Hlth Aging, Kumamoto, Japan.
C3 Kumamoto University; Kumamoto University
RP Baba, H (通讯作者)，Kumamoto Univ, Grad Sch Life Sci, Dept Surg Gastroenterol, Kumamoto, Japan.; Baba, H (通讯作者)，Kumamoto Univ, Fac Life Sci, Ctr Metab Regulat Hlth Aging, Kumamoto, Japan.
EM hdobaba@kumamoto-u.ac.jp
CR Arima K, 2018, CANCER SCI, V109, P462, DOI 10.1111/cas.13467
   Bartholomew JN, 2009, CANCER RES, V69, P2878, DOI 10.1158/0008-5472.CAN-08-2857
   Carapuca EF, 2016, J PATHOL, V239, P286, DOI 10.1002/path.4727
   de Palma M, 2017, NAT REV CANCER, V17, P457, DOI 10.1038/nrc.2017.51
   Elkhattouti A, 2015, FRONT ONCOL, V5, P0, DOI 10.3389/fonc.2015.00158
   Erkan M, 2008, CLIN GASTROENTEROL H, V6, P1155, DOI 10.1016/j.cgh.2008.05.006
   Ferlay J, 2015, INT J CANCER, V136, PE359, DOI 10.1002/ijc.29210
   Foucher ED, 2018, FRONT IMMUNOL, V9, P0, DOI 10.3389/fimmu.2018.01044
   Fujimoto T, 2000, J CELL SCI, V113, P3509
   Goetz JG, 2011, CELL, V146, P148, DOI 10.1016/j.cell.2011.05.040
   Hansen CG, 2010, TRENDS CELL BIOL, V20, P177, DOI 10.1016/j.tcb.2010.01.005
   Hassona Y, 2014, BRIT J CANCER, V111, P1230, DOI 10.1038/bjc.2014.438
   Hingorani SR, 2016, CLIN CANCER RES, V22, P2848, DOI 10.1158/1078-0432.CCR-15-2010
   Infante JR, 2007, J CLIN ONCOL, V25, P319, DOI 10.1200/JCO.2006.07.8824
   Ishimoto T, 2017, GASTROENTEROLOGY, V153, P191, DOI 10.1053/j.gastro.2017.03.046
   Karakasheva TA, 2018, CANCER RES, V78, P4957, DOI 10.1158/0008-5472.CAN-17-2268
   Kawase T, 2015, BMC GASTROENTEROL, V15, P0, DOI 10.1186/s12876-015-0340-0
   Kogo H, 2004, J BIOL CHEM, V279, P25574, DOI 10.1074/jbc.M310807200
   Mace TA, 2013, CANCER RES, V73, P3007, DOI 10.1158/0008-5472.CAN-12-4601
   Marchegiani G, 2017, ANN SURG, V266, P142, DOI 10.1097/SLA.0000000000001837
   Martinez-Outschoorn UE, 2015, NAT REV CANCER, V15, P225, DOI 10.1038/nrc3915
   Martinez-Outschoorn UE, 2014, SEMIN CANCER BIOL, V25, P47, DOI 10.1016/j.semcancer.2014.01.005
   Meng ZW, 2017, MEDICINE, V96, P0, DOI 10.1097/MD.0000000000007891
   Nagarsheth N, 2017, NAT REV IMMUNOL, V17, P559, DOI 10.1038/nri.2017.49
   Nagathihalli NS, 2015, GASTROENTEROLOGY, V149, P1932, DOI 10.1053/j.gastro.2015.07.058
   Okabe H, 2012, INT J CANCER, V131, P2234, DOI 10.1002/ijc.27496
   Parton RG, 2013, NAT REV MOL CELL BIO, V14, P98, DOI 10.1038/nrm3512
   Pazolli E, 2012, CANCER RES, V72, P2251, DOI 10.1158/0008-5472.CAN-11-3386
   Seo YD, 2017, CANCER GENE THER, V24, P106, DOI 10.1038/cgt.2016.66
   Shan T, 2014, PLOS ONE, V9, P0, DOI 10.1371/journal.pone.0097239
   Shen XJ, 2015, INT J BIOL SCI, V11, P370, DOI 10.7150/ijbs.10666
   Shi YF, 2017, NAT REV DRUG DISCOV, V16, P35, DOI 10.1038/nrd.2016.193
   Shimizu K, 2017, J CANCER RES CLIN, V143, P321, DOI 10.1007/s00432-016-2285-2
   Simpkins SA, 2012, J PATHOL, V227, P490, DOI 10.1002/path.4034
   Sugihara H, 2015, MED ONCOL, V32, P0, DOI 10.1007/s12032-015-0618-7
   Volonte D, 2018, J BIOL CHEM, V293, P1794, DOI 10.1074/jbc.M117.815902
   von Ahrens D, 2017, J HEMATOL ONCOL, V10, P0, DOI 10.1186/s13045-017-0448-5
   Von Hoff DD, 2011, J CLIN ONCOL, V29, P4548, DOI 10.1200/JCO.2011.36.5742
   Wang SW, 2012, BREAST CARE, V7, P477, DOI 10.1159/000345464
   Wang T, 2017, MOL CANCER RES, V15, P3, DOI 10.1158/1541-7786.MCR-16-0192
   Williams TM, 2004, J BIOL CHEM, V279, P51630, DOI 10.1074/jbc.M409214200
   Winter JM, 2012, ANN SURG ONCOL, V19, P169, DOI 10.1245/s10434-011-1900-3
   Witkiewicz AK, 2012, CELL CYCLE, V11, P1108, DOI 10.4161/cc.11.6.19530
   Wu YS, 2017, BBA-GEN SUBJECTS, V1861, P296, DOI 10.1016/j.bbagen.2016.10.006
   Yagi T, 2019, ANN SURG, V269, P471, DOI 10.1097/SLA.0000000000002616
   Yamaguchi T, 2016, NAT COMMUN, V7, P0, DOI 10.1038/ncomms10060
   Zheng B, 2016, MOL CARCINOGEN, V55, P1560, DOI 10.1002/mc.22409
   Zou HF, 2011, MECH AGEING DEV, V132, P533, DOI 10.1016/j.mad.2011.11.001
NR 48
TC 30
Z9 34
U1 0
U2 9
PU SPRINGER
PI NEW YORK
PA 233 SPRING ST, NEW YORK, NY 10013 USA
SN 1068-9265
EI 1534-4681
J9 ANN SURG ONCOL
JI Ann. Surg. Oncol.
PD MAY 15
PY 2019
VL 26
IS 5
BP 1552
EP 1559
DI 10.1245/s10434-019-07266-2
PG 8
WC Oncology; Surgery
SC Oncology; Surgery
GA HT7DY
UT WOS:000464726300056
PM 30805811
DA 2023-09-23
ER

PT J
AU Berzaghi, R
   Ahktar, MA
   Islam, A
   Pedersen, BD
   Hellevik, T
   Martinez-Zubiaurre, I
AF Berzaghi, Rodrigo
   Ahktar, Muhammad Asad
   Islam, Ashraful
   Pedersen, Brede D.
   Hellevik, Turid
   Martinez-Zubiaurre, Inigo
TI Fibroblast-Mediated Immunoregulation of Macrophage Function Is Maintained after Irradiation
SO CANCERS
LA English
DT Article
DE cancer-associated fibroblasts; CAFs; ionizing radiation; radiotherapy; macrophages; immunoregulation; immunosuppression
ID cancer-associated fibroblasts; stromal fibroblasts; m2 macrophages; arginase-i; promote; radiation; cells; expression; carcinoma; microenvironment
AB The abilities of cancer-associated fibroblasts (CAFs) to regulate immune responses in the context of radiotherapy remain largely unknown. This study was undertaken to determine whether ionizing radiation alters the CAF-mediated immunoregulatory effects on macrophages. CAFs were isolated from freshly-resected non-small cell lung cancer tumors, while monocyte-derived macrophages were prepared from peripheral blood of healthy donors. Experimental settings included both (CAF-macrophage) co-cultures and incubations of M0 and M1-macrophages in the presence of CAF-conditioned medium (CAF-CM). Functional assays to study macrophage polarization/activation included the expression of cell surface markers, production of nitric oxide, secretion of inflammatory cytokines and migratory capacity. We show that CAFs promote changes in MO-macrophages that harmonize with both M1-and M2-phenotypes. Additionally, CAFs inhibit pro-inflammatory features of M1-macrophages by reducing nitric oxide production, pro-inflammatory cytokines, migration, and Ml-surface markers expression. Radiation delivered as single-high dose or in fractioned regimens did not modify the immunoregulatory features exerted by CAFs over macrophages in vitro. Protein expression analyses of CAF supernatants showed that irradiated and non-irradiated CAFs produce approximately the same protein levels of immunoregulators. Thus, CAF-derived soluble factors mediate measurable changes on uncommitted macrophages and down-regulate pro-inflammatory features of M1-polarized macrophages. Notably, ionizing radiation does not curtail the CAF-mediated immunosuppressive effects.
C1 [Berzaghi, Rodrigo; Ahktar, Muhammad Asad; Islam, Ashraful; Martinez-Zubiaurre, Inigo] UiT Arctic Univ Norway, Fac Hlth Sci, Dept Clin Med, N-9037 Tromso, Norway.
   [Pedersen, Brede D.; Hellevik, Turid] Univ Hosp Northern Norway, Dept Radiat Oncol, N-9038 Tromso, Norway.
C3 UiT The Arctic University of Tromso; UiT The Arctic University of Tromso; University Hospital of North Norway
RP Martinez-Zubiaurre, I (通讯作者)，UiT Arctic Univ Norway, Fac Hlth Sci, Dept Clin Med, N-9037 Tromso, Norway.
EM rodrigo.berzaghi@uit.no; drasadakhtar2@gmail.com; ashraful.islam@uit.no; Brede.dille.pedersen@unn.no; Turid.Hellevik@unn.no; inigo.martinez@uit.no
FU Norwegian Cancer Society; Aakre foundation at UiT; UiT, The Arctic University of Norway
CR Augsten M, 2014, FRONT ONCOL, V4, P0, DOI 10.3389/fonc.2014.00062
   Ayoub M, 2019, SCI REP-UK, V9, P0, DOI 10.1038/s41598-019-42864-w
   Barker HE, 2015, NAT REV CANCER, V15, P409, DOI 10.1038/nrc3958
   Chanteux H, 2007, RESP RES, V8, P0, DOI 10.1186/1465-9921-8-71
   Comito G, 2014, ONCOGENE, V33, P2423, DOI 10.1038/onc.2013.191
   Crittenden MR, 2014, RADIAT RES, V182, P182, DOI 10.1667/RR13493.1
   Demaria S, 2016, TRENDS CANCER, V2, P286, DOI 10.1016/j.trecan.2016.05.002
   Erez N, 2010, CANCER CELL, V17, P135, DOI 10.1016/j.ccr.2009.12.041
   Formenti SC, 2009, LANCET ONCOL, V10, P718, DOI 10.1016/S1470-2045(09)70082-8
   Fujii N, 2012, J ORAL PATHOL MED, V41, P444, DOI 10.1111/j.1600-0714.2012.01127.x
   Gorchs L, 2015, FRONT ONCOL, V5, P0, DOI 10.3389/fonc.2015.00087
   Grinde MT, 2017, SCI REP-UK, V7, P0, DOI 10.1038/srep46714
   Harper J, 2014, SEMIN CANCER BIOL, V25, P69, DOI 10.1016/j.semcancer.2013.12.005
   Hellevik T, 2014, FRONT ONCOL, V4, P0, DOI 10.3389/fonc.2014.00001
   Hellevik T, 2013, TRANSL ONCOL, V6, P66, DOI 10.1593/tlo.12349
   Hellevik T, 2012, RADIAT ONCOL, V7, P0, DOI 10.1186/1748-717X-7-59
   Herrera M, 2013, CANCER SCI, V104, P437, DOI 10.1111/cas.12096
   Hildebrandt G, 2003, INT J RADIAT BIOL, V79, P993, DOI 10.1080/09553000310001636639
   Jaguin M, 2013, CELL IMMUNOL, V281, P51, DOI 10.1016/j.cellimm.2013.01.010
   Joshi S, 2019, J ONCOL, V2019, P0, DOI 10.1155/2019/5245034
   Kalluri R, 2006, NAT REV CANCER, V6, P392, DOI 10.1038/nrc1877
   Kalluri R, 2016, NAT REV CANCER, V16, P582, DOI 10.1038/nrc.2016.73
   Kang J, 2016, J IMMUNOTHER CANCER, V4, P0, DOI 10.1186/s40425-016-0156-7
   Ko EC, 2018, ADV RADIAT ONCOL, V3, P486, DOI 10.1016/j.adro.2018.08.021
   Ko EC, 2018, THER ADV MED ONCOL, V10, P1, DOI 10.1177/1758835918768240
   Li DD, 2016, AM J CANCER RES, V6, P2192
   Mace TA, 2013, CANCER RES, V73, P3007, DOI 10.1158/0008-5472.CAN-12-4601
   Martinez FO, 2014, F1000PRIME REP, V6, P13, DOI 10.12703/P6-13
   Martinez-Zubiaurre I, 2018, FRONT IMMUNOL, V9, P0, DOI 10.3389/fimmu.2018.01679
   Mills CD, 2000, J IMMUNOL, V164, P6166, DOI 10.4049/jimmunol.164.12.6166
   Mills CD, 2014, J INNATE IMMUN, V6, P716, DOI 10.1159/000364945
   Muraro E, 2017, FRONT IMMUNOL, V8, P0, DOI 10.3389/fimmu.2017.01476
   Nazareth MR, 2007, J IMMUNOL, V178, P5552, DOI 10.4049/jimmunol.178.9.5552
   Ohuchida K, 2004, CANCER RES, V64, P3215, DOI 10.1158/0008-5472.CAN-03-2464
   Orimo A, 2006, CELL CYCLE, V5, P1597, DOI 10.4161/cc.5.15.3112
   Paulsson J, 2014, SEMIN CANCER BIOL, V25, P61, DOI 10.1016/j.semcancer.2014.02.006
   Pietras K, 2001, CANCER RES, V61, P2929
   Pinto AT, 2016, PLOS ONE, V11, P0, DOI 10.1371/journal.pone.0160891
   Sathyanarayanan V, 2015, MOL ONCOL, V9, P2043, DOI 10.1016/j.molonc.2015.10.009
   Servais C, 2013, J PATHOL, V229, P198, DOI 10.1002/path.4103
   Tachiiri S, 2006, INT J RADIAT ONCOL, V64, P272, DOI 10.1016/j.ijrobp.2005.08.030
   Takahashi H, 2017, ONCOTARGET, V8, P8633, DOI 10.18632/oncotarget.14374
   Tommelein J, 2018, CANCER RES, V78, P659, DOI 10.1158/0008-5472.CAN-17-0524
   Tsai CS, 2007, INT J RADIAT ONCOL, V68, P499, DOI 10.1016/j.ijrobp.2007.01.041
   van den Heuvel MM, 2015, J TRANSL MED, V13, P0, DOI 10.1186/s12967-015-0397-0
   Walle T, 2018, THER ADV MED ONCOL, V10, P0, DOI 10.1177/1758834017742575
   Wang YF, 2018, FRONT PHARMACOL, V9, P0, DOI 10.3389/fphar.2018.00185
   Wynn TA, 2013, NATURE, V496, P445, DOI 10.1038/nature12034
   Xuan WJ, 2015, J LEUKOCYTE BIOL, V97, P61, DOI 10.1189/jlb.1A0314-170R
   Zhang AB, 2017, CANCER MED-US, V6, P463, DOI 10.1002/cam4.993
   Zhang JH, 2011, AM J PATHOL, V178, P382, DOI 10.1016/j.ajpath.2010.11.017
   Zhang RS, 2019, CELL DEATH DIS, V10, P0, DOI 10.1038/s41419-019-1435-2
   Zhou J, 2018, J CANCER, V9, P4635, DOI 10.7150/jca.28583
   Ziani L, 2018, FRONT IMMUNOL, V9, P0, DOI 10.3389/fimmu.2018.00414
NR 54
TC 18
Z9 18
U1 0
U2 8
PU MDPI
PI BASEL
PA ST ALBAN-ANLAGE 66, CH-4052 BASEL, SWITZERLAND
SN 
EI 2072-6694
J9 CANCERS
JI Cancers
PD MAY 15
PY 2019
VL 11
IS 5
BP 
EP 
DI 10.3390/cancers11050689
PG 18
WC Oncology
SC Oncology
GA IF0AP
UT WOS:000472738300102
PM 31108906
DA 2023-09-23
ER

PT J
AU Wang, Q
   Zhang, YC
   Zhu, LF
   Pan, L
   Yu, M
   Shen, WL
   Li, B
   Zhang, W
   Liu, LK
AF Wang, Qiong
   Zhang, Yu-Chao
   Zhu, Li-Fang
   Pan, Lu
   Yu, Miao
   Shen, Wei-Li
   Li, Bang
   Zhang, Wei
   Liu, Lai-Kui
TI Heat shock factor 1 in cancer-associated fibroblasts is a potential prognostic factor and drives progression of oral squamous cell carcinoma
SO CANCER SCIENCE
LA English
DT Article
DE cancer-associated fibroblast; heat shock factor 1; invasion; migration; oral squamous cell carcinoma
ID mesenchymal transition; poor-prognosis; clinicopathological features; hsf1; expression; microenvironment; overexpression; macrophages; stress; roles
AB Heat shock factor 1 (HSF1) is highly expressed in various malignancies and is a potential modulator of tumor progression. Emerging evidence suggests that HSF1 activation in stromal cells is closely related to poor patient prognosis. However, the role of HSF1 in oral squamous cell carcinoma (OSCC) remains elusive. We aimed to investigate the function of HSF1 in cancer-associated fibroblasts (CAFs) of the tumor microenvironment (TME) and in tumor development. In the present study, we found that HSF1 was highly expressed in both CAFs and tumor cells, and was significantly correlated with poor prognosis and overall survival. Moreover, HSF1 overexpression in CAFs resulted in a fibroblast-like phenotype of Cal27 cells, induced epithelial-mesenchymal transition (EMT), and promoted proliferation, migration and invasion in Cal27 cells. HSF1 knockdown attenuated features of CAFs and reduced EMT, proliferation, migration and invasion in Cal27 cells. Furthermore, HSF1 in CAFs promoted tumor growth innudemice. Taken together, these data suggest that HSF1 expression in CAFs drive OSCC progression, and could serve as an independent prognostic marker of patients with OSCC. Thus, HSF1 is a potent mediator of OSCC malignancy.
C1 [Wang, Qiong; Zhang, Yu-Chao; Zhu, Li-Fang; Pan, Lu; Yu, Miao; Shen, Wei-Li; Li, Bang; Zhang, Wei; Liu, Lai-Kui] Nanjing Med Univ, Jiangsu Key Lab Oral Dis, Nanjing, Jiangsu, Peoples R China.
   [Wang, Qiong; Pan, Lu; Yu, Miao; Shen, Wei-Li; Zhang, Wei; Liu, Lai-Kui] Nanjing Med Univ, Affiliated Stomatol Hosp, Dept Basic Sci Stomatol, Nanjing, Jiangsu, Peoples R China.
   [Zhang, Yu-Chao] Nanjing Med Univ, Affiliated Stomatol Hosp, Dept Oral & Maxillofacial Surg, Nanjing, Jiangsu, Peoples R China.
   [Pan, Lu] Soochow Univ, Affiliated Hosp 1, Dept Stomatol, Suzhou, Peoples R China.
   [Li, Bang] Hefei Stomatol Hosp, Dept Orthodont Stomatol, Hefei, Anhui, Peoples R China.
C3 Nanjing Medical University; Nanjing Medical University; Nanjing Medical University; Soochow University - China
RP Liu, LK (通讯作者)，Nanjing Med Univ, Affiliated Stomatol Hosp, Dept Basic Sci Stomatol, Nanjing, Jiangsu, Peoples R China.
EM my_yunkong@njmu.edu.cn
FU Priority Academic Program Development of Jiangsu Higher Education Institutions (PAPD) [2018-87]; Key Project of Health Department of Jiangsu Province [CXTDA2017036]; Natural Science Foundation of Jiangsu Province [BK20171483]
CR Akerfelt M, 2010, NAT REV MOL CELL BIO, V11, P545, DOI 10.1038/nrm2938
   Augsten M, 2014, FRONT ONCOL, V4, P0, DOI 10.3389/fonc.2014.00062
   Carpenter RL, 2015, ONCOGENE, V34, P546, DOI 10.1038/onc.2013.582
   Chuma M, 2014, CARCINOGENESIS, V35, P272, DOI 10.1093/carcin/bgt343
   Dai C, 2016, TRENDS CELL BIOL, V26, P17, DOI 10.1016/j.tcb.2015.10.011
   Dai CK, 2012, J CELL PHYSIOL, V227, P2982, DOI 10.1002/jcp.24017
   De Francesco EM, 2013, BREAST CANCER RES, V15, P0, DOI 10.1186/bcr3458
   Dourado MR, 2018, J ORAL PATHOL MED, V47, P443, DOI 10.1111/jop.12623
   Fan Y, 2014, ASIAN PAC J CANCER P, V15, P8887, DOI 10.7314/APJCP.2014.15.20.8887
   Fujii N, 2012, J ORAL PATHOL MED, V41, P444, DOI 10.1111/j.1600-0714.2012.01127.x
   Hanahan D, 2011, CELL, V144, P646, DOI 10.1016/j.cell.2011.02.013
   Hoang AT, 2000, AM J PATHOL, V156, P857, DOI 10.1016/S0002-9440(10)64954-1
   Home T, 2015, CANCER RES, V75, P907, DOI 10.1158/0008-5472.CAN-14-2905
   Hu Y, 2016, J EXP CLIN CANC RES, V35, P0, DOI 10.1186/s13046-015-0281-z
   Ishii G, 2016, ADV DRUG DELIVER REV, V99, P186, DOI 10.1016/j.addr.2015.07.007
   Ishiwata J, 2012, INT J ONCOL, V40, P47, DOI 10.3892/ijo.2011.1178
   Kalluri R, 2016, NAT REV CANCER, V16, P582, DOI 10.1038/nrc.2016.73
   Kato T, 2018, CLIN CANCER RES, V24, P4820, DOI 10.1158/1078-0432.CCR-18-0205
   Kolokythas A, 2013, J ORAL PATHOL MED, V42, P663, DOI 10.1111/jop.12068
   Kubo N, 2016, WORLD J GASTROENTERO, V22, P6841, DOI 10.3748/wjg.v22.i30.6841
   Liao YH, 2015, J TRANSL MED, V13, P0, DOI 10.1186/s12967-015-0703-x
   Liotta LA, 2001, NATURE, V411, P375, DOI 10.1038/35077241
   Liu LK, 2010, MODERN PATHOL, V23, P213, DOI 10.1038/modpathol.2009.160
   Martinez-Outschoorn UE, 2014, SEMIN CANCER BIOL, V25, P47, DOI 10.1016/j.semcancer.2014.01.005
   Mitra AK, 2012, CANCER DISCOV, V2, P1100, DOI 10.1158/2159-8290.CD-12-0206
   Nishishita R, 2018, ONCOL LETT, V15, P6195, DOI 10.3892/ol.2018.8097
   Pang WJ, 2015, CANCER SCI, V106, P1362, DOI 10.1111/cas.12747
   Qiao AX, 2016, FRONT MED-PRC, V10, P33, DOI 10.1007/s11684-016-0431-5
   Rasanen K, 2010, EXP CELL RES, V316, P2713, DOI 10.1016/j.yexcr.2010.04.032
   Richter K, 2010, MOL CELL, V40, P253, DOI 10.1016/j.molcel.2010.10.006
   Santagata S, 2011, P NATL ACAD SCI USA, V108, P18378, DOI 10.1073/pnas.1115031108
   Scherz-Shouval R, 2014, CELL, V158, P564, DOI 10.1016/j.cell.2014.05.045
   Severino P, 2015, BMC MED GENOMICS, V8, P0, DOI 10.1186/s12920-015-0102-4
   Shiga K, 2015, CANCERS, V7, P2443, DOI 10.3390/cancers7040902
   Toma-Jonik A, 2015, CELL SIGNAL, V27, P394, DOI 10.1016/j.cellsig.2014.11.029
   Torres S, 2013, CLIN CANCER RES, V19, P6006, DOI 10.1158/1078-0432.CCR-13-1130
   Tsukao Y, 2017, ONCOL LETT, V13, P1819, DOI 10.3892/ol.2017.5637
   Vihervaara A, 2014, J CELL SCI, V127, P261, DOI 10.1242/jcs.132605
   Wang C, 2016, INT J CANCER, V138, P1824, DOI 10.1002/ijc.29723
   Wang MN, 2017, J CANCER, V8, P761, DOI 10.7150/jca.17648
   Yang JN, 2016, CANCER LETT, V383, P18, DOI 10.1016/j.canlet.2016.09.012
   Yang ZY, 2018, CANCER LETT, V415, P20, DOI 10.1016/j.canlet.2017.11.026
   Yurugi Y, 2017, ANTICANCER RES, V37, P207, DOI 10.21873/anticanres.11308
   Zhou B, 2014, J ORAL PATHOL MED, V43, P585, DOI 10.1111/jop.12172
   Zhu LF, 2012, LAB INVEST, V92, P744, DOI 10.1038/labinvest.2012.8
NR 45
TC 7
Z9 7
U1 1
U2 7
PU WILEY
PI HOBOKEN
PA 111 RIVER ST, HOBOKEN 07030-5774, NJ USA
SN 1347-9032
EI 1349-7006
J9 CANCER SCI
JI Cancer Sci.
PD MAY 15
PY 2019
VL 110
IS 5
BP 1790
EP 1803
DI 10.1111/cas.13991
PG 14
WC Oncology
SC Oncology
GA IC5OO
UT WOS:000471017800028
PM 30843645
DA 2023-09-23
ER

PT J
AU Ma, J
   Song, X
   Xu, XW
   Mou, YP
AF Ma, Jun
   Song, Xiao
   Xu, Xiaowu
   Mou, Yiping
TI Cancer-Associated Fibroblasts Promote the Chemo-resistance in Gastric Cancer through Secreting IL-11 Targeting JAK/STAT3/Bcl2 Pathway
SO CANCER RESEARCH AND TREATMENT
LA English
DT Article
DE Cancer-associated fibroblasts; Stomach noplasms; Drug resistance; Interleukin-11; JAK/STAT3
ID mediated drug-resistance; interleukin-11 il-11; microenvironment; progression; carcinoma; growth; roles; stat3
AB Purpose Our aim was to detect the potential role of interleukin 11 (IL-11) in the development of chemo-resistance in gastric cancer and to reveal the mechanism involved in the process. Materials and Methods Here, we used flow cytometry to examine the percentage of cancer-associated-fibroblasts in tumor samples from chemo-resistant and -sensitive gastric cancer patients. Using MU assay, we detected the cell viability under different conditions. Using quantitative real-time polymerase chain reaction and Western blotting, we determined the target expressions in mRNA and protein levels. We also performed immunohistochemistry and immunofluorescence to detect the target proteins under different conditions. Animal models were constructed to verify the potential role of IL-11 in chemo-resistant develop in vivo. Results Herein, we observed enriched cancer associated fibroblasts in drug resistant tumor tissues from gastric patients. Those fibroblasts facilitate the chemotherapeutic drugs resistance development through the secretion of IL-11, which activates the IL-11/IL-11R/gp130/JAK/STAT3 anti-apoptosis signaling pathway in gastric cancer cells. We found that the combination of chemotherapeutic drugs and JAK inhibitor overcomes the resistance and increases the survival of mice with gastric cancer xenografts. Conclusion Our results demonstrated that IL-11 contributed to the obtain of resistance to chemotherapy drugs through gp130/JAK/STAT3/Bcl2 pathway, and targeting the IL-11 signaling pathway induced by fibroblasts might be a promising strategy to overcome the multi-drugs resistant cancer in clinic.
C1 [Ma, Jun; Xu, Xiaowu; Mou, Yiping] Hangzhou Med Coll, Zhejiang Prov Peoples Hosp, Dept Gastrointestinal & Pancreat Surg, Peoples Hosp, 158 Shangtang Rd, Hangzhou, Zhejiang, Peoples R China.
   [Ma, Jun; Xu, Xiaowu; Mou, Yiping] Key Lab Gastroenterol Zhejiang Prov, Hangzhou 310014, Zhejiang, Peoples R China.
   [Song, Xiao] Ningbo 2 Hosp, Dept Gen Surg, Ningbo, Zhejiang, Peoples R China.
C3 Hangzhou Medical College; Zhejiang Provincial People's Hospital
RP Mou, YP (通讯作者)，Hangzhou Med Coll, Zhejiang Prov Peoples Hosp, Dept Gastrointestinal & Pancreat Surg, Peoples Hosp, 158 Shangtang Rd, Hangzhou, Zhejiang, Peoples R China.; Mou, YP (通讯作者)，Key Lab Gastroenterol Zhejiang Prov, Hangzhou 310014, Zhejiang, Peoples R China.
EM yp66self@163.com
FU natural science foundation of Zhejiang Province [LY15H160030]
CR Baudino Troy A, 2015, CURR DRUG DISCOV TECHNOL, V12, P3
   Cavaco A, 2017, INT J MOL SCI, V18, P0, DOI 10.3390/ijms18112355
   Chen WQ, 2016, CA-CANCER J CLIN, V66, P115, DOI 10.3322/caac.21338
   Chua ACG, 2013, PLOS ONE, V8, P0, DOI 10.1371/journal.pone.0078850
   Coley HM, 2010, METHODS MOL BIOL, V596, P341, DOI 10.1007/978-1-60761-416-6_15
   Danhier F, 2010, J CONTROL RELEASE, V148, P135, DOI 10.1016/j.jconrel.2010.08.027
   De Araujo RF, 2018, INT J ONCOL, V52, P189, DOI 10.3892/ijo.2017.4179
   Ernst M, 2008, J CLIN INVEST, V118, P1727, DOI 10.1172/JCI34944
   Flach EH, 2011, MOL PHARMACEUT, V8, P2039, DOI 10.1021/mp200421k
   Gal P, 2017, MOLECULES, V22, P0, DOI 10.3390/molecules22111818
   Guerriero L, 2017, ONCOTARGET, V8, P80393, DOI 10.18632/oncotarget.18902
   Holohan C, 2013, NAT REV CANCER, V13, P714, DOI 10.1038/nrc3599
   Hwang RF, 2008, CANCER RES, V68, P918, DOI 10.1158/0008-5472.CAN-07-5714
   Johnson P, 2016, JOVE-J VIS EXP, V0, P0, DOI DOI 10.3791/53691
   Johnston A, 2011, J IMMUNOL, V186, P2613, DOI 10.4049/jimmunol.1003162
   Johnstone CN, 2015, CYTOKINE GROWTH F R, V26, P489, DOI 10.1016/j.cytogfr.2015.07.015
   Juan TY, 2009, CLIN CANCER RES, V15, P4600, DOI 10.1158/1078-0432.CCR-09-0090
   Kikuchi K, 2017, BREAST CANCER RES TR, V166, P709, DOI 10.1007/s10549-017-4464-5
   Meads MB, 2009, NAT REV CANCER, V9, P665, DOI 10.1038/nrc2714
   Nakayama T, 2007, INT J ONCOL, V30, P825
   Paraiso KHT, 2013, BIOCHEM PHARMACOL, V85, P1033, DOI 10.1016/j.bcp.2013.01.018
   Putoczki TL, 2015, IMMUNOTHERAPY-UK, V7, P441, DOI 10.2217/IMT.15.17
   Quail DF, 2013, NAT MED, V19, P1423, DOI 10.1038/nm.3394
   Ren CL, 2014, TUMOR BIOL, V35, P11467, DOI 10.1007/s13277-014-2459-y
   Sanchez-Lopez E, 2016, ONCOGENE, V35, P2634, DOI 10.1038/onc.2015.326
   Setrerrahmane S, 2017, MOL CANCER, V16, P0, DOI 10.1186/s12943-017-0721-9
   Straussman R, 2012, NATURE, V487, P500, DOI 10.1038/nature11183
   Sun Y, 2012, NAT MED, V18, P1359, DOI 10.1038/nm.2890
   Tao LL, 2016, SCI REP-UK, V6, P0, DOI 10.1038/srep38408
   Turner N, 2010, NAT REV CANCER, V10, P116, DOI 10.1038/nrc2780
   Varas-Godoy M, 2017, STEM CELLS INT, V2017, P0, DOI 10.1155/2017/5263974
   Yu Y, 2014, BRIT J CANCER, V110, P724, DOI 10.1038/bjc.2013.768
   Zheng H, 2016, SCI REP-UK, V6, P0, DOI 10.1038/srep37070
   Zhu W, 2012, INT J PHARMACEUT, V437, P11, DOI 10.1016/j.ijpharm.2012.08.007
NR 34
TC 46
Z9 50
U1 2
U2 14
PU KOREAN CANCER ASSOCIATION
PI SEOUL
PA RM 1824, GWANGHWAMUN OFFICIA, 92 SAEMUNAN-RO, JONGNO-GU, SEOUL, 110-999, SOUTH KOREA
SN 1598-2998
EI 2005-9256
J9 CANCER RES TREAT
JI Cancer Res. Treat.
PD JAN 15
PY 2019
VL 51
IS 1
BP 194
EP 210
DI 10.4143/crt.2018.031
PG 17
WC Oncology
SC Oncology
GA HH0WC
UT WOS:000455439600021
PM 29690750
DA 2023-09-23
ER

PT J
AU Yan, LL
   Liu, BN
AF Yan, Lingli
   Liu, Bainan
TI Critical factors in chimeric antigen receptor-modified T-cell (CAR-T) therapy for solid tumors
SO ONCOTARGETS AND THERAPY
LA English
DT Review
DE chimeric antigen receptor-modified T cell; immunotherapy; solid tumor; tumor environment; anti-tumor effects
ID cancer-associated fibroblasts; b-cell; clinical development; antitumor-activity; suppressor-cells; dendritic cells; immunotherapy; lymphocytes; heterogeneity; cd8(+)
AB The success of chimeric antigen receptor-modified T-cell (CAR-T) therapy for B-cell lymphocyte malignancies targeting CD19 places it in a rapidly growing field in cancer immunotherapy for both hematological and solid tumors. However, the two types of tumor are quite different in the following respects. Solid tumors are characterized by complex vasculatures and matrix barriers that significantly affect T-cell functions and migration. Moreover, various immunosuppressive molecules expressed in the tumor microenvironment can impede T-cell activation, and the high metabolic rate of tumors competitively suppresses the metabolism of immune cells. All these factors will exert their influences on the development of a cancer, which is a dynamic balance between the host's immune system and the tumor. At present, solid tumors are treated primarily by surgical resection combined with radiotherapy and chemotherapy, a treatment process that is painful and not always effective. With advantages over traditional treatments, the recently developed CAR-T immunotherapy has been applied and has shown highly promising results. Nevertheless, the complexity of solid tumors presents a great challenge to this technique. This review focuses on elucidating the factors influencing the anti-tumor effects of CAR-T in the specific tumor environment, and hence exploring feasible approaches to overcome them.
C1 [Yan, Lingli; Liu, Bainan] Zunyi Med Univ, Dept Immunol, Zunyi 563000, Guizhou, Peoples R China.
C3 Zunyi Medical University
RP Liu, BN (通讯作者)，Zunyi Med Univ, Dept Immunol, Zunyi 563000, Guizhou, Peoples R China.
EM bnliu@hotmail.com
FU National Natural Science Foundation of China [81560276]; Foundation for Returnees from the Department of Human Resources and Social Security of Guizhou Province of China [[2014]08]
CR Alizadeh D, 2014, CANCER RES, V74, P104, DOI 10.1158/0008-5472.CAN-13-1545
   ALLEN PM, 1987, NATURE, V327, P713, DOI 10.1038/327713a0
   Almeida L, 2016, SEMIN IMMUNOL, V28, P514, DOI 10.1016/j.smim.2016.10.009
   Anurathapan U, 2014, MOL THER, V22, P623, DOI 10.1038/mt.2013.262
   Beatty GL, 2014, ONCOIMMUNOLOGY, V3, P0, DOI 10.4161/21624011.2014.970027
   Becker JC, 2013, CANCER IMMUNOL IMMUN, V62, P1137, DOI 10.1007/s00262-013-1434-6
   Blake SJP, 2015, PLOS ONE, V10, P0, DOI 10.1371/journal.pone.0119483
   Bocca P, 2018, ONCOIMMUNOLOGY, V7, P0, DOI 10.1080/2162402X.2017.1378843
   Bohme I, 2016, PIGM CELL MELANOMA R, V29, P508, DOI 10.1111/pcmr.12495
   Campana D, 2014, CANCER J, V20, P134, DOI 10.1097/PPO.0000000000000028
   Caruana I, 2015, NAT MED, V21, P524, DOI 10.1038/nm.3833
   Caruso HG, 2015, CANCER RES, V75, P3505, DOI 10.1158/0008-5472.CAN-15-0139
   Cascone T, 2018, CELL METAB, V27, P977, DOI 10.1016/j.cmet.2018.02.024
   Chang CH, 2015, CELL, V162, P1229, DOI 10.1016/j.cell.2015.08.016
   Chang ZNL, 2018, NAT CHEM BIOL, V14, P317, DOI 10.1038/NCHEMBIO.2565
   Chen XG, 2016, PLOS ONE, V11, P0, DOI 10.1371/journal.pone.0165595
   Chinnasamy D, 2010, J CLIN INVEST, V120, P3953, DOI 10.1172/JCI43490
   Chmielewski M, 2017, CELL REP, V21, P3205, DOI 10.1016/j.celrep.2017.11.063
   Chmielewski M, 2015, EXPERT OPIN BIOL TH, V15, P1145, DOI 10.1517/14712598.2015.1046430
   Costa A, 2018, CANCER CELL, V33, P463, DOI 10.1016/j.ccell.2018.01.011
   Craddock JA, 2010, J IMMUNOTHER, V33, P780, DOI 10.1097/CJI.0b013e3181ee6675
   Curran KJ, 2012, J GENE MED, V14, P405, DOI 10.1002/jgm.2604
   Davenport AJ, 2018, P NATL ACAD SCI USA, V115, PE2068, DOI 10.1073/pnas.1716266115
   Davenport AJ, 2015, CANCER IMMUNOL RES, V3, P483, DOI 10.1158/2326-6066.CIR-15-0048
   De Munter S, 2018, INT J MOL SCI, V19, P0, DOI 10.3390/ijms19020403
   de Palma M, 2017, NAT REV CANCER, V17, P457, DOI 10.1038/nrc.2017.51
   Dotti G, 2014, IMMUNOL REV, V257, P107, DOI 10.1111/imr.12131
   Dustin ML, 2009, CSH PERSPECT BIOL, V1, P0, DOI 10.1101/cshperspect.a002873
   Feig C, 2013, P NATL ACAD SCI USA, V110, P20212, DOI 10.1073/pnas.1320318110
   Finetti F, 2015, TRAFFIC, V16, P241, DOI 10.1111/tra.12241
   Fisher R, 2013, BRIT J CANCER, V108, P479, DOI 10.1038/bjc.2012.581
   Flynn JK, 2014, CLIN TRANSL IMMUNOL, V3, P0, DOI 10.1038/cti.2014.16
   Fu ZX, 2014, INT J ONCOL, V45, P1479, DOI 10.3892/ijo.2014.2562
   Gargett T, 2014, FRONT PHARMACOL, V5, P0, DOI 10.3389/fphar.2014.00235
   Gross G, 2016, ANNU REV PHARMACOL, V56, P59, DOI 10.1146/annurev-pharmtox-010814-124844
   Hartmann J, 2017, EMBO MOL MED, V9, P1183, DOI 10.15252/emmm.201607485
   Henrickson SE, 2008, NAT IMMUNOL, V9, P282, DOI 10.1038/ni1559
   Hombach AA, 2012, ONCOIMMUNOLOGY, V1, P0, DOI 10.4161/onci.19855
   Kaech SM, 2002, NAT REV IMMUNOL, V2, P251, DOI 10.1038/nri778
   Klebanoff CA, 2016, J CLIN INVEST, V126, P318, DOI 10.1172/JCI81217
   Lanca T, 2013, J IMMUNOL, V190, P6673, DOI 10.4049/jimmunol.1300434
   Lanitis E, 2013, CANCER IMMUNOL RES, V1, P43, DOI 10.1158/2326-6066.CIR-13-0008
   Lee DW, 2015, LANCET, V385, P517, DOI 10.1016/S0140-6736(14)61403-3
   Levine BL, 2017, MOL THER-METH CLIN D, V4, P92, DOI 10.1016/j.omtm.2016.12.006
   Li J, 2018, J HEMATOL ONCOL, V11, P0, DOI 10.1186/s13045-018-0568-6
   Liu XQ, 2017, ONCOTARGET, V8, P62730, DOI 10.18632/oncotarget.17528
   Lo A, 2015, CANCER RES, V75, P2800, DOI 10.1158/0008-5472.CAN-14-3041
   Maher J, 2014, CURR GENE THER, V14, P35, DOI 10.2174/1566523213666131223130554
   Makita S, 2017, CANCER SCI, V108, P1109, DOI 10.1111/cas.13239
   Maude SL, 2015, BLOOD, V125, P4017, DOI 10.1182/blood-2014-12-580068
   Mellman I, 2011, NATURE, V480, P480, DOI 10.1038/nature10673
   Morgan RA, 2010, MOL THER, V18, P843, DOI 10.1038/mt.2010.24
   Muhammad N, 2017, BIOTECHNOL GENET ENG, V33, P190, DOI 10.1080/02648725.2018.1430465
   Murray PJ, 2011, J LEUKOCYTE BIOL, V89, P557, DOI 10.1189/jlb.0710409
   Nausch N, 2008, BLOOD, V112, P4080, DOI 10.1182/blood-2008-03-143776
   Oldham RAA, 2017, EXPERT OPIN BIOL TH, V17, P961, DOI 10.1080/14712598.2017.1339687
   Orentas RJ, 2017, FRONT ONCOL, V7, P0, DOI 10.3389/fonc.2017.00173
   Pan BJ, 2015, FUTURE ONCOL, V11, P2603, DOI 10.2217/fon.15.176
   Park S, 2017, SCI REP-UK, V7, P0, DOI 10.1038/s41598-017-14749-3
   Parry RV, 2005, MOL CELL BIOL, V25, P9543, DOI 10.1128/MCB.25.21.9543-9553.2005
   Paulsson J, 2014, SEMIN CANCER BIOL, V25, P61, DOI 10.1016/j.semcancer.2014.02.006
   Richman SA, 2018, CANCER IMMUNOL RES, V6, P36, DOI 10.1158/2326-6066.CIR-17-0211
   Roybal KT, 2016, CELL, V164, P770, DOI 10.1016/j.cell.2016.01.011
   Schmueck-Henneresse M, 2017, J IMMUNOL, V199, P348, DOI 10.4049/jimmunol.1601494
   Scholer A, 2008, IMMUNITY, V28, P258, DOI 10.1016/j.immuni.2007.12.016
   Siegler EL, 2017, MOL THER, V25, P2607, DOI 10.1016/j.ymthe.2017.08.010
   Sinn M, 2014, BRIT J CANCER, V111, P1917, DOI 10.1038/bjc.2014.495
   Siska PJ, 2015, TRENDS IMMUNOL, V36, P257, DOI 10.1016/j.it.2015.02.007
   Sommermeyer D, 2016, LEUKEMIA, V30, P492, DOI 10.1038/leu.2015.247
   Suarez ER, 2016, ONCOTARGET, V7, P34341, DOI 10.18632/oncotarget.9114
   Sun ML, 2014, BREAST CANCER RES, V16, P0, DOI 10.1186/bcr3674
   Thomas S, 2016, PLOS ONE, V11, P0, DOI 10.1371/journal.pone.0152196
   Turnis ME, 2015, EUR J IMMUNOL, V45, P1892, DOI 10.1002/eji.201344413
   Turtle CJ, 2016, J CLIN INVEST, V126, P2123, DOI 10.1172/JCI85309
   van der Stegen SJC, 2015, NAT REV DRUG DISCOV, V14, P499, DOI 10.1038/nrd4597
   Waiseng E, 2017, SCI REP-UK, V7, P0, DOI 10.1038/s41598-017-11126-y
   Wang DZ, 2015, CARCINOGENESIS, V36, P1085, DOI 10.1093/carcin/bgv123
   WARBURG O, 1956, SCIENCE, V124, P269
   Ward-Hartstonge KA, 2017, CLIN TRANSL IMMUNOL, V6, P0, DOI 10.1038/cti.2017.43
   Weiss T, 2018, CANCER RES, V78, P1031, DOI 10.1158/0008-5472.CAN-17-1788
   Wu CY, 2015, SCIENCE, V350, P0, DOI 10.1126/science.aab4077
   Yan Y, 2015, WORLD J GASTROENTERO, V21, P9717, DOI 10.3748/wjg.v21.i33.9717
   Ye BX, 2018, MOL CANCER, V17, P0, DOI 10.1186/s12943-018-0814-0
   Yip A, 2018, NAT REV DRUG DISCOV, V17, P161, DOI 10.1038/nrd.2017.266
   Zhang C, 2017, BIOMARK RES, V5, P0, DOI 10.1186/s40364-017-0102-y
   Zhang Q, 2017, ONCOTARGET, V8, P9488, DOI 10.18632/oncotarget.14367
   Zhang T, 2011, CANCER RES, V71, P2066, DOI 10.1158/0008-5472.CAN-10-3200
   Zhao YB, 2009, J IMMUNOL, V183, P5563, DOI 10.4049/jimmunol.0900447
   Zhou Q, 2010, BLOOD, V116, P2484, DOI 10.1182/blood-2010-03-275446
NR 89
TC 15
Z9 17
U1 0
U2 7
PU DOVE MEDICAL PRESS LTD
PI ALBANY
PA PO BOX 300-008, ALBANY, AUCKLAND 0752, NEW ZEALAND
SN 1178-6930
EI 
J9 ONCOTARGETS THER
JI OncoTargets Ther.
PD JUN 15
PY 2019
VL 12
IS 
BP 193
EP 204
DI 10.2147/OTT.SI90336
PG 12
WC Biotechnology & Applied Microbiology; Oncology
SC Biotechnology & Applied Microbiology; Oncology
GA HF7BB
UT WOS:000454391700003
PM 30636882
DA 2023-09-23
ER

PT J
AU Plava, J
   Cihova, M
   Burikova, M
   Matuskova, M
   Kucerova, L
   Miklikova, S
AF Plava, Jana
   Cihova, Marina
   Burikova, Monika
   Matuskova, Miroslava
   Kucerova, Lucia
   Miklikova, Svetlana
TI Recent advances in understanding tumor stroma-mediated chemoresistance in breast cancer
SO MOLECULAR CANCER
LA English
DT Review
DE Breast cancer; Chemo-resistance; Molecular mechanisms; Tumor stroma; Mesenchymal stromal cells
ID mesenchymal stem-cells; carcinoma-associated fibroblasts; bone-marrow; in-vitro; trastuzumab resistance; activation protein; drug-resistance; growth-factor; microenvironment; expression
AB Although solid tumors comprise malignant cells, they also contain many different non-malignant cell types in their micro-environment. The cellular components of the tumor stroma consist of immune and endothelial cells combined with a heterogeneous population of stromal cells which include cancer-associated fibroblasts. The bi-directional interactions between tumor and stromal cells therefore substantially affect tumor cell biology.Herein, we discuss current available information on these interactions in breast cancer chemo-resistance. It is acknowledged that stromal cells extrinsically alter tumor cell drug responses with profound consequences for therapy efficiency, and it is therefore essential to understand the molecular mechanisms which contribute to these substantial alterations because they provide potential targets for improved cancer therapy. Although breast cancer patient survival has improved over the last decades, chemo-resistance still remains a significant obstacle to successful treatment.Appreciating the important experimental evidence of mesenchymal stromal cells and cancer-associated fibroblast involvement in breast cancer clinical practice can therefore have important therapeutic implications.
C1 [Plava, Jana; Cihova, Marina; Burikova, Monika; Matuskova, Miroslava; Kucerova, Lucia; Miklikova, Svetlana] Slovak Acad Sci, Biomed Res Ctr, Canc Res Inst, Dubravska Cesta 9, Bratislava 84505, Slovakia.
C3 Slovak Academy of Sciences
RP Miklikova, S (通讯作者)，Slovak Acad Sci, Biomed Res Ctr, Canc Res Inst, Dubravska Cesta 9, Bratislava 84505, Slovakia.
EM svetlana.miklikova@savba.sk
FU Department of Molecular Oncology, Cancer Research Institute, Biomedical Research Center of Slovak Academy of Sciences, Bratislava; Slovak Research and Development Agency [APVV-16-0010, APVV-15-0697, APVV-16-0178]; Scientific Grant Agency of The Ministry of Education, Science, Research and Sport of the Slovak Republic [VEGA 1/0271/17, VEGA 2/0087/15]; 7FP platform ERA-NET programme EuroNanoMed II Innocent; Cancer Research Foundation; League against Cancer
CR Anderberg C, 2009, CELL CYCLE, V8, P1461, DOI 10.4161/cc.8.10.8557
   Bartosh TJ, 2016, P NATL ACAD SCI USA, V113, PE6447, DOI 10.1073/pnas.1612290113
   Bissell MJ, 2011, NAT MED, V17, P320, DOI 10.1038/nm.2328
   Blonska M, 2015, SEMIN CANCER BIOL, V34, P3, DOI 10.1016/j.semcancer.2015.03.002
   Bohrer LR, 2014, CANCER RES, V74, P374, DOI 10.1158/0008-5472.CAN-13-2469
   Borriello L, 2017, CANCER RES, V77, P5142, DOI 10.1158/0008-5472.CAN-16-2586
   Brennen WN, 2012, JNCI-J NATL CANCER I, V104, P1320, DOI 10.1093/jnci/djs336
   Bussard KM, 2016, BREAST CANCER RES, V18, P0, DOI 10.1186/s13058-016-0740-2
   CAPLAN AI, 1991, J ORTHOP RES, V9, P641, DOI 10.1002/jor.1100090504
   Chen DR, 2014, BIOMED RES INT, V2014, P0, DOI 10.1155/2014/532161
   Cirri P, 2012, CANCER METAST REV, V31, P195, DOI 10.1007/s10555-011-9340-x
   Conze D, 2001, CANCER RES, V61, P8851
   CORREIA AL, 1939, CORREIA A, V15, P39, DOI 10.1016/J.DRUP.2012.01.006
   Daverey A, 2015, SCI REP-UK, V5, P0, DOI 10.1038/srep13744
   De Toni F, 2011, STEM CELLS DEV, V20, P2127, DOI 10.1089/scd.2011.0044
   Diehn M, 2009, NATURE, V458, P780, DOI 10.1038/nature07733
   Dittmer A, 2011, INT J ONCOL, V39, P689, DOI 10.3892/ijo.2011.1073
   Dittmer J, 2015, SEMIN CANCER BIOL, V31, P3, DOI 10.1016/j.semcancer.2014.05.006
   Dominici M, 2006, CYTOTHERAPY, V8, P315, DOI 10.1080/14653240600855905
   DVORAK HF, 1986, NEW ENGL J MED, V315, P1650
   Edwin M, 2006, CURR OPIN HEMATOL, V13, P419, DOI 10.1097/01.moh.0000245697.54887.6f
   Farnie G, 2015, ONCOTARGET, V6, P30472, DOI 10.18632/oncotarget.5401
   FRIEDENSTEIN AJ, 1974, EXP HEMATOL, V2, P83
   FRIEDENSTEIN AJ, 1968, TRANSPLANTATION, V6, P230, DOI 10.1097/00007890-196803000-00009
   Grisendi G, 2016, CURR DRUG TARGETS, V17, P1111, DOI 10.2174/1389450117666160307143226
   Gronthos S, 2001, J CELL PHYSIOL, V189, P54, DOI 10.1002/jcp.1138
   Guan J, 2013, BIOMED REP, V1, P517, DOI 10.3892/br.2013.103
   Halama N, 2016, CANCER CELL, V29, P587, DOI 10.1016/j.ccell.2016.03.005
   Hanahan D, 2012, CANCER CELL, V21, P309, DOI 10.1016/j.ccr.2012.02.022
   Hass R, 2012, CELL COMMUN SIGNAL, V10, P0, DOI 10.1186/1478-811X-10-26
   Hill BS, 2017, ONCOTARGET, V8, P73296, DOI 10.18632/oncotarget.20265
   Izadpanah R, 2006, J CELL BIOCHEM, V99, P1285, DOI 10.1002/jcb.20904
   Joyce JA, 2009, NAT REV CANCER, V9, P239, DOI 10.1038/nrc2618
   Kadar K, 2009, J PHYSIOL PHARMACOL, V60, P167
   Kalluri R, 2006, NAT REV CANCER, V6, P392, DOI 10.1038/nrc1877
   Kidd S, 2012, PLOS ONE, V7, P0, DOI 10.1371/journal.pone.0030563
   Kim HM, 2015, J TRANSL MED, V13, P0, DOI 10.1186/s12967-015-0587-9
   Kim YJ, 2007, CELL PHYSIOL BIOCHEM, V20, P867, DOI 10.1159/000110447
   Klemm F, 2015, TRENDS CELL BIOL, V25, P198, DOI 10.1016/j.tcb.2014.11.006
   Klopp AH, 2011, STEM CELLS, V29, P11, DOI 10.1002/stem.559
   Korkaya H, 2012, MOL CELL, V47, P570, DOI 10.1016/j.molcel.2012.06.014
   Korkaya H, 2011, J CLIN INVEST, V121, P3804, DOI 10.1172/JCI57099
   Kucerova L, 2013, NEOPLASMA, V60, P1, DOI 10.4149/neo_2013_001
   Kucerova L, 2011, NEOPLASMA, V58, P361, DOI 10.4149/neo_2011_05_361
   Kucerova L, 2017, CANCER LETT, V408, P1, DOI 10.1016/j.canlet.2017.08.016
   Kucerova L, 2013, BMC CANCER, V13, P0, DOI 10.1186/1471-2407-13-535
   Kucerova L, 2010, MOL CANCER, V9, P0, DOI 10.1186/1476-4598-9-129
   Lin CS, 2012, CYTOTHERAPY, V14, P1159, DOI 10.3109/14653249.2012.729817
   Liu SL, 2011, CANCER RES, V71, P614, DOI 10.1158/0008-5472.CAN-10-0538
   Lu YS, 2017, BIOCHEM BIOPH RES CO, V494, P719, DOI 10.1016/j.bbrc.2017.10.118
   Luqmani YA, 2005, MED PRIN PRACT, V14, P35, DOI 10.1159/000086183
   Maffey A, 2017, SCI REP-UK, V7, P0, DOI 10.1038/s41598-017-13460-7
   Majidinia M, 2017, CHEM BIOL DRUG DES, V89, P309, DOI 10.1111/cbdd.12893
   McMillin DW, 2013, NAT REV DRUG DISCOV, V12, P217, DOI 10.1038/nrd3870
   Melzer C, 2016, CELL COMMUN SIGNAL, V14, P0, DOI 10.1186/s12964-016-0143-0
   Nakagawa H, 2004, ONCOGENE, V23, P7366, DOI 10.1038/sj.onc.1208013
   Navab R, 2011, P NATL ACAD SCI USA, V108, P7160, DOI 10.1073/pnas.1014506108
   Ng MR, 2009, CANCER CELL, V16, P455, DOI 10.1016/j.ccr.2009.11.013
   Ono M, 2014, SCI SIGNAL, V7, P0, DOI 10.1126/scisignal.2005231
   Orlando PA, 2013, FRONT ONCOL, V3, P0, DOI 10.3389/fonc.2013.00045
   Park JE, 1999, J BIOL CHEM, V274, P36505, DOI 10.1074/jbc.274.51.36505
   Park JC, 2011, J CLIN PERIODONTOL, V38, P721, DOI 10.1111/j.1600-051X.2011.01716.x
   Parker JS, 2009, J CLIN ONCOL, V27, P1160, DOI 10.1200/JCO.2008.18.1370
   Pavlides S, 2009, CELL CYCLE, V8, P3984, DOI 10.4161/cc.8.23.10238
   Perou CM, 2000, NATURE, V406, P747, DOI 10.1038/35021093
   Prat A, 2010, BREAST CANCER RES, V12, P0, DOI 10.1186/bcr2635
   Puissant N, 2005, BRIT J HAEMATOL, V129, P118, DOI 10.1111/j.1365-2141.2005.05409.x
   Qiao L, 2008, CANCER LETT, V269, P67, DOI 10.1016/j.canlet.2008.04.032
   Rasanen K, 2010, EXP CELL RES, V316, P2713, DOI 10.1016/j.yexcr.2010.04.032
   Rhee KJ, 2015, INT J MOL SCI, V16, P30015, DOI 10.3390/ijms161226215
   Rhodes LV, 2010, BREAST CANCER RES TR, V121, P293, DOI 10.1007/s10549-009-0458-2
   Roodhart JML, 2011, CANCER CELL, V20, P370, DOI 10.1016/j.ccr.2011.08.010
   Rozenchan PB, 2009, INT J CANCER, V125, P2767, DOI 10.1002/ijc.24646
   Rupp C, 2015, ONCOGENE, V34, P815, DOI 10.1038/onc.2014.18
   Ryu H, 2014, CANCER LETT, V352, P220, DOI 10.1016/j.canlet.2014.06.018
   Sasser AK, 2007, FASEB J, V21, P3763, DOI 10.1096/fj.07-8832com
   Shafee N, 2008, CANCER RES, V68, P3243, DOI 10.1158/0008-5472.CAN-07-5480
   Shi Z, 2012, BREAST CANCER RES TR, V135, P737, DOI 10.1007/s10549-012-2196-0
   Skolekova S, 2016, CELL COMMUN SIGNAL, V14, P0, DOI 10.1186/s12964-016-0127-0
   Sorlie T, 2001, P NATL ACAD SCI USA, V98, P10869, DOI 10.1073/pnas.191367098
   Sotiropoulou PA, 2014, DRUG DISCOV TODAY, V19, P1547, DOI 10.1016/j.drudis.2014.05.002
   Stewart K, 1999, J BONE MINER RES, V14, P1345, DOI 10.1359/jbmr.1999.14.8.1345
   Strioga M, 2012, STEM CELLS DEV, V21, P2724, DOI 10.1089/scd.2011.0722
   Su SC, 2018, CELL, V172, P841, DOI 10.1016/j.cell.2018.01.009
   Tao LL, 2017, ONCOL LETT, V14, P2611, DOI 10.3892/ol.2017.6497
   Ullah I, 2015, BIOSCIENCE REP, V35, P0, DOI 10.1042/BSR20150025
   Valkenburg KC, 2018, NAT REV CLIN ONCOL, V15, P366, DOI 10.1038/s41571-018-0007-1
   Wilcken N, 2014, ASIA-PAC J CLIN ONCO, V10, P1, DOI 10.1111/ajco.12206
   Wilson TR, 2012, NATURE, V487, P505, DOI 10.1038/nature11249
   Yeh WL, 2017, STEM CELL RES THER, V8, P0, DOI 10.1186/s13287-017-0630-2
   Zimmerlin L, 2013, CYTOM PART A, V83A, P134, DOI 10.1002/cyto.a.22227
NR 91
TC 96
Z9 98
U1 1
U2 19
PU BMC
PI LONDON
PA CAMPUS, 4 CRINAN ST, LONDON N1 9XW, ENGLAND
SN 1476-4598
EI 
J9 MOL CANCER
JI Mol. Cancer
PD MAR 30
PY 2019
VL 18
IS 
BP 
EP 
DI 10.1186/s12943-019-0960-z
PG 10
WC Biochemistry & Molecular Biology; Oncology
SC Biochemistry & Molecular Biology; Oncology
GA HR2CA
UT WOS:000462941900001
PM 30927930
DA 2023-09-23
ER

PT J
AU Wawro, ME
   Chojnacka, K
   Wieczorek-Szukala, K
   Sobierajska, K
   Niewiarowska, J
AF Wawro, Marta Ewelina
   Chojnacka, Katarzyna
   Wieczorek-Szukala, Katarzyna
   Sobierajska, Katarzyna
   Niewiarowska, Jolanta
TI Invasive Colon Cancer Cells Induce Transdifferentiation of Endothelium to Cancer-Associated Fibroblasts through Microtubules Enriched in Tubulin-beta 3
SO INTERNATIONAL JOURNAL OF MOLECULAR SCIENCES
LA English
DT Article
DE tubulin-beta 3; TGF-beta s; CAFs
ID iii beta-tubulin; to-mesenchymal transition; dynamics; resistance; chemotherapy; cytoskeleton; expression; paclitaxel; fibrosis; marker
AB Colon cancer, the second leading cause of cancer-related deaths in the world, is usually diagnosed in invasive stages. The interactions between cancer cells and cells located in their niche remain the crucial mechanism inducing tumor metastasis. The most important among those cells are cancer-associated fibroblasts (CAFs), the heterogeneous group of myofibroblasts transdifferentiated from numerous cells of different origin, including endothelium. The endothelial-to-mesenchymal transition (EndMT) is associated with modulation of cellular morphology, polarization and migration ability as a result of microtubule cytoskeleton reorganization. Here we reveal, for the first time, that invasive colon cancer cells regulate EndMT of endothelium via tubulin-beta 3 upregulation and its phosphorylation. Thus, we concluded that therapies based on inhibition of tubulin-beta 3 expression or phosphorylation, or blocking tubulin-beta 3's recruitment to the microtubules, together with anti-inflammatory chemotherapeutics, are promising means to treat advanced stages of colon cancer.
C1 [Wawro, Marta Ewelina; Chojnacka, Katarzyna; Wieczorek-Szukala, Katarzyna; Sobierajska, Katarzyna; Niewiarowska, Jolanta] Med Univ Lodz, Dept Mol Cell Mech, Mazowiecka 6-8, PL-92215 Lodz, Poland.
   [Chojnacka, Katarzyna] Med Univ Lodz, Dept Biochem, Mazowiecka 6-8, PL-92215 Lodz, Poland.
   [Wieczorek-Szukala, Katarzyna] Med Univ Lodz, Dept Endocrinol & Metab Dis, Rzgowska 281-289, PL-93338 Lodz, Poland.
C3 Medical University Lodz; Medical University Lodz; Medical University Lodz
RP Sobierajska, K; Niewiarowska, J (通讯作者)，Med Univ Lodz, Dept Mol Cell Mech, Mazowiecka 6-8, PL-92215 Lodz, Poland.
EM marta.wawro@umed.lodz.pl; katarzyna.chojnacka@stud.umed.lodz.pl; katarzyna.wieczorek@umed.lodz.pl; katarzyna.sobierajska@umed.lodz.pl; jolanta.niewiarowska@umed.lodz.pl
FU Polish-Norwegian Research Program, grant MOMENTO [Pol-Nor/209521/5/2013]; Medical University of Lodz [502-03/6-171-02/502-64-098]
CR Ciszewski WM, 2017, BBA-MOL CELL RES, V1864, P2283, DOI 10.1016/j.bbamcr.2017.09.004
   CLEVELAND DW, 1985, ANNU REV BIOCHEM, V54, P331, DOI 10.1146/annurev.bi.54.070185.001555
   De Wever O, 2008, INT J CANCER, V123, P2229, DOI 10.1002/ijc.23925
   Ferrandina G, 2006, CLIN CANCER RES, V12, P2774, DOI 10.1158/1078-0432.CCR-05-2715
   Fife CM, 2014, BRIT J PHARMACOL, V171, P5507, DOI 10.1111/bph.12704
   Jackson BC, 2015, MOL BIOL CELL, V26, P2712, DOI 10.1091/mbc.E14-10-1444
   Johmura Y, 2014, DEV REPROD, V18, P65
   Kanakkanthara A, 2013, ANTI-CANCER AGENT ME, V13, P147, DOI 10.2174/187152013804487263
   Kavallaris M, 1999, BRIT J CANCER, V80, P1020, DOI 10.1038/sj.bjc.6690507
   Kaverina I, 2011, SEMIN CELL DEV BIOL, V22, P968, DOI 10.1016/j.semcdb.2011.09.017
   Lee KM, 2007, HISTOPATHOLOGY, V51, P539, DOI 10.1111/j.1365-2559.2007.02792.x
   Li HC, 2007, J CELL BIOCHEM, V101, P805, DOI 10.1002/jcb.21159
   Lin F, 2012, IUBMB LIFE, V64, P717, DOI 10.1002/iub.1059
   Mahler GJ, 2013, ARTERIOSCL THROM VAS, V33, P121, DOI 10.1161/ATVBAHA.112.300504
   Mariani M, 2015, GENE, V563, P109, DOI 10.1016/j.gene.2015.03.061
   McAllister SS, 2014, NAT CELL BIOL, V16, P717, DOI 10.1038/ncb3015
   McCarroll JA, 2010, CANCER RES, V70, P4995, DOI 10.1158/0008-5472.CAN-09-4487
   Nelson WJ, 2009, CSH PERSPECT BIOL, V1, P0, DOI 10.1101/cshperspect.a000513
   PANDA D, 1994, P NATL ACAD SCI USA, V91, P11358, DOI 10.1073/pnas.91.24.11358
   Paradiso A, 2005, ANN ONCOL, V16, P14, DOI 10.1093/annonc/mdi902
   Parker AL, 2017, INT J MOL SCI, V18, P0, DOI 10.3390/ijms18071434
   Perez L, 2017, CYTOKINE GROWTH F R, V33, P41, DOI 10.1016/j.cytogfr.2016.09.002
   Potenta S, 2008, BRIT J CANCER, V99, P1375, DOI 10.1038/sj.bjc.6604662
   Rymut SM, 2016, AM J PHYSIOL-LUNG C, V311, PL317, DOI 10.1152/ajplung.00126.2016
   Seve P, 2005, CLIN CANCER RES, V11, P5481, DOI 10.1158/1078-0432.CCR-05-0285
   Shiga K, 2015, CANCERS, V7, P2443, DOI 10.3390/cancers7040902
   Sirajuddin M, 2014, NAT CELL BIOL, V16, P335, DOI 10.1038/ncb2920
   Sobierajska K, 2016, BBA-MOL CELL RES, V1863, P2221, DOI 10.1016/j.bbamcr.2016.05.008
   Stehbens S, 2012, J CELL BIOL, V198, P481, DOI 10.1083/jcb.201206050
   Sun B, 2015, BIOMED REP, V3, P603, DOI 10.3892/br.2015.494
   Urano N, 2006, INT J ONCOL, V28, P375
   Ward Y, 2018, CELL REP, V23, P808, DOI 10.1016/j.celrep.2018.03.092
   Wawro ME, 2017, CELL SIGNAL, V38, P26, DOI 10.1016/j.cellsig.2017.06.014
   Wickstrom SA, 2010, DEV CELL, V19, P574, DOI 10.1016/j.devcel.2010.09.007
   Wittmann T, 2003, J CELL BIOL, V161, P845, DOI 10.1083/jcb.200303082
   Wu JG, 2016, ELIFE, V5, P0, DOI 10.7554/eLife.10734
   Yilmaz M, 2009, CANCER METAST REV, V28, P15, DOI 10.1007/s10555-008-9169-0
   Yoshimatsu Y, 2011, INT J INFLAMM, V2011, P0, DOI 10.4061/2011/724080
   Zeisberg EM, 2007, CANCER RES, V67, P10123, DOI 10.1158/0008-5472.CAN-07-3127
   Zhang DS, 2014, DRUG DES DEV THER, V8, P279, DOI 10.2147/DDDT.S56801
NR 40
TC 17
Z9 18
U1 1
U2 6
PU MDPI
PI BASEL
PA ST ALBAN-ANLAGE 66, CH-4052 BASEL, SWITZERLAND
SN 1422-0067
EI 
J9 INT J MOL SCI
JI Int. J. Mol. Sci.
PD JAN 1
PY 2019
VL 20
IS 1
BP 
EP 
DI 10.3390/ijms20010053
PG 18
WC Biochemistry & Molecular Biology; Chemistry, Multidisciplinary
SC Biochemistry & Molecular Biology; Chemistry
GA HM8RD
UT WOS:000459747700053
PM 30583584
DA 2023-09-23
ER

PT J
AU Nguyen, EV
   Pereira, BA
   Lawrence, MG
   Ma, XQ
   Rebello, RJ
   Chan, H
   Niranjan, B
   Wu, YJ
   Ellem, S
   Guan, XQ
   Wu, JM
   Skhinas, JN
   Cox, TR
   Risbridger, GP
   Taylor, RA
   Lister, NL
   Daly, RJ
AF Nguyen, Elizabeth V.
   Pereira, Brooke A.
   Lawrence, Mitchell G.
   Ma, Xiuquan
   Rebello, Richard J.
   Chan, Howard
   Niranjan, Birunthi
   Wu, Yunjian
   Ellem, Stuart
   Guan, Xiaoqing
   Wu, Jianmin
   Skhinas, Joanna N.
   Cox, Thomas R.
   Risbridger, Gail P.
   Taylor, Renea A.
   Lister, Natalie L.
   Daly, Roger J.
TI Proteomic Profiling of Human Prostate Cancer-associated Fibroblasts (CAF) Reveals LOXL2-dependent Regulation of the Tumor Microenvironment
SO MOLECULAR & CELLULAR PROTEOMICS
LA English
DT Article
ID domain receptor 2; data-independent acquisition; lysyl oxidase; reactive stroma; gene-expression; secreted loxl2; cross-talk; collagen; cells; progression
AB In prostate cancer, cancer-associated fibroblasts (CAF) exhibit contrasting biological properties to non-malignant prostate fibroblasts (NPF) and promote tumorigenesis. Resolving intercellular signaling pathways between CAF and prostate tumor epithelium may offer novel opportunities for research translation. To this end, the proteome and phosphoproteome of four pairs of patient-matched CAF and NPF were characterized to identify discriminating proteomic signatures. Samples were analyzed by liquid chromatography-tandem mass spectrometry (LC-MS/MS) with a hyper reaction monitoring data-independent acquisition (HRM-DIA) workflow. Proteins that exhibited a significant increase in CAF versus NPF were enriched for the functional categories "cell adhesion" and the "extra-cellular matrix." The CAF phosphoproteome exhibited enhanced phosphorylation of proteins associated with the "spliceosome" and "actin binding." STRING analysis of the CAF proteome revealed a prominent interaction hub associated with collagen synthesis, modification, and signaling. It contained multiple collagens, including the fibrillar types COL1A1/2 and COL5A1; the receptor tyrosine kinase discoidin domain-containing receptor 2 (DDR2), a receptor for fibrillar collagens; and lysyl oxidase-like 2 (LOXL2), an enzyme that promotes collagen crosslinking. Increased activity and/or expression of LOXL2 and DDR2 in CAF were confirmed by enzymatic assays and Western blotting analyses. Pharmacological inhibition of CAF-derived LOXL2 perturbed extracellular matrix (ECM) organization and decreased CAF migration in a wound healing assay. Further, it significantly impaired the motility of co-cultured RWPE-2 prostate tumor epithelial cells. These results indicate that CAF-derived LOXL2 is an important mediator of intercellular communication within the prostate tumor microenvironment and is a potential therapeutic target.
C1 [Nguyen, Elizabeth V.; Pereira, Brooke A.; Lawrence, Mitchell G.; Ma, Xiuquan; Rebello, Richard J.; Chan, Howard; Niranjan, Birunthi; Wu, Yunjian; Ellem, Stuart; Risbridger, Gail P.; Taylor, Renea A.; Lister, Natalie L.; Daly, Roger J.] Monash Univ, Biomed Discovery Inst, Canc Program, Clayton, Vic, Australia.
   [Nguyen, Elizabeth V.; Ma, Xiuquan; Chan, Howard; Wu, Yunjian; Daly, Roger J.] Monash Univ, Dept Biochem & Mol Biol, Clayton, Vic, Australia.
   [Pereira, Brooke A.; Lawrence, Mitchell G.; Rebello, Richard J.; Niranjan, Birunthi; Ellem, Stuart; Risbridger, Gail P.; Lister, Natalie L.] Monash Univ, Dept Anat & Dev Biol, Clayton, Vic, Australia.
   [Taylor, Renea A.] Monash Univ, Dept Physiol, Clayton, Vic, Australia.
   [Lawrence, Mitchell G.; Rebello, Richard J.; Risbridger, Gail P.; Taylor, Renea A.] Victorian Comprehens Canc Ctr, Peter MacCallum Canc Ctr, Canc Res Div, Parkville, Vic, Australia.
   [Ellem, Stuart] Univ Southern Queensland, Sch Hlth & Wellbeing, Ipswich, Qld, Australia.
   [Guan, Xiaoqing; Wu, Jianmin] Peking Univ, Canc Hosp & Inst, Key Lab Carcinogenesis & Translat Res, Minist Educ Beijing,Ctr Canc Bioinformat, Beijing, Peoples R China.
   [Skhinas, Joanna N.; Cox, Thomas R.] Garvan Inst Med Res, Sydney, NSW, Australia.
   [Skhinas, Joanna N.; Cox, Thomas R.] Kinghorn Canc Ctr, Sydney, NSW, Australia.
   [Cox, Thomas R.] UNSW Sydney, Fac Med, St Vincents Clin Sch, Sydney, NSW, Australia.
   [Risbridger, Gail P.; Taylor, Renea A.; Lister, Natalie L.; Daly, Roger J.] Univ Melbourne, Sir Peter MacCallum Dept Oncol, Parkville, Vic, Australia.
C3 Monash University; Monash University; Monash University; Monash University; Peter Maccallum Cancer Center; University of Southern Queensland; Peking University; Garvan Institute of Medical Research; University of New South Wales Sydney; Peter Maccallum Cancer Center; University of Melbourne
RP Daly, RJ (通讯作者)，Monash Univ, Biomed Discovery Inst, Canc Program, Clayton, Vic, Australia.; Daly, RJ (通讯作者)，Monash Univ, Dept Biochem & Mol Biol, Clayton, Vic, Australia.; Daly, RJ (通讯作者)，Univ Melbourne, Sir Peter MacCallum Dept Oncol, Parkville, Vic, Australia.
EM roger.daly@monash.edu
FU Cancer Australia/Prostate Cancer Foundation of Australia [NCG2616]; Australian Government Research Training Program (RTP) Scholarship; Cancer Institute NSW [171105]; National Health and Medical Research Council (NHMRC) [1140125]; NHMRC Senior Principal Research Fellowship [1102752]; Victorian Government through the Victorian Cancer Agency (VCA) [MCRF15023, MCRF18017]; NHMRC Fellowship [1058540]; Strategic Grant Scheme [SGS16-0295]; National Health and Medical Research Council of Australia [1058540, 1140125, 1102752] Funding Source: NHMRC
CR [Anonymous], 2003, GENOME BIOL, V0, P0
   Ao MF, 2007, CANCER RES, V67, P4244, DOI 10.1158/0008-5472.CAN-06-3946
   Astin JW, 2010, NAT CELL BIOL, V12, P1194, DOI 10.1038/ncb2122
   Ayala G, 2003, CLIN CANCER RES, V9, P4792
   Baker AM, 2013, ONCOGENE, V32, P1863, DOI 10.1038/onc.2012.202
   Barclay WW, 2005, ENDOCRINOLOGY, V146, P13, DOI 10.1210/en.2004-1123
   Barker HE, 2011, CANCER RES, V71, P0, DOI 10.1158/0008-5472.CAN-1110-2868
   Barker HE, 2013, MOL CANCER RES, V11, P1425, DOI 10.1158/1541-7786.MCR-13-0033-T
   Barker HE, 2012, NAT REV CANCER, V12, P540, DOI 10.1038/nrc3319
   Barron DA, 2012, ENDOCR-RELAT CANCER, V19, PR187, DOI 10.1530/ERC-12-0085
   Barry-Hamilton V, 2010, NAT MED, V16, P1009, DOI 10.1038/nm.2208
   Beatty GL, 2011, SCIENCE, V331, P1612, DOI 10.1126/science.1198443
   Bello D, 1997, CARCINOGENESIS, V18, P1215, DOI 10.1093/carcin/18.6.1215
   Bruderer R, 2015, MOL CELL PROTEOMICS, V14, P1400, DOI 10.1074/mcp.M114.044305
   Calvo F, 2015, CELL REP, V13, P2699, DOI 10.1016/j.celrep.2015.11.052
   Chang J, 2017, ONCOTARGET, V8, P26066, DOI 10.18632/oncotarget.15257
   Choi M, 2014, BIOINFORMATICS, V30, P2524, DOI 10.1093/bioinformatics/btu305
   Clark AK, 2013, BIOMATERIALS, V34, P4777, DOI 10.1016/j.biomaterials.2013.03.005
   Collins BC, 2017, NAT COMMUN, V8, P0, DOI 10.1038/s41467-017-00249-5
   Corsa CAS, 2016, CELL REP, V15, P2510, DOI 10.1016/j.celrep.2016.05.033
   Csiszar K, 2001, PROG NUCLEIC ACID RE, V70, P1, DOI 10.1016/S0079-6603(01)70012-8
   CUNHA GR, 1972, ANAT REC, V172, P179, DOI 10.1002/ar.1091720206
   Dakhova O, 2009, CLIN CANCER RES, V15, P3979, DOI 10.1158/1078-0432.CCR-08-1899
   De la Mota-Peynado A, 2011, J BIOL CHEM, V286, P13603, DOI 10.1074/jbc.M110.181743
   Deramaudt TB, 2011, MOL BIOL CELL, V22, P964, DOI 10.1091/mbc.E10-08-0725
   DuFort CC, 2011, NAT REV MOL CELL BIO, V12, P308, DOI 10.1038/nrm3112
   Ellem SJ, 2014, ADV DRUG DELIVER REV, V79-80, P214, DOI 10.1016/j.addr.2014.04.008
   Erdogan B, 2017, J CELL BIOL, V216, P3799, DOI 10.1083/jcb.201704053
   Fang M, 2014, TUMOR BIOL, V35, P2871, DOI 10.1007/s13277-013-1511-7
   Franco-Barraza J, 2016, PREPARATION OF EXTRA, V71, P0, DOI 10.19.11-10.19.34
   Giannoni E, 2010, CANCER RES, V70, P6945, DOI 10.1158/0008-5472.CAN-10-0785
   Goicoechea SM, 2014, ONCOGENE, V33, P1265, DOI 10.1038/onc.2013.68
   Goldstein AS, 2013, GENE DEV, V27, P1539, DOI 10.1101/gad.222380.113
   Gonzalez ME, 2017, CELL REP, V18, P1215, DOI 10.1016/j.celrep.2016.12.079
   Grossman M, 2016, CANCER RES, V76, P4249, DOI 10.1158/0008-5472.CAN-15-2813
   Hagglof Christina, 2012, CANCERS (BASEL), V4, P531, DOI 10.3390/cancers4020531
   Hanley CJ, 2018, JNCI-J NATL CANCER I, V110, P0, DOI 10.1093/jnci/djx121
   Henke A, 2016, CANCERS, V8, P0, DOI 10.3390/cancers8090077
   Jensen LJ, 2009, NUCLEIC ACIDS RES, V37, PD412, DOI 10.1093/nar/gkn760
   Jia ZY, 2011, CANCER RES, V71, P2476, DOI 10.1158/0008-5472.CAN-10-2585
   Joesting MS, 2005, CANCER RES, V65, P10423, DOI 10.1158/0008-5472.CAN-05-0824
   Joyce JA, 2009, NAT REV CANCER, V9, P239, DOI 10.1038/nrc2618
   Kasashima H, 2014, CANCER LETT, V354, P438, DOI 10.1016/j.canlet.2014.08.014
   Kato M, 2017, J HUM GENET, V62, P123, DOI 10.1038/jhg.2016.68
   KLIPPERAURBACH Y, 1995, MED HYPOTHESES, V45, P486, DOI 10.1016/0306-9877(95)90228-7
   Labernadie A, 2017, NAT CELL BIOL, V19, P224, DOI 10.1038/ncb3478
   Lawrence MG, 2013, NAT PROTOC, V8, P836, DOI 10.1038/nprot.2013.043
   Liao CP, 2010, CANCER RES, V70, P7294, DOI 10.1158/0008-5472.CAN-09-3982
   Lin HM, 2018, PROSTATE, V78, P308, DOI 10.1002/pros.23476
   Ling YT, 2017, J BIOPHOTONICS, V10, P911, DOI 10.1002/jbio.201600090
   Majkowska I, 2017, J BIOL CHEM, V292, P6633, DOI 10.1074/jbc.M116.770057
   Martin M, 2016, ONCOTARGET, V7, P52575, DOI 10.18632/oncotarget.9824
   Mayorca-Guiliani AE, 2017, NAT MED, V23, P890, DOI 10.1038/nm.4352
   Memarzadeh S, 2007, CANCER CELL, V12, P572, DOI 10.1016/j.ccr.2007.11.002
   Mesker WE, 2009, CELL ONCOL, V31, P169, DOI 10.3233/CLO-2009-0478
   Michalski A, 2011, J PROTEOME RES, V10, P1785, DOI 10.1021/pr101060v
   Moorman AM, 2012, EJSO-EUR J SURG ONC, V38, P307, DOI 10.1016/j.ejso.2012.01.002
   Moreno-Bueno G, 2011, EMBO MOL MED, V3, P528, DOI 10.1002/emmm.201100156
   Naba A, 2016, MATRIX BIOL, V49, P10, DOI 10.1016/j.matbio.2015.06.003
   Naba A, 2015, JOVE-J VIS EXP, V0, P0, DOI DOI 10.3791/53057
   Naba A, 2014, ELIFE, V3, P0, DOI 10.7554/eLife.01308
   Naba A, 2012, MOL CELL PROTEOMICS, V11, P0, DOI 10.1074/mcp.M111.014647
   Olumi AF, 1999, CANCER RES, V59, P5002
   Palamakumbura AH, 2002, ANAL BIOCHEM, V300, P245, DOI 10.1006/abio.2001.5464
   Paland N, 2009, MOL CANCER RES, V7, P1212, DOI 10.1158/1541-7786.MCR-09-0073
   Penet MF, 2017, CLIN CANCER RES, V23, P2245, DOI 10.1158/1078-0432.CCR-16-1516
   Peng L, 2009, CARCINOGENESIS, V30, P1660, DOI 10.1093/carcin/bgp178
   Pereira BA, 2019, BIOMATERIALS, V197, P72, DOI 10.1016/j.biomaterials.2018.12.030
   Pidsley R, 2018, GENOME RES, V28, P625, DOI 10.1101/gr.229070.117
   Prakash J, 2016, TRENDS CANCER, V2, P277, DOI 10.1016/j.trecan.2016.04.005
   Provenzano PP, 2009, ONCOGENE, V28, P4326, DOI 10.1038/onc.2009.299
   Radu M, 2014, NAT REV CANCER, V14, P13, DOI 10.1038/nrc3645
   Rezakhaniha R, 2012, BIOMECH MODEL MECHAN, V11, P461, DOI 10.1007/s10237-011-0325-z
   Rosenberger G, 2017, NAT METHODS, V14, P921, DOI 10.1038/NMETH.4398
   Rosenberger G, 2014, SCI DATA, V1, P0, DOI 10.1038/sdata.2014.31
   Santi A, 2018, PROTEOMICS, V18, P0, DOI 10.1002/pmic.201700167
   Scheltema RA, 2014, MOL CELL PROTEOMICS, V0, P0
   Schiller HB, 2015, MOL SYST BIOL, V11, P0, DOI 10.15252/msb.20156123
   Schilter HC, 2015, RESP RES, V16, P0, DOI 10.1186/s12931-015-0200-z
   Sells MA, 1999, J CELL BIOL, V145, P837, DOI 10.1083/jcb.145.4.837
   Sivakumar L, 2010, BIOMATERIALS, V31, P4802, DOI 10.1016/j.biomaterials.2010.02.070
   Sung SY, 2008, CANCER RES, V68, P9996, DOI 10.1158/0008-5472.CAN-08-2492
   True LD, 2010, MODERN PATHOL, V23, P1346, DOI 10.1038/modpathol.2010.122
   Tuxhorn JA, 2001, J UROLOGY, V166, P2472, DOI 10.1016/S0022-5347(05)65620-0
   Vadasz Z, 2005, J HEPATOL, V43, P499, DOI 10.1016/j.jhep.2005.02.052
   van der Slot AJ, 2003, J BIOL CHEM, V278, P40967, DOI 10.1074/jbc.M307380200
   Wilkinson SE, 2013, PROSTATE, V73, P1810, DOI 10.1002/pros.22720
   Wong GS, 2013, BRIT J CANCER, V108, P755, DOI 10.1038/bjc.2012.592
   Wu LH, 2015, INT J MOL MED, V36, P1200, DOI 10.3892/ijmm.2015.2337
   Xiong GF, 2014, BMC CANCER, V14, P0, DOI 10.1186/1471-2407-14-1
   Yanagisawa N, 2007, HUM PATHOL, V38, P1611, DOI 10.1016/j.humpath.2007.04.008
   Zhang DX, 2015, CELL REP, V10, P1335, DOI 10.1016/j.celrep.2015.02.006
   Zhang J, 2013, PHARMACOL THERAPEUT, V137, P200, DOI 10.1016/j.pharmthera.2012.10.003
   Zhang K, 2013, NAT CELL BIOL, V15, P677, DOI 10.1038/ncb2743
   Zhao HJ, 2007, J CELL PHYSIOL, V210, P111, DOI 10.1002/jcp.20828
NR 95
TC 48
Z9 50
U1 2
U2 11
PU AMER SOC BIOCHEMISTRY MOLECULAR BIOLOGY INC
PI ROCKVILLE
PA 11200 ROCKVILLE PIKE, SUITE 302, ROCKVILLE, MD, UNITED STATES
SN 1535-9476
EI 1535-9484
J9 MOL CELL PROTEOMICS
JI Mol. Cell. Proteomics
PD JUL 15
PY 2019
VL 18
IS 7
BP 1410
EP 1427
DI 10.1074/mcp.RA119.001496
PG 18
WC Biochemical Research Methods
SC Biochemistry & Molecular Biology
GA IH8FN
UT WOS:000474740800009
DA 2023-09-23
ER

PT J
AU De Jaeghere, EA
   Denys, HG
   De Wever, O
AF De Jaeghere, Emiel A.
   Denys, Hannelore G.
   De Wever, Olivier
TI Fibroblasts Fuel Immune Escape in the Tumor Microenvironment
SO TRENDS IN CANCER
LA English
DT Review
ID cancer-associated fibroblasts; carcinoma-associated fibroblasts; pancreatic stellate cells; activation protein fap; phase-ii trial; breast-cancer; stromal cells; vaccine therapy; t-cells; myofibroblasts
AB Immune escape is central to the persistence of most, if not all, solid tumors and poses a critical obstacle to successful cancer (immuno)therapy. Cancer-associated fibroblasts (CAFs) constitute the most prevalent, yet heterogeneous, component of the tumor stroma, where they 'cool down' the immune microenvironment. The central role played by CAFs, both as a physical barrier and source of immunosuppressive molecules, sets them as a target to enhance immunotherapy of cancer. We outline the current understanding of how CAFs fuel immune escape, as well as their potential clinical applications. Whether these therapeutics really have clinically significant activity remains to be seen, but the outlook is positive.
C1 [De Jaeghere, Emiel A.; De Wever, Olivier] Univ Ghent, Dept Human Struct & Repair, Lab Expt Canc Res, Ghent, Belgium.
   [De Jaeghere, Emiel A.; Denys, Hannelore G.] Ghent Univ Hosp, Dept Internal Med & Pediat, Med Oncol, Ghent, Belgium.
   [De Jaeghere, Emiel A.; Denys, Hannelore G.; De Wever, Olivier] Gynecol Pelv Oncol Network Ghent GYPON, Ghent, Belgium.
   [De Jaeghere, Emiel A.; Denys, Hannelore G.; De Wever, Olivier] Canc Res Inst Ghent, Ghent, Belgium.
C3 Ghent University; Ghent University; Ghent University Hospital; Ghent University
RP De Wever, O (通讯作者)，Univ Ghent, Dept Human Struct & Repair, Lab Expt Canc Res, Ghent, Belgium.; De Wever, O (通讯作者)，Gynecol Pelv Oncol Network Ghent GYPON, Ghent, Belgium.; De Wever, O (通讯作者)，Canc Res Inst Ghent, Ghent, Belgium.
EM olivier.dewever@ugent.be
FU Ghent University; Stand Up to Cancer (Kom Op Tegen Kanker); Research Foundation-Flanders (FWO)
CR Adams S, 2019, CANCER RES, V79, P0, DOI 10.1158/1538-7445.SABCS18-P6-18-31
   Allaoui R, 2016, NAT COMMUN, V7, P0, DOI 10.1038/ncomms13050
   Amakye D, 2013, NAT MED, V19, P1410, DOI 10.1038/nm.3389
   Andreeff M, 2018, CANCER RES, V78, P0, DOI 10.1158/1538-7445.AM2018-75
   [Anonymous], 2018, EBIOMEDICINE, V31, P1, DOI 10.1016/j.ebiom.2018.05.005
   Awaji M, 2019, CANCER MICROENVIRON, V12, P37, DOI 10.1007/s12307-019-00223-3
   Barbini L, 2013, INFECT GENET EVOL, V19, P152, DOI 10.1016/j.meegid.2013.07.007
   Batlle E, 2019, IMMUNITY, V50, P924, DOI 10.1016/j.immuni.2019.03.024
   Beachley VZ, 2015, NAT METHODS, V12, P1197, DOI 10.1038/nmeth.3619
   Beswick EJ, 2014, J IMMUNOL, V193, P2218, DOI 10.4049/jimmunol.1203441
   Biffi G, 2019, CANCER DISCOV, V9, P282, DOI 10.1158/2159-8290.CD-18-0710
   Brennen WN, 2012, MOL CANCER THER, V11, P257, DOI 10.1158/1535-7163.MCT-11-0340
   Caruana I, 2015, NAT MED, V21, P524, DOI 10.1038/nm.3833
   Catania C, 2015, CELL ADHES MIGR, V9, P14, DOI 10.4161/19336918.2014.983785
   Chabner BA, 2005, NAT REV CANCER, V5, P65, DOI 10.1038/nrc1529
   Chakravarthy A, 2018, NAT COMMUN, V9, P0, DOI 10.1038/s41467-018-06654-8
   Chauhan VP, 2019, P NATL ACAD SCI USA, V116, P10674, DOI 10.1073/pnas.1819889116
   Chen DS, 2017, NATURE, V541, P321, DOI 10.1038/nature21349
   Chen DS, 2013, IMMUNITY, V39, P1, DOI 10.1016/j.immuni.2013.07.012
   Chen IX, 2019, P NATL ACAD SCI USA, V116, P4558, DOI 10.1073/pnas.1815515116
   Chen XM, 2019, NAT REV DRUG DISCOV, V18, P99, DOI 10.1038/s41573-018-0004-1
   Chen YC, 2015, HEPATOLOGY, V61, P1591, DOI 10.1002/hep.27665
   Cho H, 2018, CLIN CANCER RES, V24, P5407, DOI 10.1158/1078-0432.CCR-18-0125
   Chronopoulos A, 2016, NAT COMMUN, V7, P0, DOI 10.1038/ncomms12630
   Cohen N, 2017, ONCOGENE, V36, P4457, DOI 10.1038/onc.2017.65
   Comito G, 2019, ONCOGENE, V38, P3681, DOI 10.1038/s41388-019-0688-7
   Cortes E, 2019, EMBO REP, V20, P0, DOI 10.15252/embr.201846556
   Costa A, 2018, REV ART, V0, P9
   Costa A, 2018, CANCER CELL, V33, P463, DOI 10.1016/j.ccell.2018.01.011
   Cremasco V, 2018, CANCER IMMUNOL RES, V6, P1472, DOI 10.1158/2326-6066.CIR-18-0098
   Cukierman E, 2001, SCIENCE, V294, P1708, DOI 10.1126/science.1064829
   Danielli R, 2014, J CLIN ONCOL, V32, P0, DOI 10.1200/jco.2014.32.15_suppl.tps9103
   De Boeck A, 2013, PROTEOMICS, V13, P379, DOI 10.1002/pmic.201200179
   de Hosson LD, 2018, J CLIN ONCOL, V36, P0, DOI 10.1200/JCO.2018.36.15_suppl.e15142
   De Jaeghere E, 2018, BIOMATERIALS, V158, P95, DOI 10.1016/j.biomaterials.2017.12.017
   De Monte L, 2011, J EXP MED, V208, P469, DOI 10.1084/jem.20101876
   de Sostoa J, 2019, J IMMUNOTHER CANCER, V7, P0, DOI 10.1186/s40425-019-0505-4
   de Weck A, 2017, BIORXIV, V0, P0, DOI DOI 10.1101/166199
   De Wever O, 2008, INT J CANCER, V123, P2229, DOI 10.1002/ijc.23925
   Deng Y, 2017, ONCOGENE, V36, P1090, DOI 10.1038/onc.2016.273
   Duperret EK, 2018, CLIN CANCER RES, V24, P1190, DOI 10.1158/1078-0432.CCR-17-2033
   Eichmuller SB, 2017, JNCI-J NATL CANCER I, V109, P0, DOI 10.1093/jnci/djx034
   Elyada E, 2019, CANCER DISCOV, V9, P1102, DOI 10.1158/2159-8290.CD-19-0094
   Erez N, 2013, BIOCHEM BIOPH RES CO, V437, P397, DOI 10.1016/j.bbrc.2013.06.089
   Fang JX, 2016, INT J CANCER, V138, P1013, DOI 10.1002/ijc.29831
   Feig C, 2013, P NATL ACAD SCI USA, V110, P20212, DOI 10.1073/pnas.1320318110
   Freedman JD, 2018, CANCER RES, V78, P6852, DOI 10.1158/0008-5472.CAN-18-1750
   Fridlender ZG, 2009, CANCER CELL, V16, P183, DOI 10.1016/j.ccr.2009.06.017
   Galluzzi L, 2018, ONCOIMMUNOLOGY, V7, P0, DOI 10.1080/2162402X.2018.1528815
   Gao Q, 2019, J EXP MED, V216, P163
   Ghandi M, 2019, NATURE, V569, P503, DOI 10.1038/s41586-019-1186-3
   Givel AM, 2018, NAT COMMUN, V9, P0, DOI 10.1038/s41467-018-03348-z
   Goehrig D, 2019, GUT, V68, P693, DOI 10.1136/gutjnl-2018-317570
   Guan XW, 2018, BIOMATERIALS, V171, P198, DOI 10.1016/j.biomaterials.2018.04.039
   Gunaydin G, 2015, ONCOIMMUNOLOGY, V4, P0, DOI 10.1080/2162402X.2015.1034918
   Hingorani SR, 2018, J CLIN ONCOL, V36, P359, DOI 10.1200/JCO.2017.74.9564
   Hofheinz RD, 2003, ONKOLOGIE, V26, P44, DOI 10.1159/000069863
   Horton BL, 2019, TRENDS CANCER, V5, P593, DOI 10.1016/j.trecan.2019.07.006
   Huo MR, 2017, J CONTROL RELEASE, V245, P81, DOI 10.1016/j.jconrel.2016.11.013
   Hutmacher C, 2019, CANCER IMMUNOL RES, V7, P572, DOI 10.1158/2326-6066.CIR-18-0566
   Huynh PT, 2016, INT J CANCER, V138, P1971, DOI 10.1002/ijc.29939
   Ishay-Ronen D, 2019, CANCER CELL, V35, P17, DOI 10.1016/j.ccell.2018.12.002
   Jansen K, 2013, ACS MED CHEM LETT, V4, P491, DOI 10.1021/ml300410d
   Jiang GM, 2016, ONCOTARGET, V7, P33472, DOI 10.18632/oncotarget.8098
   Kalluri R, 2016, NAT REV CANCER, V16, P582, DOI 10.1038/nrc.2016.73
   Kato T, 2018, CLIN CANCER RES, V24, P4820, DOI 10.1158/1078-0432.CCR-18-0205
   Kaur A, 2019, CANCER DISCOV, V9, P64, DOI 10.1158/2159-8290.CD-18-0193
   Khalili JS, 2012, CLIN CANCER RES, V18, P5329, DOI 10.1158/1078-0432.CCR-12-1632
   Knudson KM, 2018, ONCOIMMUNOLOGY, V7, P0, DOI 10.1080/2162402X.2018.1426519
   Kobayashi H, 2019, NAT REV GASTRO HEPAT, V16, P282, DOI 10.1038/s41575-019-0115-0
   Kraman M, 2010, SCIENCE, V330, P827, DOI 10.1126/science.1195300
   Kumar V, 2017, CANCER CELL, V32, P654, DOI 10.1016/j.ccell.2017.10.005
   Lakins MA, 2018, NAT COMMUN, V9, P0, DOI 10.1038/s41467-018-03347-0
   Lan Y, 2018, SCI TRANSL MED, V10, P0, DOI 10.1126/scitranslmed.aan5488
   Lindner T, 2018, J NUCL MED, V59, P1415, DOI 10.2967/jnumed.118.210443
   Liu JZ, 2009, VIRCHOWS ARCH, V455, P441, DOI 10.1007/s00428-009-0846-3
   Liu TY, 2019, J HEMATOL ONCOL, V12, P0, DOI 10.1186/s13045-019-0770-1
   Liu YF, 2015, ONCOIMMUNOLOGY, V4, P0, DOI 10.1080/2162402X.2015.1027472
   Lodyga M, 2019, SCI SIGNAL, V12, P0, DOI 10.1126/scisignal.aao3469
   Ma D, 2019, CANCER RES, V79, P2697, DOI 10.1158/0008-5472.CAN-18-3125
   Majd H, 2009, STEM CELLS, V27, P200, DOI 10.1634/stemcells.2008-0674
   Mariathasan S, 2018, NATURE, V554, P544, DOI 10.1038/nature25501
   Mayorca-Guiliani AE, 2017, NAT MED, V23, P890, DOI 10.1038/nm.4352
   Melisi D, 2018, BRIT J CANCER, V119, P1208, DOI 10.1038/s41416-018-0246-z
   Messerschmidt SKE, 2009, J CONTROL RELEASE, V137, P69, DOI 10.1016/j.jconrel.2009.03.010
   Murray PJ, 2014, IMMUNITY, V41, P14, DOI 10.1016/j.immuni.2014.06.008
   Naito Y, 1998, CANCER RES, V58, P3491
   Nakanishi Y, 2018, IMMUNITY, V49, P1132, DOI 10.1016/j.immuni.2018.09.013
   Narra K, 2007, CANCER BIOL THER, V6, P1691, DOI 10.4161/cbt.6.11.4874
   Nazareth MR, 2007, J IMMUNOL, V178, P5552, DOI 10.4049/jimmunol.178.9.5552
   Neal JT, 2018, CELL, V175, P1972, DOI 10.1016/j.cell.2018.11.021
   Ozdemir BC, 2014, CANCER CELL, V25, P719, DOI 10.1016/j.ccr.2014.04.005
   Ohlund D, 2017, J EXP MED, V214, P579, DOI 10.1084/jem.20162024
   Orimo A, 2005, CELL, V121, P335, DOI 10.1016/j.cell.2005.02.034
   Ostermann E, 2008, CLIN CANCER RES, V14, P4584, DOI 10.1158/1078-0432.CCR-07-5211
   Otomo R, 2014, P NATL ACAD SCI USA, V111, P18691, DOI 10.1073/pnas.1412062112
   Pereira BA, 2019, TRENDS CANCER, V5, P724, DOI 10.1016/j.trecan.2019.09.010
   Picozzi VJ, 2017, J CLIN ONCOL, V35, P0, DOI 10.1200/JCO.2017.35.4_suppl.365
   Pinchuk IV, 2011, GASTROENTEROLOGY, V140, P2019, DOI 10.1053/j.gastro.2011.02.059
   Pinter M, 2017, SCI TRANSL MED, V9, P0, DOI 10.1126/scitranslmed.aan5616
   Pinto ML, 2017, DECELLULARIZED HUMAN, V0, P0
   Prakash J, 2016, TRENDS CANCER, V2, P277, DOI 10.1016/j.trecan.2016.04.005
   Provenzano PP, 2012, CANCER CELL, V21, P418, DOI 10.1016/j.ccr.2012.01.007
   Ramanathan RK, 2019, J CLIN ONCOL, V37, P1062, DOI 10.1200/JCO.18.01295
   Ribas A, 2018, SCIENCE, V359, P1350, DOI 10.1126/science.aar4060
   Riedel A, 2016, NAT IMMUNOL, V17, P1118, DOI 10.1038/ni.3492
   Rodenhizer D, 2016, NAT MATER, V15, P227, DOI 10.1038/NMAT4482
   Rous P, 1910, J EXP MED, V12, P344, DOI 10.1084/jem.12.3.344
   Saada JI, 2006, J IMMUNOL, V177, P5968, DOI 10.4049/jimmunol.177.9.5968
   Salmon H, 2012, J CLIN INVEST, V122, P899, DOI 10.1172/JCI45817
   Sano M, 2019, ONCOGENESIS, V8, P0, DOI 10.1038/s41389-018-0117-8
   Schellerer VS, 2014, ONCOL REP, V31, P255, DOI 10.3892/or.2013.2860
   Schnittert J, 2019, TRENDS CANCER, V5, P128, DOI 10.1016/j.trecan.2019.01.001
   Shah K, 2012, ADV DRUG DELIVER REV, V64, P739, DOI 10.1016/j.addr.2011.06.010
   Sherman MH, 2014, CELL, V159, P80, DOI 10.1016/j.cell.2014.08.007
   Shevach EM, 2009, IMMUNITY, V30, P636, DOI 10.1016/j.immuni.2009.04.010
   Soerensen MM, 2018, J CLIN ONCOL, V36, P0, DOI 10.1200/JCO.2018.36.15_suppl.e15155
   Spiotto MT, 2004, NAT MED, V10, P294, DOI 10.1038/nm999
   Sugawara E, 2020, AUTOPHAGY, V16, P946, DOI 10.1080/15548627.2019.1664144
   Sun QQ, 2018, THERANOSTICS, V8, P5072, DOI 10.7150/thno.26546
   Takeda I, 2004, J IMMUNOL, V172, P3580, DOI 10.4049/jimmunol.172.6.3580
   Tan W, 2011, NATURE, V470, P548, DOI 10.1038/nature09707
   Tauriello DVF, 2018, NATURE, V554, P538, DOI 10.1038/nature25492
   Tian X, 2018, NAT BIOMED ENG, V2, P443, DOI 10.1038/s41551-018-0231-0
   Tommelein J, 2015, FRONT ONCOL, V5, P0, DOI 10.3389/fonc.2015.00063
   Tran E, 2013, J EXP MED, V210, P1125, DOI 10.1084/jem.20130110
   Tsuyada A, 2012, CANCER RES, V72, P2768, DOI 10.1158/0008-5472.CAN-11-3567
   Turley SJ, 2015, NAT REV IMMUNOL, V15, P669, DOI 10.1038/nri3902
   Van Deun J, 2017, NAT METHODS, V14, P228, DOI 10.1038/nmeth.4185
   Vennin C, 2019, NAT COMMUN, V10, P0, DOI 10.1038/s41467-019-10968-6
   Viel S, 2016, SCI SIGNAL, V9, P0, DOI 10.1126/scisignal.aad1884
   von Einem JC, 2017, ONCOTARGET, V8, P80156, DOI 10.18632/oncotarget.20964
   Wagner L, 2016, CLIN EXP IMMUNOL, V184, P265, DOI 10.1111/cei.12757
   Wang-Gillam A, 2019, J CLIN ONCOL, V37, P1041, DOI 10.1200/JCO.19.00056
   Wong PF, 2019, J IMMUNOTHER CANCER, V7, P0, DOI 10.1186/s40425-019-0675-0
   Xue J, 2014, IMMUNITY, V40, P274, DOI 10.1016/j.immuni.2014.01.006
   Yamamoto K, 2016, ONCOTARGET, V7, P61469, DOI 10.18632/oncotarget.11129
   Yang XG, 2016, CANCER RES, V76, P4124, DOI 10.1158/0008-5472.CAN-15-2973
   Zelenay S, 2015, CELL, V162, P1257, DOI 10.1016/j.cell.2015.08.015
   Zhang HG, 2006, J IMMUNOL, V176, P7385, DOI 10.4049/jimmunol.176.12.7385
   Zhao Y, 2019, P NATL ACAD SCI USA, V116, P1523
   Ziani L, 2017, ONCOTARGET, V8, P19780, DOI 10.18632/oncotarget.15540
   Zuliani-Alvarez L, 2017, NAT COMMUN, V8, P0, DOI 10.1038/s41467-017-01718-7
NR 143
TC 82
Z9 83
U1 4
U2 53
PU CELL PRESS
PI CAMBRIDGE
PA 50 HAMPSHIRE ST, FLOOR 5, CAMBRIDGE, MA 02139 USA
SN 2405-8025
EI 2405-8033
J9 TRENDS CANCER
JI Trends Cancer
PD NOV 15
PY 2019
VL 5
IS 11
BP 704
EP 723
DI 10.1016/j.trecan.2019.09.009
PG 20
WC Oncology
SC Oncology
GA JN5UE
UT WOS:000496962400009
PM 31735289
DA 2023-09-23
ER

PT J
AU Le, QV
   Suh, J
   Oh, YK
AF Quoc-Viet Le
   Suh, Juhan
   Oh, Yu-Kyoung
TI Nanomaterial-Based Modulation of Tumor Microenvironments for Enhancing Chemo/Immunotherapy
SO AAPS JOURNAL
LA English
DT Review
DE chemotherapy; immunotherapy; modulation of microenvironment; nanomaterials; tumor microenvironment
ID cancer-associated fibroblasts; recombinant human endostatin; histidine-rich glycoprotein; apolipoprotein-a-i; regulatory t-cells; extracellular-matrix; nanoparticles promote; photodynamic therapy; photothermal therapy; suppressor-cells
AB The tumor microenvironment (TME) has drawn considerable research attention as an alternative target for nanomedicine-based cancer therapy. Various nanomaterials that carry active substances have been designed to alter the features or composition of the TME and thereby improve the delivery and efficacy of anticancer chemotherapeutics. These alterations include disruption of the extracellular matrix and tumor vascular systems to promote perfusion or modulate hypoxia. Nanomaterials have also been used to modulate the immunological microenvironment of tumors. In this context, nanomaterials have been shown to alter populations of cancer-associated fibroblasts, tumor-associated macrophages, regulatory T cells, and myeloid-derived suppressor cells. Despite considerable progress, nanomaterial-based TME modulation must overcome several limitations before this strategy can be translated to clinical trials, including issues related to limited tumor tissue penetration, tumor heterogeneity, and immune toxicity. In this review, we summarize recent progress and challenges of nanomaterials used to modulate the TME to enhance the efficacy of anticancer chemotherapy and immunotherapy.
C1 [Quoc-Viet Le; Suh, Juhan; Oh, Yu-Kyoung] Seoul Natl Univ, Coll Pharm, 1 Gwanak Ro, Seoul 08826, South Korea.
   [Quoc-Viet Le; Suh, Juhan; Oh, Yu-Kyoung] Seoul Natl Univ, Res Inst Pharmaceut Sci, 1 Gwanak Ro, Seoul 08826, South Korea.
C3 Seoul National University (SNU); Seoul National University (SNU)
RP Oh, YK (通讯作者)，Seoul Natl Univ, Coll Pharm, 1 Gwanak Ro, Seoul 08826, South Korea.; Oh, YK (通讯作者)，Seoul Natl Univ, Res Inst Pharmaceut Sci, 1 Gwanak Ro, Seoul 08826, South Korea.
EM ohyk@snu.ac.kr
FU Ministry of Science and ICT, Republic of Korea [NRF-2018R1A2A1A05019203, NRF-2018R1A5A2024425]; Korean Health Technology RD Project [HI15C2842, HI18C2177]; Ministry of Health & Welfare, Republic of Korea
CR Adli ADF, 2018, CHEM BIOL DRUG DES, V91, P996, DOI 10.1111/cbdd.13166
   Allard B, 2014, INT J CANCER, V134, P1466, DOI 10.1002/ijc.28456
   Amini MA, 2018, JNCI-J NATL CANCER I, V111, P0
   Auerbach M, 2018, EXPERT REV HEMATOL, V11, P829, DOI 10.1080/17474086.2018.1518712
   Balachandran VP, 2011, NAT MED, V17, P1094, DOI 10.1038/nm.2438
   Balkwill FR, 2012, J CELL SCI, V125, P5591, DOI 10.1242/jcs.116392
   Barsoum IB, 2014, CANCER RES, V74, P7185, DOI 10.1158/0008-5472.CAN-14-2598
   Binnewies M, 2018, NAT MED, V24, P541, DOI 10.1038/s41591-018-0014-x
   Burnett AK, 2015, LANCET ONCOL, V16, P1295, DOI 10.1016/S1470-2045(15)00193-X
   Casey SC, 2015, SEMIN CANCER BIOL, V35, PS199, DOI 10.1016/j.semcancer.2015.02.007
   Chandler PD, 2016, AM J CLIN NUTR, V103, P1397, DOI 10.3945/ajcn.115.124321
   Chanmee T, 2014, CANCERS, V6, P1670, DOI 10.3390/cancers6031670
   Chaudhary B, 2016, VACCINES-BASEL, V4, P0, DOI 10.3390/vaccines4030028
   Chaudhuri AA, 2011, J IMMUNOL, V187, P5062, DOI 10.4049/jimmunol.1102001
   Chen BL, 2016, J CONTROL RELEASE, V241, P68, DOI 10.1016/j.jconrel.2016.09.014
   Chen BL, 2016, NANOMED-NANOTECHNOL, V12, P131, DOI 10.1016/j.nano.2015.10.001
   Chen Q, 2016, ADV MATER, V28, P7129, DOI 10.1002/adma.201601902
   Chen X, 2017, ONCOTARGET, V8, P13703, DOI 10.18632/oncotarget.14626
   Chen XM, 2019, NAT REV DRUG DISCOV, V18, P99, DOI 10.1038/s41573-018-0004-1
   Chinetti-Gbaguidi G, 2015, NAT REV CARDIOL, V12, P10, DOI 10.1038/nrcardio.2014.173
   Conion J, 2013, J IMMUNOL, V190, P5216, DOI 10.4049/jimmunol.1300097
   Curti B, 2017, J IMMUNOTHER CANCER, V5, P0, DOI 10.1186/s40425-017-0307-5
   de Palma M, 2017, NAT REV CANCER, V17, P457, DOI 10.1038/nrc.2017.51
   DuFort CC, 2016, BIOPHYS J, V110, P2106, DOI 10.1016/j.bpj.2016.03.040
   Ernsting MJ, 2015, J CONTROL RELEASE, V206, P122, DOI 10.1016/j.jconrel.2015.03.023
   Feng B, 2018, ADV MATER, V30, P0, DOI 10.1002/adma.201803001
   Fujimura T, 2012, ONCOIMMUNOLOGY, V1, P1433, DOI 10.4161/onci.21176
   Ghalamfarsa G, 2018, J CELL PHYSIOL, V233, P7165, DOI 10.1002/jcp.26743
   Ghosh Debadyuti, 2018, JOURNAL OF PHARMACEUTICAL INVESTIGATION, V48, P89, DOI 10.1007/s40005-017-0374-0
   Gilkes DM, 2014, NAT REV CANCER, V14, P430, DOI 10.1038/nrc3726
   Gong H, 2016, NANO LETT, V16, P2512, DOI 10.1021/acs.nanolett.6b00068
   Gordijo CR, 2015, ADV FUNCT MATER, V25, P1858, DOI 10.1002/adfm.201404511
   Hamson EJ, 2014, PROTEOM CLIN APPL, V8, P454, DOI 10.1002/prca.201300095
   Henry CJ, 2008, J IMMUNOL, V181, P8576, DOI 10.4049/jimmunol.181.12.8576
   Jaganathan H, 2014, SCI REP, V4, P1
   Jain RK, 2001, NAT MED, V7, P987, DOI 10.1038/nm0901-987
   Jang M, 2018, BIOMATER SCI-UK, V6, P2704, DOI 10.1039/c8bm00843d
   Jiang T, 2017, ACS APPL MATER INTER, V9, P31497, DOI 10.1021/acsami.7b09458
   Jonuleit H, 2016, NANOMEDICINE-UK, V11, P2699, DOI 10.2217/nnm-2016-0197
   Ke QD, 2006, MOL PHARMACOL, V70, P1469, DOI 10.1124/mol.106.027029
   Kim MG, 2017, JNCI-J NATL CANCER I, V109, P0, DOI 10.1093/jnci/djw186
   Kobayashi H, 2014, THERANOSTICS, V4, P81, DOI 10.7150/thno.7193
   Kochlamazashvili G, 2010, NEURON, V67, P116, DOI 10.1016/j.neuron.2010.05.030
   Kong M, 2017, THERANOSTICS, V7, P3276, DOI 10.7150/thno.19987
   Koukourakis MI, 2001, CANCER RES, V61, P1830
   Kuai R, 2017, NAT MATER, V16, P489, DOI 10.1038/NMAT4822
   Kunjachan S, 2015, NANO LETT, V15, P7488, DOI 10.1021/acs.nanolett.5b03073
   Kwak G, 2017, J CONTROL RELEASE, V267, P203, DOI 10.1016/j.jconrel.2017.08.015
   Larmonier N, 2008, J IMMUNOL, V181, P6955, DOI 10.4049/jimmunol.181.10.6955
   Le HK, 2009, INT IMMUNOPHARMACOL, V9, P900, DOI 10.1016/j.intimp.2009.03.015
   Le QV, 2019, ASIAN J PHARM SCI, V14, P16, DOI 10.1016/j.ajps.2018.07.003
   Le Quoc-Viet, 2018, JOURNAL OF PHARMACEUTICAL INVESTIGATION, V48, P527, DOI 10.1007/s40005-018-0399-z
   Li K, 2018, ONCOL THER, V6, P21, DOI 10.1007/s40487-017-0055-1
   Li SY, 2016, J CONTROL RELEASE, V231, P17, DOI 10.1016/j.jconrel.2016.01.044
   Li W, 2016, SCI REP-UK, V6, P0, DOI 10.1038/srep30619
   Liang MM, 2014, P NATL ACAD SCI USA, V111, P14900, DOI 10.1073/pnas.1407808111
   Lin EY, 2001, J EXP MED, V193, P727, DOI 10.1084/jem.193.6.727
   Lipson EJ, 2015, SEMIN ONCOL, V42, P587, DOI 10.1053/j.seminoncol.2015.05.013
   Liu TZ, 2017, ACS NANO, V11, P9093, DOI 10.1021/acsnano.7b03772
   Lu JQ, 2017, NAT COMMUN, V8, P0, DOI 10.1038/s41467-017-01651-9
   Lu PF, 2012, J CELL BIOL, V196, P395, DOI 10.1083/jcb.201102147
   Lv SX, 2017, SMALL, V13, P0, DOI 10.1002/smll.201600954
   Ma Q, 2017, CANCER BIOL THER, V18, P177, DOI 10.1080/15384047.2017.1294285
   Maeda H, 2016, MICROCIRCULATION, V23, P173, DOI 10.1111/micc.12228
   Marsh T, 2013, BBA-MOL BASIS DIS, V1832, P1070, DOI 10.1016/j.bbadis.2012.10.013
   Menard JA, 2016, CANCER RES, V76, P4828, DOI 10.1158/0008-5472.CAN-15-2831
   Miao L, 2017, CANCER RES, V77, P719, DOI 10.1158/0008-5472.CAN-16-0866
   Mirza N, 2006, CANCER RES, V66, P9299, DOI 10.1158/0008-5472.CAN-06-1690
   Mouw JK, 2014, NAT REV MOL CELL BIO, V15, P771, DOI 10.1038/nrm3902
   Murphy AJ, 2011, ARTERIOSCL THROM VAS, V31, P1333, DOI 10.1161/ATVBAHA.111.226258
   Muz B, 2015, HYPOXIA, V3, P83, DOI 10.2147/HP.S93413
   Nakagawa Y, 2015, IMMUNOL LETT, V167, P72, DOI 10.1016/j.imlet.2015.07.003
   Nakamura Y, 2016, BIOCONJUGATE CHEM, V27, P2225, DOI 10.1021/acs.bioconjchem.6b00437
   Neesse A, 2011, GUT, V60, P861, DOI 10.1136/gut.2010.226092
   Noy R, 2014, IMMUNITY, V41, P49, DOI 10.1016/j.immuni.2014.06.010
   Olsson AK, 2004, CANCER RES, V64, P599, DOI 10.1158/0008-5472.CAN-03-1941
   Ou W, 2018, THERANOSTICS, V8, P4574, DOI 10.7150/thno.26758
   Panieri E, 2016, CELL DEATH DIS, V7, P0, DOI 10.1038/cddis.2016.105
   Parayath NN, 2018, NANO LETT, V18, P3571, DOI 10.1021/acs.nanolett.8b00689
   Park K, 2018, J CONTROL RELEASE, V281, P196, DOI 10.1016/j.jconrel.2018.06.011
   Petrova V, 2018, ONCOGENESIS, V7, P0, DOI 10.1038/s41389-017-0011-9
   Plebanek MP, 2018, MOL CANCER THER, V17, P686, DOI 10.1158/1535-7163.MCT-17-0981
   Poon IKH, 2011, BLOOD, V117, P2093, DOI 10.1182/blood-2010-09-303842
   Prakash J, 2016, TRENDS CANCER, V2, P277, DOI 10.1016/j.trecan.2016.04.005
   Qian BZ, 2010, CELL, V141, P39, DOI 10.1016/j.cell.2010.03.014
   Qian Y, 2017, ACS NANO, V11, P9536, DOI 10.1021/acsnano.7b05465
   Ramanathan S, 2014, IRAN J CANCER PREV, V7, P1
   Rockwell S, 2009, CURR MOL MED, V9, P442, DOI 10.2174/156652409788167087
   Rodell CB, 2018, NAT BIOMED ENG, V2, P578, DOI 10.1038/s41551-018-0236-8
   Rook AH, 2015, BLOOD, V126, P1452, DOI 10.1182/blood-2015-02-630335
   Rowshanravan B, 2018, BLOOD, V131, P58, DOI 10.1182/blood-2017-06-741033
   Saha S, 2016, ACS NANO, V10, P10636, DOI 10.1021/acsnano.6b02231
   Shiga K, 2015, CANCERS, V7, P2443, DOI 10.3390/cancers7040902
   Singh M, 2014, J IMMUNOL, V193, P4722, DOI 10.4049/jimmunol.1401160
   Song GS, 2016, ADV MATER, V28, P7143, DOI 10.1002/adma.201602111
   Song WT, 2018, NAT COMMUN, V9, P0, DOI 10.1038/s41467-018-04605-x
   Su F, 2010, P NATL ACAD SCI USA, V107, P19997, DOI 10.1073/pnas.1009010107
   Sun Y, 2016, CANCER LETT, V380, P205, DOI 10.1016/j.canlet.2015.07.044
   Suzuki E, 2005, CLIN CANCER RES, V11, P6713, DOI 10.1158/1078-0432.CCR-05-0883
   Takahashi H, 2017, ONCOTARGET, V8, P8633, DOI 10.18632/oncotarget.14374
   Takeuchi Y, 2016, INT IMMUNOL, V28, P401, DOI 10.1093/intimm/dxw025
   Tall AR, 2015, NAT REV IMMUNOL, V15, P104, DOI 10.1038/nri3793
   Theek B, 2018, J CONTROL RELEASE, V282, P25, DOI 10.1016/j.jconrel.2018.05.002
   Topalian SL, 2015, CANCER CELL, V27, P450, DOI 10.1016/j.ccell.2015.03.001
   van den Beucken T, 2014, NAT COMMUN, V5, P0, DOI 10.1038/ncomms6203
   Wang XJ, 2017, BIOMATERIALS, V143, P130, DOI 10.1016/j.biomaterials.2017.08.004
   Wang Y, 2017, BIOMATERIALS, V112, P153, DOI 10.1016/j.biomaterials.2016.09.034
   Watkins SK, 2007, J IMMUNOL, V178, P1357, DOI 10.4049/jimmunol.178.3.1357
   Wei GQ, 2018, ADV HEALTHC MATER, V7, P0, DOI 10.1002/adhm.201801094
   Weis SM, 2011, NAT MED, V17, P1359, DOI 10.1038/nm.2537
   Weniger M, 2018, CANCERS, V10, P0, DOI 10.3390/cancers10090316
   Wesolowski R, 2013, J IMMUNOTHER CANCER, V1, P0, DOI 10.1186/2051-1426-1-10
   Wong PP, 2015, CANCER CELL, V27, P123, DOI 10.1016/j.ccell.2014.10.015
   Wu X, 2013, INT J MOL SCI, V14, P5966, DOI 10.3390/ijms14035966
   Yi X, 2018, ACS NANO, V12, P9142, DOI 10.1021/acsnano.8b03514
   Yin MX, 2017, J CONTROL RELEASE, V258, P108, DOI 10.1016/j.jconrel.2017.05.016
   Zamanian-Daryoush M, 2013, J BIOL CHEM, V288, P21237, DOI 10.1074/jbc.M113.468967
   Zanganeh S, 2016, NAT NANOTECHNOL, V11, P986, DOI 10.1038/nnano.2016.168
   Zhang B, 2012, ONCOIMMUNOLOGY, V1, P67, DOI 10.4161/onci.1.1.18068
   Zhang B, 2017, CANCER LETT, V410, P12, DOI 10.1016/j.canlet.2017.09.007
   Zhang D, 2018, BIOMATERIALS, V173, P22, DOI 10.1016/j.biomaterials.2018.04.045
   Zhang Y, 2019, BIOMATERIALS, V189, P48, DOI 10.1016/j.biomaterials.2018.10.022
   Zhao P, 2016, BIOMATERIALS, V93, P1, DOI 10.1016/j.biomaterials.2016.03.032
   Zhao XD, 2017, ONCOTARGET, V8, P54775, DOI 10.18632/oncotarget.18423
   Zhen ZP, 2017, NANO LETT, V17, P862, DOI 10.1021/acs.nanolett.6b04150
   Zhen ZP, 2013, ACS NANO, V7, P6988, DOI 10.1021/nn402199g
   Zhou H, 2016, NANO LETT, V16, P3268, DOI 10.1021/acs.nanolett.6b00820
NR 127
TC 16
Z9 18
U1 4
U2 119
PU SPRINGER
PI NEW YORK
PA ONE NEW YORK PLAZA, SUITE 4600, NEW YORK, NY, UNITED STATES
SN 1550-7416
EI 
J9 AAPS J
JI AAPS J.
PD JUL 15
PY 2019
VL 21
IS 4
BP 
EP 
DI 10.1208/s12248-019-0333-y
PG 19
WC Pharmacology & Pharmacy
SC Pharmacology & Pharmacy
GA HY8FX
UT WOS:000468373900001
PM 31102154
DA 2023-09-23
ER

PT J
AU Huliak, I
   Bodai, L
   Czepan, M
   Kovacs, D
   Szabo, A
   Tiszlavicz, L
   Lazar, G
   Rakonczay, Z
   Hegyi, P
   Boros, IM
   Kiricsi, M
AF Huliak, Ildiko
   Bodai, Laszlo
   Czepan, Matyas
   Kovacs, David
   Szabo, Aniko
   Tiszlavicz, Laszlo
   Lazar, Gyoergy
   Rakonczay, Zoltan, Jr.
   Hegyi, Peter
   Boros, Imre Miklos
   Kiricsi, Monika
TI Genetic, epigenetic and transcriptional comparison of esophagus tumor-associated and adjacent normal myofibroblasts
SO ONCOLOGY REPORTS
LA English
DT Article
DE tumor-associated myofibroblast; gastrointestinal tumor; epigenetics; next-generation sequencing; matrix metalloproteases; migration
ID cancer-associated myofibroblasts; matrix metalloproteinases; expression signature; fibroblasts; biology; roles; cells; heterogeneity; activation; growth
AB Myofibroblasts (MFs) are present in healthy tissues and are also key components of the tumor microenvironment. In the present study a comparative analysis of MFs obtained from various gastrointestinal tumor tissues and from tumor-adjacent normal tissues of cancer patients was performed, with the aim to evaluate differences in MF morphology, gene expression profile and function. The goal was to correlate the observed morphological and functional variations with the underlying genetic and epigenetic backgrounds. The mutation frequency of MFs was assessed by next generation sequencing. The transcript levels of cancer-specific genes were determined by TaqMan array and quantitative polymerase chain reaction. Epigenetic modifications were analyzed by immunocytochemistry and western blotting. The migratory capacity of MFs was assessed by scratch assay, whereas matrix metalloproteinase expression and activity were obtained by quantitative polymerase chain reaction and zymography. The results of the present study demonstrate that MFs were present in an increased number and with altered morphology in tumor samples compared with the healthy tissue. Although the detected number of mutations in tumor-associated and normal tissue-derived MFs did not differ markedly, shifts in the level of specific acetylated and methylated histone proteins, namely decreased levels of trimethylated H3K9 and acetylated H4K16 were demonstrated in tumor-associated MFs. Transcript levels of several tumor-specific genes involved in metastasis, regulation of cellular growth, apoptosis, as well as in hypoxia-angiogenesis were altered in tumor-derived MF cultures. Increased mRNA levels were obtained and activity of matrix metalloproteases in tumor-derived MFs and these cells also exhibited a higher migratory capacity compared with the normal MFs. In summary, the results of the present study indicate that tumor-associated MFs display an altered phenotype compared with healthy tissue derived counterparts. The results imply that epigenetic rather than genetic alterations are associated with the development of the distinct expressional and functional features, which define this MF phenotype in the tumor microenvironment.
C1 [Huliak, Ildiko; Bodai, Laszlo; Kovacs, David; Szabo, Aniko; Boros, Imre Miklos; Kiricsi, Monika] Univ Szeged, Dept Biochem & Mol Biol, Kozep Fasor 52, H-6726 Szeged, Hungary.
   [Czepan, Matyas; Rakonczay, Zoltan, Jr.; Hegyi, Peter] Univ Szeged, Dept Med 1, H-6720 Szeged, Hungary.
   [Szabo, Aniko; Boros, Imre Miklos] Hungarian Acad Sci, Inst Biochem, Biol Res Ctr, H-6726 Szeged, Hungary.
   [Tiszlavicz, Laszlo] Univ Szeged, Dept Pathol, H-6720 Szeged, Hungary.
   [Lazar, Gyoergy] Univ Szeged, Dept Surg, H-6720 Szeged, Hungary.
   [Rakonczay, Zoltan, Jr.] Univ Szeged, Dept Pathophysiol, H-6720 Szeged, Hungary.
   [Hegyi, Peter] MTA SZTE Lendulet Translat Gastroenterol Res Grp, H-6720 Szeged, Hungary.
C3 Szeged University; Szeged University; Eotvos Lorand Research Network; Hungarian Academy of Sciences; Hungarian Biological Research Center; Szeged University; Szeged University; Szeged University
RP Kiricsi, M (通讯作者)，Univ Szeged, Dept Biochem & Mol Biol, Kozep Fasor 52, H-6726 Szeged, Hungary.
EM kiricsim@bio.u-szeged.hu
FU Hungarian National Development Agency (TAMOP grant, Hungarian Academy of Sciences) [4.2.2-08/1/2008-0013]; MTA-SZTE Momentum Grant [LP2014-10/2014];  [GINOP-2.3.2-15-2016-00020]
CR Albrengues J, 2015, NAT COMMUN, V6, P0, DOI 10.1038/ncomms10204
   Andrade VP, 2015, MOL ONCOL, V9, P772, DOI 10.1016/j.molonc.2014.12.005
   Bakrania BA, 2018, AM J PHYSIOL-REG I, V314, PR427, DOI 10.1152/ajpregu.00370.2017
   Bauvois B, 2012, BBA-REV CANCER, V1825, P29, DOI 10.1016/j.bbcan.2011.10.001
   Baxter E, 2014, CELL BIOSCI, V4, P0, DOI 10.1186/2045-3701-4-45
   BENSADOUN A, 1976, ANAL BIOCHEM, V70, P241, DOI 10.1016/S0003-2697(76)80064-4
   Berdiel-Acer M, 2014, MOL ONCOL, V8, P1290, DOI 10.1016/j.molonc.2014.04.006
   Coskunpinar E, 2014, GENE, V534, P183, DOI 10.1016/j.gene.2013.10.063
   Costanza B, 2017, J CLIN MED, V6, P0, DOI 10.3390/jcm6010007
   Couto N, 2018, BIOCHIMIE, V155, P2, DOI 10.1016/j.biochi.2018.03.006
   Czepan M, 2012, PFLUG ARCH EUR J PHY, V463, P459, DOI 10.1007/s00424-011-1059-6
   De Wever O, 2008, INT J CANCER, V123, P2229, DOI 10.1002/ijc.23925
   Deryugina EI, 2006, CANCER METAST REV, V25, P9, DOI 10.1007/s10555-006-7886-9
   Desmouliere A, 2004, INT J DEV BIOL, V48, P509, DOI 10.1387/ijdb.041802ad
   Desnoyers L, 2001, J BIOL CHEM, V276, P47599, DOI 10.1074/jbc.M108339200
   Eyden B, 2008, J CELL MOL MED, V12, P22, DOI 10.1111/j.1582-4934.2007.00213.x
   GABBIANI G, 1992, KIDNEY INT, V41, P530, DOI 10.1038/ki.1992.75
   Gargus M, 2015, AM J PHYSIOL-GASTR L, V308, PG904, DOI 10.1152/ajpgi.00333.2014
   Grugan KD, 2010, P NATL ACAD SCI USA, V107, P11026, DOI 10.1073/pnas.0914295107
   Hanahan D, 2012, CANCER CELL, V21, P309, DOI 10.1016/j.ccr.2012.02.022
   Hanahan D, 2011, CELL, V144, P646, DOI 10.1016/j.cell.2011.02.013
   Hinz B, 2007, AM J PATHOL, V170, P1807, DOI 10.2353/ajpath.2007.070112
   Hinz B, 2012, AM J PATHOL, V180, P1340, DOI 10.1016/j.ajpath.2012.02.004
   Holmberg C, 2013, J PROTEOME RES, V12, P3413, DOI 10.1021/pr400270q
   Hua H, 2011, CELL MOL LIFE SCI, V68, P3853, DOI 10.1007/s00018-011-0763-x
   Jiang L, 2008, CANCER RES, V68, P9900, DOI 10.1158/0008-5472.CAN-08-1319
   JIAO Y, 2012, PLOS ONE, V7, P0, DOI 10.1371/JOURNAL.PONE.0041591
   Kalluri R, 2016, NAT REV CANCER, V16, P582, DOI 10.1038/nrc.2016.73
   Koyama S, 2005, J CANCER RES CLIN, V131, P809, DOI 10.1007/s00432-005-0030-3
   Livak KJ, 2001, METHODS, V25, P402, DOI 10.1006/meth.2001.1262
   Mehner C, 2013, EXP CELL RES, V319, P1657, DOI 10.1016/j.yexcr.2013.03.015
   Barajas-Castaneda LM, 2016, J IMMUNOL RES, V2016, P0, DOI 10.1155/2016/8519648
   Miyamoto Y, 2016, CLIN CANCER RES, V22, P3999, DOI 10.1158/1078-0432.CCR-16-0495
   Navab R, 2011, P NATL ACAD SCI USA, V108, P7160, DOI 10.1073/pnas.1014506108
   Orimo A, 2007, CANCER BIOL THER, V6, P618, DOI 10.4161/cbt.6.4.4255
   Orr B, 2011, PROSTATE, V71, P305, DOI 10.1002/pros.21244
   Pestell TG, 2017, ONCOTARGET, V8, P81754, DOI 10.18632/oncotarget.19953
   Pietras K, 2010, EXP CELL RES, V316, P1324, DOI 10.1016/j.yexcr.2010.02.045
   Polyak K, 2009, TRENDS GENET, V25, P30, DOI 10.1016/j.tig.2008.10.012
   Rosano L, 2016, AM J PHYSIOL-REG I, V310, PR469, DOI 10.1152/ajpregu.00532.2015
   Sameni M, 2012, J VIS EXP, V60, P0
   Shay G, 2015, MATRIX BIOL, V44-46, P200, DOI 10.1016/j.matbio.2015.01.019
   Shiga K, 2015, CANCERS, V7, P2443, DOI 10.3390/cancers7040902
   Sreedhar A, 2017, ONCOTARGET, V8, P95504, DOI 10.18632/oncotarget.20762
   Su F, 2002, GENE DEV, V16, P46, DOI 10.1101/gad.942902
   Tian MZ, 2011, CELL SIGNAL, V23, P951, DOI 10.1016/j.cellsig.2010.10.015
   Wallner C, 2018, BREAST, V37, P134, DOI 10.1016/j.breast.2017.11.010
   Wang MN, 2017, J CANCER, V8, P761, DOI 10.7150/jca.17648
   Wang Wei, 2006, ZHONGHUA BING LI XUE ZA ZHI, V35, P277
   Wu JH, 2016, ONCOTARGET, V7, P49834, DOI 10.18632/oncotarget.10486
   Wu YA, 2012, PLOS ONE, V7, P0, DOI 10.1371/journal.pone.0041001
   Yazdani S, 2017, ADV DRUG DELIVER REV, V121, P101, DOI 10.1016/j.addr.2017.07.010
   Yu CF, 2017, BRIT J CANCER, V117, P1828, DOI 10.1038/bjc.2017.362
   Yu PF, 2017, ONCOGENE, V36, P840, DOI 10.1038/onc.2016.252
   Zhang GQ, 2014, IUBMB LIFE, V66, P240, DOI 10.1002/iub.1264
NR 55
TC 4
Z9 4
U1 0
U2 7
PU SPANDIDOS PUBL LTD
PI ATHENS
PA POB 18179, ATHENS, 116 10, GREECE
SN 1021-335X
EI 1791-2431
J9 ONCOL REP
JI Oncol. Rep.
PD FEB 15
PY 2019
VL 41
IS 2
BP 839
EP 852
DI 10.3892/or.2018.6909
PG 14
WC Oncology
SC Oncology
GA HG4DH
UT WOS:000454924000011
PM 30535493
DA 2023-09-23
ER

PT J
AU Bordignon, P
   Bottoni, G
   Xu, XY
   Popescu, AS
   Truan, Z
   Guenova, E
   Kofler, L
   Jafari, P
   Ostano, P
   Roecken, M
   Neel, V
   Dotto, GP
AF Bordignon, Pino
   Bottoni, Giulia
   Xu, Xiaoying
   Popescu, Alma S.
   Truan, Zinnia
   Guenova, Emmanuella
   Kofler, Lukas
   Jafari, Paris
   Ostano, Paola
   Roecken, Martin
   Neel, Victor
   Dotto, G. Paolo
TI Dualism of FGF and TGF-beta Signaling in Heterogeneous Cancer-Associated Fibroblast Activation with ETV1 as a Critical Determinant
SO CELL REPORTS
LA English
DT Article
ID growth-factor expression; transcription factors; down-regulation; tumor; cells; csl; establishment; metastasis; fibrosis; invasion
AB Heterogeneity of cancer-associated fibroblasts (CAFs) can result from activation of distinct signaling pathways. We show that in primary human dermal fibroblasts (HDFs), fibroblast growth factor (FGF) and transforming growth factor beta (TGF-beta) signaling oppositely modulate multiple CAF effector genes. Genetic abrogation or pharmacological inhibition of either pathway results in induction of genes responsive to the other, with the ETV1 transcription factor mediating the FGF effects. Duality of FGF/TGF-beta signaling and differential ETV1 expression occur in multiple CAF strains and fibroblasts of desmoplastic versus non-desmoplastic skin squamous cell carcinomas (SCCs). Functionally, HDFs with opposite TGF-beta versus FGF modulation converge on promoting cancer cell proliferation. However, HDFs with increased TGF-beta signaling enhance invasive properties and epithelial-mesenchymal transition (EMT) of SCC cells, whereas HDFs with increased FGF signaling promote macrophage infiltration. The findings point to a duality of FGF versus TGF-beta signaling in distinct CAF populations that promote cancer development through modulation of different processes.
C1 [Bordignon, Pino; Bottoni, Giulia; Xu, Xiaoying; Popescu, Alma S.; Jafari, Paris; Dotto, G. Paolo] Univ Lausanne, Dept Biochem, CH-1066 Epalinges, Switzerland.
   [Bottoni, Giulia; Jafari, Paris; Dotto, G. Paolo] Massachusetts Gen Hosp, Cutaneous Biol Res Ctr, Boston, MA 02129 USA.
   [Truan, Zinnia] Lausanne Univ Hosp, Dept Otolaryngol Head & Neck Surg, CH-1011 Lausanne, Switzerland.
   [Truan, Zinnia] Univ Lausanne, CH-1011 Lausanne, Switzerland.
   [Guenova, Emmanuella] Univ Zurich, Univ Zurich Hosp, Dept Dermatol, CH-8091 Zurich, Switzerland.
   [Kofler, Lukas; Roecken, Martin] Eberhard Karls Univ Tubingen, Dept Dermatol, D-72076 Tubingen, Germany.
   [Jafari, Paris; Dotto, G. Paolo] Int Canc Prevent Inst, CH-1066 Epalinges, Switzerland.
   [Ostano, Paola] Edo & Elvo Tempia Valenta Fdn, Canc Genom Lab, I-13900 Biella, Italy.
   [Neel, Victor] Massachusetts Gen Hosp, Dept Dermatol, Boston, MA 02114 USA.
C3 University of Lausanne; Harvard University; Massachusetts General Hospital; University of Lausanne; Centre Hospitalier Universitaire Vaudois (CHUV); University of Lausanne; University of Zurich; University Zurich Hospital; Eberhard Karls University of Tubingen; Eberhard Karls University Hospital; Harvard University; Massachusetts General Hospital
RP Dotto, GP (通讯作者)，Univ Lausanne, Dept Biochem, CH-1066 Epalinges, Switzerland.; Dotto, GP (通讯作者)，Massachusetts Gen Hosp, Cutaneous Biol Res Ctr, Boston, MA 02129 USA.; Dotto, GP (通讯作者)，Int Canc Prevent Inst, CH-1066 Epalinges, Switzerland.
EM paolo.dotto@unil.ch
FU Swiss National Science Foundation [310030B_176404, 310030_152875/1]; European Research Council [26075083]; National Institutes of Health [R01AR039190, R01AR064786]; Promedica Stiftung [1406/M, 1412/M]; Swiss Cancer Research Foundation [KFS-4243-08-2017]; Swiss National Science Foundation (SNF) [310030_152875] Funding Source: Swiss National Science Foundation (SNF)
CR Achyut BR, 2013, PLOS GENET, V9, P0, DOI 10.1371/journal.pgen.1003251
   Al Labban D, 2018, J CLIN INVEST, V128, P2581, DOI 10.1172/JCI96915
   Albrengues J, 2014, CELL REP, V7, P1664, DOI 10.1016/j.celrep.2014.04.036
   Nieto MA, 2016, CELL, V166, P21, DOI 10.1016/j.cell.2016.06.028
   Bhattacharyya S, 2016, NAT COMMUN, V7, P0, DOI 10.1038/ncomms11703
   Biffi G, 2019, CANCER DISCOV, V9, P282, DOI 10.1158/2159-8290.CD-18-0710
   Bishen KA, 2008, J ORAL PATHOL MED, V37, P402, DOI 10.1111/j.1600-0714.2008.00649.x
   Busch S, 2015, ONCOGENE, V34, P27, DOI 10.1038/onc.2013.527
   Calon A, 2014, SEMIN CANCER BIOL, V25, P15, DOI 10.1016/j.semcancer.2013.12.008
   Calon A, 2012, CANCER CELL, V22, P571, DOI 10.1016/j.ccr.2012.08.013
   Campeau E, 2009, PLOS ONE, V4, P0, DOI 10.1371/journal.pone.0006529
   Casey TM, 2008, BREAST CANCER RES TR, V110, P39, DOI 10.1007/s10549-007-9684-7
   Cheng N, 2008, MOL CANCER RES, V6, P1521, DOI 10.1158/1541-7786.MCR-07-2203
   Cirri P, 2011, AM J CANCER RES, V1, P482
   Costa A, 2018, CANCER CELL, V33, P463, DOI 10.1016/j.ccell.2018.01.011
   David CJ, 2018, NAT REV MOL CELL BIO, V19, P419, DOI 10.1038/s41580-018-0007-0
   de Launoit Y, 2006, BBA-REV CANCER, V1766, P79, DOI 10.1016/j.bbcan.2006.02.002
   Erez N, 2010, CANCER CELL, V17, P135, DOI 10.1016/j.ccr.2009.12.041
   Fang WB, 2011, CLIN EXP METASTAS, V28, P351, DOI 10.1007/s10585-011-9373-0
   Gascard P, 2016, GENE DEV, V30, P1002, DOI 10.1101/gad.279737.116
   GIOANNI J, 1988, EUR J CANCER CLIN ON, V24, P1445, DOI 10.1016/0277-5379(88)90335-5
   Guagnano V, 2011, J MED CHEM, V54, P7066, DOI 10.1021/jm2006222
   Hase T, 2006, J ORAL PATHOL MED, V35, P136, DOI 10.1111/j.1600-0714.2006.00397.x
   Heeg S, 2016, GASTROENTEROLOGY, V151, P540, DOI 10.1053/j.gastro.2016.06.005
   Inoue Y, 2002, AM J RESP CRIT CARE, V166, P765, DOI 10.1164/rccm.2010014
   Ishiguro S, 2009, WOUND REPAIR REGEN, V17, P617, DOI 10.1111/j.1524-475X.2009.00511.x
   Jin C, 2014, SCI REP-UK, V4, P0, DOI 10.1038/srep07067
   Kalluri R, 2016, NAT REV CANCER, V16, P582, DOI 10.1038/nrc.2016.73
   Kim DE, 2017, J EXP MED, V214, P2349, DOI 10.1084/jem.20170724
   Li X, 2008, ONCOGENE, V27, P7118, DOI 10.1038/onc.2008.293
   Mantovani A, 2017, NAT REV CLIN ONCOL, V14, P399, DOI 10.1038/nrclinonc.2016.217
   Menietti E, 2016, CELL CYCLE, V15, P1767, DOI 10.1080/15384101.2016.1186317
   Musumeci M, 2011, ONCOGENE, V30, P4231, DOI 10.1038/onc.2011.140
   Ohlund D, 2014, J EXP MED, V211, P1503, DOI 10.1084/jem.20140692
   Oh S, 2012, BBA-REV CANCER, V1826, P1, DOI 10.1016/j.bbcan.2012.02.002
   Ohlund D, 2017, J EXP MED, V214, P579, DOI 10.1084/jem.20162024
   Pietras K, 2008, PLOS MED, V5, P123, DOI 10.1371/journal.pmed.0050019
   Placencio VR, 2008, CANCER RES, V68, P4709, DOI 10.1158/0008-5472.CAN-07-6289
   Pop MS, 2014, MOL CANCER THER, V13, P1492, DOI 10.1158/1535-7163.MCT-13-0689
   Procopio MG, 2015, NAT CELL BIOL, V17, P1193, DOI 10.1038/ncb3228
   Raz Y, 2018, J EXP MED, V215, P3075, DOI 10.1084/jem.20180818
   RHEINWALD JG, 1981, CANCER RES, V41, P1657
   Shi HX, 2013, PLOS ONE, V8, P0, DOI 10.1371/journal.pone.0059966
   Shimbori C, 2016, J PATHOL, V240, P197, DOI 10.1002/path.4768
   Sizemore GM, 2017, NAT REV CANCER, V17, P337, DOI 10.1038/nrc.2017.20
   Storey JD, 2007, AM J HUM GENET, V80, P502, DOI 10.1086/512017
   Strutz F, 2000, KIDNEY INT, V57, P1521, DOI 10.1046/j.1523-1755.2000.00997.x
   Su SC, 2018, CELL, V172, P841, DOI 10.1016/j.cell.2018.01.009
   Subramanian A, 2005, P NATL ACAD SCI USA, V102, P15545, DOI 10.1073/pnas.0506580102
   Sugimoto H, 2006, CANCER BIOL THER, V5, P1640, DOI 10.4161/cbt.5.12.3354
   TSUCHIYA S, 1980, INT J CANCER, V26, P171, DOI 10.1002/ijc.2910260208
   Turner N, 2010, NAT REV CANCER, V10, P116, DOI 10.1038/nrc2780
   WERNER S, 1993, EMBO J, V12, P2635, DOI 10.1002/j.1460-2075.1993.tb05924.x
   Xiong Q, 2014, SCI REP-UK, V4, P0, DOI 10.1038/srep06347
   Yang XP, 2011, NAT METHODS, V8, P659, DOI 10.1038/NMETH.1638
   Yauch RL, 2008, NATURE, V455, P406, DOI 10.1038/nature07275
NR 56
TC 61
Z9 62
U1 0
U2 4
PU CELL PRESS
PI CAMBRIDGE
PA 50 HAMPSHIRE ST, FLOOR 5, CAMBRIDGE, MA 02139 USA
SN 2211-1247
EI 
J9 CELL REP
JI Cell Reports
PD AUG 27
PY 2019
VL 28
IS 9
BP 2358
EP +
DI 10.1016/j.celrep.2019.07.092
PG 21
WC Cell Biology
SC Cell Biology
GA IU2GL
UT WOS:000483397100011
PM 31461652
DA 2023-09-23
ER

PT J
AU Wang, YJ
   Jing, Y
   Ding, L
   Zhang, XX
   Song, YX
   Chen, S
   Zhao, XX
   Huang, XF
   Pu, YM
   Wang, ZY
   Ni, YH
   Hu, QG
AF Wang, Yujia
   Jing, Yue
   Ding, Liang
   Zhang, Xiaoxin
   Song, Yuxian
   Chen, Sheng
   Zhao, Xingxing
   Huang, Xiaofeng
   Pu, Yumei
   Wang, Zhiyong
   Ni, Yanhong
   Hu, Qingang
TI Epiregulin reprograms cancer-associated fibroblasts and facilitates oral squamous cell carcinoma invasion via JAK2-STAT3 pathway
SO JOURNAL OF EXPERIMENTAL & CLINICAL CANCER RESEARCH
LA English
DT Article
DE Oral squamous cell carcinoma; Cancer-associated fibroblasts; Epiregulin; Transition; Metastasis; Invasion
ID mesenchymal transition; worst pattern; tumor stroma; promotes; infiltration; expression; alpha; depth
AB BackgroundLocal resident normal fibroblasts (NFs) are the major source of cancer-associated fibroblasts (CAFs), which are distinguishable from NFs by their tumor-supportive properties. However, the mechanism and the effects underlying the transition of NFs to CAFs in oral squamous cell carcinoma (OSCC) remain unclear.MethodsFive pairs of matching primary NFs and CAFs derived from OSCC patients were sent for RNA sequencing. Epiregulin (EREG) expression was analyzed by IHC in fibroblasts from OSCC patients. The role of EREG in the NF-CAF transition and the consequential effects on OSCC progression were examined by upregulation/downregulation of EREG in NFs/CAFs both in vitro and in vivo.ResultsHere, we identified epiregulin (EREG) as the most remarkably upregulated gene in CAFs. High EREG expression in CAFs correlated with higher T stage, deeper invasion and inferior worst pattern of invasion (WPOI) in OSCC patients and predicted shorter overall survival. Overexpression of EREG in NFs activated the CAF phenotype. Mechanistically, the JAK2/STAT3 pathway was enhanced by EREG in parallel with increased IL-6 expression, which could be inhibited by the JAK2 inhibitor AG490. Recombinant IL-6 upregulated the JAK2/STAT3/EREG pathway in a feedback loop. Moreover, EREG-induced CAF activation promoted the epithelial-mesenchymal transition (EMT) necessary for migration and invasion, which was dependent on JAK2/STAT3 signaling and IL-6. In vivo, EREG expression in stroma fibroblasts promoted tumor growth with high stromal -SMA, phospho-JAK2/STAT3, and IL-6 expression and upregulated EMT in HSC3 cells.ConclusionsEREG is essential for the NF-CAF transformation needed to induce EMT of tumor cells in a JAK2-STAT3- and IL-6-dependent manner in OSCC.
C1 [Wang, Yujia; Zhao, Xingxing; Pu, Yumei; Wang, Zhiyong; Hu, Qingang] Nanjing Univ, Sch Med, Nanjing Stomatol Hosp, Dept Oral & Maxillofacial Surg, 30 Zhongyang Rd, Nanjing 210008, Jiangsu, Peoples R China.
   [Wang, Yujia; Jing, Yue; Ding, Liang; Zhang, Xiaoxin; Song, Yuxian; Zhao, Xingxing; Ni, Yanhong] Nanjing Univ, Sch Med, Nanjing Stomatol Hosp, Cent Lab, 30 Zhongyang Rd, Nanjing 210008, Peoples R China.
   [Chen, Sheng; Huang, Xiaofeng] Nanjing Univ, Sch Med, Nanjing Stomatol Hosp, Dept Oral Pathol, Nanjing, Jiangsu, Peoples R China.
   [Wang, Yujia] Sun Yat Sen Univ, Dept Oral & Maxillofacial Surg, Sun Yat Sen Mem Hosp, Guangzhou, Guangdong, Peoples R China.
C3 Nanjing University; Nanjing University; Nanjing University; Sun Yat Sen University
RP Hu, QG (通讯作者)，Nanjing Univ, Sch Med, Nanjing Stomatol Hosp, Dept Oral & Maxillofacial Surg, 30 Zhongyang Rd, Nanjing 210008, Jiangsu, Peoples R China.; Ni, YH (通讯作者)，Nanjing Univ, Sch Med, Nanjing Stomatol Hosp, Cent Lab, 30 Zhongyang Rd, Nanjing 210008, Peoples R China.
EM yoghurtmed@163.com; niyanhong12@163.com; qghunjkq@163.com
FU National Natural Science Foundation of China [81772880, 81702680]; Nanjing Medical Science and Technique Development Foundation [YKK16164, QRX17083]; Jiangsu Provincial Key Medical Discipline(since 2017); Nanjing Municipal Key Medical Laboratory Constructional Project Funding (Since 2016); Center of Nanjing Clinical Medicine of tumor project (Since 2014)
CR Almangush A, 2015, VIRCHOWS ARCH, V467, P39, DOI 10.1007/s00428-015-1758-z
   Almangush A, 2014, HEAD NECK-J SCI SPEC, V36, P811, DOI 10.1002/hed.23380
   Bauer AK, 2016, MOL CARCINOG, V0, P0
   Biffi G, 2019, CANCER DISCOV, V9, P282, DOI 10.1158/2159-8290.CD-18-0710
   Chan JSK, 2017, ONCOGENE, V0, P0
   Costea DE, 2013, CANCER RES, V73, P3888, DOI 10.1158/0008-5472.CAN-12-4150
   Ding L, 2018, CARCINOGENESIS, V0, P0
   Ding L, 2014, J ORAL PATHOL MED, V43, P335, DOI 10.1111/jop.12143
   Ding L, 2015, BBA-MOL BASIS DIS, V1852, P2494, DOI 10.1016/j.bbadis.2015.08.011
   Elmusrati AA, 2017, BRIT J CANCER, V117, P867, DOI 10.1038/bjc.2017.239
   Goulet CR, 2019, BMC CANCER, V19, P0, DOI 10.1186/s12885-019-5353-6
   Hanahan D, 2012, CANCER CELL, V21, P309, DOI 10.1016/j.ccr.2012.02.022
   Hassona Y, 2014, BRIT J CANCER, V111, P1230, DOI 10.1038/bjc.2014.438
   Hendrayani SF, 2014, J BIOL CHEM, V289, P30962, DOI 10.1074/jbc.M114.594044
   Igarashi M, 2003, J ORAL PATHOL MED, V32, P422, DOI 10.1034/j.1600-0714.2003.00090.x
   Jacobs B, 2009, J CLIN ONCOL, V27, P5068, DOI 10.1200/JCO.2008.21.3744
   Kalluri R, 2016, NAT REV CANCER, V16, P582, DOI 10.1038/nrc.2016.73
   Kanemaru A, 2017, INT J CANCER, V140, P130, DOI 10.1002/ijc.30426
   Li H, 2015, J TRANSL MED, V13, P0, DOI 10.1186/s12967-015-0551-8
   Liu LD, 2006, CELL PROLIFERAT, V39, P93, DOI 10.1111/j.1365-2184.2006.00373.x
   Liu SL, 2016, ONCOTARGET, V7, P25251, DOI 10.18632/oncotarget.7940
   Liu Y, 2006, ORAL DIS, V12, P375, DOI 10.1111/j.1601-0825.2005.01207.x
   Marsh T, 2013, BBA-MOL BASIS DIS, V1832, P1070, DOI 10.1016/j.bbadis.2012.10.013
   Mertens JC, 2013, CANCER RES, V73, P897, DOI 10.1158/0008-5472.CAN-12-2130
   Mitra AK, 2012, CANCER DISCOV, V2, P1100, DOI 10.1158/2159-8290.CD-12-0206
   Mueller MM, 2004, NAT REV CANCER, V4, P839, DOI 10.1038/nrc1477
   Neufert C, 2013, J CLIN INVEST, V123, P1428, DOI 10.1172/JCI63748
   Polanska UM, 2011, JOVE-J VIS EXP, V0, P0, DOI DOI 10.3791/3201
   Riese DJ, 2014, SEMIN CELL DEV BIOL, V28, P49, DOI 10.1016/j.semcdb.2014.03.005
   Rokavec M, 2014, J CLIN INVEST, V124, P1853, DOI 10.1172/JCI73531
   Roy S, 2008, PHYSIOL GENOMICS, V34, P162, DOI 10.1152/physiolgenomics.00045.2008
   Sansone P, 2012, J CLIN ONCOL, V30, P1005, DOI 10.1200/JCO.2010.31.8907
   Stahler A, 2016, INT J CANCER, V138, P739, DOI 10.1002/ijc.29807
   Tirelli G, 2018, BRIT J ORAL MAX SURG, V56, P8, DOI 10.1016/j.bjoms.2017.11.009
   TOYODA H, 1995, J BIOL CHEM, V270, P7495, DOI 10.1074/jbc.270.13.7495
   Underwood TJ, 2015, J PATHOL, V235, P466, DOI 10.1002/path.4467
   Wang J, 2013, CELL DEATH DIS, V4, P0, DOI 10.1038/cddis.2013.356
   Xu J, 2013, CANCER LETT, V335, P380, DOI 10.1016/j.canlet.2013.02.054
   Yamada R, 2014, J ORAL PATHOL MED, V43, P637, DOI 10.1111/jop.12183
   Yoshikawa M, 2013, PLOS ONE, V8, P0, DOI 10.1371/journal.pone.0066725
   Zhang J, 2013, PHARMACOL THERAPEUT, V137, P200, DOI 10.1016/j.pharmthera.2012.10.003
   Zhou B, 2014, J ORAL PATHOL MED, V43, P585, DOI 10.1111/jop.12172
NR 42
TC 56
Z9 59
U1 4
U2 17
PU BMC
PI LONDON
PA CAMPUS, 4 CRINAN ST, LONDON N1 9XW, ENGLAND
SN 1756-9966
EI 
J9 J EXP CLIN CANC RES
JI J. Exp. Clin. Cancer Res.
PD JUN 24
PY 2019
VL 38
IS 
BP 
EP 
DI 10.1186/s13046-019-1277-x
PG 13
WC Oncology
SC Oncology
GA IF2NV
UT WOS:000472915100003
PM 31234944
DA 2023-09-23
ER

PT J
AU Zhou, YC
   Zhong, JH
   Gong, FS
   Xiao, J
AF Zhou, Yongchun
   Zhong, Jian-Hong
   Gong, Fu-Sheng
   Xiao, Jun
TI MiR-141-3p suppresses gastric cancer induced transition of normal fibroblast and BMSC to cancer-associated fibroblasts via targeting STAT4
SO EXPERIMENTAL AND MOLECULAR PATHOLOGY
LA English
DT Article
DE Gastric cancer; miR-141-3p; STAT4; Cancer-associated fibroblasts
ID tumor-stroma; microenvironmental regulation; transcription factors; gene-expression; cells; myofibroblasts; progression; activation; prognosis; migration
AB Background: Cancer associated fibroblasts (CAFs) are known to be crucial constituents of cancer micro environment (CME) and play an important role in initiation, progression and metastasis of various types of cancer, such as oral cancer, pancreatic cancer, and gastric cancer. CAFs are usually derived from normal fibroblasts (NFs), but the mechanism of the transition in gastric cancer has not yet been fully elucidated. Methods: qRT-PCR and western blot were employed to investigate differences of miR-141 and STAT4 expression respectively. The CAF-like features and wnt/beta-catenin pathway related proteins in NF or BMSC were assessed by qRT-PCR or western blot after treated with the conditioned medium from different indicated groups of gastric cancer cells. The invasion and migration ability of AGS cells after transfection were analyzed by Transwell assay and wound healing assay. Dual-luciferase report assay was employed to determine the direct binding of miR-141 to STAT4 3' UTR. Results: For the first time, the present study found that STAT4 over-expression in gastric cancer cells induced NFs to obtain CAF-like features via activating wnt/beta-catenin pathway. Further gain-of-function and loss-of-function analysis revealed that miR-141 not only limited the migration and invasion of the gastric cancer cells, but also inhibited the transition of NFs and BMSC to CAFs. The luciferase assay indicated that miR-141 directly targeted the 3'-UTR predictive sequence of STAT4. Conclusion: Our data showed that miR-141 inhibited migration and invasion of gastric cancer cells and inhibited transition from NFs to CAFs via targeting STAT4/wnt/beta-catenin pathway.
C1 [Zhou, Yongchun] Guigang City Peoples Hosp, Dept Gastrointestinal Surg, Guigang 537100, Guangxi Zhuang, Peoples R China.
   [Zhong, Jian-Hong] Guangxi Med Univ Canc Hosp, Guangxi Canc Hosp, Dept Gastrointestinal Surg, Nanning 530001, Peoples R China.
   [Gong, Fu-Sheng] Fujian Canc Hosp, Dept Mol Immune Lab, Fuzhou 350001, Fujian, Peoples R China.
   [Gong, Fu-Sheng; Xiao, Jun] Fujian Med Univ Canc Hosp, Fuzhou 350001, Fujian, Peoples R China.
   [Xiao, Jun] Fujian Canc Hosp, Dept Gastrointestinal Surg, Fuzhou 350001, Fujian, Peoples R China.
C3 Guangxi Medical University
RP Xiao, J (通讯作者)，Fujian Med Univ Canc Hosp, Fuzhou 350001, Fujian, Peoples R China.; Xiao, J (通讯作者)，Fujian Canc Hosp, Dept Gastrointestinal Surg, Fuzhou 350001, Fujian, Peoples R China.
EM yydst_1744@126.com
FU Young and Middle-aged Key Personnel Training Program for Provincial Health Planning Students [2017-ZQN-18]; Provincial Youth Health Science Research Project [2014-2-8, 2017-1-13]; Natural Science Foundation of Fujian [2016J01436]; National Key Clinical Specialty Construction Project [2013-2016]
CR Bello IO, 2011, ORAL ONCOL, V47, P33, DOI 10.1016/j.oraloncology.2010.10.013
   Bhandari Abhishek, 2012, CURR GASTROENTEROL REP, V14, P489, DOI 10.1007/s11894-012-0296-y
   Bremnes RM, 2011, J THORAC ONCOL, V6, P209, DOI 10.1097/JTO.0b013e3181f8a1bd
   Catalano V, 2009, CRIT REV ONCOL HEMAT, V71, P127, DOI 10.1016/j.critrevonc.2009.01.004
   Cirri P, 2012, CANCER METAST REV, V31, P195, DOI 10.1007/s10555-011-9340-x
   Cui YJ, 2013, CELL PHYSIOL BIOCHEM, V31, P778, DOI 10.1159/000350095
   Gandellini P, 2015, SEMIN CANCER BIOL, V35, P96, DOI 10.1016/j.semcancer.2015.08.008
   Hanna E, 2009, ORAL DIS, V15, P8, DOI 10.1111/j.1601-0825.2008.01471.x
   Herrera M, 2013, CANCER SCI, V104, P437, DOI 10.1111/cas.12096
   Jemal A, 2010, CANCER EPIDEM BIOMAR, V19, P1893, DOI 10.1158/1055-9965.EPI-10-0437
   Junttila MR, 2013, NATURE, V501, P346, DOI 10.1038/nature12626
   Kalluri R, 2016, NAT REV CANCER, V16, P582, DOI 10.1038/nrc.2016.73
   Karnoub AE, 2007, NATURE, V449, P557, DOI 10.1038/nature06188
   Kim Eun Jin, 2014, KOREAN J GASTROENTEROL, V64, P390
   Kitadai Y, 2010, CANCER MICROENVIRON, V3, P109, DOI 10.1007/s12307-009-0032-9
   Liu YR, 2014, PLOS ONE, V9, P0, DOI 10.1371/journal.pone.0110611
   Marsh T, 2013, BBA-MOL BASIS DIS, V1832, P1070, DOI 10.1016/j.bbadis.2012.10.013
   Martinez-Outschoorn UE, 2010, CELL CYCLE, V9, P3515, DOI 10.4161/cc.9.17.12928
   Mateescu B, 2011, NAT MED, V17, P1627, DOI 10.1038/nm.2512
   Micke P, 2004, LUNG CANCER, V45, PS163, DOI 10.1016/j.lungcan.2004.07.977
   Mishra PJ, 2008, CANCER RES, V68, P4331, DOI 10.1158/0008-5472.CAN-08-0943
   Ostman A, 2009, CURR OPIN GENET DEV, V19, P67, DOI 10.1016/j.gde.2009.01.003
   Pang WJ, 2015, CANCER SCI, V106, P1362, DOI 10.1111/cas.12747
   Quail DF, 2013, NAT MED, V19, P1423, DOI 10.1038/nm.3394
   Quante M, 2011, CANCER CELL, V19, P257, DOI 10.1016/j.ccr.2011.01.020
   Rasanen K, 2010, EXP CELL RES, V316, P2713, DOI 10.1016/j.yexcr.2010.04.032
   Schoppmann SF, 2012, BREAST CANCER RES TR, V134, P237, DOI 10.1007/s10549-012-1984-x
   Tang LJ, 2015, CELL PHYSIOL BIOCHEM, V37, P143, DOI 10.1159/000430340
   Torre LA, 2015, CA-CANCER J CLIN, V65, P87, DOI 10.3322/caac.21262
   Trylcova J, 2015, TUMOR BIOL, V36, P5873, DOI 10.1007/s13277-015-3259-8
   van Jaarsveld MTM, 2013, ONCOGENE, V32, P4284, DOI 10.1038/onc.2012.433
   Vered M, 2010, CANCER SCI, V101, P274, DOI 10.1111/j.1349-7006.2009.01357.x
   Wang RF, 2013, EXP MOL PATHOL, V95, P350, DOI 10.1016/j.yexmp.2013.10.008
   Watson CJ, 2008, SEMIN CELL DEV BIOL, V19, P401, DOI 10.1016/j.semcdb.2008.07.021
   Watson CJ, 2001, J MAMMARY GLAND BIOL, V6, P115, DOI 10.1023/A:1009524817155
   Wu ZH, 2017, J DAIRY SCI, V100, P7549, DOI 10.3168/jds.2016-12528
   Zhang J, 2013, PHARMACOL THERAPEUT, V137, P200, DOI 10.1016/j.pharmthera.2012.10.003
   Zhang Y, 2014, TRENDS CELL BIOL, V24, P153, DOI 10.1016/j.tcb.2013.09.007
   Zhao L, 2017, ONCOGENE, V36, P3384, DOI 10.1038/onc.2016.487
   Zhou B, 2014, J ORAL PATHOL MED, V43, P585, DOI 10.1111/jop.12172
   Zhou XY, 2014, CELL PHYSIOL BIOCHEM, V33, P1003, DOI 10.1159/000358671
   Zuo QF, 2015, CELL DEATH DIS, V6, P0, DOI 10.1038/cddis.2014.573
NR 43
TC 36
Z9 36
U1 0
U2 8
PU ACADEMIC PRESS INC ELSEVIER SCIENCE
PI SAN DIEGO
PA 525 B ST, STE 1900, SAN DIEGO, CA 92101-4495 USA
SN 0014-4800
EI 1096-0945
J9 EXP MOL PATHOL
JI Exp. Mol. Pathol.
PD APR 15
PY 2019
VL 107
IS 
BP 85
EP 94
DI 10.1016/j.yexmp.2018.11.014
PG 10
WC Pathology
SC Pathology
GA HQ6VC
UT WOS:000462555100010
PM 30502321
DA 2023-09-23
ER

PT J
AU Zhang, YY
   Cai, HH
   Chen, SP
   Sun, DH
   Zhang, DM
   He, YL
AF Zhang, Yuyang
   Cai, Huihua
   Chen, Siping
   Sun, Donghua
   Zhang, Dongmei
   He, Yuanli
TI Exosomal transfer of miR-124 inhibits normal fibroblasts to cancer-associated fibroblasts transition by targeting sphingosine kinase 1 in ovarian cancer
SO JOURNAL OF CELLULAR BIOCHEMISTRY
LA English
DT Article
DE cancer-associated fibroblasts; exosome; miR-124; sphingosine kinase 1
ID gastric-cancer; cells; proliferation; carcinoma; niche
AB Objective The interaction between tumor microenvironment and tumor cells plays a key role in tumor progression. However, the mechanisms by which this interaction promotes the transdifferentiation of normal fibroblasts (NFs) to cancer-associated fibroblasts (CAFs) are still unclear. The aim of this study was to investigate whether ovarian cancer (OvCa) cells-derived microRNAs were involved in the transition of resident fibroblasts to CAFs, and in promoting tumorigenesis. Methods CAFs and NFs were isolated from the same ovarian site in OvCa and noncancerous prophylactic oophorectomy specimens. The effect of exosomes on the motility of CAFs or NFs was analyzed by wound healing and Transwell assays. The expression of CAFs marker alpha-smooth muscle actin (alpha-SMA) and fibroblast activated protein (FAP) were determined by quantitative real-time PCR and Western blotting. A luciferase reporter assay was used to test the interaction between miR-124 and sphingosine kinase 1 (SPHK1). Results NFs with downregulated miR-124 displayed the characteristics of CAFs, including overexpression of alpha-SMA and FAP and increased migratory and invasive ability. Overexpression of miR-124 in CAFs reversed some traits of NFs. Human ovarian surface epithelial cells-secreted miR-124 could be transferred via exosomes to CAFs and resulted in decreased alpha-SMA and FAP expression and attenuated cell motility. Moreover, our finding showed that the expression of SPHK1, a potential target of miR-124, was significantly elevated in CAFs. Conclusions The present study provides important and novel perspective into OvCa CAF differentiation and extracellular matrix remodeling, which trigger the tumor progression.
C1 [Zhang, Yuyang] Wenzhou Med Univ, Affiliated Hosp 1, Dept Obstet & Gynecol, Wenzhou, Zhejiang, Peoples R China.
   [Cai, Huihua; Chen, Siping; Sun, Donghua; Zhang, Dongmei; He, Yuanli] Southern Med Univ, Zhujiang Hosp, Dept Obstet & Gynecol, Guangzhou 510282, Guangdong, Peoples R China.
C3 Wenzhou Medical University; Southern Medical University - China
RP He, YL (通讯作者)，Southern Med Univ, Zhujiang Hosp, Dept Obstet & Gynecol, Guangzhou 510282, Guangdong, Peoples R China.
EM heylzjh@163.com
CR Ando T, 2009, INT J CANCER, V124, P2367, DOI 10.1002/ijc.24219
   Beach JA, 2016, ONCOTARGET, V7, P4167, DOI 10.18632/oncotarget.6703
   Cortes CL, 2016, MOL CANCER, V15, P0, DOI 10.1186/s12943-015-0489-8
   Gaggioli C, 2007, NAT CELL BIOL, V9, P1392, DOI 10.1038/ncb1658
   Hunt S, 2011, FEBS LETT, V585, P187, DOI 10.1016/j.febslet.2010.11.038
   Kaplan RN, 2006, CANCER METAST REV, V25, P521, DOI 10.1007/s10555-006-9036-9
   Lang FM, 2018, NEURO-ONCOLOGY, V20, P380, DOI 10.1093/neuonc/nox152
   Liang YJ, 2013, CARCINOGENESIS, V34, P713, DOI 10.1093/carcin/bgs383
   Lu PF, 2012, J CELL BIOL, V196, P395, DOI 10.1083/jcb.201102147
   Lu YX, 2013, BIOCHEM BIOPH RES CO, V441, P873, DOI 10.1016/j.bbrc.2013.10.157
   Morel L, 2013, J BIOL CHEM, V288, P7105, DOI 10.1074/jbc.M112.410944
   Newton J, 2015, EXP CELL RES, V333, P195, DOI 10.1016/j.yexcr.2015.02.025
   Polyak K, 2009, TRENDS GENET, V25, P30, DOI 10.1016/j.tig.2008.10.012
   Santangelo A, 2018, J NEURO-ONCOL, V136, P51, DOI 10.1007/s11060-017-2639-x
   Shi XB, 2013, ONCOGENE, V32, P4130, DOI 10.1038/onc.2012.425
   Shirai K, 2011, CANCER PREV RES, V4, P454, DOI 10.1158/1940-6207.CAPR-10-0299
   Sueta A, 2017, ONCOTARGET, V8, P69934, DOI 10.18632/oncotarget.19482
   Tang MKS, 2015, CANCER LETT, V367, P26, DOI 10.1016/j.canlet.2015.07.014
   Wilting SM, 2010, MOL CANCER, V9, P0, DOI 10.1186/1476-4598-9-167
   Xia JT, 2012, J PATHOL, V227, P470, DOI 10.1002/path.4030
   Yeung CLA, 2016, NAT COMMUN, V7, P0, DOI 10.1038/ncomms11150
   Zhang HW, 2013, J OVARIAN RES, V6, P0, DOI 10.1186/1757-2215-6-84
   Zhao Y, 2017, ONCOTARGET, V8, P25005, DOI 10.18632/oncotarget.15334
   Zheng H, 2011, INT J ONCOL, V38, P1153, DOI 10.3892/ijo.2011.940
NR 24
TC 40
Z9 43
U1 0
U2 19
PU WILEY
PI HOBOKEN
PA 111 RIVER ST, HOBOKEN 07030-5774, NJ USA
SN 0730-2312
EI 1097-4644
J9 J CELL BIOCHEM
JI J. Cell. Biochem.
PD AUG 15
PY 2019
VL 120
IS 8
BP 13187
EP 13201
DI 10.1002/jcb.28593
PG 15
WC Biochemistry & Molecular Biology; Cell Biology
SC Biochemistry & Molecular Biology; Cell Biology
GA ID5LQ
UT WOS:000471718300109
PM 30957275
DA 2023-09-23
ER

PT J
AU Wang, XL
   Huang, C
AF Wang, Xiu-lian
   Huang, Chao
TI Difference of TGF-/Smads signaling pathway in epithelial-mesenchymal transition of normal colonic epithelial cells induced by tumor-associated fibroblasts and colon cancer cells
SO MOLECULAR BIOLOGY REPORTS
LA English
DT Article
DE Tumor microenvironment; Tumor-associated fibroblasts; Epithelial-mesenchymal transition; Transforming growth factor-; Smads; Colon
ID beta; carcinoma; microenvironment; modulation; mechanisms; tgf-beta-1; migration; player; smad4
AB Tumor microenvironment (TME) crucially functions in tumor initiation and progression. Stroma-tumor interactions and cellular transdifferentiation are the prerequisite for tumor formation. Transforming growth factor- (TGF-), a major cytokine secreted by tumor-associated fibroblasts (TAFs) and cancer cells, is a crucial player involving cell transdifferentiation. Therefore, we hypothesized that these TAFs and cancer cells also affect normal colon epithelium. In our study, we found for the first time that colon cancer cells HCT116 and TAF-like CCD-18Co cells induced epithelial-mesenchymal transition (EMT)-like transdifferentiation in colon epithelial cells HCoEpiCs, with enhanced migratio. Dysfunction of TGF-/Smads signal was also observed in the EMT-transformed HCoEpiCs. We wondered whether these phenomena were regulated by TGF-/Smads signaling pathway. A TGF receptor kinase I (TRI) inhibitor LY364947 was used. We found that the EMT induced by the HCT116- and CCD-18Co-derived CM was suppressed by the LY364947. Besides, different expression profiles for the components of TGF-/Smads pathway were found in the EMT-like HCoEpiCs, but high expression of p-Smad2/3 and Smad4 was the common feature. Our observations suggest that the mechanisms of phenotypic transition of colon epithelial cells are cellular environment-dependent, which maybe a basis of potential therapy targeting TME.
C1 [Wang, Xiu-lian] Community Hlth Serv Ctr, Shenzhen Baoan Tradit Chinese Med Hosp Grp, Shenzhen, Peoples R China.
   [Huang, Chao] Southern Med Univ, Affiliated Baoan Hosp Shenzhen, Cent Lab, Shenzhen, Peoples R China.
C3 Southern Medical University - China
RP Huang, C (通讯作者)，Southern Med Univ, Affiliated Baoan Hosp Shenzhen, Cent Lab, Shenzhen, Peoples R China.
EM 1551686958@qq.com; huangchao06@163.com
FU Natural Science Foundation of Guangdong Province [2018A030310060]
CR Achyut BR, 2011, GASTROENTEROLOGY, V141, P1167, DOI 10.1053/j.gastro.2011.07.048
   Amicone L, 2018, TRANSL GASTROENT HEP, V3, P0, DOI 10.21037/tgh.2018.04.05
   Bai YW, 2019, J APPL TOXICOL, V39, P432, DOI 10.1002/jat.3734
   Bussard KM, 2016, BREAST CANCER RES, V18, P0, DOI 10.1186/s13058-016-0740-2
   Caja F, 2015, J IMMUNOTOXICOL, V12, P300, DOI 10.3109/1547691X.2014.945667
   Chen Q, 2018, TRENDS PHARMACOL SCI, V39, P59, DOI 10.1016/j.tips.2017.10.009
   Daley GQ, 2008, COLD SH Q B, V73, P171, DOI 10.1101/sqb.2008.73.041
   Dong F, 2018, CAN J PHYSIOL PHARM, V96, P1, DOI 10.1139/cjpp-2016-0522
   Dong ZX, 2016, BMC CELL BIOL, V17, P0, DOI 10.1186/s12860-016-0084-x
   Emon B, 2018, COMPUT STRUCT BIOTEC, V16, P279, DOI 10.1016/j.csbj.2018.07.003
   Fearon ER, 2011, ANNU REV PATHOL-MECH, V6, P479, DOI 10.1146/annurev-pathol-011110-130235
   Gimenez-Bastida JA, 2018, FOOD FUNCT, V9, P3387, DOI 10.1039/C8FO00193F
   Gimenez-Bastida JA, 2015, TOXICOL IN VITRO, V29, P1683, DOI 10.1016/j.tiv.2015.07.001
   Glentis A, 2017, NAT COMMUN, V8, P0, DOI 10.1038/s41467-017-00985-8
   Guarino M, 2009, HUM PATHOL, V40, P1365, DOI 10.1016/j.humpath.2009.02.020
   Huang C, 2016, MOL BIOL REP, V43, P1069, DOI 10.1007/s11033-016-4038-3
   Huang TW, 2018, ARTIF CELL NANOMED B, V23, P1
   Ioannou M, 2018, J MOL HISTOL, V49, P235, DOI 10.1007/s10735-018-9763-6
   Kidd S, 2012, PLOS ONE, V7, P0, DOI 10.1371/journal.pone.0030563
   Klingberg F, 2013, J PATHOL, V229, P298, DOI 10.1002/path.4104
   Kojima Y, 2010, P NATL ACAD SCI USA, V107, P20009, DOI 10.1073/pnas.1013805107
   Lakins MA, 2018, NAT COMMUN, V9, P0, DOI 10.1038/s41467-018-03347-0
   Lee H, 2016, PLOS ONE, V11, P0, DOI 10.1371/journal.pone.0160188
   Lei WW, 2010, INT J BIOCHEM CELL B, V42, P1489, DOI 10.1016/j.biocel.2010.05.006
   Li LN, 2015, PHARMACOL THERAPEUT, V150, P33, DOI 10.1016/j.pharmthera.2015.01.004
   Li LX, 2018, MOL MED REP, V17, P315, DOI 10.3892/mmr.2017.7845
   Liu CY, 2013, LAB INVEST, V93, P844, DOI 10.1038/labinvest.2013.69
   Liu DS, 2018, CELL PHYSIOL BIOCHEM, V46, P1821, DOI 10.1159/000489367
   Massague J, 2008, CELL, V134, P215, DOI 10.1016/j.cell.2008.07.001
   McDonald LT, 2012, INT J CLIN EXP PATHO, V5, P863
   Mikula-Pietrasik J, 2018, CELL MOL LIFE SCI, V75, P509, DOI 10.1007/s00018-017-2663-1
   Moustakas A, 2016, J CLIN MED, V5, P0, DOI 10.3390/jcm5070063
   Mukaida N, 2016, WORLD J GASTROENTERO, V22, P5301, DOI 10.3748/wjg.v22.i23.5301
   Neuzillet C, 2015, PHARMACOL THERAPEUT, V147, P22, DOI 10.1016/j.pharmthera.2014.11.001
   Noh H, 2009, AM J PHYSIOL-RENAL, V297, PF729, DOI 10.1152/ajprenal.00086.2009
   Pereira C, 2015, BIOMATERIALS, V56, P36, DOI 10.1016/j.biomaterials.2015.03.054
   Petersen OW, 2003, AM J PATHOL, V162, P391, DOI 10.1016/S0002-9440(10)63834-5
   Pohl M, 2010, ANTICANCER RES, V30, P2603
   Rhim AD, 2012, CELL, V148, P349, DOI 10.1016/j.cell.2011.11.025
   Sazeides C, 2018, ADV EXP MED BIOL, V1063, P149, DOI 10.1007/978-3-319-77736-8_11
   Servais C, 2013, J PATHOL, V229, P198, DOI 10.1002/path.4103
   Shan B, 2008, J BIOL CHEM, V283, P21065, DOI 10.1074/jbc.M802786200
   Sun Y, 2018, CHEM-BIOL INTERACT, V296, P57, DOI 10.1016/j.cbi.2018.09.013
   Tan X, 2017, CURR MOL MED, V17, P189, DOI 10.2174/1566524017666170619113435
   Verrecchia F, 2018, FRONT ONCOL, V8, P0, DOI 10.3389/fonc.2018.00133
   Wang YD, 2018, EUR J PHARMACOL, V834, P45, DOI 10.1016/j.ejphar.2018.07.006
   Wei JL, 2014, CELL BIOL INT, V38, P875, DOI 10.1002/cbin.10270
   Werner S, 2003, PHYSIOL REV, V83, P835, DOI 10.1152/physrev.2003.83.3.835
   Wu YH, 2018, CELL DEATH DIS, V9, P0, DOI 10.1038/s41419-017-0005-8
   Xiao W, 2014, J CELL MOL MED, V18, P646, DOI 10.1111/jcmm.12212
   Yamaguchi J, 2018, J CLIN INVEST, V128, P3619, DOI 10.1172/JCI97755
   Yang W, 2018, INVEST NEW DRUGS, V0, P0
   Yoshikawa M, 2007, J AM SOC NEPHROL, V18, P58, DOI 10.1681/ASN.2005111187
   Zhao JF, 2016, CELL SIGNAL, V28, P1615, DOI 10.1016/j.cellsig.2016.07.013
   Zhou R, 2018, ONCOL LETT, V15, P3971, DOI 10.3892/ol.2018.7725
NR 55
TC 6
Z9 7
U1 1
U2 11
PU SPRINGER
PI DORDRECHT
PA VAN GODEWIJCKSTRAAT 30, 3311 GZ DORDRECHT, NETHERLANDS
SN 0301-4851
EI 1573-4978
J9 MOL BIOL REP
JI Mol. Biol. Rep.
PD JUN 15
PY 2019
VL 46
IS 3
BP 2749
EP 2759
DI 10.1007/s11033-019-04719-5
PG 11
WC Biochemistry & Molecular Biology
SC Biochemistry & Molecular Biology
GA IB5SU
UT WOS:000470332600015
PM 30835040
DA 2023-09-23
ER

PT J
AU Fang, Y
   Zhou, WT
   Rong, YF
   Kuang, TT
   Xu, XF
   Wu, WC
   Wang, DS
   Lou, WH
AF Fang, Yuan
   Zhou, Wentao
   Rong, Yefei
   Kuang, Tiantao
   Xu, Xuefeng
   Wu, Wenchuan
   Wang, Dansong
   Lou, Wenhui
TI Exosomal miRNA-106b from cancer-associated fibroblast promotes gemcitabine resistance in pancreatic cancer
SO EXPERIMENTAL CELL RESEARCH
LA English
DT Article
DE Pancreatic cancer; Cancer-associated fibroblasts; Gemcitabine; Exosome; miR-106b
ID drug-resistance; chemoresistance; therapy; cells
AB Gemcitabine (GEM)-based chemotherapy is commonly used to treat pancreatic cancer. However, acquired resistance to GEM remains a challenge in pancreatic cancer patients. Here we tested whether cancer-associated fibroblasts (CAFs) play vital roles in regulating drug resistance by transferring exosomal miRNA to cancer cells. CAFs were isolated from primary fibroblast of pancreatic cancer patients, and exosomes were collected and identified through transmission electron microscopy and western blotting analysis. The functions of CAFs-derived exosomal miRNA in regulating drug resistance were further investigated. We found that CAFs were innately resistant to GEM. The conditioned medium (CM) and the exosomes derived from CAFs contributed to GEM resistance, and GEM treatment further enhanced the effect of CAFs or CAFs-exosomes on pancreatic cancer cells proliferation. MiR-106b level was upregulated in CAFs and CAFs-exosomes following GEM treatment. MiR-106b was directly transferred from CAFs to pancreatic cancer cells through exosomes. Pretreatment of CAFs with miR-106b inhibitor suppressed miR-106b expression in CAFs-exosomes and resulted in a decreased resistance of cancer cells to GEM. MiR-106b promoted GEM resistance of cancer cells by directly targeting TP53INP1. Summarily, our data demonstrated that CAFs-derived exosomal miR-106b plays a vital role in causing GEM resistance of pancreatic cancer, thus offering a new target for sensitizing pancreatic cancer cells to GEM.
C1 [Fang, Yuan; Zhou, Wentao; Rong, Yefei; Kuang, Tiantao; Xu, Xuefeng; Wu, Wenchuan; Wang, Dansong; Lou, Wenhui] Fudan Univ, Zhongshan Hosp, Dept Pancreat Surg, Shanghai 200032, Peoples R China.
C3 Fudan University
RP Wang, DS; Lou, WH (通讯作者)，Fudan Univ, Zhongshan Hosp, Dept Pancreat Surg, Shanghai 200032, Peoples R China.
EM wang.dansong@zs-hospital.sh.cn; lou.wenhui@zs-hospital.sh.cn
FU National Natural Science Foundation of China [81702964]
CR Cao Z, 2016, ONCOTARGET, V7, P41575, DOI 10.18632/oncotarget.9491
   Chan JSK, 2018, ONCOGENE, V37, P160, DOI 10.1038/onc.2017.319
   Cheng Y, 2016, J EXP CLIN CANC RES, V35, P0, DOI 10.1186/s13046-016-0290-6
   Christianson HC, 2013, P NATL ACAD SCI USA, V110, P17380, DOI 10.1073/pnas.1304266110
   Dauer P, 2018, CANCER RES, V78, P1321, DOI 10.1158/0008-5472.CAN-17-2320
   Dhayat SA, 2015, PLOS ONE, V10, P0, DOI 10.1371/journal.pone.0143755
   Eichelmann AK, 2018, INT J BIOCHEM CELL B, V101, P94, DOI 10.1016/j.biocel.2018.05.015
   Fang T, 2018, NAT COMMUN, V9, P0, DOI 10.1038/s41467-017-02583-0
   Iwagami Y, 2013, BRIT J CANCER, V109, P502, DOI 10.1038/bjc.2013.320
   Lai XY, 2017, CANCER LETT, V393, P86, DOI 10.1016/j.canlet.2017.02.019
   Leung CS, 2018, J CLIN INVEST, V128, P589, DOI 10.1172/JCI95200
   Li B, 2018, J CELL PHYSL, V234, P2943
   Li YY, 2018, EBIOMEDICINE, V36, P209, DOI 10.1016/j.ebiom.2018.09.006
   Neesse A, 2015, GUT, V64, P1476, DOI 10.1136/gutjnl-2015-309304
   Okusaka T, 2004, PANCREAS, V28, P301, DOI 10.1097/00006676-200404000-00017
   Patel GK, 2017, BRIT J CANCER, V116, P609, DOI 10.1038/bjc.2017.18
   Ren J, 2018, THERANOSTICS, V8, P3932, DOI 10.7150/thno.25541
   Richards KE, 2017, ONCOGENE, V36, P1770, DOI 10.1038/onc.2016.353
   Sheikh R, 2010, EXPERT REV ANTICANC, V10, P1647, DOI 10.1586/ERA.10.148
   Stathis A, 2010, NAT REV CLIN ONCOL, V7, P163, DOI 10.1038/nrclinonc.2009.236
   Wang M, 2019, INT J ONCOL, V54, P326, DOI 10.3892/ijo.2018.4601
   Yu SJ, 2018, BMC CANCER, V18, P0, DOI 10.1186/s12885-017-3930-0
   Zhang LL, 2018, ONCOL RES, V26, P827, DOI 10.3727/096504017X14934840662335
   Zhang ZC, 2017, CANCER LETT, V397, P33, DOI 10.1016/j.canlet.2017.03.004
NR 24
TC 120
Z9 124
U1 1
U2 25
PU ELSEVIER INC
PI SAN DIEGO
PA 525 B STREET, STE 1900, SAN DIEGO, CA 92101-4495 USA
SN 0014-4827
EI 1090-2422
J9 EXP CELL RES
JI Exp. Cell Res.
PD OCT 1
PY 2019
VL 383
IS 1
BP 
EP 
DI 10.1016/j.yexcr.2019.111543
PG 7
WC Oncology; Cell Biology
SC Oncology; Cell Biology
GA IY9TV
UT WOS:000486736600024
PM 31374207
DA 2023-09-23
ER

PT J
AU Bregenzer, ME
   Horst, EN
   Mehta, P
   Novak, CM
   Repetto, T
   Mehta, G
AF Bregenzer, Michael E.
   Horst, Eric N.
   Mehta, Pooja
   Novak, Caymen M.
   Repetto, Taylor
   Mehta, Geeta
TI The Role of Cancer Stem Cells and Mechanical Forces in Ovarian Cancer Metastasis
SO CANCERS
LA English
DT Review
DE ovarian cancer metastasis; cancer stem cells; mechanical stimulation; mechanotransduction; tension; compression; shear stress; viscoelastic; ascites; matrix stiffness
ID epithelial-mesenchymal transition; carcinoma-associated-fibroblasts; endothelial growth-factor; tumor microenvironment; stromal cells; initiating cells; e-cadherin; heterogeneity; ascites; origin
AB Ovarian cancer is an extremely lethal gynecologic disease; with the high-grade serous subtype predominantly associated with poor survival rates. Lack of early diagnostic biomarkers and prevalence of post-treatment recurrence, present substantial challenges in treating ovarian cancers. These cancers are also characterized by a high degree of heterogeneity and protracted metastasis, further complicating treatment. Within the ovarian tumor microenvironment, cancer stem-like cells and mechanical stimuli are two underappreciated key elements that play a crucial role in facilitating these outcomes. In this review article, we highlight their roles in modulating ovarian cancer metastasis. Specifically, we outline the clinical relevance of cancer stem-like cells, and challenges associated with their identification and characterization and summarize the ways in which they modulate ovarian cancer metastasis. Further, we review the mechanical cues in the ovarian tumor microenvironment, including, tension, shear, compression and matrix stiffness, that influence (cancer stem-like cells and) metastasis in ovarian cancers. Lastly, we outline the challenges associated with probing these important modulators of ovarian cancer metastasis and provide suggestions for incorporating these cues in basic biology and translational research focused on metastasis. We conclude that future studies on ovarian cancer metastasis will benefit from the careful consideration of mechanical stimuli and cancer stem cells, ultimately allowing for the development of more effective therapies.
C1 [Bregenzer, Michael E.; Horst, Eric N.; Novak, Caymen M.; Mehta, Geeta] Univ Michigan, Dept Biomed Engn, Ann Arbor, MI 48109 USA.
   [Mehta, Pooja; Repetto, Taylor; Mehta, Geeta] Univ Michigan, Dept Mat Sci & Engn, Ann Arbor, MI 48109 USA.
   [Mehta, Geeta] Univ Michigan, Macromol Sci & Engn, Ann Arbor, MI 48109 USA.
   [Mehta, Geeta] Univ Michigan, Rogel Canc Ctr, Ann Arbor, MI 48109 USA.
C3 University of Michigan System; University of Michigan; University of Michigan System; University of Michigan; University of Michigan System; University of Michigan; University of Michigan System; University of Michigan
RP Mehta, G (通讯作者)，Univ Michigan, Dept Biomed Engn, Ann Arbor, MI 48109 USA.; Mehta, G (通讯作者)，Univ Michigan, Dept Mat Sci & Engn, Ann Arbor, MI 48109 USA.; Mehta, G (通讯作者)，Univ Michigan, Macromol Sci & Engn, Ann Arbor, MI 48109 USA.; Mehta, G (通讯作者)，Univ Michigan, Rogel Canc Ctr, Ann Arbor, MI 48109 USA.
EM mehtagee@umich.edu
FU DOD OCRP Early Career Investigator Award [W81XWH-13-1-0134]; DOD Pilot award [W81XWH-16-1-0426]; DOD Investigator Initiated award [W81XWH-17-OCRP-IIRA]; Rivkin Center for Ovarian Cancer; Michigan Ovarian Cancer Alliance; National Cancer Institute of the National Institutes of Health [P30CA046592]; National Science Foundation Graduate Research Fellowship [1256260]; Department of Education Graduate Assistance in Areas of National Need (GAANN) Fellowship
CR ABUHIJLEH MF, 1995, J ANAT, V186, P453
   Ahmed N, 2013, FRONT ONCOL, V3, P0, DOI 10.3389/fonc.2013.00256
   Al Habyan S, 2018, ONCOGENE, V37, P5127, DOI 10.1038/s41388-018-0317-x
   Al-Alem LF, 2019, INT J BIOCHEM CELL B, V107, P92, DOI 10.1016/j.biocel.2018.12.010
   Arend RC, 2013, GYNECOL ONCOL, V131, P772, DOI 10.1016/j.ygyno.2013.09.034
   Avraham-Chakim L, 2013, PLOS ONE, V8, P0, DOI 10.1371/journal.pone.0060965
   Baba T, 2009, ONCOGENE, V28, P209, DOI 10.1038/onc.2008.374
   Babahosseini H, 2014, NANOMED-NANOTECHNOL, V10, P1013, DOI 10.1016/j.nano.2013.12.009
   Bachmann C, 2016, J CANCER, V7, P2241, DOI 10.7150/jca.15644
   Barnett JC, 2010, GYNECOL ONCOL, V116, P556, DOI 10.1016/j.ygyno.2009.11.020
   Bell D, 2011, NATURE, V474, P609, DOI 10.1038/nature10166
   Bregenzer ME, 2019, PLOS ONE, V14, P0, DOI 10.1371/journal.pone.0216564
   Bryan BA, 2010, FASEB J, V24, P3186, DOI 10.1096/fj.09-145102
   Burgos-Ojeda D, 2015, MOL CANCER THER, V14, P1717, DOI 10.1158/1535-7163.MCT-14-0607
   Cai J, 2012, CARCINOGENESIS, V33, P20, DOI 10.1093/carcin/bgr230
   Cao Zheng, 2016, CRITICAL REVIEWS IN ONCOGENESIS, V21, P155, DOI 10.1615/CritRevOncog.2016016955
   Carroll MJ, 2018, CANCER RES, V78, P3560, DOI 10.1158/0008-5472.CAN-17-3341
   Castells M, 2012, INT J MOL SCI, V13, P9545, DOI 10.3390/ijms13089545
   Chau WK, 2013, ONCOGENE, V32, P2767, DOI 10.1038/onc.2012.290
   Chaudhuri O, 2016, NAT MATER, V15, P326, DOI 10.1038/NMAT4489
   Chen DH, 1997, J CLIN INVEST, V99, P2334, DOI 10.1172/JCI119414
   Chen XX, 2013, HUM PATHOL, V44, P2373, DOI 10.1016/j.humpath.2013.05.001
   Cheng L, 2017, J OVARIAN RES, V10, P0, DOI 10.1186/s13048-017-0368-6
   Choi HJ, 2015, CANCER METAST REV, V34, P19, DOI 10.1007/s10555-014-9538-9
   Choudhury AR, 2019, CANCER MICROENVIRON, V12, P17, DOI 10.1007/s12307-019-00222-4
   Coffman LG, 2019, STEM CELLS, V37, P257, DOI 10.1002/stem.2932
   de Cristofaro T, 2016, ONCOTARGET, V7, P41929, DOI 10.18632/oncotarget.9740
   Deng JL, 2016, ONCOTARGET, V7, P55771, DOI 10.18632/oncotarget.9908
   Doetsch F, 2002, J NEUROSCI, V22, P2255, DOI 10.1523/JNEUROSCI.22-06-02255.2002
   Eun K, 2017, BMB REP, V50, P117, DOI 10.5483/BMBRep.2017.50.3.222
   Eyre R, 2014, TUMOR BIOL, V35, P9879, DOI 10.1007/s13277-014-2277-2
   Feki A, 2009, CRIT REV ONCOL HEMAT, V72, P1, DOI 10.1016/j.critrevonc.2008.12.003
   Fogg KC, 2019, CANCER LETT, V458, P92, DOI 10.1016/j.canlet.2019.05.029
   Ghosh K, 2008, P NATL ACAD SCI USA, V105, P11305, DOI 10.1073/pnas.0800835105
   Ghosh K, 2007, BIOMATERIALS, V28, P671, DOI 10.1016/j.biomaterials.2006.09.038
   Gkretsi V, 2018, FRONT ONCOL, V8, P0, DOI 10.3389/fonc.2018.00145
   Gonzalez H, 2018, GENE DEV, V32, P1267, DOI 10.1101/gad.314617.118
   Gunjal Pranesh, 2015, J CANCER STEM CELL RES, V3, P0
   Guo S, 2018, INT J BIOL SCI, V14, P2083, DOI 10.7150/ijbs.25720
   Hao J, 2013, CELL BIOL INT, V37, P888, DOI 10.1002/cbin.10111
   Harper EI, 2018, CANCERS, V10, P0, DOI 10.3390/cancers10070230
   He QZ, 2014, CELL PHYSIOL BIOCHEM, V33, P173, DOI 10.1159/000356660
   Hendricks P, 2012, FUND CLIN PHARMACOL, V26, P632, DOI 10.1111/j.1472-8206.2011.00964.x
   Ip CKM, 2016, SCI REP-UK, V6, P0, DOI 10.1038/srep26788
   Jabbari E, 2015, PLOS ONE, V10, P0, DOI 10.1371/journal.pone.0132377
   Jain RK, 2014, ANNU REV BIOMED ENG, V16, P321, DOI 10.1146/annurev-bioeng-071813-105259
   Jia P, 2005, INT J GYNECOL CANCER, V15, P1042, DOI 10.1111/j.1525-1438.2005.00260.x
   Judson PL, 2003, GYNECOL ONCOL, V91, P389, DOI 10.1016/j.ygyno.2003.08.004
   Junttila MR, 2013, NATURE, V501, P346, DOI 10.1038/nature12626
   Kajiyama H, 2007, INT J ONCOL, V31, P277
   Kalli M, 2019, SCI REP-UK, V9, P0, DOI 10.1038/s41598-018-37425-6
   Kalluri R, 2006, NAT REV CANCER, V6, P392, DOI 10.1038/nrc1877
   Kalluri R, 2016, NAT REV CANCER, V16, P582, DOI 10.1038/nrc.2016.73
   Karnezis AN, 2017, NAT REV CANCER, V17, P65, DOI 10.1038/nrc.2016.113
   Keller S, 2009, CANCER LETT, V278, P73, DOI 10.1016/j.canlet.2008.12.028
   Kim S, 2016, CANCER SCI, V107, P1173, DOI 10.1111/cas.12987
   Kipps E, 2013, NAT REV CANCER, V13, P273, DOI 10.1038/nrc3432
   Klymenko Y, 2018, DIS MODEL MECH, V11, P0, DOI 10.1242/dmm.034199
   Klymenko Y, 2017, CANCERS, V9, P0, DOI 10.3390/cancers9080104
   Kossai M, 2018, PATHOBIOLOGY, V85, P41, DOI 10.1159/000479006
   Kossatz U, 2004, GENE DEV, V18, P2602, DOI 10.1101/gad.321004
   Kryczek I, 2005, CANCER RES, V65, P465
   Kumar SM, 2012, ONCOGENE, V31, P4898, DOI 10.1038/onc.2011.656
   Kwon Y, 2015, ONCOGENE, V34, P144, DOI 10.1038/onc.2013.539
   Langyel E, 2010, AM J PATHOL, V177, P1053, DOI 10.2353/ajpath.2010.100105
   Latifi A, 2011, J CELL BIOCHEM, V112, P2850, DOI 10.1002/jcb.23199
   Li X, 2016, EUR J GYNAECOL ONCOL, V37, P100
   Liguori Manuela, 2011, CANCERS (BASEL), V3, P3740, DOI 10.3390/cancers3043740
   Liu Y, 2016, CANCER CELL, V30, P668, DOI 10.1016/j.ccell.2016.09.011
   Luo Q, 2016, BBA-GEN SUBJECTS, V1860, P1953, DOI 10.1016/j.bbagen.2016.06.010
   Luo ZY, 2016, CANCER LETT, V377, P174, DOI 10.1016/j.canlet.2016.04.038
   Lupia M, 2017, MOL CANCER, V16, P0, DOI 10.1186/s12943-017-0638-3
   Mani SA, 2008, CELL, V133, P704, DOI 10.1016/j.cell.2008.03.027
   Mantovani A, 2002, TRENDS IMMUNOL, V23, P549, DOI 10.1016/S1471-4906(02)02302-5
   Markowska A, 2018, ADV CLIN EXP MED, V27, P1017, DOI 10.17219/acem/73999
   McAllister SS, 2014, NAT CELL BIOL, V16, P717, DOI 10.1038/ncb3015
   McGrail DJ, 2014, J CELL SCI, V127, P2621, DOI 10.1242/jcs.144378
   McKenzie AJ, 2018, SCI REP-UK, V8, P0, DOI 10.1038/s41598-018-25589-0
   McLean K, 2011, J CLIN INVEST, V121, P3206, DOI 10.1172/JCI45273
   Meng EH, 2012, CLIN EXP METASTAS, V29, P939, DOI 10.1007/s10585-012-9482-4
   Moghaddam SM, 2012, CANCER METAST REV, V31, P143, DOI 10.1007/s10555-011-9337-5
   Motohara T, 2019, ONCOGENE, V38, P2885, DOI 10.1038/s41388-018-0637-x
   Nam S, 2016, BIOPHYS J, V111, P2296, DOI 10.1016/j.bpj.2016.10.002
   Nieman KM, 2011, NAT MED, V17, P1498, DOI 10.1038/nm.2492
   Northey JJ, 2017, CANCER DISCOV, V7, P1224, DOI 10.1158/2159-8290.CD-16-0733
   Novak C, 2018, APL BIOENG, V2, P0, DOI 10.1063/1.5024386
   Park SM, 2008, GENE DEV, V22, P894, DOI 10.1101/gad.1640608
   Parte SC, 2018, J OVARIAN RES, V11, P0, DOI 10.1186/s13048-018-0439-3
   Pasquet M, 2010, INT J CANCER, V126, P2090, DOI 10.1002/ijc.24886
   Paszek MJ, 2004, J MAMMARY GLAND BIOL, V9, P325, DOI 10.1007/s10911-004-1404-x
   Patch AM, 2015, NATURE, V521, P489, DOI 10.1038/nature14410
   Peng P, 2011, ONCOL REP, V25, P749, DOI 10.3892/or.2010.1119
   Pradeep S, 2014, CANCER CELL, V26, P77, DOI 10.1016/j.ccr.2014.05.002
   Quail DF, 2013, NAT MED, V19, P1423, DOI 10.1038/nm.3394
   Raghavan S, 2017, CLIN CANCER RES, V23, P6934, DOI 10.1158/1078-0432.CCR-17-0133
   Rizvi I, 2013, P NATL ACAD SCI USA, V110, PE1974, DOI 10.1073/pnas.1216989110
   Rynne-Vidal A, 2017, J PATHOL, V242, P140, DOI 10.1002/path.4889
   Rynne-Vidal A, 2015, CANCERS, V7, P1994, DOI 10.3390/cancers7040872
   Samardzija C, 2015, MOL CANCER, V14, P0, DOI 10.1186/s12943-015-0417-y
   Sandoval P, 2013, J PATHOL, V231, P517, DOI 10.1002/path.4281
   Sarrio D, 2008, CANCER RES, V68, P989, DOI 10.1158/0008-5472.CAN-07-2017
   Schild T, 2018, CANCER CELL, V33, P347, DOI 10.1016/j.ccell.2018.02.001
   Seyfried Thomas N, 2013, CRITICAL REVIEWS IN ONCOGENESIS, V18, P43
   Shen L, 2015, TUMOR BIOL, V36, P6929, DOI 10.1007/s13277-015-3409-z
   Shukla S, 2011, CURR DRUG TARGETS, V12, P621, DOI 10.2174/138945011795378540
   Siegel RL, 2017, CA-CANCER J CLIN, V67, P7, DOI 10.3322/caac.21387
   Sieh W, 2013, LANCET ONCOL, V14, P853, DOI 10.1016/S1470-2045(13)70253-5
   Sinkus R, 2007, MAGN RESON MED, V58, P1135, DOI 10.1002/mrm.21404
   Stylianopoulos T, 2012, P NATL ACAD SCI USA, V109, P15101, DOI 10.1073/pnas.1213353109
   Takeshima N, 2005, GYNECOL ONCOL, V99, P427, DOI 10.1016/j.ygyno.2005.06.051
   Tan DSP, 2006, LANCET ONCOL, V7, P925, DOI 10.1016/S1470-2045(06)70939-1
   Tan FB, 2019, J CELL BIOCHEM, V120, P2213, DOI 10.1002/jcb.27532
   Thiery JP, 2003, CURR OPIN CELL BIOL, V15, P740, DOI 10.1016/j.ceb.2003.10.006
   Tothill RW, 2008, CLIN CANCER RES, V14, P5198, DOI 10.1158/1078-0432.CCR-08-0196
   Triantafillu UL, 2017, INT J ONCOL, V50, P993, DOI 10.3892/ijo.2017.3865
   Tse JM, 2012, P NATL ACAD SCI USA, V109, P911, DOI 10.1073/pnas.1118910109
   Turdo A, 2019, FRONT CELL DEV BIOL, V7, P0, DOI 10.3389/fcell.2019.00016
   van Zijl F, 2011, MUTAT RES-REV MUTAT, V728, P23, DOI 10.1016/j.mrrev.2011.05.002
   Varas-Godoy M, 2017, STEM CELLS INT, V2017, P0, DOI 10.1155/2017/5263974
   Wei R, 2017, ONCOTARGET, V8, P67315, DOI 10.18632/oncotarget.18621
   Winiarski BK, 2013, TRANSL ONCOL, V6, P703, DOI 10.1593/tlo.13529
   Wisdom KM, 2018, NAT COMMUN, V9, P0, DOI 10.1038/s41467-018-06641-z
   Wu D, 2013, INT J GYNECOL CANCER, V23, P1191, DOI 10.1097/IGC.0b013e31829ea779
   Wu Y, 2010, BRIT J CANCER, V102, P639, DOI 10.1038/sj.bjc.6605530
   Wullkopf L, 2018, MOL BIOL CELL, V29, P2378, DOI 10.1091/mbc.E18-05-0319
   Xiang T, 2015, ONCOGENE, V34, P165, DOI 10.1038/onc.2013.537
   Yanez-Mo M, 2003, NEW ENGL J MED, V348, P403, DOI 10.1056/NEJMoa020809
   Yao DB, 2011, MOL CANCER RES, V9, P1608, DOI 10.1158/1541-7786.MCR-10-0568
   Yeung TL, 2015, AM J PHYSIOL-CELL PH, V309, PC444, DOI 10.1152/ajpcell.00188.2015
   Yeung TL, 2013, CANCER RES, V73, P5016, DOI 10.1158/0008-5472.CAN-13-0023
   Zamarron BF, 2011, INT J BIOL SCI, V7, P651, DOI 10.7150/ijbs.7.651
   Zhang YS, 2016, BONE, V88, P74, DOI 10.1016/j.bone.2016.04.022
   Zhang YA, 2011, CANCER LETT, V303, P47, DOI 10.1016/j.canlet.2011.01.011
NR 139
TC 42
Z9 43
U1 1
U2 14
PU MDPI
PI BASEL
PA ST ALBAN-ANLAGE 66, CH-4052 BASEL, SWITZERLAND
SN 
EI 2072-6694
J9 CANCERS
JI Cancers
PD JUL 15
PY 2019
VL 11
IS 7
BP 
EP 
DI 10.3390/cancers11071008
PG 22
WC Oncology
SC Oncology
GA IO4AX
UT WOS:000479323000001
PM 31323899
DA 2023-09-23
ER

PT J
AU Roger, E
   Martel, S
   Bertrand-Chapel, A
   Depollier, A
   Chuvin, N
   Pommier, RM
   Yacoub, K
   Caligaris, C
   Cardot-Ruffino, V
   Chauvet, V
   Aires, S
   Mohkan, K
   Mabrut, JY
   Adham, M
   Fenouil, T
   Hervieu, V
   Broutier, L
   Castets, M
   Neuzillet, C
   Cassier, PA
   Tomasini, R
   Sentis, S
   Bartholin, L
AF Roger, Elodie
   Martel, Sylvie
   Bertrand-Chapel, Adrien
   Depollier, Arnaud
   Chuvin, Nicolas
   Pommier, Roxane M.
   Yacoub, Karam
   Caligaris, Cassandre
   Cardot-Ruffino, Victoire
   Chauvet, Veronique
   Aires, Sophie
   Mohkan, Kayvan
   Mabrut, Jean-Yves
   Adham, Mustapha
   Fenouil, Tanguy
   Hervieu, Valerie
   Broutier, Laura
   Castets, Marie
   Neuzillet, Cindy
   Cassier, Philippe A.
   Tomasini, Richard
   Sentis, Stephanie
   Bartholin, Laurent
TI Schwann cells support oncogenic potential of pancreatic cancer cells through TGF beta signaling
SO CELL DEATH & DISEASE
LA English
DT Article
ID growth-factor-beta; in-vivo; tumor microenvironment; receptor cx3cr1; stellate cells; expression; neurofibroma; invasion; pain; activation
AB Pancreatic ductal adenocarcinoma (PDAC) is one of the solid tumors with the poorest prognosis. The stroma of this tumor is abundant and composed of extracellular matrix and stromal cells (including cancer-associated fibroblasts and immune cells). Nerve fibers invading this stroma represent a hallmark of PDAC, involved in neural remodeling, which participates in neuropathic pain, cancer cell dissemination and tumor relapse after surgery. Pancreatic cancer-associated neural remodeling is regulated through functional interplays mediated by physical and molecular interactions between cancer cells, nerve cells and surrounding Schwann cells, and other stromal cells. In the present study, we show that Schwann cells (glial cells supporting peripheral neurons) can enhance aggressiveness (migration, invasion, tumorigenicity) of pancreatic cancer cells in a transforming growth factor beta (TGF beta)-dependent manner. Indeed, we reveal that conditioned medium from Schwann cells contains high amounts of TGF beta able to activate the TGF beta-SMAD signaling pathway in cancer cells. We also observed in human PDAC samples that high levels of TGF beta signaling activation were positively correlated with perineural invasion. Secretome analyses by mass spectrometry of Schwann cells and pancreatic cancer cells cultured alone or in combination highlighted the central role of TGF beta in neuro-epithelial interactions, as illustrated by proteomic signatures related to cell adhesion and motility. Altogether, these results demonstrate that Schwann cells are a meaningful source of TGF beta in PDAC, which plays a crucial role in the acquisition of aggressive properties by pancreatic cancer cells.
C1 [Roger, Elodie; Martel, Sylvie; Bertrand-Chapel, Adrien; Depollier, Arnaud; Chuvin, Nicolas; Pommier, Roxane M.; Yacoub, Karam; Caligaris, Cassandre; Cardot-Ruffino, Victoire; Chauvet, Veronique; Aires, Sophie; Broutier, Laura; Castets, Marie; Cassier, Philippe A.; Sentis, Stephanie; Bartholin, Laurent] Univ Claude Bernard Lyon 1, Univ Lyon, INSERM 1052, CNRS 5286,Ctr Leon Berard,CRCL, F-69373 Lyon, France.
   [Mohkan, Kayvan; Mabrut, Jean-Yves] Claude Bernard Lyon 1 Univ, Hosp Civils Lyon, Croix Rousse Hosp, Dept Gen Surg & Liver Transplantat, Lyon, France.
   [Adham, Mustapha] Claude Bernard Lyon 1 Univ, Hosp Civils Lyon, Edouard Herriot Hosp, Dept Gen Surg & Liver Transplantat, Lyon, France.
   [Fenouil, Tanguy; Hervieu, Valerie] Univ Lyon 1, Hosp Civils Lyon, Inst Pathol, EST,CRCL,INSERM,U1052, Lyon, France.
   [Neuzillet, Cindy] Versailles St Quentin Univ, Med Oncol Dept, Inst Curie, 35 Rue Dailly, F-92210 St Cloud, France.
   [Cassier, Philippe A.] Ctr Leon Berard, Dept Oncol Med, F-69008 Lyon, France.
   [Tomasini, Richard] Aix Marseille Univ, Inst Paoli Calmettes, INSERM, U1068,CNRS,UMR 7258,Ctr Rech Cancerol Marseille, Marseille, France.
   [Chuvin, Nicolas] Fred Hutchinson Canc Res Ctr, Div Clin Res, 1124 Columbia St, Seattle, WA 98104 USA.
C3 Institut National de la Sante et de la Recherche Medicale (Inserm); UNICANCER; Centre Leon Berard; Centre de Recherche en cancerologie (CRCL); UDICE-French Research Universities; Universite Claude Bernard Lyon 1; Centre National de la Recherche Scientifique (CNRS); CNRS - National Institute for Biology (INSB); UDICE-French Research Universities; Universite Claude Bernard Lyon 1; CHU Lyon; UDICE-French Research Universities; Universite Claude Bernard Lyon 1; CHU Lyon; UDICE-French Research Universities; Universite Claude Bernard Lyon 1; CHU Lyon; Institut National de la Sante et de la Recherche Medicale (Inserm); UNICANCER; Centre Leon Berard; Centre de Recherche en cancerologie (CRCL); UDICE-French Research Universities; Universite Paris Saclay; Universite PSL; UNICANCER; Institut Curie; UNICANCER; Centre Leon Berard; UNICANCER; Institut Paoli-Calmette (IPC); UDICE-French Research Universities; Aix-Marseille Universite; Centre National de la Recherche Scientifique (CNRS); CNRS - National Institute for Biology (INSB); Institut National de la Sante et de la Recherche Medicale (Inserm); Fred Hutchinson Cancer Center
RP Bartholin, L (通讯作者)，Univ Claude Bernard Lyon 1, Univ Lyon, INSERM 1052, CNRS 5286,Ctr Leon Berard,CRCL, F-69373 Lyon, France.
EM laurent.bartholin@lyon.unicancer.fr
FU la Ligue nationale contre le cancer (comite de l'Ardeche); ITMO Cancer AVIESAN (Alliance Nationale pour les Sciences de la Vie et de la Sante, National Alliance for Life Sciences and Health); ministere de l'enseignement superieur de la recherche et de l'innovation (MERI); ligue national contre le cancer (LNCC); l'agence nationale pour la recherche (ANR); la Ligue nationale contre le cancer (comite de l'Ain)
CR Achyut BR, 2011, GASTROENTEROLOGY, V141, P1167, DOI 10.1053/j.gastro.2011.07.048
   Ahmed S, 2017, J CLIN MED, V6, P0, DOI 10.3390/jcm6010005
   Apte MV, 2015, PANCREATOLOGY, V15, PS32, DOI 10.1016/j.pan.2015.02.013
   Bapat AA, 2011, NAT REV CANCER, V11, P695, DOI 10.1038/nrc3131
   Biankin AV, 2012, NATURE, V491, P399, DOI 10.1038/nature11547
   Bressy C, 2018, CANCER RES, V78, P909, DOI 10.1158/0008-5472.CAN-15-2790
   Caja L, 2018, INT J MOL SCI, V19, P0, DOI 10.3390/ijms19051294
   Celesti G, 2013, BRIT J CANCER, V109, P2424, DOI 10.1038/bjc.2013.565
   Ceyhan GO, 2007, GUT, V56, P534, DOI 10.1136/gut.2006.105528
   Ceyhan GO, 2010, ANN SURG, V251, P923, DOI 10.1097/SLA.0b013e3181d974d4
   Ceyhan GO, 2009, AM J GASTROENTEROL, V104, P2555, DOI 10.1038/ajg.2009.380
   Chen SZ, 2002, J NEUROIMMUNOL, V133, P46, DOI 10.1016/S0165-5728(02)00354-5
   Cheon DJ, 2014, CLIN CANCER RES, V20, P711, DOI 10.1158/1078-0432.CCR-13-1256
   Chuvin N, 2017, CELL MOL GASTROENTER, V4, P263, DOI 10.1016/j.jcmgh.2017.05.005
   Deborde S, 2016, J CLIN INVEST, V126, P1538, DOI 10.1172/JCI82658
   Demir IE, 2010, NEUROGASTROENT MOTIL, V22, P480, DOI 10.1111/j.1365-2982.2009.01428.x
   Demir IE, 2017, P NATL ACAD SCI USA, V114, PE85, DOI 10.1073/pnas.1606909114
   Demir IE, 2016, GUT, V65, P1001, DOI 10.1136/gutjnl-2015-309784
   Demir IE, 2015, NAT REV GASTRO HEPAT, V12, P649, DOI 10.1038/nrgastro.2015.166
   Dobolyi A, 2012, INT J MOL SCI, V13, P8219, DOI 10.3390/ijms13078219
   Ferlay J, 2016, ACTA ONCOL, V55, P1158, DOI 10.1080/0284186X.2016.1197419
   Gil Z, 2010, J NATL CANCER I, V102, P107, DOI 10.1093/jnci/djp456
   Haas SL, 2009, GROWTH FACTORS, V27, P289, DOI 10.1080/08977190903132273
   Hilmi M, 2018, WORLD J GASTROENTERO, V24, P2137, DOI 10.3748/wjg.v24.i20.2137
   Hocevar BA, 1999, EMBO J, V18, P1345, DOI 10.1093/emboj/18.5.1345
   Hu DY, 2019, WORLD J SURG ONCOL, V17, P0, DOI 10.1186/s12957-019-1574-z
   Jones S, 2008, SCIENCE, V321, P1801, DOI 10.1126/science.1164368
   Knapinska AM, 2017, PROG MOL BIOL TRANSL, V148, P339, DOI 10.1016/bs.pmbts.2017.03.004
   Kovac B, 2018, PLOS ONE, V13, P0, DOI 10.1371/journal.pone.0196986
   Li H, 2016, LAB INVEST, V96, P1105, DOI 10.1038/labinvest.2016.88
   Li SI, 2017, CELL TRANSPLANT, V26, P381, DOI 10.3727/096368916X693824
   Liu LS, 2018, GASTROENTEROLOGY, V154, P2252, DOI 10.1053/j.gastro.2018.02.030
   Lupu-Meiri M, 2012, J CELL PHYSIOL, V227, P3621, DOI 10.1002/jcp.24068
   Macias H, 2011, DEV CELL, V20, P827, DOI 10.1016/j.devcel.2011.05.012
   Marchesi F, 2008, CANCER RES, V68, P9060, DOI 10.1158/0008-5472.CAN-08-1810
   Massague J, 2012, NAT REV MOL CELL BIO, V13, P616, DOI 10.1038/nrm3434
   Moffitt RA, 2015, NAT GENET, V47, P1168, DOI 10.1038/ng.3398
   Moustakas A, 2016, J CLIN MED, V5, P0, DOI 10.3390/jcm5070063
   Neesse A, 2015, GUT, V64, P1476, DOI 10.1136/gutjnl-2015-309304
   Neuzillet C, 2015, PHARMACOL THERAPEUT, V155, P80, DOI 10.1016/j.pharmthera.2015.08.006
   Parkinson DB, 2001, J NEUROSCI, V21, P8572, DOI 10.1523/JNEUROSCI.21-21-08572.2001
   Patmore DM, 2012, CANCER RES, V72, P5317, DOI 10.1158/0008-5472.CAN-12-1972
   Pickup M, 2013, NAT REV CANCER, V13, P788, DOI 10.1038/nrc3603
   Pinho AV, 2018, NAT COMMUN, V9, P0, DOI 10.1038/s41467-018-07497-z
   Polette M, 2007, CELLS TISSUES ORGANS, V185, P61, DOI 10.1159/000101304
   Principe DR, 2016, CANCER RES, V76, P2525, DOI 10.1158/0008-5472.CAN-15-1293
   Principe DR, 2014, JNCI-J NATL CANCER I, V106, P0, DOI 10.1093/jnci/djt369
   Provenzano PP, 2012, CANCER CELL, V21, P418, DOI 10.1016/j.ccr.2012.01.007
   Rahib L, 2014, CANCER RES, V74, P2913, DOI 10.1158/0008-5472.CAN-14-0155
   Saloman JL, 2016, P NATL ACAD SCI USA, V113, P3078, DOI 10.1073/pnas.1512603113
   Secq V, 2015, CELL DEATH DIS, V6, P0, DOI 10.1038/cddis.2014.557
   Shields MA, 2012, BIOCHEM J, V441, P541, DOI 10.1042/BJ20111240
   Siegel RL, 2017, CA-CANCER J CLIN, V67, P7, DOI 10.3322/caac.21387
   Sulaiman W, 2016, NEURAL REGEN RES, V11, P1549, DOI 10.4103/1673-5374.193223
   Tanaka HY, 2019, BIOMATERIALS, V192, P355, DOI 10.1016/j.biomaterials.2018.11.023
   Topalovski M, 2016, CANCER LETT, V381, P252, DOI 10.1016/j.canlet.2015.12.027
   Veenstra VL, 2017, MOL ONCOL, V11, P1050, DOI 10.1002/1878-0261.12073
   Wang QF, 2000, ENDOCRINOLOGY, V141, P3183, DOI 10.1210/en.141.9.3183
   Watanabe T, 2001, J CLIN PATHOL, V54, P631, DOI 10.1136/jcp.54.8.631
   Yang C, 2008, EXP BIOL MED, V233, P689, DOI 10.3181/0710-RM-279
   Yang FC, 2006, HUM MOL GENET, V15, P2421, DOI 10.1093/hmg/ddl165
   Yu Y, 2016, J CLIN MED, V5, P0, DOI 10.3390/jcm5020026
   Zhang XY, 2016, J NEUROGASTROENTEROL, V22, P333, DOI 10.5056/jnm15127
   Zhu YH, 2012, MOL PAIN, V8, P0, DOI 10.1186/1744-8069-8-65
NR 64
TC 29
Z9 32
U1 0
U2 19
PU SPRINGERNATURE
PI LONDON
PA CAMPUS, 4 CRINAN ST, LONDON, N1 9XW, ENGLAND
SN 2041-4889
EI 
J9 CELL DEATH DIS
JI Cell Death Dis.
PD NOV 25
PY 2019
VL 10
IS 
BP 
EP 
DI 10.1038/s41419-019-2116-x
PG 19
WC Cell Biology
SC Cell Biology
GA JR6OY
UT WOS:000499743500005
PM 31767842
DA 2023-09-23
ER

PT J
AU Elyada, E
   Bolisetty, M
   Laise, P
   Flynn, WF
   Courtois, ET
   Burkhart, RA
   Teinor, JA
   Belleau, P
   Biffi, G
   Lucito, MS
   Sivajothi, S
   Armstrong, TD
   Engle, DD
   Yu, KH
   Hao, Y
   Wolfgang, CL
   Park, Y
   Preall, J
   Jaffee, EM
   Califano, A
   Robson, P
   Tuveson, DA
AF Elyada, Ela
   Bolisetty, Mohan
   Laise, Pasquale
   Flynn, William F.
   Courtois, Elise T.
   Burkhart, Richard A.
   Teinor, Jonathan A.
   Belleau, Pascal
   Biffi, Giulia
   Lucito, Matthew S.
   Sivajothi, Santhosh
   Armstrong, Todd D.
   Engle, Dannielle D.
   Yu, Kenneth H.
   Hao, Yuan
   Wolfgang, Christopher L.
   Park, Youngkyu
   Preall, Jonathan
   Jaffee, Elizabeth M.
   Califano, Andrea
   Robson, Paul
   Tuveson, David A.
TI Cross-Species Single-Cell Analysis of Pancreatic Ductal Adenocarcinoma Reveals Antigen-Presenting Cancer-Associated Fibroblasts
SO CANCER DISCOVERY
LA English
DT Article
ID regulatory t-cells; dendritic cells; macrophage polarization; tumor; expression; subtypes; stress; stroma; alpha; heterogeneity
AB Cancer-associated fibroblasts (CAF) are major players in the progression and drug resistance of pancreatic ductal adenocarcinoma (PDAC). CAFs constitute a diverse cell population consisting of several recently described subtypes, although the extent of CAF heterogeneity has remained undefined. Here we use single-cell RNA sequencing to thoroughly characterize the neoplastic and tumor microenvironment content of human and mouse PDAC tumors. We corroborate the presence of myofibroblastic CAFs and inflammatory CAFs and define their unique gene signatures in vivo. Moreover, we describe a new population of CAFs that express MHC class II and CD74, but do not express classic costimulatory molecules. We term this cell population "antigen-presenting CAFs" and find that they activate CD4(+) T cells in an antigen-specific fashion in a model system, confirming their putative immune-modulatory capacity. Our cross-species analysis paves the way for investigating distinct functions of CAF subtypes in PDAC immunity and progression. SIGNIFICANCE: Appreciating the full spectrum of fibroblast heterogeneity in pancreatic ductal adenocarcinoma is crucial to developing therapies that specifically target tumor-promoting CAFs. This work identifies MHC class II-expressing CAFs with a capacity to present antigens to CD4(+) T cells, and potentially to modulate the immune response in pancreatic tumors.
C1 [Elyada, Ela; Belleau, Pascal; Biffi, Giulia; Lucito, Matthew S.; Engle, Dannielle D.; Hao, Yuan; Park, Youngkyu; Preall, Jonathan; Tuveson, David A.] Cold Spring Harbor Lab, 1 Bungtown Rd, Cold Spring Harbor, NY 11724 USA.
   [Elyada, Ela; Biffi, Giulia; Lucito, Matthew S.; Engle, Dannielle D.; Park, Youngkyu; Tuveson, David A.] Lustgarten Fdn Pancreat Canc Res Lab, Cold Spring Harbor, NY USA.
   [Bolisetty, Mohan; Flynn, William F.; Courtois, Elise T.; Sivajothi, Santhosh; Robson, Paul] Jackson Lab Genom Med, Farmington, CT USA.
   [Bolisetty, Mohan] Bristol Myers Squibb, Pennington, NJ USA.
   [Laise, Pasquale; Califano, Andrea] Columbia Univ, Irving Med Ctr, Dept Syst Biol, New York, NY USA.
   [Burkhart, Richard A.; Teinor, Jonathan A.; Armstrong, Todd D.; Wolfgang, Christopher L.; Jaffee, Elizabeth M.] Johns Hopkins Univ, Sidney Kimmel Comprehens Canc Ctr, Baltimore, MD USA.
   [Engle, Dannielle D.] Salk Inst Biol Studies, La Jolla, CA USA.
   [Yu, Kenneth H.] Mem Sloan Kettering Canc Ctr, 1275 York Ave, New York, NY 10021 USA.
   [Califano, Andrea] Columbia Univ, Herbert Irving Comprehens Canc Ctr, New York, NY USA.
   [Califano, Andrea] Columbia Univ, JP Sulzberger Columbia Genome Ctr, New York, NY USA.
   [Califano, Andrea] Columbia Univ, Dept Biomed Informat, New York, NY USA.
   [Califano, Andrea] Columbia Univ, Dept Biochem & Mol Biophys, New York, NY USA.
   [Robson, Paul] Univ Connecticut, Dept Genet & Genome Sci, Inst Syst Genom, Farmington, CT USA.
C3 Cold Spring Harbor Laboratory; Jackson Laboratory; Bristol-Myers Squibb; Columbia University; NewYork-Presbyterian Hospital; Johns Hopkins University; Johns Hopkins Medicine; Salk Institute; Memorial Sloan Kettering Cancer Center; Columbia University; Columbia University; Columbia University; Columbia University; University of Connecticut
RP Tuveson, DA (通讯作者)，Cold Spring Harbor Lab, 1 Bungtown Rd, Cold Spring Harbor, NY 11724 USA.; Robson, P (通讯作者)，Jackson Lab, 10 Discovery Dr, Farmington, CT 06032 USA.
EM paul.robson@jax.org; dtuveson@cshl.edu
FU Lustgarten Foundation; Cold Spring Harbor Laboratory Association; David Rubinstein Center for Pancreatic Cancer Research at MSKCC; V Foundation; Thompson Foundation; Simons Foundation [552716]; National Institutes of Health, NIH [P30CA045508, P50CA101955, P20CA192996, U10CA180944, U01CA168409, U01CA210240, R33CA206949, R01CA188134, R01CA190092, U01CA224013]; JAX laboratory startup funds; JAX Cancer Center Support Grant (CCSG) [P30CA034196-30]; NCI Outstanding Investigator Award [R35 CA197745]; NCI Cancer Systems Biology Consortium [U54 CA209997]; NIH Shared Instrumentation Grants [S10 OD012351, S10 OD0217640]; NCI Cancer Center Support Grant [P30 CA013696]; James W. and Frances Gibson McGlothlin Foundation; Skip Viragh Center for Pancreatic Cancer at Johns Hopkins; National Cancer Institute [R01 CA18492-04, R01 CA19729603]; Stand Up To Cancer-Lustgarten Foundation Pancreatic Cancer Convergence Translational Research Grant [SU2C-AACR-DT14-14]; NIH [R01CA182076, R50 CA211506-02]; Stand Up To Cancer-Lustgarten Foundation Pancreatic Cancer Interception Translational Cancer Research Grant [SU2C-AACR-DT26-17]; NIH Cancer Center Support Grant [P30CA045508]; The Cold Spring Harbor Laboratory and Northwell Health Affiliation; Human Frontiers Science Program [LT000403/2014-L, LT000195/2015-L]; EMBO [ALTF 1203-2014]; NCI [R01 CA202762, 5T32CA148056, 5K99CA204725]; Bloomberg-Kimmel Institute for Cancer Immunotherapy at Johns Hopkins
CR Abe J, 2014, J IMMUNOL, V193, P1636, DOI 10.4049/jimmunol.1302946
   Alvarez MJ, 2016, NAT GENET, V48, P838, DOI 10.1038/ng.3593
   [Anonymous], 2016, CURR PROTOC PHARM, V0, P0
   Bailey P, 2016, NATURE, V531, P47, DOI 10.1038/nature16965
   Barnden MJ, 1998, IMMUNOL CELL BIOL, V76, P34, DOI 10.1046/j.1440-1711.1998.00709.x
   Baron M, 2016, CELL SYST, V3, P346, DOI 10.1016/j.cels.2016.08.011
   Beatty GL, 2015, GASTROENTEROLOGY, V149, P201, DOI 10.1053/j.gastro.2015.04.010
   Bernard V, 2019, CLIN CANCER RES, V25, P2194, DOI 10.1158/1078-0432.CCR-18-1955
   Biffi G, 2019, CANCER DISCOV, V9, P282, DOI 10.1158/2159-8290.CD-18-0710
   Boes M, 2002, NATURE, V418, P983, DOI 10.1038/nature01004
   Boj SF, 2015, CELL, V160, P324, DOI 10.1016/j.cell.2014.12.021
   Bolm L, 2017, TRANSL ONCOL, V10, P578, DOI 10.1016/j.tranon.2017.04.009
   Catena R, 2018, J PATHOL, V244, P479, DOI 10.1002/path.5049
   Catenacci DVT, 2015, J CLIN ONCOL, V33, P4284, DOI 10.1200/JCO.2015.62.8719
   Chauhan VP, 2013, NAT COMMUN, V4, P0, DOI 10.1038/ncomms3516
   Collisson EA, 2011, NAT MED, V17, P500, DOI 10.1038/nm.2344
   Costa A, 2018, CANCER CELL, V33, P463, DOI 10.1016/j.ccell.2018.01.011
   Dima SO, 2012, PANCREAS, V41, P1001, DOI 10.1097/MPA.0b013e3182546e13
   Djurec M, 2018, P NATL ACAD SCI USA, V115, PE1147, DOI 10.1073/pnas.1717802115
   Dubrot J, 2014, J EXP MED, V211, P1153, DOI 10.1084/jem.20132000
   Enge M, 2017, CELL, V171, P321, DOI 10.1016/j.cell.2017.09.004
   Erez N, 2010, CANCER CELL, V17, P135, DOI 10.1016/j.ccr.2009.12.041
   Ester M, 1996, KDD-96 PROCEEDINGS. SECOND INTERNATIONAL CONFERENCE ON KNOWLEDGE DISCOVERY AND DATA MINING, V0, P226
   Fadic R, 2006, J CELL MOL MED, V10, P758, DOI 10.1111/j.1582-4934.2006.tb00435.x
   Feig C, 2013, P NATL ACAD SCI USA, V110, P20212, DOI 10.1073/pnas.1320318110
   Georgoudaki AM, 2016, CELL REP, V15, P2000, DOI 10.1016/j.celrep.2016.04.084
   Gopinathan A, 2015, DIS MODEL MECH, V8, P1185, DOI 10.1242/dmm.021055
   Hildner K, 2008, SCIENCE, V322, P1097, DOI 10.1126/science.1164206
   Hingorani SR, 2005, CANCER CELL, V7, P469, DOI 10.1016/j.ccr.2005.04.023
   Hirayama K, 2018, SURG TODAY, V48, P110, DOI 10.1007/s00595-017-1559-x
   Jacobetz MA, 2013, GUT, V62, P112, DOI 10.1136/gutjnl-2012-302529
   Jang JE, 2017, CELL REP, V20, P558, DOI 10.1016/j.celrep.2017.06.062
   Kim EJ, 2014, CLIN CANCER RES, V20, P5937, DOI 10.1158/1078-0432.CCR-14-1269
   Kumar V, 2016, TRANSL ONCOL, V9, P431, DOI 10.1016/j.tranon.2016.07.004
   Lachmann A, 2016, BIOINFORMATICS, V32, P2233, DOI 10.1093/bioinformatics/btw216
   Laklai H, 2016, NAT MED, V22, P497, DOI 10.1038/nm.4082
   Lambrechts D, 2018, NAT MED, V24, P1277, DOI 10.1038/s41591-018-0096-5
   Lawlor N, 2017, GENOME RES, V27, P208, DOI 10.1101/gr.212720.116
   Lee JJ, 2014, P NATL ACAD SCI USA, V111, PE3091, DOI 10.1073/pnas.1411679111
   Li HP, 2017, NAT GENET, V49, P708, DOI 10.1038/ng.3818
   Li J, 2016, EMBO REP, V17, P178, DOI 10.15252/embr.201540946
   LIOU HC, 1990, SCIENCE, V247, P1581, DOI 10.1126/science.2321018
   Macosko EZ, 2015, CELL, V161, P1202, DOI 10.1016/j.cell.2015.05.002
   MacParland SA, 2018, NAT COMMUN, V9, P0, DOI 10.1038/s41467-018-06318-7
   Margolin AA, 2006, BMC BIOINFORMATICS, V7, P0, DOI 10.1186/1471-2105-7-S1-S7
   McGowan SE, 1997, ANNU REV PHYSIOL, V59, P43, DOI 10.1146/annurev.physiol.59.1.43
   Moffitt RA, 2015, NAT GENET, V47, P1168, DOI 10.1038/ng.3398
   Munn DH, 2002, SCIENCE, V297, P1867, DOI 10.1126/science.1073514
   Muraro MJ, 2016, CELL SYST, V3, P385, DOI 10.1016/j.cels.2016.09.002
   Ohlund D, 2014, J EXP MED, V211, P1503, DOI 10.1084/jem.20140692
   Ozdemir BC, 2014, CANCER CELL, V25, P719, DOI 10.1016/j.ccr.2014.04.005
   Ohlund D, 2017, J EXP MED, V214, P579, DOI 10.1084/jem.20162024
   Olivares O, 2017, NAT COMMUN, V8, P0, DOI 10.1038/ncomms16031
   Olive KP, 2009, SCIENCE, V324, P1457, DOI 10.1126/science.1171362
   Onizuka S, 1999, CANCER RES, V59, P3128
   Onizuka T, 2012, J MOL CELL CARDIOL, V52, P650, DOI 10.1016/j.yjmcc.2011.11.010
   Provenzano PP, 2012, CANCER CELL, V21, P418, DOI 10.1016/j.ccr.2012.01.007
   Rhim AD, 2014, CANCER CELL, V25, P735, DOI 10.1016/j.ccr.2014.04.021
   Rice AJ, 2017, ONCOGENESIS, V6, P0, DOI 10.1038/oncsis.2017.54
   Robinson MD, 2010, BIOINFORMATICS, V26, P139, DOI 10.1093/bioinformatics/btp616
   Schmidt SV, 2012, FRONT IMMUNOL, V3, P0, DOI 10.3389/fimmu.2012.00274
   Schuch K, 2016, OBESITY, V24, P1489, DOI 10.1002/oby.21510
   Segerstolpe A, 2016, CELL METAB, V24, P593, DOI 10.1016/j.cmet.2016.08.020
   Sherman MH, 2014, CELL, V159, P80, DOI 10.1016/j.cell.2014.08.007
   Shimizu J, 1999, J IMMUNOL, V163, P5211
   Shurin GV, 2013, CANCER MICROENVIRON, V6, P159, DOI 10.1007/s12307-013-0133-3
   Siegel RL, 2017, CA-CANCER J CLIN, V67, P7, DOI 10.3322/caac.21387
   Spranger S, 2017, CANCER CELL, V31, P711, DOI 10.1016/j.ccell.2017.04.003
   Stylianopoulos T, 2012, P NATL ACAD SCI USA, V109, P15101, DOI 10.1073/pnas.1213353109
   Su SC, 2018, CELL, V172, P841, DOI 10.1016/j.cell.2018.01.009
   Subramanian A, 2005, P NATL ACAD SCI USA, V102, P15545, DOI 10.1073/pnas.0506580102
   Tan MCB, 2009, J IMMUNOL, V182, P1746, DOI 10.4049/jimmunol.182.3.1746
   Tang YN, 2014, PLOS ONE, V9, P0, DOI 10.1371/journal.pone.0086363
   Tjomsland V, 2011, CLIN DEV IMMUNOL, V0, P0, DOI DOI 10.1155/2011/212810
   Trapnell C, 2014, NAT BIOTECHNOL, V32, P381, DOI 10.1038/nbt.2859
   van der Maaten L, 2014, J MACH LEARN RES, V15, P3221
   Veenstra VL, 2018, CANCERS, V10, P0, DOI 10.3390/cancers10020034
   Vuga LJ, 2009, AM J RESP CELL MOL, V41, P583, DOI 10.1165/rcmb.2008-0201OC
   Waghray M, 2013, CURR OPIN GASTROEN, V29, P537, DOI 10.1097/MOG.0b013e328363affe
   Wang YJ, 2016, DIABETES, V65, P3028, DOI 10.2337/db16-0405
   YANG SY, 1988, J EXP MED, V168, P1457, DOI 10.1084/jem.168.4.1457
   Yoshida H, 2001, CELL, V107, P881, DOI 10.1016/S0092-8674(01)00611-0
   Zhang Y, 2017, EXP CELL RES, V359, P449, DOI 10.1016/j.yexcr.2017.08.028
   Zhang YQ, 2014, CANCER IMMUNOL RES, V2, P423, DOI 10.1158/2326-6066.CIR-14-0016-T
   Zhang YQ, 2013, CANCER RES, V73, P6359, DOI 10.1158/0008-5472.CAN-13-1558-T
   Zheng GXY, 2017, NAT COMMUN, V8, P0, DOI 10.1038/ncomms14049
NR 88
TC 762
Z9 777
U1 17
U2 139
PU AMER ASSOC CANCER RESEARCH
PI PHILADELPHIA
PA 615 CHESTNUT ST, 17TH FLOOR, PHILADELPHIA, PA 19106-4404 USA
SN 2159-8274
EI 2159-8290
J9 CANCER DISCOV
JI Cancer Discov.
PD AUG 15
PY 2019
VL 9
IS 8
BP 1102
EP 1123
DI 10.1158/2159-8290.CD-19-0094
PG 22
WC Oncology
SC Oncology
GA IM5DR
UT WOS:000478015000010
PM 31197017
DA 2023-09-23
ER

PT J
AU Chatterjee, A
   Jana, S
   Chatterjee, S
   Wastall, LM
   Mandal, G
   Nargis, N
   Roy, H
   Hughes, TA
   Bhattacharyya, A
AF Chatterjee, Annesha
   Jana, Samir
   Chatterjee, Soumya
   Wastall, Laura M.
   Mandal, Gunjan
   Nargis, Nelofar
   Roy, Himansu
   Hughes, Thomas A.
   Bhattacharyya, Arindam
TI MicroRNA-222 reprogrammed cancer-associated fibroblasts enhance growth and metastasis of breast cancer
SO BRITISH JOURNAL OF CANCER
LA English
DT Article
ID tumor microenvironment; ovarian-cancer; carcinoma; mir-222; cells; expression; biomarkers; invasion; receptor; protein
AB BACKGROUND: Cancer-associated fibroblasts (CAFs) are known to impact on tumour behaviour, but the mechanisms controlling this are poorly understood. METHODS: Breast normal fibroblasts (NFs) or CAFs were isolated from cancers by laser microdissection or were cultured. Fibroblasts were transfected to manipulate miR-222 or Lamin B receptor (LBR). The fibroblast-conditioned medium was collected and used to treat epithelial BC lines MDA-MB-231 and MDA-MB-157. Migration, invasion, proliferation or senescence was assessed using transwell, MU or X-gal assays, respectively. RESULTS: MiR-222 was upregulated in CAFs as compared with NFs. Ectopic miR-222 expression in NFs induced CAF-like expression profiles, while miR-222 knockdown in CAFs inhibited CAF phenotypes. LBR was identified as a direct miR-222 target, and was functionally relevant since LBR knockdown phenocopied miR-222 overexpression and LBR overexpression phenocopied miR-222 knockdown. MiR-222 overexpression, or LBR knockdown, was sufficient to induce NFs to show the CAF characteristics of enhanced migration, invasion and senescence, and furthermore, the conditioned medium from these fibroblasts induced increased BC cell migration and invasion. The reverse manipulations in CAFs inhibited these behaviours in fibroblasts, and inhibited paracrine influences on BC cells. CONCLUSION: MiR-222/LBR have key roles in controlling pro-progression influences of CAFs in BC. This pathway may present therapeutic opportunities to inhibit CAF-induced cancer progression.
C1 [Chatterjee, Annesha; Jana, Samir; Chatterjee, Soumya; Mandal, Gunjan; Nargis, Nelofar; Bhattacharyya, Arindam] Univ Calcutta, Dept Zool, Immunol Lab, Kolkata, W Bengal, India.
   [Wastall, Laura M.] St James Univ Hosp, Dept Cellular Pathol, Leeds, W Yorkshire, England.
   [Roy, Himansu] Med Coll, Dept Surg, Kolkata, W Bengal, India.
   [Hughes, Thomas A.] Univ Leeds, Sch Med, Leeds, W Yorkshire, England.
C3 University of Calcutta; University of Leeds
RP Bhattacharyya, A (通讯作者)，Univ Calcutta, Dept Zool, Immunol Lab, Kolkata, W Bengal, India.; Hughes, TA (通讯作者)，Univ Leeds, Sch Med, Leeds, W Yorkshire, England.
EM t.hughes@leeds.ac.uk; arindam19@yahoo.com
FU University Grants Commission (UGC), India [F.101-5/2014(IC)]; Royal Society, UK [IE160146]; UGC, India; INSPIRE, DST, India; British Council; Leeds CRUK centre
CR Al-Harbi Bothina, 2018, ONCOTARGET, V9, P17825, DOI 10.18632/oncotarget.24895
   Baroni S, 2016, CELL DEATH DIS, V7, P0, DOI 10.1038/cddis.2016.224
   Bartel DP, 2004, CELL, V116, P281, DOI 10.1016/S0092-8674(04)00045-5
   Brown LF, 1999, CLIN CANCER RES, V5, P1041
   Clowney EJ, 2012, CELL, V151, P724, DOI 10.1016/j.cell.2012.09.043
   Coppe JP, 2010, ANNU REV PATHOL-MECH, V5, P99, DOI 10.1146/annurev-pathol-121808-102144
   de Palma M, 2017, NAT REV CANCER, V17, P457, DOI 10.1038/nrc.2017.51
   DeClerck YA, 2017, CANCER RES, V77, P1051, DOI 10.1158/0008-5472.CAN-16-1336
   Du YE, 2017, THERANOSTICS, V7, P3972, DOI 10.7150/thno.18990
   Duband-Goulet I, 1998, J CELL SCI, V111, P1441
   Elenbaas B, 2001, EXP CELL RES, V264, P169, DOI 10.1006/excr.2000.5133
   Erez N, 2010, CANCER CELL, V17, P523, DOI 10.1016/j.ccr.2010.04.018
   Fang H, 2013, CANCER RES, V73, P4965, DOI 10.1158/0008-5472.CAN-13-0661
   Givel AM, 2018, NAT COMMUN, V9, P0, DOI 10.1038/s41467-018-03348-z
   Gorospe M, 2011, TRENDS GENET, V27, P233, DOI 10.1016/j.tig.2011.03.005
   Guo JL, 2018, SCI REP-UK, V8, P0, DOI 10.1038/s41598-018-20431-z
   Hanahan D, 2012, CANCER CELL, V21, P309, DOI 10.1016/j.ccr.2012.02.022
   Holmer L, 1998, GENOMICS, V54, P469, DOI 10.1006/geno.1998.5615
   Junttila MR, 2013, NATURE, V501, P346, DOI 10.1038/nature12626
   Kadera BE, 2013, PLOS ONE, V8, P0, DOI 10.1371/journal.pone.0071978
   Kalluri R, 2006, NAT REV CANCER, V6, P392, DOI 10.1038/nrc1877
[truncated: 4,745,417 more chars]
