# Supplementary material for: A bibliometric and visual analysis of cancer-associated fibroblasts
Source: Front Immunol. 2023 Dec 19;14:1323115. doi: 10.3389/fimmu.2023.1323115 (PMC10762783; doi:10.3389/fimmu.2023.1323115)
Supplement: Supplementary file 1 [file DataSheet_1.zip › download2020u706.txt]

PT J
AU Yuan, K
   Feng, YY
   Wang, HS
   Zhao, L
   Wang, W
   Wang, T
   Feng, YY
   Huang, GR
   Xu, AL
AF Yuan, Kai
   Feng, Yanyan
   Wang, Hesong
   Zhao, Lu
   Wang, Wei
   Wang, Ting
   Feng, Yuyin
   Huang, Guangrui
   Xu, Anlong
TI FGL2 is positively correlated with enhanced antitumor responses mediated by T cells in lung adenocarcinoma
SO PEERJ
LA English
DT Article
DE FGL2; Lung cancer; Bioinformatics; Prognosis; Tumor infiltrating lymphocyte
ID cancer-associated fibroblasts; dendritic cells; mutations; growth; efficacy; biology
AB Lung cancer is the most common malignant tumor, accounting for 25% of cancer-related deaths and 14% of new cancers worldwide. Lung adenocarcinoma is the most common type of pulmonary cancer. Although there have been some improvements in the traditional therapy of lung cancer, the outcome and prognosis of patients remain poor. Lung cancer is the leading cause of cancer-related deaths worldwide, with 1.8 million new cases being diagnosed each year. Precision medicine based on genetic alterations is considered a new strategy of lung cancer treatment that requires highly specific biomarkers for precision diagnosis and treatment. Fibrinogen-like protein 2 (FGL2) plays important roles in both innate and adaptive immunity. However, the diagnostic value of FGL2 in lung cancer is largely unknown. In this study, we systematically investigated the expression profile and potential functions of FGL2 in lung adenocarcinoma. We used the TCGA and Oncomine datasets to compare the FGL2 expression levels between lung adenocarcinoma and adjacent normal tissues. We utilized the GEPIA, PrognoScan and Kaplan-Meier plotter databases to analyze the relationship between FGL2 expression and the survival of lung adenocarcinoma patients. Then, we investigated the potential roles of FGL2 in lung adenocarcinoma with the TIMER database and functional enrichment analyses. We found that FGL2 expression was significantly lower in lung adenocarcinoma tissue compared with adjacent normal tissue. A high expression level of FGL2 was correlated with better prognostic outcomes of lung adenocarcinoma patients, including overall survival and progression-free survival. FGL2 was positively correlated with the infiltration of immune cells, including dendritic cells, CD8(+) T cells, macrophages, B cells, and CD4(+) T cells, in lung adenocarcinoma. Functional enrichment analyses also showed that a high expression level of FGL2 was positively correlated with enhanced T cell activities, especially CD8(+) T cell activation. Thus, we propose that high FGL2 expression, which is positively associated with enhanced antitumor activities mediated by T cells, is a beneficial marker for lung adenocarcinoma treatment outcomes.
C1 [Yuan, Kai; Feng, Yanyan; Wang, Hesong; Zhao, Lu; Wang, Wei; Wang, Ting; Feng, Yuyin; Huang, Guangrui; Xu, Anlong] Beijing Univ Chinese Med, Sch Life Sci, Beijing, Peoples R China.
   [Yuan, Kai] Harvard Med Sch, Beth Israel Deaconess Med Ctr, Dept Med, Div Interdisciplinary Med & Biotechnol, Boston, MA 02115 USA.
   [Xu, Anlong] Sun Yat Sen Zhongshan Univ, Sch Life Sci, Dept Biochem, State Key Lab Biocontrol, Guangzhou, Guangdong, Peoples R China.
C3 Beijing University of Chinese Medicine; Harvard University; Harvard Medical School; Beth Israel Deaconess Medical Center; Sun Yat Sen University
RP Huang, GR; Xu, AL (通讯作者)，Beijing Univ Chinese Med, Sch Life Sci, Beijing, Peoples R China.; Xu, AL (通讯作者)，Sun Yat Sen Zhongshan Univ, Sch Life Sci, Dept Biochem, State Key Lab Biocontrol, Guangzhou, Guangdong, Peoples R China.
EM hgr@bucm.edu.cn; xuanlong@bucm.edu.cn
FU National Natural Science Foundation of China [81430099, 31500704, 81904142]; Beijing University of Chinese Medicine [1000041510049, BUCM-2019-JCRC006, 2019-JYB-TD013];  [2014DFA32950]
CR Aerts JG, 2013, CANCER RES, V73, P2381, DOI 10.1158/0008-5472.CAN-12-3932
   Ahrendt SA, 2003, J NATL CANCER I, V95, P961, DOI 10.1093/jnci/95.13.961
   Bhattacharjee A, 2001, P NATL ACAD SCI USA, V98, P13790, DOI 10.1073/pnas.191502998
   Birkhauser FD, 2013, J IMMUNOTHER, V36, P102, DOI 10.1097/CJI.0b013e31827bec97
   Carvalho PD, 2018, CANCER RES, V78, P7, DOI 10.1158/0008-5472.CAN-17-2084
   Cullis J, 2018, CSH PERSPECT MED, V8, P0, DOI 10.1101/cshperspect.a031849
   DAgostino PM, 2012, ACTA NEUROPATHOL, V124, P599, DOI 10.1007/s00401-012-1018-0
   Ding L, 2008, NATURE, V455, P1069, DOI 10.1038/nature07423
   Durgeau A, 2018, FRONT IMMUNOL, V9, P0, DOI 10.3389/fimmu.2018.00014
   Erdogan B, 2017, BIOCHEM SOC T, V45, P229, DOI 10.1042/BST20160387
   Farhood B, 2019, J CELL PHYSIOL, V234, P8509, DOI 10.1002/jcp.27782
   Frank R, 2018, CLIN CANCER RES, V24, P3087, DOI 10.1158/1078-0432.CCR-17-3416
   Guo G, 2017, CANCER RES, V77, P2292, DOI 10.1158/0008-5472.CAN-16-2832
   Herbst RS, 2018, NATURE, V553, P446, DOI 10.1038/nature25183
   Hirsch FR, 2017, LANCET, V389, P299, DOI 10.1016/S0140-6736(16)30958-8
   Hsieh YH, 2010, B MATH BIOL, V72, P122, DOI 10.1007/s11538-009-9440-8
   Jia YJ, 2019, INT J CANCER, V145, P1432, DOI 10.1002/ijc.32191
   Koyama S, 2016, CANCER RES, V76, P999, DOI 10.1158/0008-5472.CAN-15-1439
   Latimer Kelly M, 2018, FP ESSENT, V464, P23
   Liu CW, 2008, J CLIN INVEST, V118, P1165, DOI 10.1172/JCI33583
   Liu Y, 2015, CELL MOL IMMUNOL, V12, P387, DOI 10.1038/cmi.2014.130
   Macri C, 2018, SEMIN CELL DEV BIOL, V84, P11, DOI 10.1016/j.semcdb.2017.12.009
   Matsumoto Y, 2019, CANCER SCI, V110, P3244, DOI 10.1111/cas.14156
   Mok TS, 2009, NEW ENGL J MED, V361, P947, DOI 10.1056/NEJMoa0810699
   Ohlund D, 2014, J EXP MED, V211, P1503, DOI 10.1084/jem.20140692
   Pilkington G, 2015, THORAX, V70, P359, DOI 10.1136/thoraxjnl-2014-205914
   Redig AJ, 2016, CLIN CANCER RES, V22, P3148, DOI 10.1158/1078-0432.CCR-15-2377
   Romero R, 2017, NAT MED, V23, P1362, DOI 10.1038/nm.4407
   Schwartz AG, 2016, ADV EXP MED BIOL, V893, P21, DOI 10.1007/978-3-319-24223-1_2
   Sharma SV, 2007, NAT REV CANCER, V7, P169, DOI 10.1038/nrc2088
   Shepherd FA, 2005, NEW ENGL J MED, V353, P123, DOI 10.1056/NEJMoa050753
   Song MA, 2017, JNCI-J NATL CANCER I, V109, P0, DOI 10.1093/jnci/djx075
   Srivastava S, 2019, CANCERS, V11, P0, DOI 10.3390/cancers11040537
   Tamayo P, 2016, STAT METHODS MED RES, V25, P472, DOI 10.1177/0962280212460441
   Testa U, 2018, CANCERS, V10, P0, DOI 10.3390/cancers10080248
   Thorsson V, 2019, IMMUNITY, V51, P411, DOI 10.1016/j.immuni.2019.08.004
   Tomasini P, 2016, ONCOLOGIST, V21, P1450, DOI 10.1634/theoncologist.2015-0084
   Torre LA, 2016, ADV EXP MED BIOL, V893, P1, DOI 10.1007/978-3-319-24223-1_1
   Uehara I, 2018, CANCERS, V10, P0, DOI 10.3390/cancers10070219
   Wang JB, 2019, CANCER COMMUN, V39, P0, DOI 10.1186/s40880-019-0387-3
   Wang SS, 2019, CELL MOL IMMUNOL, V16, P6, DOI 10.1038/s41423-018-0027-x
   Yan J, 2019, NAT COMMUN, V10, P0, DOI 10.1038/s41467-018-08271-x
   Yan J, 2015, JNCI-J NATL CANCER I, V107, P0, DOI 10.1093/jnci/djv137
   Yang Genyan, 2013, WORLD J CLIN INFECT DIS, V3, P37
   Zappa C, 2016, TRANSL LUNG CANCER R, V5, P288, DOI 10.21037/tlcr.2016.06.07
   Zhao ZT, 2013, J SURG RES, V184, P1114, DOI 10.1016/j.jss.2013.04.011
   Zheng XD, 2017, INTRACTABLE RARE DIS, V6, P234, DOI 10.5582/irdr.2017.01059
   Zhu Y, 2017, INT J BIOL SCI, V13, P804, DOI 10.7150/ijbs.19398
NR 48
TC 8
Z9 8
U1 0
U2 5
PU PEERJ INC
PI LONDON
PA 341-345 OLD ST, THIRD FLR, LONDON, EC1V 9LL, ENGLAND
SN 2167-8359
EI 
J9 PEERJ
JI PeerJ
PD MAR 13
PY 2020
VL 8
IS 
BP 
EP 
DI 10.7717/peerj.8654
PG 20
WC Multidisciplinary Sciences
SC Science & Technology - Other Topics
GA KU3RZ
UT WOS:000519630200005
PM 32206449
DA 2023-09-23
ER

PT J
AU Jacenik, D
   Fichna, J
AF Jacenik, Damian
   Fichna, Jakub
TI Chemerin in immune response and gastrointestinal pathophysiology
SO CLINICA CHIMICA ACTA
LA English
DT Review
DE Chemerin; Chemerin receptors; Intestine; Esophagus; Liver; Inflammation; Neoplastic transformation; Gastrointestinal disease
ID messenger-rna expression; dendritic cells; serum chemerin; hepatocellular-carcinoma; nonalcoholic steatohepatitis; reduced expression; barretts-esophagus; poor-prognosis; receptor; inflammation
AB Chemerin is a multifunctional protein involved among others in adipogenesis, angiogenesis and lipid as well as glucose metabolism. Chemerin is an essential factor in promotion of chemotaxis of numerous immune cell types and plays an important role in several pathophysiologic conditions. Chemerin receptors are present on monocytes/macrophages, T cells, natural killer and dendritic cells as well as neutrophils. However, the role of chemerin and chemerin receptors in immune response and gastrointestinal diseases is still poorly understood. Accumulating, clinical and experimental studies observed disturbation of chemerin and chemerin receptors in a number of disorders including Barrett's esophagus, esophageal cancer, gastric cancer, hepatic dysfunction, irritable bowel syndrome, inflammatory bowel disease and colorectal cancer. Moreover, chemerin and chemerin receptors have been shown to regulate proliferation, migration and invasion of gastrointestinal and immune cells as well as cancer-associated fibroblasts. In this review we present the current state of knowledge about the contribution of chemerin to immune response and gastrointestinal disorders.
C1 [Jacenik, Damian] Univ Lodz, Fac Biol & Environm Protect, Dept Cytobiochem, Pomorska St 141-143, PL-90236 Lodz, Poland.
   [Fichna, Jakub] Med Univ Lodz, Fac Med, Dept Biochem, Mazowiecka St 6-8, PL-92215 Lodz, Poland.
C3 University of Lodz; Medical University Lodz
RP Fichna, J (通讯作者)，Med Univ Lodz, Fac Med, Dept Biochem, Mazowiecka St 6-8, PL-92215 Lodz, Poland.
EM jakub.fichna@umed.lodz.pl
FU Medical University of Lodz, Poland [503/1-156-04/503-11-001-19-00]; University of Lodz, Poland
CR Al Doghaither HA, 2019, INT J HEALTH SCI-IJH, V13, P18
   Alkady MM, 2018, J MED BIOCHEM, V37, P313, DOI 10.1515/jomb-2017-0062
   Arita M, 2005, J EXP MED, V201, P713, DOI 10.1084/jem.20042031
   Ba HJ, 2019, CLIN MED INSIGHTS-PE, V13, P0, DOI 10.1177/1179556519853780
   Baram MA, 2020, J CLIN GASTROENTEROL, V54, PE40, DOI 10.1097/MCG.0000000000001227
   Bekaert M, 2016, OBESITY, V24, P2544, DOI 10.1002/oby.21674
   Bozaoglu K, 2007, ENDOCRINOLOGY, V148, P4687, DOI 10.1210/en.2007-0175
   Bozaoglu K, 2009, J CLIN ENDOCR METAB, V94, P3085, DOI 10.1210/jc.2008-1833
   Chakaroun R, 2012, METABOLISM, V61, P706, DOI 10.1016/j.metabol.2011.10.008
   COLOMBO M, 1991, NEW ENGL J MED, V325, P675, DOI 10.1056/NEJM199109053251002
   Dimitriadis Georgios K, 2018, ONCOTARGET, V9, P16678, DOI 10.18632/oncotarget.24659
   Docke S, 2013, EUR J ENDOCRINOL, V169, P547, DOI 10.1530/EJE-13-0112
   Dranse HJ, 2015, PHYSIOL REP, V3, P0, DOI 10.14814/phy2.12497
   Eichelmann F, 2019, JAMA NETW OPEN, V2, P0, DOI 10.1001/jamanetworkopen.2019.0896
   Eisinger K, 2015, EXP MOL PATHOL, V98, P208, DOI 10.1016/j.yexmp.2015.01.010
   El-Sagheer G, 2018, BREAST CANCER-TARGET, V10, P169, DOI 10.2147/BCTT.S178181
   Er LK, 2019, INT J MOL SCI, V20, P0, DOI 10.3390/ijms20051174
   Er LK, 2018, MEDIAT INFLAMM, V2018, P0, DOI 10.1155/2018/4670521
   Erdogan S, 2016, TUMOR BIOL, V37, P6337, DOI 10.1007/s13277-015-4483-y
   Goralski KB, 2019, INT J MOL SCI, V20, P0, DOI 10.3390/ijms20194778
   Gruben N, 2014, PLOS ONE, V9, P0, DOI 10.1371/journal.pone.0096345
   Herova M, 2015, J IMMUNOL, V194, P2330, DOI 10.4049/jimmunol.1402166
   Holtmann GJ, 2016, LANCET GASTROENTEROL, V1, P133, DOI 10.1016/S2468-1253(16)30023-1
   Horn P, 2018, SCI REP-UK, V8, P0, DOI 10.1038/s41598-018-27543-6
   Ioannou GN, 2007, CLIN GASTROENTEROL H, V5, P938, DOI 10.1016/j.cgh.2007.02.039
   Kajor M, 2017, POL J PATHOL, V68, P117, DOI 10.5114/pjp.2017.69687
   Krautbauer S, 2013, EXP MOL PATHOL, V95, P199, DOI 10.1016/j.yexmp.2013.07.009
   Kukla M, 2010, SCAND J GASTROENTERO, V45, P235, DOI 10.3109/00365520903443852
   Kumar J Dinesh, 2019, ONCOTARGET, V10, P98, DOI 10.18632/oncotarget.26414
   Kumar JD, 2016, BRIT J CANCER, V114, P1152, DOI 10.1038/bjc.2016.93
   Kumar JD, 2014, PLOS ONE, V9, P0, DOI 10.1371/journal.pone.0104877
   Lee JY, 2017, PLOS ONE, V12, P0, DOI 10.1371/journal.pone.0176929
   Levin LM, 2019, ENDOCR CONNECT, V8, P1097, DOI 10.1530/EC-19-0300
   Li JJ, 2018, BRIT J CANCER, V118, P1337, DOI 10.1038/s41416-018-0077-y
   Lin W, 2011, CLIN LAB, V57, P879
   Lin Y, 2017, ONCOGENE, V36, P3599, DOI 10.1038/onc.2016.516
   Lin YL, 2014, CELL MOL IMMUNOL, V11, P355, DOI 10.1038/cmi.2014.15
   Lissner D, 2015, INFLAMM BOWEL DIS, V21, P1297, DOI 10.1097/MIB.0000000000000384
   Maheshwari A, 2009, AM J PHYSIOL-GASTR L, V297, PG1, DOI 10.1152/ajpgi.90730.2008
   Meder W, 2003, FEBS LETT, V555, P495, DOI 10.1016/S0014-5793(03)01312-7
   Motawi TMK, 2018, CAN J PHYSIOL PHARM, V96, P38, DOI 10.1139/cjpp-2017-0272
   Nagpal S, 1997, J INVEST DERMATOL, V109, P91, DOI 10.1111/1523-1747.ep12276660
   Neumann M, 2016, INT J MOL SCI, V17, P0, DOI 10.3390/ijms17081335
   Niklowitz P, 2018, INT J OBESITY, V42, P1743, DOI 10.1038/s41366-018-0157-3
   Pachynski RK, 2019, FRONT IMMUNOL, V10, P0, DOI 10.3389/fimmu.2019.00983
   Parolini S, 2007, BLOOD, V109, P3625, DOI 10.1182/blood-2006-08-038844
   Pohl R, 2017, EUR J CLIN INVEST, V47, P7, DOI 10.1111/eci.12695
   Prystupa A, 2019, ANN AGR ENV MED, V26, P143, DOI 10.26444/aaem/100536
   Rastogi A, 2008, GASTROINTEST ENDOSC, V67, P394, DOI 10.1016/j.gie.2007.07.019
   Regan-Komito D, 2017, FRONT IMMUNOL, V8, P0, DOI 10.3389/fimmu.2017.01621
   Ruffell D, 2009, P NATL ACAD SCI USA, V106, P17475, DOI 10.1073/pnas.0908641106
   Saha L, 2014, WORLD J GASTROENTERO, V20, P6759, DOI 10.3748/wjg.v20.i22.6759
   Sangiovanni A, 2006, HEPATOLOGY, V43, P1303, DOI 10.1002/hep.21176
   Sell H, 2009, DIABETES, V58, P2731, DOI 10.2337/db09-0277
   Shin WJ, 2018, FRONT IMMUNOL, V9, P0, DOI 10.3389/fimmu.2018.02772
   Somja J, 2013, AM J PATHOL, V182, P2168, DOI 10.1016/j.ajpath.2013.02.036
   Song Y, 2019, IMMUNOLOGY, V157, P248, DOI 10.1111/imm.13065
   Sotiropoulos GP, 2018, LUNG CANCER, V125, P291, DOI 10.1016/j.lungcan.2018.10.010
   Sun PC, 2018, METALLOMICS, V10, P838, DOI 10.1039/c8mt00099a
   Sung H, 2021, CA-CANCER J CLIN, V71, P209, DOI 10.3322/caac.21660
   Terzoudis S, 2016, EUR J GASTROEN HEPAT, V28, P814, DOI 10.1097/MEG.0000000000000617
   Vermi W, 2005, J EXP MED, V201, P509, DOI 10.1084/jem.20041310
   Waluga M, 2014, WORLD J GASTROENTERO, V20, P6912, DOI 10.3748/wjg.v20.i22.6912
   Wang CH, 2014, PEPTIDES, V51, P131, DOI 10.1016/j.peptides.2013.10.009
   Wanninger J, 2012, MOL CELL ENDOCRINOL, V349, P248, DOI 10.1016/j.mce.2011.10.032
   Watts SW, 2018, FASEB J, V32, P6596, DOI 10.1096/fj.201800479
   Weigert J, 2010, INFLAMM BOWEL DIS, V16, P630, DOI 10.1002/ibd.21091
   Wittamer V, 2003, J EXP MED, V198, P977, DOI 10.1084/jem.20030382
   Yagi M, 2020, DIGESTION, V101, P571, DOI 10.1159/000501477
   Yang MX, 2019, BOSNIAN J BASIC MED, V19, P328, DOI 10.17305/bjbms.2019.4002
   Yilmaz Y, 2011, SCAND J GASTROENTERO, V46, P91, DOI 10.3109/00365521.2010.516452
   Zabel BA, 2005, J IMMUNOL, V174, P244, DOI 10.4049/jimmunol.174.1.244
   Zhang J, 2014, PEPTIDES, V61, P7, DOI 10.1016/j.peptides.2014.08.007
   Zhang J, 2017, ONCOTARGET, V8, P92536, DOI 10.18632/oncotarget.21440
   Zhang RL, 2019, J CELL BIOCHEM, V120, P19621, DOI 10.1002/jcb.29269
   Zhou Q, 2018, J ASTHMA, V55, P579, DOI 10.1080/02770903.2017.1355378
   Zhou ZW, 2018, LIPIDS HEALTH DIS, V17, P0, DOI 10.1186/s12944-018-0826-1
   Zhu W, 2014, IMMUNOL INVEST, V43, P638, DOI 10.3109/08820139.2014.909456
   Zimny S, 2017, EXP MOL PATHOL, V103, P1, DOI 10.1016/j.yexmp.2017.06.001
NR 79
TC 19
Z9 19
U1 0
U2 13
PU ELSEVIER
PI AMSTERDAM
PA RADARWEG 29, 1043 NX AMSTERDAM, NETHERLANDS
SN 0009-8981
EI 1873-3492
J9 CLIN CHIM ACTA
JI Clin. Chim. Acta
PD MAY 15
PY 2020
VL 504
IS 
BP 146
EP 153
DI 10.1016/j.cca.2020.02.008
PG 8
WC Medical Laboratory Technology
SC Medical Laboratory Technology
GA KW9PC
UT WOS:000521514600019
PM 32070869
DA 2023-09-23
ER

PT J
AU Lindner, T
   Altmann, A
   Kramer, S
   Kleist, C
   Loktev, A
   Kratochwil, C
   Giesel, F
   Mier, W
   Marme, F
   Debus, J
   Haberkorn, U
AF Lindner, Thomas
   Altmann, Annette
   Kraemer, Susanne
   Kleist, Christian
   Loktev, Anastasia
   Kratochwil, Clemens
   Giesel, Frederik
   Mier, Walter
   Marme, Frederik
   Debus, Juergen
   Haberkorn, Uwe
TI Design and Development of Tc-99m-Labeled FAPI Tracers for SPECT Imaging and Re-188 Therapy
SO JOURNAL OF NUCLEAR MEDICINE
LA English
DT Article
DE fibroblast activating protein; SPECT; theranostics; small molecule inhibitor
ID fibroblasts; inhibitors
AB Most epithelial tumors recruit fibroblasts and other nonmalignant cells and activate them into cancer-associated fibroblasts. This often leads to overexpression of the membrane serine protease fibroblast-activating protein (FAP). It has already been shown that DOTA-bearing FAP inhibitors (FAPIs) generate high-contrast images with PET/CT scans. Since SPECT is a lower-cost and more widely available alternative to PET, Tc-99m-labeled FAPIs represent attractive tracers for imaging applications in a larger number of patients. Furthermore, the chemically homologous nuclide Re-188 is available from generators, which allows FAP-targeted endoradiotherapy. Methods: For the preparation of Tc-99m-tricarbonyl complexes, a chelator was selected whose carboxylic acids can easily be converted into various derivatives in the finished product, enabling a platform strategy based on the original tracer. The obtained Tc-99m complexes were investigated in vitro by binding and competition experiments on FAP-transfected HT-1080 ( HT-1080-FAP) or on mouse FAP-expressing (HEK-muFAP) and CD26-expressing (HEKCD26) HEK cells and characterized by planar scintigraphy and organ distribution studies in tumor-bearing mice. Furthermore, a first-in-humans application was done on 2 patients with ovarian and pancreatic cancer, respectively. Results: Tc-99m-FAPI-19 showed specific binding to recombinant FAP-expressing cells with high affinity. Unfortunately, liver accumulation, biliary excretion, and no tumor uptake were observed on planar scintigraphy for a HT1080-FAP-xenotransplanted mouse. To improve the pharmacokinetic properties, hydrophilic amino acids were attached to the chelator moiety of the compound. The resulting Tc-99m-labeled FAPI tracers revealed excellent binding properties (#45% binding;.95% internalization), high affinity (half-maximal inhibitory concentration, 6.4-12.7 nM), and significant tumor uptake (#5.4% injected dose per gram of tissue) in biodistribution studies. The lead candidate Tc-99m-FAPI-34 was applied for diagnostic scintigraphy and SPECT of patients with metastasized ovarian and pancreatic cancer for follow-up to therapy with 90Y-FAPI-46. Tc-99m-FAPI-34 accumulated in the tumor lesions, as also shown on PET/CT imaging using 68GaFAPI-46. Conclusion: Tc-99m-FAPI-34 represents a powerful tracer for diagnostic scintigraphy, especially when PET imaging is not available. Additionally, the chelator used in this compound allows labeling with the therapeutic nuclide Re-188, which is planned for the near future.
C1 [Lindner, Thomas; Altmann, Annette; Kraemer, Susanne; Kleist, Christian; Loktev, Anastasia; Kratochwil, Clemens; Giesel, Frederik; Mier, Walter; Haberkorn, Uwe] Univ Hosp Heidelberg, Dept Nucl Med, Neuenheimer Feld 400, D-69120 Heidelberg, Germany.
   [Altmann, Annette; Loktev, Anastasia; Haberkorn, Uwe] German Canc Res Ctr, Clin Cooperat Unit Nucl Med, Heidelberg, Germany.
   [Debus, Juergen] Univ Hosp Heidelberg, Dept Radiat Oncol, Heidelberg, Germany.
   [Debus, Juergen] German Canc Res Ctr, Clin Cooperat Unit Radiat Oncol, Heidelberg, Germany.
   [Marme, Frederik] Univ Hosp Mannheim, Translat Gynecol Oncol, Mannheim, Germany.
   [Haberkorn, Uwe] German Ctr Lung Res DZL, Translat Lung Res Ctr Heidelberg, Heidelberg, Germany.
C3 Ruprecht Karls University Heidelberg; Helmholtz Association; German Cancer Research Center (DKFZ); Ruprecht Karls University Heidelberg; Helmholtz Association; German Cancer Research Center (DKFZ); Ruprecht Karls University Heidelberg
RP Haberkorn, U (通讯作者)，Univ Hosp Heidelberg, Dept Nucl Med, Neuenheimer Feld 400, D-69120 Heidelberg, Germany.
EM uwe.haberkorn@med.uni-heidelberg.de
FU Federal Ministry of Education and Research [13N 13341]
CR Bussard KM, 2016, BREAST CANCER RES, V18, P0, DOI 10.1186/s13058-016-0740-2
   Erdogan B, 2017, BIOCHEM SOC T, V45, P229, DOI 10.1042/BST20160387
   Fischer E, 2012, CLIN CANCER RES, V18, P6208, DOI 10.1158/1078-0432.CCR-12-0644
   Gascard P, 2016, GENE DEV, V30, P1002, DOI 10.1101/gad.279737.116
   Giesel FL, 2019, EUR J NUCL MED MOL I, V46, P1754, DOI 10.1007/s00259-019-04346-z
   Giesel FL, 2019, J NUCL MED, V60, P386, DOI 10.2967/jnumed.118.215913
   Jansen K, 2014, J MED CHEM, V57, P3053, DOI 10.1021/jm500031w
   Jansen K, 2013, ACS MED CHEM LETT, V4, P491, DOI 10.1021/ml300410d
   Jiang GM, 2016, ONCOTARGET, V7, P33472, DOI 10.18632/oncotarget.8098
   Kang JS, 2009, EXPERT OPIN EMERG DR, V14, P363, DOI 10.1517/14728210902907847
   Kelly T, 2005, DRUG RESIST UPDATE, V8, P51, DOI 10.1016/j.drup.2005.03.002
   Kratochwil C, 2019, J NUCL MED, V60, P801, DOI 10.2967/jnumed.119.227967
   Lamprecht S, 2018, CANCERS, V10, P0, DOI 10.3390/cancers10030061
   Lindner T, 2019, EJNMMI RADIOPHARM CH, V4, P0, DOI 10.1186/s41181-019-0069-0
   Lindner T, 2018, J NUCL MED, V59, P1415, DOI 10.2967/jnumed.118.210443
   Loktev A, 2019, J NUCL MED, V60, P1421, DOI 10.2967/jnumed.118.224469
   Loktev A, 2018, J NUCL MED, V59, P1423, DOI 10.2967/jnumed.118.210435
   Lu GL, 2013, BIOORG MED CHEM LETT, V23, P1557, DOI 10.1016/j.bmcl.2012.09.014
   Maresca KP, 2010, BIOCONJUGATE CHEM, V21, P1032, DOI 10.1021/bc900517x
   Marsh T, 2013, BBA-MOL BASIS DIS, V1832, P1070, DOI 10.1016/j.bbadis.2012.10.013
   Plava J, 2019, MOL CANCER, V18, P0, DOI 10.1186/s12943-019-0960-z
   Pure E, 2016, CANCER IMMUNOL RES, V4, P269, DOI 10.1158/2326-6066.CIR-16-0011
   Wilson AA, 2001, APPL RADIAT ISOTOPES, V54, P203, DOI 10.1016/S0969-8043(00)00269-4
   Zimmerman CN, 1900, PATENT NO. US20100098633A1 20100098633, V0, P0
NR 24
TC 75
Z9 80
U1 9
U2 62
PU SOC NUCLEAR MEDICINE INC
PI RESTON
PA 1850 SAMUEL MORSE DR, RESTON, VA 20190-5316 USA
SN 0161-5505
EI 1535-5667
J9 J NUCL MED
JI J. Nucl. Med.
PD OCT 1
PY 2020
VL 61
IS 10
BP 1507
EP 1513
DI 10.2967/jnumed.119.239731
PG 7
WC Radiology, Nuclear Medicine & Medical Imaging
SC Radiology, Nuclear Medicine & Medical Imaging
GA OH4DA
UT WOS:000582519900028
PM 32169911
DA 2023-09-23
ER

PT J
AU Tong, Y
   Gao, WQ
   Liu, YF
AF Tong, Yu
   Gao, Wei-Qiang
   Liu, Yanfeng
TI Metabolic heterogeneity in cancer: An overview and therapeutic implications
SO BIOCHIMICA ET BIOPHYSICA ACTA-REVIEWS ON CANCER
LA English
DT Review
DE Cancer metabolism; Metabolic heterogeneity; Tumor microenvironment (TME)
ID tumor-associated macrophages; oxidative-phosphorylation; stem-cells; glutamine-metabolism; transformed-cells; energy-metabolism; gene-expression; mitochondrial biogenesis; lactate metabolism; pyruvate-kinase
AB Recent research on cancer metabolism has revealed that individual tumors have highly heterogeneous metabolic profiles that contribute to the connective metabolic networks within the tumor and its environment. Indeed, tumor-associated cells types, including tumor cells, cancer-associated fibroblasts (CAFs) and immune cells, reprogram their metabolism in many different ways due to diverse genetic backgrounds and complex environmental stimuli. This intratumoral metabolic heterogeneity and the derived metabolic interactions play an instrumental role in cancer progression. Understanding how this heterogeneity occurs may provide promising therapeutic strategies. Here, we review the diverse metabolic profiles of several important cell subpopulations in tumors and their impact on tumor progression and discuss the consequent metabolic interactions as well as the related therapeutic concerns.
C1 [Tong, Yu; Gao, Wei-Qiang; Liu, Yanfeng] Shanghai Jiao Tong Univ, Ren Ji Hosp, Renji Med X Clin Stem Cell Res Ctr, Sch Med,State Key Lab Oncogenes & Related Genes, Shanghai, Peoples R China.
   [Gao, Wei-Qiang] Shanghai Jiao Tong Univ, Sch Biomed Engn, Shanghai, Peoples R China.
   [Gao, Wei-Qiang] Shanghai Jiao Tong Univ, Med X Res Inst, Shanghai, Peoples R China.
C3 Shanghai Jiao Tong University; Shanghai Jiao Tong University; Shanghai Jiao Tong University
RP Gao, WQ; Liu, YF (通讯作者)，Shanghai Jiao Tong Univ, Ren Ji Hosp, Sch Med, 160 Jian Pu Rd, Shanghai, Peoples R China.
EM gao.weiqiang@sjtu.edu.cn; lyf7858188@163.com
FU National Key R&D Program of China [2017YFA0102900]; Shanghai Municipal Commission of Health and Family Planning [2018YQ12]; KC Wong foundation; Shanghai Rising-Star Program [18QA1402600]; Shanghai Jiao Tong University School of Medicine [17XJ11015, 18XJ11006]; Science and Technology Commission of Shanghai Municipality [16JC1405700]; National Natural Science Foundation of China [81872406, 81630073, 81572832, 81874174]
CR Alix-Panabieres C, 2017, CLIN CHEM, V63, P700, DOI 10.1373/clinchem.2016.263582
   Amaravadi RK, 2019, CANCER DISCOV, V9, P1167, DOI 10.1158/2159-8290.CD-19-0292
   Anderson AS, 2014, EXP CELL RES, V328, P44, DOI 10.1016/j.yexcr.2014.08.028
   Andrzejewski S, 2017, CELL METAB, V26, P778, DOI 10.1016/j.cmet.2017.09.006
   Araujo T, 2017, PLOS ONE, V12, P0, DOI 10.1371/journal.pone.0177544
   Bailey SR, 2014, FRONT IMMUNOL, V5, P0, DOI 10.3389/fimmu.2014.00276
   Baldelli S, 2014, CELL DEATH DIS, V5, P0, DOI 10.1038/cddis.2014.458
   Batlle E, 2017, NAT MED, V23, P1124, DOI 10.1038/nm.4409
   Bellot G, 2009, MOL CELL BIOL, V29, P2570, DOI 10.1128/MCB.00166-09
   Ben-Sahra I, 2013, SCIENCE, V339, P1323, DOI 10.1126/science.1228792
   Bertero T, 2019, CELL METAB, V29, P124, DOI 10.1016/j.cmet.2018.09.012
   Bianchini F, 2003, EUR J CANCER PREV, V12, P417, DOI 10.1097/00008469-200310000-00011
   Biswas SK, 2015, IMMUNITY, V43, P435, DOI 10.1016/j.immuni.2015.09.001
   Biswas SK, 2013, SEMIN IMMUNOPATHOL, V35, P585, DOI 10.1007/s00281-013-0367-7
   Bryant KL, 2019, NAT MED, V25, P628, DOI 10.1038/s41591-019-0368-8
   Buchner FL, 2010, CANCER CAUSE CONTROL, V21, P357, DOI 10.1007/s10552-009-9468-y
   Burke B, 2003, AM J PATHOL, V163, P1233, DOI 10.1016/S0002-9440(10)63483-9
   Buzzai M, 2005, ONCOGENE, V24, P4165, DOI 10.1038/sj.onc.1208622
   Ceriani L, 2018, BLOOD, V132, P179, DOI 10.1182/blood-2018-01-826958
   Chen CL, 2016, CELL METAB, V23, P206, DOI 10.1016/j.cmet.2015.12.004
   Chen J, 2017, NAT PROTOC, V12, P566, DOI 10.1038/nprot.2017.003
   Chiavarina B, 2010, CELL CYCLE, V9, P3534, DOI 10.4161/cc.9.17.12908
   Christofk HR, 2008, NATURE, V452, P230, DOI 10.1038/nature06734
   Ciavardelli D, 2014, CELL DEATH DIS, V5, P0, DOI 10.1038/cddis.2014.285
   Cluntun AA, 2017, TRENDS CANCER, V3, P169, DOI 10.1016/j.trecan.2017.01.005
   Colegio OR, 2014, NATURE, V513, P559, DOI 10.1038/nature13490
   Commisso C, 2013, NATURE, V497, P633, DOI 10.1038/nature12138
   Conklin Kenneth A, 2004, INTEGR CANCER THER, V3, P294, DOI 10.1177/1534735404270335
   Costa A, 2014, SEMIN CANCER BIOL, V25, P23, DOI 10.1016/j.semcancer.2013.12.007
   Csibi A, 2014, CURR BIOL, V24, P2274, DOI 10.1016/j.cub.2014.08.007
   Cubillos-Ruiz JR, 2015, CELL, V161, P1527, DOI 10.1016/j.cell.2015.05.025
   Dang CV, 2008, NAT REV CANCER, V8, P51, DOI 10.1038/nrc2274
   David CJ, 2010, NATURE, V463, P364, DOI 10.1038/nature08697
   Dejure FR, 2017, EMBO J, V36, P3409, DOI 10.15252/embj.201796438
   DeNardo DG, 2009, CANCER CELL, V16, P91, DOI 10.1016/j.ccr.2009.06.018
   Di Fiore R, 2012, J CELL BIOCHEM, V113, P3380, DOI 10.1002/jcb.24214
   Diehn M, 2009, NATURE, V458, P780, DOI 10.1038/nature07733
   Dietl K, 2010, J IMMUNOL, V184, P1200, DOI 10.4049/jimmunol.0902584
   Dimitrakopoulos C, 2018, BIOINFORMATICS, V34, P2441, DOI 10.1093/bioinformatics/bty148
   Doherty JR, 2013, J CLIN INVEST, V123, P3685, DOI 10.1172/JCI69741
   Dong CF, 2013, CANCER CELL, V23, P316, DOI 10.1016/j.ccr.2013.01.022
   Dong H, 2014, FRONT IMMUNOL, V5, P0, DOI 10.3389/fimmu.2014.00024
   Eberhardy SR, 2001, J BIOL CHEM, V276, P48562, DOI 10.1074/jbc.M109014200
   Elgogary A, 2016, P NATL ACAD SCI USA, V113, PE5328, DOI 10.1073/pnas.1611406113
   Elia I, 2018, TRENDS CELL BIOL, V28, P673, DOI 10.1016/j.tcb.2018.04.002
   Elia I, 2017, NAT COMMUN, V8, P0, DOI 10.1038/ncomms15267
   Elliott MR, 2010, J CELL BIOL, V189, P1059, DOI 10.1083/jcb.201004096
   Elstrom RL, 2004, CANCER RES, V64, P3892, DOI 10.1158/0008-5472.CAN-03-2904
   Esteller M, 2008, NEW ENGL J MED, V358, P1148, DOI 10.1056/NEJMra072067
   Faubert B, 2020, SCIENCE, V368, P152, DOI 10.1126/science.aaw5473
   Fiaschi T, 2012, CANCER RES, V72, P5130, DOI 10.1158/0008-5472.CAN-12-1949
   Filomeni G, 2015, CELL DEATH DIFFER, V22, P377, DOI 10.1038/cdd.2014.150
   Gao P, 2007, CANCER CELL, V12, P230, DOI 10.1016/j.ccr.2007.08.004
   Gao X, 2019, NATURE, V572, P397, DOI 10.1038/s41586-019-1437-3
   Geeraerts X, 2017, FRONT IMMUNOL, V8, P0, DOI 10.3389/fimmu.2017.00289
   Gerlinger M, 2012, NEW ENGL J MED, V366, P883, DOI 10.1056/NEJMoa1113205
   Glasauer A, 2014, BIOCHEM PHARMACOL, V92, P90, DOI 10.1016/j.bcp.2014.07.017
   Gottlob K, 2001, GENE DEV, V15, P1406, DOI 10.1101/gad.889901
   Grohmann U, 2010, IMMUNOL REV, V236, P243, DOI 10.1111/j.1600-065X.2010.00915.x
   Gu ZM, 2019, CANCER DISCOV, V9, P1228, DOI 10.1158/2159-8290.CD-19-0152
   Guppy M, 2002, BIOCHEM BIOPH RES CO, V299, P676, DOI 10.1016/S0006-291X(02)02710-9
   Guzy RD, 2005, CELL METAB, V1, P401, DOI 10.1016/j.cmet.2005.05.001
   Hakimi AA, 2016, CANCER CELL, V29, P104, DOI 10.1016/j.ccell.2015.12.004
   Hanahan D, 2012, CANCER CELL, V21, P309, DOI 10.1016/j.ccr.2012.02.022
   Hanahan D, 2011, CELL, V144, P646, DOI 10.1016/j.cell.2011.02.013
   Hardie DG, 2012, NAT REV MOL CELL BIO, V13, P251, DOI 10.1038/nrm3311
   Heiden MGV, 2009, SCIENCE, V324, P1029, DOI 10.1126/science.1160809
   Hermann PC, 2007, CELL STEM CELL, V1, P313, DOI 10.1016/j.stem.2007.06.002
   Hirschhaeuser F, 2011, CANCER RES, V71, P6921, DOI 10.1158/0008-5472.CAN-11-1457
   Hornsveld M, 2016, ANTIOXID REDOX SIGN, V25, P300, DOI 10.1089/ars.2015.6580
   Hui S, 2017, NATURE, V551, P115, DOI 10.1038/nature24057
   Igal R Ariel, 2011, CANCERS (BASEL), V3, P2462, DOI 10.3390/cancers3022462
   Iyer NV, 1998, GENE DEV, V12, P149, DOI 10.1101/gad.12.2.149
   Jain M, 2013, J BIOL CHEM, V288, P770, DOI 10.1074/jbc.M112.431973
   Janco JMT, 2015, J IMMUNOL, V194, P2985, DOI 10.4049/jimmunol.1403134
   Janiszewska M, 2012, GENE DEV, V26, P1926, DOI 10.1101/gad.188292.112
   Jayashankar V, 2020, NAT COMMUN, V11, P0, DOI 10.1038/s41467-020-14928-3
   Jiang L, 2016, NATURE, V532, P255, DOI 10.1038/nature17393
   Kamphorst JJ, 2013, P NATL ACAD SCI USA, V110, P8882, DOI 10.1073/pnas.1307237110
   Karasic TB, 2019, JAMA ONCOL, V5, P993, DOI 10.1001/jamaoncol.2019.0684
   Kaushik AK, 2018, BBA-REV CANCER, V1870, P2, DOI 10.1016/j.bbcan.2018.04.009
   Kawada K, 2017, INT J CLIN ONCOL, V22, P651, DOI 10.1007/s10147-017-1156-4
   Kim J, 2019, CELL METAB, V30, P434, DOI 10.1016/j.cmet.2019.08.013
   Kim JW, 2006, CELL METAB, V3, P177, DOI 10.1016/j.cmet.2006.02.002
   Kim YS, 2013, ANTICANCER RES, V33, P4469
   Kimmelman AC, 2017, CELL METAB, V25, P1037, DOI 10.1016/j.cmet.2017.04.004
   Kinnaird A, 2016, NAT REV CANCER, V16, P694, DOI 10.1038/nrc.2016.82
   Koppenol WH, 2011, NAT REV CANCER, V11, P325, DOI 10.1038/nrc3038
   Krajcovic M, 2013, MOL BIOL CELL, V24, P3736, DOI 10.1091/mbc.E13-07-0408
   Kurniawan H, 2020, CELL METAB, V31, P920, DOI 10.1016/j.cmet.2020.03.004
   Kusmartsev S, 2005, J IMMUNOL, V174, P4880, DOI 10.4049/jimmunol.174.8.4880
   Labuschagne CF, 2018, BBA-REV CANCER, V1870, P32, DOI 10.1016/j.bbcan.2018.06.001
   Lagadinou ED, 2013, CELL STEM CELL, V12, P329, DOI 10.1016/j.stem.2012.12.013
   Lassed S, 2017, EVID-BASED COMPL ALT, V2017, P0, DOI 10.1155/2017/1691568
   Laughner E, 2001, MOL CELL BIOL, V21, P3995, DOI 10.1128/MCB.21.12.3995-4004.2001
   LeBleu VS, 2014, NAT CELL BIOL, V16, P992, DOI 10.1038/ncb3039
   Lee YR, 2018, NAT REV MOL CELL BIO, V19, P547, DOI 10.1038/s41580-018-0015-0
   Liu LD, 2012, NATURE, V483, P608, DOI 10.1038/nature10927
   Liu PP, 2014, CELL DEATH DIFFER, V21, P124, DOI 10.1038/cdd.2013.131
   Locasale JW, 2013, NAT REV CANCER, V13, P572, DOI 10.1038/nrc3557
   Loo JM, 2015, CELL, V160, P393, DOI 10.1016/j.cell.2014.12.018
   Lu ML, 2018, EPMA J, V9, P77, DOI 10.1007/s13167-018-0128-8
   Lu X, 2010, CLIN CANCER RES, V16, P5928, DOI 10.1158/1078-0432.CCR-10-1360
   Lundberg E, 2019, NAT REV MOL CELL BIO, V20, P285, DOI 10.1038/s41580-018-0094-y
   Ma EH, 2017, CELL METAB, V25, P345, DOI 10.1016/j.cmet.2016.12.011
   Ma XJM, 2009, NAT REV MOL CELL BIO, V10, P307, DOI 10.1038/nrm2672
   Magda D, 2006, SEMIN CANCER BIOL, V16, P466, DOI 10.1016/j.semcancer.2006.09.002
   Mak TW, 2017, IMMUNITY, V46, P675, DOI 10.1016/j.immuni.2017.03.019
   Mantovani A, 2008, NATURE, V454, P436, DOI 10.1038/nature07205
   Marchiq I, 2016, J MOL MED, V94, P155, DOI 10.1007/s00109-015-1307-x
   Martinez-Outschoorn UE, 2017, NAT REV CLIN ONCOL, V14, P11, DOI 10.1038/nrclinonc.2016.60
   Martinez-Outschoorn UE, 2014, SEMIN CANCER BIOL, V25, P47, DOI 10.1016/j.semcancer.2014.01.005
   Martinez-Outschoorn UE, 2010, CELL CYCLE, V9, P3256, DOI 10.4161/cc.9.16.12553
   Marusyk A, 2010, BBA-REV CANCER, V1805, P105, DOI 10.1016/j.bbcan.2009.11.002
   Massague J, 2016, NATURE, V529, P298, DOI 10.1038/nature17038
   Meiser J, 2018, NAT COMMUN, V9, P0, DOI 10.1038/s41467-018-03777-w
   Michalek RD, 2011, J IMMUNOL, V186, P3299, DOI 10.4049/jimmunol.1003613
   Michelucci A, 2013, P NATL ACAD SCI USA, V110, P7820, DOI 10.1073/pnas.1218599110
   Mihaylova MM, 2011, NAT CELL BIOL, V13, P1016, DOI 10.1038/ncb2329
   Nassar D, 2016, ANNU REV PATHOL-MECH, V11, P47, DOI 10.1146/annurev-pathol-012615-044438
   Nilsson JA, 2003, ONCOGENE, V22, P9007, DOI 10.1038/sj.onc.1207261
   Noman MZ, 2014, J EXP MED, V211, P781, DOI 10.1084/jem.20131916
   OConnell BC, 2003, J BIOL CHEM, V278, P12563, DOI 10.1074/jbc.M210462200
   ONeill LAJ, 2019, NAT REV IMMUNOL, V19, P273, DOI 10.1038/s41577-019-0128-5
   Osthus RC, 2000, J BIOL CHEM, V275, P21797, DOI 10.1074/jbc.C000023200
   Ottensmeier CH, 2016, CANCER RES, V76, P4136, DOI 10.1158/0008-5472.CAN-15-3121
   Palm W, 2015, CELL, V162, P259, DOI 10.1016/j.cell.2015.06.017
   Palorini R, 2014, J CELL BIOCHEM, V115, P368, DOI 10.1002/jcb.24671
   Panieri E, 2016, CELL DEATH DIS, V7, P0, DOI 10.1038/cddis.2016.105
   Park S, 2016, CELL REP, V15, P323, DOI 10.1016/j.celrep.2016.03.026
   Pasto A, 2014, ONCOTARGET, V5, P4305, DOI 10.18632/oncotarget.2010
   Pavlova NN, 2016, CELL METAB, V23, P27, DOI 10.1016/j.cmet.2015.12.006
   Pearce EL, 2013, IMMUNITY, V38, P633, DOI 10.1016/j.immuni.2013.04.005
   Pietrocola F, 2015, CELL METAB, V21, P805, DOI 10.1016/j.cmet.2015.05.014
   Pilon-Thomas S, 2016, CANCER RES, V76, P1381, DOI 10.1158/0008-5472.CAN-15-1743
   Piskounova E, 2015, NATURE, V527, P186, DOI 10.1038/nature15726
   Porstmann T, 2008, CELL METAB, V8, P224, DOI 10.1016/j.cmet.2008.07.007
   Pusapati RV, 2016, CANCER CELL, V29, P548, DOI 10.1016/j.ccell.2016.02.018
   Raffel S, 2017, NATURE, V551, P384, DOI 10.1038/nature24294
   Rani R, 2016, J MED CHEM, V59, P487, DOI 10.1021/acs.jmedchem.5b00168
   Rattigan YL, 2012, EXP CELL RES, V318, P326, DOI 10.1016/j.yexcr.2011.11.014
   Riquelme E, 2019, CELL, V178, P795, DOI 10.1016/j.cell.2019.07.008
   Robey RB, 2009, SEMIN CANCER BIOL, V19, P25, DOI 10.1016/j.semcancer.2008.11.010
   RONNOVJESSEN L, 1993, LAB INVEST, V68, P696
   Sancho P, 2016, BRIT J CANCER, V114, P1305, DOI 10.1038/bjc.2016.152
   Sancho P, 2015, CELL METAB, V22, P590, DOI 10.1016/j.cmet.2015.08.015
   Schafer ZT, 2009, NATURE, V461, P109, DOI 10.1038/nature08268
   Semenza GL, 2013, J CLIN INVEST, V123, P3664, DOI 10.1172/JCI67230
   Semenza GL, 2012, TRENDS PHARMACOL SCI, V33, P207, DOI 10.1016/j.tips.2012.01.005
   Sengupta D, 2016, MOL CANCER, V15, P0, DOI 10.1186/s12943-015-0481-3
   Shen YA, 2015, CELL CYCLE, V14, P86, DOI 10.4161/15384101.2014.974419
   Shen YA, 2013, EVID-BASED COMPL ALT, V2013, P0, DOI 10.1155/2013/590393
   Simon MC, 2006, CELL METAB, V3, P150, DOI 10.1016/j.cmet.2006.02.007
   Simpson CD, 2008, CANCER LETT, V272, P177, DOI 10.1016/j.canlet.2008.05.029
   Sinclair LV, 2019, ELIFE, V8, P0, DOI 10.7554/eLife.44210
   Sivanand S, 2020, CANCER CELL, V37, P147, DOI 10.1016/j.ccell.2019.12.011
   Smith John Maynard, 1993, THEORY EVOLUTION, V0, P0
   Snyder V, 2018, FRONT ONCOL, V8, P0, DOI 10.3389/fonc.2018.00203
   Sonveaux P, 2008, J CLIN INVEST, V118, P3930, DOI 10.1172/JCI36843
   Sotgia F, 2012, ANNU REV PATHOL-MECH, V7, P423, DOI 10.1146/annurev-pathol-011811-120856
   Sousa CM, 2016, NATURE, V536, P479, DOI 10.1038/nature19084
   Srivastava MK, 2010, CANCER RES, V70, P68, DOI 10.1158/0008-5472.CAN-09-2587
   Sun CL, 2019, P NATL ACAD SCI USA, V116, P52, DOI 10.1073/pnas.1808950116
   Sun RC, 2014, CELL METAB, V19, P285, DOI 10.1016/j.cmet.2013.11.022
   Tannahill GM, 2013, NATURE, V496, P238, DOI 10.1038/nature11986
   Tong LY, 2015, CANCER LETT, V367, P18, DOI 10.1016/j.canlet.2015.07.008
   Trachootham D, 2006, CANCER CELL, V10, P241, DOI 10.1016/j.ccr.2006.08.009
   Trachootham D, 2009, NAT REV DRUG DISCOV, V8, P579, DOI 10.1038/nrd2803
   van Riggelen J, 2010, NAT REV CANCER, V10, P301, DOI 10.1038/nrc2819
   Vancura A, 2018, TRENDS PHARMACOL SCI, V39, P867, DOI 10.1016/j.tips.2018.07.006
   Vats D, 2006, CELL METAB, V4, P255, DOI 10.1016/j.cmet.2006.08.006
   Vaupel P, 1998, ADV EXP MED BIOL, V454, P591
   Viale A, 2014, NATURE, V514, P628, DOI 10.1038/nature13611
   Vivanco I, 2002, NAT REV CANCER, V2, P489, DOI 10.1038/nrc839
   WANG GL, 1995, P NATL ACAD SCI USA, V92, P5510, DOI 10.1073/pnas.92.12.5510
   Wang K, 2019, TRENDS BIOCHEM SCI, V44, P401, DOI 10.1016/j.tibs.2019.01.001
   Wang TY, 2018, CELL METAB, V27, P136, DOI 10.1016/j.cmet.2017.11.001
   Wang YN, 2018, ONCOGENE, V37, P6025, DOI 10.1038/s41388-018-0384-z
   Wang ZX, 2019, NAT MED, V25, P825, DOI 10.1038/s41591-019-0423-5
   WARBURG O, 1956, SCIENCE, V124, P269
   Wen YA, 2017, CELL DEATH DIS, V8, P0, DOI 10.1038/cddis.2017.21
   Wise DR, 2008, P NATL ACAD SCI USA, V105, P18782, DOI 10.1073/pnas.0810199105
   Wu C, 2008, CANCER LETT, V268, P1, DOI 10.1016/j.canlet.2008.03.048
   Wu ZM, 2015, CELL STEM CELL, V17, P47, DOI 10.1016/j.stem.2015.05.016
   Yan W, 2018, NAT CELL BIOL, V20, P597, DOI 10.1038/s41556-018-0083-6
   Yang MX, 2010, IMMUNOL CELL BIOL, V88, P165, DOI 10.1038/icb.2009.77
   Yang W, 2016, NATURE, V531, P651, DOI 10.1038/nature17412
   Yi M, 2018, J EXP CLIN CANC RES, V37, P0, DOI 10.1186/s13046-018-0784-5
   Zadra G, 2015, MOL CANCER RES, V13, P1059, DOI 10.1158/1541-7786.MCR-15-0068
   Zhang HF, 2008, J BIOL CHEM, V283, P10892, DOI 10.1074/jbc.M800102200
   Zhang HF, 2007, CANCER CELL, V11, P407, DOI 10.1016/j.ccr.2007.04.001
   Zhao Y, 2017, MOL CANCER, V16, P0, DOI 10.1186/s12943-017-0648-1
   Zhong H, 2000, CANCER RES, V60, P1541
   Zhou YF, 2011, J BIOL CHEM, V286, P32843, DOI 10.1074/jbc.M111.260935
   Zhu JJ, 2019, NAT REV MOL CELL BIO, V20, P436, DOI 10.1038/s41580-019-0123-5
NR 195
TC 20
Z9 20
U1 1
U2 24
PU ELSEVIER
PI AMSTERDAM
PA RADARWEG 29a, 1043 NX AMSTERDAM, NETHERLANDS
SN 0304-419X
EI 1879-2561
J9 BBA-REV CANCER
JI Biochim. Biophys. Acta-Rev. Cancer
PD DEC 15
PY 2020
VL 1874
IS 2
BP 
EP 
DI 10.1016/j.bbcan.2020.188421
PG 16
WC Biochemistry & Molecular Biology; Biophysics; Oncology
SC Biochemistry & Molecular Biology; Biophysics; Oncology
GA OW5HB
UT WOS:000592916400017
PM 32835766
DA 2023-09-23
ER

PT J
AU Chen, S
   Giannakou, A
   Golas, J
   Geles, KG
AF Chen, Shuang
   Giannakou, Andreas
   Golas, Jonathon
   Geles, Kenneth G.
TI Multidimensional Coculture System to Model Lung Squamous Carcinoma Progression
SO JOVE-JOURNAL OF VISUALIZED EXPERIMENTS
LA English
DT Article
DE Cancer Research; Issue 157; 3D coculture; lung cancer; cancer-associated fibroblasts; acinar morphogenesis; tumor organoids
AB Tumor-stroma interactions play a critical role in the development of lung squamous carcinoma (LUSC). However, understanding how these dynamic interactions contribute to tissue architectural changes observed during tumorigenesis remains challenging due to the lack of appropriate models. In this protocol, we describe the generation of a 3D coculture model using a LUSC primary cell culture known as TUM622. TUM622 cells were established from a LUSC patient-derived xenograft (PDX) and have the unique property to form acinar-like structures when seeded in a basement membrane matrix. We demonstrate that TUM622 acini in 3D coculture recapitulate key features of tissue architecture during LUSC progression as well as the dynamic interactions between LUSC cells and components of the tumor microenvironment (TME), including the extracellular matrix (ECM) and cancer-associated fibroblasts (CAFs). We further adapt our principal 3D culturing protocol to demonstrate how this system could be utilized for various downstream analyses. Overall, this organoid model creates a biologically rich and adaptable platform that enables one to gain insight into the cell-intrinsic and extrinsic mechanisms that promote the disruption of epithelial architectures during carcinoma progression and will aid the search for new therapeutic targets and diagnostic markers.
C1 [Chen, Shuang; Giannakou, Andreas; Golas, Jonathon; Geles, Kenneth G.] Pfizer Worldwide Res & Dev, Oncol R&D Grp, New York, NY 10017 USA.
C3 Pfizer
RP Geles, KG (通讯作者)，Pfizer Worldwide Res & Dev, Oncol R&D Grp, New York, NY 10017 USA.
EM Ken.Geles@pfizer.com
FU Pfizer Postdoctoral Program; Oncology RD group
CR Amann A, 2014, PLOS ONE, V9, P0, DOI 10.1371/journal.pone.0092511
   [Anonymous], 2018, P NATL ACAD SCI US, V0, P0
   Balkwill FR, 2012, J CELL SCI, V125, P5591, DOI 10.1242/jcs.116392
   Damelin M, 2011, CANCER RES, V71, P4236, DOI 10.1158/0008-5472.CAN-10-3919
   Fischer AH, 2008, COLD SPRING HARBOR P, V0, P0
   Godugu C, 2016, METHODS MOL BIOL, V1379, P117, DOI 10.1007/978-1-4939-3191-0_11
   Hammerman PS, 2012, NATURE, V489, P519, DOI 10.1038/nature11404
   Nelson CM, 2006, ANNU REV CELL DEV BI, V22, P287, DOI 10.1146/annurev.cellbio.22.010305.104315
   Quail DF, 2013, NAT MED, V19, P1423, DOI 10.1038/nm.3394
   Sapra P, 2013, MOL CANCER THER, V12, P38, DOI 10.1158/1535-7163.MCT-12-0603
   Schmeichel KL, 2003, J CELL SCI, V116, P2377, DOI 10.1242/jcs.00503
   Wu XF, 2011, AM J RESP CELL MOL, V44, P914, DOI 10.1165/rcmb.2009-0329OC
NR 12
TC 5
Z9 5
U1 2
U2 8
PU JOURNAL OF VISUALIZED EXPERIMENTS
PI CAMBRIDGE
PA 1 ALEWIFE CENTER, STE 200, CAMBRIDGE, MA 02140 USA
SN 1940-087X
EI 
J9 JOVE-J VIS EXP
JI J. Vis. Exp.
PD MAR 15
PY 2020
VL 0
IS 157
BP 
EP 
DI 10.3791/60644
PG 8
WC Multidisciplinary Sciences
SC Science & Technology - Other Topics
GA KZ5ES
UT WOS:000523286100038
PM 32250351
DA 2023-09-23
ER

PT J
AU Krisnawan, VE
   Stanley, JA
   Schwarz, JK
   DeNardo, DG
AF Krisnawan, Varintra E.
   Stanley, Jennifer A.
   Schwarz, Julie K.
   DeNardo, David G.
TI Tumor Microenvironment as a Regulator of Radiation Therapy: New Insights into Stromal-Mediated Radioresistance
SO CANCERS
LA English
DT Review
DE stroma; cancer-associated fibroblast (CAF); extracellular matrix (ECM); cytokine; chemokine; growth factors; pro; and anti-tumor immune cells; immunomodulatory roles; radiotherapy dose fractionation; radioresistance; radiosensitivity
ID breast-cancer cells; growth-factor-beta; cd8(+) t-cells; ionizing-radiation; extracellular-matrix; signaling pathways; antitumor immunity; suppressor-cells; myeloid cells; up-regulation
AB Simple Summary Cancer is multifaceted and consists of more than just a collection of mutated cells. These cancerous cells reside along with other non-mutated cells in an extracellular matrix which together make up the tumor microenvironment or tumor stroma. The composition of the tumor microenvironment plays an integral role in cancer initiation, progression, and response to treatments. In this review, we discuss how the tumor microenvironment regulates the response and resistance to radiation therapy and what targeted agents have been used to combat stromal-mediated radiation resistance. A tumor is a complex "organ" composed of malignant cancer cells harboring genetic aberrations surrounded by a stroma comprised of non-malignant cells and an extracellular matrix. Considerable evidence has demonstrated that components of the genetically "normal" tumor stroma contribute to tumor progression and resistance to a wide array of treatment modalities, including radiotherapy. Cancer-associated fibroblasts can promote radioresistance through their secreted factors, contact-mediated signaling, downstream pro-survival signaling pathways, immunomodulatory effects, and cancer stem cell-generating role. The extracellular matrix can govern radiation responsiveness by influencing oxygen availability and controlling the stability and bioavailability of growth factors and cytokines. Immune status regarding the presence of pro- and anti-tumor immune cells can regulate how tumors respond to radiation therapy. Furthermore, stromal cells including endothelial cells and adipocytes can modulate radiosensitivity through their roles in angiogenesis and vasculogenesis, and their secreted adipokines, respectively. Thus, to successfully eradicate cancers, it is important to consider how tumor stroma components interact with and regulate the response to radiation. Detailed knowledge of these interactions will help build a preclinical rationale to support the use of stromal-targeting agents in combination with radiotherapy to increase radiosensitivity.
C1 [Krisnawan, Varintra E.; DeNardo, David G.] Washington Univ, Sch Med, Dept Med, St Louis, MO 63110 USA.
   [Krisnawan, Varintra E.; DeNardo, David G.] Washington Univ, Sch Med, Dept Pathol & Immunol, St Louis, MO 63110 USA.
   [Stanley, Jennifer A.; Schwarz, Julie K.] Washington Univ, Sch Med, Dept Radiat Oncol, St Louis, MO 63110 USA.
   [Stanley, Jennifer A.; Schwarz, Julie K.; DeNardo, David G.] Washington Univ, Sch Med, Siteman Canc Ctr, St Louis, MO 63110 USA.
   [Schwarz, Julie K.] Washington Univ, Sch Med, Dept Cell Biol & Physiol, St Louis, MO 63110 USA.
C3 Washington University (WUSTL); Washington University (WUSTL); Washington University (WUSTL); Siteman Cancer Center; Washington University (WUSTL); Washington University (WUSTL)
RP DeNardo, DG (通讯作者)，Washington Univ, Sch Med, Dept Med, St Louis, MO 63110 USA.; DeNardo, DG (通讯作者)，Washington Univ, Sch Med, Dept Pathol & Immunol, St Louis, MO 63110 USA.; DeNardo, DG (通讯作者)，Washington Univ, Sch Med, Siteman Canc Ctr, St Louis, MO 63110 USA.
EM varintra@wustl.edu; jastanley@wustl.edu; jschwarz@wustl.edu; ddenardo@wustl.edu
FU NCI [F30CA243233, R01CA177670, R01CA244938, R01CA203890, R01CA248917, P50CA196510, U2CCA223303]; RSNA Research Resident/Fellow Grant [RR2062]; NIH [R01CA248917]; Siteman Investment Program; AACR/Bristol Meyers Squibb Female Investigator Award
CR Acharyya S, 2012, CELL, V150, P165, DOI 10.1016/j.cell.2012.04.042
   Ager EI, 2015, JNCI-J NATL CANCER I, V107, P0, DOI 10.1093/jnci/djv017
   Al-Assar O, 2014, RADIOTHER ONCOL, V111, P243, DOI 10.1016/j.radonc.2014.03.014
   Ansiaux R, 2005, CLIN CANCER RES, V11, P743
   Apetoh L, 2007, NAT MED, V13, P1050, DOI 10.1038/nm1622
   Aridgides P, 2016, THORAC SURG CLIN, V26, P261, DOI 10.1016/j.thorsurg.2016.04.008
   Arnold KM, 2018, CANCER GROWTH METAST, V11, P0, DOI 10.1177/1179064418761639
   Barcellos-Hoff MH, 2005, NAT REV CANCER, V5, P867, DOI 10.1038/nrc1735
   BARCELLOSHOFF MH, 1994, J CLIN INVEST, V93, P892, DOI 10.1172/JCI117045
   BARCELLOSHOFF MH, 1993, CANCER RES, V53, P3880
   Barker HE, 2015, NAT REV CANCER, V15, P409, DOI 10.1038/nrc3958
   Begg AC, 2011, NAT REV CANCER, V11, P239, DOI 10.1038/nrc3007
   Bertout JA, 2008, NAT REV CANCER, V8, P967, DOI 10.1038/nrc2540
   Bhatia S, 2019, CANCER RES, V79, P2722, DOI 10.1158/0008-5472.CAN-18-3257
   Biffi G, 2019, CANCER DISCOV, V9, P282, DOI 10.1158/2159-8290.CD-18-0710
   Biswas S, 2007, J CLIN INVEST, V117, P1305, DOI 10.1172/JCI30740
   Blair TC, 2020, J IMMUNOL, V204, P3416, DOI 10.4049/jimmunol.2000194
   Bochet L, 2011, BIOCHEM BIOPH RES CO, V411, P102, DOI 10.1016/j.bbrc.2011.06.101
   Boelens MC, 2014, CELL, V159, P499, DOI 10.1016/j.cell.2014.09.051
   Bos PD, 2013, J EXP MED, V210, P2435, DOI 10.1084/jem.20130762
   Brown JM, 2014, BRIT J RADIOL, V87, P0, DOI 10.1259/bjr.20130686
   Brown JM, 1999, CANCER RES, V59, P5863
   Ceradini DJ, 2004, NAT MED, V10, P858, DOI 10.1038/nm1075
   Chargari C, 2013, DRUG RESIST UPDATE, V16, P10, DOI 10.1016/j.drup.2013.01.001
   Chen HM, 2015, CLIN CANCER RES, V21, P4073, DOI 10.1158/1078-0432.CCR-14-2742
   Chen WJ, 2014, NAT COMMUN, V5, P0, DOI 10.1038/ncomms4472
   Cheng JT, 2016, ONCOGENESIS, V5, P0, DOI 10.1038/oncsis.2016.7
   Chetty C, 2009, INT J CANCER, V124, P2468, DOI 10.1002/ijc.24209
   Chiang CS, 2012, FRONT ONCOL, V2, P1, DOI 10.3389/fonc.2012.00089
   Choi J, 2018, PROG LIPID RES, V69, P11, DOI 10.1016/j.plipres.2017.11.002
   Cordes N, 2006, ONCOGENE, V25, P1378, DOI 10.1038/sj.onc.1209164
   Cordes N, 2006, CANCER LETT, V242, P11, DOI 10.1016/j.canlet.2005.12.004
   Crittenden MR, 2012, PLOS ONE, V7, P0, DOI 10.1371/journal.pone.0039295
   Crokart N, 2005, INT J RADIAT ONCOL, V63, P901, DOI 10.1016/j.ijrobp.2005.02.038
   Crokart N, 2005, CANCER RES, V65, P7911, DOI 10.1158/0008-5472.CAN-05-1288
   DArcangelo E, 2020, BRIT J CANCER, V122, P931, DOI 10.1038/s41416-019-0705-1
   de Lourdes Mora-Garcia Maria, 2016, J TRANSL MED, V14, P302
   Demaria S, 2015, JAMA ONCOL, V1, P1325, DOI 10.1001/jamaoncol.2015.2756
   Demaria S, 2012, FRONT ONCOL, V2, P0, DOI 10.3389/fonc.2012.00153
   DeNardo DG, 2019, NAT REV IMMUNOL, V19, P369, DOI 10.1038/s41577-019-0127-6
   Deng LF, 2014, J CLIN INVEST, V124, P687, DOI 10.1172/JCI67313
   Dewan MZ, 2009, CLIN CANCER RES, V15, P5379, DOI 10.1158/1078-0432.CCR-09-0265
   Dhillon AS, 2007, ONCOGENE, V26, P3279, DOI 10.1038/sj.onc.1210421
   Dillon MT, 2019, CLIN CANCER RES, V25, P3392, DOI 10.1158/1078-0432.CCR-18-1821
   Dovedi SJ, 2014, CANCER RES, V74, P5458, DOI 10.1158/0008-5472.CAN-14-1258
   Downward J, 2003, NAT REV CANCER, V3, P11, DOI 10.1038/nrc969
   Elyada E, 2019, CANCER DISCOV, V9, P1102, DOI 10.1158/2159-8290.CD-19-0094
   Erez N, 2010, CANCER CELL, V17, P135, DOI 10.1016/j.ccr.2009.12.041
   Facciabene A, 2012, CANCER RES, V72, P2162, DOI 10.1158/0008-5472.CAN-11-3687
   Feig C, 2013, P NATL ACAD SCI USA, V110, P20212, DOI 10.1073/pnas.1320318110
   Filatenkov A, 2015, CLIN CANCER RES, V21, P3727, DOI 10.1158/1078-0432.CCR-14-2824
   Formenti SC, 2018, NAT MED, V24, P1845, DOI 10.1038/s41591-018-0232-2
   Formenti SC, 2009, LANCET ONCOL, V10, P718, DOI 10.1016/S1470-2045(09)70082-8
   Frerart F, 2008, CLIN CANCER RES, V14, P2768, DOI 10.1158/1078-0432.CCR-07-4001
   Frey B, 2017, FRONT IMMUNOL, V8, P0, DOI 10.3389/fimmu.2017.00231
   Gerber SA, 2014, INT J CANCER, V134, P2383, DOI 10.1002/ijc.28558
   Gerber SA, 2013, AM J PATHOL, V182, P2345, DOI 10.1016/j.ajpath.2013.02.041
   Ghiringhelli F, 2009, NAT MED, V15, P1170, DOI 10.1038/nm.2028
   Gilkes DM, 2014, NAT REV CANCER, V14, P430, DOI 10.1038/nrc3726
   Golden EB, 2014, ONCOIMMUNOLOGY, V3, P0, DOI 10.4161/onci.28518
   Grassberger C, 2019, NAT REV CLIN ONCOL, V16, P729, DOI 10.1038/s41571-019-0238-9
   GRAY LH, 1953, BRIT J RADIOL, V26, P638, DOI 10.1259/0007-1285-26-312-638
   Gulley JL, 2005, CLIN CANCER RES, V11, P3353, DOI 10.1158/1078-0432.CCR-04-2062
   Gupta A, 2012, J IMMUNOL, V189, P558, DOI 10.4049/jimmunol.1200563
   Hall S, 2012, PROCEEDINGS OF THE ASME INTERNATIONAL MECHANICAL ENGINEERING CONGRESS AND EXPOSITION (IMECE 2010), VOL 6, P35
   HALLAHAN DE, 1989, P NATL ACAD SCI USA, V86, P10104, DOI 10.1073/pnas.86.24.10104
   Hardee ME, 2012, CANCER RES, V72, P4119, DOI 10.1158/0008-5472.CAN-12-0546
   Harding SM, 2017, NATURE, V548, P466, DOI 10.1038/nature23470
   Harrington KJ, 2019, CLIN CANCER RES, V25, P3, DOI 10.1158/1078-0432.CCR-18-1796
   Hasmim M, 2013, J IMMUNOL, V191, P5802, DOI 10.4049/jimmunol.1302140
   Hawsawi NM, 2008, CANCER RES, V68, P2717, DOI 10.1158/0008-5472.CAN-08-0192
   Hegde S, 2020, CANCER CELL, V37, P289, DOI 10.1016/j.ccell.2020.02.008
   Hellevik T, 2014, FRONT ONCOL, V4, P0, DOI 10.3389/fonc.2014.00001
   Hellevik T, 2012, RADIAT ONCOL, V7, P0, DOI 10.1186/1748-717X-7-59
   Hwang RF, 2008, CANCER RES, V68, P918, DOI 10.1158/0008-5472.CAN-07-5714
   Hwang WL, 2018, NAT REV CLIN ONCOL, V15, P477, DOI 10.1038/s41571-018-0046-7
   Iyer SP, 2018, RADIAT RES, V189, P219, DOI 10.1667/RR14941.1
   Jiang H, 2017, CANCER IMMUNOL IMMUN, V66, P1037, DOI 10.1007/s00262-017-2003-1
   Jiang H, 2016, NAT MED, V22, P851, DOI 10.1038/nm.4123
   Junttila MR, 2013, NATURE, V501, P346, DOI 10.1038/nature12626
   Kachikwu EL, 2011, INT J RADIAT ONCOL, V81, P1128, DOI 10.1016/j.ijrobp.2010.09.034
   Kalluri R, 2006, NAT REV CANCER, V6, P392, DOI 10.1038/nrc1877
   Kalluri R, 2016, NAT REV CANCER, V16, P582, DOI 10.1038/nrc.2016.73
   Kamochi N, 2008, CANCER SCI, V99, P2417, DOI 10.1111/j.1349-7006.2008.00978.x
   Kang J, 2016, J IMMUNOTHER CANCER, V4, P0, DOI 10.1186/s40425-016-0156-7
   Khosravi-Maharlooei M, 2016, IMMUNOLOGY, V148, P22, DOI 10.1111/imm.12584
   Kibria G, 2014, ARCH PHARM RES, V37, P4, DOI 10.1007/s12272-013-0276-2
   Kim JH, 2012, BIOCHEM BIOPH RES CO, V423, P60, DOI 10.1016/j.bbrc.2012.05.081
   Kishan AU, 2017, SEMIN RADIAT ONCOL, V27, P268, DOI 10.1016/j.semradonc.2017.02.006
   KLEIN B, 1994, J NEUROSURG, V80, P1074, DOI 10.3171/jns.1994.80.6.1074
   Klug F, 2013, CANCER CELL, V24, P589, DOI 10.1016/j.ccr.2013.09.014
   Ko JS, 2009, CLIN CANCER RES, V15, P2148, DOI 10.1158/1078-0432.CCR-08-1332
   Kocher M, 2000, RADIOTHER ONCOL, V54, P149, DOI 10.1016/S0167-8140(99)00168-1
   Komatsu N, 2007, P NATL ACAD SCI USA, V104, P8959, DOI 10.1073/pnas.0702004104
   Kraman M, 2010, SCIENCE, V330, P827, DOI 10.1126/science.1195300
   Lanitis E, 2015, CURR OPIN IMMUNOL, V33, P55, DOI 10.1016/j.coi.2015.01.011
   Lee YJ, 2009, BLOOD, V114, P589, DOI 10.1182/blood-2009-02-206870
   Leroi N, 2016, FRONT PHARMACOL, V7, P0, DOI 10.3389/fphar.2016.00078
   Li DD, 2016, AM J CANCER RES, V6, P2192
   Liu TY, 2019, J HEMATOL ONCOL, V12, P0, DOI 10.1186/s13045-019-0770-1
   Lu PF, 2012, J CELL BIOL, V196, P395, DOI 10.1083/jcb.201102147
   Lugade AA, 2005, J IMMUNOL, V174, P7516, DOI 10.4049/jimmunol.174.12.7516
   Lugade AA, 2008, J IMMUNOL, V180, P3132, DOI 10.4049/jimmunol.180.5.3132
   Mace TA, 2013, CANCER RES, V73, P3007, DOI 10.1158/0008-5472.CAN-12-4601
   Mackenzie KJ, 2017, NATURE, V548, P461, DOI 10.1038/nature23449
   Mahajan A, 2017, LANCET ONCOL, V18, P1040, DOI 10.1016/S1470-2045(17)30414-X
   Mantoni TS, 2011, CANCER RES, V71, P3453, DOI 10.1158/0008-5472.CAN-10-1633
   Marincola F M, 2000, ADV IMMUNOL, V74, P181, DOI 10.1016/S0065-2776(08)60911-6
   Matsumura S, 2008, J IMMUNOL, V181, P3099, DOI 10.4049/jimmunol.181.5.3099
   Matsumura S, 2010, RADIAT RES, V173, P418, DOI 10.1667/RR1860.1
   McLaughlin M, 2020, NAT REV CANCER, V20, P203, DOI 10.1038/s41568-020-0246-1
   Meng GM, 2017, FASEB J, V31, P4064, DOI 10.1096/fj.201700159R
   Meng YR, 2010, CANCER RES, V70, P1534, DOI 10.1158/0008-5472.CAN-09-2995
   MILAS L, 1990, RADIAT RES, V123, P232, DOI 10.2307/3577551
   MITCHELL JB, 1993, CANCER RES, V53, P5845
   MOLE RH, 1953, BRIT J RADIOL, V26, P234, DOI 10.1259/0007-1285-26-305-234
   Mueller MM, 2004, NAT REV CANCER, V4, P839, DOI 10.1038/nrc1477
   Obeid M, 2007, NAT MED, V13, P54, DOI 10.1038/nm1523
   Ozdemir BC, 2014, CANCER CELL, V25, P719, DOI 10.1016/j.ccr.2014.04.005
   Ohlund D, 2017, J EXP MED, V214, P579, DOI 10.1084/jem.20162024
   Ohuchida K, 2004, CANCER RES, V64, P3215, DOI 10.1158/0008-5472.CAN-03-2464
   Okubo M, 2016, SCI REP-UK, V6, P0, DOI 10.1038/srep27548
   Osuka S, 2013, STEM CELLS, V31, P627, DOI 10.1002/stem.1328
   Oweida A, 2018, CLIN CANCER RES, V24, P5368, DOI 10.1158/1078-0432.CCR-18-1038
   Oweida AJ, 2019, JNCI-J NATL CANCER I, V111, P1339, DOI 10.1093/jnci/djz036
   Panni RZ, 2019, SCI TRANSL MED, V11, P0, DOI 10.1126/scitranslmed.aau9240
   Papiez L, 2008, MED PHYS, V35, P112, DOI 10.1118/1.2816228
   Park CC, 2008, CANCER RES, V68, P4398, DOI 10.1158/0008-5472.CAN-07-6390
   Park CC, 2006, CANCER RES, V66, P1526, DOI 10.1158/0008-5472.CAN-05-3071
   Park HJ, 2012, RADIAT RES, V177, P311, DOI 10.1667/RR2773.1
   Park SS, 2015, CANCER IMMUNOL RES, V3, P610, DOI 10.1158/2326-6066.CIR-14-0138
   Pazolli E, 2012, CANCER RES, V72, P2251, DOI 10.1158/0008-5472.CAN-11-3386
   PENNEY DP, 1984, RADIAT RES, V99, P410, DOI 10.2307/3576383
   Persa E, 2015, CANCER LETT, V368, P252, DOI 10.1016/j.canlet.2015.03.003
   Poltavets V, 2018, FRONT ONCOL, V8, P0, DOI 10.3389/fonc.2018.00431
   Prakash H, 2016, CARCINOGENESIS, V37, P301, DOI 10.1093/carcin/bgw007
   Puthawala K, 2008, AM J RESP CRIT CARE, V177, P82, DOI 10.1164/rccm.200706-806OC
   Qiu HM, 2018, J GASTROINTEST CANC, V49, P463, DOI 10.1007/s12029-017-9990-1
   Rao SS, 2014, RADIOTHER ONCOL, V111, P88, DOI 10.1016/j.radonc.2014.02.010
   Reits EA, 2006, J EXP MED, V203, P1259, DOI 10.1084/jem.20052494
   REMY J, 1991, RADIAT RES, V125, P14, DOI 10.2307/3577976
   Reynders K, 2015, CANCER TREAT REV, V41, P503, DOI 10.1016/j.ctrv.2015.03.011
   Rhim AD, 2014, CANCER CELL, V25, P735, DOI 10.1016/j.ccr.2014.04.021
   Riaz N, 2016, INT IMMUNOL, V28, P411, DOI 10.1093/intimm/dxw019
   Rodel F, 2012, FRONT ONCOL, V2, P0, DOI 10.3389/fonc.2012.00120
   Rutkowski J, 2017, POL ARCH INTERN MED, V127, P245, DOI 10.20452/pamw.3997
   Santin AD, 1996, GYNECOL ONCOL, V60, P468, DOI 10.1006/gyno.1996.0075
   Santin AD, 1997, INT J RADIAT ONCOL, V39, P737, DOI 10.1016/S0360-3016(97)00372-6
   Schaue D, 2008, CLIN CANCER RES, V14, P4883, DOI 10.1158/1078-0432.CCR-07-4462
   Schaue D, 2015, NAT REV CLIN ONCOL, V12, P527, DOI 10.1038/nrclinonc.2015.120
   Schaue D, 2012, INT J RADIAT ONCOL, V83, P1306, DOI 10.1016/j.ijrobp.2011.09.049
   Schaue D, 2012, FRONT ONCOL, V2, P1, DOI 10.3389/fonc.2012.00090
   Seifert L, 2016, GASTROENTEROLOGY, V150, P1659, DOI 10.1053/j.gastro.2016.02.070
   Serrels A, 2015, CELL, V163, P160, DOI 10.1016/j.cell.2015.09.001
   Sharabi AB, 2015, CANCER IMMUNOL RES, V3, P345, DOI 10.1158/2326-6066.CIR-14-0196
   Shaverdian N, 2017, LANCET ONCOL, V18, P895, DOI 10.1016/S1470-2045(17)30380-7
   Shi QF, 2013, RADIAT RES, V179, P584, DOI 10.1667/RR3155.1
   Shiao SL, 2015, CANCER IMMUNOL RES, V3, P518, DOI 10.1158/2326-6066.CIR-14-0232
   Shibuya M, 2013, J BIOCHEM, V153, P13, DOI 10.1093/jb/mvs136
   Sonveaux P, 2002, FASEB J, V16, P1979, DOI 10.1096/fj.02-0487fje
   Straub JM, 2015, J CANCER RES CLIN, V141, P1985, DOI 10.1007/s00432-015-1974-6
   Sun Y, 2012, NAT MED, V18, P1359, DOI 10.1038/nm.2890
   Tang FR, 2015, INT J RADIAT BIOL, V91, P13, DOI 10.3109/09553002.2014.937510
   Tommelein J, 2015, FRONT ONCOL, V5, P0, DOI 10.3389/fonc.2015.00063
   TROWELL OA, 1952, J PATHOL BACTERIOL, V64, P687, DOI 10.1002/path.1700640403
   Tsai CS, 2007, INT J RADIAT ONCOL, V68, P499, DOI 10.1016/j.ijrobp.2007.01.041
   Tsai KKC, 2009, RADIAT RES, V172, P306, DOI 10.1667/RR1764.1
   Turley SJ, 2015, NAT REV IMMUNOL, V15, P669, DOI 10.1038/nri3902
   Valkenburg KC, 2018, NAT REV CLIN ONCOL, V15, P366, DOI 10.1038/s41571-018-0007-1
   van Leeuwen CM, 2018, RADIAT ONCOL, V13, P0, DOI 10.1186/s13014-018-1040-z
   Vanpouille-Box C, 2015, CANCER RES, V75, P2232, DOI 10.1158/0008-5472.CAN-14-3511
   Vatner RE, 2015, SEMIN RADIAT ONCOL, V25, P18, DOI 10.1016/j.semradonc.2014.07.008
   Vozenin MC, 2019, CLIN ONCOL-UK, V31, P407, DOI 10.1016/j.clon.2019.04.001
   Wan S, 2012, PLOS ONE, V7, P0, DOI 10.1371/journal.pone.0032542
   Wang YB, 2017, EBIOMEDICINE, V17, P45, DOI 10.1016/j.ebiom.2017.02.019
   Wang ZH, 2019, CELL COMMUN SIGNAL, V17, P0, DOI 10.1186/s12964-019-0362-2
   WASSERMAN J, 1989, B NEW YORK ACAD MED, V65, P36
   Weichselbaum RR, 2017, NAT REV CLIN ONCOL, V14, P365, DOI 10.1038/nrclinonc.2016.211
   Weichselbaum RR, 2008, P NATL ACAD SCI USA, V105, P18490, DOI 10.1073/pnas.0809242105
   Winkler F, 2004, CANCER CELL, V6, P553, DOI 10.1016/j.ccr.2004.10.011
   Wisdom AJ, 2019, P NATL ACAD SCI USA, V116, P18584, DOI 10.1073/pnas.1901562116
   Wynn TA, 2013, NATURE, V496, P445, DOI 10.1038/nature12034
   Wynn TA, 2012, NAT MED, V18, P1028, DOI 10.1038/nm.2807
   Xu JY, 2013, CANCER RES, V73, P2782, DOI 10.1158/0008-5472.CAN-12-3981
   Yoshimoto Y, 2014, PLOS ONE, V9, P0, DOI 10.1371/journal.pone.0092572
   Zhang HF, 2017, CELL DEATH DIS, V8, P0, DOI 10.1038/cddis.2017.180
   Zhu Y, 2017, IMMUNITY, V47, P323, DOI 10.1016/j.immuni.2017.07.014
NR 187
TC 50
Z9 50
U1 2
U2 7
PU MDPI
PI BASEL
PA ST ALBAN-ANLAGE 66, CH-4052 BASEL, SWITZERLAND
SN 
EI 2072-6694
J9 CANCERS
JI Cancers
PD OCT 15
PY 2020
VL 12
IS 10
BP 
EP 
DI 10.3390/cancers12102916
PG 25
WC Oncology
SC Oncology
GA OK4RL
UT WOS:000584639600001
PM 33050580
DA 2023-09-23
ER

PT J
AU Annaratone, L
   Cascardi, E
   Vissio, E
   Sarotto, I
   Chmielik, E
   Sapino, A
   Berrino, E
   Marchio, C
AF Annaratone, Laura
   Cascardi, Eliano
   Vissio, Elena
   Sarotto, Ivana
   Chmielik, Ewa
   Sapino, Anna
   Berrino, Enrico
   Marchio, Caterina
TI The Multifaceted Nature of Tumor Microenvironment in Breast Carcinomas
SO PATHOBIOLOGY
LA English
DT Review
DE Breast cancer; Immune cells; Tumor-infiltrating lymphocytes; Mutational load; Cancer-associated fibroblasts; Immunotherapy; Ligand 1 of programmed cell death protein 1
ID endothelial growth-factor; to-lymphocyte ratio; neutrophil extracellular traps; pathological complete response; factor receptor-2 expression; infiltrating b-cells; cancer-cells; medullary carcinoma; neoadjuvant chemotherapy; microvessel density
AB Heterogeneity in breast carcinomas can be appreciated at various levels, from morphology to molecular alterations, and there are well-known genotypic-phenotypic correlations. Clinical decision-making is strictly focused on the evaluation of tumor cells and is based on the assessment of hormone receptors and of the HER2 status, by means of a combination of immunohistochemical and in situ hybridization techniques. The tumor microenvironment (TME) also shows a multifaceted nature stemming from the different actors populating the intratumoral and the peritumoral stroma of breast carcinomas. Of note, we have now evidence that tumor-infiltrating lymphocytes (TILs) are clinically meaningful as their quantification in the intratumoral stroma strongly correlates with good prognosis, in particular in triple-negative and HER2-positive breast cancer patients. Nevertheless, TILs are just one of the many actors orchestrating the complexity of the TME, which is populated by immune and non-immune cells (cancer-associated fibroblasts, cancer-associated adipocytes), as well as non-cellular components such as chemical inflammation mediators. In this review article we will overview the main features of the distinct cell compartments by discussing (i) the potential impact the TME may have on the prognostic stratification of breast cancers and (ii) the possible predictive value of some markers in the context of immunotherapy in light of the recent results of phase III studies in advanced and early triple-negative breast cancer patients.
C1 [Annaratone, Laura; Cascardi, Eliano; Vissio, Elena; Sarotto, Ivana; Sapino, Anna; Berrino, Enrico; Marchio, Caterina] FPO IRCCS, Unit Pathol, Candiolo Canc Inst, Candiolo, Italy.
   [Annaratone, Laura; Cascardi, Eliano; Vissio, Elena; Sapino, Anna; Berrino, Enrico; Marchio, Caterina] Univ Turin, Dept Med Sci, Str Prov 142, IT-10060 Turin, Italy.
   [Chmielik, Ewa] Maria Sklodowska Curie Natl Res Inst Oncol, Tumor Pathol Dept, Gliwice Branch, Gliwice, Poland.
C3 IRCCS Fondazione del Piemonte per l'Oncologia; University of Turin
RP Marchio, C (通讯作者)，Univ Turin, Dept Med Sci, Str Prov 142, IT-10060 Turin, Italy.; Marchio, C (通讯作者)，FPO IRCCS, Candiolo Canc Inst, IT-10060 Candiolo, Italy.
EM caterina.marchio@unito.it
FU Italian Ministry of Education, University and Research -MIUR [D15D18000410001, PRIN 2015HAJH8E]; AIRC [22850]; Fondazione Umberto Veronesi; Dipartimenti di Eccellenza 2018-2022 [D15D18000410001]
CR Adams S, 2014, J CLIN ONCOL, V32, P2959, DOI 10.1200/JCO.2013.55.0491
   Albrengues J, 2018, SCIENCE, V361, P1353, DOI 10.1126/science.aao4227
   Ali HR, 2014, ANN ONCOL, V25, P1536, DOI 10.1093/annonc/mdu191
   Allaoui R, 2017, CANCER BIOMARK, V20, P395, DOI 10.3233/CBM-170026
   Althobiti M, 2018, HISTOPATHOLOGY, V73, P887, DOI 10.1111/his.13695
   Angus L, 2019, NAT GENET, V51, P1450, DOI 10.1038/s41588-019-0507-7
   Ascierto ML, 2013, J TRANSL MED, V11, P0, DOI 10.1186/1479-5876-11-145
   Balaban S, 2017, CANCER METAB, V5, P0, DOI 10.1186/s40170-016-0163-7
   Raneros AB, 2015, GENES IMMUN, V16, P71, DOI 10.1038/gene.2014.58
   Bense RD, 2017, JNCI-J NATL CANCER I, V109, P0, DOI 10.1093/jnci/djw192
   BEVILACQUA P, 1995, BREAST CANCER RES TR, V36, P205, DOI 10.1007/BF00666041
   Blackley EF, 2019, BREAST, V48, PS44, DOI 10.1016/S0960-9776(19)31122-1
   Bonapace L, 2014, NATURE, V515, P0, DOI 10.1038/nature13862
   Bos PD, 2013, J EXP MED, V210, P2435, DOI 10.1084/jem.20130762
   Bos R, 2001, JNCI-J NATL CANCER I, V93, P309, DOI 10.1093/jnci/93.4.309
   Brabletz T, 2013, NAT MED, V19, P1104, DOI 10.1038/nm.3327
   Brinkmann V, 2004, SCIENCE, V303, P1532, DOI 10.1126/science.1092385
   Brummer G, 2019, ONCOGENE, V0, P0
   Burugu S, 2017, BREAST CANCER-TOKYO, V24, P3, DOI 10.1007/s12282-016-0698-z
   Campbell MJ, 2011, BREAST CANCER RES TR, V128, P703, DOI 10.1007/s10549-010-1154-y
   Cannarile MA, 2017, J IMMUNOTHER CANCER, V5, P0, DOI 10.1186/s40425-017-0257-y
   Juarez-Cruz JC, 2019, ENDOCR CONNECT, V8, P1539, DOI 10.1530/EC-19-0442
   Cazet AS, 2018, NAT COMMUN, V9, P0, DOI 10.1038/s41467-018-05220-6
   Chen JJW, 2005, J CLIN ONCOL, V23, P953, DOI 10.1200/JCO.2005.12.172
   Chen Y, 2016, BMC CANCER, V16, P0, DOI 10.1186/s12885-016-2352-8
   CHIN Y, 1992, ANTICANCER RES, V12, P1463
   Choi J, 2018, PROG LIPID RES, V69, P11, DOI 10.1016/j.plipres.2017.11.002
   Choi WWL, 2005, MODERN PATHOL, V18, P143, DOI 10.1038/modpathol.3800253
   Cifaldi L, 2017, TRENDS MOL MED, V23, P1156, DOI 10.1016/j.molmed.2017.10.002
   Coffelt SB, 2015, NATURE, V522, P345, DOI 10.1038/nature14282
   Cools-Lartigue J, 2013, J CLIN INVEST, V123, P3446, DOI 10.1172/JCI67484
   Coronella JA, 2002, J IMMUNOL, V169, P1829, DOI 10.4049/jimmunol.169.4.1829
   Coronella-Wood JA, 2003, CANCER IMMUNOL IMMUN, V52, P715, DOI 10.1007/s00262-003-0409-4
   Costa A, 2018, CANCER CELL, V33, P463, DOI 10.1016/j.ccell.2018.01.011
   Coudert JD, 2005, BLOOD, V106, P1711, DOI 10.1182/blood-2005-03-0918
   Cristescu R, 2018, SCIENCE, V362, P197, DOI 10.1126/science.aar3593
   Denkert C, 2018, LANCET ONCOL, V19, P40, DOI 10.1016/S1470-2045(17)30904-X
   Denkert C, 2016, MODERN PATHOL, V29, P1155, DOI 10.1038/modpathol.2016.109
   Denkert C, 2015, J CLIN ONCOL, V33, P983, DOI 10.1200/JCO.2014.58.1967
   Denkert C, 2010, J CLIN ONCOL, V28, P105, DOI 10.1200/JCO.2009.23.7370
   Desmedt C, 2007, CLIN CANCER RES, V13, P3207, DOI 10.1158/1078-0432.CCR-06-2765
   Dias AS, 2019, EUR J CANCER, V121, P154, DOI 10.1016/j.ejca.2019.09.002
   Dieci M, 2018, EUR SOC MED ONC 2018, V0, P0
   Dieci MV, 2015, ANN ONCOL, V26, P1518, DOI 10.1093/annonc/mdv241
   Diel IJ, 1998, NEW ENGL J MED, V339, P357, DOI 10.1056/NEJM199808063390601
   Dirat B, 2011, CANCER RES, V71, P2455, DOI 10.1158/0008-5472.CAN-10-3323
   Duan JW, 2018, MEDICINE, V97, P0, DOI 10.1097/MD.0000000000013340
   Dumont N, 2013, NEOPLASIA, V15, P249, DOI 10.1593/neo.121950
   Egeblad M, 2019, NATURE, V566, P459, DOI 10.1038/d41586-019-00341-4
   ELLIOTT BE, 1992, INT J CANCER, V51, P416, DOI 10.1002/ijc.2910510314
   Ethier JL, 2017, BREAST CANCER RES, V19, P0, DOI 10.1186/s13058-016-0794-1
   Fancello L, 2019, J IMMUNOTHER CANCER, V7, P0, DOI 10.1186/s40425-019-0647-4
   Ferroni P, 2018, ANTICANCER RES, V38, P4705, DOI 10.21873/anticanres.12777
   Foekens JA, 2001, CANCER RES, V61, P5407
   Fridlender ZG, 2009, CANCER CELL, V16, P183, DOI 10.1016/j.ccr.2009.06.017
   Fridman WH, 2012, NAT REV CANCER, V12, P298, DOI 10.1038/nrc3245
   Gascard P, 2016, GENE DEV, V30, P1002, DOI 10.1101/gad.279737.116
   Gasparini G, 1997, J NATL CANCER I, V89, P139, DOI 10.1093/jnci/89.2.139
   Gasparini G, 1999, CANCER J SCI AM, V5, P101
   Gatti-Mays ME, 2019, NPJ BREAST CANCER, V5, P0, DOI 10.1038/s41523-019-0133-7
   Genin M, 2015, BMC CANCER, V15, P0, DOI 10.1186/s12885-015-1546-9
   Gonzalez H, 2018, GENE DEV, V32, P1267, DOI 10.1101/gad.314617.118
   Goswami S, 2005, CANCER RES, V65, P5278, DOI 10.1158/0008-5472.CAN-04-1853
   Gu-Trantien C, 2013, J CLIN INVEST, V123, P2873, DOI 10.1172/JCI67428
   Guo SC, 2010, BBA-REV CANCER, V1806, P108, DOI 10.1016/j.bbcan.2010.04.004
   Gupta AK, 2010, FEBS LETT, V584, P3193, DOI 10.1016/j.febslet.2010.06.006
   Gupta S, 2007, ACTA ONCOL, V46, P792, DOI 10.1080/02841860701233443
   Gyamfi J, 2018, TRANSL ONCOL, V11, P275, DOI 10.1016/j.tranon.2017.12.009
   Hamy AS, 2019, CLIN CANCER RES, V25, P6731, DOI 10.1158/1078-0432.CCR-18-3017
   Hanna A, 2019, ONCOIMMUNOLOGY, V8, P0, DOI 10.1080/2162402X.2018.1548241
   He JY, 2018, CELL COMMUN SIGNAL, V16, P0, DOI 10.1186/s12964-018-0309-z
   Higgins KJ, 2008, MOL ENDOCRINOL, V22, P388, DOI 10.1210/me.2007-0319
   Higgins KJ, 2006, ENDOCRINOLOGY, V147, P3285, DOI 10.1210/EN.2006-0081
   Hoffman W, 2016, CLIN J AM SOC NEPHRO, V11, P137, DOI 10.2215/CJN.09430915
   HSU SM, 1981, CANCER, V48, P1368, DOI 10.1002/1097-0142(19810915)48:6<1368::AID-CNCR2820480619>3.0.CO;2-1
   Hu GM, 2018, J CANCER, V9, P3736, DOI 10.7150/jca.28054
   Hussein MR, 2006, J CLIN PATHOL, V59, P972, DOI 10.1136/jcp.2005.031252
   Iwase T, 2017, MOL CLIN ONCOL, V6, P266, DOI 10.3892/mco.2016.1101
   Junankar S, 2015, CANCER DISCOV, V5, P35, DOI 10.1158/2159-8290.CD-14-0621
   Kaplan DH, 1998, P NATL ACAD SCI USA, V95, P7556, DOI 10.1073/pnas.95.13.7556
   Karn T, 2017, JAMA ONCOL, V3, P1707, DOI 10.1001/jamaoncol.2017.2140
   Kessenbrock K, 2010, CELL, V141, P52, DOI 10.1016/j.cell.2010.03.015
   Kim D, 2019, J BREAST CANCER, V22, P562, DOI 10.4048/jbc.2019.22.e56
   Kim HS, 2018, J EXP CLIN CANC RES, V37, P0, DOI 10.1186/s13046-018-0867-3
   Kuczek DE, 2019, J IMMUNOTHER CANCER, V7, P0, DOI 10.1186/s40425-019-0556-6
   Lee J, 2017, PLOS ONE, V12, P0, DOI 10.1371/journal.pone.0174126
   Leek RD, 1996, CANCER RES, V56, P4625
   Lesterhuis WJ, 2011, J CLIN INVEST, V121, P3100, DOI 10.1172/JCI43656
   Liang YY, 2006, ENDOCR-RELAT CANCER, V13, P905, DOI 10.1677/erc.1.01221
   Lim Kok Haw Jonathan, 2010, CANCER IMMUN, V10, P3
   Linderholm BK, 2009, ANN ONCOL, V20, P1639, DOI 10.1093/annonc/mdp062
   Loi S, 2014, ANN ONCOL, V25, P1544, DOI 10.1093/annonc/mdu112
   Loi S, 2013, J CLIN ONCOL, V31, P860, DOI 10.1200/JCO.2011.41.0902
   Lokuhetty D, 2019, WHO CLASSIFICATION B, V0, P0
   Lu X, 2009, J BIOL CHEM, V284, P29087, DOI 10.1074/jbc.M109.035899
   Luckheeram RV, 2012, CLIN DEV IMMUNOL, V0, P0, DOI DOI 10.1155/2012/925135
   Luen S, 2016, BREAST, V29, P241, DOI 10.1016/j.breast.2016.07.015
   Mamessier E, 2011, CANCER RES, V71, P6621, DOI 10.1158/0008-5472.CAN-11-0792
   Mamessier E, 2011, J CLIN INVEST, V121, P3609, DOI 10.1172/JCI45816
   Mao Y, 2016, PLOS ONE, V11, P0, DOI 10.1371/journal.pone.0152500
   Marchi C, 2016, PATHOLOGY MOL PATHOL, V0, P173
   Mariel GC, 2018, TECHNOL CANCER RES T, V17, P0, DOI 10.1177/1533033818764499
   Marsigliante S, 1999, CANCER LETT, V139, P33, DOI 10.1016/S0304-3835(98)00379-6
   Metelli A, 2016, CANCER RES, V76, P7106, DOI 10.1158/0008-5472.CAN-16-1456
   Miller LD, 2005, P NATL ACAD SCI USA, V102, P13550, DOI 10.1073/pnas.0506230102
   Muntasell A, 2019, CLIN CANCER RES, V25, P1535, DOI 10.1158/1078-0432.CCR-18-2365
   Nakagawa S, 2016, BREAST CANCER RES TR, V155, P65, DOI 10.1007/s10549-015-3668-9
   Nelson BH, 2010, J IMMUNOL, V185, P4977, DOI 10.4049/jimmunol.1001323
   Obeid E, 2013, INT J ONCOL, V43, P5, DOI 10.3892/ijo.2013.1938
   OBERMAIR A, 1995, INT J CANCER, V62, P126, DOI 10.1002/ijc.2910620203
   Park JH, 2019, ANN ONCOL, V30, P1941, DOI 10.1093/annonc/mdz395
   Perez EA, 2016, JAMA ONCOL, V2, P56, DOI 10.1001/jamaoncol.2015.3239
   Pylayeva-Gupta Y, 2016, CANCER DISCOV, V6, P247, DOI 10.1158/2159-8290.CD-15-0843
   Qian BZ, 2015, J EXP MED, V212, P1433, DOI 10.1084/jem.20141555
   Queen MM, 2005, CANCER RES, V65, P8896, DOI 10.1158/0008-5472.CAN-05-1734
   Relf M, 1997, CANCER RES, V57, P963
   RIDOLFI RL, 1977, CANCER, V40, P1365, DOI 10.1002/1097-0142(197710)40:4<1365::AID-CNCR2820400402>3.0.CO;2-N
   Roberti MP, 2012, FRONT IMMUNOL, V3, P0, DOI 10.3389/fimmu.2012.00375
   Roh-Johnson M, 2014, ONCOGENE, V33, P4203, DOI 10.1038/onc.2013.377
   Rooney MS, 2015, CELL, V160, P48, DOI 10.1016/j.cell.2014.12.033
   Rugo HS, 2019, ANN ONCOL, V30, P858
   Safonov A, 2017, CANCER RES, V77, P3317, DOI 10.1158/0008-5472.CAN-16-3478
   Salgado R, 2015, ANN ONCOL, V26, P259, DOI 10.1093/annonc/mdu450
   Salgado R, 2015, JAMA ONCOL, V1, P448, DOI 10.1001/jamaoncol.2015.0830
   Samstein RM, 2019, NAT GENET, V51, P202, DOI 10.1038/s41588-018-0312-8
   Saponaro C, 2013, PLOS ONE, V8, P0, DOI 10.1371/journal.pone.0053070
   Schmid P, 2018, NEW ENGL J MED, V379, P2108, DOI 10.1056/NEJMoa1809615
   Schmid P, 2019, CANC RES, V77, P0
   Schmid P, 2020, NEW ENGL J MED, V382, P810, DOI 10.1056/NEJMoa1910549
   Schneider BP, 2005, J CLIN ONCOL, V23, P1782, DOI 10.1200/JCO.2005.12.017
   Shou JF, 2016, BMC CANCER, V16, P0, DOI 10.1186/s12885-016-2732-0
   Sica A, 2008, SEMIN CANCER BIOL, V18, P349, DOI 10.1016/j.semcancer.2008.03.004
   Snoderly HT, 2019, BREAST CANCER RES, V21, P0, DOI 10.1186/s13058-019-1237-6
   Sousa S, 2015, BREAST CANCER RES, V17, P0, DOI 10.1186/s13058-015-0621-0
   Spaan AN, 2013, ANNU REV MICROBIOL, V67, P629, DOI 10.1146/annurev-micro-092412-155746
   Spranger S, 2016, P NATL ACAD SCI USA, V113, PE7759, DOI 10.1073/pnas.1609376113
   Stanton SE, 2016, JAMA ONCOL, V2, P1354, DOI 10.1001/jamaoncol.2016.1061
   Su SC, 2017, CELL RES, V27, P461, DOI 10.1038/cr.2017.34
   Sultana R, 2017, GENE, V621, P51, DOI 10.1016/j.gene.2017.04.021
   Swisher SK, 2016, ANN SURG ONCOL, V23, P2242, DOI 10.1245/s10434-016-5173-8
   Szczerba BM, 2019, NATURE, V566, P553, DOI 10.1038/s41586-019-0915-y
   Tamiolakis D, 2002, EUR J GYNAECOL ONCOL, V23, P433
   Tamma R, 2019, EUR J CLIN INVEST, V49, P0, DOI 10.1111/eci.13087
   Thomas A, 2018, ONCOIMMUNOLOGY, V7, P0, DOI 10.1080/2162402X.2018.1490854
   Tramm T, 2018, ACTA ONCOL, V57, P90, DOI 10.1080/0284186X.2017.1403040
   Treffers LW, 2016, IMMUNOL REV, V273, P312, DOI 10.1111/imr.12444
   TURKEWITZ D, 1986, POSTGRAD MED, V79, P151, DOI 10.1080/00325481.1986.11699275
   Veremeyko T, 2013, PLOS ONE, V8, P0, DOI 10.1371/journal.pone.0081774
   Verma C, 2015, J TRANSL MED, V13, P0, DOI 10.1186/s12967-015-0535-8
   Walker AJ, 2016, BLOOD, V127, P849, DOI 10.1182/blood-2015-01-625582
   Wang MZ, 2017, ONCOTARGETS THER, V10, P1561, DOI 10.2147/OTT.S126424
   Wein L, 2017, FRONT ONCOL, V7, P0, DOI 10.3389/fonc.2017.00156
   Williams CB, 2016, NPJ BREAST CANCER, V2, P0, DOI 10.1038/npjbcancer.2015.25
   Woo JR, 2014, J TRANSL MED, V12, P0, DOI 10.1186/1479-5876-12-30
   Wu BG, 2018, ONCOIMMUNOLOGY, V7, P0, DOI 10.1080/2162402X.2018.1500107
   Wu Q, 2019, J HEMATOL ONCOL, V12, P0, DOI 10.1186/s13045-019-0778-6
   Xu M, 2015, J IMMUNOL, V194, P4997, DOI 10.4049/jimmunol.1402603
   Yakirevich E, 1999, MODERN PATHOL, V12, P1050
   Yeong J, 2018, FRONT IMMUNOL, V9, P0, DOI 10.3389/fimmu.2018.01209
NR 161
TC 41
Z9 41
U1 0
U2 9
PU KARGER
PI BASEL
PA ALLSCHWILERSTRASSE 10, CH-4009 BASEL, SWITZERLAND
SN 1015-2008
EI 1423-0291
J9 PATHOBIOLOGY
JI Pathobiology
PD MAY 15
PY 2020
VL 87
IS 2
BP 125
EP 142
DI 10.1159/000507055
PG 18
WC Cell Biology; Pathology
SC Cell Biology; Pathology
GA LU6TU
UT WOS:000537886400008
PM 32325459
DA 2023-09-23
ER

PT J
AU Corn, KC
   Windham, MA
   Rafat, M
AF Corn, Kevin C.
   Windham, McKenzie A.
   Rafat, Marjan
TI Lipids in the tumor microenvironment: From cancer progression to treatment
SO PROGRESS IN LIPID RESEARCH
LA English
DT Review
DE Lipid Metabolism; Lipid Signaling; Tumor Microenvironment; Immune Response; Radiation Therapy; Metastasis
ID fatty-acid oxidation; endoplasmic-reticulum stress; dendritic cell dysfunction; high endothelial venules; bone-marrow adipocytes; adipose-tissue; lipoprotein-lipase; lung-cancer; metastatic colonization; ionizing-radiation
AB Over the past decade, the study of metabolic abnormalities in cancer cells has risen dramatically. Cancer cells can thrive in challenging environments, be it the hypoxic and nutrient-deplete tumor microenvironment or a distant tissue following metastasis. The ways in which cancer cells utilize lipids are often influenced by the complex interactions within the tumor microenvironment and adjacent stroma. Adipocytes can be activated by cancer cells to lipolyze their triglyceride stores, delivering secreted fatty acids to cancer cells for uptake through numerous fatty acid transporters. Cancer-associated fibroblasts are also implicated in lipid secretion for cancer cell catabolism and lipid signaling leading to activation of mitogenic and migratory pathways. As these cancer-stromal interactions are exacerbated during tumor progression, fatty acids secreted into the microenvironment can impact infiltrating immune cell function and phenotype. Lipid metabolic abnormalities such as increased fatty acid oxidation and de novo lipid synthesis can provide survival advantages for the tumor to resist chemotherapeutic and radiation treatments and alleviate cellular stresses involved in the metastatic cascade. In this review, we highlight recent literature that demonstrates how lipids can shape each part of the cancer lifecycle and show that there is significant potential for therapeutic intervention surrounding lipid metabolic and signaling pathways.
C1 [Corn, Kevin C.; Windham, McKenzie A.; Rafat, Marjan] Vanderbilt Univ, Dept Chem & Biomol Engn, 221 Kirkland Hall, Nashville, TN 37235 USA.
   [Rafat, Marjan] Vanderbilt Univ, Dept Biomed Engn, Nashville, TN 37235 USA.
   [Rafat, Marjan] Vanderbilt Univ, Med Ctr, Dept Radiat Oncol, Nashville, TN USA.
C3 Vanderbilt University; Vanderbilt University; Vanderbilt University
RP Rafat, M (通讯作者)，Vanderbilt Univ, Engn & Sci Bldg, Nashville, TN 37212 USA.
EM marjan.rafat@vanderbilt.edu
FU National Institutes of Health [R00CA201304]; Ruth L. Kirschstein National Research Service Award [T32DK101003]
CR Ackerman D, 2018, CELL REP, V24, P2596, DOI 10.1016/j.celrep.2018.08.015
   Ackerman D, 2014, TRENDS CELL BIOL, V24, P472, DOI 10.1016/j.tcb.2014.06.001
   Akutsu Y, 2007, INT J ONCOL, V31, P509
   Al-Khami AA, 2017, ONCOIMMUNOLOGY, V6, P0, DOI 10.1080/2162402X.2017.1344804
   Allen C, 2017, ADV DRUG DELIVER REV, V109, P1, DOI 10.1016/j.addr.2017.01.004
   [Anonymous], 2017, MOL CANC, V0, P0, DOI DOI 10.1186/S12943-017-0646-3
   Assmann N, 2017, NAT IMMUNOL, V18, P1197, DOI 10.1038/ni.3838
   Auciello FR, 2019, CANCER DISCOV, V9, P617, DOI 10.1158/2159-8290.CD-18-1212
   Azare J, 2011, PLOS ONE, V6, P0, DOI 10.1371/journal.pone.0027851
   Bai ZB, 2013, J IMMUNOL, V190, P2036, DOI 10.4049/jimmunol.1202025
   Balaban S, 2017, CANCER METAB, V5, P0, DOI 10.1186/s40170-016-0163-7
   Balogh A, 2015, CELL SIGNAL, V27, P1751, DOI 10.1016/j.cellsig.2015.05.015
   Benesch MGK, 2015, FASEB J, V29, P3990, DOI 10.1096/fj.15-274480
   Benesch MGK, 2015, ENDOCR-RELAT CANCER, V22, P593, DOI 10.1530/ERC-15-0045
   Benesch MGK, 2014, FASEB J, V28, P2655, DOI 10.1096/fj.13-248641
   Bluher M, 2019, NAT REV ENDOCRINOL, V15, P288, DOI 10.1038/s41574-019-0176-8
   Boden G, 2002, EUR J CLIN INVEST, V32, P14, DOI 10.1046/j.1365-2362.32.s3.3.x
   BORREGAARD N, 1982, J CLIN INVEST, V70, P550, DOI 10.1172/JCI110647
   BROWN RE, 1983, J IMMUNOL, V131, P1011
   Camarda R, 2016, NAT MED, V22, P427, DOI 10.1038/nm.4055
   Cao D, 2017, LIVER INT, V37, P80, DOI 10.1111/liv.13183
   Cao W, 2014, OXIDIZED LIPIDS BLOC, V0, P0, DOI DOI 10.4049/jimmunol.1302801
   Carracedo A, 2013, NAT REV CANCER, V13, P227, DOI 10.1038/nrc3483
   Cerne D, 2007, EXP LUNG RES, V33, P217, DOI 10.1080/01902140701481054
   Chen RR, 2019, COMMUN BIOL, V2, P0, DOI 10.1038/s42003-019-0508-1
   CHEN Wenxian, 2014, P 2014 IEEE 79 VEH T, V5, P1
   Chiba S, 2017, IMMUNOL LETT, V183, P17, DOI 10.1016/j.imlet.2017.01.012
   Chowdhury PS, 2018, CANCER IMMUNOL RES, V6, P1375, DOI 10.1158/2326-6066.CIR-18-0095
   Chuang HY, 2019, SCI REP-UK, V9, P0, DOI 10.1038/s41598-019-49486-2
   Coffelt SB, 2016, NAT REV CANCER, V16, P431, DOI 10.1038/nrc.2016.52
   Condamine T, 2016, SCI IMMUNOL, V1, P0, DOI 10.1126/sciimmunol.aaf8943
   Cook J, 2013, CURR OPIN PHARMACOL, V13, P595, DOI 10.1016/j.coph.2013.05.017
   Cubillos-Ruiz JR, 2015, CELL, V161, P1527, DOI 10.1016/j.cell.2015.05.025
   Denes V, 2015, INT J CANCER, V136, P1528, DOI 10.1002/ijc.29155
   Dirat B, 2011, CANCER RES, V71, P2455, DOI 10.1158/0008-5472.CAN-10-3323
   Dong WJ, 2017, ACTA BIOCH BIOPH SIN, V49, P62, DOI 10.1093/abbs/gmw117
   Donnelly RP, 2014, J IMMUNOL, V193, P4477, DOI 10.4049/jimmunol.1401558
   Du QQ, 2019, CANCER SCI, V110, P2050, DOI 10.1111/cas.14011
   Erlandsson A, 2019, PROSTATE, V79, P363, DOI 10.1002/pros.23742
   Esteve D, 2020, CURR OPIN ENDOCR MET, V10, P29, DOI 10.1016/J.COEMR.2020.02.007
   Farge T, 2017, CANCER DISCOV, V7, P716, DOI 10.1158/2159-8290.CD-16-0441
   Flavin R, 2011, J PATHOL, V223, P283, DOI 10.1002/path.2809
   Freemerman AJ, 2014, J BIOL CHEM, V289, P7884, DOI 10.1074/jbc.M113.522037
   Fujimoto A, 2016, ONCOTARGET, V7, P51854, DOI 10.18632/oncotarget.10126
   Fujisaki K, 2015, BREAST CANCER RES TR, V150, P255, DOI 10.1007/s10549-015-3318-2
   Gabrilovich DI, 2017, CANCER IMMUNOL RES, V5, P3, DOI 10.1158/2326-6066.CIR-16-0297
   Galvan-Pena S, 2014, FRONT IMMUNOL, V5, P0, DOI 10.3389/fimmu.2014.00420
   Gao F, 2015, SCI REP-UK, V5, P0, DOI 10.1038/srep09613
   Gharpure KM, 2018, NAT COMMUN, V9, P0, DOI 10.1038/s41467-018-04987-y
   Gouw AM, 2017, P NATL ACAD SCI USA, V114, P4300, DOI 10.1073/pnas.1617709114
   Gropper Y, 2017, CELL REP, V20, P2547, DOI 10.1016/j.celrep.2017.08.071
   Guaita-Esteruelas S, 2017, MOL CARCINOGEN, V56, P208, DOI 10.1002/mc.22485
   Han SH, 2019, AUTOPHAGY, V15, P2076, DOI 10.1080/15548627.2019.1596492
   Hanahan D, 2011, CELL, V144, P646, DOI 10.1016/j.cell.2011.02.013
   Hao JQ, 2018, CELL METAB, V28, P689, DOI 10.1016/j.cmet.2018.07.006
   Havas KM, 2017, J CLIN INVEST, V127, P2091, DOI 10.1172/JCI89914
   Hawinkels LJAC, 2014, ONCOGENE, V33, P97, DOI 10.1038/onc.2012.536
   Heiden MGV, 2009, SCIENCE, V324, P1029, DOI 10.1126/science.1160809
   Herber DL, 2010, NAT MED, V16, P880, DOI 10.1038/nm.2172
   Hinzman CP, 2018, RADIAT RES, V190, P483, DOI 10.1667/RR15061.1
   Hoelzinger DB, 2008, J NEURO-ONCOL, V86, P297, DOI 10.1007/s11060-007-9480-6
   Hopperton KE, 2014, EXP CELL RES, V320, P302, DOI 10.1016/j.yexcr.2013.10.016
   Hossain F, 2015, CANCER IMMUNOL RES, V3, P1236, DOI 10.1158/2326-6066.CIR-15-0036
   Howie D, 2017, JCI INSIGHT, V2, P0, DOI 10.1172/jci.insight.89160
   Huang TT, 2020, FRONT IMMUNOL, V11, P0, DOI 10.3389/fimmu.2020.00299
   Ishii S, 2015, BIOCHEM BIOPH RES CO, V461, P59, DOI 10.1016/j.bbrc.2015.03.169
   JENSEN MD, 1989, J CLIN INVEST, V83, P1168, DOI 10.1172/JCI113997
   Kamphorst JJ, 2013, P NATL ACAD SCI USA, V110, P8882, DOI 10.1073/pnas.1307237110
   Kim W, 2019, CELLS-BASEL, V8, P0, DOI 10.3390/cells8091105
   Kleinfeld AM, 2005, J LIPID RES, V46, P1983, DOI 10.1194/jlr.M500151-JLR200
   Knowlden SA, 2014, PLOS ONE, V9, P0, DOI 10.1371/journal.pone.0101655
   Kratz M, 2014, CELL METAB, V20, P614, DOI 10.1016/j.cmet.2014.08.010
   Kubota H, 2005, INT J RADIAT BIOL, V81, P701, DOI 10.1080/09553000500434727
   Kuemmerle NB, 2011, MOL CANCER THER, V10, P427, DOI 10.1158/1535-7163.MCT-10-0802
   KUHAJDA FP, 1994, P NATL ACAD SCI USA, V91, P6379, DOI 10.1073/pnas.91.14.6379
   Kusakabe T, 2000, J HISTOCHEM CYTOCHEM, V48, P613, DOI 10.1177/002215540004800505
   Labuschagne CF, 2019, CELL METAB, V30, P720, DOI 10.1016/j.cmet.2019.07.014
   Ladanyi A, 2018, ONCOGENE, V37, P2285, DOI 10.1038/s41388-017-0093-z
   Lazar I, 2016, CANCER RES, V76, P4051, DOI 10.1158/0008-5472.CAN-16-0651
   Lee CK, 2019, SCIENCE, V363, P644, DOI 10.1126/science.aav0173
   Lee D, 2014, ONCOL REP, V31, P1116, DOI 10.3892/or.2014.2975
   Lee ES, 2014, BIOCHEM BIOPH RES CO, V450, P1005, DOI 10.1016/j.bbrc.2014.06.091
   Lee J, 2015, BIOCHEM BIOPH RES CO, V464, P229, DOI 10.1016/j.bbrc.2015.06.121
   Lee JS, 2012, AM J TRANSL RES, V4, P102
   Lee SC, 2015, MOL CANCER RES, V13, P174, DOI 10.1158/1541-7786.MCR-14-0263
   Li JJ, 2017, CELL STEM CELL, V20, P303, DOI 10.1016/j.stem.2016.11.004
   Liao CL, 2020, BBA-MOL CELL BIOL L, V1865, P0, DOI 10.1016/j.bbalip.2019.158540
   Lin H, 2017, NEURO-ONCOLOGY, V19, P43, DOI 10.1093/neuonc/now128
   Lingrand M, 2020, BREAST CANCER-TOKYO, V27, P594, DOI 10.1007/s12282-020-01053-8
   Liu C, 2019, IMMUNITY, V51, P381, DOI 10.1016/j.immuni.2019.06.017
   Liu GH, 2018, ONCOGENE, V37, P1519, DOI 10.1038/s41388-017-0062-6
   Lopes-Coelho F, 2018, MOL CELL ENDOCRINOL, V462, P93, DOI 10.1016/j.mce.2017.01.031
   Lupien LE, 2020, J LIPID RES, V61, P205, DOI 10.1194/jlr.RA119000327
   Maianski NA, 2004, CELL DEATH DIFFER, V11, P143, DOI 10.1038/sj.cdd.4401320
   Martinet L, 2011, CANCER RES, V71, P5678, DOI 10.1158/0008-5472.CAN-11-0431
   Martinez FO, 2008, FRONT BIOSCI-LANDMRK, V13, P453, DOI 10.2741/2692
   Massague J, 2016, NATURE, V529, P298, DOI 10.1038/nature17038
   Mathew D, 2019, FRONT IMMUNOL, V10, P0, DOI 10.3389/fimmu.2019.01159
   Medrek C, 2012, BMC CANCER, V12, P0, DOI 10.1186/1471-2407-12-306
   Meng GM, 2019, CANCERS, V11, P0, DOI 10.3390/cancers11111816
   Meng GM, 2017, FASEB J, V31, P4064, DOI 10.1096/fj.201700159R
   Michelet X, 2018, NAT IMMUNOL, V19, P1330, DOI 10.1038/s41590-018-0251-7
   Miska J, 2019, CELL REP, V27, P226, DOI 10.1016/j.celrep.2019.03.029
   Nagaraj S, 2007, NAT MED, V13, P828, DOI 10.1038/nm1609
   Nagasaki T, 2014, BRIT J CANCER, V110, P469, DOI 10.1038/bjc.2013.748
   Namgaladze D, 2014, BBA-MOL CELL BIOL L, V1841, P1329, DOI 10.1016/j.bbalip.2014.06.007
   Nieman KM, 2011, NAT MED, V17, P1498, DOI 10.1038/nm.2492
   Noy R, 2014, IMMUNITY, V41, P49, DOI 10.1016/j.immuni.2014.06.010
   Oda SK, 2013, CANCER IMMUNOL RES, V1, P245, DOI 10.1158/2326-6066.CIR-13-0043-T
   Pacella I, 2018, P NATL ACAD SCI USA, V115, PE6546, DOI 10.1073/pnas.1720113115
   Pan JM, 2019, J EXP CLIN CANC RES, V38, P0, DOI 10.1186/s13046-019-1049-7
   Park J, 2018, CELL SIGNAL, V44, P138, DOI 10.1016/j.cellsig.2018.01.007
   Pascual G, 2017, NATURE, V541, P41, DOI 10.1038/nature20791
   Paul S, 2017, FRONT IMMUNOL, V8, P0, DOI 10.3389/fimmu.2017.01124
   Pavlova NN, 2016, CELL METAB, V23, P27, DOI 10.1016/j.cmet.2015.12.006
   Pearce EJ, 2015, NAT REV IMMUNOL, V15, P18, DOI 10.1038/nri3771
   Petruzzelli M, 2014, CELL METAB, V20, P433, DOI 10.1016/j.cmet.2014.06.011
   Piperi C, 2016, TRENDS ENDOCRIN MET, V27, P119, DOI 10.1016/j.tem.2016.01.001
   Podgornik H, 2013, PATHOL RES PRACT, V209, P516, DOI 10.1016/j.prp.2013.06.004
   Rafat M, 2018, CANCER RES, V78, P4241, DOI 10.1158/0008-5472.CAN-17-3623
   Rice CM, 2018, NAT COMMUN, V9, P0, DOI 10.1038/s41467-018-07505-2
   Rodman SN, 2016, RADIAT RES, V186, P385, DOI 10.1667/RR14463.1
   Romero F, 2018, AM J RESP CELL MOL, V59, P225, DOI 10.1165/rcmb.2017-0340OC
   Rozovski Uri, 2018, ONCOTARGET, V9, P21268, DOI 10.18632/oncotarget.25066
   Saab J, 2018, AM J DERMATOPATH, V40, P259, DOI 10.1097/DAD.0000000000000939
   Samadi N, 2009, ONCOGENE, V28, P1028, DOI 10.1038/onc.2008.442
   Santi A, 2015, BBA-MOL CELL RES, V1853, P3211, DOI 10.1016/j.bbamcr.2015.09.013
   Sawyer BT, 2020, MOL CANCER RES, V18, P1088, DOI 10.1158/1541-7786.MCR-19-1057
   Schafer ZT, 2009, NATURE, V461, P109, DOI 10.1038/nature08268
   Schmid R, 2018, BMC CANCER, V18, P0, DOI 10.1186/s12885-018-5166-z
   Schneider G, 2014, MOL CANCER RES, V12, P1560, DOI 10.1158/1541-7786.MCR-14-0188
   Schumann T, 2015, ONCOTARGET, V6, P13416, DOI 10.18632/oncotarget.3826
   Scott KEN, 2012, PLOS ONE, V7, P0, DOI 10.1371/journal.pone.0029761
   Seo EJ, 2016, STEM CELLS, V34, P551, DOI 10.1002/stem.2279
   Seth R, 2013, ANN SURG, V258, P158, DOI 10.1097/SLA.0b013e31826fcbdb
   Shafat MS, 2017, BLOOD, V129, P1320, DOI 10.1182/blood-2016-08-734798
   Shou JF, 2016, BMC CANCER, V16, P0, DOI 10.1186/s12885-016-2732-0
   Silverstein RL, 2009, SCI SIGNAL, V2, P0, DOI 10.1126/scisignal.272re3
   Smith BD, 2018, PRACT RADIAT ONCOL, V8, P145, DOI 10.1016/j.prro.2018.01.012
   Solinas G, 2009, J LEUKOCYTE BIOL, V86, P1065, DOI 10.1189/jlb.0609385
   Su P, 2020, CANCER RES, V80, P1438, DOI 10.1158/0008-5472.CAN-19-2994
   Su T, 2020, PHARMACOL RES, V152, P0, DOI 10.1016/j.phrs.2019.104586
   Sun TH, 2019, CELL DEATH DIS, V10, P0, DOI 10.1038/s41419-019-1532-2
   Swinnen JV, 2003, BIOCHEM BIOPH RES CO, V302, P898, DOI 10.1016/S0006-291X(03)00265-1
   Tabe Y, 2017, CANCER RES, V77, P1453, DOI 10.1158/0008-5472.CAN-16-1645
   Tadros S, 2017, CANCER RES, V77, P5503, DOI 10.1158/0008-5472.CAN-16-3062
   Tai LH, 2018, ONCOIMMUNOLOGY, V7, P0, DOI 10.1080/2162402X.2018.1431082
   Tai LH, 2013, CANCER RES, V73, P97, DOI 10.1158/0008-5472.CAN-12-1993
   Takahashi K, 2017, BIOCHEM BIOPH RES CO, V483, P652, DOI 10.1016/j.bbrc.2016.12.088
   Takeda A, 2016, ELIFE, V5, P0, DOI 10.7554/eLife.10561
   Tan YJ, 2018, THERANOSTICS, V8, P5452, DOI 10.7150/thno.28219
   Tan ZQ, 2018, THERANOSTICS, V8, P2329, DOI 10.7150/thno.21451
   Tang XY, 2020, MOL CANCER THER, V19, P63, DOI 10.1158/1535-7163.MCT-19-0386
   Tang ZY, 2016, ONCOTARGET, V7, P46253, DOI 10.18632/oncotarget.10086
   Thyagarajan N, 2017, LIPIDS, V52, P189, DOI 10.1007/s11745-017-4238-1
   Tiwari P, 2019, J EXP MED, V216, P1345, DOI 10.1084/jem.20181616
   Tobin LM, 2017, JCI INSIGHT, V2, P0, DOI 10.1172/jci.insight.94939
   Togashi Y, 2019, NAT REV CLIN ONCOL, V16, P356, DOI 10.1038/s41571-019-0175-7
   van Weverwijk A, 2019, NAT COMMUN, V10, P0, DOI 10.1038/s41467-019-10592-4
   Vasiljeva O, 2008, ONCOGENE, V27, P4191, DOI 10.1038/onc.2008.59
   Vaupel P, 2001, OXYGENATION STATUS M, V0, P0, DOI DOI 10.1053/sonc.2001.25398.
   Veglia F, 2019, NATURE, V569, P73, DOI 10.1038/s41586-019-1118-2
   Veglia F, 2017, NAT COMMUN, V8, P0, DOI 10.1038/s41467-017-02186-9
   Venkatraman G, 2015, FASEB J, V29, P772, DOI 10.1096/fj.14-262659
   Viel S, 2017, CLIN IMMUNOL, V177, P12, DOI 10.1016/j.clim.2016.01.007
   Vivas-Garcia Y, 2020, MOL CELL, V77, P120, DOI 10.1016/j.molcel.2019.10.014
   Volden PA, 2016, CANCER PREV RES, V9, P367, DOI 10.1158/1940-6207.CAPR-15-0107
   Wang CH, 2019, STEM CELL RES THER, V10, P0, DOI 10.1186/s13287-019-1265-2
   Wang FL, 2018, CELL METAB, V28, P463, DOI 10.1016/j.cmet.2018.08.012
   Wang HP, 2020, NAT IMMUNOL, V21, P298, DOI 10.1038/s41590-019-0589-5
   Wang YN, 2018, ONCOGENE, V37, P6025, DOI 10.1038/s41388-018-0384-z
   Wang YY, 2017, JCI INSIGHT, V2, P0, DOI 10.1172/jci.insight.87489
   WARBURG O, 1956, SCIENCE, V123, P309, DOI 10.1126/science.123.3191.309
   WEISS L, 1986, BIOL CHEM H-S, V367, P905, DOI 10.1515/bchm3.1986.367.2.905
   Wen Y-A, 2017, ADIPOCYTES ACTIVATE, V0, P0, DOI DOI 10.1038/cddis.2017.21.
   Wentworth JM, 2010, DIABETES, V59, P1648, DOI 10.2337/db09-0287
   Wright HJ, 2017, P NATL ACAD SCI USA, V114, PE6556, DOI 10.1073/pnas.1703791114
   Wu H, 2019, EMBO MOL MED, V11, P0, DOI 10.15252/emmm.201910698
   Wu Y, 2009, CANCER BIOL THER, V8, P146, DOI 10.4161/cbt.8.2.7087
   Wueest S, 2018, ADIPOCYTE, V7, P226, DOI 10.1080/21623945.2018.1493901
   Xiang F, 2017, INT J BIOCHEM CELL B, V84, P14, DOI 10.1016/j.biocel.2016.12.002
   Xiu FM, 2016, IMMUNOLOGY, V147, P82, DOI 10.1111/imm.12543
   Xu AH, 2016, MED ONCOL, V33, P0, DOI 10.1007/s12032-016-0836-7
   Yan F, 2017, LEUKEMIA, V31, P1434, DOI 10.1038/leu.2016.349
   Yang DJ, 2018, CELL COMMUN SIGNAL, V16, P0, DOI 10.1186/s12964-018-0221-6
   Yang L, 2018, REDOX BIOL, V17, P180, DOI 10.1016/j.redox.2018.04.016
   Yang LF, 2018, ENDOCR CONNECT, V7, P1299, DOI 10.1530/EC-18-0356
   Yao CH, 2016, CELL CHEM BIOL, V23, P483, DOI 10.1016/j.chembiol.2016.03.007
   YAQOOB P, 1994, IMMUNOL LETT, V41, P241, DOI 10.1016/0165-2478(94)90140-6
   Yu Y, 2014, BRIT J CANCER, V110, P724, DOI 10.1038/bjc.2013.768
   Yuan A, 2015, SCI REP-UK, V5, P0, DOI 10.1038/srep14273
   Yun CC, 2019, CANCERS, V11, P0, DOI 10.3390/cancers11070958
   Yung YC, 2014, J LIPID RES, V55, P1192, DOI 10.1194/jlr.R046458
   Zanotelli MR, 2018, MOL BIOL CELL, V29, P1, DOI 10.1091/mbc.E17-01-0041
   Zhang B, 2010, INT J RADIAT BIOL, V86, P429, DOI 10.3109/09553001003668014
   Zhang B, 2008, J RADIAT RES, V49, P587, DOI 10.1269/jrr.08014
   Zhang CY, 2020, CELL METAB, V31, P148, DOI 10.1016/j.cmet.2019.10.013
   Zhang JQ, 2017, MOL CANCER, V16, P0, DOI 10.1186/s12943-017-0704-x
   Zhang MM, 2018, CANCER DISCOV, V8, P1006, DOI 10.1158/2159-8290.CD-17-1371
   Zhang Q, 2018, MOL IMMUNOL, V94, P27, DOI 10.1016/j.molimm.2017.12.011
   Zhang QY, 2019, J EXP CLIN CANC RES, V38, P0, DOI 10.1186/s13046-019-1127-x
   Zhang YF, 2012, J IMMUNOL, V189, P3914, DOI 10.4049/jimmunol.1201604
   Zhang Y, 2017, CANCER CELL, V32, P377, DOI 10.1016/j.ccell.2017.08.004
   Zhang YW, 2014, CANCER RES, V74, P2986, DOI 10.1158/0008-5472.CAN-13-2689
   Zhao J, 2017, ONCOL REP, V38, P2105, DOI 10.3892/or.2017.5864
   Zhou J, 2018, SEMIN IMMUNOL, V35, P19, DOI 10.1016/j.smim.2017.12.004
   Zhou YL, 2012, MOL BIOL REP, V39, P9733, DOI 10.1007/s11033-012-1838-y
NR 207
TC 121
Z9 125
U1 4
U2 55
PU PERGAMON-ELSEVIER SCIENCE LTD
PI OXFORD
PA THE BOULEVARD, LANGFORD LANE, KIDLINGTON, OXFORD OX5 1GB, ENGLAND
SN 0163-7827
EI 1873-2194
J9 PROG LIPID RES
JI Prog. Lipid Res.
PD NOV 15
PY 2020
VL 80
IS 
BP 
EP 
DI 10.1016/j.plipres.2020.101055
PG 14
WC Biochemistry & Molecular Biology; Nutrition & Dietetics
SC Biochemistry & Molecular Biology; Nutrition & Dietetics
GA OS0ZO
UT WOS:000589893600005
PM 32791170
DA 2023-09-23
ER

PT J
AU Noel, P
   Hussein, S
   Ng, S
   Antal, CE
   Lin, W
   Rodela, E
   Delgado, P
   Naveed, S
   Downes, M
   Lin, Y
   Evans, RM
   Von Hoff, DD
   Han, HY
AF Noel, Pawan
   Hussein, Shaimaa
   Ng, Serina
   Antal, Corina E.
   Lin, Wei
   Rodela, Emily
   Delgado, Priscilla
   Naveed, Sanna
   Downes, Michael
   Lin, Yin
   Evans, Ronald M.
   Von Hoff, Daniel D.
   Han, Haiyong
TI Triptolide targets super-enhancer networks in pancreatic cancer cells and cancer-associated fibroblasts
SO ONCOGENESIS
LA English
DT Article
ID transcription factors; beta-catenin; myc; apoptosis; inhibition; minnelide; pathway; adenocarcinoma; combination; identity
AB The tumor microenvironment in pancreatic ductal adenocarcinoma (PDAC) is highly heterogeneous, fibrotic, and hypovascular, marked by extensive desmoplasia and maintained by the tumor cells, cancer-associated fibroblasts (CAFs) and other stromal cells. There is an urgent need to identify and develop treatment strategies that not only target the tumor cells but can also modulate the stromal cells. A growing number of studies implicate the role of regulatory DNA elements called super-enhancers (SE) in maintaining cell-type-specific gene expression networks in both normal and cancer cells. Using chromatin activation marks, we first mapped SE networks in pancreatic CAFs and epithelial tumor cells and found them to have distinct SE profiles. Next, we explored the role of triptolide (TPL), a natural compound with antitumor activity, in the context of modulating cell-type-specific SE signatures in PDAC. We found that TPL, cytotoxic to both pancreatic tumor cells and CAFs, disrupted SEs in a manner that resulted in the downregulation of SE-associated genes (e.g., BRD4, MYC, RNA Pol II, and Collagen 1) in both cell types at mRNA and protein levels. Our observations suggest that TPL acts as a SE interactive agent and may elicit its antitumor activity through SE disruption to re-program cellular cross talk and signaling in PDAC. Based on our findings, epigenetic reprogramming of transcriptional regulation using SE modulating compounds such as TPL may provide means for effective treatment options for pancreatic cancer patients.
C1 [Noel, Pawan; Ng, Serina; Lin, Wei; Rodela, Emily; Delgado, Priscilla; Naveed, Sanna; Von Hoff, Daniel D.; Han, Haiyong] Translat Genom Res Inst, Mol Med Div, Phoenix, AZ 85004 USA.
   [Hussein, Shaimaa; Lin, Yin] Baylor Inst Immunol Res, Baylor Scott & White Res Inst, Dallas, TX USA.
   [Antal, Corina E.; Downes, Michael; Evans, Ronald M.] Salk Inst Biol Studies, Gene Express Lab, San Diego, CA USA.
   [Evans, Ronald M.] Salk Inst Biol Studies, Howard Hughes Med Inst, San Diego, CA USA.
   [Rodela, Emily] Phoenix Childrens Hosp, Phoenix, AZ USA.
C3 Translational Genomics Research Institute; Baylor University Medical Center; Baylor Health Care System; Baylor Scott & White Health; Salk Institute; Salk Institute; Howard Hughes Medical Institute; Phoenix Children's Hospital
RP Han, HY (通讯作者)，Translat Genom Res Inst, Mol Med Div, Phoenix, AZ 85004 USA.
EM hhan@tgen.org
FU SU2C-CRUK-Lustgarten Foundation Pancreatic Cancer Dream Team Research Grant [SU2C-AACR-DT-20-16]; Baylor Scott & White Research Institute (BSWRI); Translational Genomics Research Institute (TGen) Collaboration in Oncology Research; National Foundation for Cancer Research (NFCR); Damon Runyon Cancer Research Foundation [DRG-2244-16]; NIH [DK057978, HL105278, HL088093, ES010337]; Salk Cancer Center [CA014195]; Samuel Waxman Cancer Research Foundation
CR Bailey P, 2016, NATURE, V531, P47, DOI 10.1038/nature16965
   Banerjee S, 2016, CLIN CANCER RES, V22, P415, DOI 10.1158/1078-0432.CCR-15-1155
   Banerjee S, 2015, PANCREATOLOGY, V15, PS39, DOI 10.1016/j.pan.2015.05.472
   Barrett MT, 2017, BRIT J CANCER, V117, P572, DOI 10.1038/bjc.2017.209
   Beglyarova N, 2016, CLIN CANCER RES, V22, P6153, DOI 10.1158/1078-0432.CCR-16-0149
   Borja-Cacho D, 2010, J GASTROINTEST SURG, V14, P252, DOI 10.1007/s11605-009-1065-6
   Buchholz M, 2006, EMBO J, V25, P3714, DOI 10.1038/sj.emboj.7601246
   Chipumuro E, 2014, CELL, V159, P1126, DOI 10.1016/j.cell.2014.10.024
   Christensen CL, 2014, CANCER CELL, V26, P909, DOI 10.1016/j.ccell.2014.10.019
   Chugh R, 2012, SCI TRANSL MED, V4, P0, DOI 10.1126/scitranslmed.3004334
   Clawson KA, 2010, J SURG RES, V163, P244, DOI 10.1016/j.jss.2010.03.067
   Dang CV, 2012, CELL, V149, P22, DOI 10.1016/j.cell.2012.03.003
   Delmore JE, 2011, CELL, V146, P903, DOI 10.1016/j.cell.2011.08.017
   Erkan M, 2012, NAT REV GASTRO HEPAT, V9, P454, DOI 10.1038/nrgastro.2012.115
   Evan GI, 2017, CLIN CANCER RES, V23, P1647, DOI 10.1158/1078-0432.CCR-16-3275
   Froeling FEM, 2009, AM J PATHOL, V175, P636, DOI 10.2353/ajpath.2009.090131
   Garg B, 2017, CANCER LETT, V388, P64, DOI 10.1016/j.canlet.2016.11.026
   Garrido-Laguna I, 2015, NAT REV CLIN ONCOL, V12, P319, DOI 10.1038/nrclinonc.2015.53
   Giri B, 2019, J TRANSL MED, V17, P0, DOI 10.1186/s12967-019-1901-8
   Giri B, 2017, J SURG ONCOL, V116, P114, DOI 10.1002/jso.24653
   Greeno E, 2015, CANCER RES, V75, P0, DOI 10.1158/1538-7445.AM2015-CT207
   He QL, 2015, ANGEW CHEM INT EDIT, V54, P1859, DOI 10.1002/anie.201408817
   Heinz S, 2010, MOL CELL, V38, P576, DOI 10.1016/j.molcel.2010.05.004
   Hessmann E, 2016, ONCOGENE, V35, P1609, DOI 10.1038/onc.2015.216
   Hingorani SR, 2005, CANCER CELL, V7, P469, DOI 10.1016/j.ccr.2005.04.023
   Hnisz D, 2013, CELL, V155, P934, DOI 10.1016/j.cell.2013.09.053
   Jameson GS, 2020, JAMA ONCOL, V6, P125, DOI 10.1001/jamaoncol.2019.3394
   Jin Y, 2018, BLOOD, V131, P2138, DOI 10.1182/blood-2017-09-808063
   Kwiatkowski N, 2014, NATURE, V511, P616, DOI 10.1038/nature13393
   Lee KY, 2002, EXP MOL MED, V34, P462, DOI 10.1038/emm.2002.64
   Lou YJ, 2005, LEUKEMIA RES, V29, P99, DOI 10.1016/j.leukres.2004.05.014
   Love MI, 2014, GENOME BIOL, V15, P0, DOI 10.1186/s13059-014-0550-8
   Loven J, 2013, CELL, V153, P320, DOI 10.1016/j.cell.2013.03.036
   McGinn O, 2017, SCI REP-UK, V7, P0, DOI 10.1038/s41598-017-08447-3
   Modi S, 2016, J GASTROINTEST SURG, V20, P13, DOI 10.1007/s11605-015-3000-3
   Niederriter AR, 2015, GENES-BASEL, V6, P1183, DOI 10.3390/genes6041183
   Noel P, 2019, TRENDS PHARMACOL SCI, V40, P327, DOI 10.1016/j.tips.2019.03.002
   Nomura A, 2016, LAB INVEST, V96, P1268, DOI 10.1038/labinvest.2016.109
   Nomura A, 2015, MOL CANCER, V14, P0, DOI 10.1186/s12943-015-0470-6
   Pott S, 2015, NAT GENET, V47, P8, DOI 10.1038/ng.3167
   Rahib L, 2014, CANCER RES, V74, P2913, DOI 10.1158/0008-5472.CAN-14-0155
   Sancho P, 2015, CELL METAB, V22, P590, DOI 10.1016/j.cmet.2015.08.015
   Sengupta S, 2017, TRENDS CANCER, V3, P269, DOI 10.1016/j.trecan.2017.03.006
   Siegel RL, 2017, CA-CANCER J CLIN, V67, P7, DOI 10.3322/caac.21387
   Skoudy Anouchka, 2011, J GASTROINTEST CANCER, V42, P76, DOI 10.1007/s12029-011-9258-0
   Sodir NM, 2020, CANCER DISCOV, V10, P588, DOI 10.1158/2159-8290.CD-19-0435
   Sugar E, 2012, CANCER BIOL THER, V13, P1262, DOI 10.4161/cbt.21782
   Titov DV, 2011, NAT CHEM BIOL, V7, P182, DOI 10.1038/NCHEMBIO.522
   Vareed SK, 2011, PLOS ONE, V6, P0, DOI 10.1371/journal.pone.0017177
   Whatcott Clifford J, 2013, CRITICAL REVIEWS IN ONCOGENESIS, V18, P135
   Whyte WA, 2013, CELL, V153, P307, DOI 10.1016/j.cell.2013.03.035
   Wirth M, 2016, MOL CANCER THER, V15, P1792, DOI 10.1158/1535-7163.MCT-16-0050
   Wu PP, 2011, ONCOL REP, V25, P551, DOI 10.3892/or.2010.1080
   Zhang Y, 2008, GENOME BIOL, V9, P0, DOI 10.1186/gb-2008-9-9-r137
   Zhao X, 2020, EUR J PHARMACOL, V880, P0, DOI 10.1016/j.ejphar.2020.173225
NR 55
TC 26
Z9 27
U1 1
U2 9
PU SPRINGERNATURE
PI LONDON
PA CAMPUS, 4 CRINAN ST, LONDON, N1 9XW, ENGLAND
SN 2157-9024
EI 
J9 ONCOGENESIS
JI Oncogenesis
PD NOV 9
PY 2020
VL 9
IS 11
BP 
EP 
DI 10.1038/s41389-020-00285-9
PG 12
WC Oncology
SC Oncology
GA OT2VQ
UT WOS:000590709800001
PM 33168807
DA 2023-09-23
ER

PT J
AU Roy, J
   Hettiarachchi, SU
   Kaake, M
   Mukkamala, R
   Low, PS
AF Roy, Jyoti
   Hettiarachchi, Suraj U.
   Kaake, Miranda
   Mukkamala, Ramesh
   Low, Philip S.
TI Design and validation of fibroblast activation protein alpha targeted imaging and therapeutic agents
SO THERANOSTICS
LA English
DT Article
DE Fibroblast activation protein alpha; cancer-associated fibroblast; tumor microenvironment; tubulysin therapy; chemotherapy; optical imaging; SPECT imaging
ID cancer-associated fibroblasts; carcinoma-associated fibroblasts; 2 receptor cck2r; tumor microenvironment; biological evaluation; phase-i; inhibitor; stroma; conjugation; probe
AB Background: Cancer-associated fibroblasts (CAFs) comprise a major cell type in the tumor microenvironment where they support tumor growth and survival by producing extracellular matrix, secreting immunosuppressive cytokines, releasing growth factors, and facilitating metastases. Because tumors with elevated CAFs are characterized by poorer prognosis, considerable effort is focused on developing methods to quantitate, suppress and/or eliminate CAFs. We exploit the elevated expression of fibroblast activation protein (FAP) on CAFs to target imaging and therapeutic agents selectively to these fibroblasts in solid tumors. Methods: FAP-targeted optical imaging, radioimaging, and chemotherapeutic agents were synthesized by conjugating FAP ligand (FL) to either a fluorescent dye, technetium-99m, or tubulysin B hydrazide. In vitro and in vivo studies were performed to determine the specificity and selectivity of each conjugate for FAP in vitro and in vivo. Results: FAP-targeted imaging and therapeutic conjugates showed high binding specificity and affinity in the low nanomolar range. Injection of FAP-targeted 99, nTc into tumor-bearing mice enabled facile detection of tumor xenografts with little off-target uptake. Optical imaging of malignant lesions was also readily achieved following intravenous injection of FAP-targeted near-infrared fluorescent dye. Finally, systemic administration of a tubulysin B conjugate of FL promoted complete eradication of solid tumors with no evidence of gross toxicity to the animals. Conclusion: In view of the near absence of FAP on healthy cells, we conclude that targeting of FAP on cancer-associated fibroblasts can enable highly specific imaging and therapy of solid tumors.
C1 [Low, Philip S.] Purdue Univ, Dept Chem, 720 Clin Dr, W Lafayette, IN 47907 USA.
   Purdue Univ, Inst Drug Discovery, 720 Clin Dr, W Lafayette, IN 47907 USA.
C3 Purdue University System; Purdue University; Purdue University West Lafayette Campus; Purdue University System; Purdue University; Purdue University West Lafayette Campus
RP Low, PS (通讯作者)，Purdue Univ, Dept Chem, 720 Clin Dr, W Lafayette, IN 47907 USA.
EM plow@purdue.edu
FU Endocyte Inc. (West Lafayette, IN); Purdue University Histology Research Laboratory, NIH
CR Alkasalias T, 2018, INT J MOL SCI, V19, P0, DOI 10.3390/ijms19051532
   Barbazan J, 2019, CURR OPIN CELL BIOL, V56, P71, DOI 10.1016/j.ceb.2018.09.002
   Blankenstein T, 2005, CURR OPIN IMMUNOL, V17, P180, DOI 10.1016/j.coi.2005.01.008
   Brennen WN, 2012, JNCI-J NATL CANCER I, V104, P1320, DOI 10.1093/jnci/djs336
   Brennen WN, 2012, MOL CANCER THER, V11, P257, DOI 10.1158/1535-7163.MCT-11-0340
   Bussard KM, 2016, BREAST CANCER RES, V18, P0, DOI 10.1186/s13058-016-0740-2
   Cheng YF, 2015, INT J CLIN EXP MED, V8, P1896
   Colombo R, 2016, J ORG CHEM, V81, P10302, DOI 10.1021/acs.joc.6b01314
   Du H, 2017, ONCOL LETT, V13, P3, DOI 10.3892/ol.2016.5451
   Egger C, 2017, EUR J PHARMACOL, V809, P64, DOI 10.1016/j.ejphar.2017.05.022
   Fang JX, 2016, INT J CANCER, V138, P1013, DOI 10.1002/ijc.29831
   Fischer E, 2012, CLIN CANCER RES, V18, P6208, DOI 10.1158/1078-0432.CCR-12-0644
   Giesel FL, 2019, J NUCL MED, V60, P386, DOI 10.2967/jnumed.118.215913
   Ham IH, 2019, J ONCOL, V2019, P0, DOI 10.1155/2019/6270784
   Jansen K, 2014, J MED CHEM, V57, P3053, DOI 10.1021/jm500031w
   Kelderhouse LE, 2013, BIOCONJUGATE CHEM, V24, P1075, DOI 10.1021/bc400131a
   Khalil M, 2011, MULT SCLER INT, V2011, P0, DOI 10.1155/2011/606807
   Kularatne SA, 2009, MOL PHARMACEUT, V6, P780, DOI 10.1021/mp900069d
   Leamon CP, 2002, BIOCONJUGATE CHEM, V13, P1200, DOI 10.1021/bc0200430
   LeBeau AM, 2009, MOL CANCER THER, V8, P1378, DOI 10.1158/1535-7163.MCT-08-1170
   Li B, 2011, J TISSUE VIABILITY, V20, P108, DOI 10.1016/j.jtv.2009.11.004
   Li JB, 2012, BIOCONJUGATE CHEM, V23, P1704, DOI 10.1021/bc300278r
   Li XY, 2015, EUR REV MED PHARMACO, V19, P2112
   Lindner T, 2018, J NUCL MED, V59, P1415, DOI 10.2967/jnumed.118.210443
   Liu R, 2012, CANCER BIOL THER, V13, P123, DOI 10.4161/cbt.13.3.18696
   Liu TY, 2019, FRONT CELL DEV BIOL, V7, P0, DOI 10.3389/fcell.2019.00060
   Lv PC, 2017, MOL CANCER THER, V16, P453, DOI 10.1158/1535-7163.MCT-16-0537
   Lv PC, 2016, MOL PHARMACEUT, V13, P1618, DOI 10.1021/acs.molpharmaceut.6b00065
   Meletta R, 2015, MOLECULES, V20, P2081, DOI 10.3390/molecules20022081
   Miao QQ, 2018, ANGEW CHEM INT EDIT, V57, P1256, DOI 10.1002/anie.201710727
   Munoz M, 2016, SAUDI J GASTROENTERO, V22, P260, DOI 10.4103/1319-3767.187601
   Padma VV, 2015, BIOMEDICINE-TAIWAN, V5, P1, DOI 10.7603/s40681-015-0019-4
   Pandya D, 2014, J NUCL MED, V55, P0
   Peng XH, 2018, CHEMISTRYSELECT, V3, P5405, DOI 10.1002/slct.201800062
   Poplawski SE, 2013, J MED CHEM, V56, P3467, DOI 10.1021/jm400351a
   Roy Jyoti, 2019, ONCOTARGET, V10, P152, DOI 10.18632/oncotarget.26520
   Roy J, 2018, BIOCONJUGATE CHEM, V29, P2208, DOI 10.1021/acs.bioconjchem.8b00164
   Roy J, 2016, ONCOTARGET, V7, P14605, DOI 10.18632/oncotarget.7522
   Roy J, 2015, J MED CHEM, V58, P3094, DOI 10.1021/jm5018384
   Santos AM, 2009, J CLIN INVEST, V119, P3613, DOI 10.1172/JCI38988
   Scott AM, 2003, CLIN CANCER RES, V9, P1639
   Shiga K, 2015, CANCERS, V7, P2443, DOI 10.3390/cancers7040902
   Sun QQ, 2018, THERANOSTICS, V8, P5072, DOI 10.7150/thno.26546
   Tao LL, 2017, ONCOL LETT, V14, P2611, DOI 10.3892/ol.2017.6497
   Varasteh Z, 2019, J NUCL MED, V60, P1743, DOI 10.2967/jnumed.119.226993
   Vlahov IR, 2010, J ORG CHEM, V75, P3685, DOI 10.1021/jo100448q
   Wang FT, 2019, ONCOL LETT, V17, P3055, DOI 10.3892/ol.2019.9973
   Wayua C, 2015, MOL PHARMACEUT, V12, P2477, DOI 10.1021/acs.molpharmaceut.5b00218
   WELT S, 1994, J CLIN ONCOL, V12, P1193, DOI 10.1200/JCO.1994.12.6.1193
   Xing F, 2010, FRONT BIOSCI-LANDMRK, V15, P166, DOI 10.2741/3613
   Yang XG, 2016, CANCER RES, V76, P4124, DOI 10.1158/0008-5472.CAN-15-2973
   Zi FM, 2015, MOL MED REP, V11, P3203, DOI 10.3892/mmr.2015.3197
   Ziani L, 2018, FRONT IMMUNOL, V9, P0, DOI 10.3389/fimmu.2018.00414
NR 53
TC 24
Z9 24
U1 5
U2 43
PU IVYSPRING INT PUBL
PI LAKE HAVEN
PA PO BOX 4546, LAKE HAVEN, NSW 2263, AUSTRALIA
SN 1838-7640
EI 
J9 THERANOSTICS
JI Theranostics
PD JUN 15
PY 2020
VL 10
IS 13
BP 5778
EP 5789
DI 10.7150/thno.41409
PG 12
WC Medicine, Research & Experimental
SC Research & Experimental Medicine
GA LK1IF
UT WOS:000530611900009
PM 32483418
DA 2023-09-23
ER

PT J
AU Zhang, M
   Yang, H
   Wan, LF
   Wang, ZH
   Wang, HY
   Ge, C
   Liu, YH
   Hao, YJ
   Zhang, DD
   Shi, GN
   Gong, YD
   Ni, YL
   Wang, CJ
   Zhang, Y
   Xi, JF
   Wang, S
   Shi, L
   Zhang, LN
   YUe, W
   Pei, XT
   Liu, B
   Yan, XL
AF Zhang, Min
   Yang, Hui
   Wan, Lingfei
   Wang, Zhaohai
   Wang, Haiyang
   Ge, Chen
   Liu, Yunhui
   Hao, Yajing
   Zhang, Dongdong
   Shi, Gaona
   Gong, Yandong
   Ni, Yanli
   Wang, Chaojie
   Zhang, Yuan
   Xi, Jiafei
   Wang, Sen
   Shi, Lei
   Zhang, Lina
   YUe, Wen
   Pei, Xuetao
   Liu, Bing
   Yan, Xinlong
TI Single-cell transcriptomic architecture and intercellular crosstalk of human intrahepatic cholangiocarcinoma
SO JOURNAL OF HEPATOLOGY
LA English
DT Article
DE Intrahepatic cholangiocarcinoma; Single-cell RNA sequencing; Tumor heterogeneity; Cancer-associated fibroblasts; CD146
ID immune cells; cancer; landscape; microenvironment; dynamics; niche
AB Background & Aims: Intrahepatic cholangiocarcinoma (ICC) is the second most common liver malignancy. ICC typically features remarkable cellular heterogeneity and a dense stromal reaction. Therefore, a comprehensive understanding of cellular diversity and the interplay between malignant cells and niche cells is essential to elucidate the mechanisms driving ICC progression and to develop therapeutic approaches. Methods: Herein, we performed single-cell RNA sequencing (scRNA-seq) analysis on unselected viable cells from 8 human ICCs and adjacent samples to elucidate the comprehensive transcriptomic landscape and intercellular communication network. Additionally, we applied a negative selection strategy to enrich fibroblast populations in 2 other ICC samples to investigate fibroblast diversity. The results of the analyses were validated using multiplex immunofluorescence staining, bulk transcriptomic datasets, and functional in vitro and in vivo experiments. Results: We sequenced a total of 56,871 single cells derived from human ICC and adjacent tissues and identified diverse tumor, immune, and stromal cells. Malignant cells displayed a high degree of inter-tumor heterogeneity. Moreover, tumor-infiltrating CD4 regulatory T cells exhibited highly immunosuppressive characteristics. We identified 6 distinct fibroblast subsets, of which the majority were CD146-positive vascular cancer-associated fibroblasts (vCAFs), with highly expressed microvasculature signatures and high levels of interleukin (IL)-6. Functional assays indicated that IL-6 secreted by vCAFs induced significant epigenetic alterations in ICC cells, particularly upregulating enhancer of zeste homolog 2 (EZH2) and thereby enhancing malignancy. Furthermore, ICC cell-derived exosomal miR-9-5p elicited high expression of IL-6 in vCAFs to promote tumor progression. Conclusions: Our single-cell transcriptomic dataset delineates the inter-tumor heterogeneity of human ICCs, underlining the importance of intercellular crosstalk between ICC cells and vCAFs, and revealing potential therapeutic targets. Lay summary: Intrahepatic cholangiocarcinoma is an aggressive and chemoresistant malignancy. Better understanding the complex transcriptional architecture and intercellular crosstalk of these tumors will help in the development of more effective therapies. Herein, we have identified important interactions between cancer cells and cancer-associated fibroblasts in the tumor stroma, which could have therapeutic implications. (C) 2020 European Association for the Study of the Liver. Published by Elsevier B.V.
C1 [Zhang, Min; Yang, Hui; Wan, Lingfei; Ge, Chen; Liu, Yunhui; Zhang, Lina; Yan, Xinlong] Beijing Univ Technol, Coll Life Sci & Bioengn, Fac Environm & Life Sci, Beijing 100124, Peoples R China.
   [Zhang, Min; Gong, Yandong; Xi, Jiafei; YUe, Wen; Pei, Xuetao] Acad Mil Med Sci AMMS, Acad Mil Sci, Beijing 100071, Peoples R China.
   [Zhang, Min; Ni, Yanli; Liu, Bing] Chinese Peoples Liberat Army Gen Hosp, State Key Lab Expt Hematol, Med Ctr 5, Beijing 100071, Peoples R China.
   [Yang, Hui; Wan, Lingfei; Wang, Haiyang; Ge, Chen; Liu, Yunhui; Xi, Jiafei; YUe, Wen; Pei, Xuetao] Acad Mil Med Sci, Stem Cell & Regenerat Med Lab, Inst Hlth Serv & Transfus Med, Beijing 100850, Peoples R China.
   [Yang, Hui; Wan, Lingfei; Wang, Haiyang; Ge, Chen; Liu, Yunhui; Xi, Jiafei; YUe, Wen; Pei, Xuetao] SCIB, South China Res Ctr Stem Cell & Regenerat Med, Guangzhou 510005, Guangdong, Peoples R China.
   [Wang, Zhaohai; Wang, Sen; Shi, Lei] Chinese Peoples Liberat Army Gen Hosp, Dept Hepatobiliary Surg, Med Ctr 5, Beijing 100039, Peoples R China.
   [Hao, Yajing; Zhang, Dongdong] Chinese Acad Sci, Inst Biophys, Key Lab RNA Biol, Beijing 100101, Peoples R China.
   [Shi, Gaona] Chinese Acad Med Sci & Peking Union Med Coll, Inst Mat Med, State Key Lab Bioact Subst & Funct Nat Med, Beijing 100050, Peoples R China.
   [Wang, Chaojie] Jinan Univ, Med Coll, Dept Pathol & Pathophysiol, Guangzhou 510632, Peoples R China.
   [Zhang, Yuan] Huazhong Univ Sci & Technol, Union Hosp, Tongji Med Coll, Dept Integrated Tradit Chinese & Western Med, Wuhan 430022, Peoples R China.
C3 Beijing University of Technology; Chinese People's Liberation Army General Hospital; Fifth Medical Center of Chinese PLA General Hospital; Academy of Military Medical Sciences - China; Fifth Medical Center of Chinese PLA General Hospital; Chinese People's Liberation Army General Hospital; Chinese Academy of Sciences; Institute of Biophysics, CAS; Chinese Academy of Medical Sciences - Peking Union Medical College; Peking Union Medical College; Jinan University; Huazhong University of Science & Technology
RP Yan, XL (通讯作者)，Beijing Univ Technol, Coll Life Sci & Bioengn, Fac Environm & Life Sci, Beijing 100124, Peoples R China.; Liu, B (通讯作者)，Chinese Peoples Liberat Army Gen Hosp, State Key Lab Expt Hematol, Med Ctr 5, Beijing 100071, Peoples R China.; YUe, W; Pei, XT (通讯作者)，Acad Mil Med Sci, Stem Cell & Regenerat Med Lab, Inst Hlth Serv & Transfus Med, Beijing 100850, Peoples R China.
EM yuewen0206@126.com; Peixt@nic.bmi.ac.cn; bingliu17@yahoo.com; yxlong2000@bjut.edu.cn
FU National Natural Science Foundation of China [81772617, 81472341]; Great Wall Scholar Project [CITTCD20190311]; Beijing Municipal Education Commission [KM201710005031]; Guangzhou Health Care and Cooperative Innovation Major Project [201803040005]; National Key Research and Development Program of China [2017YFA0103100, 2017YFA0103103, 2017YFA0103104]
CR Bartoschek M, 2018, NAT COMMUN, V9, P0, DOI 10.1038/s41467-018-07582-3
   Baslan T, 2017, NAT REV CANCER, V17, P557, DOI 10.1038/nrc.2017.58
   Becker A, 2016, CANCER CELL, V30, P836, DOI 10.1016/j.ccell.2016.10.009
   Bindea G, 2013, IMMUNITY, V39, P782, DOI 10.1016/j.immuni.2013.10.003
   Chen WJ, 2014, NAT COMMUN, V5, P0, DOI 10.1038/ncomms4472
   Costa-Silva B, 2015, NAT CELL BIOL, V17, P816, DOI 10.1038/ncb3169
   Dong LQ, 2018, J HEPATOL, V69, P89, DOI 10.1016/j.jhep.2018.02.029
   Elyada E, 2019, CANCER DISCOV, V9, P1102, DOI 10.1158/2159-8290.CD-19-0094
   Fang T, 2018, NAT COMMUN, V9, P0, DOI 10.1038/s41467-017-02583-0
   Farshidfar F, 2017, CELL REP, V19, P2878, DOI 10.1016/j.celrep.2017.06.008
   Garcia-Silva S, 2016, NAT CELL BIOL, V18, P911, DOI 10.1038/ncb3404
   Hogdall D, 2018, TRENDS CANCER, V4, P239, DOI 10.1016/j.trecan.2018.01.007
   Jusakul A, 2017, CANCER DISCOV, V7, P1116, DOI 10.1158/2159-8290.CD-17-0368
   Lambrechts D, 2018, NAT MED, V24, P1277, DOI 10.1038/s41591-018-0096-5
   Levitin HM, 2018, TRENDS CANCER, V4, P264, DOI 10.1016/j.trecan.2018.02.003
   Ma LC, 2019, CANCER CELL, V36, P418, DOI 10.1016/j.ccell.2019.08.007
   Nakamura H, 2015, NAT GENET, V47, P1003, DOI 10.1038/ng.3375
   Patel AP, 2014, SCIENCE, V344, P1396, DOI 10.1126/science.1254257
   Peery AF, 2015, GASTROENTEROLOGY, V149, P1731, DOI 10.1053/j.gastro.2018.08.063
   Peng JY, 2019, CELL RES, V29, P725, DOI 10.1038/s41422-019-0195-y
   Puram SV, 2017, CELL, V171, P1611, DOI 10.1016/j.cell.2017.10.044
   Raggi C, 2015, J HEPATOL, V62, P198, DOI 10.1016/j.jhep.2014.09.007
   Ren XW, 2018, GENOME BIOL, V19, P0, DOI 10.1186/s13059-018-1593-z
   Rizvi S, 2017, J HEPATOL, V67, P632, DOI 10.1016/j.jhep.2017.03.026
   Savas P, 2018, NAT MED, V24, P986, DOI 10.1038/s41591-018-0078-7
   Sirica AE, 2014, HEPATOLOGY, V59, P2397, DOI 10.1002/hep.26762
   Su SC, 2018, CELL, V172, P841, DOI 10.1016/j.cell.2018.01.009
   Tirosh I, 2016, SCIENCE, V352, P189, DOI 10.1126/science.aad0501
   Xue RD, 2019, CANCER CELL, V35, P932, DOI 10.1016/j.ccell.2019.04.007
   Yuan JZ, 2018, GENOME MED, V10, P0, DOI 10.1186/s13073-018-0567-9
   Zhang QM, 2019, CELL, V179, P829, DOI 10.1016/j.cell.2019.10.003
   Zheng CH, 2017, CELL, V169, P1342, DOI 10.1016/j.cell.2017.05.035
NR 32
TC 179
Z9 185
U1 13
U2 79
PU ELSEVIER
PI AMSTERDAM
PA RADARWEG 29, 1043 NX AMSTERDAM, NETHERLANDS
SN 0168-8278
EI 1600-0641
J9 J HEPATOL
JI J. Hepatol.
PD NOV 15
PY 2020
VL 73
IS 5
BP 1118
EP 1130
DI 10.1016/j.jhep.2020.05.039
PG 13
WC Gastroenterology & Hepatology
SC Gastroenterology & Hepatology
GA OD4GA
UT WOS:000579809700016
PM 32505533
DA 2023-09-23
ER

PT J
AU Awaji, M
   Saxena, S
   Wu, LY
   Prajapati, DR
   Purohit, A
   Varney, ML
   Kumar, S
   Rachagani, S
   Ly, QP
   Jain, M
   Batra, SK
   Singh, RK
AF Awaji, Mohammad
   Saxena, Sugandha
   Wu, Lingyun
   Prajapati, Dipakkumar R.
   Purohit, Abhilasha
   Varney, Michelle L.
   Kumar, Sushil
   Rachagani, Satyanarayana
   Ly, Quan P.
   Jain, Maneesh
   Batra, Surinder K.
   Singh, Rakesh K.
TI CXCR2 signaling promotes secretory cancer-associated fibroblasts in pancreatic ductal adenocarcinoma
SO FASEB JOURNAL
LA English
DT Article
DE CAFs; chemokines; desmoplasia; inflammation; oncogenic Kras
ID nf-kappa-b; stellate cells; mouse model; inflammation; inhibition; survival; growth; transformation; transcription; receptors
AB Pancreatic ductal adenocarcinoma (PDAC) remains one of the most challenging malignancies. Desmoplasia and tumor-supporting inflammation are hallmarks of PDAC. The tumor microenvironment contributes significantly to tumor progression and spread. Cancer-associated fibroblasts (CAFs) facilitate therapy resistance and metastasis. Recent reports emphasized the concurrence of multiple subtypes of CAFs with diverse roles, fibrogenic, and secretory. C-X-C motif chemokine receptor 2 (CXCR2) is a chemokine receptor known for its role during inflammation and its adverse role in PDAC. Oncogenic Kras upregulates CXCR2 and its ligands and, thus, contribute to tumor proliferation and immunosuppression. CXCR2 deletion in a PDAC syngeneic mouse model produced increased fibrosis revealing a potential undescribed role of CXCR2 in CAFs. In this study, we demonstrate that the oncogenic Kras-CXCR2 axis regulates the CAFs function in PDAC and contributes to CAFs heterogeneity. We observed that oncogenic Kras and CXCR2 signaling alter CAFs, producing a secretory CAF phenotype with low fibrogenic features; and increased secretion of pro-tumor cytokines and CXCR2 ligands, utilizing the NF-kappa B activity. Finally, using syngeneic mouse models, we demonstrate that oncogenic Kras is associated with secretory CAFs and that CXCR2 inhibition promotes activation of fibrotic cells (myofibroblasts) and impact tumors in a mutation-dependent manner.
C1 [Awaji, Mohammad; Saxena, Sugandha; Wu, Lingyun; Prajapati, Dipakkumar R.; Purohit, Abhilasha; Varney, Michelle L.; Singh, Rakesh K.] Univ Nebraska Med Ctr, Dept Pathol & Microbiol, 985900 Nebraska Med Ctr, Omaha, NE 68198 USA.
   [Awaji, Mohammad] King Fahad Specialist Hosp, Dept Pathol & Lab Med, Dammam, Saudi Arabia.
   [Kumar, Sushil; Rachagani, Satyanarayana; Jain, Maneesh; Batra, Surinder K.] Univ Nebraska Med Ctr, Dept Biochem & Mol Biol, Omaha, NE 68198 USA.
   [Ly, Quan P.] Univ Nebraska Med Ctr, Dept Surg Oncol, Omaha, NE 68198 USA.
   [Varney, Michelle L.] Univ Nebraska Med Ctr, Dept Internal Med, Omaha, NE 68198 USA.
C3 University of Nebraska System; University of Nebraska Medical Center; University of Nebraska System; University of Nebraska Medical Center; University of Nebraska System; University of Nebraska Medical Center; University of Nebraska System; University of Nebraska Medical Center
RP Singh, RK (通讯作者)，Univ Nebraska Med Ctr, Dept Pathol & Microbiol, 985900 Nebraska Med Ctr, Omaha, NE 68198 USA.
EM rsingh@unmc.edu
FU HHS | National Institutes of Health (NIH) [CA228525]
CR Apte MV, 2013, GASTROENTEROLOGY, V144, P1210, DOI 10.1053/j.gastro.2012.11.037
   Baumgart S, 2014, CANCER DISCOV, V4, P688, DOI 10.1158/2159-8290.CD-13-0593
   Bizzarri C, 2006, PHARMACOL THERAPEUT, V112, P139, DOI 10.1016/j.pharmthera.2006.04.002
   Campbell PM, 2007, CANCER RES, V67, P2098, DOI 10.1158/0008-5472.CAN-06-3752
   Chan TS, 2016, J EXP MED, V213, P2967, DOI 10.1084/jem.20151665
   Chu GC, 2007, J CELL BIOCHEM, V101, P887, DOI 10.1002/jcb.21209
   DiDonato JA, 2012, IMMUNOL REV, V246, P379, DOI 10.1111/j.1600-065X.2012.01099.x
   Fesinmeyer MD, 2005, CANCER EPIDEM BIOMAR, V14, P1766, DOI 10.1158/1055-9965.EPI-05-0120
   Grivennikov SI, 2010, CELL, V140, P883, DOI 10.1016/j.cell.2010.01.025
   Hamada S, 2014, J GASTROENTEROL, V49, P605, DOI 10.1007/s00535-013-0915-x
   Hidalgo M, 2010, NEW ENGL J MED, V362, P1605, DOI 10.1056/NEJMra0901557
   Highfill SL, 2014, SCI TRANSL MED, V6, P0, DOI 10.1126/scitranslmed.3007974
   Hruban RH, 2007, GASTROENTEROL CLIN N, V36, P831, DOI 10.1016/j.gtc.2007.08.012
   Hruban RH, 2007, MODERN PATHOL, V20, PS61, DOI 10.1038/modpathol.3800685
   Ijichi H, 2011, J CLIN INVEST, V121, P4106, DOI 10.1172/JCI42754
   Ikenaga N, 2010, GASTROENTEROLOGY, V139, P1041, DOI 10.1053/j.gastro.2010.05.084
   Kleeff J, 2007, INT J CANCER, V121, P699, DOI 10.1002/ijc.22871
   Kumar V, 2017, CANCER CELL, V32, P654, DOI 10.1016/j.ccell.2017.10.005
   Lawrenson K, 2010, NEOPLASIA, V12, P317, DOI 10.1593/neo.91948
   Lesina M, 2016, J CLIN INVEST, V126, P2919, DOI 10.1172/JCI86477
   Li AH, 2002, MICROVASC RES, V64, P476, DOI 10.1006/mvre.2002.2442
   Ling JH, 2012, CANCER CELL, V21, P105, DOI 10.1016/j.ccr.2011.12.006
   Maguer-Satta V, 2011, STEM CELLS, V29, P389, DOI 10.1002/stem.592
   Mathison A, 2010, PANCREATOLOGY, V10, P505, DOI 10.1016/S1424-3903(10)80035-3
   Matsuo Y, 2012, CURR PHARM DESIGN, V18, P2416, DOI 10.2174/13816128112092416
   MCCARTHY JB, 2018, FRONT CELL DEV BIOL, V6, P0
   Moir JAG, 2015, SURG ONCOL, V24, P232, DOI 10.1016/j.suronc.2015.05.002
   Nagtegaal ID, 2020, HISTOPATHOLOGY, V76, P182, DOI 10.1111/his.13975
   Ohlund D, 2014, J EXP MED, V211, P1503, DOI 10.1084/jem.20140692
   Ozdemir BC, 2014, CANCER CELL, V25, P719, DOI 10.1016/j.ccr.2014.04.005
   Ohlund D, 2017, J EXP MED, V214, P579, DOI 10.1084/jem.20162024
   Olive KP, 2009, SCIENCE, V324, P1457, DOI 10.1126/science.1171362
   Omary MB, 2007, J CLIN INVEST, V117, P50, DOI 10.1172/JCI30082
   Parrinello S, 2005, J CELL SCI, V118, P485, DOI 10.1242/jcs.01635
   Purohit A, 2016, ONCOTARGET, V7, P7280, DOI 10.18632/oncotarget.6906
   Rachagani S, 2011, BRIT J CANCER, V104, P1038, DOI 10.1038/bjc.2011.31
   Rhim AD, 2014, CANCER CELL, V25, P735, DOI 10.1016/j.ccr.2014.04.021
   Richmond A, 2002, NAT REV IMMUNOL, V2, P664, DOI 10.1038/nri887
   Siegel RL, 2017, CA-CANCER J CLIN, V67, P7, DOI 10.3322/caac.21387
   Singh S, 2009, CANCER RES, V69, P411, DOI 10.1158/0008-5472.CAN-08-3378
   Steele CW, 2016, CANCER CELL, V29, P832, DOI 10.1016/j.ccell.2016.04.014
   Strieter RM, 2006, EUR J CANCER, V42, P768, DOI 10.1016/j.ejca.2006.01.006
   Su SC, 2018, CELL, V172, P841, DOI 10.1016/j.cell.2018.01.009
   Suzuki A, 2015, CYTOKINE, V75, P79, DOI 10.1016/j.cyto.2015.05.026
   Torres MP, 2013, PLOS ONE, V8, P0, DOI 10.1371/journal.pone.0080580
   Walana W, 2018, HUM IMMUNOL, V79, P809, DOI 10.1016/j.humimm.2018.08.007
   Wang T, 2017, MOL CANCER RES, V15, P3, DOI 10.1158/1541-7786.MCR-16-0192
   Wang Y, 2012, CURR MOL MED, V12, P331, DOI 10.2174/156652412799218868
   Waugh DJJ, 2008, CLIN CANCER RES, V14, P6735, DOI 10.1158/1078-0432.CCR-07-4843
   Wente MN, 2006, CANCER LETT, V241, P221, DOI 10.1016/j.canlet.2005.10.041
NR 51
TC 36
Z9 38
U1 0
U2 10
PU WILEY
PI HOBOKEN
PA 111 RIVER ST, HOBOKEN 07030-5774, NJ USA
SN 0892-6638
EI 1530-6860
J9 FASEB J
JI Faseb J.
PD JUL 15
PY 2020
VL 34
IS 7
BP 9405
EP 9418
DI 10.1096/fj.201902990R
EA MAY 2020
PG 14
WC Biochemistry & Molecular Biology; Biology; Cell Biology
SC Biochemistry & Molecular Biology; Life Sciences & Biomedicine - Other Topics; Cell Biology
GA MG8UN
UT WOS:000535511500001
PM 32453916
DA 2023-09-23
ER

PT J
AU Cao, ZY
   Weygant, N
   Chandrakesan, P
   Houchen, CW
   Peng, J
   Qu, DF
AF Cao, Zhiyun
   Weygant, Nathaniel
   Chandrakesan, Parthasarathy
   Houchen, Courtney W.
   Peng, Jun
   Qu, Dongfeng
TI Tuft and Cancer Stem Cell Marker DCLK1: A New Target to Enhance Anti-Tumor Immunity in the Tumor Microenvironment
SO CANCERS
LA English
DT Review
DE DCLK1; tuft cells; cancer stem cells; microenvironment; immunotherapies
ID epithelial-mesenchymal transition; brush cells; cam kinase-like-1; xenograft growth; doublecortin; identification; resistance; gemcitabine; progenitors; inhibition
AB Simple Summary Doublecortin-like kinase 1 (DCLK1) is a tumor stem cell marker in colon, pancreatic, and potentially other cancers that has received wide attention recently. Aside from its role as a tuft cell marker in normal tissue and as a tumor stem cell marker in cancer, previous studies have demonstrated that silencing DCLK1 functionally reduces stemness, epithelial mesenchymal transition (EMT), and tumorigenesis in cancers. More recently, DCLK1 ' s role in regulating the inflammatory, pre-cancer, and tumor microenvironment including its ability to modulate immune cell mechanisms has started to come into focus. Importantly, clinically viable therapeutic means of targeting DCLK1 have finally become available in the form of kinase inhibitors, monoclonal antibodies, and chimeric antigen receptor T cells (CAR-T). Herein, we comprehensively review the mechanistic role of DCLK1 in the tumor microenvironment, assess the potential for targeting DCLK1 in colon, pancreatic and renal cancer. Microtubule-associated doublecortin-like kinase 1 (DCLK1) is an accepted marker of tuft cells (TCs) and several kinds of cancer stem cells (CSCs), and emerging evidence suggests that DCLK1-positive TCs participate in the initiation and formation of inflammation-associated cancer. DCLK1-expressing CSCs regulate multiple biological processes in cancer, promote resistance to therapy, and are associated with metastasis. In solid tumor cancers, tumor epithelia, immune cells, cancer-associated fibroblasts, endothelial cells and blood vessels, extracellular matrix, and hypoxia all support a CSC phenotype characterized by drug resistance, recurrence, and metastasis. Recently, studies have shown that DCLK1-positive CSCs are associated with epithelial-mesenchymal transition, angiogenesis, and immune checkpoint. Emerging data concerning targeting DCLK1 with small molecular inhibitors, monoclonal antibodies, and chimeric antigen receptor T-cells shows promising effects on inhibiting tumor growth and regulating the tumor immune microenvironment. Overall, DCLK1 is reaching maturity as an anti-cancer target and therapies directed against it may have potential against CSCs directly, in remodeling the tumor microenvironment, and as immunotherapies.
C1 [Cao, Zhiyun; Weygant, Nathaniel; Peng, Jun] Fujian Univ Tradit Chinese Med, Acad Integrat Med, Fuzhou 350122, Peoples R China.
   [Cao, Zhiyun; Weygant, Nathaniel; Peng, Jun] Fujian Univ Tradit Chinese Med, Fujian Key Lab Integrat Med Geriatr, Fuzhou 350122, Peoples R China.
   [Cao, Zhiyun; Weygant, Nathaniel; Peng, Jun] Fujian Univ Tradit Chinese Med, Key Lab Integrat Med Fujian Prov Univ, Fuzhou 350122, Peoples R China.
   [Chandrakesan, Parthasarathy; Houchen, Courtney W.; Qu, Dongfeng] Univ Oklahoma, Hlth Sci Ctr, Dept Med, Oklahoma City, OK 73104 USA.
   [Chandrakesan, Parthasarathy; Houchen, Courtney W.; Qu, Dongfeng] Peggy & Charles Stephenson Canc Ctr, Oklahoma City, OK 73104 USA.
   [Chandrakesan, Parthasarathy; Houchen, Courtney W.; Qu, Dongfeng] Dept Vet Affairs Med Ctr, Oklahoma City, OK 73104 USA.
C3 Fujian University of Traditional Chinese Medicine; Fujian University of Traditional Chinese Medicine; Fujian University of Traditional Chinese Medicine; University of Oklahoma System; University of Oklahoma Health Sciences Center; University of Oklahoma System; University of Oklahoma Health Sciences Center; University of Oklahoma System; University of Oklahoma Health Sciences Center
RP Peng, J (通讯作者)，Fujian Univ Tradit Chinese Med, Acad Integrat Med, Fuzhou 350122, Peoples R China.; Peng, J (通讯作者)，Fujian Univ Tradit Chinese Med, Fujian Key Lab Integrat Med Geriatr, Fuzhou 350122, Peoples R China.; Peng, J (通讯作者)，Fujian Univ Tradit Chinese Med, Key Lab Integrat Med Fujian Prov Univ, Fuzhou 350122, Peoples R China.; Qu, DF (通讯作者)，Univ Oklahoma, Hlth Sci Ctr, Dept Med, Oklahoma City, OK 73104 USA.; Qu, DF (通讯作者)，Peggy & Charles Stephenson Canc Ctr, Oklahoma City, OK 73104 USA.; Qu, DF (通讯作者)，Dept Vet Affairs Med Ctr, Oklahoma City, OK 73104 USA.
EM caozhiyun0824@163.com; nweygant@gmail.com; parthasarathy-chandrakesan@ouhsc.edu; Courtney-Houchen@ouhsc.edu; pjunlab@hotmail.com; Dongfeng-Qu@ouhsc.edu
FU NIH [5R01CA214017, 1R01DK119495, R50CA233186]
CR Aladegbami B, 2017, SCI REP-UK, V7, P0, DOI 10.1038/s41598-017-06070-w
   Bailey JM, 2014, GASTROENTEROLOGY, V146, P245, DOI 10.1053/j.gastro.2013.09.050
   Binnewies M, 2018, NAT MED, V24, P541, DOI 10.1038/s41591-018-0014-x
   Bruttel VS, 2014, FRONT IMMUNOL, V5, P0, DOI 10.3389/fimmu.2014.00360
   Chandrakesan P, 2020, MOL CANCER THER, V19, P1539, DOI 10.1158/1535-7163.MCT-19-0776
   Chandrakesan P, 2016, SCI REP-UK, V6, P0, DOI 10.1038/srep37667
   Chandrakesan P, 2015, ONCOTARGET, V6, P30876, DOI 10.18632/oncotarget.5129
   CHANG LY, 1986, ANAT REC, V216, P49, DOI 10.1002/ar.1092160109
   Chanmee T, 2014, CANCERS, V6, P1670, DOI 10.3390/cancers6031670
   Chen LM, 2014, NAT COMMUN, V5, P0, DOI 10.1038/ncomms6241
   Chiche J, 2010, J CELL MOL MED, V14, P771, DOI 10.1111/j.1582-4934.2009.00994.x
   Dai TQ, 2018, ONCOTARGETS THER, V11, P5047, DOI 10.2147/OTT.S169928
   Dandawate P, 2019, GASTROENTEROLOGY, V157, P1646, DOI 10.1053/j.gastro.2019.08.018
   des Portes V, 1998, CELL, V92, P51
   Dzobo K, 2020, CELLS-BASEL, V9, P0, DOI 10.3390/cells9081896
   Emmink BL, 2013, J PROTEOMICS, V91, P84, DOI 10.1016/j.jprot.2013.06.027
   Feng WG, 2014, STEM CELLS, V32, P1734, DOI 10.1002/stem.1662
   Ferguson FM, 2020, J MED CHEM, V63, P7817, DOI 10.1021/acs.jmedchem.0c00596
   Ferguson FM, 2020, NAT CHEM BIOL, V16, P635, DOI 10.1038/s41589-020-0506-0
   Fischer KR, 2015, NATURE, V527, P472, DOI 10.1038/nature15748
   Friedrich M, 2019, CANCER IMMUNOL IMMUN, V68, P1689, DOI 10.1007/s00262-019-02373-1
   Ge Y, 2018, INT J CANCER, V143, P1162, DOI 10.1002/ijc.31400
   Gerbe F, 2016, NATURE, V529, P226, DOI 10.1038/nature16527
   Gerbe F, 2009, GASTROENTEROLOGY, V137, P2179, DOI 10.1053/j.gastro.2009.06.072
   Giannakis M, 2006, J BIOL CHEM, V281, P11292, DOI 10.1074/jbc.M512118200
   Goto N, 2019, P NATL ACAD SCI USA, V116, P12996, DOI 10.1073/pnas.1900251116
   Haber AL, 2017, NATURE, V551, P333, DOI 10.1038/nature24489
   Haraguchi N, 2010, J CLIN INVEST, V120, P3326, DOI 10.1172/JCI42550
   Hass N, 2007, HISTOCHEM CELL BIOL, V128, P457, DOI 10.1007/s00418-007-0325-3
   Ito H, 2016, PLOS ONE, V11, P0, DOI 10.1371/journal.pone.0146564
   Jia W, 2019, PHYS BIOL, V16, P0, DOI 10.1088/1478-3975/ab34df
   Kato H, 2020, CANCER GENOM PROTEOM, V17, P695, DOI 10.21873/cgp.20224
   Kawamura D, 2017, ONCOL REP, V38, P3238, DOI 10.3892/or.2017.5974
   Kikuchi M, 2010, BMC GASTROENTEROL, V10, P0, DOI 10.1186/1471-230X-10-65
   Kitamura T, 2015, NAT REV IMMUNOL, V15, P73, DOI 10.1038/nri3789
   Koh YW, 2021, PATHOLOGY, V53, P239, DOI 10.1016/j.pathol.2020.07.009
   Koizumi H, 2017, DEV NEUROBIOL, V77, P493, DOI 10.1002/dneu.22428
   Konishi M, 2019, BIOMEDICINES, V7, P0, DOI 10.3390/biomedicines7030058
   Krasteva G, 2012, HISTOCHEM CELL BIOL, V137, P483, DOI 10.1007/s00418-012-0911-x
   Labed SA, 2018, IMMUNITY, V48, P963, DOI 10.1016/j.immuni.2018.04.017
   Lee Y, 2016, CLIN CANCER RES, V22, P3571, DOI 10.1158/1078-0432.CCR-15-2665
   Leppanen J, 2016, APMIS, V124, P958, DOI 10.1111/apm.12599
   Li C, 2016, CANCER RES, V76, P1273, DOI 10.1158/0008-5472.CAN-15-2309
   Li LN, 2013, CHINESE J CANCER RES, V25, P134, DOI 10.3978/j.issn.1000-9604.2013.03.02
   Liao JQ, 2014, PLOS ONE, V9, P0, DOI 10.1371/journal.pone.0084941
   Liu WY, 2018, INT J CANCER, V142, P2068, DOI 10.1002/ijc.31232
   Liu Y, 2020, CELL CHEM BIOL, V27, P1229, DOI 10.1016/j.chembiol.2020.07.011
   Liu ZQ, 2020, BMC GASTROENTEROL, V20, P0, DOI 10.1186/s12876-020-01272-5
   Lou YY, 2016, CLIN CANCER RES, V22, P3630, DOI 10.1158/1078-0432.CCR-15-1434
   LUCIANO L, 1968, Z ZELLFORSCH MIK ANA, V85, P350, DOI 10.1007/BF00328847
   LUCIANO L, 1990, CELL TISSUE RES, V262, P339, DOI 10.1007/BF00309889
   Luo M, 2018, CELL METAB, V28, P69, DOI 10.1016/j.cmet.2018.06.006
   Mariathasan S, 2018, NATURE, V554, P544, DOI 10.1038/nature25501
   May R, 2008, STEM CELLS, V26, P630, DOI 10.1634/stemcells.2007-0621
   May R, 2014, STEM CELLS, V32, P822, DOI 10.1002/stem.1566
   May R, 2010, AM J PHYSIOL-GASTR L, V299, PG303, DOI 10.1152/ajpgi.00146.2010
   May R, 2009, STEM CELLS, V27, P2571, DOI 10.1002/stem.193
   Middelhoff M, 2017, AM J PHYSIOL-GASTR L, V313, PG285, DOI 10.1152/ajpgi.00073.2017
   Nadjsombati MS, 2018, IMMUNITY, V49, P33, DOI 10.1016/j.immuni.2018.06.016
   Nakanishi Y, 2013, NAT GENET, V45, P98, DOI 10.1038/ng.2481
   Nevi L, 2020, HEPATOLOGY, V0, P0, DOI DOI 10.1002/hep.31571
   Okumura T, 2010, CANCER RES, V70, P8435, DOI 10.1158/0008-5472.CAN-10-1506
   Oliveras-Ferraros C, 2014, CELL CYCLE, V13, P1132, DOI 10.4161/cc.27982
   Ong BA, 2014, WORLD J GASTROENTERO, V20, P1898, DOI 10.3748/wjg.v20.i8.1898
   Peixoto P, 2019, CELL DEATH DIS, V10, P0, DOI 10.1038/s41419-019-1397-4
   Plaks V, 2015, CELL STEM CELL, V16, P225, DOI 10.1016/j.stem.2015.02.015
   Qiao SP, 2016, INT J NANOMED, V11, P6667, DOI 10.2147/IJN.S116230
   Qu DF, 2019, J ONCOL, V2019, P0, DOI 10.1155/2019/6402925
   Qu DF, 2015, PLOS ONE, V10, P0, DOI 10.1371/journal.pone.0134212
   Ragavan M, 2020, CURR TREAT OPTION ON, V21, P0, DOI 10.1007/s11864-020-00762-8
   Razi S, 2021, CLIN EXP MED, V21, P139, DOI 10.1007/s10238-020-00665-w
   Ricciardi M, 2015, BRIT J CANCER, V112, P1067, DOI 10.1038/bjc.2015.29
   Sato A, 1997, ANAT REC, V248, P325, DOI 10.1002/(SICI)1097-0185(199707)248:3<325::AID-AR4>3.0.CO;2-O
   Sbarbati A, 2010, PROG NEUROBIOL, V91, P77, DOI 10.1016/j.pneurobio.2010.01.010
   Schutz B, 2015, FRONT PHYSIOL, V6, P0, DOI 10.3389/fphys.2015.00087
   Smith AL, 2012, CLIN CANCER RES, V18, P4514, DOI 10.1158/1078-0432.CCR-11-3224
   Song K, 2015, ONCOTARGET, V6, P40822, DOI 10.18632/oncotarget.5812
   Suehiro Y, 2018, ANTICANCER RES, V38, P6225, DOI 10.21873/anticanres.12977
   Sureban SM, 2020, CANCERS, V12, P0, DOI 10.3390/cancers12010054
   Sureban SM, 2015, ONCOTARGET, V6, P37200, DOI 10.18632/oncotarget.5808
   Sureban SM, 2014, CANCER LETT, V351, P151, DOI 10.1016/j.canlet.2014.05.011
   Sureban SM, 2013, PLOS ONE, V8, P0, DOI 10.1371/journal.pone.0073940
   Sureban SM, 2011, J NANOBIOTECHNOL, V9, P0, DOI 10.1186/1477-3155-9-40
   Sureban SM, 2011, CANCER RES, V71, P2328, DOI 10.1158/0008-5472.CAN-10-2738
   Szarynska M, 2018, SCI REP-UK, V8, P0, DOI 10.1038/s41598-018-30525-3
   Tanabe S, 2020, FRONT PHARMACOL, V11, P0, DOI 10.3389/fphar.2020.00904
   Terry Stephane, 2015, ONCOSCIENCE, V2, P841
   Vazquez F, 2013, CANCER CELL, V23, P287, DOI 10.1016/j.ccr.2012.11.020
   Vega KJ, 2012, J GASTROEN HEPATOL, V27, P773, DOI 10.1111/j.1440-1746.2011.06928.x
   Viale A, 2014, NATURE, V514, P628, DOI 10.1038/nature13611
   Wang H, 2017, INT J ONCOL, V51, P91, DOI 10.3892/ijo.2017.4021
   Westphalen C Benedikt, 2017, SMALL GTPASES, V8, P164, DOI 10.1080/21541248.2016.1208792
   Westphalen CB, 2016, CELL STEM CELL, V18, P441, DOI 10.1016/j.stem.2016.03.016
   Westphalen CB, 2014, J CLIN INVEST, V124, P1283, DOI 10.1172/JCI73434
   Weygant N, 2019, J ONCOL, V2019, P0, DOI 10.1155/2019/2153413
   Weygant N, 2015, ONCOTARGET, V6, P2193, DOI 10.18632/oncotarget.3059
   Weygant N, 2014, MOL CANCER, V13, P0, DOI 10.1186/1476-4598-13-103
   Wu XY, 2020, CANCERS, V12, P0, DOI 10.3390/cancers12020274
   Yan R, 2020, LIFE SCI, V241, P0, DOI 10.1016/j.lfs.2019.117150
   Yi J, 2019, CELL DEATH DIFFER, V26, P1656, DOI 10.1038/s41418-018-0237-x
   Zhang G, 2016, J CLIN INVEST, V126, P1834, DOI 10.1172/JCI82661
   Zhang Y, 2018, GASTROENTEROLOGY, V155, P210, DOI 10.1053/j.gastro.2018.03.041
   Zhao HQ, 2017, J CELL MOL MED, V21, P2055, DOI 10.1111/jcmm.13126
   Zhou YF, 2011, J BIOL CHEM, V286, P32843, DOI 10.1074/jbc.M111.260935
NR 104
TC 19
Z9 20
U1 3
U2 13
PU MDPI
PI BASEL
PA ST ALBAN-ANLAGE 66, CH-4052 BASEL, SWITZERLAND
SN 
EI 2072-6694
J9 CANCERS
JI Cancers
PD DEC 15
PY 2020
VL 12
IS 12
BP 
EP 
DI 10.3390/cancers12123801
PG 17
WC Oncology
SC Oncology
GA PJ5QU
UT WOS:000601822800001
PM 33348546
DA 2023-09-23
ER

PT J
AU Broekgaarden, M
   Alkhateeb, A
   Bano, S
   Bulin, AL
   Obaid, G
   Rizvi, I
   Hasan, T
AF Broekgaarden, Mans
   Alkhateeb, Ahmed
   Bano, Shazia
   Bulin, Anne-Laure
   Obaid, Girgis
   Rizvi, Imran
   Hasan, Tayyaba
TI Cabozantinib Inhibits Photodynamic Therapy-Induced Auto- and Paracrine MET Signaling in Heterotypic Pancreatic Microtumors
SO CANCERS
LA English
DT Article
DE pancreatic cancer; photochemotherapy; combination therapy; scatter factor; cancer-associated fibroblasts; cancer stroma signaling
ID hepatocyte growth-factor; c-met; survival pathways; factor receptor; cell-death; cancer; expression; folfirinox; coexpression; gemcitabine
AB Extensive desmoplasia is a hallmark of pancreatic ductal adenocarcinoma (PDAC), which frequently associates with treatment resistance. Recent findings indicate that a combination of photodynamic therapy and the multi-kinase inhibitor cabozantinib achieved local tumor control and a significant decrease in tumor metastases in preclinical PDAC models, but the underlying therapeutic mechanisms remain unclear. This study elucidates the molecular basis of this multi-agent regimen, focusing on the role of MET signaling. Since MET activation stems from its interaction with hepatocyte growth factor (HGF), which is typically secreted by fibroblasts, we developed heterotypic PDAC microtumor models that recapitulate these interactions. In these models, MET signaling can be constitutively activated through paracrine and autocrine mechanisms. Photodynamic therapy caused significant elevations in HGF secretion by fibroblasts, suggesting it plays a complex role in the modulation of the paracrine HGF-MET signaling cascade in desmoplastic tumors. Blocking MET phosphorylation with adjuvant cabozantinib caused a significant improvement in photodynamic therapy efficacy, most notably by elevating spheroid necrosis at low radiant exposures. These findings highlight that adjuvant photodynamic therapy can augment chemotherapy efficacies, and potentially achieve improved management of desmoplastic PDAC in a more tolerable manner.
C1 [Broekgaarden, Mans; Alkhateeb, Ahmed; Bano, Shazia; Bulin, Anne-Laure; Obaid, Girgis; Rizvi, Imran; Hasan, Tayyaba] Harvard Med Sch, Wellman Ctr Photomed, Dept Dermatol, Massachusetts Gen Hosp, 40 Blossom St, Boston, MA 02114 USA.
C3 Harvard University; Massachusetts General Hospital; Harvard Medical School
RP Hasan, T (通讯作者)，Harvard Med Sch, Wellman Ctr Photomed, Dept Dermatol, Massachusetts Gen Hosp, 40 Blossom St, Boston, MA 02114 USA.
EM mans.broekgaarden@univ-grenoble-alpes.fr; aalkhateeb85@gmail.com; sbano@mgh.harvard.edu; anne-laure.bulin@esrf.fr; obaid.girgis@mgh.harvard.edu; imran.rizvi@unc.edu; thasan@mgh.harvard.edu
FU National Cancer Institute/National Institutes of Health [P01 CA084203, R01 CA158415, R01 CA160998, K99CA175292, R00CA175292, K99CA215301, R00CA215301]; Bullock-Wellman Fund; European Society for Photobiology
CR Abou-Alfa GK, 2018, NEW ENGL J MED, V379, P54, DOI 10.1056/NEJMoa1717002
   Anbil S, 2020, MOL CANCER THER, V19, P1308, DOI 10.1158/1535-7163.MCT-19-0791
   Andermarcher E, 1996, DEV GENET, V18, P254, DOI 10.1002/(SICI)1520-6408(1996)18:3<254::AID-DVG6>3.0.CO;2-8
   Broekgaarden M, 2019, J CLIN MED, V8, P0, DOI 10.3390/jcm8091399
   Broekgaarden M, 2019, BIOMATERIALS, V222, P0, DOI 10.1016/j.biomaterials.2019.119421
   Broekgaarden Mans, 2018, ONCOTARGET, V9, P13009, DOI 10.18632/oncotarget.24425
   Broekgaarden M, 2017, J BIOMED NANOTECHNOL, V13, P204, DOI 10.1166/jbn.2017.2327
   Broekgaarden M, 2016, NANO RES, V9, P1639, DOI 10.1007/s12274-016-1059-0
   Broekgaarden M, 2015, CANCER METAST REV, V34, P643, DOI 10.1007/s10555-015-9588-7
   Broekgaarden M, 2015, INT J MOL SCI, V16, P19960, DOI 10.3390/ijms160819960
   Bulin Anne-Laure, 2019, ONCOTARGET, V10, P2625, DOI 10.18632/oncotarget.26780
   Bulin AL, 2017, SCI REP-UK, V7, P0, DOI 10.1038/s41598-017-16622-9
   Casas A, 2011, CURR MED CHEM, V18, P2486, DOI 10.2174/092986711795843272
   Castano AP, 2006, NAT REV CANCER, V6, P535, DOI 10.1038/nrc1894
   Celli JP, 2014, SCI REP-UK, V4, P0, DOI 10.1038/srep03751
   Celli JP, 2011, LASER SURG MED, V43, P565, DOI 10.1002/lsm.21093
   Celli JP, 2010, J BIOMED OPT, V15, P0, DOI 10.1117/1.3483903
   Celli JP, 2010, CHEM REV, V110, P2795, DOI 10.1021/cr900300p
   Chllamma MK, 2016, BRIT J CANCER, V115, P649, DOI 10.1038/bjc.2016.222
   Coupienne I, 2011, BIOCHEM PHARMACOL, V81, P606, DOI 10.1016/j.bcp.2010.12.015
   Cuneo KC, 2018, INT J RADIAT ONCOL, V100, P490, DOI 10.1016/j.ijrobp.2017.10.030
   DIRENZO MF, 1995, CANCER RES, V55, P1129
   EBERT M, 1994, CANCER RES, V54, P5775
   Edmonds C, 2012, CANCER BIOL THER, V13, P1463, DOI 10.4161/cbt.22256
   Faris JE, 2013, ONCOLOGIST, V18, P543, DOI 10.1634/theoncologist.2012-0435
   Fisher C, 2019, J CLIN MED, V8, P0, DOI 10.3390/jcm8122214
   Gherardi E, 2012, NAT REV CANCER, V12, P89, DOI 10.1038/nrc3205
   Gomer CJ, 1996, CANCER RES, V56, P2355
   Grullich Carsten, 2018, RECENT RESULTS CANCER RES, V211, P67, DOI 10.1007/978-3-319-91442-8_5
   Hage C, 2013, CELL DEATH DIS, V4, P0, DOI 10.1038/cddis.2013.158
   Huang HC, 2016, CANCER RES, V76, P1066, DOI 10.1158/0008-5472.CAN-15-0391
   Huggett MT, 2014, BRIT J CANCER, V110, P1698, DOI 10.1038/bjc.2014.95
   Kocanova S, 2007, APOPTOSIS, V12, P731, DOI 10.1007/s10495-006-0016-x
   Lee JC, 2017, EUR J CANCER, V76, P125, DOI 10.1016/j.ejca.2017.02.010
   Li CW, 2011, GASTROENTEROLOGY, V141, P2218, DOI 10.1053/j.gastro.2011.08.009
   LUNA MC, 1994, CANCER RES, V54, P1374
   MATSUNAGA T, 1994, EXP CELL RES, V210, P326, DOI 10.1006/excr.1994.1045
   MONTESANO R, 1991, CELL, V67, P901, DOI 10.1016/0092-8674(91)90363-4
   Obaid G, 2019, NANO LETT, V19, P7573, DOI 10.1021/acs.nanolett.9b00859
   Obaid G, 2016, NANOSCALE, V8, P12471, DOI 10.1039/c5nr08691d
   Ohlund D, 2017, J EXP MED, V214, P579, DOI 10.1084/jem.20162024
   Pusceddu S, 2019, CANCERS, V11, P0, DOI 10.3390/cancers11040484
   Rizvi I, 2010, CANCER RES, V70, P9319, DOI 10.1158/0008-5472.CAN-10-1783
   Ryan DP, 2014, NEW ENGL J MED, V371, P1039, DOI 10.1056/NEJMra1404198
   Sousa CM, 2016, NATURE, V536, P479, DOI 10.1038/nature19084
   Spring BQ, 2016, NAT NANOTECHNOL, V11, P378, DOI 10.1038/nnano.2015.311
   Sulpice E, 2009, BIOL CELL, V101, P525, DOI 10.1042/BC20080221
   Tsai S, 2018, BMC CANCER, V18, P0, DOI 10.1186/s12885-018-4238-4
   Von Hoff DD, 2013, NEW ENGL J MED, V369, P1691, DOI 10.1056/NEJMoa1304369
   Weijer R, 2016, ONCOTARGET, V7, P3331, DOI 10.18632/oncotarget.6490
   Weyergang A, 2013, BBA-GEN SUBJECTS, V1830, P2659, DOI 10.1016/j.bbagen.2012.11.010
   Yakes FM, 2011, MOL CANCER THER, V10, P2298, DOI 10.1158/1535-7163.MCT-11-0264
   Zhen DB, 2016, INVEST NEW DRUG, V34, P733, DOI 10.1007/s10637-016-0376-1
NR 53
TC 7
Z9 7
U1 1
U2 5
PU MDPI
PI BASEL
PA ST ALBAN-ANLAGE 66, CH-4052 BASEL, SWITZERLAND
SN 
EI 2072-6694
J9 CANCERS
JI Cancers
PD JUN 15
PY 2020
VL 12
IS 6
BP 
EP 
DI 10.3390/cancers12061401
PG 16
WC Oncology
SC Oncology
GA MU2LU
UT WOS:000555506000001
PM 32485915
DA 2023-09-23
ER

PT J
AU Tang, Y
   Huang, ZH
   Wang, ZH
   Xiao, Q
   Liu, Y
   Ge, XX
   Wei, JS
   Zheng, S
   Ding, KF
AF Tang Yang
   Huang Zhiheng
   Wang Zhanhuai
   Xiao Qian
   Liu Yue
   Ge Xiaoxu
   Wei Jingsun
   Zheng Shu
   Ding Kefeng
TI Increased RAB31 Expression in Cancer-Associated Fibroblasts Promotes Colon Cancer Progression Through HGF-MET Signaling
SO FRONTIERS IN ONCOLOGY
LA English
DT Article
DE colon cancer; cancer associated fibroblast (CAF); hepatocyte growth factor (HGF); cancer progression; Ras-related protein RAB31
ID growth-factor receptor; tumor-stroma ratio; epithelial-mesenchymal transition; breast-cancer; gene-expression; scatter factor; protein; carcinoma; transport; purification
AB RAB family proteins participate in the dynamic regulation of cellular membrane compartments and are dysregulated in a variety of tumor types, which may alter the biological properties of cancer cells such as proliferation, migration, and invasion. In our previous study, we found that Ras-related protein Rab-31 (RAB31) expression was increased in late-stage colorectal cancer (CRC). The role of RAB31 has never been investigated in CRC. In this study, we found that expression of RAB31 in the tumor stroma but not cancer cells of colon cancer predicted poor survival. RAB31 can be detected in primary cancer-associated fibroblasts (CAFs) and paired normal fibroblasts. Conditioned medium (CM) from RAB31 overexpressing CAFs significantly promoted migration of colon cancer cell linesin vitroandin vivo. This process may be mediated by paracrine action of hepatocyte growth factor (HGF), which was increased in the CM of RAB31-overexpressing CAFs. Blockade of HGF/MET signaling by drug inhibition, knockdown of mesenchymal to epithelial transition factor (MET) in RKO, or antibody neutralization of HGF abolished migration of RKO cells mediated by RAB31 expression in CAFs. We propose that in colon cancer, increased RAB31 expression in CAFs may contribute to tumor progression by regulating the secretion of HGF in the tumor stroma.
C1 [Tang Yang; Huang Zhiheng; Wang Zhanhuai; Xiao Qian; Liu Yue; Ge Xiaoxu; Wei Jingsun; Zheng Shu; Ding Kefeng] Zhejiang Univ, Key Lab Canc Prevent & Intervent, Dept Colorectal Surg & Oncol, Sch Med,Minist Educ,Affiliated Hosp 2, Hangzhou, Peoples R China.
   [Huang Zhiheng] Zhejiang Univ, Dept Otorhinolaryngol, Sch Med, Affiliated Hosp 2, Hangzhou, Peoples R China.
C3 Zhejiang University; Zhejiang University
RP Ding, KF (通讯作者)，Zhejiang Univ, Key Lab Canc Prevent & Intervent, Dept Colorectal Surg & Oncol, Sch Med,Minist Educ,Affiliated Hosp 2, Hangzhou, Peoples R China.
EM dingkefeng@zju.edu.cn
FU National Natural Science Foundation of China [81902959, 81902818, 81702331]; Zhejiang Provincial Natural Science Foundation of China [LQ18H160014, LQ19H160037]
CR Abounader R, 2004, ONCOGENE, V23, P9173, DOI 10.1038/sj.onc.1208146
   Baeza-Raja B, 2012, P NATL ACAD SCI USA, V109, P5838, DOI 10.1073/pnas.1103638109
   Bercovici N, 2019, FRONT IMMUNOL, V10, P0, DOI 10.3389/fimmu.2019.01563
   Bertotti A, 2005, CANCER RES, V65, P10674, DOI 10.1158/0008-5472.CAN-05-2827
   Brozzi F, 2012, TRAFFIC, V13, P54, DOI 10.1111/j.1600-0854.2011.01301.x
   Chang YC, 2017, MOL CANCER, V16, P0, DOI 10.1186/s12943-017-0687-7
   CHEN Y, 2015, BIOMED RES INT, V2015, P0, DOI 10.1155/2015/589301
   Cheng Y, 2018, TRANSL ONCOL, V11, P487, DOI 10.1016/j.tranon.2018.02.002
   Choi J, 2018, HISTOL HISTOPATHOL, V33, P133, DOI 10.14670/HH-11-916
   Chua CEL, 2014, J BIOL CHEM, V289, P12375, DOI 10.1074/jbc.M114.548321
   Downey CL, 2015, SPRINGERPLUS, V4, P0, DOI 10.1186/s40064-015-0852-7
   Eriksen AC, 2018, INT J COLORECTAL DIS, V33, P1115, DOI 10.1007/s00384-018-3076-9
   Fischer OM, 2004, J BIOL CHEM, V279, P28970, DOI 10.1074/jbc.M402508200
   GHERARDI E, 1989, P NATL ACAD SCI USA, V86, P5844, DOI 10.1073/pnas.86.15.5844
   Goody RS, 2017, BIOL CHEM, V398, P565, DOI 10.1515/hsz-2016-0274
   Grismayer B, 2012, MOL CANCER, V11, P0, DOI 10.1186/1476-4598-11-62
   Guinney J, 2015, NAT MED, V21, P1350, DOI 10.1038/nm.3967
   Hansen TF, 2018, ACTA ONCOL, V57, P528, DOI 10.1080/0284186X.2017.1385841
   Harrison S, 2011, SURG-J R COLL SURG E, V9, P200, DOI 10.1016/j.surge.2011.01.011
   Hinshaw DC, 2019, CANCER RES, V79, P4557, DOI 10.1158/0008-5472.CAN-18-3962
   Ishibashi M, 2017, SCI REP-UK, V7, P0, DOI 10.1038/srep46662
   Ishii G, 2016, ADV DRUG DELIVER REV, V99, P186, DOI 10.1016/j.addr.2015.07.007
   Jogi A, 2012, UPSALA J MED SCI, V117, P217, DOI 10.3109/03009734.2012.659294
   Kalluri R, 2016, NAT REV CANCER, V16, P582, DOI 10.1038/nrc.2016.73
   Kelly EE, 2012, BIOCHEM SOC T, V40, P1337, DOI 10.1042/BST20120203
   Kotzsch M, 2008, BREAST CANCER RES TR, V111, P229, DOI 10.1007/s10549-007-9782-6
   Labernadie A, 2017, NAT CELL BIOL, V19, P224, DOI 10.1038/ncb3478
   LeBleu VS, 2018, DIS MODEL MECH, V11, P0, DOI 10.1242/dmm.029447
   Li H, 2019, J CANCER, V10, P2670, DOI 10.7150/jca.32072
   Li HM, 2017, MOL CANCER, V16, P0, DOI 10.1186/s12943-016-0576-5
   Mitra AK, 2011, ONCOGENE, V30, P1566, DOI 10.1038/onc.2010.532
   Najafi M, 2019, J CELL BIOCHEM, V120, P2756, DOI 10.1002/jcb.27646
   NAKAMURA T, 1984, BIOCHEM BIOPH RES CO, V122, P1450, DOI 10.1016/0006-291X(84)91253-1
   Olaku V, 2011, MOL BIOL CELL, V22, P2777, DOI 10.1091/mbc.E11-02-0134
   Owusu BY, 2017, CANCERS, V9, P0, DOI 10.3390/cancers9040035
   Panayiotou H, 2015, BMC CANCER, V15, P0, DOI 10.1186/s12885-015-1981-7
   Pfeffer SR, 2017, MOL BIOL CELL, V28, P712, DOI 10.1091/mbc.E16-10-0737
   Rahmatizadeh F, 2019, ADV PHARM BULL, V9, P539, DOI 10.15171/apb.2019.063
   Rodriguez-Gabin AG, 2010, J NEUROSCI RES, V88, P589, DOI 10.1002/jnr.22236
   Rodriguez-Gabin AG, 2009, EXP CELL RES, V315, P2215, DOI 10.1016/j.yexcr.2009.03.020
   Rodriguez-Gabin AG, 2001, J NEUROSCI RES, V66, P1149, DOI 10.1002/jnr.1253
   Serao NVL, 2011, BMC MED GENOMICS, V4, P0, DOI 10.1186/1755-8794-4-49
   Singh RK, 2013, FEBS J, V280, P892, DOI 10.1111/febs.12081
   Stenmark H, 2009, NAT REV MOL CELL BIO, V10, P513, DOI 10.1038/nrm2728
   STOKER M, 1987, NATURE, V327, P239, DOI 10.1038/327239a0
   Su SC, 2018, CELL, V172, P841, DOI 10.1016/j.cell.2018.01.009
   Sui YX, 2015, TUMOR BIOL, V36, P8661, DOI 10.1007/s13277-015-3626-5
   Tang CT, 2018, FRONT ONCOL, V8, P0, DOI 10.3389/fonc.2018.00554
   Tzeng HT, 2016, J BIOMED SCI, V23, P0, DOI 10.1186/s12929-016-0287-7
   Valkenburg KC, 2018, NAT REV CLIN ONCOL, V15, P366, DOI 10.1038/s41571-018-0007-1
   Varkaris A, 2013, INT J CANCER, V133, P1536, DOI 10.1002/ijc.28169
   Wang Guansong, 2018, SMALL GTPASES, V9, P130, DOI 10.1080/21541248.2016.1277000
   Wang R, 2001, J CELL BIOL, V153, P1023, DOI 10.1083/jcb.153.5.1023
   Woolston A, 2019, CANCER CELL, V36, P35, DOI 10.1016/j.ccell.2019.05.013
   Xi KX, 2017, J THORAC DIS, V9, P4017, DOI 10.21037/jtd.2017.09.29
   Yeo JC, 2015, MOL BIOL CELL, V26, P952, DOI 10.1091/mbc.E14-10-1457
   Yu JK, 2016, ONCOTARGET, V7, P75279, DOI 10.18632/oncotarget.12143
   Yu Y, 2014, BRIT J CANCER, V110, P724, DOI 10.1038/bjc.2013.768
   Zhang XL, 2014, ONCOL RES TREAT, V37, P480, DOI 10.1159/000365165
   Zunder SM, 2018, BRIT J CANCER, V119, P164, DOI 10.1038/s41416-018-0083-0
NR 60
TC 14
Z9 14
U1 1
U2 11
PU FRONTIERS MEDIA SA
PI LAUSANNE
PA AVENUE DU TRIBUNAL FEDERAL 34, LAUSANNE, CH-1015, SWITZERLAND
SN 2234-943X
EI 
J9 FRONT ONCOL
JI Front. Oncol.
PD SEP 23
PY 2020
VL 10
IS 
BP 
EP 
DI 10.3389/fonc.2020.01747
PG 13
WC Oncology
SC Oncology
GA NY1AA
UT WOS:000576129700001
PM 33072555
DA 2023-09-23
ER

PT J
AU Theocharis, S
   Tasoulas, J
   Masaoutis, C
   Kokkali, S
   Klijanienko, J
AF Theocharis, Stamatios
   Tasoulas, Jason
   Masaoutis, Christos
   Kokkali, Stefania
   Klijanienko, Jerzy
TI Salivary gland cancer in the era of immunotherapy: can we exploit tumor microenvironment?
SO EXPERT OPINION ON THERAPEUTIC TARGETS
LA English
DT Review
DE Salivary gland cancer; tumor microenvironment; PD-1; PD-L1; PD-L2; cancer-associated fibroblasts; tumor-associated macrophages; cancer stem cells
ID adenoid cystic carcinoma; programmed death ligand-1; duct carcinoma; trastuzumab-emtansine; therapeutic advances; pd-l2 expression; stem-cells; phase-ii; exosm; antigens
AB Introduction Salivary gland cancers (SGCs) consist of a rare family of neoplasms with varying histology and biological behavior. Therapeutic regimens have been relatively unchanged for decades. The recent successes of immunotherapy have raised hopes for the development of more effective strategies in SGC, thus emphasizing the role of tumor microenvironment (TME) in the design for more effective therapies. Areas covered This review presents an overview of the current knowledge on the pathobiology of SGC TME and discusses the potential of immunotherapeutic targeting. Expert opinion Most data on the role of TME in SGC carcinogenesis are derived from preclinical studies. Signaling cascades of immunotherapeutic interest, PD-1/PD-L1 and PD-1/PD-L2, are active in many SGCs and might be associated with biological behavior and prognosis. Immunotherapeutic attempts are very limited, but recent findings in other tumors on the role of exosomes and PD-L2 signaling suggest that TME of SGCs warrants further research, emphasizing larger cohorts, histology-based stratification, and standardized evaluation of immunomodulatory molecules, to explore the potential of targeting tumor stroma and its signaling cascades. Furthermore, combination of immunotherapies or immunotherapies with the antineoplastic agents targeting AR, HER2, and tyrosine kinases, recently introduced in SGC treatment, constitutes a promising approach for the future.
C1 [Theocharis, Stamatios; Tasoulas, Jason; Masaoutis, Christos; Kokkali, Stefania] Natl & Kapodistrian Univ Athens Athens, Med Sch, Dept Pathol 1, Athens, Greece.
   [Theocharis, Stamatios; Klijanienko, Jerzy] Inst Curie, Dept Pathol, Paris, France.
   [Kokkali, Stefania] St Savvas Anticanc Hosp, Med Oncol Clin 1, Athens, Greece.
C3 National & Kapodistrian University of Athens; UDICE-French Research Universities; Universite PSL; UNICANCER; Institut Curie
RP Theocharis, S (通讯作者)，Natl & Kapodistrian Univ Athens Athens, Med Sch, Dept Pathol 1, Athens, Greece.; Theocharis, S (通讯作者)，Natl & Kapodistrian Univ Athens, Sch Med, Dept Pathol, Athens 11527, Greece.
EM stamtheo@med.uoa.gr
FU European Union (ESF); Greek national funds through the Operational Program "Human Resources Development, Education and Lifelong Learning," project title "Immunohistochemical Investigation of Angiogenesis and Biological Behavior of Salivary Gland Tumours" [5007067]
CR Adams A, 2015, ONCOTARGET, V6, P26633, DOI 10.18632/oncotarget.5782
   Adams A, 2013, ORAL ONCOL, V49, P845, DOI 10.1016/j.oraloncology.2013.05.013
   Alame M, 2020, THERANOSTICS, V10, P4383, DOI 10.7150/thno.42986
   [Anonymous], 2017, WHO CLASSIFICATION T, V0, P0
   Arandkar S, 2018, P NATL ACAD SCI USA, V115, P6410, DOI 10.1073/pnas.1719076115
   Arolt C, 2020, CANCER IMMUNOL IMMUN, V69, P1363, DOI 10.1007/s00262-020-02551-6
   Beppu S, 2017, HISTOPATHOLOGY, V71, P305, DOI 10.1111/his.13226
   Besse B, 2016, ONCOIMMUNOLOGY, V5, P0, DOI 10.1080/2162402X.2015.1071008
   Binnewies M, 2018, NAT MED, V24, P541, DOI 10.1038/s41591-018-0014-x
   Bocci F, 2019, P NATL ACAD SCI USA, V116, P148, DOI 10.1073/pnas.1815345116
   Boon E, 2018, HEAD NECK-J SCI SPEC, V40, P605, DOI 10.1002/hed.25035
   Brkic FF, 2019, OR SURG OR MED OR PA, V127, P408, DOI 10.1016/j.oooo.2018.10.009
   Carlson ER, 2015, SALIVARY GLAND PATHO, V0, P0
   Chae YK, 2015, ONCOTARGET, V6, P37117, DOI 10.18632/oncotarget.5076
   Chang H, 2017, ONCOTARGETS THER, V10, P0
   Chau NG, 2012, ANN ONCOL, V23, P1562, DOI 10.1093/annonc/mdr522
   Chen AM, 2008, HEAD NECK-J SCI SPEC, V30, P2, DOI 10.1002/hed.20651
   Chen G, 2018, NATURE, V560, P382, DOI 10.1038/s41586-018-0392-8
   Choi S, 2008, CLIN CANCER RES, V14, P5081, DOI 10.1158/1078-0432.CCR-08-0245
   Cohen RB, 2018, AM J CLIN ONCOL-CANC, V41, P1083, DOI 10.1097/COC.0000000000000429
   Cordesmeyer R, 2020, ORAL ONCOL, V103, P0, DOI 10.1016/j.oraloncology.2020.104615
   Cristescu R, 2018, SCIENCE, V362, P197, DOI 10.1126/science.aar3593
   Dionne LK, 2015, J DENT RES, V94, P1524, DOI 10.1177/0022034515599766
   Erez N, 2010, CANCER CELL, V17, P135, DOI 10.1016/j.ccr.2009.12.041
   Fairweather M, 2016, CANCER RES, V76, P0, DOI 10.1158/1538-7445.SABCS15-P1-16-01
   FAYETTE J, 2019, J CLIN ONCOL S, V37, P0
   Ferrarotto R, 2017, J CLIN ONCOL, V35, P352, DOI 10.1200/JCO.2016.67.5264
   Foster CC, 2019, RADIAT ONCOL, V14, P0, DOI 10.1186/s13014-019-1222-3
   Fu M, 2019, MOL CANCER, V18, P0, DOI 10.1186/s12943-019-1001-7
   Fushimi C, 2018, ANN ONCOL, V29, P979, DOI 10.1093/annonc/mdx771
   Gong J, 2018, J IMMUNOTHER CANCER, V6, P0, DOI 10.1186/s40425-018-0316-z
   Guimaraes DM, 2016, ONCOTARGET, V7, P42447, DOI 10.18632/oncotarget.9884
   Gupta A, 2012, J IMMUNOL, V189, P558, DOI 10.4049/jimmunol.1200563
   Haderlein M, 2017, STRAHLENTHER ONKOL, V193, P961, DOI 10.1007/s00066-017-1196-8
   Harada K, 2018, BMC CANCER, V18, P0, DOI 10.1186/s12885-018-4069-3
   Havel JJ, 2019, NAT REV CANCER, V19, P133, DOI 10.1038/s41568-019-0116-x
   HELLMANN MD, 2018, CANC CELL, V33, P0
   Hodi FS, 2010, NEW ENGL J MED, V363, P711, DOI 10.1056/NEJMoa1003466
   Hou J, 2018, J ORAL PATHOL MED, V47, P144, DOI 10.1111/jop.12654
   Hui LL, 2015, CANCER LETT, V368, P7, DOI 10.1016/j.canlet.2015.07.039
   Jaspers HCJ, 2011, J CLIN ONCOL, V29, PE473, DOI 10.1200/JCO.2010.32.8351
   Jeske SS, 2019, EUR ARCH OTO-RHINO-L, V276, P1465, DOI 10.1007/s00405-019-05363-2
   Jhaveri KL, 2019, ANN ONCOL, V30, P1821, DOI 10.1093/annonc/mdz291
   Joyce JA, 2015, SCIENCE, V348, P74, DOI 10.1126/science.aaa6204
   Kalluri R, 2016, NAT REV CANCER, V16, P582, DOI 10.1038/nrc.2016.73
   Kanda T, 2017, CANCERS, V9, P0, DOI 10.3390/cancers9050043
   Kato Y, 2019, PLOS ONE, V14, P0, DOI 10.1371/journal.pone.0212513
   Ke KM, 2017, THERANOSTICS, V7, P4763, DOI 10.7150/thno.21694
   Kokkali S, 2020, ORAL ONCOL, V101, P0, DOI 10.1016/j.oraloncology.2019.07.002
   Kong J, 2018, CELL COMMUN ADHES, V24, P11, DOI 10.1080/15419061.2018.1464000
   Kurzrock R, 2020, ANN ONCOL, V31, P412, DOI 10.1016/j.annonc.2019.11.018
   Leach DA, 2015, ONCOTARGET, V6, P16135, DOI 10.18632/oncotarget.3873
   Li BT, 2019, J CLIN ONCOL, V37, P0, DOI 10.1200/JCO.2019.37.15_suppl.6001
   Li J, 2016, PLOS ONE, V11, P0, DOI 10.1371/journal.pone.0150247
   Lim SY, 2016, ONCOTARGET, V7, P28697, DOI 10.18632/oncotarget.7376
   Limaye SA, 2013, ONCOLOGIST, V18, P294, DOI 10.1634/theoncologist.2012-0369
   Linxweiler M, 2020, CLIN CANCER RES, V26, P2859, DOI 10.1158/1078-0432.CCR-19-3758
   Liu HY, 2017, CANCER LETT, V411, P182, DOI 10.1016/j.canlet.2017.09.022
   Machado A, 2020, CANCER RES, V80, P0, DOI 10.1158/1538-7445.SABCS19-P4-15-05
   McAllister MJ, 2019, TRANSL RES, V206, P91, DOI 10.1016/j.trsl.2018.11.004
   Mittal SK, 2015, CURR OPIN IMMUNOL, V34, P22, DOI 10.1016/j.coi.2014.12.009
   Mori Y, 2005, STEREOT FUNCT NEUROS, V83, P202, DOI 10.1159/000091084
   Morse MA, 2005, J TRANSL MED, V3, P0, DOI 10.1186/1479-5876-3-9
   Mosconi C, 2019, ORAL ONCOL, V88, P95, DOI 10.1016/j.oraloncology.2018.11.028
   Mosconi C, 2017, ARCH ORAL BIOL, V83, P55, DOI 10.1016/j.archoralbio.2017.07.004
   Mukaigawa T, 2016, J SURG ONCOL, V114, P36, DOI 10.1002/jso.24266
   Nakano T, 2019, ORAL ONCOL, V90, P30, DOI 10.1016/j.oraloncology.2019.01.015
   Nance MA, 2008, CANCER, V113, P2082, DOI 10.1002/cncr.23825
   Ngambenjawong C, 2017, ADV DRUG DELIVER REV, V114, P206, DOI 10.1016/j.addr.2017.04.010
   Park JM, 2010, CANCER CELL, V18, P9, DOI 10.1016/j.ccr.2010.06.010
   Pathria P, 2019, TRENDS IMMUNOL, V40, P310, DOI 10.1016/j.it.2019.02.003
   Perissinotti AJ, 2013, ANTICANCER RES, V33, P2587
   Pillai RN, 2018, CANCER-AM CANCER SOC, V124, P271, DOI 10.1002/cncr.31043
   Poggio M, 2019, CELL, V177, P414, DOI 10.1016/j.cell.2019.02.016
   Raggi C, 2016, ONCOGENE, V35, P671, DOI 10.1038/onc.2015.132
   Riabov V, 2014, FRONT PHYSIOL, V5, P0, DOI 10.3389/fphys.2014.00075
   Ross JS, 2017, ANN ONCOL, V28, Pv403, DOI 10.1093/annonc/mdx376
   Rozali EN, 2012, CLIN DEV IMMUNOL, V0, P0, DOI DOI 10.1155/2012/656340
   Ruivo CF, 2017, CANCER RES, V77, P6480, DOI 10.1158/0008-5472.CAN-17-0994
   Santos AM, 2009, J CLIN INVEST, V119, P3613, DOI 10.1172/JCI38988
   Sato F, 2018, J ORAL PATHOL MED, V47, P683, DOI 10.1111/jop.12722
   Schvartsman G, 2019, HEAD NECK-J SCI SPEC, V41, P239, DOI 10.1002/hed.25468
   Scott AM, 2003, CLIN CANCER RES, V9, P1639
   Shi Y, 2015, J IMMUNOL, V194, P4379, DOI 10.4049/jimmunol.1402891
   Shieh YS, 2009, ANN SURG ONCOL, V16, P751, DOI 10.1245/s10434-008-0259-6
   Sridharan V, 2016, CANCER IMMUNOL RES, V4, P679, DOI 10.1158/2326-6066.CIR-16-0031
   Tai YL, 2018, CANCER SCI, V109, P2364, DOI 10.1111/cas.13697
   Takahashi H, 2019, J CLIN ONCOL, V37, P125, DOI 10.1200/JCO.18.00545
   Tanegashima T, 2019, CLIN CANCER RES, V25, P4808, DOI 10.1158/1078-0432.CCR-18-3991
   Tapias LF, 2019, EUR J CARDIO-THORAC, V55, P691, DOI 10.1093/ejcts/ezy370
   TCHEKMEDYIAN V, 2019, J CLIN ONCOL S, V37, P0
   Tchekmedyian V, 2019, J CLIN ONCOL, V37, P0, DOI 10.1200/JCO.18.01859
   Thorsson V, 2019, IMMUNITY, V51, P411, DOI 10.1016/j.immuni.2019.08.004
   Tonon G, 2003, NAT GENET, V33, P208, DOI 10.1038/ng1083
   Ueta E, 1998, ORAL ONCOL, V34, P105, DOI 10.1016/S1368-8375(97)00063-8
   van Boxtel W, 2017, ORAL ONCOL, V72, P198, DOI 10.1016/j.oraloncology.2017.06.023
   Veit JA, 2016, HEAD NECK-J SCI SPEC, V38, P1008, DOI 10.1002/hed.24403
   Wang CY, 2018, HUM PATHOL, V82, P131, DOI 10.1016/j.humpath.2018.07.024
   Wang QF, 2019, NAT COMMUN, V10, P0, DOI 10.1038/s41467-019-11729-1
   Warner KA, 2018, ORAL ONCOL, V87, P21, DOI 10.1016/j.oraloncology.2018.10.012
   WEE DTH, 2012, J LARYNGOL OTOL S2, V126, P0
   Witte HM, 2020, CANCERS, V12, P0, DOI 10.3390/cancers12040873
   XU B, 2019, HISTOPATHOLOGY 1002, V75, P0, DOI 10.1111/HIS.13944
   Xu M, 2015, J IMMUNOL, V194, P4997, DOI 10.4049/jimmunol.1402603
   Xu M, 2012, PROTEIN CELL, V3, P441, DOI 10.1007/s13238-012-2044-3
   Xu ZL, 2019, ONCOL LETT, V18, P4082, DOI 10.3892/ol.2019.10740
   Yamamoto N, 2014, AM J OTOLARYNG, V35, P731, DOI 10.1016/j.amjoto.2014.07.007
   Yamashita K, 2019, BRIT J CANCER, V121, P278, DOI 10.1038/s41416-019-0515-5
   Yang ZH, 2019, FRONT ONCOL, V9, P0, DOI 10.3389/fonc.2019.00231
   Yearley JH, 2017, CLIN CANCER RES, V23, P3158, DOI 10.1158/1078-0432.CCR-16-1761
   Zhao SG, 2019, JNCI-J NATL CANCER I, V111, P301, DOI 10.1093/jnci/djy141
   Zou WP, 2016, SCI TRANSL MED, V8, P0, DOI 10.1126/scitranslmed.aad7118
NR 113
TC 10
Z9 10
U1 2
U2 12
PU TAYLOR & FRANCIS LTD
PI ABINGDON
PA 2-4 PARK SQUARE, MILTON PARK, ABINGDON OR14 4RN, OXON, ENGLAND
SN 1472-8222
EI 1744-7631
J9 EXPERT OPIN THER TAR
JI Expert Opin. Ther. Targets
PD OCT 2
PY 2020
VL 24
IS 10
BP 1047
EP 1059
DI 10.1080/14728222.2020.1804863
EA AUG 2020
PG 13
WC Pharmacology & Pharmacy
SC Pharmacology & Pharmacy
GA OK5AZ
UT WOS:000564027600001
PM 32744127
DA 2023-09-23
ER

PT J
AU Pausch, TM
   Aue, E
   Wirsik, NM
   Valls, AF
   Shen, Y
   Radhakrishnan, P
   Hackert, T
   Schneider, M
   Schmidt, T
AF Pausch, Thomas M.
   Aue, Elisa
   Wirsik, Naita M.
   Valls, Aida Freire
   Shen, Ying
   Radhakrishnan, Praveen
   Hackert, Thilo
   Schneider, Martin
   Schmidt, Thomas
TI Metastasis-associated fibroblasts promote angiogenesis in metastasized pancreatic cancer via the CXCL8 and the CCL2 axes
SO SCIENTIFIC REPORTS
LA English
DT Article
ID endothelial growth-factor; stellate cells; in-vitro; interleukin-8 expression; inflammatory cytokines; stromal biology; progression; microenvironment; inhibitor; carcinoma
AB The characteristic desmoplastic stroma of pancreatic ductal adenocarcinoma (PDAC) is a key contributor to its lethality. This stromal microenvironment is populated by cancer-associated fibroblasts (CAFs) that interact with cancer cells to drive progression and chemo-resistance. Research has focused on CAFs in the primary tumour but not in metastases, calling into question the role of analogous metastasis-associated fibroblasts (MAFs). We infer a role of MAFs in murine hepatic metastases following untargeted treatment with the anti-angiogenic drug sunitinib in vivo. Treated metastases were smaller and had fewer stromal cells, but were able to maintain angiogenesis and metastasis formation in the liver. Furthermore, sunitinib was ineffective at reducing MAFs alongside other stromal cells. We speculate that cancer cells interact with MAFs to maintain angiogenesis and tumour progression. Thus, we tested interactions between metastatic pancreatic cancer cells and fibroblasts using in vitro co-culture systems. Co-cultures enhanced fibroblast proliferation and induced angiogenesis. We identify carcinoma-educated fibroblasts as the source of angiogenesis via secretions of CXCL8 (aka IL-8) and CCL2 (aka MCP-1). Overall, we demonstrate that metastasis-associated fibroblasts have potential as a therapeutic target and highlight the CXCL8 and CCL2 axes for further investigation.
C1 [Pausch, Thomas M.; Aue, Elisa; Wirsik, Naita M.; Valls, Aida Freire; Shen, Ying; Radhakrishnan, Praveen; Hackert, Thilo; Schneider, Martin; Schmidt, Thomas] Heidelberg Univ Hosp, Dept Gen Visceral & Transplantat Surg, Heidelberg, Germany.
C3 Ruprecht Karls University Heidelberg
RP Schmidt, T (通讯作者)，Heidelberg Univ Hosp, Dept Gen Visceral & Transplantat Surg, Heidelberg, Germany.
EM thomas.schmidt1@med.uni-heidelberg.de
FU "Stiftung Krebs-und Scharlachforschung Mannheim" foundation; Baden-Wuerttemberg Ministry of Science, Research and Arts; Ruprecht-Karls-Universitaet Heidelberg
CR Addison CL, 2000, J IMMUNOL, V165, P5269, DOI 10.4049/jimmunol.165.9.5269
   Ahn KS, 2018, SURG ONCOL, V27, P61, DOI 10.1016/j.suronc.2017.11.008
   Allam A, 2017, PANCREATOLOGY, V17, P514, DOI 10.1016/j.pan.2017.05.390
   [Anonymous], 2018, CA-CANCER J CLIN, V0, P0, DOI DOI 10.3322/caac.21551
   [Anonymous], 2004, BIOSPEKTRUM, V0, P0
   [Anonymous], 2012, PANCREATIC CANC TUMO, V0, P0
   Apte MV, 2015, PANCREATOLOGY, V15, PS32, DOI 10.1016/j.pan.2015.02.013
   Apte MV, 1999, GUT, V44, P534, DOI 10.1136/gut.44.4.534
   Bailey JM, 2008, CLIN CANCER RES, V14, P5995, DOI 10.1158/1078-0432.CCR-08-0291
   BAILEY JM, 2012, PANCREATIC CANC TUMO, V0, P0
   Brieger J, 2005, ORL-J OTO-RHIN-LARYN, V67, P119, DOI 10.1159/000085171
   Casanovas O, 2005, CANCER CELL, V8, P299, DOI 10.1016/j.ccr.2005.09.005
   Chen LY, 2014, SCI REP-UK, V4, P0, DOI 10.1038/srep05911
   Chu GC, 2007, J CELL BIOCHEM, V101, P887, DOI 10.1002/jcb.21209
   CORBETT TH, 1984, CANCER RES, V44, P717
   Ebos JML, 2009, CANCER CELL, V15, P232, DOI 10.1016/j.ccr.2009.01.021
   Erkan M, 2007, GASTROENTEROLOGY, V132, P1447, DOI 10.1053/j.gastro.2007.01.031
   Feig C, 2012, CLIN CANCER RES, V18, P4266, DOI 10.1158/1078-0432.CCR-11-3114
   Franco OE, 2010, SEMIN CELL DEV BIOL, V21, P33, DOI 10.1016/j.semcdb.2009.10.010
   Fujioka S, 2001, CANCER, V92, P1788, DOI 10.1002/1097-0142(20011001)92:7<1788::AID-CNCR1695>3.0.CO;2-Z
   Galvez BG, 2005, J BIOL CHEM, V280, P1292, DOI 10.1074/jbc.M408673200
   Goddard ET, 2016, JOVE-J VIS EXP, V0, P0, DOI DOI 10.3791/54903
   Grimm S, 2015, EXP CELL RES, V335, P1, DOI 10.1016/j.yexcr.2015.04.001
   Hessmann E, 2018, GUT, V67, P497, DOI 10.1136/gutjnl-2016-311954
   Hetheridge C, 2011, BIOCHEM SOC T, V39, P1597, DOI 10.1042/BST20110738
   Hidalgo M, 2010, NEW ENGL J MED, V362, P1605, DOI 10.1056/NEJMra0901557
   Hwang RF, 2008, CANCER RES, V68, P918, DOI 10.1158/0008-5472.CAN-07-5714
   Jacobetz MA, 2013, GUT, V62, P112, DOI 10.1136/gutjnl-2012-302529
   Kadaba R, 2013, J PATHOL, V230, P107, DOI 10.1002/path.4172
   Ko AH, 2016, PANCREAS, V45, P370, DOI 10.1097/MPA.0000000000000458
   KOCH AE, 1992, SCIENCE, V258, P1798, DOI 10.1126/science.1281554
   Komar G, 2009, CLIN CANCER RES, V15, P5511, DOI 10.1158/1078-0432.CCR-09-0414
   Kudo-Saito C, 2009, CANCER CELL, V15, P195, DOI 10.1016/j.ccr.2009.01.023
   Lafaro KJ, 2019, AM J PATHOL, V189, P44, DOI 10.1016/j.ajpath.2018.09.009
   Le A, 2012, CLIN CANCER RES, V18, P4285, DOI 10.1158/1078-0432.CCR-12-0041
   Lenk L, 2018, ONCOIMMUNOLOGY, V7, P0, DOI 10.1080/2162402X.2017.1368603
   Li Aihua, 2005, ANGIOGENESIS, V8, P63, DOI 10.1007/s10456-005-5208-4
   Li CX, 2020, PANCREAS, V49, P120, DOI 10.1097/MPA.0000000000001464
   Liou GY, 2017, J IMMUNOL RES, V2017, P0, DOI 10.1155/2017/7979637
   Liou GY, 2017, CELL REP, V19, P1322, DOI 10.1016/j.celrep.2017.04.052
   Mahaseth H, 2013, PANCREAS, V42, P1311, DOI 10.1097/MPA.0b013e31829e2006
   Martin D, 2009, J BIOL CHEM, V284, P6038, DOI 10.1074/jbc.C800207200
   Martinez-Bosch N, 2016, ONCOTARGET, V7, P48265, DOI 10.18632/oncotarget.10199
   Matsuo Y, 2004, PANCREAS, V28, P344, DOI 10.1097/00006676-200404000-00025
   Matsuo Y, 2012, CURR PHARM DES, V0, P0
   Matsuo Y, 2009, INT J CANCER, V125, P1027, DOI 10.1002/ijc.24383
   Mews P, 2002, GUT, V50, P535, DOI 10.1136/gut.50.4.535
   Monti P, 2004, VIRCHOWS ARCH, V445, P236, DOI 10.1007/s00428-004-1053-x
   Monti P, 2003, CANCER RES, V63, P7451
   Neesse A, 2011, GUT, V60, P861, DOI 10.1136/gut.2010.226092
   Nielsen MFB, 2016, WORLD J GASTROENTERO, V22, P2678, DOI 10.3748/wjg.v22.i9.2678
   Nizri E, 2019, PANCREAS, V48, P367, DOI 10.1097/MPA.0000000000001261
   Ozdemir BC, 2014, CANCER CELL, V25, P719, DOI 10.1016/j.ccr.2014.04.005
   Ohata Y, 2018, PLOS ONE, V13, P0, DOI 10.1371/journal.pone.0191865
   Ohlund D, 2017, J EXP MED, V214, P579, DOI 10.1084/jem.20162024
   Olive KP, 2009, SCIENCE, V324, P1457, DOI 10.1126/science.1171362
   Paez-Ribes M, 2009, CANCER CELL, V15, P220, DOI 10.1016/j.ccr.2009.01.027
   Provenzano PP, 2012, CANCER CELL, V21, P418, DOI 10.1016/j.ccr.2012.01.007
   Rhim AD, 2014, CANCER CELL, V25, P735, DOI 10.1016/j.ccr.2014.04.021
   Ryan DP, 2014, NEW ENGL J MED, V371, P1039, DOI 10.1056/NEJMra1404198
   Shi HJ, 2016, J CANCER RES CLIN, V142, P1137, DOI 10.1007/s00432-015-2024-0
   STRIETER RM, 1992, AM J PATHOL, V141, P1279
   Summy JM, 2005, MOL CANCER THER, V4, P1900, DOI 10.1158/1535-7163.MCT-05-0171
   Takamori H, 2000, PANCREAS, V21, P52, DOI 10.1097/00006676-200007000-00051
   Trevino JG, 2005, CANCER RES, V65, P7214, DOI 10.1158/0008-5472.CAN-04-3858
   von Ahrens D, 2017, J HEMATOL ONCOL, V10, P0, DOI 10.1186/s13045-017-0448-5
   Vong Sylvia, 2011, GENES CANCER, V2, P1139, DOI 10.1177/1947601911423940
   WEIDNER N, 1991, NEW ENGL J MED, V324, P1, DOI 10.1056/NEJM199101033240101
   Welti JC, 2011, ONCOGENE, V30, P1183, DOI 10.1038/onc.2010.503
   Whatcott CJ, 2015, CLIN CANCER RES, V21, P3561, DOI 10.1158/1078-0432.CCR-14-1051
   Winter JM, 2006, J GASTROINTEST SURG, V10, P1199, DOI 10.1016/j.gassur.2006.08.018
   Xing F, 2010, FRONT BIOSCI-LANDMRK, V15, P166, DOI 10.2741/3613
   Yako YY, 2016, PLOS ONE, V11, P0, DOI 10.1371/journal.pone.0154016
   Yauch RL, 2008, NATURE, V455, P406, DOI 10.1038/nature07275
   Zhang Y, 2015, EXP HEMATOL ONCOL, V4, P0, DOI 10.1186/s40164-015-0025-y
NR 75
TC 48
Z9 50
U1 1
U2 15
PU NATURE PUBLISHING GROUP
PI LONDON
PA MACMILLAN BUILDING, 4 CRINAN ST, LONDON N1 9XW, ENGLAND
SN 2045-2322
EI 
J9 SCI REP-UK
JI Sci Rep
PD MAR 25
PY 2020
VL 10
IS 1
BP 
EP 
DI 10.1038/s41598-020-62416-x
PG 12
WC Multidisciplinary Sciences
SC Science & Technology - Other Topics
GA NA7RR
UT WOS:000560014500002
PM 32214219
DA 2023-09-23
ER

PT J
AU Miyazaki, Y
   Oda, T
   Mori, N
   Kida, YS
AF Miyazaki, Yoshihiro
   Oda, Tatsuya
   Mori, Nobuhito
   Kida, Yasuyuki S.
TI Adipose-derived mesenchymal stem cells differentiate into pancreatic cancer-associated fibroblastsin vitro
SO FEBS OPEN BIO
LA English
DT Article
DE adipose; cancer-associated fibroblast; heterogeneity; mesenchymal stem cell; pancreatic ductal adenocarcinoma; tumor microenvironment
ID breast-cancer; myofibroblasts; progression; exosm
AB Cancer-associated fibroblasts (CAFs) are key components of the dense, proliferating stroma observed in pancreatic ductal adenocarcinoma (PDAC), and CAF subpopulations drive tumor heterogeneity and play a major role in PDAC progression and drug resistance. CAFs consist of heterogenous subpopulations such as myoblastic CAF (myCAF) and inflammatory CAF (iCAF), and each has distinct essential roles. However, it is not clear how CAF subpopulations are formed in PDAC. Adipose-derived MSCs (AD-MSCs), which possess a high multilineage potential and self-renewal capacity, are reported to be one of thein vivoCAF sources. Here, we aimed to investigate whether AD-MSCs can act as precursors for CAFsin vitro. We recorded morphological features and collected omics data from twoin vitroco-culture models for recapitulating clinical PDAC. Additionally, we tested the advantages of the co-culture model in terms of accurately modeling morphology and CAF heterogeneity. We showed that AD-MSCs differentiate into two distinct CAF subpopulations: Direct contact co-culture with PDAC cell line Capan-1 induced differentiation into myCAFs and iCAFs, while indirect co-culture induced differentiation into only iCAFs. Using these co-culture systems, we also identified novel CAF markers that may be helpful for elucidating the mechanisms of CAFs in the tumor microenvironment (TME). In conclusion, AD-MSCs can differentiate into distinct CAF subtypes depending on the different co-culture conditionsin vitro, and the identification of potential CAF markers may aid in future investigations of the mechanisms underlying the role of CAFs in the TME.
C1 [Miyazaki, Yoshihiro; Oda, Tatsuya] Univ Tsukuba, Fac Med, Dept Gastrointestinal & Hepatobiliary Pancreat Su, Tsukuba, Ibaraki, Japan.
   [Miyazaki, Yoshihiro; Mori, Nobuhito; Kida, Yasuyuki S.] Natl Inst Adv Ind Sci & Technol, Cellular & Mol Biotechnol Res Inst, Cent 5-41,Higashi 1-1-1, Tsukuba, Ibaraki 3058565, Japan.
   [Kida, Yasuyuki S.] Natl Inst Adv Ind Sci & Technol, Adv Photon & Biosensing Open Innovat Lab, Tsukuba, Ibaraki, Japan.
C3 University of Tsukuba; National Institute of Advanced Industrial Science & Technology (AIST); National Institute of Advanced Industrial Science & Technology (AIST)
RP Kida, YS (通讯作者)，Natl Inst Adv Ind Sci & Technol, Cellular & Mol Biotechnol Res Inst, Cent 5-41,Higashi 1-1-1, Tsukuba, Ibaraki 3058565, Japan.
EM y-kida@aist.go.jp
FU JSPS KAKENHI [JP15H04924, JP25670567]; AMED [JP18be0304401j0002]; Astellas Foundation for Research on Metabolic Disorders Foundation
CR Akashi Y, 2013, PANCREAS, V42, P1275, DOI 10.1097/MPA.0b013e318296f866
   Cho JA, 2012, INT J ONCOL, V40, P130, DOI 10.3892/ijo.2011.1193
   Cho JA, 2011, GYNECOL ONCOL, V123, P379, DOI 10.1016/j.ygyno.2011.08.005
   Delitto D, 2015, AM J PATHOL, V185, P1297, DOI 10.1016/j.ajpath.2015.01.016
   Desmouliere A, 2004, INT J DEV BIOL, V48, P509, DOI 10.1387/ijdb.041802ad
   Dobin A, 2013, BIOINFORMATICS, V29, P15, DOI 10.1093/bioinformatics/bts635
   Elyada E, 2019, CANCER DISCOV, V9, P1102, DOI 10.1158/2159-8290.CD-19-0094
   Feig C, 2012, CLIN CANCER RES, V18, P4266, DOI 10.1158/1078-0432.CCR-11-3114
   Ge SX, 2018, BMC BIOINFORMATICS, V19, P0, DOI 10.1186/s12859-018-2486-6
   Han HJ, 2020, J AM CHEM SOC, V142, P4944, DOI 10.1021/jacs.0c00650
   Huang DW, 2009, NAT PROTOC, V4, P44, DOI 10.1038/nprot.2008.211
   Huang DW, 2009, NUCLEIC ACIDS RES, V37, P1, DOI 10.1093/nar/gkn923
   Incio J, 2016, CANCER DISCOV, V6, P852, DOI 10.1158/2159-8290.CD-15-1177
   Ishihara S, 2017, CANCER RES, V77, P6179, DOI 10.1158/0008-5472.CAN-17-0569
   Ishii G, 2003, BIOCHEM BIOPH RES CO, V309, P232, DOI 10.1016/S0006-291X(03)01544-4
   Kalluri R, 2016, NAT REV CANCER, V16, P582, DOI 10.1038/nrc.2016.73
   Karnoub AE, 2007, NATURE, V449, P557, DOI 10.1038/nature06188
   Kidd S, 2012, PLOS ONE, V7, P0, DOI 10.1371/journal.pone.0030563
   Koikawa K, 2018, CANCER LETT, V425, P65, DOI 10.1016/j.canlet.2018.03.031
   Lambrechts D, 2018, NAT MED, V24, P1277, DOI 10.1038/s41591-018-0096-5
   Li B, 2011, BMC BIOINFORMATICS, V12, P0, DOI 10.1186/1471-2105-12-323
   Moir JAG, 2015, SURG ONCOL, V24, P232, DOI 10.1016/j.suronc.2015.05.002
   Neuzillet C, 2019, J PATHOL, V248, P51, DOI 10.1002/path.5224
   Ohlund D, 2017, J EXP MED, V214, P579, DOI 10.1084/jem.20162024
   Okumura T, 2019, INT J CANCER, V144, P1401, DOI 10.1002/ijc.31775
   Qin DD, 2018, J CELL MOL MED, V22, P4709, DOI 10.1111/jcmm.13715
   Ribeiro R, 2012, J EXP CLIN CANC RES, V31, P0, DOI 10.1186/1756-9966-31-32
   RONNOVJESSEN L, 1995, J CLIN INVEST, V95, P859, DOI 10.1172/JCI117736
   Sherman MH, 2014, CELL, V159, P80, DOI 10.1016/j.cell.2014.08.007
   Shi Y, 2019, NATURE, V569, P131, DOI 10.1038/s41586-019-1130-6
   Siegel RL, 2017, CA-CANCER J CLIN, V67, P7, DOI 10.3322/caac.21387
   Sugii S, 2011, NAT PROTOC, V6, P0, DOI 10.1038/nprot.2010.199
   Tang HJ, 2020, CARCINOGENESIS, V41, P182, DOI 10.1093/carcin/bgz083
   Tjomsland V, 2011, CLIN DEV IMMUNOL, V0, P0, DOI DOI 10.1155/2011/212810
   Visweswaran M, 2018, CANCER MICROENVIRON, V11, P71, DOI 10.1007/s12307-018-0210-8
   Wu L, 2020, CELL DEATH DIS, V11, P0, DOI 10.1038/s41419-020-2426-z
   Zhang Y, 2009, CANCER RES, V69, P5259, DOI 10.1158/0008-5472.CAN-08-3444
   Zhang YQ, 2013, CANCER RES, V73, P6359, DOI 10.1158/0008-5472.CAN-13-1558-T
NR 38
TC 29
Z9 29
U1 0
U2 15
PU WILEY
PI HOBOKEN
PA 111 RIVER ST, HOBOKEN 07030-5774, NJ USA
SN 2211-5463
EI 
J9 FEBS OPEN BIO
JI FEBS Open Bio
PD NOV 15
PY 2020
VL 10
IS 11
BP 2268
EP 2281
DI 10.1002/2211-5463.12976
EA OCT 2020
PG 14
WC Biochemistry & Molecular Biology
SC Biochemistry & Molecular Biology
GA OK1JD
UT WOS:000579637500001
PM 32931156
DA 2023-09-23
ER

PT J
AU Miyashita, N
   Horie, M
   Suzuki, HI
   Saito, M
   Mikami, Y
   Okuda, K
   Boucher, RC
   Suzukawa, M
   Hebisawa, A
   Saito, A
   Nagase, T
AF Miyashita, Naoya
   Horie, Masafumi
   Suzuki, Hiroshi, I
   Saito, Minako
   Mikami, Yu
   Okuda, Kenichi
   Boucher, Richard C.
   Suzukawa, Maho
   Hebisawa, Akira
   Saito, Akira
   Nagase, Takahide
TI FOXL1 Regulates Lung Fibroblast Function via Multiple Mechanisms
SO AMERICAN JOURNAL OF RESPIRATORY CELL AND MOLECULAR BIOLOGY
LA English
DT Article
DE fibroblast; FOXL1; cap analysis of gene expression; super-enhancer; idiopathic pulmonary fibrosis
ID cancer-associated fibroblasts; pulmonary-fibrosis; super-enhancers; cell identity; stem-cells; growth; diversity; targets; hippo
AB Fibroblasts provide a structural framework for multiple organs and are essential for wound repair and fibrotic processes. Here, we demonstrate functional roles of FOXL1 (forkhead box L1), a transcription factor that characterizes the pulmonary origin of lung fibroblasts. We detected high FOXL1 transcripts associated with DNA hypomethylation and super-enhancer formation in lung fibroblasts, which is in contrast with fibroblasts derived from other organs. RNA in situ hybridization and immunohistochemistry in normal lung tissue indicated that FOXL1 mRNA and protein are expressed in submucosal interstitial cells together with airway epithelial cells. Transcriptome analysis revealed that FOXL1 could control a broad array of genes that potentiate fibroblast function, including TAZ (transcriptional coactivator with PDZ-binding motif)/YAP (Yes-associated protein) signature genes and PDGFR alpha (platelet-derived growth factor receptor-alpha). FOXL1 silencing in lung fibroblasts attenuated cell growth and collagen gel contraction capacity, underscoring the functional importance of FOXL1 in fibroproliferative reactions. Of clinical importance, increased FOXL1 mRNA expression was found in fibroblasts of idiopathic pulmonary fibrosis lung tissue. Our observations suggest that FOXL1 regulates multiple functional aspects of lung fibroblasts as a key transcription factor and is involved in idiopathic pulmonary fibrosis pathogenesis.
C1 [Miyashita, Naoya; Saito, Minako; Mikami, Yu; Okuda, Kenichi; Saito, Akira; Nagase, Takahide] Univ Tokyo, Dept Resp Med, Grad Sch Med, Tokyo, Japan.
   [Saito, Akira] Univ Tokyo, Div Hlth Serv Promot, Tokyo, Japan.
   [Horie, Masafumi] Osaka Univ, Grad Sch Med, Dept Canc Genome Informat, Osaka, Japan.
   [Suzuki, Hiroshi, I] MIT, David H Koch Inst Integrat Canc Res, 77 Massachusetts Ave, Cambridge, MA 02139 USA.
   [Suzuki, Hiroshi, I] Nagoya Univ, Ctr Neurol Dis & Canc, Grad Sch Med, Div Mol Oncol, Nagoya, Aichi, Japan.
   [Mikami, Yu; Okuda, Kenichi; Boucher, Richard C.] Univ N Carolina, Marsico Lung Inst, Cyst Fibrosis Res Ctr, Chapel Hill, NC 27515 USA.
   [Suzukawa, Maho; Hebisawa, Akira] Natl Hosp Org Tokyo Natl Hosp, Tokyo, Japan.
C3 University of Tokyo; University of Tokyo; Osaka University; Massachusetts Institute of Technology (MIT); Nagoya University; University of North Carolina; University of North Carolina Chapel Hill
RP Saito, A (通讯作者)，Univ Tokyo, Grad Sch Med, Dept Resp Med, Bunkyo Ku, 7-3-1 Hongo, Tokyo 1130033, Japan.
EM asaitou-tky@umin.ac.jp
FU JSPS (Japanese Society for the Promotion of Science) KAKENHI [19K23981, 18K08170, 16H02653]; Cystic Fibrosis Foundation [OKUDA19I0]; Cystic Fibrosis Research Incorporation; Grants-in-Aid for Scientific Research [19K23981, 16H02653, 18K08170] Funding Source: KAKEN
CR Aoki R, 2016, CELL MOL GASTROENTER, V2, P175, DOI 10.1016/j.jcmgh.2015.12.004
   Barkauskas CE, 2013, J CLIN INVEST, V123, P3025, DOI 10.1172/JCI68782
   Bostrom H, 2002, DEV DYNAM, V223, P155, DOI 10.1002/dvdy.1225
   Chang HY, 2002, P NATL ACAD SCI USA, V99, P12877, DOI 10.1073/pnas.162488599
   Chung MI, 2018, DEVELOPMENT, V145, P0, DOI 10.1242/dev.163014
   Cordenonsi M, 2011, CELL, V147, P759, DOI 10.1016/j.cell.2011.09.048
   Dong YY, 2015, J EXP MED, V212, P235, DOI 10.1084/jem.20121878
   Dunham I, 2012, NATURE, V489, P57, DOI 10.1038/nature11247
   Forrest ARR, 2014, NATURE, V507, P462, DOI 10.1038/nature13182
   Green J, 2016, AM J RESP CELL MOL, V54, P532, DOI 10.1165/rcmb.2015-0095OC
   Hinz B, 2012, AM J PATHOL, V180, P1340, DOI 10.1016/j.ajpath.2012.02.004
   Hnisz D, 2013, CELL, V155, P934, DOI 10.1016/j.cell.2013.09.053
   Horie M, 2018, AM J PHYSIOL-LUNG C, V314, PL177, DOI 10.1152/ajplung.00193.2017
   Horie M, 2016, SCI REP-UK, V6, P0, DOI 10.1038/srep33666
   Horie M, 2014, EXP LUNG RES, V40, P222, DOI 10.3109/01902148.2014.900155
   Horie M, 2012, BIOCHEM BIOPH RES CO, V423, P158, DOI 10.1016/j.bbrc.2012.05.104
   Hrycaj SM, 2018, P NATL ACAD SCI USA, V115, PE10605, DOI 10.1073/pnas.1807067115
   Hussein MM, 2018, DEV BIOL, V443, P137, DOI 10.1016/j.ydbio.2018.09.010
   Kaestner KH, 1996, DEVELOPMENT, V122, P1751
   Kaestner KH, 1997, GENE DEV, V11, P1583, DOI 10.1101/gad.11.12.1583
   Kaestner KH, 2019, CELL MOL GASTROENTER, V8, P111, DOI 10.1016/j.jcmgh.2019.04.001
   Kato K, 2020, AM J RESP CELL MOL, V62, P633, DOI 10.1165/rcmb.2019-0092OC
   Koli K, 2006, AM J PATHOL, V169, P61, DOI 10.2353/ajpath.2006.051263
   Kondo A, 2019, DEVELOPMENT, V146, P0, DOI 10.1242/dev.175018
   Kulkarni T, 2016, AM J PHYSIOL-LUNG C, V311, PL185, DOI 10.1152/ajplung.00115.2016
   Kulkarni T, 2016, AM J RESP CELL MOL, V54, P751, DOI 10.1165/rcmb.2015-0166PS
   Lehmann OJ, 2003, TRENDS GENET, V19, P339, DOI 10.1016/S0168-9525(03)00111-2
   Micke P, 2004, LUNG CANCER, V45, PS163, DOI 10.1016/j.lungcan.2004.07.977
   Nabhan AN, 2018, SCIENCE, V359, P1118, DOI 10.1126/science.aam6603
   Noguchi S, 2017, SCI REP-UK, V7, P0, DOI 10.1038/srep42595
   Noskovicova N, 2015, AM J RESP CELL MOL, V52, P263, DOI 10.1165/rcmb.2014-0294TR
   Okuda K, 2019, AM J RESP CRIT CARE, V199, P715, DOI 10.1164/rccm.201804-0734OC
   Ostman A, 2007, ADV CANCER RES, V97, P247, DOI 10.1016/S0065-230X(06)97011-0
   Peyser R, 2019, AM J RESP CELL MOL, V61, P74, DOI 10.1165/rcmb.2018-0313OC
   Popescu LM, 2011, CELL TISSUE RES, V345, P391, DOI 10.1007/s00441-011-1229-z
   Richeldi L, 2017, LANCET, V389, P1941, DOI 10.1016/S0140-6736(17)30866-8
   Robinson JT, 2011, NAT BIOTECHNOL, V29, P24, DOI 10.1038/nbt.1754
   Saito A, 2015, AM J PHYSIOL-LUNG C, V309, PL756, DOI 10.1152/ajplung.00238.2015
   Sanders YY, 2017, AM J RESP CELL MOL, V56, P50, DOI 10.1165/rcmb.2016-0034OC
   Schafer MJ, 2017, NAT COMMUN, V8, P0, DOI 10.1038/ncomms14532
   Shoshkes-Carmel M, 2018, NATURE, V557, P242, DOI 10.1038/s41586-018-0084-4
   Sloan CA, 2016, NUCLEIC ACIDS RES, V44, PD726, DOI 10.1093/nar/gkv1160
   Stuart T, 2019, CELL, V177, P1888, DOI 10.1016/j.cell.2019.05.031
   Subramanian A, 2005, P NATL ACAD SCI USA, V102, P15545, DOI 10.1073/pnas.0506580102
   Suzuki HI, 2017, CELL, V168, P1000, DOI 10.1016/j.cell.2017.02.015
   Tadokoro T, 2016, DEVELOPMENT, V143, P764, DOI 10.1242/dev.126656
   Thannickal VJ, 2014, J CLIN INVEST, V124, P4673, DOI 10.1172/JCI74368
   Uhlen M, 2015, SCIENCE, V347, P0, DOI 10.1126/science.1260419
   Whyte WA, 2013, CELL, V153, P307, DOI 10.1016/j.cell.2013.03.035
   Zepp JA, 2017, CELL, V170, P1134, DOI 10.1016/j.cell.2017.07.034
NR 50
TC 11
Z9 11
U1 1
U2 9
PU AMER THORACIC SOC
PI NEW YORK
PA 25 BROADWAY, 18 FL, NEW YORK, NY 10004 USA
SN 1044-1549
EI 1535-4989
J9 AM J RESP CELL MOL
JI Am. J. Respir. Cell Mol. Biol.
PD DEC 15
PY 2020
VL 63
IS 6
BP 831
EP 842
DI 10.1165/rcmb.2019-0396OC
PG 12
WC Biochemistry & Molecular Biology; Cell Biology; Respiratory System
SC Biochemistry & Molecular Biology; Cell Biology; Respiratory System
GA PA4ID
UT WOS:000595600600015
PM 32946266
DA 2023-09-23
ER

PT J
AU Meng, Q
   Luo, X
   Chen, JX
   Wang, D
   Chen, EG
   Zhang, W
   Zhang, GL
   Zhou, W
   Xu, JB
   Song, ZF
AF Meng, Qing
   Luo, Xin
   Chen, Jiaxin
   Wang, Di
   Chen, Engeng
   Zhang, Wei
   Zhang, Guolin
   Zhou, Wei
   Xu, Jianbin
   Song, Zhangfa
TI Unmasking carcinoma-associated fibroblasts: Key transformation player within the tumor microenvironment
SO BIOCHIMICA ET BIOPHYSICA ACTA-REVIEWS ON CANCER
LA English
DT Review
DE Carcinoma-associated fibroblasts; Tumor microenvironment; Extracellular matrix, immunomodulation
ID cancer-associated fibroblasts; epithelial-mesenchymal transition; pancreatic stellate cells; phase-ii trial; breast-cancer; colon-cancer; stromal fibroblasts; stem-cells; monoclonal-antibody; prostate-cancer
AB Fibroblasts have gained increasing attention in tissue desmoplasia, especially in tumors. Activated fibroblasts from various sources modulate matrix composition and stiffness associated with organ fibrosis as well as tumor progression. More importantly, cancer-associated fibroblasts (CAFs) interacts with both cancer cells and other stromal cells, providing a tumor-promoting microenvironment for tumor invasion and metastasis. However, CAF biology is not fully understood due to its heterogeneity. Here, we describe the main transforming cues that contribute to CAF activation and unveil the expanding CAF heterogeneity associated with tumor progression in multiple aspects. Finally, we summarize the prospective promising and challenging stroma-targeted anti-tumor strategies.
C1 [Meng, Qing; Luo, Xin; Chen, Jiaxin; Wang, Di; Chen, Engeng; Zhang, Wei; Zhang, Guolin; Zhou, Wei; Song, Zhangfa] Zhejiang Univ, Sir Run Run Shaw Hosp, Dept Colorectal Surg, Hangzhou, Peoples R China.
   [Meng, Qing; Luo, Xin; Chen, Jiaxin; Wang, Di; Zhang, Guolin; Xu, Jianbin; Song, Zhangfa] Zhejiang Prov Key Lab Biol Treatment, Hangzhou, Peoples R China.
C3 Zhejiang University
RP Zhou, W; Song, ZF (通讯作者)，Zhejiang Univ, Sir Run Run Shaw Hosp, Dept Colorectal Surg, Hangzhou, Peoples R China.; Xu, JB (通讯作者)，Zhejiang Prov Key Lab Biol Treatment, Hangzhou, Peoples R China.
EM weizhou_srrsh@zju.edu.cn; xu9709426@126.com; songzhangfa@zju.edu.cn
FU National Natural Science Foundation of China [81771502, 81701820]; Natural Science Foundation of Zhejiang Province [LH19H160001, LY20H180014]; Department of Health of Zhejiang Province [2018KY473, 2018PY-0250]
CR Achyut BR, 2013, PLOS GENET, V9, P0, DOI 10.1371/journal.pgen.1003251
   Albrengues J, 2015, NAT COMMUN, V6, P0, DOI 10.1038/ncomms10204
   Albrengues J, 2014, CELL REP, V7, P1664, DOI 10.1016/j.celrep.2014.04.036
   Alspach E, 2014, CANCER DISCOV, V4, P716, DOI 10.1158/2159-8290.CD-13-0743
   Alspach Elise, 2013, CRITICAL REVIEWS IN ONCOGENESIS, V18, P549
   Amakye D, 2013, NAT MED, V19, P1410, DOI 10.1038/nm.3389
   Amatangelo MD, 2005, AM J PATHOL, V167, P475, DOI 10.1016/S0002-9440(10)62991-4
   Amendola PG, 2019, CANCERS, V11, P0, DOI 10.3390/cancers11050729
   Astin JW, 2010, NAT CELL BIOL, V12, P1194, DOI 10.1038/ncb2122
   Attieh Y, 2017, J CELL BIOL, V216, P3509, DOI 10.1083/jcb.201702033
   Bacman D, 2007, BMC CANCER, V7, P0, DOI 10.1186/1471-2407-7-156
   Balsamo M, 2009, P NATL ACAD SCI USA, V106, P20847, DOI 10.1073/pnas.0906481106
   Banerjee J, 2014, ONCOGENE, V33, P4924, DOI 10.1038/onc.2013.431
   Barbazan J, 2019, CURR OPIN CELL BIOL, V56, P71, DOI 10.1016/j.ceb.2018.09.002
   Barcellos-de-Souza P, 2016, STEM CELLS, V34, P2536, DOI 10.1002/stem.2412
   Barth PJ, 2002, VIRCHOWS ARCH, V440, P298, DOI 10.1007/s004280100530
   Bartoschek M, 2018, NAT COMMUN, V9, P0, DOI 10.1038/s41467-018-07582-3
   Beck AH, 2008, LAB INVEST, V88, P591, DOI 10.1038/labinvest.2008.31
   Begley L, 2005, AGING CELL, V4, P291, DOI 10.1111/j.1474-9726.2005.00173.x
   Berlin J, 2013, CLIN CANCER RES, V19, P258, DOI 10.1158/1078-0432.CCR-12-1800
   Bertero T, 2019, CELL METAB, V29, P124, DOI 10.1016/j.cmet.2018.09.012
   Bhowmick NA, 2004, SCIENCE, V303, P848, DOI 10.1126/science.1090922
   Biffi G, 2019, CANCER DISCOV, V9, P282, DOI 10.1158/2159-8290.CD-18-0710
   Bordignon P, 2019, CELL REP, V28, P2358, DOI 10.1016/j.celrep.2019.07.092
   Busch S, 2015, ONCOGENE, V34, P27, DOI 10.1038/onc.2013.527
   Bussard KM, 2016, BREAST CANCER RES, V18, P0, DOI 10.1186/s13058-016-0740-2
   Cadamuro M, 2019, J HEPATOL, V70, P700, DOI 10.1016/j.jhep.2018.12.004
   Calvo F, 2013, NAT CELL BIOL, V15, P637, DOI 10.1038/ncb2756
   Cangkrama M, 2020, EMBO MOL MED, V12, P0, DOI 10.15252/emmm.201911466
   Cavaco A, 2017, INT J MOL SCI, V18, P0, DOI 10.3390/ijms18112355
   Cazet AS, 2018, NAT COMMUN, V9, P0, DOI 10.1038/s41467-018-05220-6
   Chan TS, 2019, FRONT ONCOL, V9, P0, DOI 10.3389/fonc.2019.00688
   Chang CH, 2015, CELL, V162, P1229, DOI 10.1016/j.cell.2015.08.016
   Chang J, 2017, ONCOTARGET, V8, P26066, DOI 10.18632/oncotarget.15257
   Chang PH, 2012, CANCER RES, V72, P4652, DOI 10.1158/0008-5472.CAN-12-0877
   Chauhan VP, 2013, NAT COMMUN, V4, P0, DOI 10.1038/ncomms3516
   Chen L, 2018, J CLIN PATHOL, V71, P721, DOI 10.1136/jclinpath-2017-204872
   Chen XM, 2019, NAT REV DRUG DISCOV, V18, P99, DOI 10.1038/s41573-018-0004-1
   Cheng JT, 2016, ONCOGENESIS, V5, P0, DOI 10.1038/oncsis.2016.7
   Clarke JM, 2019, CANCER CHEMOTH PHARM, V84, P909, DOI 10.1007/s00280-019-03916-0
   Clocchiatti A, 2018, J CLIN INVEST, V128, P5531, DOI 10.1172/JCI99159
   Cohen N, 2017, ONCOGENE, V36, P4457, DOI 10.1038/onc.2017.65
   Comito G, 2014, ONCOGENE, V33, P2423, DOI 10.1038/onc.2013.191
   Coppe JP, 2010, ANNU REV PATHOL-MECH, V5, P99, DOI 10.1146/annurev-pathol-121808-102144
   Corvigno S, 2016, ONCOTARGET, V7, P18573, DOI 10.18632/oncotarget.7613
   Costa A, 2018, CANCER CELL, V33, P463, DOI 10.1016/j.ccell.2018.01.011
   Cox TR, 2013, CANCER RES, V73, P1721, DOI 10.1158/0008-5472.CAN-12-2233
   Cruz-Correa M, 2018, GASTROENTEROLOGY, V155, P668, DOI 10.1053/j.gastro.2018.05.031
   DArcangelo E, 2020, BRIT J CANCER, V122, P931, DOI 10.1038/s41416-019-0705-1
   De Jesus-Acosta A, 2020, BRIT J CANCER, V122, P498, DOI 10.1038/s41416-019-0683-3
   de Palma M, 2017, NAT REV CANCER, V17, P457, DOI 10.1038/nrc.2017.51
   De Val S, 2009, DEV CELL, V16, P180, DOI 10.1016/j.devcel.2009.01.014
   De Wever O, 2008, INT J CANCER, V123, P2229, DOI 10.1002/ijc.23925
   Desmedt C, 2008, CLIN CANCER RES, V14, P5158, DOI 10.1158/1078-0432.CCR-07-4756
   Ding XS, 2018, CELL DEATH DIS, V9, P0, DOI 10.1038/s41419-018-0922-1
   Ding XS, 2018, ONCOL REP, V40, P1185, DOI 10.3892/or.2018.6500
   Dirat B, 2011, CANCER RES, V71, P2455, DOI 10.1158/0008-5472.CAN-10-3323
   Dror S, 2016, NAT CELL BIOL, V18, P1006, DOI 10.1038/ncb3399
   Duluc C, 2015, EMBO MOL MED, V7, P735, DOI 10.15252/emmm.201404346
   Dupont S, 2011, NATURE, V474, P179, DOI 10.1038/nature10137
   DVORAK HF, 1986, NEW ENGL J MED, V315, P1650
   Eckert MA, 2019, NATURE, V569, P723, DOI 10.1038/s41586-019-1173-8
   Ehnman M, 2013, CANCER RES, V73, P2139, DOI 10.1158/0008-5472.CAN-12-1646
   Elkabets M, 2011, J CLIN INVEST, V121, P784, DOI 10.1172/JCI43757
   Ellem SJ, 2014, J PATHOL, V234, P86, DOI 10.1002/path.4386
   Elosegui-Artola A, 2016, NAT CELL BIOL, V18, P540, DOI 10.1038/ncb3336
   Elyada E, 2019, CANCER DISCOV, V9, P1102, DOI 10.1158/2159-8290.CD-19-0094
   Erdogan B, 2017, BIOCHEM SOC T, V45, P229, DOI 10.1042/BST20160387
   Erez N, 2010, CANCER CELL, V17, P135, DOI 10.1016/j.ccr.2009.12.041
   Ershaid N, 2019, NAT COMMUN, V10, P0, DOI 10.1038/s41467-019-12370-8
   Faget DV, 2019, NAT REV CANCER, V19, P439, DOI 10.1038/s41568-019-0156-2
   Fane M, 2020, NAT REV CANCER, V20, P89, DOI 10.1038/s41568-019-0222-9
   Farmer P, 2009, NAT MED, V15, P68, DOI 10.1038/nm.1908
   Feig C, 2013, P NATL ACAD SCI USA, V110, P20212, DOI 10.1073/pnas.1320318110
   Ferrari N, 2019, NAT COMMUN, V10, P0, DOI 10.1038/s41467-018-07987-0
   Fiori ME, 2019, MOL CANCER, V18, P0, DOI 10.1186/s12943-019-0994-2
   Fordyce C, 2010, CANCER PREV RES, V3, P190, DOI 10.1158/1940-6207.CAPR-09-0229
   FORSBERG K, 1993, P NATL ACAD SCI USA, V90, P393, DOI 10.1073/pnas.90.2.393
   Friedman G, 2020, NAT CANCER, V1, P692, DOI 10.1038/s43018-020-0082-y
   Frings O, 2013, AM J PATHOL, V182, P2037, DOI 10.1016/j.ajpath.2013.02.018
   Froeling FEM, 2011, GASTROENTEROLOGY, V141, P1486, DOI 10.1053/j.gastro.2011.06.047
   Gaggioli C, 2007, NAT CELL BIOL, V9, P1392, DOI 10.1038/ncb1658
   Gascard P, 2016, GENE DEV, V30, P1002, DOI 10.1101/gad.279737.116
   Goetz JG, 2011, CELL, V146, P148, DOI 10.1016/j.cell.2011.05.040
   Gorchs L, 2019, FRONT IMMUNOL, V10, P0, DOI 10.3389/fimmu.2019.00847
   Goruppi S, 2019, AUTOPHAGY, V15, P738, DOI 10.1080/15548627.2019.1569936
   Goruppi S, 2017, CELL REP, V20, P2468, DOI 10.1016/j.celrep.2017.08.048
   Goulet CR, 2018, MOL CANCER RES, V16, P1196, DOI 10.1158/1541-7786.MCR-17-0784
   Grunwald B, 2016, GASTROENTEROLOGY, V151, P1011, DOI 10.1053/j.gastro.2016.07.043
   Diaz-Maroto NG, 2019, CLIN CANCER RES, V25, P4466, DOI 10.1158/1078-0432.CCR-18-3957
   Hagglof C, 2010, PLOS ONE, V5, P0, DOI 10.1371/journal.pone.0010747
   Hase T, 2006, J ORAL PATHOL MED, V35, P136, DOI 10.1111/j.1600-0714.2006.00397.x
   Hassona Y, 2014, BRIT J CANCER, V111, P1230, DOI 10.1038/bjc.2014.438
   Haubeiss S, 2010, MOL CANCER, V9, P0, DOI 10.1186/1476-4598-9-168
   Hausmann C, 2019, SCI REP-UK, V9, P0, DOI 10.1038/s41598-019-39770-6
   Hendrayani SF, 2013, NEOPLASIA, V15, P631, DOI 10.1593/neo.13478
   Herrera A, 2018, ONCOGENESIS, V7, P0, DOI 10.1038/s41389-018-0085-z
   Herrera M, 2013, CLIN CANCER RES, V19, P5914, DOI 10.1158/1078-0432.CCR-13-0694
   Hofheinz RD, 2003, ONKOLOGIE, V26, P44, DOI 10.1159/000069863
   Hosaka K, 2016, P NATL ACAD SCI USA, V113, PE5618, DOI 10.1073/pnas.1608384113
   Hossen MN, 2019, ACS APPL MATER INTER, V11, P26060, DOI 10.1021/acsami.9b03313
   Hutchenreuther J, 2018, MATRIX BIOL, V74, P52, DOI 10.1016/j.matbio.2018.06.003
   Ishii G, 2003, BIOCHEM BIOPH RES CO, V309, P232, DOI 10.1016/S0006-291X(03)01544-4
   Ishimoto T, 2017, GASTROENTEROLOGY, V153, P191, DOI 10.1053/j.gastro.2017.03.046
   Jimeno A, 2013, CLIN CANCER RES, V19, P2766, DOI 10.1158/1078-0432.CCR-12-3654
   Johnson DE, 2018, NAT REV CLIN ONCOL, V15, P234, DOI 10.1038/nrclinonc.2018.8
   Justilien V, 2015, CLIN CANCER RES, V21, P505, DOI 10.1158/1078-0432.CCR-14-0507
   Kalluri R, 2006, NAT REV CANCER, V6, P392, DOI 10.1038/nrc1877
   Kalluri R, 2016, NAT REV CANCER, V16, P582, DOI 10.1038/nrc.2016.73
   Kaur A, 2016, NATURE, V532, P250, DOI 10.1038/nature17392
   Kaye SB, 2012, CLIN CANCER RES, V18, P6509, DOI 10.1158/1078-0432.CCR-12-1796
   Khalili JS, 2012, CLIN CANCER RES, V18, P5329, DOI 10.1158/1078-0432.CCR-12-1632
   Kidd S, 2012, PLOS ONE, V7, P0, DOI 10.1371/journal.pone.0030563
   Kim HS, 2019, ONCOL LETT, V18, P3031, DOI 10.3892/ol.2019.10677
   Kinugasa Y, 2014, STEM CELLS, V32, P145, DOI 10.1002/stem.1556
   Kraman M, 2010, SCIENCE, V330, P827, DOI 10.1126/science.1195300
   Krizhanovsky V, 2008, CELL, V134, P657, DOI 10.1016/j.cell.2008.06.049
   Kryza T, 2017, MOL ONCOL, V11, P1307, DOI 10.1002/1878-0261.12075
   Ksiazkiewicz M, 2010, IMMUNOBIOLOGY, V215, P737, DOI 10.1016/j.imbio.2010.05.019
   Kuzet SE, 2016, CELL TISSUE RES, V365, P607, DOI 10.1007/s00441-016-2467-x
   Labernadie A, 2017, NAT CELL BIOL, V19, P224, DOI 10.1038/ncb3478
   Lamouille S, 2014, NAT REV MOL CELL BIO, V15, P178, DOI 10.1038/nrm3758
   LeBleu VS, 2018, DIS MODEL MECH, V11, P0, DOI 10.1242/dmm.029447
   Lee HO, 2011, BMC CANCER, V11, P0, DOI 10.1186/1471-2407-11-245
   Lee JJ, 2014, P NATL ACAD SCI USA, V111, PE3091, DOI 10.1073/pnas.1411679111
   Li HP, 2017, NAT GENET, V49, P708, DOI 10.1038/ng.3818
   Li Q, 2013, SCI REP-UK, V3, P0, DOI 10.1038/srep02038
   Liu CJ, 2018, CANCERS, V10, P0, DOI 10.3390/cancers10120479
   Liu L, 2016, PLOS ONE, V11, P0, DOI 10.1371/journal.pone.0159947
   Lo A, 2015, CANCER RES, V75, P2800, DOI 10.1158/0008-5472.CAN-14-3041
   Lujambio A, 2013, CELL, V153, P449, DOI 10.1016/j.cell.2013.03.020
   Luksic I, 2015, INT J ORAL MAX SURG, V44, P1075, DOI 10.1016/j.ijom.2015.05.009
   Lynch MD, 2018, J CLIN INVEST, V128, P26, DOI 10.1172/JCI93555
   Ma YC, 2019, CANCER CELL INT, V19, P0, DOI 10.1186/s12935-019-0844-8
   Ma ZH, 2020, MOL CANCER, V19, P0, DOI 10.1186/s12943-019-1113-0
   Mack M, 2015, KIDNEY INT, V87, P297, DOI 10.1038/ki.2014.287
   Martin KA, 2020, CANCERS BASEL, V12, P0
   Martinez-Outschoorn UE, 2010, CELL CYCLE, V9, P3515, DOI 10.4161/cc.9.17.12928
   Mellone M, 2017, AGING-US, V9, P128, DOI 10.18632/aging.101127
   Mertens JC, 2013, CANCER RES, V73, P897, DOI 10.1158/0008-5472.CAN-12-2130
   Mishra PJ, 2008, CANCER RES, V68, P4331, DOI 10.1158/0008-5472.CAN-08-0943
   Mishra R, 2019, ENDOCR-RELAT CANCER, V26, PR673, DOI 10.1530/ERC-19-0347
   Mishra R, 2018, J CLIN INVEST, V128, P4472, DOI 10.1172/JCI99397
   Mitra AK, 2012, CANCER DISCOV, V2, P1100, DOI 10.1158/2159-8290.CD-12-0206
   Miyai Y, 2020, CANCER SCI, V111, P1047, DOI 10.1111/cas.14346
   Mizutani Y, 2019, CANCER RES, V79, P5367, DOI 10.1158/0008-5472.CAN-19-0454
   Monteran L, 2019, FRONT IMMUNOL, V10, P0, DOI 10.3389/fimmu.2019.01835
   Mu YB, 2011, NAT COMMUN, V2, P0, DOI 10.1038/ncomms1332
   Mueller MM, 2004, NAT REV CANCER, V4, P839, DOI 10.1038/nrc1477
   Murgai M, 2017, NAT MED, V23, P1176, DOI 10.1038/nm.4400
   Nagai N, 2018, PLOS GENET, V14, P0, DOI 10.1371/journal.pgen.1007826
   Nagasaki T, 2014, BRIT J CANCER, V110, P469, DOI 10.1038/bjc.2013.748
   Nielsen SR, 2016, NAT CELL BIOL, V18, P549, DOI 10.1038/ncb3340
   Ning XF, 2018, MED SCI MONITOR, V24, P2350, DOI 10.12659/MSM.906641
   Nishishita R, 2018, ONCOL LETT, V15, P6195, DOI 10.3892/ol.2018.8097
   Nouraee N, 2013, PLOS ONE, V8, P0, DOI 10.1371/journal.pone.0073009
   Ozdemir BC, 2014, CANCER CELL, V25, P719, DOI 10.1016/j.ccr.2014.04.005
   Ohlund D, 2017, J EXP MED, V214, P579, DOI 10.1084/jem.20162024
   Orimo A, 2005, CELL, V121, P335, DOI 10.1016/j.cell.2005.02.034
   Oskarsson T, 2014, CELL STEM CELL, V14, P306, DOI 10.1016/j.stem.2014.02.002
   Paulsson J, 2014, SEMIN CANCER BIOL, V25, P61, DOI 10.1016/j.semcancer.2014.02.006
   Pavlides S, 2009, CELL CYCLE, V8, P3984, DOI 10.4161/cc.8.23.10238
   Pelon F, 2020, NAT COMMUN, V11, P0, DOI 10.1038/s41467-019-14134-w
   Peng QL, 2013, PLOS ONE, V8, P0, DOI 10.1371/journal.pone.0060321
   Perez L, 2017, CYTOKINE GROWTH F R, V33, P41, DOI 10.1016/j.cytogfr.2016.09.002
   Pietras K, 2008, PLOS MED, V5, P123, DOI 10.1371/journal.pmed.0050019
   Procopio MG, 2016, CELL CYCLE, V15, P485, DOI 10.1080/15384101.2015.1130091
   Procopio MG, 2015, NAT CELL BIOL, V17, P1193, DOI 10.1038/ncb3228
   Quante M, 2011, CANCER CELL, V19, P257, DOI 10.1016/j.ccr.2011.01.020
   Reardon DA, 2006, J CLIN ONCOL, V24, P115, DOI 10.1200/JCO.2005.03.4082
   Ren GW, 2012, CELL STEM CELL, V11, P812, DOI 10.1016/j.stem.2012.08.013
   Ren J, 2019, BREAST CANCER RES, V21, P0, DOI 10.1186/s13058-019-1194-0
   Ren J, 2018, THERANOSTICS, V8, P3932, DOI 10.7150/thno.25541
   Ren Y, 2018, MOL CANCER, V17, P0, DOI 10.1186/s12943-018-0758-4
   Rhim AD, 2014, CANCER CELL, V25, P735, DOI 10.1016/j.ccr.2014.04.021
   Richardson AM, 2018, CLIN CANCER RES, V24, P420, DOI 10.1158/1078-0432.CCR-17-1776
   Rizvi S, 2014, J BIOL CHEM, V289, P22835, DOI 10.1074/jbc.M114.563064
   Rosow DE, 2012, SURGERY, V152, PS19, DOI 10.1016/j.surg.2012.05.030
   Ruhland MK, 2016, NAT COMMUN, V7, P0, DOI 10.1038/ncomms11762
   Ruiz-Borrego M, 2019, INVEST NEW DRUG, V37, P98, DOI 10.1007/s10637-018-0614-9
   Sagiv A, 2016, AGING-US, V8, P328, DOI 10.18632/aging.100897
   Sahai E, 2020, NAT REV CANCER, V20, P174, DOI 10.1038/s41568-019-0238-1
   Saitoh M, 2018, J BIOCHEM, V164, P257, DOI 10.1093/jb/mvy047
   Santos AM, 2009, J CLIN INVEST, V119, P3613, DOI 10.1172/JCI38988
   Saplacan RM, 2017, MEDIAT INFLAMM, V2017, P0, DOI 10.1155/2017/4708076
   Sazeides C, 2018, ADV EXP MED BIOL, V1063, P149, DOI 10.1007/978-3-319-77736-8_11
   Schilter H, 2019, J CELL MOL MED, V23, P1759, DOI 10.1111/jcmm.14074
   Schosserer M, 2017, FRONT ONCOL, V7, P0, DOI 10.3389/fonc.2017.00278
   Shan T, 2017, INT J ONCOL, V50, P121, DOI 10.3892/ijo.2016.3779
   Sherman MH, 2014, CELL, V159, P80, DOI 10.1016/j.cell.2014.08.007
   Shin K, 2014, CANCER CELL, V26, P521, DOI 10.1016/j.ccell.2014.09.001
   Sousa CM, 2016, NATURE, V536, P479, DOI 10.1038/nature19084
   Spaeth EL, 2013, CANCER RES, V73, P5347, DOI 10.1158/0008-5472.CAN-13-0087
   Strell C, 2019, JNCI-J NATL CANCER I, V111, P983, DOI 10.1093/jnci/djy234
   Strutz F, 2001, KIDNEY INT, V59, P579, DOI 10.1046/j.1523-1755.2001.059002579.x
   Su SC, 2018, CELL, V172, P841, DOI 10.1016/j.cell.2018.01.009
   Sun ZQ, 2016, J CELL BIOL, V215, P445, DOI 10.1083/jcb.201609037
   Surowiak P, 2007, ANTICANCER RES, V27, P2917
   Tanaka K, 2015, CARCINOGENESIS, V36, P894, DOI 10.1093/carcin/bgv067
   Tang HR, 2017, NAT COMMUN, V8, P0, DOI 10.1038/ncomms14909
   Tang X, 2016, CELL DEATH DIFFER, V23, P132, DOI 10.1038/cdd.2015.78
   Tejada ML, 2006, CLIN CANCER RES, V12, P2676, DOI 10.1158/1078-0432.CCR-05-1770
   Todaro M, 2014, CELL STEM CELL, V14, P342, DOI 10.1016/j.stem.2014.01.009
   Tomasek JJ, 2002, NAT REV MOL CELL BIO, V3, P349, DOI 10.1038/nrm809
   Toste PA, 2016, MOL CANCER RES, V14, P437, DOI 10.1158/1541-7786.MCR-15-0348
   Trimboli AJ, 2009, NATURE, V461, P1084, DOI 10.1038/nature08486
   Turner N, 2010, NAT REV CANCER, V10, P116, DOI 10.1038/nrc2780
   Tyan SW, 2012, PLOS ONE, V7, P0, DOI 10.1371/journal.pone.0035128
   Unger C, 2017, ONCOGENE, V36, P5341, DOI 10.1038/onc.2017.116
   Unterleuthner D, 2020, ANGIOGENESIS, V23, P159, DOI 10.1007/s10456-019-09688-8
   Valenti G, 2017, CANCER RES, V77, P2134, DOI 10.1158/0008-5472.CAN-15-3490
   Van Linthout S, 2014, CARDIOVASC RES, V102, P258, DOI 10.1093/cvr/cvu062
   Viallard C, 2017, ANGIOGENESIS, V20, P409, DOI 10.1007/s10456-017-9562-9
   Wang LM, 2017, ONCOTARGET, V8, P76116, DOI 10.18632/oncotarget.18814
   Wang R, 2017, AGING CELL, V16, P564, DOI 10.1111/acel.12587
   Wang T, 2017, MOL CANCER RES, V15, P3, DOI 10.1158/1541-7786.MCR-16-0192
   Wawro ME, 2019, INT J MOL SCI, V20, P0, DOI 10.3390/ijms20081941
   Wawro ME, 2019, INT J MOL SCI, V20, P0, DOI 10.3390/ijms20010053
   WELT S, 1994, J CLIN ONCOL, V12, P1193, DOI 10.1200/JCO.1994.12.6.1193
   Wen YA, 2010, CANCER SCI, V101, P2325, DOI 10.1111/j.1349-7006.2010.01695.x
   Wheatley-Price P, 2016, J THORAC ONCOL, V11, P2018, DOI 10.1016/j.jtho.2016.06.024
   Wick A, 2020, INVEST NEW DRUG, V38, P1570, DOI 10.1007/s10637-020-00910-9
   Witkiewicz AK, 2009, AM J PATHOL, V174, P2023, DOI 10.2353/ajpath.2009.080873
   Wu XY, 2017, ONCOTARGET, V8, P20741, DOI 10.18632/oncotarget.15119
   Wu XY, 2013, CANCER LETT, V335, P128, DOI 10.1016/j.canlet.2013.02.002
   Wu YS, 2017, BBA-GEN SUBJECTS, V1861, P296, DOI 10.1016/j.bbagen.2016.10.006
   Xiong Y, 2015, WORLD J STEM CELLS, V7, P253, DOI 10.4252/wjsc.v7.i2.253
   Yamanaka T, 2020, BRIT J CANCER, V122, P986, DOI 10.1038/s41416-020-0744-7
   Yamashita M, 2012, BREAST CANCER-TOKYO, V19, P170, DOI 10.1007/s12282-010-0234-5
   Yamauchi M, 2018, J CLIN INVEST, V128, P16, DOI 10.1172/JCI93554
   Yang FM, 2017, MOL CANCER, V16, P0, DOI 10.1186/s12943-017-0718-4
   Yang ZT, 2018, EXP MOL PATHOL, V105, P216, DOI 10.1016/j.yexmp.2018.08.009
   Yeon JH, 2018, ACTA BIOMATER, V76, P146, DOI 10.1016/j.actbio.2018.07.001
   Yoshida GJ, 2019, INT J MOL SCI, V20, P0, DOI 10.3390/ijms20092256
   Yu BB, 2018, CELL DEATH DIS, V9, P0, DOI 10.1038/s41419-018-1116-6
   Yu M, 2020, NAT COMMUN, V11, P0, DOI 10.1038/s41467-019-14060-x
   Yu Y, 2014, BRIT J CANCER, V110, P724, DOI 10.1038/bjc.2013.768
   Zalcman G, 2016, LANCET, V387, P1405, DOI 10.1016/S0140-6736(15)01238-6
   Zeisberg EM, 2007, CANCER RES, V67, P10123, DOI 10.1158/0008-5472.CAN-07-3127
   Zhang DX, 2015, CELL REP, V10, P1335, DOI 10.1016/j.celrep.2015.02.006
   Zhang JY, 2016, J CLIN MED, V5, P0, DOI 10.3390/jcm5040041
   Zhang YE, 2009, CELL RES, V19, P128, DOI 10.1038/cr.2008.328
   Zhang ZY, 2020, CELL MOL LIFE SCI, V77, P1115, DOI 10.1007/s00018-019-03209-y
   Zhao HY, 2016, ELIFE, V5, P0, DOI 10.7554/eLife.10250
   Zhu HY, 2016, INT J BIOL SCI, V12, P389, DOI 10.7150/ijbs.13688
   Zhu Q, 2014, CELL DEATH DIS, V5, P0, DOI 10.1038/cddis.2014.263
   Zhuang JL, 2015, SCI REP-UK, V5, P0, DOI 10.1038/srep11924
   Ziani L, 2017, ONCOTARGET, V8, P19780, DOI 10.18632/oncotarget.15540
NR 248
TC 12
Z9 13
U1 1
U2 25
PU ELSEVIER
PI AMSTERDAM
PA RADARWEG 29a, 1043 NX AMSTERDAM, NETHERLANDS
SN 0304-419X
EI 1879-2561
J9 BBA-REV CANCER
JI Biochim. Biophys. Acta-Rev. Cancer
PD DEC 15
PY 2020
VL 1874
IS 2
BP 
EP 
DI 10.1016/j.bbcan.2020.188443
PG 17
WC Biochemistry & Molecular Biology; Biophysics; Oncology
SC Biochemistry & Molecular Biology; Biophysics; Oncology
GA OW5HB
UT WOS:000592916400039
PM 33035642
DA 2023-09-23
ER

PT J
AU Huang, H
   Fang, JS
   Fan, XD
   Miyata, T
   Hu, XY
   Zhang, LH
   Zhang, LR
   Cui, YM
   Liu, ZM
   Wu, XQ
AF Huang, Han
   Fang, Jiansong
   Fan, Xiude
   Miyata, Tatsunori
   Hu, Xiaoyue
   Zhang, Lihe
   Zhang, Liangren
   Cui, Yimin
   Liu, Zhenming
   Wu, Xiaoqin
TI Advances in Molecular Mechanisms for Traditional Chinese Medicine Actions in Regulating Tumor Immune Responses
SO FRONTIERS IN PHARMACOLOGY
LA English
DT Review
DE Traditional Chinese medicine (TCM); cancer cells; tumor immunosuppressive microenvironment (TIM); immune response; synergistic effect
ID cell lung-cancer; dendritic cells; maintenance therapy; pancreatic-cancer; down-regulation; apoptosis; suppresses; extract; metastasis; carcinoma
AB Traditional Chinese medicine (TCM) has been developed for thousands of years with its various biological activities. The interest in TCM in tumor prevention and treatment is rising with its synergistic effect on tumor cells and tumor immunosuppressive microenvironment (TIM). Characteristic of TCM fits well within the whole system and multi-target cancer treatment. Herein we discuss the underlying mechanisms of TCM actions in TIMviaregulating immunosuppressive cells, including restoring the antigen presentation function of dendritic cells, enhancing NK cells-mediated killing activity, restraining the functions of myeloid cell-derived suppressor cells, and inhibiting cancer-associated fibroblasts. TCM also regulates tumor progression through enhancing immune response, preventing immune escape and inducing cell death of tumor cells, which triggers immune response in nearby cells. In addition, we discuss TCM in clinical applications and the advantages and disadvantages of TCM in cancer prevention and treatment, as well as current therapeutic challenges and strategies. It might be helpful for understanding the therapeutic potential of TCM for cancer in clinic.
C1 [Huang, Han; Hu, Xiaoyue; Zhang, Lihe; Zhang, Liangren; Liu, Zhenming] Peking Univ, Sch Pharmaceut Sci, State Key Lab Nat & Biomimet Drugs, Beijing, Peoples R China.
   [Fang, Jiansong] Guangzhou Univ Chinese Med, Sci & Technol Innovat Ctr, Guangzhou, Peoples R China.
   [Fan, Xiude; Miyata, Tatsunori; Wu, Xiaoqin] Cleveland Clin, Ctr Liver Dis Res, Dept Inflammat & Immun, Cleveland, OH 44106 USA.
   [Cui, Yimin] Peking Univ, Dept Pharm, Hosp 1, Beijing, Peoples R China.
C3 Peking University; Guangzhou University of Chinese Medicine; Cleveland Clinic Foundation; Peking University
RP Liu, ZM (通讯作者)，Peking Univ, Sch Pharmaceut Sci, State Key Lab Nat & Biomimet Drugs, Beijing, Peoples R China.; Wu, XQ (通讯作者)，Cleveland Clin, Ctr Liver Dis Res, Dept Inflammat & Immun, Cleveland, OH 44106 USA.; Cui, YM (通讯作者)，Peking Univ, Dept Pharm, Hosp 1, Beijing, Peoples R China.
EM bdyyyljd@126.com; zmliu@bjmu.edu.cn; wux@ccf.org
FU National Key Research and Development Project [2019YFC1708900]; National Major Scientific and Technological Special Project for Significant New Drugs Development [2019ZX09204-001]; National Natural Sc ience Foundation o f China [21772005]; Natural Science Foundation of Anhui Province [1908085QH312]; Beijing Natural Science Foundation [7202088, 7172118]
CR Aghvami Marjan, 2018, ASIAN PAC J CANCER PREV, V19, P555
   Andujar I, 2013, PLANTA MED, V79, P1685, DOI 10.1055/s-0033-1350934
   Auyeung KKW, 2010, INT J MOL MED, V26, P341, DOI 10.3892/ijmm_00000471
   Bagley SJ, 2015, CLIN ADV HEMATOL ONC, V13, P676
   Bellone G, 2006, J IMMUNOL, V177, P3448, DOI 10.4049/jimmunol.177.5.3448
   Berdasco M, 2019, NAT REV GENET, V20, P109, DOI 10.1038/s41576-018-0074-2
   Cekic C, 2014, CANCER RES, V74, P7250, DOI 10.1158/0008-5472.CAN-13-3583
   Chang WT, 2015, PLOS ONE, V10, P0, DOI 10.1371/journal.pone.0122374
   Chaudhary B, 2016, VACCINES-BASEL, V4, P0, DOI 10.3390/vaccines4030028
   Chen CC, 2017, ONCOTARGET, V8, P109340, DOI 10.18632/oncotarget.22677
   Chen DS, 2013, IMMUNITY, V39, P1, DOI 10.1016/j.immuni.2013.07.012
   Chen J, 2017, BIOMED PHARMACOTHER, V87, P118, DOI 10.1016/j.biopha.2016.12.093
   Chen XM, 2019, NAT REV DRUG DISCOV, V18, P99, DOI 10.1038/s41573-018-0004-1
   Chen YB, 2018, EVID-BASED COMPL ALT, V2018, P0, DOI 10.1155/2018/4924279
   Chiu CT, 2015, J FOOD SCI, V80, PH649, DOI 10.1111/1750-3841.12790
   Christofori G, 2006, NATURE, V441, P444, DOI 10.1038/nature04872
   Daher M, 2011, J CLIN ONCOL, V29, PE638, DOI 10.1200/JCO.2010.34.5116
   Debatin KM, 2000, TOXICOL LETT, V112, P41, DOI 10.1016/S0378-4274(99)00252-0
   Denton D, 2019, CELL DEATH DIFFER, V26, P605, DOI 10.1038/s41418-018-0252-y
   Egeblad M, 2010, DEV CELL, V18, P884, DOI 10.1016/j.devcel.2010.05.012
   Fidler IJ, 2003, NAT REV CANCER, V3, P453, DOI 10.1038/nrc1098
   Flynn NJ, 2017, TARGET ONCOL, V12, P139, DOI 10.1007/s11523-017-0481-x
   Gabrilovich D, 2004, NAT REV IMMUNOL, V4, P941, DOI 10.1038/nri1498
   Gao HM, 2011, NAT PROD REP, V28, P953, DOI 10.1039/c0np00032a
   Gardner A, 2016, TRENDS IMMUNOL, V37, P855, DOI 10.1016/j.it.2016.09.006
   Gordon S, 2014, IMMUNOL REV, V262, P36, DOI 10.1111/imr.12223
   Guo QJ, 2015, BIOMED RES INT, V2015, P0, DOI 10.1155/2015/261620
   Han MH, 2011, INT J ONCOL, V38, P577, DOI 10.3892/ijo.2010.853
   Han QR, 2018, J TRANSL MED, V16, P0, DOI 10.1186/s12967-018-1580-x
   Han Shu-Yu, 2016, ASIAN PAC J CANCER PREV, V17, P3829
   Han Y, 2016, COMPLEMENT THER MED, V24, P81, DOI 10.1016/j.ctim.2015.12.008
   He JB, 2015, SCI REP-UK, V5, P0, DOI 10.1038/srep13110
   He XJ, 2011, MOLECULES, V16, P8343, DOI 10.3390/molecules16108343
   Hsui CM, 2013, INT J ONCOL, V43, P338, DOI 10.3892/ijo.2013.1942
   Huang CJ, 2013, PLOS ONE, V8, P0, DOI 10.1371/journal.pone.0066326
   Huang ZR, 2013, J TRADIT CHIN MED, V33, P34, DOI 10.1016/S0254-6272(13)60097-7
   Jacob M, 2012, CURR MOL MED, V12, P1220, DOI 10.2174/156652412803833607
   JIA Q, 2012, EVID-BASED COMPL ALT, V2012, P0
   Jia QA, 2013, BMC COMPLEM ALTERN M, V13, P0, DOI 10.1186/1472-6882-13-89
   Jia YM, 2012, PHYTOTHER RES, V26, P812, DOI 10.1002/ptr.3637
   Jia Ying-Jie, 2013, ZHONGGUO ZHONG XI YI JIE HE ZA ZHI, V33, P448
   Jiang Y, 2016, COMPLEMENT THER MED, V24, P55, DOI 10.1016/j.ctim.2015.12.006
   Kaplon H, 2018, M S-MED SCI, V34, P72, DOI 10.1051/medsci/20183401016
   Keir ME, 2008, ANNU REV IMMUNOL, V26, P677, DOI 10.1146/annurev.immunol.26.021607.090331
   Kim YS, 2005, PLANTA MED, V71, P566, DOI 10.1055/s-2005-864161
   Kochan G, 2013, ONCOIMMUNOLOGY, V2, P0, DOI 10.4161/onci.26491
   Lam W, 2015, SCI REP-UK, V5, P0, DOI 10.1038/srep09384
   Lau TS, 2020, CANCER IMMUNOL RES, V8, P1099, DOI 10.1158/2326-6066.CIR-19-0616
   Lee BN, 2006, CANCER-AM CANCER SOC, V107, P999, DOI 10.1002/cncr.22092
   Lestari Maria L A D, 2014, PROFILES DRUG SUBST EXCIP RELAT METHODOL, V39, P113, DOI 10.1016/B978-0-12-800173-8.00003-9
   Li J, 2008, INT IMMUNOPHARMACOL, V8, P1196, DOI 10.1016/j.intimp.2008.04.007
   Li J, 2012, CHIN J INTEGR MED, V18, P730, DOI 10.1007/s11655-012-1254-0
   Li J, 2011, CHIN J INTEGR MED, V17, P243, DOI 10.1007/s11655-011-0712-4
   Li T, 2017, SCI REP-UK, V7, P0, DOI 10.1038/s41598-017-03351-2
   Li Yu-Long, 2014, ZHONG YAO CAI, V37, P454
   Lin SY, 2018, AUTOPHAGY, V14, P778, DOI 10.1080/15548627.2017.1386359
   Liu TG, 2012, EVID-BASED COMPL ALT, V2012, P0, DOI 10.1155/2012/769042
   Liu XF, 2018, CELL DEATH DIS, V9, P0, DOI 10.1038/s41419-018-1006-y
   Liu YX, 2019, PHARMACOL RES, V142, P115, DOI 10.1016/j.phrs.2019.02.020
   Luo YB, 2016, MEDIAT INFLAMM, V2016, P0, DOI 10.1155/2016/3541283
   Lv J, 2019, CELL DEATH DIS, V10, P0, DOI 10.1038/s41419-019-1638-6
   Ormandy LA, 2006, WORLD J GASTROENTERO, V12, P3275, DOI 10.3748/wjg.v12.i20.3275
   Pang LN, 2017, INT J ONCOL, V51, P25, DOI 10.3892/ijo.2017.4014
   Perrot I, 2007, J IMMUNOL, V178, P2763, DOI 10.4049/jimmunol.178.5.2763
   Qu C, 2018, INTEGR CANCER THER, V17, P1016, DOI 10.1177/1534735418794884
   Reichmann E, 2002, SEMIN CANCER BIOL, V12, P309, DOI 10.1016/S1044-579X(02)00017-2
   Saleem M, 2009, CANCER LETT, V285, P109, DOI 10.1016/j.canlet.2009.04.033
   Santi A, 2018, PROTEOMICS, V18, P0, DOI 10.1002/pmic.201700167
   Song D, 2013, EUR J NUTR, V52, P687, DOI 10.1007/s00394-012-0373-x
   Sun Y, 2015, MED RES REV, V35, P408, DOI 10.1002/med.21338
   Swartz MA, 2012, CANCER RES, V72, P2473, DOI 10.1158/0008-5472.CAN-12-0122
   Tan HY, 2015, CELL DEATH DIS, V6, P0, DOI 10.1038/cddis.2015.271
   TREMBLAY G, 1979, EXP MOL PATHOL, V31, P248, DOI 10.1016/0014-4800(79)90026-1
   Trivedi MS, 2015, CLIN ADV HEMATOL ONC, V13, P858
   Villa-Morales M, 2012, EXPERT OPIN THER TAR, V16, P85, DOI 10.1517/14728222.2011.628937
   Wang N, 2015, INTEGR CANCER THER, V14, P75, DOI 10.1177/1534735414550036
   Wang Q, 2017, AM J CANCER RES, V7, P125
   Wang Wen, 2008, ACTA THERIOLOGICA SINICA, V28, P7
   Wang XL, 2014, TUMOR BIOL, V35, P10805, DOI 10.1007/s13277-014-2390-2
   Wei LH, 2014, MOL MED REP, V9, P261, DOI 10.3892/mmr.2013.1760
   Wu XT, 2013, INT IMMUNOPHARMACOL, V16, P332, DOI 10.1016/j.intimp.2013.04.017
   Wu XQ, 2020, J HEPATOL, V73, P617, DOI 10.1016/j.jhep.2020.03.023
   Xiong W, 2010, BMC CANCER, V10, P0, DOI 10.1186/1471-2407-10-219
   Xiu LJ, 2015, J ETHNOPHARMACOL, V172, P155, DOI 10.1016/j.jep.2015.05.032
   Yao YY, 2018, J EXP CLIN CANC RES, V37, P0, DOI 10.1186/s13046-018-0960-7
   Yim NH, 2016, J ETHNOPHARMACOL, V194, P1060, DOI 10.1016/j.jep.2016.10.078
   Yu FJ, 2019, J INT MED RES, V47, P2607, DOI 10.1177/0300060519842781
   Yu Q, 2015, J AGR FOOD CHEM, V63, P517, DOI 10.1021/jf5041096
   Zeuner A, 2014, CELL STEM CELL, V15, P692, DOI 10.1016/j.stem.2014.11.012
   Zhang L, 2015, J ETHNOPHARMACOL, V164, P147, DOI 10.1016/j.jep.2015.01.052
   Zhang QB, 2016, INTEGR CANCER THER, V15, P368, DOI 10.1177/1534735415622011
   Zhang T, 2013, ONCOL LETT, V5, P1171, DOI 10.3892/ol.2013.1145
   Zhang WY, 2016, MOL MED REP, V13, P4981, DOI 10.3892/mmr.2016.5198
   Zhang Xingxing, 2016, XI BAO YU FEN ZI MIAN YI XUE ZA ZHI, V32, P770
   Zhang YS, 2016, ACTA PHARMACOL SIN, V37, P295, DOI 10.1038/aps.2015.116
NR 95
TC 9
Z9 10
U1 2
U2 26
PU FRONTIERS MEDIA SA
PI LAUSANNE
PA AVENUE DU TRIBUNAL FEDERAL 34, LAUSANNE, CH-1015, SWITZERLAND
SN 1663-9812
EI 
J9 FRONT PHARMACOL
JI Front. Pharmacol.
PD JUL 8
PY 2020
VL 11
IS 
BP 
EP 
DI 10.3389/fphar.2020.01009
PG 14
WC Pharmacology & Pharmacy
SC Pharmacology & Pharmacy
GA MS1DD
UT WOS:000554024400001
PM 32733246
DA 2023-09-23
ER

PT J
AU Prabhu, VV
   Morrow, S
   Kawakibi, AR
   Zhou, LL
   Ralff, M
   Ray, J
   Jhaveri, A
   Ferrarini, I
   Lee, Y
   Parker, C
   Zhang, YQ
   Borsuk, R
   Chang, WI
   Honeymanb, JN
   Tavora, F
   Carneiro, B
   Raufi, A
   Huntington, K
   Carlsen, L
   Louie, A
   Safran, H
   Seyhan, AA
   Tarapore, RS
   Schalop, L
   Stogniew, M
   Allen, JE
   Oster, W
   El-Deiry, WS
AF Prabhu, Varun Vijay
   Morrow, Sara
   Kawakibi, Abed Rahman
   Zhou, Lanlan
   Ralff, Marie
   Ray, Jocelyn
   Jhaveri, Aakash
   Ferrarini, Isacco
   Lee, Young
   Parker, Cassandra
   Zhang, Yiqun
   Borsuk, Robyn
   Chang, Wen-I
   Honeymanb, Joshua N.
   Tavora, Fabio
   Carneiro, Benedito
   Raufi, Alexander
   Huntington, Kelsey
   Carlsen, Lindsey
   Louie, Anna
   Safran, Howard
   Seyhan, Attila A.
   Tarapore, Rohinton S.
   Schalop, Lee
   Stogniew, Martin
   Allen, Joshua E.
   Oster, Wolfgang
   El-Deiry, Wafik S.
TI ONC201 and imipridones: Anti-cancer compounds with clinical efficacy
SO NEOPLASIA
LA English
DT Article
ID protein-coupled receptors; small-molecule onc201/tic10; high-grade gliomas; dopamine-receptor; preclinical evaluation; pancreatic-cancer; drug discovery; breast-cancer; up-regulation; histone h3.3
AB ONC201 was originally discovered as TNF-Related Apoptosis Inducing Ligand (TRAIL)-inducing compound TIC10. ONC201 appears to act as a selective antagonist of the G protein coupled receptor (GPCR) dopamine receptor D2 (DRD2), and as an allosteric agonist of mitochondrial protease caseinolytic protease P (ClpP). Downstream of target engagement, ONC201 activates the ATF4/ CHOP-mediated integrated stress response leading to TRAIL/Death Receptor 5 (DR5) activation, inhibits oxidative phosphorylation via c-myc, and inactivates Akt/ERK signaling in tumor cells. This typically results in DR5/TRAIL-mediated apoptosis of tumor cells; however, DR5/TRAIL-independent apoptosis, cell cycle arrest, or antiproliferative effects also occur. The effects of ONC201 extend beyond bulk tumor cells to include cancer stem cells, cancer associated fibroblasts and immune cells within the tumor microenvironment that can contribute to its efficacy. ONC201 is orally administered, crosses the intact blood brain barrier, and is under evaluation in clinical trials in patients with advanced solid tumors and hematological malignancies. ONC201 has single agent clinical activity in tumor types that are enriched for DRD2 and/or ClpP expression including specific subtypes of high-grade glioma, endometrial cancer, prostate cancer, mantle cell lymphoma, and adrenal tumors. Synergy with radiation, chemotherapy, targeted therapy and immune-checkpoint agents has been identified in preclinical models and is being evaluated in clinical trials. Structure-activity relationships based on the core pharmacophore of ONC201, termed the imipridone scaffold, revealed novel potent compounds that are being developed. Imipridones represent a novel approach to therapeutically target previously undruggable GPCRs, ClpP, and innate immune pathways in oncology.
C1 [Prabhu, Varun Vijay; Morrow, Sara; Kawakibi, Abed Rahman; Tarapore, Rohinton S.; Schalop, Lee; Stogniew, Martin; Allen, Joshua E.; Oster, Wolfgang] Oncoceutics Inc, 3675 Market St,Suite 200, Philadelphia, PA 19104 USA.
   [Zhou, Lanlan; Jhaveri, Aakash; Ferrarini, Isacco; Lee, Young; Parker, Cassandra; Zhang, Yiqun; Borsuk, Robyn; Chang, Wen-I; Honeymanb, Joshua N.; Tavora, Fabio; Carneiro, Benedito; Raufi, Alexander; Huntington, Kelsey; Carlsen, Lindsey; Louie, Anna; Safran, Howard; Seyhan, Attila A.; El-Deiry, Wafik S.] Brown Univ, Warren Alpert Med Sch, 70 Ship St,Room 537, Providence, RI 02912 USA.
   [Ralff, Marie; Ray, Jocelyn] Fox Chase Canc Ctr, 333 Cottman Ave, Philadelphia, PA 19111 USA.
C3 Brown University; Fox Chase Cancer Center
RP Allen, JE (通讯作者)，Oncoceutics Inc, 3675 Market St,Suite 200, Philadelphia, PA 19104 USA.; El-Deiry, WS (通讯作者)，Brown Univ, Warren Alpert Med Sch, 70 Ship St,Room 537, Providence, RI 02912 USA.
EM josh.allen@oncoceutics.com; wafik@brown.edu
FU Oncoceutics, Inc.; National Brain Tumor Society; Musella Foundation grants; NIH [CA192427, R01 CA173453, R43 CA177002]; ACS grant [RP-14-233-07]; Warren Alpert Foundation Grant
CR Allen JE, 2016, ONCOTARGET, V0, P0
   Allen JE, 2015, PLOS ONE, V10, P0, DOI 10.1371/journal.pone.0143082
   Allen JE, 2015, MOL CANCER, V14, P0, DOI 10.1186/s12943-015-0346-9
   Allen JE, 2015, CANCER RES, V75, P1668, DOI 10.1158/0008-5472.CAN-14-2356
   Allen JE, 2013, SCI TRANSL MED, V5, P0, DOI 10.1126/scitranslmed.3004828
   Alvarado AG, 2017, CELL STEM CELL, V20, P450, DOI 10.1016/j.stem.2016.12.001
   Ames E, 2009, CLIN EXP IMMUNOL, V155, P504, DOI 10.1111/j.1365-2249.2008.03818.x
   Amoroso F, 2019, BIORXIV, V0, P0
   Arrillaga I, 2020, J CLIN ONCOL, V38, P0
   Arrillaga-Romany I, 2020, NEURO-ONCOLOGY, V22, P94, DOI 10.1093/neuonc/noz164
   Arrillaga-Romany I, 2017, ONCOTARGET, V8, P79298, DOI 10.18632/oncotarget.17837
   Aslostovar L, 2018, BLOOD ADV, V2, P1935, DOI 10.1182/bloodadvances.2018015677
   Bajaj A, 2010, CANCER CAUSE CONTROL, V21, P697, DOI 10.1007/s10552-009-9497-6
   Bartek J, 2014, ONCOTARGET, V5, P1116, DOI 10.18632/oncotarget.1835
   Baumeister MD, 2017, CANCER RES, V77, P0, DOI 10.1158/1538-7445.AM2017-3212
   Beaulieu JM, 2015, BRIT J PHARMACOL, V172, P1, DOI 10.1111/bph.12906
   Bolick DT, 2009, CIRC RES, V104, P318, DOI 10.1161/CIRCRESAHA.108.181131
   Bommarito D, 2016, CANCER IMMUNOL IMMUN, V65, P355, DOI 10.1007/s00262-016-1804-y
   Bond J, 2016, ONCOTARGET, V0, P0
   Caragher SP, 2019, J NEUROSCI, V39, P1982, DOI 10.1523/JNEUROSCI.1589-18.2018
   Caragher SP, 2017, NEUROONCOL, V0, P0
   Cardnell RJ, 2016, PLOS ONE, V11, P0, DOI 10.1371/journal.pone.0152584
   Carlsten M, 2019, ONCOIMMUNOLOGY, V8, P0, DOI 10.1080/2162402X.2018.1534664
   Carneiro BA, 2020, NAT REV CLIN ONCOL, V17, P395, DOI 10.1038/s41571-020-0341-y
   Cheng HW, 2015, CELL DEATH DIS, V6, P0, DOI 10.1038/cddis.2015.77
   Cheng L, 2017, ONCOTARGET, V8, P28385, DOI 10.18632/oncotarget.16073
   Cherubini E, 2016, J CELL PHYSIOL, V231, P345, DOI 10.1002/jcp.25079
   Chi AS, 2019, J NEURO-ONCOL, V145, P97, DOI 10.1007/s11060-019-03271-3
   Chi AS, 2017, NEUROONCOLOGY, V19, P0
   Cole A, 2015, CANCER CELL, V27, P864, DOI 10.1016/j.ccell.2015.05.004
   Corydon TJ, 1998, BIOCHEM J, V331, P309, DOI 10.1042/bj3310309
   Dalton SO, 2006, BRIT J CANCER, V95, P934, DOI 10.1038/sj.bjc.6603259
   Deken MA, 2016, ONCOIMMUNOLOGY, V5, P0, DOI 10.1080/2162402X.2016.1238557
   DeWire SM, 2007, ANNU REV PHYSIOL, V69, P483, DOI 10.1146/annurev.physiol.69.022405.154749
   Khuong-Quang DA, 2012, ACTA NEUROPATHOL, V124, P439, DOI 10.1007/s00401-012-0998-0
   Dorato MA, 2005, REGUL TOXICOL PHARM, V42, P265, DOI 10.1016/j.yrtph.2005.05.004
   Dorsam RT, 2007, NAT REV CANCER, V7, P79, DOI 10.1038/nrc2069
   Fang ZW, 2018, AM J CANCER RES, V8, P1551
   Feng J, 2015, HUM PATHOL, V46, P1626, DOI 10.1016/j.humpath.2015.07.002
   Feng Y, 2016, PLOS ONE, V11, P0, DOI 10.1371/journal.pone.0162133
   Free RB, 2019, NEURO-ONCOLOGY, V21, P89
   Gardner SL, 2019, J CLIN ONCOL, V37, P0, DOI 10.1200/JCO.2019.37.15_suppl.10046
   Ghanemi A, 2015, SAUDI PHARM J, V23, P115, DOI 10.1016/j.jsps.2013.07.007
   Graves PR, 2019, ACS CHEM BIOL, V0, P0
   Greer Yoshimi Endo, 2018, ONCOTARGET, V9, P18454, DOI 10.18632/oncotarget.24862
   Hall MD, 2019, J NEUROSURG-PEDIATR, V23, P719, DOI 10.3171/2019.2.PEDS18480
   Hallett WHD, 2008, J IMMUNOL, V180, P163, DOI 10.4049/jimmunol.180.1.163
   Hauser AS, 2017, NAT REV DRUG DISCOV, V16, P829, DOI 10.1038/nrd.2017.178
   Hayes-Jordan AA, 2018, NEOPLASIA, V20, P524, DOI 10.1016/j.neo.2018.02.006
   He Y, 2020, NEUROONCOLOGY, V0, P0
   Hendriks D, 2016, ONCOIMMUNOLOGY, V5, P0, DOI 10.1080/2162402X.2016.1202390
   Hoffman LM, 2018, J CLIN ONCOL, V36, P1963, DOI 10.1200/JCO.2017.75.9308
   Hu W, 2020, CANCERS, V12, P0, DOI 10.3390/cancers12092436
   Hubner JM, 2019, NEURO-ONCOLOGY, V21, P878, DOI 10.1093/neuonc/noz058
   Ibrahim YH, 2012, CANCER DISCOV, V2, P1036, DOI 10.1158/2159-8290.CD-11-0348
   Ishida CT, 2018, CLIN CANCER RES, V24, P5392, DOI 10.1158/1078-0432.CCR-18-1040
   Ishizawa J, 2019, CANC CELL, V0, P0
   Ishizawa J, 2016, SCI SIGNAL, V9, P0, DOI 10.1126/scisignal.aac4380
   Jacques S, 2020, GENETICS, V0, P0
   Jain SU, 2019, NAT COMMUN, V10, P0, DOI 10.1038/s41467-019-09981-6
   Jhawar SR, 2018, INT J RADIAT ONCOL, V102, PE180, DOI 10.1016/j.ijrobp.2018.07.666
   Jin ZZ, 2016, BIOCHEM BIOPH RES CO, V478, P1515, DOI 10.1016/j.bbrc.2016.08.126
   Juvekar A, 2012, CANCER DISCOV, V2, P1048, DOI 10.1158/2159-8290.CD-11-0336
   Karpel-Massler G, 2015, ONCOTARGET, V6, P36456, DOI 10.18632/oncotarget.5505
   Karpel-Massler G, 2014, PLOS ONE, V9, P0, DOI 10.1371/journal.pone.0114583
   Karremann M, 2018, NEURO-ONCOLOGY, V20, P123, DOI 10.1093/neuonc/nox149
   Kawakibi AR, 2020, J CLIN ONCOL, V38, P0
   Kiziltepe T, 2007, MOL CANCER THER, V6, P1718, DOI 10.1158/1535-7163.MCT-07-0010
   Kleinschmidt-DeMasters BK, 2018, CLIN NEUROPATHOL, V37, P53, DOI 10.5414/NP301085
   Kline CLB, 2016, SCI SIGNAL, V9, P0, DOI 10.1126/scisignal.aac4374
   Kline CLB, 2018, NEOPLASIA, V20, P80, DOI 10.1016/j.neo.2017.10.002
   Lappano R, 2011, NAT REV DRUG DISCOV, V10, P47, DOI 10.1038/nrd3320
   Lastwika KJ, 2016, CANCER RES, V76, P227, DOI 10.1158/0008-5472.CAN-14-3362
   Le LQ, 2002, CANCER CELL, V1, P381, DOI 10.1016/S1535-6108(02)00058-2
   Lee Y, 2016, CLIN CANCER RES, V22, P3571, DOI 10.1158/1078-0432.CCR-15-2665
   Lev A, 2018, MOL CANCER RES, V16, P754, DOI 10.1158/1541-7786.MCR-17-0614
   Lev A, 2017, ONCOTARGET, V8, P81776, DOI 10.18632/oncotarget.20819
   Li J, 2014, ONCOTARGET, V5, P882, DOI 10.18632/oncotarget.1801
   Lin P, 2003, J BIOL CHEM, V278, P14379, DOI 10.1074/jbc.M209101200
   Louis DN, 2016, ACTA NEUROPATHOL, V131, P803, DOI 10.1007/s00401-016-1545-1
   Lynch JR, 2016, INT J MOL SCI, V17, P0, DOI 10.3390/ijms17050707
   Madhukar NS, 2019, NAT COMMUN, V10, P0, DOI 10.1038/s41467-019-12928-6
   Mccoy KL, 2010, MOL PHARMACOL, V77, P1005, DOI 10.1124/mol.109.062018
   Meng XW, 2014, J BIOL CHEM, V289, P20543, DOI 10.1074/jbc.M114.549220
   Meredith EJ, 2006, P NATL ACAD SCI USA, V103, P13485, DOI 10.1073/pnas.0605993103
   Mikulak J, 2014, J IMMUNOL, V193, P2792, DOI 10.4049/jimmunol.1401114
   Navarro P, 2016, CELL REP, V15, P2705, DOI 10.1016/j.celrep.2016.05.052
   Neri P, 2011, BLOOD, V118, P6368, DOI 10.1182/blood-2011-06-363911
   Ni X, 2017, ONCOTARGET, V8, P61761, DOI 10.18632/oncotarget.18688
   Nii T, 2019, LEUKEMIA, V33, P2805, DOI 10.1038/s41375-019-0491-z
   Nolting S, 2019, CANCERS, V11, P0, DOI 10.3390/cancers11101505
   OHayre M, 2013, NAT REV CANCER, V13, P412, DOI 10.1038/nrc3521
   Piunti A, 2017, NAT MED, V23, P493, DOI 10.1038/nm.4296
   Prabhu V, 2019, NEUROONCOLOGY, V21, P0
   Prabhu VV, 2019, CANCER RES, V79, P0, DOI 10.1158/1538-7445.AM2019-2749
   Prabhu VV, 2019, CLIN CANCER RES, V25, P2305, DOI 10.1158/1078-0432.CCR-18-2572
   Prabhu VV, 2017, PLOS ONE, V12, P0, DOI 10.1371/journal.pone.0180541
   Prabhu VV, 2015, CANCER RES, V75, P1423, DOI 10.1158/0008-5472.CAN-13-3451
   Prabhu VV, 2019, CANC RES, V79, P0
   Prabhu VV, 2017, CELL CYCLE, V0, P1
   Proudfit AM, 2018, CANCER RES, V78, P0, DOI 10.1158/1538-7445.AM2018-4872
   Pruss M, 2020, BRIT J CANCER, V122, P1146, DOI 10.1038/s41416-020-0759-0
   Ralff MD, 2019, CANCER RES, V79, P258, DOI 10.1158/1538-7445.Am2019
   Ralff MD, 2017, MOL CANCER THER, V16, P1290, DOI 10.1158/1535-7163.MCT-17-0121
   Ray J, 2019, CANCER RES, V79, P0, DOI 10.1158/1538-7445.AM2019-262
   Romaguera JE, 2019, BRIT J HAEMATOL, V185, P133, DOI 10.1111/bjh.15271
   Sachlos E, 2012, CELL, V149, P1284, DOI 10.1016/j.cell.2012.03.049
   Schwartzentruber J, 2012, NATURE, V482, P226, DOI 10.1038/nature10833
   Sheard MA, 2013, J IMMUNOTHER, V36, P319, DOI 10.1097/CJI.0b013e31829b4493
   Southern C, 2013, J BIOMOL SCREEN, V18, P599, DOI 10.1177/1087057113475480
   Stein MN, 2019, J IMMUNOTHER CANCER, V7, P0, DOI 10.1186/s40425-019-0599-8
   Stein MN, 2017, CLIN CANCER RES, V23, P4163, DOI 10.1158/1078-0432.CCR-16-2658
   Takeda K, 2001, NAT MED, V7, P94, DOI 10.1038/83416
   Talekar MK, 2015, CELL CYCLE, V14, P2422, DOI 10.1080/15384101.2015.1054086
   Tarapore R, 2018, NEUROONCOLOGY, V20, P0
   Tarapore R, 2018, NEURO-ONCOLOGY, V20, P72
   Tu YS, 2017, NEOPLASIA, V19, P772, DOI 10.1016/j.neo.2017.07.009
   Wagner J, 2017, CELL CYCLE, V0, P0
   Wagner J, 2018, J CLIN INVEST, V128, P2325, DOI 10.1172/JCI96711
   Wagner J, 2018, J EXP CLIN CANC RES, V37, P0, DOI 10.1186/s13046-018-0671-0
   Wagner J, 2017, CELL CYCLE, V16, P1790, DOI 10.1080/15384101.2017.1325046
   Wagner J, 2014, ONCOTARGET, V5, P12728, DOI 10.18632/oncotarget.2890
   Wang JJ, 2016, CELL DEATH DIFFER, V23, P1886, DOI 10.1038/cdd.2016.92
   Wang X, 2019, J CANCER, V10, P1622, DOI 10.7150/jca.27780
   Weissenrieder JS, 2019, J PHARMACOL EXP THER, V370, P111, DOI 10.1124/jpet.119.256818
   Weng ZG, 1998, P NATL ACAD SCI USA, V95, P12334, DOI 10.1073/pnas.95.21.12334
   Wierzbicki K, 2020, CURR ONCOL REP, V22, P0, DOI 10.1007/s11912-020-0877-0
   Wu G, 2012, NAT GENET, V44, P251, DOI 10.1038/ng.1102
   Yuan KY, 2013, CLIN CANCER RES, V19, P4750, DOI 10.1158/1078-0432.CCR-13-0516
   Yuan X, 2017, ONCOTARGET, V8, P21626, DOI 10.18632/oncotarget.15451
   Zhang QB, 2016, BIOCHEM BIOPH RES CO, V476, P260, DOI 10.1016/j.bbrc.2016.05.106
   Zhao W, 2013, PLOS ONE, V8, P0, DOI 10.1371/journal.pone.0065860
   Zhou L, 2019, NEUROONCOLOGY, V21, P0
   Zhou LL, 2018, CANCER RES, V78, P0, DOI 10.1158/1538-7445.AM2018-2933
NR 134
TC 68
Z9 70
U1 0
U2 10
PU ELSEVIER SCIENCE INC
PI NEW YORK
PA STE 800, 230 PARK AVE, NEW YORK, NY 10169 USA
SN 1476-5586
EI 
J9 NEOPLASIA
JI Neoplasia
PD DEC 15
PY 2020
VL 22
IS 12
BP 725
EP 744
DI 
PG 20
WC Oncology
SC Oncology
GA OY1TF
UT WOS:000594034700007
PM 33142238
DA 2023-09-23
ER

PT J
AU Yao, MJ
   Ventura, PB
   Jiang, Y
   Rodriguez, FJ
   Wang, LX
   Perry, JSA
   Yang, YB
   Wahl, K
   Crittenden, RB
   Bennett, ML
   Qi, L
   Gong, CC
   Li, XN
   Barres, B
   Bender, TP
   Ravichandran, KS
   Janes, KA
   Eberhart, CG
   Zong, H
AF Yao, Maojin
   Ventura, P. Britten
   Jiang, Ying
   Rodriguez, Fausto J.
   Wang, Lixin
   Perry, Justin S. A.
   Yang, Yibo
   Wahl, Kelsey
   Crittenden, Rowena B.
   Bennett, Mariko L.
   Qi, Lin
   Gong, Cong-Cong
   Li, Xiao-Nan
   Barres, Ben A.
   Bender, Timothy P.
   Ravichandran, Kodi S.
   Janes, Kevin A.
   Eberhart, Charles G.
   Zong, Hui
TI Astrocytic trans-Differentiation Completes a Multicellular Paracrine Feedback Loop Required for Medulloblastoma Tumor Growth
SO CELL
LA English
DT Article
ID carcinoma-associated fibroblasts; cancer-associated fibroblasts; mosaic analysis; double markers; macrophage recruitment; cd11b expression; mouse models; tnf-alpha; in-vivo; t-cells
AB The tumor microenvironment (TME) is critical for tumor progression. However, the establishment and function of the TME remain obscure because of its complex cellular composition. Using a mouse genetic system called mosaic analysis with double markers (MADMs), we delineated TME evolution at single-cell resolution in sonic hedgehog (SHH)-activated medulloblastomas that originate from unipotent granule neuron progenitors in the brain. First, we found that astrocytes within the TME(TuAstrocytes) were trans-differentiated from tumor granule neuron precursors (GNPs), which normally never differentiate into astrocytes. Second, we identified that TME-derived IGF1 promotes tumor progression. Third, we uncovered that insulin-like growth factor 1 (IGF1) is produced by tumor-associated microglia in response to interleukin-4 (IL-4) stimulation. Finally, we found that IL-4 is secreted by TuAstrocytes. Collectively, our studies reveal an evolutionary process that produces a multi-lateral network within the TME of medulloblastoma: a fraction of tumor cells trans-differentiate into TuAstrocytes, which, in turn, produce IL-4 that stimulates microglia to produce IGF1 to promote tumor progression.
C1 [Yao, Maojin; Ventura, P. Britten; Jiang, Ying; Perry, Justin S. A.; Yang, Yibo; Crittenden, Rowena B.; Bender, Timothy P.; Ravichandran, Kodi S.; Zong, Hui] Univ Virginia, Dept Microbiol Immunol & Canc Biol, Charlottesville, VA 22908 USA.
   [Wang, Lixin; Janes, Kevin A.] Univ Virginia, Dept Biomed Engn, Charlottesville, VA 22908 USA.
   [Crittenden, Rowena B.; Bender, Timothy P.; Ravichandran, Kodi S.] Univ Virginia, Beirne B Carter Ctr Immunol Res, Charlottesville, VA 22908 USA.
   [Rodriguez, Fausto J.; Eberhart, Charles G.] Johns Hopkins Univ, Sch Med, Dept Pathol, Div Neuropathol, Baltimore, MD 21205 USA.
   [Wahl, Kelsey] Univ Oregon, Dept Biol, Eugene, OR 97403 USA.
   [Bennett, Mariko L.; Barres, Ben A.] Stanford Univ, Dept Neurobiol, Palo Alto, CA 94305 USA.
   [Qi, Lin; Li, Xiao-Nan] Baylor Coll Med, Texas Childrens Canc Ctr, Dept Pediat, Brain Tumor Program, Houston, TX 77030 USA.
   [Gong, Cong-Cong] South China Univ Technol, Sch Food Sci & Engn, Guangzhou, Peoples R China.
   [Ravichandran, Kodi S.] Univ Ghent, VIB UGent Ctr Inflammat Res, Ghent, Belgium.
   [Ravichandran, Kodi S.] Univ Ghent, Dept Biomed Mol Biol, Ghent, Belgium.
   [Perry, Justin S. A.] Mem Sloan Kettering Canc Ctr, Immunol Program, Sloan Kettering Inst, New York, NY 10065 USA.
   [Bennett, Mariko L.] Childrens Hosp Philadelphia, Dept Pediat, Philadelphia, PA 19104 USA.
   [Li, Xiao-Nan] Northwestern Univ, Feinberg Sch Med, Program Precis Med PDOX Modeling Pediat Tumors, Ann & Robert H Lurie Childrens Hosp Chicago, Chicago, IL 60611 USA.
   [Li, Xiao-Nan] Northwestern Univ, Feinberg Sch Med, Dept Pediat, Chicago, IL 60611 USA.
C3 University of Virginia; University of Virginia; University of Virginia; Johns Hopkins University; University of Oregon; Stanford University; Baylor College of Medicine; Texas Children's Cancer Center; South China University of Technology; Flanders Institute for Biotechnology (VIB); Ghent University; Ghent University; Memorial Sloan Kettering Cancer Center; University of Pennsylvania; Pennsylvania Medicine; Childrens Hospital of Philadelphia; Ann & Robert H. Lurie Children's Hospital of Chicago; Northwestern University; Feinberg School of Medicine; Northwestern University; Feinberg School of Medicine
RP Zong, H (通讯作者)，Univ Virginia, Dept Microbiol Immunol & Canc Biol, Charlottesville, VA 22908 USA.
EM hz9s@virginia.edu
FU NIH/NINDS pre-doctoral fellowship [F31-NS076313]; Mark Foundation fellowship from the Cancer Research Institute; NCI [1K99CA237728-01]; Burroughs Wellcome PDEP award; Pew Charitable Trusts;  [DoD W81XWH-11-1-0557];  [NIH R01NS097271];  [R01CA194470];  [U01CA215794];  [R21HL143025];  [R01NS055089]
CR Abbott NJ, 2006, NAT REV NEUROSCI, V7, P41, DOI 10.1038/nrn1824
   Ahmed F, 2018, FRONT ONCOL, V8, P0, DOI 10.3389/fonc.2018.00173
   Anders S, 2010, GENOME BIOL, V11, P0, DOI 10.1186/gb-2010-11-10-r106
   Anderson MA, 2016, NATURE, V532, P195, DOI 10.1038/nature17623
   Arina A, 2016, P NATL ACAD SCI USA, V113, P7551, DOI 10.1073/pnas.1600363113
   Bailey P, 1925, ARCH NEURO PSYCHIATR, V14, P192, DOI 10.1001/archneurpsyc.1925.02200140055002
   Balkwill FR, 2012, J CELL SCI, V125, P5591, DOI 10.1242/jcs.116392
   Baruch K, 2013, P NATL ACAD SCI USA, V110, P2264, DOI 10.1073/pnas.1211270110
   Bennett FC, 2018, NEURON, V98, P1170, DOI 10.1016/j.neuron.2018.05.014
   Bennett ML, 2016, P NATL ACAD SCI USA, V113, PE1738, DOI 10.1073/pnas.1525528113
   Binnewies M, 2018, NAT MED, V24, P541, DOI 10.1038/s41591-018-0014-x
   BRADDING P, 1992, J EXP MED, V176, P1381, DOI 10.1084/jem.176.5.1381
   Burda JE, 2014, NEURON, V81, P229, DOI 10.1016/j.neuron.2013.12.034
   BURGER PC, 1987, ACTA NEUROPATHOL, V73, P115, DOI 10.1007/BF00693776
   Butovsky O, 2014, NAT NEUROSCI, V17, P131, DOI 10.1038/nn.3599
   Chanmee T, 2014, CANCERS, V6, P1670, DOI 10.3390/cancers6031670
   Christensen JE, 2001, INT IMMUNOL, V13, P593, DOI 10.1093/intimm/13.4.593
   Chung AS, 2010, NAT REV CANCER, V10, P505, DOI 10.1038/nrc2868
   Colombo E, 2016, TRENDS IMMUNOL, V37, P608, DOI 10.1016/j.it.2016.06.006
   de Visser KE, 2006, NAT REV CANCER, V6, P24, DOI 10.1038/nrc1782
   DeNardo DG, 2009, CANCER CELL, V16, P91, DOI 10.1016/j.ccr.2009.06.018
   Deng L, 2010, AM J PATHOL, V176, P952, DOI 10.2353/ajpath.2010.090622
   Dietrich P, 2000, MAMM GENOME, V11, P196, DOI 10.1007/s003350010037
   Dobin A, 2013, BIOINFORMATICS, V29, P15, DOI 10.1093/bioinformatics/bts635
   Doetsch F, 1999, CELL, V97, P703, DOI 10.1016/S0092-8674(00)80783-7
   Farina C, 2007, TRENDS IMMUNOL, V28, P138, DOI 10.1016/j.it.2007.01.005
   Filiano AJ, 2015, BRAIN RES, V1617, P18, DOI 10.1016/j.brainres.2014.07.050
   Filley AC, 2017, ONCOTARGET, V8, P91779, DOI 10.18632/oncotarget.21586
   FOLKMAN J, 1971, NEW ENGL J MED, V285, P1182
   FOURNIER T, 1995, J IMMUNOL, V155, P2123
   Gabrilovich DI, 2012, NAT REV IMMUNOL, V12, P253, DOI 10.1038/nri3175
   Gajewski TF, 2013, NAT IMMUNOL, V14, P1014, DOI 10.1038/ni.2703
   Gascard P, 2016, GENE DEV, V30, P1002, DOI 10.1101/gad.279737.116
   Ghosn EEB, 2008, P NATL ACAD SCI USA, V105, P5195, DOI 10.1073/pnas.0712350105
   Gilbertson RJ, 2008, ANNU REV PATHOL-MECH, V3, P341, DOI 10.1146/annurev.pathmechdis.3.121806.151518
   Ginhoux F, 2010, SCIENCE, V330, P841, DOI 10.1126/science.1194637
   Goldmann T, 2016, NAT IMMUNOL, V17, P797, DOI 10.1038/ni.3423
   Goldmann T, 2013, NAT NEUROSCI, V16, P1618, DOI 10.1038/nn.3531
   Gong SC, 2003, NATURE, V425, P917, DOI 10.1038/nature02033
   Gonzalez PP, 2018, GLIA, V66, P999, DOI 10.1002/glia.23297
   Goodrich LV, 1997, SCIENCE, V277, P1109, DOI 10.1126/science.277.5329.1109
   Gosselin D, 2017, SCIENCE, V356, P0, DOI 10.1126/science.aal3222
   Gosselin D, 2014, CELL, V159, P1327, DOI 10.1016/j.cell.2014.11.023
   Groves A, 2018, ENEURO, V5, P0, DOI 10.1523/ENEURO.0239-18.2018
   Hanahan D, 2012, CANCER CELL, V21, P309, DOI 10.1016/j.ccr.2012.02.022
   Harris TH, 2012, NATURE, V486, P545, DOI 10.1038/nature11098
   Heintz N, 2004, NAT NEUROSCI, V7, P483, DOI 10.1038/nn0504-483
   Hemmer B, 2015, LANCET NEUROL, V14, P406, DOI 10.1016/S1474-4422(14)70305-9
   Henner A, 2013, PLOS ONE, V8, P0, DOI 10.1371/journal.pone.0077672
   Hoglund Rune A, 2014, WORLD J EXP MED, V4, P27, DOI 10.5493/wjem.v4.i3.27
   Iadecola C, 2007, NAT NEUROSCI, V10, P1369, DOI 10.1038/nn2003
   JACKS T, 1994, CURR BIOL, V4, P1, DOI 10.1016/S0960-9822(00)00002-6
   Janes KA, 2010, NAT METHODS, V7, P311, DOI 10.1038/NMETH.1442
   Kalluri R, 2016, NAT REV CANCER, V16, P582, DOI 10.1038/nrc.2016.73
   Kawai K, 2005, J ALLERGY CLIN IMMUN, V116, P192, DOI 10.1016/j.jaci.2005.03.021
   KUHN R, 1991, SCIENCE, V254, P707, DOI 10.1126/science.1948049
   Kumar MP, 2018, CELL REP, V25, P1458, DOI 10.1016/j.celrep.2018.10.047
   Kurihara T, 1997, J EXP MED, V186, P1757, DOI 10.1084/jem.186.10.1757
   LAKE FR, 1994, J CLIN INVEST, V93, P1661, DOI 10.1172/JCI117148
   Lee Hae Young, 2009, J VIS EXP, V0, P0, DOI DOI 10.3791/990
   LEGROS G, 1990, J EXP MED, V172, P921, DOI 10.1084/jem.172.3.921
   Liddelow SA, 2017, NATURE, V541, P481, DOI 10.1038/nature21029
   Liu C, 2011, CELL, V146, P209, DOI 10.1016/j.cell.2011.06.014
   Liu JL, 1998, MOL ENDOCRINOL, V12, P1452, DOI 10.1210/me.12.9.1452
   LOVE MI, 2014, GENOME BIOL, V15, P0, DOI 10.1186/S13059-014-0550-8
   Machold R, 2005, NEURON, V48, P17, DOI 10.1016/j.neuron.2005.08.028
   Madisen L, 2010, NAT NEUROSCI, V13, P133, DOI 10.1038/nn.2467
   MANNOJI H, 1981, ACTA NEUROPATHOL, V55, P63, DOI 10.1007/BF00691533
   Margol AS, 2015, CLIN CANCER RES, V21, P1457, DOI 10.1158/1078-0432.CCR-14-1144
   Marino S, 2000, GENE DEV, V14, P994
   Matei V, 2005, DEV DYNAM, V234, P633, DOI 10.1002/dvdy.20551
   Miller MR, 2009, NAT METHODS, V6, P439, DOI 10.1038/NMETH.1329
   Mohrs M, 2001, IMMUNITY, V15, P303, DOI 10.1016/S1074-7613(01)00186-8
   Mullor JL, 2002, TRENDS CELL BIOL, V12, P562, DOI 10.1016/S0962-8924(02)02405-4
   Muzumdar MD, 2007, P NATL ACAD SCI USA, V104, P4495, DOI 10.1073/pnas.0606491104
   Nikodemova M, 2012, J NEUROINFLAMM, V9, P0, DOI 10.1186/1742-2094-9-147
   Noy R, 2014, IMMUNITY, V41, P49, DOI 10.1016/j.immuni.2014.06.010
   Ozdemir BC, 2014, CANCER CELL, V25, P719, DOI 10.1016/j.ccr.2014.04.005
   Oliver TG, 2005, DEVELOPMENT, V132, P2425, DOI 10.1242/dev.01793
   Omi A, 2014, EUR J IMMUNOL, V44, P2638, DOI 10.1002/eji.201444570
   Palucka AK, 2016, CELL, V164, P1233, DOI 10.1016/j.cell.2016.01.049
   Patro R, 2014, NAT BIOTECHNOL, V32, P462, DOI 10.1038/nbt.2862
   Perdiguero EG, 2015, NATURE, V518, P547, DOI 10.1038/nature13989
   Phoenix TN, 2016, CANCER CELL, V29, P508, DOI 10.1016/j.ccell.2016.03.002
   Pietsch T, 1997, CANCER RES, V57, P2085
   Polyak K, 2009, TRENDS GENET, V25, P30, DOI 10.1016/j.tig.2008.10.012
   Prinz M, 2017, NAT IMMUNOL, V18, P385, DOI 10.1038/ni.3703
   Quail DF, 2016, SCIENCE, V352, P0, DOI 10.1126/science.aad3018
   Quail DF, 2013, NAT MED, V19, P1423, DOI 10.1038/nm.3394
   R Core Team, 2021, R LANG ENV STAT COMP, V0, P0, DOI DOI 10.1890/0012-9658(2002)083[0703:USITET]2.0.CO;2
   Ranke MB, 2015, BEST PRACT RES CL EN, V29, P701, DOI 10.1016/j.beem.2015.06.003
   Rickert CH, 2005, ACTA NEUROPATHOL, V109, P69, DOI 10.1007/s00401-004-0959-3
   Rose MF, 2009, NEURON, V64, P341, DOI 10.1016/j.neuron.2009.10.023
   ROSSI ML, 1991, TUMORI, V77, P36, DOI 10.1177/030089169107700109
   Schepers AG, 2012, SCIENCE, V337, P730, DOI 10.1126/science.1224676
   SCHOFIELD D, 1995, AM J PATHOL, V146, P472
   Schuller U, 2008, CANCER CELL, V14, P123, DOI 10.1016/j.ccr.2008.07.005
   Shee K, 2018, J EXP MED, V215, P895, DOI 10.1084/jem.20171818
   Shiga K, 2015, CANCERS, V7, P2443, DOI 10.3390/cancers7040902
   Shu Q, 2008, STEM CELLS, V26, P1414, DOI 10.1634/stemcells.2007-1009
   Siebert H, 2000, J NEUROIMMUNOL, V110, P177, DOI 10.1016/S0165-5728(00)00343-X
   Singh S, 2019, SCI REP-UK, V9, P0, DOI 10.1038/s41598-019-41235-9
   Snippert HJ, 2010, CELL, V143, P134, DOI 10.1016/j.cell.2010.09.016
   Soneson Charlotte, 2015, F1000RES, V4, P1521, DOI 10.12688/f1000research.7563.1
   Spadaro O, 2017, CELL REP, V19, P225, DOI 10.1016/j.celrep.2017.03.046
   Stockmann C, 2014, FRONT ONCOL, V4, P0, DOI 10.3389/fonc.2014.00069
   Straussman R, 2012, NATURE, V487, P500, DOI 10.1038/nature11183
   Su SC, 2018, CELL, V172, P841, DOI 10.1016/j.cell.2018.01.009
   Sun Y, 2016, CANCER LETT, V380, P205, DOI 10.1016/j.canlet.2015.07.044
   SWAIN SL, 1990, J IMMUNOL, V145, P3796
   Tabori U, 2010, J CLIN ONCOL, V28, P1345, DOI 10.1200/JCO.2009.23.5952
   Tabuso M, 2017, WORLD J GASTROENTERO, V23, P5829, DOI 10.3748/wjg.v23.i32.5829
   Vainchtein ID, 2018, SCIENCE, V359, P1269, DOI 10.1126/science.aal3589
   Vermeulen JF, 2018, ONCOIMMUNOLOGY, V7, P0, DOI 10.1080/2162402X.2017.1398877
   Wagner C, 2001, EUR J IMMUNOL, V31, P1173, DOI 10.1002/1521-4141(200104)31:4<1173::AID-IMMU1173>3.0.CO;2-9
   Wang LX, 2013, NAT PROTOC, V8, P282, DOI 10.1038/nprot.2012.158
   Weinberg RA, 2008, NAT GENET, V40, P494, DOI 10.1038/ng0508-494
   Wetmore C, 2001, CANCER RES, V61, P513
   Wojtowicz JM, 2006, NAT PROTOC, V1, P1399, DOI 10.1038/nprot.2006.224
   Woroniecka K, 2018, CLIN CANCER RES, V24, P4175, DOI 10.1158/1078-0432.CCR-17-1846
   Wright JH, 1910, J EXP MED, V12, P556, DOI 10.1084/jem.12.4.556
   Wyckoff J, 2004, CANCER RES, V64, P7022, DOI 10.1158/0008-5472.CAN-04-1449
   Wynes MW, 2003, J IMMUNOL, V171, P3550, DOI 10.4049/jimmunol.171.7.3550
   Xue S, 2017, J HEMATOL ONCOL, V10, P0, DOI 10.1186/s13045-017-0455-6
   Yang ZJ, 2008, CANCER CELL, V14, P135, DOI 10.1016/j.ccr.2008.07.003
   Yona S, 2013, IMMUNITY, V38, P79, DOI 10.1016/j.immuni.2012.12.001
   Zhang L, 1996, J COMP NEUROL, V370, P536, DOI 10.1002/(SICI)1096-9861(19960708)370:4<536::AID-CNE9>3.0.CO;2-5
   Zhao CT, 2009, P NATL ACAD SCI USA, V106, P21353, DOI 10.1073/pnas.0812872106
   Zhao XM, 2012, NEURO-ONCOLOGY, V14, P574, DOI 10.1093/neuonc/nos061
   Zhou X, 2018, CELL, V172, P744, DOI 10.1016/j.cell.2018.01.015
   Zong H, 2005, CELL, V121, P479, DOI 10.1016/j.cell.2005.02.012
NR 131
TC 68
Z9 68
U1 3
U2 37
PU CELL PRESS
PI CAMBRIDGE
PA 50 HAMPSHIRE ST, FLOOR 5, CAMBRIDGE, MA 02139 USA
SN 0092-8674
EI 1097-4172
J9 CELL
JI Cell
PD FEB 6
PY 2020
VL 180
IS 3
BP 502
EP +
DI 10.1016/j.cell.2019.12.024
PG 38
WC Biochemistry & Molecular Biology; Cell Biology
SC Biochemistry & Molecular Biology; Cell Biology
GA KK8HN
UT WOS:000512977500008
PM 31983537
DA 2023-09-23
ER

PT J
AU Musa, M
AF Musa, Marahaini
TI Single-cell analysis on stromal fibroblasts in the microenvironment of solid tumours
SO ADVANCES IN MEDICAL SCIENCES
LA English
DT Review
DE Single-cell analysis; Cancer; Stromal fibroblast; Solid tumour; Microenvironment
ID cancer-associated fibroblasts; gene-expression; rna-seq; mass cytometry; stem-cells; heterogeneity; progression; myofibroblasts; visualization; leukemia
AB Besides malignant cells, the tumour microenvironment consists of various stromal cells such as cancer-associated fibroblasts (CAFs) and myofibroblasts. Accumulation of heterogeneous populations of stromal cells in solid tumours is associated with lower survival rates and cancer recurrence in patients. Certain limitations presented by conventional experimental designs and techniques in cancer research have led to poor understanding of the fundamental basis of cancer niche. Recent developments in single-cell techniques allow more in-depth studies of the tumour microenvironment. Analyses at the single-cell level enables the detection of rare cell types, characterization of intra-tumour cellular heterogeneity and analysis of the lineage output of malignant cells. This subsequently, provides valuable insights on better diagnostic methods and treatment avenues for cancer. This review explores the recent advancements and applications of single-cell technologies in cancer research pertaining to the study of stromal fibroblasts in the microenvironment of solid tumours.
C1 [Musa, Marahaini] Univ Sains Malaysia, Human Genome Ctr, Sch Med Sci, Hlth Campus, Kubang Kerian 16150, Kelantan, Malaysia.
C3 Universiti Sains Malaysia
RP Musa, M (通讯作者)，Univ Sains Malaysia, Human Genome Ctr, Sch Med Sci, Hlth Campus, Kubang Kerian 16150, Kelantan, Malaysia.
EM marahaini.musa@usm.my
CR Amir ED, 2013, NAT BIOTECHNOL, V31, P545, DOI 10.1038/nbt.2594
   Bartoschek M, 2018, NAT COMMUN, V9, P0, DOI 10.1038/s41467-018-07582-3
   Behbehani GK, 2012, CYTOM PART A, V81A, P552, DOI 10.1002/cyto.a.22075
   Bendall SC, 2011, SCIENCE, V332, P687, DOI 10.1126/science.1198704
   Berglund E, 2018, NAT COMMUN, V9, P0, DOI 10.1038/s41467-018-04724-5
   Bernard V, 2019, CLIN CANCER RES, V25, P2194, DOI 10.1158/1078-0432.CCR-18-1955
   Bochaton-Piallat M-L, 2016, F1000RESEARCH, V5, P0
   Buganim Y, 2012, CELL, V150, P1209, DOI 10.1016/j.cell.2012.08.023
   Busch S, 2017, MOL CANCER, V16, P0, DOI 10.1186/s12943-017-0642-7
   Bussard KM, 2016, BREAST CANCER RES, V18, P0, DOI 10.1186/s13058-016-0740-2
   Cazet AS, 2018, NAT COMMUN, V9, P0, DOI 10.1038/s41467-018-05220-6
   Chatterjee S, 2014, ADV CANCER RES, V124, P31, DOI 10.1016/B978-0-12-411638-2.00002-1
   Chen J, 2017, SINGLE CELL TRANSCRI, V0, P0
   Chen JM, 2019, SCI REP-UK, V9, P0, DOI 10.1038/s41598-019-40809-x
   Chen LY, 2014, PLOS ONE, V9, P0, DOI 10.1371/journal.pone.0096177
   Cima I, 2016, SCI TRANSL MED, V8, P0, DOI 10.1126/scitranslmed.aad7369
   Comito G, 2014, ONCOGENE, V33, P2423, DOI 10.1038/onc.2013.191
   Corces MR, 2016, NAT GENET, V48, P1193, DOI 10.1038/ng.3646
   Costa A, 2018, CANCER CELL, V33, P463, DOI 10.1016/j.ccell.2018.01.011
   Dalerba P, 2011, NAT BIOTECHNOL, V29, P1120, DOI 10.1038/nbt.2038
   Desmouliere A, 2004, INT J DEV BIOL, V48, P509, DOI 10.1387/ijdb.041802ad
   Finak G, 2008, NAT MED, V14, P518, DOI 10.1038/nm1764
   Galon J, 2006, SCIENCE, V313, P1960, DOI 10.1126/science.1129139
   Gawad C, 2014, P NATL ACAD SCI USA, V111, P17947, DOI 10.1073/pnas.1420822111
   Giustacchini A, 2017, NAT MED, V23, P692, DOI 10.1038/nm.4336
   Gorchs L, 2015, FRONT ONCOL, V5, P0, DOI 10.3389/fonc.2015.00087
   Grosselin K, 2019, NAT GENET, V51, P1060, DOI 10.1038/s41588-019-0424-9
   Guo GJ, 2013, CELL STEM CELL, V13, P492, DOI 10.1016/j.stem.2013.07.017
   Heath JR, 2016, NAT REV DRUG DISCOV, V15, P204, DOI 10.1038/nrd.2015.16
   Heitzer E, 2013, CANCER RES, V73, P2965, DOI 10.1158/0008-5472.CAN-12-4140
   Hong S, 2012, INTEGR BIOL-UK, V4, P374, DOI 10.1039/c2ib00166g
   Hosein AN, 2015, BMC CANCER, V15, P0, DOI 10.1186/s12885-015-1117-0
   Hu CY, 2013, ONCOL LETT, V5, P609, DOI 10.3892/ol.2012.1023
   Ishii G, 2016, ADV DRUG DELIVER REV, V99, P186, DOI 10.1016/j.addr.2015.07.007
   Jaitin DA, 2014, SCIENCE, V343, P776, DOI 10.1126/science.1247651
   Karagiannis GS, 2012, MOL CANCER RES, V10, P1403, DOI 10.1158/1541-7786.MCR-12-0307
   Kester L, 2018, CELL STEM CELL, V23, P166, DOI 10.1016/j.stem.2018.04.014
   Kim ER, 2014, WORLD J GASTROENTERO, V20, P9872, DOI 10.3748/wjg.v20.i29.9872
   Kinchen J, 2018, CELL, V175, P372, DOI 10.1016/j.cell.2018.08.067
   Kojima M, 2016, PATHOL INT, V66, P123, DOI 10.1111/pin.12389
   Kumar MP, 2018, CELL REP, V25, P1458, DOI 10.1016/j.celrep.2018.10.047
   Kuperwasser C, 2004, P NATL ACAD SCI USA, V101, P4966, DOI 10.1073/pnas.0401064101
   Lambrechts D, 2018, NAT MED, V24, P1277, DOI 10.1038/s41591-018-0096-5
   Lamouille S, 2014, NAT REV MOL CELL BIO, V15, P178, DOI 10.1038/nrm3758
   Lapin M, 2017, BMC CANCER, V17, P0, DOI 10.1186/s12885-017-3385-3
   Lawrence MS, 2013, NATURE, V499, P214, DOI 10.1038/nature12213
   Li HP, 2017, NAT GENET, V49, P708, DOI 10.1038/ng.3818
   Marco E, 2014, P NATL ACAD SCI USA, V111, PE5643, DOI 10.1073/pnas.1408993111
   Massani M, 2013, ONCOL REP, V30, P1143, DOI 10.3892/or.2013.2568
   Moignard V, 2015, NAT BIOTECHNOL, V33, P269, DOI 10.1038/nbt.3154
   Moignard V, 2013, NAT CELL BIOL, V15, P363, DOI 10.1038/ncb2709
   Moncada R, 2018, BUILDING TUMOR ATLAS, V0, P0
   Muller S, 2017, FRONT GENET, V8, P0, DOI 10.3389/fgene.2017.00073
   Nagasaki T, 2014, BRIT J CANCER, V110, P469, DOI 10.1038/bjc.2013.748
   Navin NE, 2015, GENOME RES, V25, P1499, DOI 10.1101/gr.191098.115
   Neesse A, 2011, GUT, V60, P861, DOI 10.1136/gut.2010.226092
   Nguyen M, 2018, CELL REP, V25, P3884, DOI 10.1016/j.celrep.2018.12.015
   Ni XH, 2013, P NATL ACAD SCI USA, V110, P21083, DOI 10.1073/pnas.1320659110
   Nicholas CR, 2008, CSH PROTOC, V2008, P0
   Ohlund D, 2017, J EXP MED, V214, P579, DOI 10.1084/jem.20162024
   Orimo A, 2007, CANCER BIOL THER, V6, P618, DOI 10.4161/cbt.6.4.4255
   Pan Xinghua, 2014, SINGLE CELL BIOL, V3, P0
   Park JE, 1999, J BIOL CHEM, V274, P36505, DOI 10.1074/jbc.274.51.36505
   Patel AP, 2014, SCIENCE, V344, P1396, DOI 10.1126/science.1254257
   Persad S, 2003, CANCER METAST REV, V22, P375, DOI 10.1023/A:1023777013659
   Povinelli BJ, 2018, MOL ASPECTS MED, V59, P85, DOI 10.1016/j.mam.2017.08.006
   Quail DF, 2013, NAT MED, V19, P1423, DOI 10.1038/nm.3394
   Ramskold D, 2012, NAT BIOTECHNOL, V30, P777, DOI 10.1038/nbt.2282
   Rubakhin SS, 2011, NAT METHODS, V8, PS20, DOI 10.1038/NMETH.1549
   Saito K, 2018, J CANCER, V9, P2916, DOI 10.7150/jca.24415
   Samet JM, 2000, AM J RESP CRIT CARE, V161, P1
   Shiga K, 2015, CANCERS, V7, P2443, DOI 10.3390/cancers7040902
   Smith NR, 2013, CLIN CANCER RES, V19, P6943, DOI 10.1158/1078-0432.CCR-13-1637
   Stahl PL, 2016, SCIENCE, V353, P78, DOI 10.1126/science.aaf2403
   STRUTZ F, 1995, J CELL BIOL, V130, P393, DOI 10.1083/jcb.130.2.393
   Su SC, 2018, CELL, V172, P841, DOI 10.1016/j.cell.2018.01.009
   Tang FC, 2011, NAT METHODS, V8, PS6, DOI 10.1038/NMETH.1557
   Thorsen T, 2002, SCIENCE, V298, P580, DOI 10.1126/science.1076996
   Tirosh I, 2019, ANNU REV CANC BIOL, V3, P151, DOI 10.1146/annurev-cancerbio-030518-055609
   Tirosh I, 2016, SCIENCE, V352, P189, DOI 10.1126/science.aad0501
   Tsujino T, 2007, CLIN CANCER RES, V13, P2082, DOI 10.1158/1078-0432.CCR-06-2191
   Wang Y, 2014, NATURE, V512, P155, DOI 10.1038/nature13600
   Warfvinge R, 2017, BLOOD, V129, P2384, DOI 10.1182/blood-2016-07-728873
   Winterhoff BJ, 2017, GYNECOL ONCOL, V144, P598, DOI 10.1016/j.ygyno.2017.01.015
   Woodworth MB, 2017, NAT REV GENET, V18, P230, DOI 10.1038/nrg.2016.159
   Xie T, 2018, CELL REP, V22, P3625, DOI 10.1016/j.celrep.2018.03.010
   Xing F, 2010, FRONT BIOSCI-LANDMRK, V15, P166, DOI 10.2741/3613
   Yin J, 2018, COMPREHENSIVE ANAL I, V0, P0
   Yoshida T, 2015, CELL ADHES MIGR, V9, P96, DOI 10.1080/19336918.2015.1008332
   Zhu SB, 2017, ONCOTARGET, V8, P53763, DOI 10.18632/oncotarget.17893
NR 90
TC 9
Z9 9
U1 0
U2 11
PU MEDICAL UNIV BIALYSTOK
PI BIALYSTOK
PA UL KILINSKIEGO 1, BIALYSTOK, 15-089, POLAND
SN 1896-1126
EI 1898-4002
J9 ADV MED SCI-POLAND
JI Adv. Med. Sci.
PD MAR 15
PY 2020
VL 65
IS 1
BP 163
EP 169
DI 10.1016/j.advms.2019.12.001
PG 7
WC Medicine, Research & Experimental
SC Research & Experimental Medicine
GA MJ4LO
UT WOS:000548063400021
PM 31972467
DA 2023-09-23
ER

PT J
AU Schmidt, M
   Maie, T
   Dahl, E
   Costa, IG
   Wagner, W
AF Schmidt, Marco
   Maie, Tiago
   Dahl, Edgar
   Costa, Ivan G.
   Wagner, Wolfgang
TI Deconvolution of cellular subsets in human tissue based on targeted DNA methylation analysis at individual CpG sites
SO BMC BIOLOGY
LA English
DT Article
DE Cell types; Deconvolution; DNA methylation; Epigenetic; Human; Fibrosis; Cancer; CpG; Pyrosequencing; NNLS
ID cancer-associated fibroblasts; epigenetic signature; lung-cancer; stem; expression; epigenome; reveals; cells; differentiation; heterogeneity
AB Background The complex composition of different cell types within a tissue can be estimated by deconvolution of bulk gene expression profiles or with various single-cell sequencing approaches. Alternatively, DNA methylation (DNAm) profiles have been used to establish an atlas for multiple human tissues and cell types. DNAm is particularly suitable for deconvolution of cell types because each CG dinucleotide (CpG site) has only two states per DNA strand-methylated or non-methylated-and these epigenetic modifications are very consistent during cellular differentiation. So far, deconvolution of DNAm profiles implies complex signatures of many CpGs that are often measured by genome-wide analysis with Illumina BeadChip microarrays. In this study, we investigated if the characterization of cell types in tissue is also feasible with individual cell type-specific CpG sites, which can be addressed by targeted analysis, such as pyrosequencing. Results We compiled and curated 579 Illumina 450k BeadChip DNAm profiles of 14 different non-malignant human cell types. A training and validation strategy was applied to identify and test for cell type-specific CpGs. We initially focused on estimating the relative amount of fibroblasts using two CpGs that were either hypermethylated or hypomethylated in fibroblasts. The combination of these two DNAm levels into a "FibroScore" correlated with the state of fibrosis and was associated with overall survival in various types of cancer. Furthermore, we identified hypomethylated CpGs for leukocytes, endothelial cells, epithelial cells, hepatocytes, glia, neurons, fibroblasts, and induced pluripotent stem cells. The accuracy of this eight CpG signature was tested in additional BeadChip datasets of defined cell mixtures and the results were comparable to previously published signatures based on several thousand CpGs. Finally, we established and validated pyrosequencing assays for the relevant CpGs that can be utilized for classification and deconvolution of cell types. Conclusion This proof of concept study demonstrates that DNAm analysis at individual CpGs reflects the cellular composition of cellular mixtures and different tissues. Targeted analysis of these genomic regions facilitates robust methods for application in basic research and clinical settings.
C1 [Schmidt, Marco; Wagner, Wolfgang] Rhein Westfal TH Aachen, Med Sch, Stem Cell Biol & Cellular Engn, Helmholtz Inst Biomed Engn, D-52074 Aachen, Germany.
   [Schmidt, Marco; Wagner, Wolfgang] Univ Hosp RWTH Aachen, Inst Biomed Engn Cell Biol, D-52074 Aachen, Germany.
   [Maie, Tiago; Costa, Ivan G.] Rhein Westfal TH Aachen, Joint Res Ctr Computat Biomed, Inst Computat Genom, Med Sch, D-52074 Aachen, Germany.
   [Dahl, Edgar] Rhein Westfal TH Aachen, Med Fac, RWTH Centralized Biomat Bank RWTH cBMB, Aachen, Germany.
C3 RWTH Aachen University; Helmholtz Association; RWTH Aachen University; RWTH Aachen University Hospital; RWTH Aachen University; RWTH Aachen University
RP Wagner, W (通讯作者)，Rhein Westfal TH Aachen, Med Sch, Stem Cell Biol & Cellular Engn, Helmholtz Inst Biomed Engn, D-52074 Aachen, Germany.; Wagner, W (通讯作者)，Univ Hosp RWTH Aachen, Inst Biomed Engn Cell Biol, D-52074 Aachen, Germany.
EM wwagner@ukaachen.de
FU Interdisciplinary Center for Clinical Research within the faculty of Medicine at the RWTH Aachen University [IZKF O3-3]; Deutsche Forschungsgemeinschaft [WA 1706/8-1, WA1706/12-1, KFO 344/1]; German Ministry of Education and Research [03VP06120]; Projekt DEAL
CR Absher DM, 2013, PLOS GENET, V9, P0, DOI 10.1371/journal.pgen.1003678
   [Anonymous], 2006, ICML, V0, P0, DOI DOI 10.1145/1143844.1143874
   Bigot A, 2015, CELL REP, V13, P1172, DOI 10.1016/j.celrep.2015.09.067
   Bock C, 2016, NAT BIOTECHNOL, V34, P726, DOI 10.1038/nbt.3605
   Bronneke S, 2012, ANGIOGENESIS, V15, P317, DOI 10.1007/s10456-012-9264-2
   Burrows CK, 2016, PLOS GENET, V12, P0, DOI 10.1371/journal.pgen.1005793
   Butcher LM, 2016, NAT COMMUN, V7, P0, DOI 10.1038/ncomms10458
   Clifford RL, 2018, CLIN EPIGENETICS, V10, P0, DOI 10.1186/s13148-018-0464-5
   Cobos FA, 2018, BIOINFORMATICS, V34, P1969, DOI 10.1093/bioinformatics/bty019
   Colaprico A, 2016, NUCLEIC ACIDS RES, V44, P0, DOI 10.1093/nar/gkv1507
   Cvitic S, 2018, DIABETOLOGIA, V61, P2398, DOI 10.1007/s00125-018-4699-7
   Dahlman I, 2015, INT J OBESITY, V39, P910, DOI 10.1038/ijo.2015.31
   de Almeida DC, 2016, STEM CELL REP, V6, P168, DOI 10.1016/j.stemcr.2016.01.003
   Delaney C, 2015, METHODS MOL BIOL, V1343, P249, DOI 10.1007/978-1-4939-2963-4_19
   Do C, 2016, AM J HUM GENET, V98, P934, DOI 10.1016/j.ajhg.2016.03.027
   Dourado MR, 2018, J ORAL PATHOL MED, V47, P443, DOI 10.1111/jop.12623
   Dunham I, 2012, NATURE, V489, P57, DOI 10.1038/nature11247
   Fagerberg L, 2014, MOL CELL PROTEOMICS, V13, P397, DOI 10.1074/mcp.M113.035600
   Fernandez AF, 2015, GENOME RES, V25, P27, DOI 10.1101/gr.169011.113
   Fernandez-Rebollo E, 2020, STEM CELL REP, V14, P201, DOI 10.1016/j.stemcr.2019.12.012
   Fernandez-Rebollo E, 2017, SCI REP-UK, V7, P0, DOI 10.1038/s41598-017-05207-1
   Fernandez-Santiago R, 2015, EMBO MOL MED, V7, P1529, DOI 10.15252/emmm.201505439
   Fortin JP, 2017, BIOINFORMATICS, V33, P558, DOI 10.1093/bioinformatics/btw691
   Franzen J, 2017, AGING CELL, V16, P183, DOI 10.1111/acel.12544
   Frobel J, 2018, CLIN CHEM, V64, P566, DOI 10.1373/clinchem.2017.279935
   Gieniec KA, 2019, BRIT J CANCER, V121, P293, DOI 10.1038/s41416-019-0509-3
   Guintivano J, 2013, EPIGENETICS-US, V8, P290, DOI 10.4161/epi.23924
   Han Y, 2020, BMC BIOL, V18, P0, DOI 10.1186/s12915-020-00807-2
   Herzog EM, 2017, PLACENTA, V58, P122, DOI 10.1016/j.placenta.2017.08.070
   Hlady RA, 2014, ONCOTARGET, V5, P9425, DOI 10.18632/oncotarget.2444
   Holm K, 2016, BREAST CANCER RES, V18, P0, DOI 10.1186/s13058-016-0685-5
   Houseman EA, 2009, BIOINFORMATICS, V25, P1999, DOI 10.1093/bioinformatics/btp364
   Houseman EA, 2014, BIOINFORMATICS, V30, P1431, DOI 10.1093/bioinformatics/btu029
   Houseman EA, 2012, BMC BIOINFORMATICS, V13, P0, DOI 10.1186/1471-2105-13-86
   Ivanov NA, 2016, PLOS GENET, V12, P0, DOI 10.1371/journal.pgen.1005819
   Julia A, 2017, HUM MOL GENET, V26, P2803, DOI 10.1093/hmg/ddx177
   Jung N, 2015, NAT COMMUN, V6, P0, DOI 10.1038/ncomms9489
   Kennedy DW, 2018, PLOS ONE, V13, P0, DOI 10.1371/journal.pone.0208915
   Khavari DA, 2010, CELL CYCLE, V9, P3880, DOI 10.4161/cc.9.19.13385
   Kiehl S, 2017, SCI REP-UK, V7, P0, DOI 10.1038/s41598-017-04248-w
   Koch CM, 2011, PLOS ONE, V6, P0, DOI 10.1371/journal.pone.0016679
   Koestler DC, 2013, EPIGENETICS-US, V8, P816, DOI 10.4161/epi.25430
   Kozlenkov A, 2017, GENES-BASEL, V8, P0, DOI 10.3390/genes8060152
   Kuhn A, 2012, BMC GENOMICS, V13, P0, DOI 10.1186/1471-2164-13-610
   Kular L, 2018, NAT COMMUN, V9, P0, DOI 10.1038/s41467-018-04732-5
   Lam D, 2020, CLIN EPIGENETICS, V12, P0, DOI 10.1186/s13148-020-00880-y
   Lee DD, 2001, ADV NEUR IN, V13, P556
   Lee JU, 2019, DNA CELL BIOL, V38, P905, DOI 10.1089/dna.2018.4557
   Limbach M, 2016, J AUTOIMMUN, V67, P46, DOI 10.1016/j.jaut.2015.09.006
   Liu L, 2016, PLOS ONE, V11, P0, DOI 10.1371/journal.pone.0159947
   Lussier AA, 2018, CLIN EPIGENETICS, V10, P0, DOI 10.1186/s13148-018-0439-6
   Lynch MD, 2018, J CLIN INVEST, V128, P26, DOI 10.1172/JCI93555
   Mabbott NA, 2013, BMC GENOMICS, V14, P0, DOI 10.1186/1471-2164-14-632
   Maie T, 2020, DECONVOLUTIONAPP, V0, P0
   Mamrut S, 2017, J AUTOIMMUN, V82, P62, DOI 10.1016/j.jaut.2017.05.005
   Mamrut S, 2015, EPIGENETICS-US, V10, P943, DOI 10.1080/15592294.2015.1084462
   Mendioroz M, 2015, GENOME BIOL, V16, P0, DOI 10.1186/s13059-015-0827-6
   Monteran L, 2019, FRONT IMMUNOL, V10, P0, DOI 10.3389/fimmu.2019.01835
   Moss J, 2018, NAT COMMUN, V9, P0, DOI 10.1038/s41467-018-07466-6
   Newman AM, 2015, NAT METHODS, V12, P453, DOI 10.1038/nmeth.3337
   Nicodemus-Johnson J, 2016, JCI INSIGHT, V1, P0, DOI 10.1172/jci.insight.90151
   Oleksiewicz U, 2017, STEM CELL REP, V9, P2065, DOI 10.1016/j.stemcr.2017.10.031
   Pidsley R, 2018, GENOME RES, V28, P625, DOI 10.1101/gr.229070.117
   Pidsley R, 2016, GENOME BIOL, V17, P0, DOI 10.1186/s13059-016-1066-1
   Pierce RA, 2001, J IMMUNOL, V167, P3223, DOI 10.4049/jimmunol.167.6.3223
   Regev A, 2017, ELIFE, V6, P0, DOI 10.7554/eLife.27041
   Reinisch A, 2015, BLOOD, V125, P249, DOI 10.1182/blood-2014-04-572255
   Roy AL, 2018, MOL BIOL CELL, V29, P1779, DOI 10.1091/mbc.E18-04-0260
   Saier MH, 2007, WATER AIR SOIL POLL, V181, P1, DOI 10.1007/s11270-007-9372-6
   Shiga K, 2015, CANCERS, V7, P2443, DOI 10.3390/cancers7040902
   Smith ZD, 2013, NAT REV GENET, V14, P204, DOI 10.1038/nrg3354
   Sontag S, 2017, STEM CELLS, V35, P898, DOI 10.1002/stem.2565
   Soundararajan M, 2018, J CELL PHYSIOL, V233, P9099, DOI 10.1002/jcp.26860
   Takasawa K, 2018, HUM CELL, V31, P78, DOI 10.1007/s13577-017-0190-x
   Tang BH, 2017, SCI REP-UK, V7, P0, DOI 10.1038/s41598-017-03837-z
   Teschendorff AE, 2017, BMC BIOINFORMATICS, V18, P0, DOI 10.1186/s12859-017-1511-5
   Therneau TM, 1997, EXTENDING COX MODEL, V0, P0
   Titus AJ, 2017, HUM MOL GENET, V26, PR216, DOI 10.1093/hmg/ddx275
   Tserel L, 2015, SCI REP-UK, V5, P0, DOI 10.1038/srep13107
   Uehiro N, 2016, BREAST CANCER RES, V18, P0, DOI 10.1186/s13058-016-0788-z
   Varley KE, 2013, GENOME RES, V23, P555, DOI 10.1101/gr.147942.112
   Verma D, 2017, SCI REP-UK, V7, P0, DOI 10.1038/s41598-017-12110-2
   Vizoso M, 2015, CARCINOGENESIS, V36, P1453, DOI 10.1093/carcin/bgv146
   von der Heide E, 2017, LEUKEMIA, V31, P1069, DOI 10.1038/leu.2016.324
   Wagner JR, 2014, GENOME BIOL, V15, P0, DOI 10.1186/gb-2014-15-2-r37
   Wang XM, 2015, STEM CELL RES THER, V6, P0, DOI 10.1186/s13287-015-0149-3
   Wang XR, 2019, NAT COMMUN, V10, P0, DOI 10.1038/s41467-018-08023-x
   Wielscher M, 2015, EBIOMEDICINE, V2, P929, DOI 10.1016/j.ebiom.2015.06.025
   Zeng Y, 2019, GENES-BASEL, V10, P0, DOI 10.3390/genes10040257
   Zhang X, 2014, EPIGENET CHROMATIN, V7, P0, DOI 10.1186/1756-8935-7-21
   Zheng SJC, 2018, NAT METHODS, V15, P1059, DOI 10.1038/s41592-018-0213-x
   Zhou WD, 2018, NUCLEIC ACIDS RES, V46, P0, DOI 10.1093/nar/gky691
   Zilbauer M, 2013, BLOOD, V122, PE52, DOI 10.1182/blood-2013-05-503201
NR 94
TC 18
Z9 18
U1 0
U2 8
PU BMC
PI LONDON
PA CAMPUS, 4 CRINAN ST, LONDON N1 9XW, ENGLAND
SN 
EI 1741-7007
J9 BMC BIOL
JI BMC Biol.
PD DEC 24
PY 2020
VL 18
IS 1
BP 
EP 
DI 10.1186/s12915-020-00910-4
PG 13
WC Biology
SC Life Sciences & Biomedicine - Other Topics
GA PA6CP
UT WOS:000595721500004
PM 33234153
DA 2023-09-23
ER

PT J
AU Du, SY
   Wagner, N
   Wagner, KD
AF Du, Siyue
   Wagner, Nicole
   Wagner, Kay-Dietrich
TI The Emerging Role of PPAR Beta/Delta in Tumor Angiogenesis
SO PPAR RESEARCH
LA English
DT Review
ID activated-receptor-delta; endothelial growth-factor; cancer-associated fibroblasts; endoplasmic-reticulum stress; transcription factor ets-1; fatty-acid synthase; cell-proliferation; gamma ligands; alpha agonist; in-vivo
AB PPARs are ligand-activated transcriptional factors that belong to the nuclear receptor superfamily. Among them, PPAR alpha and PPAR gamma are prone to exert an antiangiogenic effect, whereas PPAR beta/delta has an opposite effect in physiological and pathological conditions. Angiogenesis has been known as a hallmark of cancer, and our recent works also demonstrate that vascular-specific PPAR beta/delta overexpression promotes tumor angiogenesis and progression in vivo. In this review, we will mainly focus on the role of PPAR beta/delta in tumor angiogenesis linked to the tumor microenvironment to further facilitate tumor progression and metastasis. Moreover, the crosstalk between PPAR beta/delta and its downstream key signal molecules involved in tumor angiogenesis will also be discussed, and the network of interplay between them will further be established in the review.
C1 [Du, Siyue; Wagner, Nicole; Wagner, Kay-Dietrich] Univ Cote Azur, iBV, INSERM, CNRS, F-06107 Nice, France.
C3 UDICE-French Research Universities; Universite Cote d'Azur; Centre National de la Recherche Scientifique (CNRS); Institut National de la Sante et de la Recherche Medicale (Inserm)
RP Du, SY (通讯作者)，Univ Cote Azur, iBV, INSERM, CNRS, F-06107 Nice, France.
EM sdu@unice.fr
FU China Scholarship Council (CSC); Fondation ARC pour la Recherche sur le Cancer [n_PJA 20161204650]; Gemluc; Plan Cancer INSERM; Fondation pour la Recherche Medicale
CR Abdollahi A, 2007, P NATL ACAD SCI USA, V104, P12890, DOI 10.1073/pnas.0705505104
   Adamkiewicz J, 2007, PROTEOMICS, V7, P1208, DOI 10.1002/pmic.200601003
   Adhikary T, 2013, ONCOGENE, V32, P5241, DOI 10.1038/onc.2012.549
   Ahmadian M, 2013, NAT MED, V19, P557, DOI 10.1038/nm.3159
   Aljada A, 2008, ANGIOGENESIS, V11, P361, DOI 10.1007/s10456-008-9118-0
   Amano K, 2004, J MOL CELL CARDIOL, V36, P469, DOI 10.1016/j.yjmcc.2004.01.006
   Arima T, 2017, SCI REP-UK, V7, P0, DOI 10.1038/s41598-017-18113-3
   Baeriswyl V, 2009, SEMIN CANCER BIOL, V19, P329, DOI 10.1016/j.semcancer.2009.05.003
   Barak Y, 2002, P NATL ACAD SCI USA, V99, P303, DOI 10.1073/pnas.012610299
   Bergers G, 2003, NAT REV CANCER, V3, P401, DOI 10.1038/nrc1093
   Bergers G, 2000, NAT CELL BIOL, V2, P737, DOI 10.1038/35036374
   Biscetti F, 2008, DIABETES, V57, P1394, DOI 10.2337/db07-0765
   Bishop-Bailey D, 1999, J BIOL CHEM, V274, P17042, DOI 10.1074/jbc.274.24.17042
   Bishop-Bailey D, 2011, BIOCHEM SOC T, V39, P1601, DOI 10.1042/BST20110643
   Bishop-Bailey D, 2008, PPAR RES, V2008, P0, DOI 10.1155/2008/904251
   Bishop-Bailey D, 2008, PPAR RES, V2008, P0, DOI 10.1155/2008/825970
   Bjarnegard M, 2004, DEVELOPMENT, V131, P1847, DOI 10.1242/dev.01080
   Bohman S, 2005, J BIOL CHEM, V280, P42397, DOI 10.1074/jbc.M506724200
   Breier G, 2002, INT J CANCER, V97, P142, DOI 10.1002/ijc.1599
   BROUDY VC, 1994, BLOOD, V83, P2145
   Capozzi ME, 2013, INVEST OPHTH VIS SCI, V54, P4197, DOI 10.1167/iovs.13-11608
   Carmeliet P, 2005, ONCOLOGY-BASEL, V69, P4, DOI 10.1159/000088478
   Carmeliet P, 2003, NAT MED, V9, P653, DOI 10.1038/nm0603-653
   Carmeliet P, 2011, NATURE, V473, P298, DOI 10.1038/nature10144
   Choudhary M, 2016, AGING-US, V8, P1952, DOI 10.18632/aging.101031
   Chu TY, 2014, RADIAT RES, V181, P540, DOI 10.1667/RR13583.1
   Coffelt SB, 2010, CANCER RES, V70, P5270, DOI 10.1158/0008-5472.CAN-10-0012
   Condeelis J, 2006, CELL, V124, P263, DOI 10.1016/j.cell.2006.01.007
   Copland JA, 2006, ONCOGENE, V25, P2304, DOI 10.1038/sj.onc.1209267
   Danese S, 2010, ONCOGENE, V29, P3313, DOI 10.1038/onc.2010.109
   Darby IA, 2001, LAB INVEST, V81, P937, DOI 10.1038/labinvest.3780304
   De Santis Marta L, 2004, J EXP THER ONCOL, V4, P91
   Degenhardt T, 2007, J MOL BIOL, V372, P341, DOI 10.1016/j.jmb.2007.06.091
   Deryugina EI, 2015, MATRIX BIOL, V44-46, P94, DOI 10.1016/j.matbio.2015.04.004
   Deryugina EI, 2014, NEOPLASIA, V16, P771, DOI 10.1016/j.neo.2014.08.013
   Donovan P, 2019, NAT COMMUN, V10, P0, DOI 10.1038/s41467-018-07961-w
   Duenas-Gonzalez A, 2008, MOL CANCER, V7, P0, DOI 10.1186/1476-4598-7-82
   Duong T, 2012, CANCER RES, V72, P3105, DOI 10.1158/0008-5472.CAN-11-4026
   Dutta D, 2008, J BIOL CHEM, V283, P25404, DOI 10.1074/jbc.M804349200
   Ehling J, 2014, GUT, V63, P1960, DOI 10.1136/gutjnl-2013-306294
   El Mai M, 2014, CELL REP, V9, P1047, DOI 10.1016/j.celrep.2014.09.038
   Elvert G, 2003, J BIOL CHEM, V278, P7520, DOI 10.1074/jbc.M211298200
   Erez N, 2010, CANCER CELL, V17, P135, DOI 10.1016/j.ccr.2009.12.041
   Erreni M, 2011, CANCER MICROENVIRON, V4, P141, DOI 10.1007/s12307-010-0052-5
   Fan YF, 2008, J CEREBR BLOOD F MET, V28, P90, DOI 10.1038/sj.jcbfm.9600509
   Fang ST, 2012, PLOS BIOL, V10, P0, DOI 10.1371/journal.pbio.1001407
   FOLKMAN J, 1971, NEW ENGL J MED, V285, P1182
   Foster BM, 2018, BIOMEDICINES, V6, P0, DOI 10.3390/biomedicines6010031
   Garonna E, 2011, PLOS ONE, V6, P0, DOI 10.1371/journal.pone.0018823
   Gately S, 2004, SEMIN ONCOL, V31, P2, DOI 10.1053/j.seminoncol.2004.03.040
   Gaudel C, 2008, AM J PHYSIOL-ENDOC M, V295, PE297, DOI 10.1152/ajpendo.00581.2007
   Gealekman O, 2008, AM J PHYSIOL-ENDOC M, V295, PE1056, DOI 10.1152/ajpendo.90345.2008
   Gensch C, 2007, ATHEROSCLEROSIS, V192, P67, DOI 10.1016/j.atherosclerosis.2006.06.026
   Gerhardt H, 2003, J CELL BIOL, V161, P1163, DOI 10.1083/jcb.200302047
   Gialeli C, 2014, CURR PHARM DESIGN, V20, P2843, DOI 10.2174/13816128113199990592
   Giannoni E, 2010, CANCER RES, V70, P6945, DOI 10.1158/0008-5472.CAN-10-0785
   Glinghammar B, 2003, BIOCHEM BIOPH RES CO, V308, P361, DOI 10.1016/S0006-291X(03)01384-6
   Gopinathan G, 2015, CANCER RES, V75, P3098, DOI 10.1158/0008-5472.CAN-15-1227
   Grosse L, 2020, CELL METAB, V32, P87, DOI 10.1016/j.cmet.2020.05.002
   Guda MR, 2018, AM J CANCER RES, V8, P1725
   Gupta RA, 2000, P NATL ACAD SCI USA, V97, P13275, DOI 10.1073/pnas.97.24.13275
   Hahne JC, 2011, INT J ONCOL, V38, P1645, DOI 10.3892/ijo.2011.981
   Han JK, 2008, CIRCULATION, V118, P1021, DOI 10.1161/CIRCULATIONAHA.108.777169
   Han JK, 2016, J MOL CELL CARDIOL, V97, P266, DOI 10.1016/j.yjmcc.2016.06.002
   Han JK, 2013, EUR HEART J, V34, P1755, DOI 10.1093/eurheartj/ehr365
   Hanahan D, 1996, CELL, V86, P353, DOI 10.1016/S0092-8674(00)80108-7
   Hanahan D, 2011, CELL, V144, P646, DOI 10.1016/j.cell.2011.02.013
   Hashiya N, 2004, CIRCULATION, V109, P3035, DOI 10.1161/01.CIR.0000130643.41587.DB
   He T, 2008, CIRC RES, V103, P80, DOI 10.1161/CIRCRESAHA.108.176057
   Hellstrom M, 1999, DEVELOPMENT, V126, P3047
   Hellstrom M, 2007, CELL ADHES MIGR, V1, P133, DOI 10.4161/cam.1.3.4978
   Higuchi A, 2010, ARTERIOSCL THROM VAS, V30, P46, DOI 10.1161/ATVBAHA.109.198465
   Inoue T, 2014, GENOME BIOL, V15, P0, DOI 10.1186/gb-2014-15-4-r63
   Jeon HH, 2018, J PATHOL, V245, P258, DOI 10.1002/path.5075
   Jeon YJ, 2015, CANCER CELL, V27, P354, DOI 10.1016/j.ccell.2015.02.006
   Jeong E, 2014, MOL CARCINOGEN, V53, P926, DOI 10.1002/mc.22144
   Jin TF, 2006, WORLD J GASTROENTERO, V12, P703, DOI 10.3748/wjg.v12.i5.703
   Joyce JA, 2009, NAT REV CANCER, V9, P239, DOI 10.1038/nrc2618
   Kaipainen A, 2007, PLOS ONE, V2, P0, DOI 10.1371/journal.pone.0000260
   Kalluri R, 2016, NAT REV CANCER, V16, P582, DOI 10.1038/nrc.2016.73
   Kang ES, 2019, PLOS ONE, V14, P0, DOI 10.1371/journal.pone.0210482
   Kavanagh E, 2011, BBA-REV CANCER, V1816, P50, DOI 10.1016/j.bbcan.2011.03.002
   Keshamouni VG, 2005, NEOPLASIA, V7, P294, DOI 10.1593/neo.04601
   Kim KL, 2019, ARTERIOSCL THROM VAS, V39, P2120, DOI 10.1161/ATVBAHA.119.313179
   Kim YH, 2019, NAT COMMUN, V10, P0, DOI 10.1038/s41467-019-08773-2
   Kitajima K, 2009, ATHEROSCLEROSIS, V203, P75, DOI 10.1016/j.atherosclerosis.2008.05.055
   Kotlinowski J, 2016, J DIABETES RES, V2016, P0, DOI 10.1155/2016/8492353
   Kuppumbatti YS, 2001, ONCOGENE, V20, P7413, DOI 10.1038/sj.onc.1204749
   Kuwano T, 2004, FASEB J, V18, P300, DOI 10.1096/fj.03-0473com
   Lanier V, 2016, INT J BIOCHEM CELL B, V79, P139, DOI 10.1016/j.biocel.2016.08.023
   Lavenburg KR, 2003, FASEB J, V17, P2278, DOI 10.1096/fj.03-0040fje
   Le Jan S, 2003, AM J PATHOL, V162, P1521, DOI 10.1016/S0002-9440(10)64285-X
   Lecarpentier Y, 2017, CLIN TRANSL MED, V6, P0, DOI 10.1186/s40169-017-0144-7
   Lindahl P, 1997, SCIENCE, V277, P242, DOI 10.1126/science.277.5323.242
   Liou JY, 2006, ARTERIOSCL THROM VAS, V26, P1481, DOI 10.1161/01.ATV.0000223875.14120.93
   Litz J, 2006, MOL CANCER THER, V5, P1415, DOI 10.1158/1535-7163.MCT-05-0503
   Luquet S, 2003, FASEB J, V17, P2299, DOI 10.1096/fj.03-0269fje
   Magnusson PU, 2007, ARTERIOSCL THROM VAS, V27, P2142, DOI 10.1161/01.ATV.0000282198.60701.94
   Mai V, 2011, PLOS ONE, V6, P0, DOI 10.1371/journal.pone.0020647
   Mandard S, 2006, J BIOL CHEM, V281, P934, DOI 10.1074/jbc.M506519200
   Marx N, 1999, CIRCULATION, V99, P3125, DOI 10.1161/01.CIR.99.24.3125
   Matsui J, 2004, J BIOL CHEM, V279, P18600, DOI 10.1074/jbc.M311643200
   McDougall SR, 2006, J THEOR BIOL, V241, P564, DOI 10.1016/j.jtbi.2005.12.022
   Menendez JA, 2007, NAT REV CANCER, V7, P763, DOI 10.1038/nrc2222
   Michiels JF, 2010, PFLUG ARCH EUR J PHY, V459, P689, DOI 10.1007/s00424-009-0776-6
   Montagner A, 2014, EMBO MOL MED, V6, P80, DOI 10.1002/emmm.201302666
   Moraes LA, 2006, PHARMACOL THERAPEUT, V110, P371, DOI 10.1016/j.pharmthera.2005.08.007
   Muller-Brusselbach S, 2007, EMBO J, V26, P3686, DOI 10.1038/sj.emboj.7601803
   Murata T, 2000, INVEST OPHTH VIS SCI, V41, P2309
   Nadra K, 2006, MOL CELL BIOL, V26, P3266, DOI 10.1128/MCB.26.8.3266-3281.2006
   Nadra K, 2010, ENDOCRINOLOGY, V151, P4969, DOI 10.1210/en.2010-0131
   Nagy JA, 2007, ANNU REV PATHOL-MECH, V2, P251, DOI 10.1146/annurev.pathol.2.010506.134925
   Nahle Z, 2008, J BIOL CHEM, V283, P14317, DOI 10.1074/jbc.M706478200
   Nakamura Y, 2004, J IMMUNOL, V172, P1945, DOI 10.4049/jimmunol.172.3.1945
   Nakao S, 2005, J CLIN INVEST, V115, P2979, DOI 10.1172/JCI23298
   Narkar VA, 2008, CELL, V134, P405, DOI 10.1016/j.cell.2008.06.051
   Nicklin P, 2009, CELL, V136, P521, DOI 10.1016/j.cell.2008.11.044
   Nilsson MB, 2005, CANCER RES, V65, P10794, DOI 10.1158/0008-5472.CAN-05-0623
   Nissen LJ, 2007, J CLIN INVEST, V117, P2766, DOI 10.1172/JCI32479
   Nozawa H, 2006, P NATL ACAD SCI USA, V103, P12493, DOI 10.1073/pnas.0601807103
   Oettgen P, 2006, CIRC RES, V99, P1159, DOI 10.1161/01.RES.0000251056.85990.db
   PALMER CNA, 1995, J BIOL CHEM, V270, P16114, DOI 10.1074/jbc.270.27.16114
   Palomer X, 2014, INT J CARDIOL, V174, P110, DOI 10.1016/j.ijcard.2014.03.176
   Panigrahy D, 2002, J CLIN INVEST, V110, P923, DOI 10.1172/JCI200215634
   Panigrahy D, 2008, P NATL ACAD SCI USA, V105, P985, DOI 10.1073/pnas.0711281105
   Park HY, 2001, EXP MOL MED, V33, P95, DOI 10.1038/emm.2001.17
   Park J, 2015, CELL REP, V10, P1614, DOI 10.1016/j.celrep.2015.02.024
   Pedchenko TV, 2008, AM J RESP CELL MOL, V39, P689, DOI 10.1165/rcmb.2007-0426OC
   Peters JM, 2015, TRENDS ENDOCRIN MET, V26, P595, DOI 10.1016/j.tem.2015.09.004
   Peters JM, 2012, NAT REV CANCER, V12, P181, DOI 10.1038/nrc3214
   Peters JM, 2011, CANCER METAST REV, V30, P619, DOI 10.1007/s10555-011-9320-1
   Piqueras L, 2007, ARTERIOSCL THROM VAS, V27, P63, DOI 10.1161/01.ATV.0000250972.83623.61
   Pold M, 2004, CANCER RES, V64, P1853, DOI 10.1158/0008-5472.CAN-03-3262
   Pozzi A, 2008, PPAR RES, V2008, P0, DOI 10.1155/2008/906542
   Puputti M, 2010, BRAIN PATHOL, V20, P763, DOI 10.1111/j.1750-3639.2009.00357.x
   Qian BZ, 2010, CELL, V141, P39, DOI 10.1016/j.cell.2010.03.014
   Qin S, 2019, J HEMATOL ONCOL, V12, P0, DOI 10.1186/s13045-019-0718-5
   Risau W, 1995, ANNU REV CELL DEV BI, V11, P73, DOI 10.1146/annurev.cb.11.110195.000445
   Rizvi S, 2014, J BIOL CHEM, V289, P22835, DOI 10.1074/jbc.M114.563064
   Roblek M, 2019, MOL CANCER RES, V17, P783, DOI 10.1158/1541-7786.MCR-18-0530
   Roussos ET, 2011, NAT REV CANCER, V11, P573, DOI 10.1038/nrc3078
   Salvado L, 2014, DIABETOLOGIA, V57, P2126, DOI 10.1007/s00125-014-3331-8
   Schmid MC, 2010, J ONCOL, V2010, P0, DOI 10.1155/2010/201026
   Shan JJ, 2012, HEPATOLOGY, V56, P1004, DOI 10.1002/hep.25745
   Shin J, 2009, J ANIM SCI, V87, P3923, DOI 10.2527/jas.2009-2124
   Sihto H, 2007, J PATHOL, V211, P481, DOI 10.1002/path.2125
   Singh S, 2002, CURR DRUG TARGETS, V3, P359, DOI 10.2174/1389450023347489
   Stahl A, 2010, CIRC RES, V107, P495, DOI 10.1161/CIRCRESAHA.110.221317
   Staiger H, 2009, DIABETES, V58, P579, DOI 10.2337/db07-1438
   Stamatovic SM, 2006, J IMMUNOL, V177, P2651, DOI 10.4049/jimmunol.177.4.2651
   Stephen RL, 2004, CANCER RES, V64, P3162, DOI 10.1158/0008-5472.CAN-03-2760
   Sun Y, 2014, CANCER METAB, V2, P0, DOI 10.1186/2049-3002-2-20
   Takata Y, 2008, P NATL ACAD SCI USA, V105, P4277, DOI 10.1073/pnas.0708647105
   Tan EHP, 2018, ONCOGENE, V37, P2067, DOI 10.1038/s41388-017-0109-8
   Tan MJ, 2012, MOL CANCER RES, V10, P677, DOI 10.1158/1541-7786.MCR-11-0519
   Tazzyman S, 2009, INT J EXP PATHOL, V90, P222, DOI 10.1111/j.1365-2613.2009.00641.x
   Tian LF, 2009, CANCER RES, V69, P9236, DOI 10.1158/0008-5472.CAN-09-2067
   Tsai Yien Che, 2010, GENES CANCER, V1, P764
   Tsioumpekou M, 2020, THERANOSTICS, V10, P1122, DOI 10.7150/thno.37851
   Vallee A, 2018, CURR HYPERTENS REP, V20, P0, DOI 10.1007/s11906-018-0860-4
   van Raalte DH, 2004, PHARM RES-DORDR, V21, P1531, DOI 10.1023/B:PHAM.0000041444.06122.8d
   Varet J, 2003, CELL MOL LIFE SCI, V60, P810, DOI 10.1007/s00018-003-2322-6
   Varet J, 2010, AM J PHYSIOL-LUNG C, V298, PL768, DOI 10.1152/ajplung.00353.2009
   Vetter M, 2005, ONCOGENE, V24, P650, DOI 10.1038/sj.onc.1208234
   Volpert OV, 1996, J CLIN INVEST, V98, P671, DOI 10.1172/JCI118838
   von Ballmoos MW, 2010, PLOS ONE, V5, P0, DOI 10.1371/journal.pone.0014107
   Voronov E, 2014, FRONT PHYSIOL, V5, P0, DOI 10.3389/fphys.2014.00114
   Wagner KD, 2018, PPAR RES, V2018, P0, DOI 10.1155/2018/5480829
   Wagner KD, 2016, PPAR RES, V2016, P0, DOI 10.1155/2016/7631085
   Wagner KD, 2014, NAT COMMUN, V5, P0, DOI 10.1038/ncomms6852
   Wagner KD, 2011, J PATHOL, V224, P575, DOI 10.1002/path.2910
   Wagner KD, 2010, PHARMACOL THERAPEUT, V125, P423, DOI 10.1016/j.pharmthera.2009.12.001
   WAGNER KD, 2019, CELLS-BASEL, V8, P0, DOI 10.3390/cells8121623
   Wagner N, 2008, ONCOGENE, V27, P3662, DOI 10.1038/sj.onc.1211044
   Wagner N, 2020, CELLS-BASEL, V9, P0, DOI 10.3390/cells9051133
   Wagner N, 2009, CARDIOVASC RES, V83, P61, DOI 10.1093/cvr/cvp106
   Wang DZ, 2006, P NATL ACAD SCI USA, V103, P19069, DOI 10.1073/pnas.0607948103
   Wang DZ, 2019, CANCER RES, V79, P4480, DOI 10.1158/0008-5472.CAN-19-0384
   Wang DZ, 2014, P NATL ACAD SCI USA, V111, P7084, DOI 10.1073/pnas.1324233111
   Wang DZ, 2010, GASTROENTEROL CLIN N, V39, P697, DOI 10.1016/j.gtc.2010.08.014
   Wang H, 2012, PLOS ONE, V7, P0, DOI 10.1371/journal.pone.0030503
   Wang YX, 2017, DEVELOPMENT, V144, P3590, DOI 10.1242/dev.147967
   Wang YX, 2004, PLOS BIOL, V2, P1532, DOI 10.1371/journal.pbio.0020294
   Watanabe D, 2004, AM J PATHOL, V164, P1827, DOI 10.1016/S0002-9440(10)63741-8
   Wieser F, 2008, PPAR RES, V2008, P0, DOI 10.1155/2008/527048
   Wilhelm K, 2016, NATURE, V529, P216, DOI 10.1038/nature16498
   Wolfrum C, 2007, CELL MOL LIFE SCI, V64, P2465, DOI 10.1007/s00018-007-7279-4
   Xin XH, 1999, J BIOL CHEM, V274, P9116, DOI 10.1074/jbc.274.13.9116
   Yang YL, 2016, NAT COMMUN, V7, P0, DOI 10.1038/ncomms11385
   Yasumatsu R, 2004, J CANCER RES CLIN, V130, P567, DOI 10.1007/s00432-004-0582-7
   Yokoyama Y, 2007, MOL CANCER THER, V6, P1379, DOI 10.1158/1535-7163.MCT-06-0722
   Yoshinaga M, 2009, DIGEST DIS SCI, V54, P1108, DOI 10.1007/s10620-008-0465-x
   Yu JY, 2007, SCIENCE, V318, P1917, DOI 10.1126/science.1151526
   Yuan HY, 2013, CANCER RES, V73, P4349, DOI 10.1158/0008-5472.CAN-13-0322
   Zaidi N, 2013, PROG LIPID RES, V52, P585, DOI 10.1016/j.plipres.2013.08.005
   Zhang JZ, 2010, INT J TOXICOL, V29, P496, DOI 10.1177/1091581810376674
   Zhang JH, 2009, FASEB J, V23, P153, DOI 10.1096/fj.08-113860
   Zhang WB, 2017, CARCINOGENESIS, V38, P748, DOI 10.1093/carcin/bgx035
   Zhao FQ, 2007, CURR GENOMICS, V8, P113, DOI 10.2174/138920207780368187
   Zhu B, 2014, ONCOGENE, V33, P5348, DOI 10.1038/onc.2013.477
   Zhu BK, 2014, J BIOL CHEM, V289, P20102, DOI 10.1074/jbc.M114.551069
   Zuo XS, 2019, GASTROENTEROLOGY, V157, P163, DOI 10.1053/j.gastro.2019.03.018
   Zuo XS, 2017, JCI INSIGHT, V2, P0, DOI 10.1172/jci.insight.91419
   Zuo XS, 2009, JNCI-J NATL CANCER I, V101, P762, DOI 10.1093/jnci/djp078
NR 204
TC 11
Z9 11
U1 0
U2 4
PU HINDAWI LTD
PI LONDON
PA ADAM HOUSE, 3RD FLR, 1 FITZROY SQ, LONDON, W1T 5HF, ENGLAND
SN 1687-4757
EI 1687-4765
J9 PPAR RES
JI PPAR Res.
PD AUG 13
PY 2020
VL 2020
IS 
BP 
EP 
DI 10.1155/2020/3608315
PG 16
WC Medicine, Research & Experimental
SC Research & Experimental Medicine
GA NI2WT
UT WOS:000565217700001
PM 32855630
DA 2023-09-23
ER

PT J
AU Qi, L
   Song, FY
   Han, Y
   Zhang, Y
   Ding, YQ
AF Qi, Lu
   Song, Fuyao
   Han, Yue
   Zhang, Ying
   Ding, Yanqing
TI Atractyloside targets cancer-associated fibroblasts and inhibits the metastasis of colon cancer
SO ANNALS OF TRANSLATIONAL MEDICINE
LA English
DT Article
DE Cancer-associated fibroblasts (CAFs); colon cancer (CC); atractyloside; tumor microenvironment (TME)
ID colorectal-cancer; connectivity map; gene; progression; expression; resistance; cells; biochemistry; cytoscape; prognosis
AB Background: Several evidences have proved that cancer-associated fibroblasts (CAFs) play a crucial role in tumor progression. In fact, CAFs form a major component of tumor microenvironment (TME). Therefore, the development and metastasis of tumors can be effectively inhibited by small molecular compounds that target CAFs. Methods: In this study, we mainly analyzed the expression profile of colon cancer (CC). We determined the intensity of CAFs in CC tissues by using the immune cell infiltration score. Gene enrichment analysis and the screening of differentially expressed genes were performed on the basis of the intensity of CAFs in CC tissues. We screened the small molecular compounds that were converted from differentially expressed genes. The results indicated that atractyloside was a small molecular compound related to CAFs in CC tissues. We identified the relationship between atractylosides and CAFs through target protein analysis and network analysis, and verified the inhibition effect of atractylosides on CC cells (CCC) by migration assay and scratch wound-healing assays. Results: We found that many target proteins of atractyloside, such as the matrix metalloproteinase family and integrin proteins, were related to the biological function of CAFs. By performing network analysis, we found that the target proteins FGF1, ITGB1, and EDNRA were closely related to tumor angiogenesis, while the target proteins MMP9 and ITGAV were correlated to an extracellular matrix (ECM) and cell motility. These findings which further confirmed the relationship between atractylosides and CAFs. In addition, transwell cell migration and scratch wound-healing assays proved that atractylosides could significantly inhibit the migration of CCCs. Conclusions: The atractyloside might be a small molecular compound that potentially targets CAFs and inhibits the development as well as metastasis of CC by changing the TME.
C1 [Qi, Lu; Song, Fuyao; Han, Yue; Ding, Yanqing] Southern Med Univ, Nanfang Hosp, Dept Pathol, Guangzhou 510515, Peoples R China.
   [Qi, Lu; Song, Fuyao; Han, Yue; Ding, Yanqing] Southern Med Univ, Sch Basic Med Sci, Dept Pathol, Guangzhou 510515, Peoples R China.
   [Qi, Lu; Song, Fuyao; Han, Yue; Ding, Yanqing] Guangdong Prov Key Lab Mol Oncol Pathol, Guangzhou 510515, Peoples R China.
   [Zhang, Ying] Southern Med Univ, Sch Publ Hlth, Dept Radiat Med, Guangzhou, Peoples R China.
   [Zhang, Ying] Guangdong Prov Key Lab Trop Dis Res, Guangzhou, Peoples R China.
C3 Southern Medical University - China; Southern Medical University - China; Southern Medical University - China
RP Qi, L; Ding, YQ (通讯作者)，Southern Med Univ, Nanfang Hosp, Dept Pathol, Guangzhou 510515, Peoples R China.; Qi, L; Ding, YQ (通讯作者)，Southern Med Univ, Sch Basic Med Sci, Dept Pathol, Guangzhou 510515, Peoples R China.; Qi, L; Ding, YQ (通讯作者)，Guangdong Prov Key Lab Mol Oncol Pathol, Guangzhou 510515, Peoples R China.
EM kuuga888@qq.com; dyq@fimmu.com
FU National Key Basic Research Program of China (973 program) [2015CB554002]; National Natural Science Foundation of China [81972754, 81773101]; Scientific Research Starting Foundation of Southern Medical University [PY2018N003]
CR Bader GD, 2003, BMC BIOINFORMATICS, V4, P0, DOI 10.1186/1471-2105-4-2
   BLAND JM, 1995, BRIT MED J, V310, P170, DOI 10.1136/bmj.310.6973.170
   Bremnes RM, 2011, J THORAC ONCOL, V6, P209, DOI 10.1097/JTO.0b013e3181f8a1bd
   Chen J, 2009, NUCLEIC ACIDS RES, V37, PW305, DOI 10.1093/nar/gkp427
   Clough E, 2016, METHODS MOL BIOL, V1418, P93, DOI 10.1007/978-1-4939-3578-9_5
   Daina A, 2019, NUCLEIC ACIDS RES, V47, PW357, DOI 10.1093/nar/gkz382
   Damian D, 2004, NAT GENET, V36, P663, DOI 10.1038/ng0704-663a
   Erdogan B, 2017, BIOCHEM SOC T, V45, P229, DOI 10.1042/BST20160387
   Fang MD, 2018, INT J CLIN EXP PATHO, V11, P3286
   Farhood B, 2019, J CELL BIOCHEM, V120, P2791, DOI 10.1002/jcb.27703
   Gfeller D, 2014, NUCLEIC ACIDS RES, V42, PW32, DOI 10.1093/nar/gku293
   Gfeller D, 2013, BIOINFORMATICS, V29, P3073, DOI 10.1093/bioinformatics/btt540
   Henriksson ML, 2011, AM J PATHOL, V178, P1387, DOI 10.1016/j.ajpath.2010.12.008
   Hou J, 2017, BMC CANCER, V17, P0, DOI 10.1186/s12885-017-3706-6
   Jia CC, 2013, PLOS ONE, V8, P0, DOI 10.1371/journal.pone.0063243
   Kadel D, 2019, CELL BIOL TOXICOL, V35, P407, DOI 10.1007/s10565-019-09461-z
   Kohl M, 2011, METHODS MOL BIOL, V696, P291, DOI 10.1007/978-1-60761-987-1_18
   Koliaraki V, 2017, GASTROENTEROLOGY, V152, P964, DOI 10.1053/j.gastro.2016.11.049
   Lamb J, 2007, NAT REV CANCER, V7, P54, DOI 10.1038/nrc2044
   Lamb J, 2006, SCIENCE, V313, P1929, DOI 10.1126/science.1132939
   Laurberg JR, 2014, BMC CANCER, V14, P0, DOI 10.1186/1471-2407-14-638
   Li TJ, 2013, MED ONCOL, V30, P0, DOI 10.1007/s12032-013-0663-z
   Lin BC, 2016, MED SCI MONITOR, V22, P1761, DOI 10.12659/MSM.896451
   Ling XL, 2010, INT J BIOL SCI, V6, P773
   Liu QZ, 2015, INT J CLIN EXP PATHO, V8, P12802
   Liu ZL, 2012, MOL MED REP, V5, P326, DOI 10.3892/mmr.2011.661
   Obatomi DK, 1998, FOOD CHEM TOXICOL, V36, P335, DOI 10.1016/S0278-6915(98)00002-7
   Qi Lu, 2018, ONCOTARGET, V9, P6086, DOI 10.18632/oncotarget.23710
   Racle J, 2017, ELIFE, V6, P0, DOI 10.7554/eLife.26476
   Shannon P, 2003, GENOME RES, V13, P2498, DOI 10.1101/gr.1239303
   Soreide K, 2006, J PATHOL, V209, P147, DOI 10.1002/path.1999
   Spano D, 2012, CLIN EXP METASTAS, V29, P381, DOI 10.1007/s10585-012-9457-5
   Stewart MJ, 2000, THER DRUG MONIT, V22, P641, DOI 10.1097/00007691-200012000-00001
   Subramanian A, 2007, BIOINFORMATICS, V23, P3251, DOI 10.1093/bioinformatics/btm369
   Takata N, 2017, INT J ONCOL, V51, P193, DOI 10.3892/ijo.2017.4020
   Tcherkassova J, 2017, TUMOUR BIOL, V39, P0
   Tommelein J, 2015, FRONT ONCOL, V5, P0, DOI 10.3389/fonc.2015.00063
   Truffi M, 2019, INT J MOL SCI, V20, P0, DOI 10.3390/ijms20061263
   Waisberg J, 2014, ANTICANCER RES, V34, P5599
   Wang MC, 2017, MED SCI MONITOR, V23, P3904, DOI 10.12659/MSM.902870
   Yu Y, 2018, ONCOL LETT, V15, P635, DOI 10.3892/ol.2017.7330
   Zhu HF, 2019, CANCER BIOL THER, V20, P967, DOI 10.1080/15384047.2019.1591122
   Ziani L, 2018, FRONT IMMUNOL, V9, P0, DOI 10.3389/fimmu.2018.00414
NR 43
TC 6
Z9 7
U1 0
U2 7
PU AME PUBL CO
PI SHATIN
PA FLAT-RM C 16F, KINGS WING PLAZA 1, NO 3 KWAN ST, SHATIN, HONG KONG 00000, PEOPLES R CHINA
SN 2305-5839
EI 2305-5847
J9 ANN TRANSL MED
JI ANN. TRANSL. MED.
PD NOV 15
PY 2020
VL 8
IS 21
BP 
EP 
DI 10.21037/atm-20-1531
PG 13
WC Oncology; Medicine, Research & Experimental
SC Oncology; Research & Experimental Medicine
GA OS4LP
UT WOS:000590135300019
PM 33313188
DA 2023-09-23
ER

PT J
AU Peppicelli, S
   Andreucci, E
   Ruzzolini, J
   Bianchini, F
   Nediani, C
   Supuran, CT
   Calorini, L
AF Peppicelli, Silvia
   Andreucci, Elena
   Ruzzolini, Jessica
   Bianchini, Francesca
   Nediani, Chiara
   Supuran, Claudiu T.
   Calorini, Lido
TI The Carbonic Anhydrase IX inhibitor SLC-0111 as emerging agent against the mesenchymal stem cell-derived pro-survival effects on melanoma cells
SO JOURNAL OF ENZYME INHIBITION AND MEDICINAL CHEMISTRY
LA English
DT Article
DE SLC-0111; CAIX inhibitor; MSC; melanoma
ID cancer-associated fibroblasts; extracellular acidity; tumor; activation; transition; resistance; hypoxia; stroma; expression; growth
AB Mesenchymal stem cells (MSC) take part to solid tumour-associated stroma and critically influence progression of malignancy. Our study represents a striking example of melanoma progression to a more malignant and resistant phenotype promoted by MSC and the possibility to contrast this diabolic liaison using CAIX inhibitors. In particular, we demonstrated that melanoma cells exposed to a MSC-conditioned medium switch to a more malignant phenotype, characterised by resistance to programmed cell death and endowed with an epithelial-to-mesenchymal transition and stem cell characteristics. These effects were reversed abrogating MSC CAIX activity using SLC-0111, a CAIX inhibitor. Moreover, the acquisition by melanoma cells of a Vemurafenib-resistant phenotype upon MSC-conditioned medium exposure was removed when MSC were treated with SLC-0111. Therefore, MSC may profoundly reprogramme melanoma cells towards a wide resistant phenotype through CAIX involvement, as the use of SLC-0111 is able to contrast the development of this highly risky adaptation for disease progression.
C1 [Peppicelli, Silvia; Andreucci, Elena; Ruzzolini, Jessica; Bianchini, Francesca; Nediani, Chiara; Calorini, Lido] Univ Florence, Dept Clin & Expt Biomed Sci Mario Serio, Sect Expt Pathol & Oncol, I-50121 Florence, Italy.
   [Supuran, Claudiu T.] Univ Florence, Dept NEUROFARBA, I-50121 Florence, Italy.
   [Calorini, Lido] DenoTHE Univ Florence, Ctr Excellence Res Transfer & High Educ, Florence, Italy.
C3 University of Florence; University of Florence; University of Florence
RP Calorini, L (通讯作者)，Univ Florence, Dept Clin & Expt Biomed Sci Mario Serio, Sect Expt Pathol & Oncol, I-50121 Florence, Italy.; Supuran, CT (通讯作者)，Univ Florence, Dept NEUROFARBA, I-50121 Florence, Italy.
EM claudiu.supuran@unifi.it; lido.calorini@unifi.it
FU Istituto Toscano Tumori (ITT) (Decreto Dirigenziale Regione Toscana) [5254]; Ente Cassa di Risparmio di Firenze; Universita degli Studi di Firenze; Associazione Italiana per la Ricerca sul Cancro (AIRC fellowship for Italy)
CR Alonso SR, 2007, CANCER RES, V67, P3450, DOI 10.1158/0008-5472.CAN-06-3481
   Andreucci E, 2017, J MOL MED, V95, P1341, DOI 10.1007/s00109-017-1590-9
   Atala A, 2016, J UROLOGY, V196, P1817, DOI 10.1016/j.juro.2016.09.014
   Atefi M, 2011, PLOS ONE, V6, P0, DOI 10.1371/journal.pone.0028973
   Bozdag M, 2018, J MED CHEM, V61, P6328, DOI 10.1021/acs.jmedchem.8b00770
   Caramel J, 2013, CANCER CELL, V24, P466, DOI 10.1016/j.ccr.2013.08.018
   Chafe SC, 2015, CANCER RES, V75, P996, DOI 10.1158/0008-5472.CAN-14-3000
   CHEN TR, 1977, EXP CELL RES, V104, P255, DOI 10.1016/0014-4827(77)90089-1
   Cirri P, 2011, AM J CANCER RES, V1, P482
   Corcoran RB, 2013, SCI TRANSL MED, V5, P0, DOI 10.1126/scitranslmed.3005753
   Dvorak HF, 2015, CANCER IMMUNOL RES, V3, P1, DOI 10.1158/2326-6066.CIR-14-0209
   Faes S, 2016, ONCOTARGET, V7, P36666, DOI 10.18632/oncotarget.9134
   Federici C, 2016, J ENZYM INHIB MED CH, V31, P119, DOI 10.1080/14756366.2016.1177525
   Fouad YA, 2017, AM J CANCER RES, V7, P1016
   Giannoni E, 2010, CANCER RES, V70, P6945, DOI 10.1158/0008-5472.CAN-10-0785
   Girotti MR, 2013, CANCER DISCOV, V3, P487, DOI 10.1158/2159-8290.CD-13-0131
   Hall B, 2007, V180, V0, P263
   Ihnatko R, 2006, INT J ONCOL, V29, P1025
   Karnoub AE, 2007, NATURE, V449, P557, DOI 10.1038/nature06188
   Karp JM, 2009, CELL STEM CELL, V4, P206, DOI 10.1016/j.stem.2009.02.001
   Laurenzana A, 2015, J MOL MED, V93, P783, DOI 10.1007/s00109-015-1266-2
   Lazennec G, 2016, BBA-REV CANCER, V1866, P290, DOI 10.1016/j.bbcan.2016.10.004
   Ledaki I, 2015, ONCOTARGET, V6, P19413, DOI 10.18632/oncotarget.4989
   Livak KJ, 2001, METHODS, V25, P402, DOI 10.1006/meth.2001.1262
   Lou YM, 2011, CANCER RES, V71, P3364, DOI 10.1158/0008-5472.CAN-10-4261
   McDonald PC, 2020, AM J CLIN ONCOL-CANC, V43, P484, DOI 10.1097/COC.0000000000000691
   McDonald PC, 2014, SUBCELL BIOCHEM, V75, P255, DOI 10.1007/978-94-007-7359-2_13
   Nazarian R, 2010, NATURE, V468, P973, DOI 10.1038/nature09626
   Nocentini A, 2018, EXPERT OPIN THER PAT, V28, P729, DOI 10.1080/13543776.2018.1508453
   Pacchiano F, 2011, J MED CHEM, V54, P1896, DOI 10.1021/jm101541x
   Paoli P, 2013, BBA-MOL CELL RES, V1833, P3481, DOI 10.1016/j.bbamcr.2013.06.026
   Pastorekova S, 2019, CANCER METAST REV, V38, P65, DOI 10.1007/s10555-019-09799-0
   Peppicelli S, 2019, J ONCOL, V2019, P0, DOI 10.1155/2019/8340926
   Peppicelli S, 2015, CELL CYCLE, V14, P3088, DOI 10.1080/15384101.2015.1078032
   Peppicelli S, 2014, CANCER METAST REV, V33, P823, DOI 10.1007/s10555-014-9506-4
   Peppicelli S, 2014, CLIN EXP METASTAS, V31, P423, DOI 10.1007/s10585-014-9637-6
   Prahallad A, 2012, NATURE, V483, P100, DOI 10.1038/nature10868
   Quail DF, 2013, NAT MED, V19, P1423, DOI 10.1038/nm.3394
   Robertson N, 2004, CANCER RES, V64, P6160, DOI 10.1158/0008-5472.CAN-03-2224
   Rossi A, 2019, EUR J PHARMACOL, V862, P0, DOI 10.1016/j.ejphar.2019.172621
   Ruzzolini J, 2017, CANCER LETT, V408, P43, DOI 10.1016/j.canlet.2017.08.010
   Sabbatino F, 2014, ONCOTARGET, V5, P1926, DOI 10.18632/oncotarget.1878
   Shin HJ, 2011, J CELL SCI, V124, P1077, DOI 10.1242/jcs.072207
   Supuran CT, 2008, NAT REV DRUG DISCOV, V7, P168, DOI 10.1038/nrd2467
   Supuran CT, 2018, EXPERT OPIN INV DRUG, V27, P963, DOI 10.1080/13543784.2018.1548608
   Supuran CT, 2018, MED RES REV, V38, P1799, DOI 10.1002/med.21497
   Supuran CT, 2017, METABOLITES, V7, P0, DOI 10.3390/metabo7030048
   Swietach P, 2008, J BIOL CHEM, V283, P20473, DOI 10.1074/jbc.M801330200
   Voon DCC, 2013, PLOS ONE, V8, P0, DOI 10.1371/journal.pone.0070427
   Werb Z, 2015, CANCER J, V21, P250, DOI 10.1097/PPO.0000000000000127
   Whiteside TL, 2008, ONCOGENE, V27, P5904, DOI 10.1038/onc.2008.271
NR 51
TC 17
Z9 17
U1 1
U2 7
PU TAYLOR & FRANCIS LTD
PI ABINGDON
PA 2-4 PARK SQUARE, MILTON PARK, ABINGDON OR14 4RN, OXON, ENGLAND
SN 1475-6366
EI 1475-6374
J9 J ENZYM INHIB MED CH
JI J. Enzym. Inhib. Med. Chem.
PD JAN 1
PY 2020
VL 35
IS 1
BP 1185
EP 1193
DI 10.1080/14756366.2020.1764549
PG 9
WC Biochemistry & Molecular Biology; Chemistry, Medicinal
SC Biochemistry & Molecular Biology; Pharmacology & Pharmacy
GA LM9QB
UT WOS:000532581500001
PM 32396749
DA 2023-09-23
ER

PT J
AU Ma, J
   Sanchez-Duffhues, G
   Goumans, MJ
   ten Dijke, P
AF Ma, Jin
   Sanchez-Duffhues, Gonzalo
   Goumans, Marie-Jose
   ten Dijke, Peter
TI TGF-beta-Induced Endothelial to Mesenchymal Transition in Disease and Tissue Engineering
SO FRONTIERS IN CELL AND DEVELOPMENTAL BIOLOGY
LA English
DT Review
DE cancer-associated fibroblast; cardiovascular disease; EndMT; fibrosis; signal transduction; Smad; TGF-beta; tissue regeneration
ID growth-factor-beta; pulmonary arterial-hypertension; ii receptor; signaling pathways; cells; endmt; fibroblasts; expression; fibrosis; family
AB Endothelial to mesenchymal transition (EndMT) is a complex biological process that gives rise to cells with multipotent potential. EndMT is essential for the formation of the cardiovascular system during embryonic development. Emerging results link EndMT to the postnatal onset and progression of fibrotic diseases and cancer. Moreover, recent reports have emphasized the potential for EndMT in tissue engineering and regenerative applications by regulating the differentiation status of cells. Transforming growth factor beta (TGF-beta) engages in many important physiological processes and is a potent inducer of EndMT. In this review, we first summarize the mechanisms of the TGF-beta signaling pathway as it relates to EndMT. Thereafter, we discuss the pivotal role of TGF-beta-induced EndMT in the development of cardiovascular diseases, fibrosis, and cancer, as well as the potential application of TGF-beta-induced EndMT in tissue engineering.
C1 [Ma, Jin; Sanchez-Duffhues, Gonzalo; Goumans, Marie-Jose; ten Dijke, Peter] Leiden Univ, Med Ctr, Dept Cell & Chem Biol, Leiden, Netherlands.
   [Ma, Jin; ten Dijke, Peter] Leiden Univ, Med Ctr, Oncode Inst, Leiden, Netherlands.
C3 Leiden University; Leiden University Medical Center (LUMC); Leiden University - Excl LUMC; Leiden University; Leiden University Medical Center (LUMC); Leiden University - Excl LUMC
RP ten Dijke, P (通讯作者)，Leiden Univ, Med Ctr, Dept Cell & Chem Biol, Leiden, Netherlands.; ten Dijke, P (通讯作者)，Leiden Univ, Med Ctr, Oncode Inst, Leiden, Netherlands.
EM P.ten_Dijke@lumc.nl
FU CGC; Royal Netherlands Academy of Sciences Grant; Chinese Scholarship Council; AFM-Telethon [22379]
CR Akatsu Y, 2019, MOL ONCOL, V13, P1706, DOI 10.1002/1878-0261.12504
   Alexopoulos N, 2009, NAT REV CARDIOL, V6, P681, DOI 10.1038/nrcardio.2009.165
   Allen M, 2011, J PATHOL, V223, P162, DOI 10.1002/path.2803
   Anderberg C, 2013, J EXP MED, V210, P563, DOI 10.1084/jem.20120662
   Liguori TTA, 2019, CELL PROLIFERAT, V52, P0, DOI 10.1111/cpr.12629
   Azhar M, 2009, DEV DYNAM, V238, P431, DOI 10.1002/dvdy.21854
   Batlle E, 2019, IMMUNITY, V50, P924, DOI 10.1016/j.immuni.2019.03.024
   Bischoff J, 2011, J CARDIOVASC TRANSL, V4, P710, DOI 10.1007/s12265-011-9312-0
   Bolos V, 2016, J CELL SCI, V129, P1283, DOI 10.1242/jcs.188243
   Bostrom KI, 2016, ATHEROSCLEROSIS, V253, P124, DOI 10.1016/j.atherosclerosis.2016.08.046
   Bravi L, 2016, STROKE, V47, P886, DOI 10.1161/STROKEAHA.115.011867
   Bravi L, 2015, P NATL ACAD SCI USA, V112, P8421, DOI 10.1073/pnas.1501352112
   Brazil DP, 2015, TRENDS CELL BIOL, V25, P249, DOI 10.1016/j.tcb.2014.12.004
   Brown CB, 1999, SCIENCE, V283, P2080, DOI 10.1126/science.283.5410.2080
   Camenisch TD, 2002, DEV BIOL, V248, P170, DOI 10.1006/dbio.2002.0731
   Chakravarthy A, 2018, NAT COMMUN, V9, P0, DOI 10.1038/s41467-018-06654-8
   CHEIFETZ S, 1990, J BIOL CHEM, V265, P20533
   Chen PY, 2018, CURR OPIN LIPIDOL, V29, P397, DOI 10.1097/MOL.0000000000000542
   Chen PY, 2015, J CLIN INVEST, V125, P4514, DOI 10.1172/JCI82719
   Chen PY, 2014, SCI SIGNAL, V7, P0, DOI 10.1126/scisignal.2005504
   Chen PY, 2012, CELL REP, V2, P1684, DOI 10.1016/j.celrep.2012.10.021
   Chen XM, 2019, NAT REV DRUG DISCOV, V18, P99, DOI 10.1038/s41573-018-0004-1
   Cheng JC, 2013, J BIOL CHEM, V288, P33181, DOI 10.1074/jbc.M113.488866
   Choi SH, 2018, NAT COMMUN, V9, P0, DOI 10.1038/s41467-018-07470-w
   Ciszewski WM, 2017, BBA-MOL CELL RES, V1864, P2283, DOI 10.1016/j.bbamcr.2017.09.004
   Correia ACP, 2016, J CELL SCI, V129, P569, DOI 10.1242/jcs.176248
   Cruz-Solbes AS, 2017, RESULTS PROBL CELL D, V60, P345, DOI 10.1007/978-3-319-51436-9_13
   De Wever O, 2014, SEMIN CANCER BIOL, V25, P33, DOI 10.1016/j.semcancer.2013.12.009
   Derynck R, 1996, CELL, V87, P173, DOI 10.1016/S0092-8674(00)81335-5
   Derynck R, 2019, SCI SIGNAL, V12, P0, DOI 10.1126/scisignal.aav5183
   Dudley AC, 2008, CANCER CELL, V14, P201, DOI 10.1016/j.ccr.2008.06.017
   Dudley AT, 1997, DEV DYNAM, V208, P349
   EISENBERG LM, 1995, CIRC RES, V77, P1, DOI 10.1161/01.RES.77.1.1
   Evrard SM, 2016, NAT COMMUN, V7, P0, DOI 10.1038/ncomms11853
   Fafeur V, 1990, GROWTH FACTORS, V3, P237, DOI 10.3109/08977199009043908
   Farber HW, 2004, NEW ENGL J MED, V351, P1655, DOI 10.1056/NEJMra035488
   Fioret BA, 2014, CELL REP, V8, P229, DOI 10.1016/j.celrep.2014.06.004
   Frangogiannis NG, 2019, MOL ASPECTS MED, V65, P70, DOI 10.1016/j.mam.2018.07.001
   Fu YX, 2009, J BIOL CHEM, V284, P19452, DOI 10.1074/jbc.M109.011833
   Gasparics A, 2016, AM J PHYSIOL-HEART C, V310, PH1055, DOI 10.1152/ajpheart.00042.2016
   Ghosh AK, 2012, CELL SIGNAL, V24, P1031, DOI 10.1016/j.cellsig.2011.12.024
   Glaser SF, 2020, P NATL ACAD SCI USA, V117, P4180, DOI 10.1073/pnas.1913481117
   Good RB, 2015, AM J PATHOL, V185, P1850, DOI 10.1016/j.ajpath.2015.03.019
   Goumans MJ, 2008, TRENDS CARDIOVAS MED, V18, P293, DOI 10.1016/j.tcm.2009.01.001
   Hayashida T, 2003, FASEB J, V17, P1576, DOI 10.1096/fj.03-0037fje
   Haynes BA, 2019, ARTERIOSCL THROM VAS, V39, P2168, DOI 10.1161/ATVBAHA.119.312826
   Heerboth S, 2015, CLIN TRANSL MED, V4, P0, DOI 10.1186/s40169-015-0048-3
   Hill CS, 2016, CSH PERSPECT BIOL, V8, P0, DOI 10.1101/cshperspect.a022079
   Hjortnaes J, 2015, ATHEROSCLEROSIS, V242, P251, DOI 10.1016/j.atherosclerosis.2015.07.008
   Hopper RK, 2016, CIRCULATION, V133, P1783, DOI 10.1161/CIRCULATIONAHA.115.020617
   Horn A, 2012, ARTHRITIS RHEUM-US, V64, P2724, DOI 10.1002/art.34444
   Huang L, 2015, STEM CELLS, V33, P133, DOI 10.1002/stem.1841
   Huang P, 2014, NAT COMMUN, V5, P0, DOI 10.1038/ncomms5063
   Hurst LA, 2017, NAT COMMUN, V8, P0, DOI 10.1038/ncomms14079
   Itoh S, 2007, CURR OPIN CELL BIOL, V19, P176, DOI 10.1016/j.ceb.2007.02.015
   Jiao K, 2006, DEVELOPMENT, V133, P4585, DOI 10.1242/dev.02597
   Kaneko K, 2008, ANN THORAC SURG, V85, P2090, DOI 10.1016/j.athoracsur.2008.02.027
   Katoh M, 2014, MED RES REV, V34, P280, DOI 10.1002/med.21288
   Katsura A, 2016, GENES CELLS, V21, P99, DOI 10.1111/gtc.12323
   Tran KV, 2012, CELL METAB, V15, P222, DOI 10.1016/j.cmet.2012.01.008
   Kim M, 2013, INT J RADIAT BIOL, V89, P356, DOI 10.3109/09553002.2013.763193
   Kim RY, 2001, DEV BIOL, V235, P449, DOI 10.1006/dbio.2001.0284
   Kim SH, 2019, J EXP CLIN CANC RES, V38, P0, DOI 10.1186/s13046-019-1050-1
   KINGSLEY DM, 1992, CELL, V71, P399, DOI 10.1016/0092-8674(92)90510-J
   Kitao A, 2009, AM J PATHOL, V175, P616, DOI 10.2353/ajpath.2009.081061
   Kokudo T, 2008, J CELL SCI, V121, P3317, DOI 10.1242/jcs.028282
   Kolesky DB, 2014, ADV MATER, V26, P3124, DOI 10.1002/adma.201305506
   Kong P, 2013, AM J PHYSIOL-HEART C, V305, PH1363, DOI 10.1152/ajpheart.00395.2013
   Kovacic JC, 2019, J AM COLL CARDIOL, V73, P190, DOI 10.1016/j.jacc.2018.09.089
   Krizbai IA, 2015, PLOS ONE, V10, P0, DOI 10.1371/journal.pone.0119655
   Lamouille S, 2014, NAT REV MOL CELL BIO, V15, P178, DOI 10.1038/nrm3758
   Leask A, 2020, SEMIN CELL DEV BIOL, V101, P111, DOI 10.1016/j.semcdb.2019.10.016
   Li JH, 2009, AM J PATHOL, V175, P1380, DOI 10.2353/ajpath.2009.090096
   Li ZL, 2019, CELL DEATH DIS, V10, P0, DOI 10.1038/s41419-019-2101-4
   Liebner S, 2004, J CELL BIOL, V166, P359, DOI 10.1083/jcb.200403050
   LIN HY, 1992, CELL, V68, P775, DOI 10.1016/0092-8674(92)90152-3
   Liu TY, 2019, J HEMATOL ONCOL, V12, P0, DOI 10.1186/s13045-019-0770-1
   Ma LJ, 2005, DEVELOPMENT, V132, P5601, DOI 10.1242/dev.02156
   MacGrogan D, 2018, NAT REV CARDIOL, V15, P685, DOI 10.1038/s41569-018-0100-2
   Maddaluno L, 2013, NATURE, V498, P492, DOI 10.1038/nature12207
   Maleszewska M, 2013, IMMUNOBIOLOGY, V218, P443, DOI 10.1016/j.imbio.2012.05.026
   MARKWALD RR, 1975, DEV BIOL, V42, P160, DOI 10.1016/0012-1606(75)90321-8
   Mathur T, 2019, LAB CHIP, V19, P2500, DOI 10.1039/c9lc00469f
   Medici D, 2016, STEM CELLS INT, V2016, P0, DOI 10.1155/2016/6962801
   Medici D, 2012, SEMIN CANCER BIOL, V22, P379, DOI 10.1016/j.semcancer.2012.04.004
   Medici D, 2011, BIOCHEM J, V437, P515, DOI 10.1042/BJ20101500
   Medici D, 2010, NAT MED, V16, P1400, DOI 10.1038/nm.2252
   Mendelsohn J, 2000, ONCOGENE, V19, P6550, DOI 10.1038/sj.onc.1204082
   Mocumbi AO, 2019, CURR CARDIOL REP, V21, P0, DOI 10.1007/s11886-019-1244-3
   Monteran L, 2019, FRONT IMMUNOL, V10, P0, DOI 10.3389/fimmu.2019.01835
   Morikawa M, 2016, CSH PERSPECT BIOL, V8, P0, DOI 10.1101/cshperspect.a021873
   Moustakas A, 2016, J CLIN MED, V5, P0, DOI 10.3390/jcm5070063
   Moya ML, 2013, TISSUE ENG PART C-ME, V19, P730, DOI 10.1089/ten.tec.2012.0430
   Nickel J, 2018, ACTA BIOCH BIOPH SIN, V50, P12, DOI 10.1093/abbs/gmx126
   Nieto MA, 2002, NAT REV MOL CELL BIO, V3, P155, DOI 10.1038/nrm757
   Orriols M, 2017, CELL MOL LIFE SCI, V74, P2979, DOI 10.1007/s00018-017-2510-4
   Pardali E, 2017, INT J MOL SCI, V18, P0, DOI 10.3390/ijms18102157
   Pastushenko I, 2019, TRENDS CELL BIOL, V29, P212, DOI 10.1016/j.tcb.2018.12.001
   Patel J, 2018, J INVEST DERMATOL, V138, P1166, DOI 10.1016/j.jid.2017.12.004
   Perez L, 2017, CYTOKINE GROWTH F R, V33, P41, DOI 10.1016/j.cytogfr.2016.09.002
   Piera-Velazquez S, 2019, PHYSIOL REV, V99, P1281, DOI 10.1152/physrev.00021.2018
   Piera-Velazquez S, 2016, J CLIN MED, V5, P0, DOI 10.3390/jcm5040045
   Platel V, 2019, J ONCOL, V2019, P0, DOI 10.1155/2019/8361945
   Pober JS, 2007, NAT REV IMMUNOL, V7, P803, DOI 10.1038/nri2171
   Polanska UM, 2013, J CELL PHYSIOL, V228, P1651, DOI 10.1002/jcp.24347
   Potenta S, 2008, BRIT J CANCER, V99, P1375, DOI 10.1038/sj.bjc.6604662
   Prabhu SD, 2016, CIRC RES, V119, P91, DOI 10.1161/CIRCRESAHA.116.303577
   Qiao LN, 2014, CIRCULATION, V129, P692, DOI 10.1161/CIRCULATIONAHA.113.003734
   Ranchoux B, 2015, CIRCULATION, V131, P1006, DOI 10.1161/CIRCULATIONAHA.114.008750
   Robertson IB, 2016, CSH PERSPECT BIOL, V8, P0, DOI 10.1101/cshperspect.a021907
   Rosenbloom J, 2017, METHODS MOL BIOL, V1627, P1, DOI 10.1007/978-1-4939-7113-8_1
   Sabbineni H, 2018, J CELL PHYSIOL, V233, P8418, DOI 10.1002/jcp.26801
   Saito A, 2013, J BIOCHEM, V153, P493, DOI 10.1093/jb/mvt032
   Sanchez-Duffhues G, 2019, JBMR PLUS, V3, P0
   Sanchez-Duffhues G, 2019, J PATHOL, V247, P333, DOI 10.1002/path.5193
   Sanchez-Duffhues G, 2015, ARTERIOSCL THROM VAS, V35, P616, DOI 10.1161/ATVBAHA.115.305268
   Shi YG, 2003, CELL, V113, P685, DOI 10.1016/S0092-8674(03)00432-X
   Shintani Y, 2016, J THORAC ONCOL, V11, P1482, DOI 10.1016/j.jtho.2016.05.025
   Shore EM, 2006, NAT GENET, V38, P525, DOI 10.1038/ng1783
   Slattery C, 2008, INT J BIOCHEM CELL B, V40, P1431, DOI 10.1016/j.biocel.2007.05.014
   Sobierajska K, 2020, ADV EXP MED BIOL, V1234, P71, DOI 10.1007/978-3-030-37184-5_6
   Solloway MJ, 1998, DEV GENET, V22, P321, DOI 10.1002/(SICI)1520-6408(1998)22:4<321::AID-DVG3>3.0.CO;2-8
   Solloway MJ, 1999, DEVELOPMENT, V126, P1753
   Song S, 2019, J CELL PHYSIOL, V234, P9052, DOI 10.1002/jcp.27583
   Souilhol C, 2018, CARDIOVASC RES, V114, P565, DOI 10.1093/cvr/cvx253
   Sun JX, 2018, ANGIOGENESIS, V21, P635, DOI 10.1007/s10456-018-9614-9
   Susienka Michael J, 2013, BIOMATTER, V3, P0, DOI 10.4161/biom.24647
   Takada S, 2017, NEUROSURGERY, V81, P176, DOI 10.1093/neuros/nyx078
   Takagaki Y, 2020, AUTOPHAGY, V16, P1905, DOI 10.1080/15548627.2020.1713641
   URIST MR, 1982, CLIN ORTHOP RELAT R, V0, P219
   Van Amerongen MJ, 2008, J PATHOL, V214, P377, DOI 10.1002/path.2281
   Wagner JUG, 2020, J MOL CELL CARDIOL, V138, P269, DOI 10.1016/j.yjmcc.2019.12.005
   Wang JK, 2005, DEV BIOL, V286, P299, DOI 10.1016/j.ydbio.2005.07.035
   Wang WS, 2018, CELL PHYSIOL BIOCHEM, V49, P985, DOI 10.1159/000493229
   Watabe T, 2003, J CELL BIOL, V163, P1303, DOI 10.1083/jcb.200305147
   Wawro ME, 2019, INT J MOL SCI, V20, P0, DOI 10.3390/ijms20010053
   Welch-Reardon KM, 2015, ARTERIOSCL THROM VAS, V35, P303, DOI 10.1161/ATVBAHA.114.303220
   Wesseling M, 2018, VASC PHARMACOL, V106, P1, DOI 10.1016/j.vph.2018.02.006
   WRANA JL, 1994, NATURE, V370, P341, DOI 10.1038/370341a0
   Xia Y, 2009, J ENDOCRINOL, V202, P1, DOI 10.1677/JOE-08-0549
   Xiao L, 2015, CANCER RES, V75, P1244, DOI 10.1158/0008-5472.CAN-14-1616
   Yao JY, 2015, CIRC RES, V117, P758, DOI 10.1161/CIRCRESAHA.115.306751
   Yoshimatsu Y, 2011, INT J INFLAMM, V2011, P0, DOI 10.4061/2011/724080
   Zeisberg EM, 2007, CANCER RES, V67, P10123, DOI 10.1158/0008-5472.CAN-07-3127
   Zeisberg EM, 2007, NAT MED, V13, P952, DOI 10.1038/nm1613
   Zeisberg EM, 2008, J AM SOC NEPHROL, V19, P2282, DOI 10.1681/ASN.2008050513
   Zhang Y, 2017, WILEY INTERDISCIP RE, V9, P0
   Zhang YE, 2009, CELL RES, V19, P128, DOI 10.1038/cr.2008.328
   Zhao HY, 2020, TOXICOL APPL PHARM, V386, P0, DOI 10.1016/j.taap.2019.114827
   Zheng B, 2007, NAT BIOTECHNOL, V25, P1025, DOI 10.1038/nbt1334
   Zhong A, 2018, CARDIOVASC ENG TECHN, V9, P158, DOI 10.1007/s13239-018-0363-0
NR 151
TC 101
Z9 105
U1 2
U2 18
PU FRONTIERS MEDIA SA
PI LAUSANNE
PA AVENUE DU TRIBUNAL FEDERAL 34, LAUSANNE, CH-1015, SWITZERLAND
SN 2296-634X
EI 
J9 FRONT CELL DEV BIOL
JI Front. Cell. Dev. Biol.
PD APR 21
PY 2020
VL 8
IS 
BP 
EP 
DI 10.3389/fcell.2020.00260
PG 14
WC Cell Biology; Developmental Biology
SC Cell Biology; Developmental Biology
GA LL5UY
UT WOS:000531625100001
PM 32373613
DA 2023-09-23
ER

PT J
AU Adityan, S
   Tran, M
   Bhavsar, C
   Wu, SY
AF Adityan, Siddharth
   Tran, Michelle
   Bhavsar, Chintan
   Wu, Sherry Y.
TI Nano-therapeutics for modulating the tumour microenvironment: Design, development, and clinical translation
SO JOURNAL OF CONTROLLED RELEASE
LA English
DT Review
DE Nanoparticle; Cancer; Active targeting; Clinical translation; Tumour microenvironment
ID fibroblast-activation protein; cancer stem-cells; phase-ii trial; docetaxel-carboxymethylcellulose nanoparticle; reactive stromal fibroblasts; anti-neovascular therapy; targeted co-delivery; breast-cancer; sirna delivery; drug-delivery
AB Nanoparticles (NPs) that permit active targeting promise to play a key role in cancer therapy moving forward. However, in order to successfully advance into clinic, these delivery platforms not only must target individual tumoural cellular components but also require safe, efficient and scalable production. Herein, we review recent and innovative targeted nanoparticle delivery strategies to individual TME components, including cancer-associated blood and lymphatic vessels, pericytes, cancer associated fibroblasts, and cancer stem cells. In contrast to traditional therapies that promote widespread ablation, emerging nano-strategies that specifically modulate different cell populations of the TME, such as targeting pericytes and endothelial cells for vascular normalization, are proving to effectively deliver therapeutics to tumours. Additionally, new smart targeted NPs with transformable characteristics responsive to specific tumour microenvironmental cues demonstrate enhanced spatiotemporal control over cell targeting and therapeutic release. However, translating these therapies to the clinic requires overcoming several significant barriers such as failure to recapitulate the human TME in animal models and issues with NP targeting efficacy, safety and scalable production. We discuss recent efforts to overcome these challenges and innovative means to reduce off-target toxicities. We also highlight important deficiencies in current NP development and offer new perspectives on the design of pre-clinical and clinical trials to accelerate clinical translation of targeted NP platforms.
C1 [Adityan, Siddharth; Bhavsar, Chintan; Wu, Sherry Y.] Univ Queensland, Sch Biomed Sci, Brisbane, Qld 4072, Australia.
   [Tran, Michelle] Icahn Sch Med Mt Sinai, New York, NY 10029 USA.
C3 University of Queensland; Icahn School of Medicine at Mount Sinai
RP Wu, SY (通讯作者)，Univ Queensland, Sch Biomed Sci, Brisbane, Qld 4072, Australia.
EM sherry.wu@uq.edu.au
FU National Health and Medical Research Council [APP1162413]; Australian Ovarian Cancer Research Foundation; Ovarian Cancer Research Fund Alliance (OCRFA)
CR Abbas O, 2010, MODERN PATHOL, V23, P1535, DOI 10.1038/modpathol.2010.142
   Aggarwal P, 2009, ADV DRUG DELIVER REV, V61, P428, DOI 10.1016/j.addr.2009.03.009
   Ahsan SM, 2018, ADV EXP MED BIOL, V1048, P175, DOI 10.1007/978-3-319-72041-8_11
   Almer G, 2015, CURR MED CHEM, V22, P3631, DOI 10.2174/0929867322666150716114625
   Alsaab HO, 2019, ANIMAL MODELS IN CANCER DRUG DISCOVERY, V0, PP75, DOI 10.1016/B978-0-12-814704-7.00004-0
   [Anonymous], 2015, NANOTECHNOLOGY BASED, V0, P0
   Anselmo AC, 2019, BIOENG TRANSL MED, V4, P0, DOI 10.1002/btm2.10143
   Arcucci A, 2016, BIOMED RES INT, V2016, P0, DOI 10.1155/2016/4502846
   Feio DCA, 2017, INT J NANOMED, V12, P3827, DOI 10.2147/IJN.S129153
   Baccelli I, 2012, J CELL BIOL, V198, P281, DOI 10.1083/jcb.201202014
   Bai M, 2015, ONCOTARGET, V6, P43779, DOI 10.18632/oncotarget.6085
   Banerji S, 1999, J CELL BIOL, V144, P789, DOI 10.1083/jcb.144.4.789
   Barlow KD, 2013, CANCER MICROENVIRON, V6, P1, DOI 10.1007/s12307-012-0102-2
   Beg MS, 2017, INVEST NEW DRUG, V35, P180, DOI 10.1007/s10637-016-0407-y
   Beier D, 2007, CANCER RES, V67, P4010, DOI 10.1158/0008-5472.CAN-06-4180
   Bian XY, 2016, ONCOTARGETS THER, V9, P3153, DOI 10.2147/OTT.S100678
   Boeckle S, 2004, J GENE MED, V6, P1102, DOI 10.1002/jgm.598
   Bogart LK, 2014, ACS NANO, V8, P3107, DOI 10.1021/nn500962q
   Bourquin C, 2008, J IMMUNOL, V181, P2990, DOI 10.4049/jimmunol.181.5.2990
   Breiteneder-Geleff S, 1999, AM J PATHOL, V154, P385, DOI 10.1016/S0002-9440(10)65285-6
   Bteich J, 2017, MOL PHARMACEUT, V14, P3998, DOI 10.1021/acs.molpharmaceut.7b00670
   Burger RA, 2011, NEW ENGL J MED, V365, P2473, DOI 10.1056/NEJMoa1104390
   Bussard KM, 2016, BREAST CANCER RES, V18, P0, DOI 10.1186/s13058-016-0740-2
   Byeon HJ, 2015, INT J NANOMED, V10, P0, DOI 10.2147/IJN.S75821
   Cao ZT, 2016, BIOMATERIALS, V94, P9, DOI 10.1016/j.biomaterials.2016.04.001
   Carmeliet P, 2000, NATURE, V407, P249, DOI 10.1038/35025220
   Carreira CM, 2001, CANCER RES, V61, P8079
   Cassidy JW, 2015, CANCER RES, V75, P2963, DOI 10.1158/0008-5472.CAN-15-0727
   Caster JM, 2019, ADV DRUG DELIVER REV, V144, P3, DOI 10.1016/j.addr.2019.07.009
   Catenacci DVT, 2015, J CLIN ONCOL, V33, P4284, DOI 10.1200/JCO.2015.62.8719
   Chakravarty R, 2019, NUCL MED BIOL, V72-73, P1, DOI 10.1016/j.nucmedbio.2019.05.005
   Chandrakesan P, 2017, MOL CANCER, V16, P0, DOI 10.1186/s12943-017-0594-y
   Chawla SP, 2009, MOL THER, V17, P1651, DOI 10.1038/mt.2009.126
   Chen DQ, 2015, J NANOPART RES, V17, P0, DOI 10.1007/s11051-015-3217-9
   Chen JJ, 2020, NANO LETT, V20, P6191, DOI 10.1021/acs.nanolett.0c02515
   Chen JJ, 2017, ADV MATER, V29, P0, DOI 10.1002/adma.201701170
   Chen JW, 2012, GENE CHROMOSOME CANC, V51, P186, DOI 10.1002/gcc.20942
   Chen Y, 2020, J NANOBIOTECHNOL, V18, P0, DOI 10.1186/s12951-020-00660-z
   Cheng YH, 2020, ACS NANO, V14, P3075, DOI 10.1021/acsnano.9b08142
   Choe C, 2013, ANTICANCER RES, V33, P3715
   CULTY M, 1992, J CELL BIOL, V116, P1055, DOI 10.1083/jcb.116.4.1055
   Dahlman JE, 2014, NAT NANOTECHNOL, V9, P648, DOI 10.1038/nnano.2014.84
   Dai H, 2020, ANGEW CHEM INT ED EN, V0, P0, DOI DOI 10.1002/anie.202008083
   Damascelli B, 2001, CANCER, V92, P2592, DOI 10.1002/1097-0142(20011115)92:10<2592::AID-CNCR1612>3.0.CO;2-4
   Danhier F, 2016, J CONTROL RELEASE, V244, P108, DOI 10.1016/j.jconrel.2016.11.015
   Dean M, 2005, NAT REV CANCER, V5, P275, DOI 10.1038/nrc1590
   Dolznig H, 2005, SILICO ANAL MRNA EXP, V5, P0
   Dong YZ, 2014, P NATL ACAD SCI USA, V111, P3955, DOI 10.1073/pnas.1322937111
   Elias DR, 2013, NANOMED-NANOTECHNOL, V9, P194, DOI 10.1016/j.nano.2012.05.015
   Eliopoulos H, 2008, CLIN CANCER RES, V14, P3683, DOI 10.1158/1078-0432.CCR-07-4586
   Ernsting MJ, 2015, J CONTROL RELEASE, V206, P122, DOI 10.1016/j.jconrel.2015.03.023
   Ernsting MJ, 2012, J CONTROL RELEASE, V162, P575, DOI 10.1016/j.jconrel.2012.07.043
   Ernsting MJ, 2011, BIOCONJUGATE CHEM, V22, P2474, DOI 10.1021/bc200284b
   Ernsting MJ, 2012, BIOMATERIALS, V33, P1445, DOI 10.1016/j.biomaterials.2011.10.061
   Fabre M, 2020, CLIN CANCER RES, V26, P3420, DOI 10.1158/1078-0432.CCR-19-2238
   Faraji AH, 2009, BIOORGAN MED CHEM, V17, P2950, DOI 10.1016/j.bmc.2009.02.043
   Feng Q, 2016, NANOSCALE, V8, P12430, DOI 10.1039/c5nr07964k
   Feng XY, 2015, ACS APPL MATER INTER, V7, P27885, DOI 10.1021/acsami.5b09934
   Fiedorowicz M, 2020, SCI REP-UK, V10, P0, DOI 10.1038/s41598-020-62205-6
   Fogal V, 2008, CANCER RES, V68, P7210, DOI 10.1158/0008-5472.CAN-07-6752
   Fu XD, 2019, J LIPOSOME RES, V29, P86, DOI 10.1080/08982104.2018.1458863
   GABIZON A, 1989, EUR J CANCER CLIN ON, V25, P1795, DOI 10.1016/0277-5379(89)90350-7
   Gandellini P, 2015, SEMIN CANCER BIOL, V35, P96, DOI 10.1016/j.semcancer.2015.08.008
   Ganesh S, 2013, BIOMATERIALS, V34, P3489, DOI 10.1016/j.biomaterials.2013.01.077
   GARINCHESA P, 1990, P NATL ACAD SCI USA, V87, P7235, DOI 10.1073/pnas.87.18.7235
   Gary DJ, 2013, MACROMOL BIOSCI, V13, P1059, DOI 10.1002/mabi.201300046
   Ge L, 2017, BIOMATER SCI-UK, V6, P125, DOI 10.1039/c7bm00776k
   Ginestier C, 2007, CELL STEM CELL, V1, P555, DOI 10.1016/j.stem.2007.08.014
   Goodarzi N, 2011, IRANIAN J MED HYPOTH, V5, P1
   Goodarzi N, 2014, CHEM BIOL DRUG DES, V83, P741, DOI 10.1111/cbdd.12288
   Grangeia HB, 2020, EUR J PHARM BIOPHARM, V147, P19, DOI 10.1016/j.ejpb.2019.12.007
   Graziani SR, 2017, MED ONCOL, V34, P0, DOI 10.1007/s12032-017-1009-z
   Griend DJV, 2008, CANCER RES, V68, P9703, DOI 10.1158/0008-5472.CAN-08-3084
   Guan YY, 2014, BIOMATERIALS, V35, P3060, DOI 10.1016/j.biomaterials.2013.12.027
   Guo P, 2015, INT J PHARMACEUT, V486, P356, DOI 10.1016/j.ijpharm.2015.03.067
   Guo Q, 2013, INT J NANOMED, V8, P2273, DOI 10.2147/IJN.S45817
   Guo ST, 2014, ACS NANO, V8, P4996, DOI 10.1021/nn5010815
   Guo ST, 2014, J CONTROL RELEASE, V174, P137, DOI 10.1016/j.jconrel.2013.11.019
   Gupta GP, 2007, NATURE, V446, P765, DOI 10.1038/nature05760
   Hamaguchi T, 2007, BRIT J CANCER, V97, P170, DOI 10.1038/sj.bjc.6603855
   Hamaguchi T, 2010, CLIN CANCER RES, V16, P5058, DOI 10.1158/1078-0432.CCR-10-0387
   Hamano N, 2012, INT J PHARMACEUT, V428, P114, DOI 10.1016/j.ijpharm.2012.02.006
   Han SA, 2017, PATHOL RES PRACT, V213, P956, DOI 10.1016/j.prp.2017.05.002
   Hanahan D, 2011, CELL, V144, P646, DOI 10.1016/j.cell.2011.02.013
   Harrison EB, 2018, FRONT PHARMACOL, V9, P0, DOI 10.3389/fphar.2018.00307
   Haubner R, 2010, EUR J NUCL MED MOL I, V37, PS86, DOI 10.1007/s00259-010-1503-4
   He ZL, 2016, ONCOTARGET, V7, P76635, DOI 10.18632/oncotarget.12850
   Heasley LE, 2001, ONCOGENE, V20, P1563, DOI 10.1038/sj.onc.1204183
   Hermann PC, 2007, CELL STEM CELL, V1, P313, DOI 10.1016/j.stem.2007.06.002
   Hoang B, 2015, BIOMATERIALS, V59, P66, DOI 10.1016/j.biomaterials.2015.04.032
   Hockaday DC, 2005, J NUCL MED, V46, P580
   Hofheinz RD, 2003, ONKOLOGIE, V26, P44, DOI 10.1159/000069863
   Horimoto Y, 2016, PLOS ONE, V11, P0, DOI 10.1371/journal.pone.0165253
   Horton DA, 2002, J COMPUT AID MOL DES, V16, P415, DOI 10.1023/A:1020863921840
   Hoshyar N, 2016, NANOMEDICINE-UK, V11, P673, DOI 10.2217/nnm.16.5
   Hu KL, 2015, NANOSCALE, V7, P8607, DOI 10.1039/c5nr01084e
   Huber MA, 2003, J INVEST DERMATOL, V120, P182, DOI 10.1046/j.1523-1747.2003.12035.x
   Huhn D, 2013, ACS NANO, V7, P3253, DOI 10.1021/nn3059295
   Hunt H, 2017, J CONTROL RELEASE, V260, P142, DOI 10.1016/j.jconrel.2017.06.005
   Jeansson M, 2011, J CLIN INVEST, V121, P2278, DOI 10.1172/JCI46322
   Ji TJ, 2016, ANGEW CHEM INT EDIT, V55, P1050, DOI 10.1002/anie.201506262
   Jiang XY, 2019, NAT NANOTECHNOL, V14, P874, DOI 10.1038/s41565-019-0499-6
   Jin C, 2013, J NANOPART RES, V16, P0, DOI 10.1007/s11051-013-2157-5
   Joo SH, 2012, BIOMOL THER, V20, P19, DOI 10.4062/biomolther.2012.20.1.019
   Jordan CT, 2006, NEW ENGL J MED, V355, P1253, DOI 10.1056/NEJMra061808
   KAIPAINEN A, 1995, P NATL ACAD SCI USA, V92, P3566, DOI 10.1073/pnas.92.8.3566
   Kang E, 2016, INT J NANOMED, V11, P2397, DOI 10.2147/IJN.S105274
   Kang MK, 2008, BIOCHEM BIOPH RES CO, V373, P539, DOI 10.1016/j.bbrc.2008.06.070
   Kano MR, 2007, P NATL ACAD SCI USA, V104, P3460, DOI 10.1073/pnas.0611660104
   Kapp TG, 2017, SCI REP-UK, V7, P0, DOI 10.1038/srep39805
   KATTAN J, 1992, INVEST NEW DRUG, V10, P191, DOI 10.1007/BF00877245
   Khan OF, 2018, SCI ADV, V4, P0, DOI 10.1126/sciadv.aar8409
   Kim KS, 2019, SCI REP-UK, V9, P0, DOI 10.1038/s41598-019-44828-6
   Kluza E, 2012, J CONTROL RELEASE, V158, P207, DOI 10.1016/j.jconrel.2011.10.032
   Knudsen KB, 2015, NANOMED-NANOTECHNOL, V11, P467, DOI 10.1016/j.nano.2014.08.004
   Korangath P, 2020, SCI ADV, V6, P0, DOI 10.1126/sciadv.aay1601
   Kraman M, 2010, SCIENCE, V330, P827, DOI 10.1126/science.1195300
   Kreso A, 2014, CELL STEM CELL, V14, P275, DOI 10.1016/j.stem.2014.02.006
   Kuai R, 2016, ACS NANO, V10, P3015, DOI 10.1021/acsnano.5b07522
   Laakkonen P, 2002, NAT MED, V8, P751, DOI 10.1038/nm720
   Lathia JD, 2011, CELL DEATH DIS, V2, P0, DOI 10.1038/cddis.2011.80
   Le TC, 2015, ADV FUNCT MATER, V25, P6927, DOI 10.1002/adfm.201502811
   LESERMAN LD, 1980, P NATL ACAD SCI-BIOL, V77, P4089, DOI 10.1073/pnas.77.7.4089
   Li J, 2012, J CONTROL RELEASE, V158, P108, DOI 10.1016/j.jconrel.2011.10.020
   Li X, 2017, ACTA BIOMATER, V62, P273, DOI 10.1016/j.actbio.2017.08.024
   Liao WY, 2013, NANOSCALE, V5, P11079, DOI 10.1039/c3nr03954d
   Libutti SK, 2010, CLIN CANCER RES, V16, P6139, DOI 10.1158/1078-0432.CCR-10-0978
   Liu YX, 2011, BIOMATERIALS, V32, P8291, DOI 10.1016/j.biomaterials.2011.07.037
   Loi M, 2010, J CONTROL RELEASE, V145, P66, DOI 10.1016/j.jconrel.2010.03.015
   Lu C, 2012, PLOS ONE, V7, P0, DOI 10.1371/journal.pone.0034833
   Luthert PJ, 1984, BIOL BRAIN TUMOUR, V0, P197
   Lyle LT, 2016, CLIN CANCER RES, V22, P5287, DOI 10.1158/1078-0432.CCR-15-1836
   Maeda H, 2015, ADV DRUG DELIVER REV, V91, P3, DOI 10.1016/j.addr.2015.01.002
   Maeda N, 2004, J CONTROL RELEASE, V100, P41, DOI 10.1016/j.jconrel.2004.07.033
   Maeki M, 2018, ADV DRUG DELIVER REV, V128, P84, DOI 10.1016/j.addr.2018.03.008
   Mamelak AN, 2006, J CLIN ONCOL, V24, P3644, DOI 10.1200/JCO.2005.05.4569
   Mamot C, 2012, LANCET ONCOL, V13, P1234, DOI 10.1016/S1470-2045(12)70476-X
   Rivas CJM, 2017, INT J PHARMACEUT, V532, P66, DOI 10.1016/j.ijpharm.2017.08.064
   Mattheolabakis G, 2019, FRONT ONCOL, V9, P0, DOI 10.3389/fonc.2019.01227
   McCubrey James A, 2015, ADV BIOL REGUL, V57, P75, DOI 10.1016/j.jbior.2014.09.016
   Meraz IM, 2019, CANCER IMMUNOL RES, V7, P1267, DOI 10.1158/2326-6066.CIR-18-0874
   Metcalfe C, 2013, NAT GENET, V45, P7, DOI 10.1038/ng.2502
   Min YZ, 2015, CHEM REV, V115, P11147, DOI 10.1021/acs.chemrev.5b00116
   Mooberry LK, 2010, J DRUG TARGET, V18, P53, DOI 10.3109/10611860903156419
   Mukai H, 2017, INVEST NEW DRUG, V35, P307, DOI 10.1007/s10637-016-0422-z
   Muntimadugu E, 2016, COLLOID SURFACE B, V143, P532, DOI 10.1016/j.colsurfb.2016.03.075
   Murakami M, 2013, CANCER RES, V73, P4862, DOI 10.1158/0008-5472.CAN-13-0062
   Murthy AK, 2013, J AM CHEM SOC, V135, P7799, DOI 10.1021/ja400701c
   Najafi M, 2019, LIFE SCI, V239, P0, DOI 10.1016/j.lfs.2019.117049
   Nakanishi Y, 2013, NAT GENET, V45, P98, DOI 10.1038/ng.2481
   Narra K, 2007, CANCER BIOL THER, V6, P1691, DOI 10.4161/cbt.6.11.4874
   Ni MZ, 2015, INT J NANOMED, V10, P2537, DOI 10.2147/IJN.S78498
   Nichols JW, 2017, J CONTROL RELEASE, V267, P31, DOI 10.1016/j.jconrel.2017.08.003
   Niedermeyer J, 2000, MOL CELL BIOL, V20, P1089, DOI 10.1128/MCB.20.3.1089-1094.2000
   Niu L, 2019, J CONTROL RELEASE, V294, P268, DOI 10.1016/j.jconrel.2018.12.026
   Ozdemir BC, 2014, CANCER CELL, V25, P719, DOI 10.1016/j.ccr.2014.04.005
   Okamoto A, 2016, J CLIN MED, V5, P0, DOI 10.3390/jcm5010010
   Okano M, 2020, J MAMMARY GLAND BIOL, V25, P27, DOI 10.1007/s10911-020-09442-7
   Oku N, 2002, ONCOGENE, V21, P2662, DOI 10.1038/sj.onc.1205347
   Oussoren C, 1998, BBA-BIOMEMBRANES, V1370, P259, DOI 10.1016/S0005-2736(97)00275-7
   Park JE, 1999, J BIOL CHEM, V274, P36505, DOI 10.1074/jbc.274.51.36505
   Park J, 2019, THERANOSTICS, V9, P8073, DOI 10.7150/thno.37198
   Partanen TA, 2000, FASEB J, V14, P2087, DOI 10.1096/fj.99-1049com
   Peer D, 2007, NAT NANOTECHNOL, V2, P751, DOI 10.1038/nnano.2007.387
   Peitzsch C, 2017, SEMIN CANCER BIOL, V44, P10, DOI 10.1016/j.semcancer.2017.02.011
   Peretti M, 2018, MOL CANCER THER, V17, P2451, DOI 10.1158/1535-7163.MCT-17-1223
   Petrova TV, 2002, EMBO J, V21, P4593, DOI 10.1093/emboj/cdf470
   PIERSCHBACHER MD, 1984, NATURE, V309, P30, DOI 10.1038/309030a0
   Prabhakar U, 2013, CANCER RES, V73, P2412, DOI 10.1158/0008-5472.CAN-12-4561
   Prieto-Vila M, 2017, INT J MOL SCI, V18, P0, DOI 10.3390/ijms18122574
   PRIME KL, 1991, SCIENCE, V252, P1164, DOI 10.1126/science.252.5009.1164
   Qiao SP, 2016, INT J NANOMED, V11, P6667, DOI 10.2147/IJN.S116230
   Rafiei P, 2017, INT J NANOMED, V12, P935, DOI 10.2147/IJN.S121881
   Rao W, 2015, ACS NANO, V9, P5725, DOI 10.1021/nn506928p
   Rawal M, 2019, PHARM RES-DORDR, V36, P0, DOI 10.1007/s11095-019-2692-6
   Rhim AD, 2014, CANCER CELL, V25, P735, DOI 10.1016/j.ccr.2014.04.021
   Richmond A, 2008, DIS MODEL MECH, V1, P78, DOI 10.1242/dmm.000976
   Roberts AB, 2003, P NATL ACAD SCI USA, V100, P8621, DOI 10.1073/pnas.1633291100
   Roberts EW, 2013, J EXP MED, V210, P1137, DOI 10.1084/jem.20122344
   Rocco A, 2012, J CELL PHYSIOL, V227, P2686, DOI 10.1002/jcp.23013
   Rosenblum D, 2018, NAT COMMUN, V9, P0, DOI 10.1038/s41467-018-03705-y
   Roy AC, 2013, ANN ONCOL, V24, P1567, DOI 10.1093/annonc/mdt002
   Roy V, 2009, ANN ONCOL, V20, P449, DOI 10.1093/annonc/mdn661
   Ruggeri BA, 2014, BIOCHEM PHARMACOL, V87, P150, DOI 10.1016/j.bcp.2013.06.020
   Ruoslahti E, 2002, NAT REV CANCER, V2, P83, DOI 10.1038/nrc724
   Salvati A, 2013, NAT NANOTECHNOL, V8, P137, DOI 10.1038/NNANO.2012.237
   Senzer N, 2013, MOL THER, V21, P1096, DOI 10.1038/mt.2013.32
   Sheldrake HM, 2009, CURR CANCER DRUG TAR, V9, P519, DOI 10.2174/156800909788486713
   Shen FF, 2020, J AM CHEM SOC, V142, P10769, DOI 10.1021/jacs.0c02134
   Shen JN, 2014, MOL PHARMACEUT, V11, P2579, DOI 10.1021/mp400576f
   Shi JJ, 2017, NAT REV CANCER, V17, P20, DOI 10.1038/nrc.2016.108
   Shi KH, 2020, ACTA BIOMATER, V114, P369, DOI 10.1016/j.actbio.2020.07.031
   Shigdar S, 2013, CANCER LETT, V330, P84, DOI 10.1016/j.canlet.2012.11.032
   Shmelkov SV, 2008, J CLIN INVEST, V118, P2111, DOI 10.1172/JCI34401
   Silverman JA, 2013, J CLIN PHARMACOL, V53, P1139, DOI 10.1002/jcph.155
   Singh SK, 2004, NATURE, V432, P396, DOI 10.1038/nature03128
   Sola M, 2020, MOL THER-NUCL ACIDS, V21, P192, DOI 10.1016/j.omtn.2020.05.025
   Song NN, 2019, DRUG DELIV, V26, P363, DOI 10.1080/10717544.2019.1587047
   Song XD, 2019, TRANSL CANCER RES, V8, P583, DOI 10.21037/tcr.2019.03.19
   Stathopoulos GP, 2005, ONCOL REP, V13, P589
   Stripecke R, 2020, EMBO MOL MED, V12, P0, DOI 10.15252/emmm.201708662
   Stylianopoulos T, 2013, P NATL ACAD SCI USA, V110, P18632, DOI 10.1073/pnas.1318415110
   Su CW, 2017, MACROMOL BIOSCI, V17, P0, DOI 10.1002/mabi.201600260
   Su X, 2015, NANOMEDICINE-UK, V10, P2033, DOI 10.2217/NNM.15.50
   Subbiah V, 2018, CLIN CANCER RES, V24, P43, DOI 10.1158/1078-0432.CCR-17-1114
   Sugahara KN, 2010, SCIENCE, V328, P1031, DOI 10.1126/science.1183057
   Sugahara KN, 2009, CANCER CELL, V16, P510, DOI 10.1016/j.ccr.2009.10.013
   Suva ML, 2009, CANCER RES, V69, P1776, DOI 10.1158/0008-5472.CAN-08-2242
   Szot C, 2018, J CLIN INVEST, V128, P2927, DOI 10.1172/JCI120481
   Tabernero J, 2013, CANCER DISCOV, V3, P406, DOI 10.1158/2159-8290.CD-12-0429
   Taibi A, 2019, PLOS ONE, V14, P0, DOI 10.1371/journal.pone.0220360
   TAKAKURA Y, 1984, CANCER RES, V44, P2505
   Tanaka HY, 2018, CANCER SCI, V109, P2085, DOI 10.1111/cas.13630
   Tang HC, 2019, FRONT PHARMACOL, V10, P0, DOI 10.3389/fphar.2019.00373
   Teesalu T, 2009, P NATL ACAD SCI USA, V106, P16157, DOI 10.1073/pnas.0908201106
   Tenzer S, 2013, NAT NANOTECHNOL, V8, P772, DOI 10.1038/nnano.2013.181
   Thomas DA, 2009, CANCER-AM CANCER SOC, V115, P5490, DOI 10.1002/cncr.24632
   Tirino V, 2011, FASEB J, V25, P2022, DOI 10.1096/fj.10-179036
   Toole BP, 2004, NAT REV CANCER, V4, P528, DOI 10.1038/nrc1391
   Tran E, 2013, J EXP MED, V210, P1125, DOI 10.1084/jem.20130110
   Trevaskis NL, 2015, NAT REV DRUG DISCOV, V14, P781, DOI 10.1038/nrd4608
   Von Hoff DD, 2016, CLIN CANCER RES, V22, P3157, DOI 10.1158/1078-0432.CCR-15-2548
   Wang DR, 2020, SCI TRANSL MED, V12, P0, DOI 10.1126/scitranslmed.aaw2672
   Wang H, 2015, BIOMATERIALS, V72, P74, DOI 10.1016/j.biomaterials.2015.08.048
   Wang J, 2008, INT J CANCER, V122, P761, DOI 10.1002/ijc.23130
   Wang JG, 2016, ACS APPL MATER INTER, V8, P19228, DOI 10.1021/acsami.6b03166
   Wang PY, 2020, BIOMATER SCI-UK, V8, P4595, DOI 10.1039/d0bm00678e
   Wang YF, 2014, BIOMATERIALS, V35, P983, DOI 10.1016/j.biomaterials.2013.09.062
   Wei LS, 2018, CELL DEATH DIS, V9, P0, DOI 10.1038/s41419-018-1104-x
   Wei XW, 2015, CELL RES, V25, P237, DOI 10.1038/cr.2015.9
   Weiss GJ, 2013, INVEST NEW DRUG, V31, P986, DOI 10.1007/s10637-012-9921-8
   Weisshardt P, 2012, HISTOCHEM CELL BIOL, V137, P391, DOI 10.1007/s00418-011-0898-8
   Wetzler M, 2013, CL LYMPH MYELOM LEUK, V13, P430, DOI 10.1016/j.clml.2013.03.015
   Whitehead KA, 2014, NAT COMMUN, V5, P0, DOI 10.1038/ncomms5277
   Wigle J, 2008, CLIN GENET, V73, P212, DOI 10.1111/j.1399-0004.2008.00967.x
   Wilhelm S, 2016, NAT REV MATER, V1, P0, DOI 10.1038/natrevmats.2016.14
   Wu SY, 2014, SCI TRANSL MED, V6, P0, DOI 10.1126/scitranslmed.3008362
   Wu SW, 2019, NANOSCALE RES LETT, V14, P0, DOI 10.1186/s11671-019-3049-0
   Xian XJ, 2006, J CLIN INVEST, V116, P642, DOI 10.1172/JCI25705
   Xiao W, 2018, INT J PHARMACEUT, V552, P328, DOI 10.1016/j.ijpharm.2018.10.011
   Xiao YY, 2018, J BIOMED NANOTECHNOL, V14, P2092, DOI 10.1166/jbn.2018.2641
   Xu ZH, 2013, J CONTROL RELEASE, V172, P259, DOI 10.1016/j.jconrel.2013.08.021
   Yan Y, 2017, ACTA BIOMATER, V51, P471, DOI 10.1016/j.actbio.2017.01.062
   Yan ZQ, 2011, NANOTECHNOLOGY, V22, P0, DOI 10.1088/0957-4484/22/41/415103
   Yang ML, 2018, FRONT PHARMACOL, V9, P0, DOI 10.3389/fphar.2018.00735
   Yang Q, 2012, TUMOR BIOL, V33, P2341, DOI 10.1007/s13277-012-0496-y
   Yao JH, 2017, BIOMATERIALS, V113, P1, DOI 10.1016/j.biomaterials.2016.10.033
   Yuan Y, 2013, J DRUG TARGET, V21, P367, DOI 10.3109/1061186X.2012.757769
   Zeng ZP, 2019, ADV HEALTHC MATER, V8, P0, DOI 10.1002/adhm.201801010
   Zhang JM, 2016, NANOMED-NANOTECHNOL, V12, P1303, DOI 10.1016/j.nano.2016.01.017
   Zhang WT, 2019, SCI REP-UK, V9, P0, DOI 10.1038/s41598-019-47308-z
   Zhang XJ, 2019, CARBOHYD POLYM, V221, P84, DOI 10.1016/j.carbpol.2019.05.081
   Zhang YR, 2019, WIRES NANOMED NANOBI, V11, P0, DOI 10.1002/wnan.1519
   Zhang YB, 2019, MOL PHARMACEUT, V16, P3133, DOI 10.1021/acs.molpharmaceut.9b00359
   Zhen ZP, 2017, NANO LETT, V17, P862, DOI 10.1021/acs.nanolett.6b04150
   Zheng FF, 2015, ANAL CHEM, V87, P11739, DOI 10.1021/acs.analchem.5b03131
   Zhi M, 2004, CANCER BIOL THER, V3, P1232, DOI 10.4161/cbt.3.12.1223
   Zhu ZX, 2014, MOL PHARMACEUT, V11, P776, DOI 10.1021/mp500025e
   Zimmerer RM, 2017, MICROVASC RES, V112, P101, DOI 10.1016/j.mvr.2017.03.006
   Zitzmann S, 2002, CANCER RES, V62, P5139
   Zuckerman JE, 2014, P NATL ACAD SCI USA, V111, P11449, DOI 10.1073/pnas.1411393111
   Zuo HD, 2019, J ONCOL, V2019, P0, DOI 10.1155/2019/9367845
   Zuo ZQ, 2016, BIOMATERIALS, V82, P48, DOI 10.1016/j.biomaterials.2015.12.014
NR 263
TC 31
Z9 31
U1 6
U2 80
PU ELSEVIER
PI AMSTERDAM
PA RADARWEG 29, 1043 NX AMSTERDAM, NETHERLANDS
SN 0168-3659
EI 1873-4995
J9 J CONTROL RELEASE
JI J. Control. Release
PD NOV 10
PY 2020
VL 327
IS 
BP 512
EP 532
DI 10.1016/j.jconrel.2020.08.016
PG 21
WC Chemistry, Multidisciplinary; Pharmacology & Pharmacy
SC Chemistry; Pharmacology & Pharmacy
GA OM3NT
UT WOS:000585933700038
PM 32800879
DA 2023-09-23
ER

PT J
AU Miyai, Y
   Esaki, N
   Takahashi, M
   Enomoto, A
AF Miyai, Yuki
   Esaki, Nobutoshi
   Takahashi, Masahide
   Enomoto, Atsushi
TI Cancer-associated fibroblasts that restrain cancer progression: Hypotheses and perspectives
SO CANCER SCIENCE
LA English
DT Review
DE cancer-restraining cancer-associated fibroblasts; fibrosis; Meflin; mesenchymal stem; stromal cells; tumor microenvironment
ID mesenchymal stem-cells; pancreatic ductal adenocarcinoma; carcinoma-associated fibroblasts; tumor; myofibroblasts; expression; invasion; microenvironment; immunotherapy; heterogeneity
AB The roles of cancer-associated fibroblasts (CAF) in the progression of various types of cancers are well established. CAF promote cancer progression through pleiotropic mechanisms, including the secretion of soluble factors and extracellular matrix, physical interactions with cancer cells, and the regulation of angiogenesis, immunity and metabolism. Their contribution to therapeutic resistance is also well appreciated. Therefore, CAF have been considered as a therapeutic target in cancer. However, recent studies in autochthonous pancreatic cancer models suggest that specific subset(s) of CAF exhibit cancer-restraining roles, indicating that CAF are functionally and molecularly heterogeneous, which is supported by recent single-cell transcriptome analyses. While cancer-promoting CAF (pCAF) have been extensively studied, the nature and specific marker(s) of cancer-restraining CAF (rCAF) have remained uncharacterized. Interestingly, a recent study provided insight into the nature of rCAF and suggested that they may share molecular properties with pancreatic stellate cells (PSC) and mesenchymal stem/stromal cells (MSC). Complicating this finding is that PSC and MSC have been shown to promote the formation of a tumor-permissive and tumor-promoting environment in xenograft tumor models. However, these cells undergo significant transcriptional and epigenetic changes during ex vivo culture, which confounds the interpretation of experimental results based on the use of cultured cells. In this short review, we describe recent studies and hypotheses on the identity of rCAF and discuss their analogy to fibroblasts that suppress fibrosis in fibrotic diseases. Finally, we discuss how these findings can be exploited to develop novel anticancer therapies in the future.
C1 [Miyai, Yuki; Esaki, Nobutoshi; Takahashi, Masahide; Enomoto, Atsushi] Nagoya Univ, Dept Pathol, Grad Sch Med, Nagoya, Aichi, Japan.
C3 Nagoya University
RP Takahashi, M; Enomoto, A (通讯作者)，Nagoya Univ, Dept Pathol, Grad Sch Med, Showa Ku, 65 Tsurumai Cho, Nagoya, Aichi 4668550, Japan.
EM mtakaha@med.nagoya-u.ac.jp; enomoto@iar.nagoya-u.ac.jp
FU Japan Agency for Medical Research and Development, Core Research for Evolutional Science and Technology [19gm0810007h0104, 19gm1210008s0101] Funding Source: Medline; Ministry of Education, Culture, Sports, Science and Technology of Japan [18H02638, 26221304] Funding Source: Medline; Project for Cancer Research and Therapeutic Evolution (P-CREATE) from AMED [19cm0106332h0002] Funding Source: Medline; Grants-in-Aid for Scientific Research [26221304, 18H02638] Funding Source: KAKEN
CR Aichler M, 2012, J PATHOL, V226, P723, DOI 10.1002/path.3017
   Albrengues J, 2015, NAT COMMUN, V6, P0, DOI 10.1038/ncomms10204
   Alcaraz J, 2019, LUNG CANCER, V135, P151, DOI 10.1016/j.lungcan.2019.07.020
   Appunni S, 2019, CLIN CHIM ACTA, V491, P1, DOI 10.1016/j.cca.2019.01.003
   Avery D, 2018, MATRIX BIOL, V67, P90, DOI 10.1016/j.matbio.2017.12.003
   Barcellos-de-Souza P, 2013, BBA-REV CANCER, V1836, P321, DOI 10.1016/j.bbcan.2013.10.004
   Bartoschek M, 2018, NAT COMMUN, V9, P0, DOI 10.1038/s41467-018-07582-3
   Biffi G, 2019, CANCER DISCOV, V9, P282, DOI 10.1158/2159-8290.CD-18-0710
   Bissell MJ, 2011, NAT MED, V17, P320, DOI 10.1038/nm.2328
   Butcher DT, 2009, NAT REV CANCER, V9, P108, DOI 10.1038/nrc2544
   Cazet AS, 2018, NAT COMMUN, V9, P0, DOI 10.1038/s41467-018-05220-6
   Chen XM, 2019, NAT REV DRUG DISCOV, V18, P99, DOI 10.1038/s41573-018-0004-1
   Chronopoulos A, 2016, NAT COMMUN, V7, P0, DOI 10.1038/ncomms12630
   Conklin MW, 2012, CELL ADHES MIGR, V6, P249, DOI 10.4161/cam.20567
   Costa A, 2018, CANCER CELL, V33, P463, DOI 10.1016/j.ccell.2018.01.011
   Cox TR, 2011, DIS MODEL MECH, V4, P165, DOI 10.1242/dmm.004077
   De Witte SFH, 2018, CYTOTHERAPY, V20, P919, DOI 10.1016/j.jcyt.2018.05.005
   DOLBERG DS, 1985, SCIENCE, V230, P676, DOI 10.1126/science.2996144
   Elyada E, 2019, CANCER DISCOV, V9, P1102, DOI 10.1158/2159-8290.CD-19-0094
   Erez N, 2010, CANCER CELL, V17, P135, DOI 10.1016/j.ccr.2009.12.041
   Feig C, 2013, P NATL ACAD SCI USA, V110, P20212, DOI 10.1073/pnas.1320318110
   Flaberg E, 2011, INT J CANCER, V128, P2793, DOI 10.1002/ijc.25612
   Fujita H, 2010, PANCREAS, V39, P1254, DOI 10.1097/MPA.0b013e3181dbf647
   Fujiwara K, 2012, PLOS ONE, V7, P0, DOI 10.1371/journal.pone.0052682
   Gaggioli C, 2007, NAT CELL BIOL, V9, P1392, DOI 10.1038/ncb1658
   Galland S, 2020, J PATHOL, V250, P555, DOI 10.1002/path.5357
   Gerling M, 2016, NAT COMMUN, V7, P0, DOI 10.1038/ncomms12321
   Gieniec KA, 2019, BRIT J CANCER, V121, P293, DOI 10.1038/s41416-019-0509-3
   Guerra C, 2007, CANCER CELL, V11, P291, DOI 10.1016/j.ccr.2007.01.012
   Hara A, 2019, CIRC RES, V125, P414, DOI 10.1161/CIRCRESAHA.119.314806
   Hingorani SR, 2005, CANCER CELL, V7, P469, DOI 10.1016/j.ccr.2005.04.023
   Hinz B, 2010, J BIOMECH, V43, P146, DOI 10.1016/j.jbiomech.2009.09.020
   Ishii G, 2016, ADV DRUG DELIVER REV, V99, P186, DOI 10.1016/j.addr.2015.07.007
   Ishii G, 2010, INT J ONCOL, V37, P317, DOI 10.3892/ijo_00000680
   Jiang H, 2017, CANCER IMMUNOL IMMUN, V66, P1037, DOI 10.1007/s00262-017-2003-1
   Kalluri R, 2016, NAT REV CANCER, V16, P582, DOI 10.1038/nrc.2016.73
   Karnoub AE, 2007, NATURE, V449, P557, DOI 10.1038/nature06188
   Kato T, 2018, CLIN CANCER RES, V24, P4820, DOI 10.1158/1078-0432.CCR-18-0205
   Kendall RT, 2014, FRONT PHARMACOL, V5, P0, DOI 10.3389/fphar.2014.00123
   Klein G, 2014, SEMIN CANCER BIOL, V25, P10, DOI 10.1016/j.semcancer.2014.01.001
   Klopp AH, 2011, STEM CELLS, V29, P11, DOI 10.1002/stem.559
   Kobayashi H, 2019, NAT REV GASTRO HEPAT, V16, P282, DOI 10.1038/s41575-019-0115-0
   Kobayashi N, 2004, EXP HEMATOL, V32, P1238, DOI 10.1016/j.exphem.2004.08.011
   Kramann R, 2013, J PATHOL, V231, P273, DOI 10.1002/path.4253
   Labernadie A, 2017, NAT CELL BIOL, V19, P224, DOI 10.1038/ncb3478
   Lakins MA, 2018, NAT COMMUN, V9, P0, DOI 10.1038/s41467-018-03347-0
   Lambrechts D, 2018, NAT MED, V24, P1277, DOI 10.1038/s41591-018-0096-5
   Lee JJ, 2014, P NATL ACAD SCI USA, V111, PE3091, DOI 10.1073/pnas.1411679111
   Leight JL, 2017, ANNU REV CANC BIOL, V1, P313, DOI 10.1146/annurev-cancerbio-050216-034431
   Lieberman A, 2019, CANCER RES, V79, P3928, DOI 10.1158/0008-5472.CAN-19-0056
   Maeda K, 2016, SCI REP-UK, V6, P0, DOI 10.1038/srep22288
   Mathew E, 2016, NEOPLASIA, V18, P142, DOI 10.1016/j.neo.2016.01.005
   Melzer C, 2018, STEM CELLS, V36, P951, DOI 10.1002/stem.2829
   Mezawa Y, 2016, CELL TISSUE RES, V365, P675, DOI 10.1007/s00441-016-2471-1
   Minchinton AI, 2006, NAT REV CANCER, V6, P583, DOI 10.1038/nrc1893
   Mizutani Y, 2019, CANCER RES, V79, P5367, DOI 10.1158/0008-5472.CAN-19-0454
   Neesse A, 2019, GUT, V68, P159, DOI 10.1136/gutjnl-2018-316451
   Neri S, 2015, INT J CANCER, V137, P784, DOI 10.1002/ijc.29464
   Northey JJ, 2017, CANCER DISCOV, V7, P1224, DOI 10.1158/2159-8290.CD-16-0733
   Ohlund D, 2014, J EXP MED, V211, P1503, DOI 10.1084/jem.20140692
   Ozdemir BC, 2014, CANCER CELL, V25, P719, DOI 10.1016/j.ccr.2014.04.005
   Ohlund D, 2017, J EXP MED, V214, P579, DOI 10.1084/jem.20162024
   Pallangyo CK, 2015, J EXP MED, V212, P2253, DOI 10.1084/jem.20150576
   Pure E, 2016, CANCER IMMUNOL RES, V4, P269, DOI 10.1158/2326-6066.CIR-16-0011
   Quante M, 2011, CANCER CELL, V19, P257, DOI 10.1016/j.ccr.2011.01.020
   Redfield MM, 2016, NEW ENGL J MED, V375, P1868, DOI 10.1056/NEJMcp1511175
   Rhim AD, 2014, CANCER CELL, V25, P735, DOI 10.1016/j.ccr.2014.04.021
   Sherman MH, 2014, CELL, V159, P80, DOI 10.1016/j.cell.2014.08.007
   Shin K, 2014, CANCER CELL, V26, P521, DOI 10.1016/j.ccell.2014.09.001
   Sinn M, 2014, BRIT J CANCER, V111, P1917, DOI 10.1038/bjc.2014.495
   STOKER MGP, 1966, J CELL SCI, V1, P297
   Underwood TJ, 2015, J PATHOL, V235, P466, DOI 10.1002/path.4467
   Valach J, 2012, INT J CANCER, V131, P2499, DOI 10.1002/ijc.27550
   Valenti G, 2017, CANCER RES, V77, P2134, DOI 10.1158/0008-5472.CAN-15-3490
   Waghray M, 2016, CANCER DISCOV, V6, P886, DOI 10.1158/2159-8290.CD-15-0947
   Whittle MC, 2019, GASTROENTEROLOGY, V156, P2085, DOI 10.1053/j.gastro.2018.12.044
   Yamashita M, 2012, BREAST CANCER-TOKYO, V19, P170, DOI 10.1007/s12282-010-0234-5
   Yauch RL, 2008, NATURE, V455, P406, DOI 10.1038/nature07275
   Zeisberg M, 2003, NAT MED, V9, P964, DOI 10.1038/nm888
   Zhang K, 2018, NAT COMMUN, V9, P0, DOI 10.1038/s41467-018-07638-4
NR 80
TC 88
Z9 90
U1 0
U2 36
PU WILEY
PI HOBOKEN
PA 111 RIVER ST, HOBOKEN 07030-5774, NJ USA
SN 1347-9032
EI 1349-7006
J9 CANCER SCI
JI Cancer Sci.
PD APR 15
PY 2020
VL 111
IS 4
BP 1047
EP 1057
DI 10.1111/cas.14346
PG 11
WC Oncology
SC Oncology
GA LC7XH
UT WOS:000525546200002
PM 32060987
DA 2023-09-23
ER

PT J
AU Shi, QQ
   Xu, RF
   Song, GL
   Lu, H
   Xue, D
   He, XZ
   Xia, Y
AF Shi, Qianqian
   Xu, Renfang
   Song, Guanglai
   Lu, Hao
   Xue, Dong
   He, Xiaozhou
   Xia, Ying
TI GATA3 suppresses human fibroblasts-induced metastasis of clear cell renal cell carcinoma via an anti-IL6/STAT3 mechanism
SO CANCER GENE THERAPY
LA English
DT Article
ID to-mesenchymal transition; cancer-associated fibroblasts; tumor-growth; transcription factors; activation; expression; angiogenesis; contributes; progression; migration
AB Tumorigenesis and metastasis depend on intricate interactions between genetically altered tumor cells and their surrounding microenvironment. It is, however, unclear regarding the molecular mechanisms underlying the progress and metastasis of human clear-cell renal cell carcinoma in the microenvironment with fibroblasts. In this work, we investigated the effect of normal fibroblasts on the metastasis of renal cancer and the relevant signaling pathways. We isolated normal fibroblasts from normal renal tissues and used normal fibroblast-conditioned medium culture renal cancer cells. The CCK-8 and transwell assays showed that normal fibroblasts conditioned medium significantly enhanced ccRCC cell migration. IL6 mediated the cross talk between normal fibroblasts and the cancer cells, and promoted tumor cell migration through the STAT3 pathway. In contrast, GATA3 was downregulated at both mRNA and protein levels in the normal fibroblast-conditioned medium treated with renal cancer cells, but upregulated in adjacent normal tissues. GATA3 overexpression significantly reduced STAT3 phosphorylation and attenuated the migration in both renal cancer cell and IL6-stimulated renal cancer cell. Taken together, our findings suggest that the IL6/STAT3 pathway plays a crucial role in the normal fibroblast-enhanced clear-cell renal cell carcinoma metastasis, while GATA3 may mitigate this effect by inhibiting IL6/STAT3 signaling.
C1 [Shi, Qianqian; Xu, Renfang; Song, Guanglai; Lu, Hao; Xue, Dong; He, Xiaozhou] Soochow Univ, Affiliated Hosp 3, Changzhou 213000, Jiangsu, Peoples R China.
   [Xia, Ying] Fudan Univ, Shanghai Key Lab Acupuncture Mech & Acupoint Func, Shanghai 200433, Peoples R China.
C3 Soochow University - China; Fudan University
RP He, XZ (通讯作者)，Soochow Univ, Affiliated Hosp 3, Changzhou 213000, Jiangsu, Peoples R China.; Xia, Y (通讯作者)，Fudan Univ, Shanghai Key Lab Acupuncture Mech & Acupoint Func, Shanghai 200433, Peoples R China.
EM czyyhxz2017@163.com; Y55738088@gmail.com
CR Nieto MA, 2013, SCIENCE, V342, P708, DOI 10.1126/science.1234850
   Balkwill FR, 2012, J CELL SCI, V125, P5591, DOI 10.1242/jcs.116392
   Barone I, 2018, CANCER LETT, V437, P89, DOI 10.1016/j.canlet.2018.08.026
   Baulida J, 2017, MOL ONCOL, V11, P847, DOI 10.1002/1878-0261.12080
   Bonapace L, 2014, NATURE, V515, P0, DOI 10.1038/nature13862
   Chang YC, 2017, MOL CANCER, V16, P0, DOI 10.1186/s12943-017-0687-7
   Chen HJ, 2018, INT J CANCER, V143, P3106, DOI 10.1002/ijc.31750
   Chen Y, 2017, ONCOGENE, V36, P4692, DOI 10.1038/onc.2017.100
   Christiansen JJ, 2006, CANCER RES, V66, P8319, DOI 10.1158/0008-5472.CAN-06-0410
   Chui MH, 2013, INT J CANCER, V132, P1487, DOI 10.1002/ijc.27745
   Cimino-Mathews A, 2013, HUM PATHOL, V44, P1341, DOI 10.1016/j.humpath.2012.11.003
   Dekker TJA, 2013, BREAST CANCER RES TR, V139, P371, DOI 10.1007/s10549-013-2571-5
   Fankhauser M, 2017, SCI TRANSL MED, V9, P0, DOI 10.1126/scitranslmed.aal4712
   Feng YX, 2014, CANCER DISCOV, V4, P702, DOI 10.1158/2159-8290.CD-13-0945
   Fischer KR, 2015, NATURE, V527, P472, DOI 10.1038/nature15748
   Grote D, 2006, DEVELOPMENT, V133, P53, DOI 10.1242/dev.02184
   Gujam FJA, 2014, BRIT J CANCER, V111, P157, DOI 10.1038/bjc.2014.279
   Haider C, 2019, HEPATOLOGY, V69, P222, DOI 10.1002/hep.30166
   Hong HN, 2018, J CANCER RES CLIN, V144, P1649, DOI 10.1007/s00432-018-2683-8
   Hsieh JJ, 2017, NAT REV DIS PRIMERS, V3, P0, DOI 10.1038/nrdp.2017.9
   Kalluri R, 2016, NAT REV CANCER, V16, P582, DOI 10.1038/nrc.2016.73
   Karakasheva TA, 2018, CANCER RES, V78, P4957, DOI 10.1158/0008-5472.CAN-17-2268
   Kouros-Mehr H, 2006, CELL, V127, P1041, DOI 10.1016/j.cell.2006.09.048
   Kutasovic JR, 2019, J PATHOL CLIN RES, V5, P25, DOI 10.1002/cjp2.118
   Li M, 2018, BIOCHEM PHARMACOL, V150, P189, DOI 10.1016/j.bcp.2018.02.017
   Li P, 2015, CELL RES, V25, P588, DOI 10.1038/cr.2015.51
   Lin HY, 2018, ONCOGENESIS, V7, P0, DOI 10.1038/s41389-018-0069-z
   Ljungberg B, 2015, EUR UROL, V67, P913, DOI 10.1016/j.eururo.2015.01.005
   McAllister SS, 2008, CELL, V133, P994, DOI 10.1016/j.cell.2008.04.045
   Miki Y, 2018, BRIT J CANCER, V118, P867, DOI 10.1038/bjc.2017.487
   Nagasaki T, 2014, BRIT J CANCER, V110, P469, DOI 10.1038/bjc.2013.748
   Orimo A, 2005, CELL, V121, P335, DOI 10.1016/j.cell.2005.02.034
   Pai SY, 2003, IMMUNITY, V19, P863, DOI 10.1016/S1074-7613(03)00328-5
   Pan Y, 2012, ACTA PHARMACOL SIN, V33, P798, DOI 10.1038/aps.2012.42
   Patard JJ, 2011, EUR UROL, V60, P684, DOI 10.1016/j.eururo.2011.06.017
   Pinto MP, 2014, BMC CANCER, V14, P0, DOI 10.1186/1471-2407-14-735
   Qin X, 2018, THERANOSTICS, V8, P921, DOI 10.7150/thno.22182
   Quail DF, 2013, NAT MED, V19, P1423, DOI 10.1038/nm.3394
   Radisky DC, 2005, NATURE, V436, P123, DOI 10.1038/nature03688
   Rahbari NN, 2016, SCI TRANSL MED, V8, P0, DOI 10.1126/scitranslmed.aaf5219
   Scelo G, 2018, J CLIN ONCOL, V0, P0
   Su B, 2015, HEPATOLOGY, V61, P585, DOI 10.1002/hep.27551
   Sun QQ, 2018, THERANOSTICS, V8, P5072, DOI 10.7150/thno.26546
   Tang XL, 2017, NAT COMMUN, V8, P0, DOI 10.1038/s41467-017-00396-9
   Tsai JH, 2012, CANCER CELL, V22, P725, DOI 10.1016/j.ccr.2012.09.022
   Tsarovina K, 2004, DEVELOPMENT, V131, P4775, DOI 10.1242/dev.01370
   Wang LL, 2017, CANCER LETT, V398, P24, DOI 10.1016/j.canlet.2017.04.001
   Waning DL, 2015, NAT MED, V21, P1262, DOI 10.1038/nm.3961
   Weichand B, 2017, J EXP MED, V214, P2695, DOI 10.1084/jem.20160392
   Wu JB, 2017, CANCER CELL, V31, P368, DOI 10.1016/j.ccell.2017.02.003
   Wu XY, 2018, CLIN PROTEOM, V15, P0, DOI 10.1186/s12014-018-9197-x
   Yang X, 2013, HEPATOLOGY, V58, P158, DOI 10.1002/hep.26305
   Yang Z, 2017, CLIN CANCER RES, V23, P6673, DOI 10.1158/1078-0432.CCR-17-0882
   Zhang WR, 2018, CANCER RES, V78, P3445, DOI 10.1158/0008-5472.CAN-17-2928
   Zhang ZY, 2017, SCI REP-UK, V7, P0, DOI 10.1038/s41598-017-01071-1
   Zheng Rena, 2010, GENES CANCER, V1, P1178, DOI 10.1177/1947601911404223
   Zheng XF, 2015, NATURE, V527, P525, DOI 10.1038/nature16064
NR 57
TC 5
Z9 6
U1 1
U2 14
PU NATURE PUBLISHING GROUP
PI LONDON
PA MACMILLAN BUILDING, 4 CRINAN ST, LONDON N1 9XW, ENGLAND
SN 0929-1903
EI 1476-5500
J9 CANCER GENE THER
JI Cancer Gene Ther.
PD SEP 15
PY 2020
VL 27
IS 9
BP 726
EP 738
DI 10.1038/s41417-019-0146-2
PG 13
WC Biotechnology & Applied Microbiology; Oncology; Genetics & Heredity; Medicine, Research & Experimental
SC Biotechnology & Applied Microbiology; Oncology; Genetics & Heredity; Research & Experimental Medicine
GA NP0OW
UT WOS:000569884000009
PM 31636361
DA 2023-09-23
ER

PT J
AU Gao, Y
   Khan, GJ
   Wei, X
   Zhai, KF
   Sun, L
   Yuan, S
AF Gao, Y.
   Khan, G. J.
   Wei, X.
   Zhai, K-F
   Sun, L.
   Yuan, S.
TI DT-13 inhibits breast cancer cell migration via non-muscle myosin II-A regulation in tumor microenvironment synchronized adaptations
SO CLINICAL & TRANSLATIONAL ONCOLOGY
LA English
DT Article
DE Tumor microenvironment; Metastasis; Non-muscle myosin II-A; DT-13; Cancer-associated fibroblasts; Cancer-associated adipocytes
ID adipose-tissue; hypoxia; adhesion; progression; metastasis; expression; phenotype; angiogenesis; fibroblasts; transition
AB Background Tumor metastasis is a terrifying characteristic of cancer. Numerous studies have been conducted to overcome metastasis by targeting tumor microenvironment (TME). However, due to complexity of tumor microenvironment, it remained difficult for accurate targeting. Dwarf-lillytruf tuber monomer-13 (DT-13) possess good potential against TME. Objective As TME is supportive for tumor metastasis, alternatively it is a challenging for therapeutic intervention. In our present study, we explored molecular mechanism through which TME induced cell migration and how DT-13 interferes in this mechanism. Methods We used a novel model of co-culture system which is eventually developed in our lab. Tumor cells were co-cultured with hypoxia induced cancer-associated fibroblasts (CAF) or with chemically induced cancer-associated adipocytes (CAA). The effect of hypoxia in conditioned medium for CAF was assessed through expression of alpha-SMA and HIF by western blotting while oil red staining was done to assess the successful chemical induction for adipocytes (CAA), the effect of TME through conditioned medium on cell migration was analyzed by trans-well cell migration, and cell motility (wound healing) analyses. The expression changes in cellular proteins were assessed through western blotting and immunofluorescent studies. Results and conclusion Our results showed that tumor microenvironment has a direct role in promoting breast cancer cell migration by stromal cells; moreover, we found that DT-13 restricts this TME regulated cell migration via targeting stromal cells in vitro. Additionally we also found that DT-13 targets NMII-A for its effect on breast cancer cell migration for the regulation of stromal cells in TME.
C1 [Gao, Y.; Khan, G. J.; Wei, X.; Sun, L.] China Pharmaceut Univ, Jiangsu Ctr Drug Screening, Nanjing 210009, Peoples R China.
   [Khan, G. J.] Southeast Univ, Sch Biol Sci & Med Engn, State Key Lab Bioelect, Nanjing 210096, Peoples R China.
   [Khan, G. J.] Univ Cent Punjab, Fac Pharm FOP, Lahore, Pakistan.
   [Zhai, K-F] Suzhou Univ, Engn Res Ctr Nat Med & Funct Food, Sch Biol & Food Engn, Inst Pharmaceut Biotechnol, 49 Bianhe Rd, Suzhou 234000, Peoples R China.
   [Yuan, S.] China Pharmaceut Univ, Jiangsu Ctr Pharmacodynam Res & Evaluat, Nanjing 210009, Peoples R China.
C3 China Pharmaceutical University; Southeast University - China; University of Central Punjab; Suzhou University; China Pharmaceutical University
RP Sun, L (通讯作者)，China Pharmaceut Univ, Jiangsu Ctr Drug Screening, Nanjing 210009, Peoples R China.; Zhai, KF (通讯作者)，Suzhou Univ, Engn Res Ctr Nat Med & Funct Food, Sch Biol & Food Engn, Inst Pharmaceut Biotechnol, 49 Bianhe Rd, Suzhou 234000, Peoples R China.; Yuan, S (通讯作者)，China Pharmaceut Univ, Jiangsu Ctr Pharmacodynam Res & Evaluat, Nanjing 210009, Peoples R China.
EM kefengzhai@163.com; sunli@cpu.edu.cn; 13914798635@163.com
FU National Natural Science Foundation of China [81601034, 81102853, 81573456, 81773766]
CR Ammirante M, 2014, P NATL ACAD SCI USA, V111, P14776, DOI 10.1073/pnas.1416498111
   Babbin BA, 2009, AM J PATHOL, V174, P436, DOI 10.2353/ajpath.2009.080171
   Betapudi V, 2006, CANCER RES, V66, P4725, DOI 10.1158/0008-5472.CAN-05-4236
   Huyen CTT, 2018, MOLECULES, V23, P0, DOI 10.3390/molecules23051083
   Dahan I, 2012, MOL BIOL CELL, V23, P591, DOI 10.1091/mbc.E11-01-0015
   Dirat B, 2010, EJC SUPPL, V8, P126, DOI 10.1016/S1359-6349(10)71296-9
   Du HZ, 2016, ONCOL REP, V36, P721, DOI 10.3892/or.2016.4890
   Dvorak HF, 2015, CANCER IMMUNOL RES, V3, P1, DOI 10.1158/2326-6066.CIR-14-0209
   Even-Ram S, 2007, NAT CELL BIOL, V9, P299, DOI 10.1038/ncb1540
   Gordan JD, 2008, CANCER CELL, V14, P435, DOI 10.1016/j.ccr.2008.10.016
   Huang C, 2004, J CELL SCI, V117, P4619, DOI 10.1242/jcs.01481
   Hugo HJ, 2012, CANCER MICROENVIRON, V5, P83, DOI 10.1007/s12307-012-0098-7
   Jacobelli J, 2010, NAT IMMUNOL, V11, P953, DOI 10.1038/ni.1936
   Jannie KM, 2015, BIOCHEM J, V465, P383, DOI 10.1042/BJ20140872
   Jilany KGhulam, 2017, CURR CANCER DRUG TAR, V17, P1
   Khan GJ, 2019, CURR MOL PHARMACOL, V12, P249, DOI 10.2174/1874467212666190306165703
   Khan GJ, 2018, CURR DRUG TARGETS, V19, P1573, DOI 10.2174/1389450119666180219124439
   Khan GJ, 2018, BIOMED PHARMACOTHER, V97, P255, DOI 10.1016/j.biopha.2017.10.101
   Khan GJ, 2014, ASIAN PAC J CANCER P, V15, P4877, DOI 10.7314/APJCP.2014.15.12.4877
   Kohler S, 2011, PLOS ONE, V6, P0, DOI 10.1371/journal.pone.0023798
   Kolch W, 2005, NAT REV MOL CELL BIO, V6, P827, DOI 10.1038/nrm1743
   Kuzet SE, 2016, CELL TISSUE RES, V365, P607, DOI 10.1007/s00441-016-2467-x
   Le Clainche C, 2008, PHYSIOL REV, V88, P489, DOI 10.1152/physrev.00021.2007
   Leszczynska KB, 2015, J CLIN INVEST, V125, P2385, DOI 10.1172/JCI80402
   Li HY, 2016, EUR J PHARMACOL, V781, P164, DOI 10.1016/j.ejphar.2016.04.016
   Lim H, 2016, ARCH PHARM RES, V39, P1021, DOI 10.1007/s12272-016-0787-8
   Lin SS, 2014, CHIN J NAT MEDICINES, V12, P833, DOI 10.1016/S1875-5364(14)60125-4
   Michiels C, 2016, BBA-REV CANCER, V1866, P76, DOI 10.1016/j.bbcan.2016.06.004
   Morin NA, 2008, J EXP MED, V205, P195, DOI 10.1084/jem.20071543
   Muz B, 2015, HYPOXIA, V3, P83, DOI 10.2147/HP.S93413
   Nieman KM, 2013, BBA-MOL CELL BIOL L, V1831, P1533, DOI 10.1016/j.bbalip.2013.02.010
   Orimo A, 2005, CELL, V121, P335, DOI 10.1016/j.cell.2005.02.034
   Park J, 2011, ENDOCR REV, V32, P550, DOI 10.1210/er.2010-0030
   Peng X, 2010, J CELL SCI, V123, P567, DOI 10.1242/jcs.056432
   Quail DF, 2013, NAT MED, V19, P1423, DOI 10.1038/nm.3394
   Raval RR, 2005, MOL CELL BIOL, V25, P5675, DOI 10.1128/MCB.25.13.5675-5686.2005
   Rio MC, 2015, HORM MOL BIOL CLIN I, V21, P43, DOI 10.1515/hmbci-2014-0044
   Small JV, 2002, NAT REV MOL CELL BIO, V3, P957, DOI 10.1038/nrm971
   Straight AF, 2003, SCIENCE, V299, P1743, DOI 10.1126/science.1081412
   Stricker J, 2010, J BIOMECH, V43, P9, DOI 10.1016/j.jbiomech.2009.09.003
   Subramani R, 2017, ENDOCRINOLOGY, V158, P1543, DOI 10.1210/en.2016-1928
   Sun L, 2010, BIOL PHARM BULL, V33, P1192, DOI 10.1248/bpb.33.1192
   Tanaka C, 2010, TRANSGENIC RES, V19, P637, DOI 10.1007/s11248-009-9347-z
   Tang DD, 2017, RESP RES, V18, P0, DOI 10.1186/s12931-017-0544-7
   Wan LL, 2013, NAT MED, V19, P1450, DOI 10.1038/nm.3391
   Wang X, 2018, CYTOKINE, V103, P150, DOI 10.1016/j.cyto.2017.09.026
   Wei XH, 2016, ONCOL REP, V36, P991, DOI 10.3892/or.2016.4879
   Yang TT, 2019, DRUG DISCOV TODAY, V24, P112, DOI 10.1016/j.drudis.2018.09.007
   Yao-Borengasser A, 2015, ONCOL REP, V33, P2689, DOI 10.3892/or.2015.3880
   Yu XW, 2016, ONCOTARGET, V7, P32990, DOI 10.18632/oncotarget.8843
   Zhang YY, 2012, MOL MED REP, V6, P1121, DOI 10.3892/mmr.2012.1047
   Zhao B, 2017, INT J MOL MED, V39, P153, DOI 10.3892/ijmm.2016.2816
NR 54
TC 5
Z9 5
U1 0
U2 4
PU SPRINGER INTERNATIONAL PUBLISHING AG
PI CHAM
PA GEWERBESTRASSE 11, CHAM, CH-6330, SWITZERLAND
SN 1699-048X
EI 1699-3055
J9 CLIN TRANSL ONCOL
JI Clin. Transl. Oncol.
PD SEP 15
PY 2020
VL 22
IS 9
BP 1591
EP 1602
DI 10.1007/s12094-020-02303-z
EA FEB 2020
PG 12
WC Oncology
SC Oncology
GA MP1OE
UT WOS:000516280700001
PM 32056128
DA 2023-09-23
ER

PT J
AU Teng, C
   Zhang, BY
   Yuan, ZY
   Kuang, Z
   Chai, ZD
   Ren, LJ
   Qin, C
   Yang, L
   Han, XP
   Yin, LF
AF Teng, Chao
   Zhang, Beiyuan
   Yuan, Zhongyue
   Kuang, Zheng
   Chai, Zhuodong
   Ren, Lianjie
   Qin, Chao
   Yang, Lei
   Han, Xiaopeng
   Yin, Lifang
TI Fibroblast activation protein-alpha-adaptive micelles deliver anti-cancer drugs and reprogram stroma fibrosis
SO NANOSCALE
LA English
DT Article
ID cancer-associated fibroblasts; tumor-microenvironment; polymeric micelles; cellular uptake; nanoparticles; doxorubicin; prodrug; beta; nanoassembly; metastasis
AB Cancer-associated fibroblasts (CAFs) are the majority cell population of tumor stroma, and they not only play important roles in tumor growth and metastasis, but they also form a protective physical barrier for cancer cells. Herein, we designed a fibroblast activation protein-alpha (FAP-alpha)-adaptive polymeric micelle based on hyaluronic acid and curcumin conjugates. The polymeric micelle is composed of a CD44-targeting shell and a FAP-alpha-cleavable polyethylene glycol (PEG) coating. When FAP-alpha is encountered on the surface of CAFs in the tumor microenvironment, the PEG layer is released, hyaluronic acid is recovered on the surface of nanoparticles, and the nanoparticles effectively inhibit the growth of tumor cells and CAFs through CD44-mediated endocytosis. The FAP-alpha-adaptive polymeric micelle exhibited potent anti-cancer efficacy by enhancing CAF apoptosis and reducing collagen in tumor tissues. Collectively, FAP-alpha-adaptive nanoparticles may be a promising method for antitumor anticancer treatments via reprogramming of stroma fibrosis.
C1 [Teng, Chao; Zhang, Beiyuan; Yuan, Zhongyue; Kuang, Zheng; Chai, Zhuodong; Ren, Lianjie; Qin, Chao; Yang, Lei; Han, Xiaopeng; Yin, Lifang] China Pharmaceut Univ, Sch Pharm, Nanjing 210009, Peoples R China.
   [Ren, Lianjie] CFDA, Ctr Drug Evaluat, Beijing 100022, Peoples R China.
C3 China Pharmaceutical University
RP Han, XP; Yin, LF (通讯作者)，China Pharmaceut Univ, Sch Pharm, Nanjing 210009, Peoples R China.
EM nkhxp15@163.com; lifangyin_@163.com
FU National Natural Science Foundation of China [81603051, 81673377, 81871477]; Creation of Major New Drugs National Major Projects [2017ZX09101001-004]; Disruptive Theory and Technology Innovative Research Team Project of China Pharmaceutical University
CR Bellomo C, 2016, BRIT J CANCER, V115, P761, DOI 10.1038/bjc.2016.255
   Biswas S, 2016, EUR J PHARM SCI, V83, P184, DOI 10.1016/j.ejps.2015.12.031
   Byeon HJ, 2016, J CONTROL RELEASE, V225, P301, DOI 10.1016/j.jconrel.2016.01.046
   Chen BL, 2017, THERANOSTICS, V7, P538, DOI 10.7150/thno.16684
   Chen BL, 2016, J CONTROL RELEASE, V241, P68, DOI 10.1016/j.jconrel.2016.09.014
   Chen H, 2009, EXP MOL PATHOL, V87, P189, DOI 10.1016/j.yexmp.2009.09.001
   Chen Q, 2018, TRENDS PHARMACOL SCI, V39, P59, DOI 10.1016/j.tips.2017.10.009
   Choi KY, 2011, BIOMATERIALS, V32, P1880, DOI 10.1016/j.biomaterials.2010.11.010
   Cioni B, 2018, MOL ONCOL, V12, P1308, DOI 10.1002/1878-0261.12327
   Cun XL, 2019, ACS APPL MATER INTER, V11, P39545, DOI 10.1021/acsami.9b13957
   Deng LJ, 2017, J MED CHEM, V60, P5320, DOI 10.1021/acs.jmedchem.6b01755
   Fullar A, 2015, BMC CANCER, V15, P0, DOI 10.1186/s12885-015-1272-3
   Gothwal A, 2016, PHARM RES-DORDR, V33, P18, DOI 10.1007/s11095-015-1784-1
   Guo JY, 2017, ONCOGENE, V36, P2457, DOI 10.1038/onc.2016.404
   Han HS, 2015, J CONTROL RELEASE, V200, P158, DOI 10.1016/j.jconrel.2014.12.032
   Han XP, 2015, J CONTROL RELEASE, V197, P29, DOI 10.1016/j.jconrel.2014.10.024
   Hare JI, 2017, ADV DRUG DELIVER REV, V108, P25, DOI 10.1016/j.addr.2016.04.025
   Hsu SH, 2019, ACS APPL BIO MATER, V2, P1017, DOI 10.1021/acsabm.8b00540
   Kalluri R, 2016, NAT REV CANCER, V16, P582, DOI 10.1038/nrc.2016.73
   Khawar IA, 2015, J CONTROL RELEASE, V201, P78, DOI 10.1016/j.jconrel.2014.12.018
   Lee GY, 2015, BIOMATERIALS, V53, P341, DOI 10.1016/j.biomaterials.2015.02.089
   Liu J, 2016, CANCER LETT, V379, P49, DOI 10.1016/j.canlet.2016.05.022
   Luo C, 2016, SMALL, V12, P6353, DOI 10.1002/smll.201601597
   Majidinia M, 2017, CHEM BIOL DRUG DES, V89, P309, DOI 10.1111/cbdd.12893
   Ou Y, 2018, BIOMATER SCI-UK, V6, P1177, DOI 10.1039/c8bm00095f
   Pankova D, 2016, MOL CANCER RES, V14, P287, DOI 10.1158/1541-7786.MCR-15-0307
   Park SH, 2019, SCI REP-UK, V9, P0, DOI 10.1038/s41598-019-47017-7
   Pereira BA, 2019, BIOMATERIALS, V197, P72, DOI 10.1016/j.biomaterials.2018.12.030
   Salehi B, 2019, PHARMACEUTICALS, V12, P527
   Shi JJ, 2017, NAT REV CANCER, V17, P20, DOI 10.1038/nrc.2016.108
   Shiga K, 2015, CANCERS, V7, P2443, DOI 10.3390/cancers7040902
   Suh J, 2018, ARCH BIOCHEM BIOPHYS, V643, P62, DOI 10.1016/j.abb.2018.02.011
   Sun J, 2019, INT J PHARMACEUT, V559, P48, DOI 10.1016/j.ijpharm.2019.01.032
   Tang S, 2016, ADV FUNCT MATER, V26, P6033, DOI 10.1002/adfm.201601703
   Teng C, 2020, NANOMED-NANOTECHNOL, V24, P0, DOI 10.1016/j.nano.2019.102105
   Tuguntaev RG, 2017, ACS APPL MATER INTER, V9, P16901, DOI 10.1021/acsami.7b03877
   Varela-Moreira A, 2017, MATER CHEM FRONT, V1, P1485, DOI 10.1039/c6qm00289g
   Wang J, 2017, EUR J PHARMACOL, V815, P166, DOI 10.1016/j.ejphar.2017.09.016
   Wei X, 2016, ADV FUNCT MATER, V26, P8266, DOI 10.1002/adfm.201603336
   Xie ZQ, 2018, ACTA BIOMATER, V71, P351, DOI 10.1016/j.actbio.2018.03.013
   Yasui H, 2020, CLIN EXP METASTAS, V37, P145, DOI 10.1007/s10585-019-09993-y
   Yin TJ, 2018, ACS APPL MATER INTER, V10, P35693, DOI 10.1021/acsami.8b09342
   Yoshimura T, 2018, CELL MOL IMMUNOL, V15, P335, DOI 10.1038/cmi.2017.135
   Zhang JM, 2017, ACTA BIOMATER, V58, P349, DOI 10.1016/j.actbio.2017.04.029
   Zhao QF, 2015, ACTA BIOMATER, V23, P147, DOI 10.1016/j.actbio.2015.05.010
   Zhong L, 2019, ASIAN J PHARM SCI, V14, P521, DOI 10.1016/j.ajps.2018.11.002
   Zhong L, 2019, ACTA PHARM SIN B, V9, P397, DOI 10.1016/j.apsb.2018.11.006
   Zhu Y, 2019, THERANOSTICS, V9, P6764, DOI 10.7150/thno.36334
   Zhu Y, 2018, BIOMATERIALS, V161, P33, DOI 10.1016/j.biomaterials.2018.01.023
NR 49
TC 10
Z9 10
U1 1
U2 39
PU ROYAL SOC CHEMISTRY
PI CAMBRIDGE
PA THOMAS GRAHAM HOUSE, SCIENCE PARK, MILTON RD, CAMBRIDGE CB4 0WF, CAMBS, ENGLAND
SN 2040-3364
EI 2040-3372
J9 NANOSCALE
JI Nanoscale
PD DEC 14
PY 2020
VL 12
IS 46
BP 23756
EP 23767
DI 10.1039/d0nr04465b
PG 12
WC Chemistry, Multidisciplinary; Nanoscience & Nanotechnology; Materials Science, Multidisciplinary; Physics, Applied
SC Chemistry; Science & Technology - Other Topics; Materials Science; Physics
GA PD5VM
UT WOS:000597751800038
PM 33231238
DA 2023-09-23
ER

PT J
AU Krzysiek-Maczka, G
   Targosz, A
   Szczyrk, U
   Wrobel, T
   Strzalka, M
   Brzozowski, T
   Czyz, J
   Ptak-Belowska, A
AF Krzysiek-Maczka, Gracjana
   Targosz, Aneta
   Szczyrk, Urszula
   Wrobel, Tomasz
   Strzalka, Malgorzata
   Brzozowski, Tomasz
   Czyz, Jaroslaw
   Ptak-Belowska, Agata
TI Long-Term Helicobacter pylori Infection Switches Gastric Epithelium Reprogramming towards Cancer Stem Cell-Related Differentiation Program in Hp-Activated Gastric Fibroblast-TGF beta Dependent Manner
SO MICROORGANISMS
LA English
DT Article
DE Helicobacter pylori; gastric cancer; activated fibroblasts; cancer associated fibroblasts (CAFs); epithelial&#8211; mesenchymal transition (EMT); TGF&#946; 1; cancer stem cells; epithelial&#8211; myofibroblast transition
ID growth-factor-beta; mesenchymal transition; pancreatic-cancer; down-regulation; kinase kinase; transformation; expression; plasticity; smad; adenocarcinoma
AB Helicobacter pylori (Hp)-induced inflammatory reaction leads to a persistent disturbance of gastric mucosa and chronic gastritis evidenced by deregulation of tissue self-renewal and local fibrosis with the crucial role of epithelial-mesenchymal transition (EMT) in this process. As we reported before, Hp activated gastric fibroblasts into cells possessing cancer-associated fibroblast properties (CAFs), which secreted factors responsible for EMT process initiation in normal gastric epithelial RGM1 cells. Here, we showed that the long-term incubation of RGM1 cells in the presence of Hp-activated gastric fibroblast (Hp-AGF) secretome induced their shift towards plastic LGR5(+)/Oct4(high)/Sox-2(high)/c-Myc(high)/Klf4(low) phenotype (l.t.EMT(+)RGM1 cells), while Hp-non-infected gastric fibroblast (GF) secretome prompted a permanent epithelial-myofibroblast transition (EMyoT) of RGM1 cells favoring LGR(-)/Oct4(high)/Sox2(low)/c-Myc(low)/Klf4(high) phenotype (l.t.EMT(-)RGM1 cells). TGF beta 1 rich secretome from Hp-reprogrammed fibroblasts prompted phenotypic plasticity and EMT of gastric epithelium, inducing pro-neoplastic expansion of post-EMT cells in the presence of low TGF beta R1 and TGF beta R2 activity. In turn, TGF beta R1 activity along with GF-induced TGF beta R2 activation in l.t.EMT(-)RGM1 cells prompted their stromal phenotype. Collectively, our data show that infected and non-infected gastric fibroblast secretome induces alternative differentiation programs in gastric epithelium at least partially dependent on TGF beta signaling. Hp infection-activated fibroblasts can switch gastric epithelium microevolution towards cancer stem cell-related differentiation program that can potentially initiate gastric neoplasm.
C1 [Krzysiek-Maczka, Gracjana; Targosz, Aneta; Szczyrk, Urszula; Strzalka, Malgorzata; Brzozowski, Tomasz; Ptak-Belowska, Agata] Jagiellonian Univ, Fac Med, Dept Physiol, Med Coll, PL-31531 Krakow, Poland.
   [Wrobel, Tomasz; Czyz, Jaroslaw] Jagiellonian Univ, Fac Biochem Biophys & Biotechnol, Dept Cell Biol, PL-30837 Krakow, Poland.
C3 Jagiellonian University; Collegium Medicum Jagiellonian University; Jagiellonian University
RP Brzozowski, T (通讯作者)，Jagiellonian Univ, Fac Med, Dept Physiol, Med Coll, PL-31531 Krakow, Poland.
EM gracjana98@gmail.com; aneta.targosz@uj.edu; urszula.szczyrk@uj.edu.pl; t.wrobel@doctoral.uj.edu.pl; malgorzata.strzalka@uj.edu.pl; mpbrzozo@cyf-kr.edu.pl; jarek.czyz@uj.edu.pl; agata.ptak-belowska@uj.edu.pl
FU National Science; National Science, Centre [2018/02/X/NZ3/00276]; Jagiellonian University Medical College [N41/DBS/000576]
CR Aiello NM, 2019, J EXP MED, V216, P1016, DOI 10.1084/jem.20181827
   Aiello NM, 2018, DEV CELL, V45, P681, DOI 10.1016/j.devcel.2018.05.027
   Al-Marzoqee FY, 2012, INT J ONCOL, V41, P1733, DOI 10.3892/ijo.2012.1608
   Apicella M, 2017, ONCOTARGET, V8, P57654, DOI 10.18632/oncotarget.14825
   Aponte PM, 2017, STEM CELLS INT, V2017, P0, DOI 10.1155/2017/5619472
   Attisano Liliana, 2013, F1000PRIME REP, V5, P17, DOI 10.12703/P5-17
   Bekaii-Saab T, 2017, CANCER-AM CANCER SOC, V123, P1303, DOI 10.1002/cncr.30538
   Brungs D, 2016, J GASTROENTEROL, V51, P313, DOI 10.1007/s00535-015-1125-5
   Cabrera MC, 2015, WORLD J STEM CELLS, V7, P27, DOI 10.4252/wjsc.v7.i1.27
   Chang LL, 2018, SCI REP-UK, V8, P0, DOI 10.1038/s41598-018-20957-2
   Chang YW, 2015, CANCER RES, V75, P3398, DOI 10.1158/0008-5472.CAN-14-3265
   Chavarria-Velazquez CO, 2017, IMMUNOBIOLOGY, V223, P38, DOI 10.1016/j.imbio.2017.10.016
   Chen JQ, 2017, ONCOTARGET, V8, P4342, DOI 10.18632/oncotarget.14027
   Chen Z, 2009, J SURG ONCOL, V99, P414, DOI 10.1002/jso.21270
   CHOMCZYNSKI P, 1987, ANAL BIOCHEM, V162, P156, DOI 10.1016/0003-2697(87)90021-2
   Chung HW, 2014, WORLD J GASTROENTERO, V20, P1667, DOI 10.3748/wjg.v20.i7.1667
   Comes S, 2013, STEM CELL REP, V1, P307, DOI 10.1016/j.stemcr.2013.09.001
   Cordenonsi M, 2003, CELL, V113, P301, DOI 10.1016/S0092-8674(03)00308-8
   Cordenonsi M, 2007, SCIENCE, V315, P840, DOI 10.1126/science.1135961
   COWLEY S, 1994, CELL, V77, P841, DOI 10.1016/0092-8674(94)90133-3
   Derynck R, 2007, NAT CELL BIOL, V9, P1000, DOI 10.1038/ncb434
   Dicken BJ, 2005, ANN SURG, V241, P27, DOI 10.1097/01.sla.0000149300.28588.23
   Dong M, 2006, BLOOD, V107, P4589, DOI 10.1182/blood-2005-10-4169
   Elston Rebecca, 2012, J SIGNAL TRANSDUCT, V2012, P294097, DOI 10.1155/2012/294097
   Garg M, 2015, CANCER METAST REV, V34, P691, DOI 10.1007/s10555-015-9589-6
   Giannoni E, 2010, CANCER RES, V70, P6945, DOI 10.1158/0008-5472.CAN-10-0785
   Ham IH, 2019, J ONCOL, V2019, P0, DOI 10.1155/2019/6270784
   Hashimoto I, 2017, ONCOL LETT, V13, P819, DOI 10.3892/ol.2016.5499
   He M, 2015, FASEB J, V29, P4059, DOI 10.1096/fj.15-272658
   Hermann PC, 2014, GASTROENTEROLOGY, V147, P1119, DOI 10.1053/j.gastro.2014.08.002
   Hermann PC, 2013, PLOS ONE, V8, P0, DOI 10.1371/journal.pone.0066371
   Hochedlinger K, 2005, CELL, V121, P465, DOI 10.1016/j.cell.2005.02.018
   Hoffmann W, 2015, INT J MOL SCI, V16, P19153, DOI 10.3390/ijms160819153
   Honma N, 2006, LAB INVEST, V86, P687, DOI 10.1038/labinvest.3700427
   Horie Y, 2004, J CLIN INVEST, V113, P1774, DOI 10.1172/JCI200420513
   Huang TX, 2019, AM J CANCER RES, V9, P1889
   Ikushima H, 2010, NAT REV CANCER, V10, P415, DOI 10.1038/nrc2853
   Ishimoto T, 2014, J GASTROENTEROL, V49, P1111, DOI 10.1007/s00535-014-0952-0
   Kalluri R, 2006, NAT REV CANCER, V6, P392, DOI 10.1038/nrc1877
   Kalluri R, 2009, J CLIN INVEST, V119, P1420, DOI 10.1172/JCI39104
   Kalo E, 2007, MOL CELL BIOL, V27, P8228, DOI 10.1128/MCB.00374-07
   Kim M, 2019, J PHYSIOL PHARMACOL, V70, P605, DOI 10.26402/jpp.2019.4.11
   Kobayashi I, 1996, IN VITRO CELL DEV-AN, V32, P259
   Krzysiek-Maczka G, 2019, J PHYSIOL PHARMACOL, V70, P0, DOI 10.26402/jpp.2019.5.08
   Krzysiek-Maczka G, 2013, J PHYSIOL PHARMACOL, V64, P77
   Krzysiek-Maczka G, 2019, HELICOBACTER, V24, P0, DOI 10.1111/hel.1265331411795
   Krzysiek-Maczka G, 2018, HELICOBACTER, V23, P0, DOI 10.1111/hel.12538
   Kuzet SE, 2016, CELL TISSUE RES, V365, P607, DOI 10.1007/s00441-016-2467-x
   Li CJ, 2019, BIOMOLECULES, V9, P0, DOI 10.3390/biom9090476
   Li HX, 2010, J BIOL CHEM, V285, P17846, DOI 10.1074/jbc.M109.076992
   Lim H, 2016, ARCH PHARM RES, V39, P1021, DOI 10.1007/s12272-016-0787-8
   Liu S, 2018, MOL MED REP, V17, P699, DOI 10.3892/mmr.2017.7970
   Lonardo E, 2011, CELL STEM CELL, V9, P433, DOI 10.1016/j.stem.2011.10.001
   Lu HJ, 2018, CANCER BIOMARK, V21, P711, DOI 10.3233/CBM-170809
   Mani SA, 2008, CELL, V133, P704, DOI 10.1016/j.cell.2008.03.027
   MANSOUR SJ, 1994, SCIENCE, V265, P966, DOI 10.1126/science.8052857
   Marte B, 2013, NATURE, V501, P327, DOI 10.1038/501327a
   Massague J, 2008, CELL, V134, P215, DOI 10.1016/j.cell.2008.07.001
   Maugeri-Sacca M, 2011, CLIN CANCER RES, V17, P4942, DOI 10.1158/1078-0432.CCR-10-2538
   May CD, 2011, BREAST CANCER RES, V13, P0, DOI 10.1186/bcr2789
   Lopez-Novoa JM, 2009, EMBO MOL MED, V1, P303, DOI 10.1002/emmm.200900043
   Montesano R, 1999, CELL GROWTH DIFFER, V10, P317
   Morris SM, 2015, ONCOGENE, V34, P3273, DOI 10.1038/onc.2014.258
   Mueller MT, 2009, GASTROENTEROLOGY, V137, P1102, DOI 10.1053/j.gastro.2009.05.053
   Muller M, 2016, STEM CELL RES, V16, P349, DOI 10.1016/j.scr.2016.02.005
   Nantajit D, 2015, J CANCER RES CLIN, V141, P1697, DOI 10.1007/s00432-014-1840-y
   Necchi V, 2007, GASTROENTEROLOGY, V132, P1009, DOI 10.1053/j.gastro.2007.01.049
   Paraiso KHT, 2013, BIOCHEM PHARMACOL, V85, P1033, DOI 10.1016/j.bcp.2013.01.018
   Park J, 2013, J MOL MED, V91, P1273, DOI 10.1007/s00109-013-1086-1
   Pinkas J, 2002, CANCER RES, V62, P4781
   Podolec J, 2018, J PHYSIOL PHARMACOL, V69, P615, DOI 10.26402/jpp.2018.4.12
   Posselt G, 2013, CELL COMMUN SIGNAL, V11, P0, DOI 10.1186/1478-811X-11-77
   Radisky DC, 2008, CELL STEM CELL, V2, P511, DOI 10.1016/j.stem.2008.05.007
   Ricci-Vitiani L, 2007, NATURE, V445, P111, DOI 10.1038/nature05384
   Sainz B, 2015, GUT, V64, P1921, DOI 10.1136/gutjnl-2014-308935
   Scheel C, 2011, INT J CANCER, V129, P2310, DOI 10.1002/ijc.26311
   Schneider S, 2011, INFECT IMMUN, V79, P2362, DOI 10.1128/IAI.01350-10
   Shi YG, 2003, CELL, V113, P685, DOI 10.1016/S0092-8674(03)00432-X
   Spender LC, 2009, CELL DEATH DIFFER, V16, P593, DOI 10.1038/cdd.2008.183
   Sun H, 2017, ONCOGENE, V36, P2957, DOI 10.1038/onc.2016.447
   Unternaehrer JJ, 2014, STEM CELL REP, V3, P691, DOI 10.1016/j.stemcr.2014.09.008
   Vermeulen L, 2008, P NATL ACAD SCI USA, V105, P13427, DOI 10.1073/pnas.0805706105
   Voisin L, 2008, BMC CANCER, V8, P0, DOI 10.1186/1471-2407-8-337
   Wang FT, 2019, ONCOL LETT, V17, P3055, DOI 10.3892/ol.2019.9973
   Wang F, 2014, CANCER LETT, V345, P196, DOI 10.1016/j.canlet.2013.08.016
   Wang SS, 2015, ONCOTARGETS THER, V8, P2973, DOI 10.2147/OTT.S91863
   Wang YB, 2017, EBIOMEDICINE, V17, P45, DOI 10.1016/j.ebiom.2017.02.019
   Wei DY, 2006, CARCINOGENESIS, V27, P23, DOI 10.1093/carcin/bgi243
   Wei DY, 2005, CANCER RES, V65, P2746, DOI 10.1158/0008-5472.CAN-04-3619
   Wessler S, 2008, TRENDS MICROBIOL, V16, P397, DOI 10.1016/j.tim.2008.05.005
   Xu J, 2009, CELL RES, V19, P156, DOI 10.1038/cr.2009.5
   Xu Z, 2003, CELL RES, V13, P343, DOI 10.1038/sj.cr.7290179
   Yamaguchi H, 2015, CANCERS, V7, P2054, DOI 10.3390/cancers7040876
   Yoshida K, 2016, J CLIN MED, V5, P0, DOI 10.3390/jcm5010007
   Zhang LF, 2017, MOL CARCINOGEN, V56, P2022, DOI 10.1002/mc.22656
   Zhang Y, 2013, PLOS ONE, V8, P0, DOI 10.1371/journal.pone.0063424
   Zhang YE, 2009, CELL RES, V19, P128, DOI 10.1038/cr.2008.328
   Zhi Y, 2015, PLOS ONE, V0, PP10, DOI 10.1371/journal.pone.013552826284927
NR 98
TC 12
Z9 12
U1 0
U2 7
PU MDPI
PI BASEL
PA ST ALBAN-ANLAGE 66, CH-4052 BASEL, SWITZERLAND
SN 
EI 2076-2607
J9 MICROORGANISMS
JI Microorganisms
PD OCT 15
PY 2020
VL 8
IS 10
BP 
EP 
DI 10.3390/microorganisms8101519
PG 24
WC Microbiology
SC Microbiology
GA OM6IM
UT WOS:000586125900001
PM 33023180
DA 2023-09-23
ER

PT J
AU Zeng, YQ
   Du, QD
   Zhang, ZW
   Ma, J
   Han, L
   Wang, YY
   Yang, LP
   Tao, N
   Qin, ZH
AF Zeng, Yanqiong
   Du, Qingdi
   Zhang, Zhiwei
   Ma, Jing
   Han, Le
   Wang, Yuanyuan
   Yang, Linpu
   Tao, Ning
   Qin, Zhihai
TI Curcumin promotes cancer-associated fibroblasts apoptosis via ROS-mediated endoplasmic reticulum stress
SO ARCHIVES OF BIOCHEMISTRY AND BIOPHYSICS
LA English
DT Article
DE Curcumin; Cancer-associated fibroblasts; ROS; Apoptosis; Endoplasmic reticulum stress
ID factor-kappa-b; er-stress; suppressor-cells; oxidative stress; activation; mechanisms; stroma; roles; proliferation; expression
AB Cancer-associated fibroblasts (CAFs) play an important role in tumorigenesis, development, and migration. Eliminating CAFs or reducing their tumor-promoting activity is beneficial for tumor immunotherapy. Curcumin is a natural polyphenol derived from turmeric, which has been shown to inhibit the growth of many types of tumor. In this study, we explored the effect of curcumin on prostate-CAFs and its underlying molecular mechanism. The effect of curcumin on CAFs was measured using MTT assay and plate colony formation assay. Flow cytometry was used to detect cell apoptosis, ROS, Cell cycle, and mitochondrial membrane potential (Delta Psi m) changes after curcumin treatment. Western Blot was used to detect changes in expression levels of related proteins in CAFs after curcumin stimulation. Colorimetry was used to detect the change of caspase 3 activity. The mRNA levels of Bims, Puma, ATF4 and CHOP were determined by qRT-PCR. We found that curcumin induced the apoptosis and cell cycle arrest of CAFs, which is mainly caused by the ROS-mediated endoplasmic reticulum stress pathway. For mechanism, the up-regulation of ROS caused by curcumin triggers endoplasmic reticulum stress of CAFs through the PERK-eIF2 alpha-ATF4 axis. Our study suggests that curcumin selectively inhibits prostate-CAFs by inducing apoptosis and cell cycle arrest in G2-M phase, indicating a novel application of curcumin in tumor therapy.
C1 [Zeng, Yanqiong; Ma, Jing; Qin, Zhihai] Southwest Med Univ, Sch Basic Med Sci, Luzhou 646000, Sichuan, Peoples R China.
   [Du, Qingdi] Beijing Natl Day Sch, Beijing 100101, Peoples R China.
   [Zhang, Zhiwei; Yang, Linpu; Qin, Zhihai] Univ Chinese Acad Sci, Coll Life Sci, Beijing 100101, Peoples R China.
   [Zhang, Zhiwei; Ma, Jing; Han, Le; Tao, Ning; Qin, Zhihai] Chinese Acad Sci, Inst Biophys, Key Lab Prot & Peptide Pharmaceut, Beijing 100101, Peoples R China.
   [Wang, Yuanyuan; Qin, Zhihai] Zhengzhou Univ, Affiliated Hosp 1, Zhengzhou 450052, Henan, Peoples R China.
C3 Southwest Medical University; Chinese Academy of Sciences; University of Chinese Academy of Sciences, CAS; Chinese Academy of Sciences; Institute of Biophysics, CAS; Zhengzhou University
RP Tao, N; Qin, ZH (通讯作者)，Chinese Acad Sci, Inst Biophys, 15 Datun Rd, Beijing, Peoples R China.
EM tao@ibp.ac.cn; zhihai@ibp.ac.cn
FU National Natural Science Foundation of China [31370910]
CR Aggarwal BB, 2003, ANTICANCER RES, V23, P363
   Anto RJ, 2002, CARCINOGENESIS, V23, P143, DOI 10.1093/carcin/23.1.143
   Attieh Y, 2016, EUR J CELL BIOL, V95, P493, DOI 10.1016/j.ejcb.2016.07.004
   Avivar-Valderas A, 2011, MOL CELL BIOL, V31, P3616, DOI 10.1128/MCB.05164-11
   Ayala G, 2003, CLIN CANCER RES, V9, P4792
   Bharti AC, 2003, BLOOD, V101, P1053, DOI 10.1182/blood-2002-05-1320
   Chen JD, 2016, CSH PERSPECT MED, V6, P0, DOI 10.1101/cshperspect.a026104
   Chen XM, 2019, NAT REV DRUG DISCOV, V18, P99, DOI 10.1038/s41573-018-0004-1
   Cheteh EH, 2017, CELL DEATH DIS, V8, P0, DOI 10.1038/cddis.2017.225
   Cohen GM, 1997, BIOCHEM J, V326, P1, DOI 10.1042/bj3260001
   Coussens LM, 2002, NATURE, V420, P860, DOI 10.1038/nature01322
   DAutreaux B, 2007, NAT REV MOL CELL BIO, V8, P813, DOI 10.1038/nrm2256
   Damber JE, 2008, LANCET, V371, P1710, DOI 10.1016/S0140-6736(08)60729-1
   Ding Y, 2018, RSC ADV, V8, P3833, DOI 10.1039/c7ra13499a
   Du J, 2017, RSC ADV, V7, P36533, DOI 10.1039/c7ra06789e
   Engeland K, 2018, CELL DEATH DIFFER, V25, P114, DOI 10.1038/cdd.2017.172
   Erez N, 2010, CANCER CELL, V17, P135, DOI 10.1016/j.ccr.2009.12.041
   Giannoni E, 2010, CANCER RES, V70, P6945, DOI 10.1158/0008-5472.CAN-10-0785
   Green DR, 1998, SCIENCE, V281, P1309, DOI 10.1126/science.281.5381.1309
   Hafner A, 2019, NAT REV MOL CELL BIO, V20, P199, DOI 10.1038/s41580-019-0110-x
   Han J, 2013, NAT CELL BIOL, V15, P481, DOI 10.1038/ncb2738
   Hanahan D, 2011, CELL, V144, P646, DOI 10.1016/j.cell.2011.02.013
   Hatcher H, 2008, CELL MOL LIFE SCI, V65, P1631, DOI 10.1007/s00018-008-7452-4
   Haynes CM, 2004, MOL CELL, V15, P767, DOI 10.1016/j.molcel.2004.08.025
   Hetz C, 2012, NAT REV MOL CELL BIO, V13, P89, DOI 10.1038/nrm3270
   Jurenka JS, 2009, ALTERN MED REV, V14, P141
   Kalluri R, 2006, NAT REV CANCER, V6, P392, DOI 10.1038/nrc1877
   Kalluri R, 2016, NAT REV CANCER, V16, P582, DOI 10.1038/nrc.2016.73
   Khan S, 2018, TRENDS FOOD SCI TECH, V80, P8, DOI 10.1016/j.tifs.2018.07.026
   Komohara Y, 2017, J PATHOL, V241, P313, DOI 10.1002/path.4824
   Kryczek I, 2007, AM J PHYSIOL-CELL PH, V292, PC987, DOI 10.1152/ajpcell.00406.2006
   Kunnumakkara AB, 2007, CANCER RES, V67, P3853, DOI 10.1158/0008-5472.CAN-06-4257
   Lang JY, 2019, ACS NANO, V13, P12357, DOI 10.1021/acsnano.9b04857
   Lee WJ, 2015, SCI REP-UK, V5, P0, DOI 10.1038/srep10420
   Liotta LA, 2001, NATURE, V411, P375, DOI 10.1038/35077241
   Ma J, 2019, LIFE SCI, V218, P58, DOI 10.1016/j.lfs.2018.12.032
   Madan RA, 2011, CLIN CANCER RES, V17, P3892, DOI 10.1158/1078-0432.CCR-10-2654
   Madar S, 2009, CARCINOGENESIS, V30, P20, DOI 10.1093/carcin/bgn232
   Nishitoh H, 2012, J BIOCHEM, V151, P217, DOI 10.1093/jb/mvr143
   Oyadomari S, 2004, CELL DEATH DIFFER, V11, P381, DOI 10.1038/sj.cdd.4401373
   Penet MF, 2017, CLIN CANCER RES, V23, P2245, DOI 10.1158/1078-0432.CCR-16-1516
   Porter AG, 1999, CELL DEATH DIFFER, V6, P99, DOI 10.1038/sj.cdd.4400476
   Ray PD, 2012, CELL SIGNAL, V24, P981, DOI 10.1016/j.cellsig.2012.01.008
   Ron D, 2007, NAT REV MOL CELL BIO, V8, P519, DOI 10.1038/nrm2199
   Tabas I, 2011, NAT CELL BIOL, V13, P184, DOI 10.1038/ncb0311-184
   Tlsty TD, 2006, ANNU REV PATHOL-MECH, V1, P119, DOI 10.1146/annurev.pathol.1.110304.100224
   Trachootham D, 2009, NAT REV DRUG DISCOV, V8, P579, DOI 10.1038/nrd2803
   Tu SP, 2012, CANCER PREV RES, V5, P205, DOI 10.1158/1940-6207.CAPR-11-0247
   Verfaillie T, 2012, CELL DEATH DIFFER, V19, P1880, DOI 10.1038/cdd.2012.74
   Verfaillie T, 2013, CANCER LETT, V332, P249, DOI 10.1016/j.canlet.2010.07.016
   Wu J, 2006, CELL DEATH DIFFER, V13, P374, DOI 10.1038/sj.cdd.4401840
   Yallapu MM, 2014, BIOMATERIALS, V35, P8635, DOI 10.1016/j.biomaterials.2014.06.040
NR 52
TC 30
Z9 30
U1 2
U2 29
PU ELSEVIER SCIENCE INC
PI NEW YORK
PA STE 800, 230 PARK AVE, NEW YORK, NY 10169 USA
SN 0003-9861
EI 1096-0384
J9 ARCH BIOCHEM BIOPHYS
JI Arch. Biochem. Biophys.
PD NOV 15
PY 2020
VL 694
IS 
BP 
EP 
DI 10.1016/j.abb.2020.108613
PG 11
WC Biochemistry & Molecular Biology; Biophysics
SC Biochemistry & Molecular Biology; Biophysics
GA OH6RG
UT WOS:000582722100015
PM 33010228
DA 2023-09-23
ER

PT J
AU Hinz, B
   Lagares, D
AF Hinz, Boris
   Lagares, David
TI Evasion of apoptosis by myofibroblasts: a hallmark of fibrotic diseases
SO NATURE REVIEWS RHEUMATOLOGY
LA English
DT Review
ID smooth muscle actin; focal adhesion kinase; induced pulmonary-fibrosis; growth-factor-beta; cancer-associated fibroblasts; respiratory-distress-syndrome; interstitial lung-disease; activated stellate cells; extracellular-matrix; systemic-sclerosis
AB Organ fibrosis is a lethal outcome of autoimmune rheumatic diseases such as systemic sclerosis. Myofibroblasts are scar-forming cells that are ultimately responsible for the excessive synthesis, deposition and remodelling of extracellular matrix proteins in fibrosis. Advances have been made in our understanding of the mechanisms that keep myofibroblasts in an activated state and control myofibroblast functions. However, the mechanisms that help myofibroblasts to persist in fibrotic tissues remain poorly understood. Myofibroblasts evade apoptosis by activating molecular mechanisms in response to pro-survival biomechanical and growth factor signals from the fibrotic nnicroenvironnnent, which can ultimately lead to the acquisition of a senescent phenotype. Growing evidence suggests that myofibroblasts and senescent myofibroblasts, rather than being resistant to apoptosis, are actually primed for apoptosis owing to concomitant activation of cell death signalling pathways; these cells are poised to apoptose when survival pathways are inhibited. This knowledge of apoptotic priming has paved the way for newtherapies that trigger apoptosis in myofibroblasts by blocking pro-survival mechanisms, target senescent myofibroblast for apoptosis or promote the reprogramming of myofibroblasts into scarresolving cells. These novel strategies are not only poised to prevent progressive tissue scarring, but also have the potential to reverse established fibrosis and to regenerate chronically injured tissues.
C1 [Hinz, Boris] Univ Toronto, Lab Tissue Repair & Regenerat, Fac Dent, Toronto, ON, Canada.
   [Lagares, David] Harvard Med Sch, Massachusetts Gen Hosp, Div Rheumatol Allergy & Immunol, Ctr Immunol & Inflammatory Dis, Boston, MA 02115 USA.
   [Lagares, David] Harvard Med Sch, Massachusetts Gen Hosp, Div Pulm & Crit Care Med, Dept Med, Boston, MA 02115 USA.
   [Lagares, David] Harvard Med Sch, Massachusetts Gen Hosp, Fibrosis Res Ctr, Boston, MA 02115 USA.
C3 University of Toronto; Harvard University; Harvard Medical School; Massachusetts General Hospital; Harvard University; Harvard Medical School; Massachusetts General Hospital; Harvard University; Harvard Medical School; Massachusetts General Hospital
RP Lagares, D (通讯作者)，Harvard Med Sch, Massachusetts Gen Hosp, Div Rheumatol Allergy & Immunol, Ctr Immunol & Inflammatory Dis, Boston, MA 02115 USA.; Lagares, D (通讯作者)，Harvard Med Sch, Massachusetts Gen Hosp, Div Pulm & Crit Care Med, Dept Med, Boston, MA 02115 USA.; Lagares, D (通讯作者)，Harvard Med Sch, Massachusetts Gen Hosp, Fibrosis Res Ctr, Boston, MA 02115 USA.
EM dlagares@mgh.harvard.edu
FU Canadian Institutes of Health Research [375597]; NIH [R01 HL147059-01]; Massachusetts General Hospital; Scleroderma Foundation New Investigator Grant; Scleroderma Research Foundation Investigator-Initiated Research Grant; American Thoracic Society Foundation/Pulmonary Fibrosis Foundation Research Grant; Boehringer Ingelheim; Indalo Therapeutics; Unity Biotechnology
CR Affo S, 2017, ANNU REV PATHOL-MECH, V12, P153, DOI 10.1146/annurev-pathol-052016-100322
   Ajayi IO, 2013, AM J RESP CELL MOL, V49, P86, DOI 10.1165/rcmb.2012-0224OC
   Akamatsu T, 2013, FIBROGENESIS TISSUE, V6, P0, DOI 10.1186/1755-1536-6-15
   Allanore Y, 2015, NAT REV DIS PRIMERS, V1, P0, DOI 10.1038/nrdp.2015.2
   Alvarez D, 2017, AM J PHYSIOL-LUNG C, V313, PL1164, DOI 10.1152/ajplung.00220.2017
   Arora PD, 2000, J BIOL CHEM, V275, P35432, DOI 10.1074/jbc.M003221200
   Ashley SL, 2016, AM J RESP CELL MOL, V54, P482, DOI 10.1165/rcmb.2015-0148OC
   Atabai K, 2009, J CLIN INVEST, V119, P3713, DOI 10.1172/JCI40053
   Baba I, 2015, MOL MED REP, V12, P8010, DOI 10.3892/mmr.2015.4467
   Balestrini JL, 2012, INTEGR BIOL-UK, V4, P410, DOI 10.1039/c2ib00149g
   Barnes PJ, 2019, AM J RESP CRIT CARE, V200, P556, DOI 10.1164/rccm.201810-1975TR
   Bartoschek M, 2018, NAT COMMUN, V9, P0, DOI 10.1038/s41467-018-07582-3
   Bei YH, 2016, EXP LUNG RES, V42, P44, DOI 10.3109/01902148.2016.1141263
   Bernard K, 2015, J BIOL CHEM, V290, P25427, DOI 10.1074/jbc.M115.646984
   Beyer C, 2010, ARTHRITIS RHEUM-US, V62, P2831, DOI 10.1002/art.27647
   Bird TG, 2018, SCI TRANSL MED, V10, P0, DOI 10.1126/scitranslmed.aan1230
   Bond JE, 2011, PLAST RECONSTR SURG, V128, P438E, DOI 10.1097/PRS.0b013e31822b7352
   Bongartz T, 2010, ARTHRITIS RHEUM-US, V62, P1583, DOI 10.1002/art.27405
   Bonnans C, 2014, NAT REV MOL CELL BIO, V15, P786, DOI 10.1038/nrm3904
   Borza CM, 2014, MATRIX BIOL, V34, P185, DOI 10.1016/j.matbio.2013.12.002
   Bostrom H, 1996, CELL, V85, P863, DOI 10.1016/S0092-8674(00)81270-2
   Braun H, 2012, J AM SOC NEPHROL, V23, P1467, DOI 10.1681/ASN.2011100967
   Buhling F, 2005, RESP RES, V6, P0, DOI 10.1186/1465-9921-6-37
   Buhling F, 2004, AM J PATHOL, V164, P2203, DOI 10.1016/S0002-9440(10)63777-7
   Burgess JK, 2016, J PATHOL, V240, P397, DOI 10.1002/path.4808
   Burnham EL, 2014, EUR RESPIR J, V43, P276, DOI 10.1183/09031936.00196412
   Calvo F, 2013, NAT CELL BIOL, V15, P637, DOI 10.1038/ncb2756
   Carlson MA, 2003, J SURG RES, V110, P304, DOI 10.1016/S0022-4804(02)00098-7
   Castella LF, 2010, EXP CELL RES, V316, P2390, DOI 10.1016/j.yexcr.2010.04.033
   Cavarretta E, 2015, EUR HEART J, V36, P2139, DOI 10.1093/eurheartj/ehv184
   Certo M, 2006, CANCER CELL, V9, P351, DOI 10.1016/j.ccr.2006.03.027
   Chang JH, 2016, NAT MED, V22, P78, DOI 10.1038/nm.4010
   Chau BN, 2012, SCI TRANSL MED, V4, P0, DOI 10.1126/scitranslmed.3003205
   Chen HP, 2016, NAT COMMUN, V7, P0, DOI 10.1038/ncomms12564
   Chen ZL, 2015, STEM CELL RES THER, V6, P0, DOI 10.1186/s13287-015-0070-9
   Chien YC, 2011, GENE DEV, V25, P2125, DOI 10.1101/gad.17276711
   Chonghaile TN, 2011, SCIENCE, V334, P1129, DOI 10.1126/science.1206727
   Coppe JP, 2010, ANNU REV PATHOL-MECH, V5, P99, DOI 10.1146/annurev-pathol-121808-102144
   Crider BJ, 2011, J INVEST DERMATOL, V131, P2378, DOI 10.1038/jid.2011.219
   Croft AP, 2019, NATURE, V570, P246, DOI 10.1038/s41586-019-1263-7
   Cui HC, 2017, AM J RESP CELL MOL, V56, P168, DOI 10.1165/rcmb.2016-0163OC
   Czabotar PE, 2014, NAT REV MOL CELL BIO, V15, P49, DOI 10.1038/nrm3722
   DARBY I, 1990, LAB INVEST, V63, P21
   Darby IA, 2014, CLIN COSMET INV DERM, V7, P301, DOI 10.2147/CCID.S50046
   Das J, 2006, J MED CHEM, V49, P6819, DOI 10.1021/jm060727j
   Demaria M, 2014, DEV CELL, V31, P722, DOI 10.1016/j.devcel.2014.11.012
   Deng J, 2007, CANCER CELL, V12, P171, DOI 10.1016/j.ccr.2007.07.001
   DESMOULIERE A, 1995, AM J PATHOL, V146, P56
   Di Carlo SE, 2018, J CLIN INVEST, V128, P54, DOI 10.1172/JCI93558
   Distler O, 1999, N ENGL J MED, V12, P0
   Dobrota R, 2016, ANN RHEUM DIS, V75, P1743, DOI 10.1136/annrheumdis-2015-208024
   Dodi AE, 2018, RESP RES, V19, P0, DOI 10.1186/s12931-018-0801-4
   Drew Liam, 2018, NATURE, V564, PS74, DOI 10.1038/d41586-018-07760-9
   Driskell RR, 2013, NATURE, V504, P277, DOI 10.1038/nature12783
   East L, 2003, EMBO REP, V4, P710, DOI 10.1038/sj.embor.embor882
   Egeblad M, 2002, NAT REV CANCER, V2, P161, DOI 10.1038/nrc745
   El Agha E, 2017, CELL STEM CELL, V20, P261, DOI 10.1016/j.stem.2016.10.004
   Elliott MR, 2010, J CELL BIOL, V189, P1059, DOI 10.1083/jcb.201004096
   Ellis EL, 2012, J HEPATOL, V56, P1171, DOI 10.1016/j.jhep.2011.09.024
   Elmore S, 2007, TOXICOL PATHOL, V35, P495, DOI 10.1080/01926230701320337
   Engelholm LH, 2003, J CELL BIOL, V160, P1009, DOI 10.1083/jcb.200211091
   Falke LL, 2015, NAT REV NEPHROL, V11, P233, DOI 10.1038/nrneph.2014.246
   Fan GP, 2015, CELL PHYSIOL BIOCHEM, V37, P515, DOI 10.1159/000430373
   Farbehi N, 2019, ELIFE, V8, P0, DOI 10.7554/eLife.43882
   Fattman CL, 2008, ANTIOXID REDOX SIGN, V10, P379, DOI 10.1089/ars.2007.1907
   Fonovic M, 2014, BBA-GEN SUBJECTS, V1840, P2560, DOI 10.1016/j.bbagen.2014.03.017
   Frankel SK, 2006, AM J RESP CELL MOL, V34, P293, DOI 10.1165/rcmb.2005-0155OC
   Friedman SL, 2012, P NATL ACAD SCI USA, V109, P9230, DOI 10.1073/pnas.1206645109
   Fu X, 2018, J CLIN INVEST, V128, P2127, DOI 10.1172/JCI98215
   GABBIANI G, 1971, EXPERIENTIA, V27, P549, DOI 10.1007/BF02147594
   Gascard P, 2016, GENE DEV, V30, P1002, DOI 10.1101/gad.279737.116
   Gerbino AJ, 2008, CHEST, V133, P455, DOI 10.1378/chest.06-2861
   Glassner A, 2012, LAB INVEST, V92, P967, DOI 10.1038/labinvest.2012.54
   Glasser SW, 2016, AM J PATHOL, V186, P1066, DOI 10.1016/j.ajpath.2016.01.018
   Grinnell F, 1999, EXP CELL RES, V248, P608, DOI 10.1006/excr.1999.4440
   Guerrero-Juarez CF, 2019, NAT COMMUN, V10, P0, DOI 10.1038/s41467-018-08247-x
   Gutierrez-Martinez P, 2018, NAT CELL BIOL, V20, P413, DOI 10.1038/s41556-018-0054-y
   Haak AJ, 2014, J PHARMACOL EXP THER, V349, P480, DOI 10.1124/jpet.114.213520
   Hahm K, 2007, AM J PATHOL, V170, P110, DOI 10.2353/ajpath.2007.060158
   Han L, 2010, ANN HEMATOL, V89, P861, DOI 10.1007/s00277-010-0948-7
   HARPER RA, 1979, SCIENCE, V204, P526, DOI 10.1126/science.432659
   HAYFLICK L, 1965, EXP CELL RES, V37, P614, DOI 10.1016/0014-4827(65)90211-9
   He SH, 2017, CELL, V169, P1000, DOI 10.1016/j.cell.2017.05.015
   Hecker L, 2014, SCI TRANSL MED, V6, P0, DOI 10.1126/scitranslmed.3008182
   Henderson NC, 2013, NAT MED, V19, P1617, DOI 10.1038/nm.3282
   Herbig U, 2004, MOL CELL, V14, P501, DOI 10.1016/S1097-2765(04)00256-4
   Herrera J, 2018, J CLIN INVEST, V128, P45, DOI 10.1172/JCI93557
   Herum KM, 2017, J CLIN MED, V6, P0, DOI 10.3390/jcm6050053
   Hiebert P, 2018, DEV CELL, V46, P145, DOI 10.1016/j.devcel.2018.06.012
   Hinz B, 2001, MOL BIOL CELL, V12, P2730, DOI 10.1091/mbc.12.9.2730
   Hinz B, 2002, J CELL BIOL, V157, P657, DOI 10.1083/jcb.200201049
   Hinz B, 2001, AM J PATHOL, V159, P1009, DOI 10.1016/S0002-9440(10)61776-2
   Hinz B, 2007, J INVEST DERMATOL, V127, P526, DOI 10.1038/sj.jid.5700613
   Hinz B, 2007, AM J PATHOL, V170, P1807, DOI 10.2353/ajpath.2007.070112
   Hinz B, 2019, EXP CELL RES, V379, P119, DOI 10.1016/j.yexcr.2019.03.027
   Hinz B, 2016, AM J RESP CRIT CARE, V194, P9, DOI 10.1164/rccm.201601-0149ED
   Hinz B, 2016, EXP EYE RES, V142, P56, DOI 10.1016/j.exer.2015.07.009
   Hinz B, 2013, NAT MED, V19, P1567, DOI 10.1038/nm.3421
   Hinz Boris, 2009, CURR RHEUMATOL REP, V11, P120
   Ho YY, 2014, NAT REV RHEUMATOL, V10, P390, DOI 10.1038/nrrheum.2014.53
   Hohmann MS, 2019, AM J RESP CELL MOL, V60, P28, DOI 10.1165/rcmb.2017-0289OC
   Horan GS, 2008, AM J RESP CRIT CARE, V177, P56, DOI 10.1164/rccm.200706-805OC
   Horowitz JC, 2004, J BIOL CHEM, V279, P1359, DOI 10.1074/jbc.M306248200
   Horowitz JC, 2007, CELL SIGNAL, V19, P761, DOI 10.1016/j.cellsig.2006.10.001
   Horowitz JC, 2019, PHYSIOLOGY, V34, P43, DOI 10.1152/physiol.00033.2018
   Horowitz JC, 2012, INT J BIOCHEM CELL B, V44, P158, DOI 10.1016/j.biocel.2011.10.011
   Hou WS, 2001, AM J PATHOL, V159, P2167, DOI 10.1016/S0002-9440(10)63068-4
   Htwe SS, 2017, AM J RESP CELL MOL, V56, P772, DOI 10.1165/rcmb.2016-0306OC
   Huang SK, 2009, FASEB J, V23, P4317, DOI 10.1096/fj.08-128801
   Huang XW, 2011, AM J PATHOL, V179, P2751, DOI 10.1016/j.ajpath.2011.08.018
   Huang Y, 2015, CURR PHARM DESIGN, V21, P2236, DOI 10.2174/1381612820666141226095701
   Humphrey JD, 2014, NAT REV MOL CELL BIO, V15, P802, DOI 10.1038/nrm3896
   Im J, 2016, J PATHOL, V240, P25, DOI 10.1002/path.4749
   Imamura M, 2005, GASTROENTEROLOGY, V128, P138, DOI 10.1053/j.gastro.2004.10.005
   Iredale JP, 2007, J CLIN INVEST, V117, P539, DOI 10.1172/JCI30542
   Iredale JP, 1998, J CLIN INVEST, V102, P538, DOI 10.1172/JCI1018
   Ishiguro S, 2009, WOUND REPAIR REGEN, V17, P617, DOI 10.1111/j.1524-475X.2009.00511.x
   Jafarinejad-Farsangi S, 2015, AUTOIMMUNITY, V48, P369, DOI 10.3109/08916934.2015.1030616
   Jelaska A, 2000, ARTHRITIS RHEUM-US, V43, P2230, DOI 10.1002/1529-0131(200010)43:10<2230::AID-ANR10>3.0.CO;2-8
   Jiang CG, 2012, INT J MOL SCI, V13, P8293, DOI 10.3390/ijms13078293
   Jiang DS, 2018, NAT CELL BIOL, V20, P422, DOI 10.1038/s41556-018-0073-8
   Jiang H, 2016, NAT MED, V22, P851, DOI 10.1038/nm.4123
   Johnson LA, 2014, INFLAMM BOWEL DIS, V20, P154, DOI 10.1097/01.MIB.0000437615.98881.31
   Jorgensen I, 2017, NAT REV IMMUNOL, V17, P151, DOI 10.1038/nri.2016.147
   Jun JB, 2005, J INVEST DERMATOL, V124, P298, DOI 10.1111/j.0022-202X.2004.23559.x
   Jun JI, 2018, J CLIN INVEST, V128, P97, DOI 10.1172/JCI93563
   Jun JI, 2010, NAT CELL BIOL, V12, P676, DOI 10.1038/ncb2070
   Justice JN, 2019, EBIOMEDICINE, V40, P554, DOI 10.1016/j.ebiom.2018.12.052
   Kantari C, 2011, BBA-MOL CELL RES, V1813, P558, DOI 10.1016/j.bbamcr.2011.01.026
   Karimizadeh E, 2015, MOL CELL BIOCHEM, V405, P169, DOI 10.1007/s11010-015-2408-0
   Kim KH, 2013, MOL CELL BIOL, V33, P2078, DOI 10.1128/MCB.00049-13
   King TE, 2014, NEW ENGL J MED, V370, P2083, DOI 10.1056/NEJMoa1402582
   Kinoshita K, 2013, AM J RESP CELL MOL, V49, P536, DOI 10.1165/rcmb.2012-0277OC
   Kisseleva T, 2012, P NATL ACAD SCI USA, V109, P9448, DOI 10.1073/pnas.1201840109
   Klingberg F, 2014, J CELL BIOL, V207, P283, DOI 10.1083/jcb.201402006
   Krizhanovsky V, 2008, CELL, V134, P657, DOI 10.1016/j.cell.2008.06.049
   Kuehl T, 2018, MATRIX BIOL, V68-69, P94, DOI 10.1016/j.matbio.2018.01.020
   Kulasekaran P, 2009, AM J RESP CELL MOL, V41, P484, DOI 10.1165/rcmb.2008-0447OC
   Kulkarni AA, 2011, PLOS ONE, V6, P0, DOI 10.1371/journal.pone.0015909
   Kumar A, 2018, EXPERT REV RESP MED, V12, P375, DOI 10.1080/17476348.2018.1462704
   Kurundkar AR, 2016, FASEB J, V30, P2135, DOI 10.1096/fj.201500173
   Lagares D, 2017, SCI TRANSL MED, V9, P0, DOI 10.1126/scitranslmed.aal3765
   Lagares D, 2017, NAT MED, V23, P1405, DOI 10.1038/nm.4419
   Lagares D, 2012, AM J RESP CELL MOL, V47, P834, DOI 10.1165/rcmb.2011-0446OC
   Lagares D, 2012, ARTHRITIS RHEUM-US, V64, P1653, DOI 10.1002/art.33482
   Lagares D, 2010, ARTHRITIS RHEUM-US, V62, P878, DOI 10.1002/art.27307
   Lambert CA, 2001, MATRIX BIOL, V20, P397, DOI 10.1016/S0945-053X(01)00156-1
   Lambrechts D, 2018, NAT MED, V24, P1277, DOI 10.1038/s41591-018-0096-5
   Lampi MC, 2018, SCI TRANSL MED, V10, P0, DOI 10.1126/scitranslmed.aao0475
   Leask A, 2003, BIOCHEM CELL BIOL, V81, P355, DOI 10.1139/O03-069
   Lee W, 1996, J CELL PHYSIOL, V168, P695, DOI 10.1002/(SICI)1097-4652(199609)168:3<695::AID-JCP22>3.0.CO;2-X
   Lee YA, 2014, ANTIVIR RES, V107, P23, DOI 10.1016/j.antiviral.2014.03.012
   Lehmann M, 2017, EUR RESPIR J, V50, P0, DOI 10.1183/13993003.02367-2016
   LEUNG DYM, 1976, SCIENCE, V191, P475
   Li CX, 2017, NAT MATER, V16, P379, DOI 10.1038/NMAT4780
   Li JN, 2010, NAT CHEM BIOL, V6, P291, DOI 10.1038/NCHEMBIO.332
   Li YJ, 2016, MATRIX BIOL, V55, P35, DOI 10.1016/j.matbio.2016.03.004
   Liang M, 2017, J AM SOC NEPHROL, V28, P3277, DOI 10.1681/ASN.2015121354
   Lin T, 2000, J BIOL CHEM, V275, P8657, DOI 10.1074/jbc.275.12.8657
   Liu F, 2015, AM J PHYSIOL-LUNG C, V308, PL344, DOI 10.1152/ajplung.00300.2014
   Liu F, 2010, J CELL BIOL, V190, P693, DOI 10.1083/jcb.201004082
   Liu JC, 2013, CELL STEM CELL, V13, P483, DOI 10.1016/j.stem.2013.07.018
   Liu SX, 2014, ARTHRITIS RHEUMATOL, V66, P707, DOI 10.1002/art.38276
   Liu T, 2006, AM J RESP CELL MOL, V34, P625, DOI 10.1165/rcmb.2005-0252OC
   Liu TJ, 2007, J CLIN INVEST, V117, P3800, DOI 10.1172/JCI32369
   Liu TJ, 2002, AM J RESP CELL MOL, V26, P534, DOI 10.1165/ajrcmb.26.5.4668
   Lodyga M, 2019, SCI SIGNAL, V12, P0, DOI 10.1126/scisignal.aao3469
   Lopez-Otin C, 2013, CELL, V153, P1194, DOI 10.1016/j.cell.2013.05.039
   Lu PF, 2011, CSH PERSPECT BIOL, V3, P0, DOI 10.1101/cshperspect.a005058
   Lynch MD, 2018, J CLIN INVEST, V128, P26, DOI 10.1172/JCI93555
   Madsen DH, 2007, J BIOL CHEM, V282, P27037, DOI 10.1074/jbc.M701088200
   Madsen DH, 2013, J CELL BIOL, V202, P951, DOI 10.1083/jcb.201301081
   Maher TM, 2010, AM J RESP CRIT CARE, V182, P73, DOI 10.1164/rccm.200905-0674OC
   Mailleux AA, 2017, EUR RESPIR J, V50, P0, DOI 10.1183/13993003.01360-2017
   Marangoni RG, 2015, ARTHRITIS RHEUMATOL, V67, P1062, DOI 10.1002/art.38990
   Marshall R, 1998, THORAX, V53, P815, DOI 10.1136/thx.53.10.815
   Martin K, 2016, NAT COMMUN, V7, P0, DOI 10.1038/ncomms12502
   Mavrogonatou E, 2019, MATRIX BIOL, V75-76, P27, DOI 10.1016/j.matbio.2017.10.004
   McKleroy W, 2013, AM J PHYSIOL-LUNG C, V304, PL709, DOI 10.1152/ajplung.00418.2012
   Merkel PA, 2012, ARTHRITIS RHEUM-US, V64, P3420, DOI 10.1002/art.34427
   Mitchell C, 2009, AM J PATHOL, V174, P1766, DOI 10.2353/ajpath.2009.080632
   Mizuno S, 2005, FASEB J, V19, P580, DOI 10.1096/fj.04-1535fje
   Moncsek A, 2018, HEPATOLOGY, V67, P247, DOI 10.1002/hep.29464
   Moore BB, 2013, AM J RESP CELL MOL, V49, P167, DOI 10.1165/rcmb.2013-0094TR
   Moore VD, 2007, J CLIN INVEST, V117, P112, DOI 10.1172/JCI28281
[truncated: 6,845,263 more chars]
