# Supplementary material for: A bibliometric and visual analysis of cancer-associated fibroblasts
Source: Front Immunol. 2023 Dec 19;14:1323115. doi: 10.3389/fimmu.2023.1323115 (PMC10762783; doi:10.3389/fimmu.2023.1323115)
Supplement: Supplementary file 1 [file DataSheet_1.zip › download2021u929.txt]

PT J
AU Bareche, Y
   Pommey, S
   Carneiro, M
   Buisseret, L
   Cousineau, I
   Thebault, P
   Chrobak, P
   Communal, L
   Allard, D
   Robson, SC
   Mes-Masson, AM
   Provencher, D
   Lapointe, R
   Stagg, J
AF Bareche, Yacine
   Pommey, Sandra
   Carneiro, Mayra
   Buisseret, Laurence
   Cousineau, Isabelle
   Thebault, Pamela
   Chrobak, Pavel
   Communal, Laudine
   Allard, David
   Robson, Simon C.
   Mes-Masson, Anne-Marie
   Provencher, Diane
   Lapointe, Rejean
   Stagg, John
TI High-dimensional analysis of the adenosine pathway in high-grade serous ovarian cancer
SO JOURNAL FOR IMMUNOTHERAPY OF CANCER
LA English
DT Article
DE adenosine; immune evation
ID infiltrating t-cells; antitumor-activity; poor-prognosis; cd73
AB Background Hydrolysis of extracellular ATP to adenosine (eADO) is an important immune checkpoint in cancer immunology. We here investigated the impact of the eADO pathway in high-grade serous ovarian cancer (HGSC) using multiparametric platforms. Methods We performed a transcriptomic meta-analysis of eADO-producing CD39 and CD73, an eADO signaling gene signature, immune gene signatures and clinical outcomes in approximately 1200 patients with HGSC. Protein expression, localization and prognostic impact of CD39, CD73 and CD8 were then performed on approximately 1000 cases on tissue microarray, and tumor-infiltrating lymphocytes (TILs) were analyzed by flow cytometry and single-cell RNA sequencing on a subset of patients. Results Concomitant CD39 and CD73 gene expression, as well as high levels of an eADO gene signature, were associated with worse prognosis in patients with HGSC, notably in the immunoregulatory molecular subtype, characterized by an immune-active microenvironment. CD39 was further associated with primary chemorefractory and chemoresistant human HGSC and platinum-based chemotherapy of murine HGSC was significantly more effective in CD39-deficient mice. At protein level, CD39 and CD73 were predominantly expressed by cancer-associated fibroblasts, and CD39 was expressed on severely exhausted, clonally expanded and putative tissue-resident memory TILs. Conclusions Our study revealed the clinical, immunological, subtype-specific impacts of eADO signaling in HGSC, unveiled the chemoprotective effect of CD39 and supports the evaluation of eADO-targeting agents in patients with ovarian cancer.
C1 [Bareche, Yacine; Allard, David; Stagg, John] Ctr Hosp Univ Montreal, Fac Pharm, Montreal, PQ, Canada.
   [Pommey, Sandra; Cousineau, Isabelle; Thebault, Pamela; Chrobak, Pavel; Communal, Laudine; Provencher, Diane] Ctr Hosp Univ Montreal, Inst Canc Montreal, Montreal, PQ, Canada.
   [Carneiro, Mayra; Mes-Masson, Anne-Marie; Lapointe, Rejean] Ctr Hosp Univ Montreal, Dept Med, Fac Med, Montreal, PQ, Canada.
   [Buisseret, Laurence] Univ Libre Bruxelles, Inst Jules Bordet, Brussels, Belgium.
   [Robson, Simon C.] Harvard Med Sch, Beth Israel Deaconess Med Ctr, Dept Med, Div Gastroenterol, Boston, MA 02115 USA.
   [Robson, Simon C.] Harvard Med Sch, Beth Israel Deaconess Med Ctr, Dept Med, Div Transplantat, Boston, MA 02115 USA.
C3 Universite de Montreal; Universite de Montreal; Universite de Montreal; Institut Jules Bordet; Universite Libre de Bruxelles; Harvard University; Beth Israel Deaconess Medical Center; Harvard Medical School; Harvard University; Beth Israel Deaconess Medical Center; Harvard Medical School
RP Stagg, J (通讯作者)，Ctr Hosp Univ Montreal, Fac Pharm, Montreal, PQ, Canada.
EM john.stagg@umontreal.ca
FU Fonds de recherche Quebec - Sante (FRQS); Terry Fox Research Institute; Canadian Institutes of Health Research (CIHR) [FRN 148872]; National Institute of Health (NIH) [1R21CA221702, R21CA164970, R01HL094400]; Jean-Guy Sabourin Research Chair in Pharmacology of Universite de Montreal; FRQS
CR Allard B, 2020, NAT REV CLIN ONCOL, V17, P611, DOI 10.1038/s41571-020-0382-2
   Allard B, 2013, CLIN CANCER RES, V19, P5626, DOI 10.1158/1078-0432.CCR-13-0545
   Bowser JL, 2016, J CLIN INVEST, V126, P220, DOI 10.1172/JCI79380
   Brunner Patrick M, 2020, F1000RES, V9, P0, DOI 10.12688/f1000research.21922.1
   Chakravarthy A, 2018, NAT COMMUN, V9, P0, DOI 10.1038/s41467-018-06654-8
   Chen GM, 2018, CLIN CANCER RES, V24, P5037, DOI 10.1158/1078-0432.CCR-18-0784
   dAlmeida SM, 2016, ONCOIMMUNOLOGY, V5, P0, DOI 10.1080/2162402X.2016.1178025
   da Silva HB, 2020, IMMUNITY, V53, P158, DOI 10.1016/j.immuni.2020.06.010
   del Barrio IM, 2016, J IMMUNOTHER CANCER, V4, P0, DOI 10.1186/s40425-016-0154-9
   Duhen T, 2018, NAT COMMUN, V9, P0, DOI 10.1038/s41467-018-05072-0
   Farkkila A, 2020, NAT COMMUN, V11, P0, DOI 10.1038/s41467-020-15315-8
   Finak G, 2015, GENOME BIOL, V16, P0, DOI 10.1186/s13059-015-0844-5
   Gendoo DMA, 2019, SCI REP-UK, V9, P0, DOI 10.1038/s41598-019-45165-4
   Gendoo DMA, 2016, BIOINFORMATICS, V32, P1097, DOI 10.1093/bioinformatics/btv693
   Giron-Perez DA, 2020, J CELL SCI, V133, P0, DOI 10.1242/jcs.235275
   Goode EL, 2017, JAMA ONCOL, V3, P0, DOI 10.1001/jamaoncol.2017.3290
   Hwang WT, 2012, GYNECOL ONCOL, V124, P192, DOI 10.1016/j.ygyno.2011.09.039
   Kandalaft LE, 2019, J CLIN ONCOL, V37, P2460, DOI 10.1200/JCO.19.00508
   Konstantinopoulos PA, 2019, JAMA ONCOL, V5, P1141, DOI 10.1001/jamaoncol.2019.1048
   Kothari S, 2014, IEEE J BIOMED HEALTH, V18, P765, DOI 10.1109/JBHI.2013.2276766
   Le Page C, 2018, BMC CANCER, V18, P0, DOI 10.1186/s12885-018-4242-8
   Li XY, 2019, CANCER DISCOV, V9, P1754, DOI 10.1158/2159-8290.CD-19-0541
   Loi S, 2013, P NATL ACAD SCI USA, V110, P11091, DOI 10.1073/pnas.1222251110
   Lupia M, 2018, STEM CELL REP, V10, P1412, DOI 10.1016/j.stemcr.2018.02.009
   Maniati E, 2020, CELL REP, V30, P525, DOI 10.1016/j.celrep.2019.12.034
   Matulonis UA, 2019, ANN ONCOL, V30, P1080, DOI 10.1093/annonc/mdz135
   McShane LM, 2006, BREAST CANCER RES TR, V100, P229, DOI 10.1007/s10549-006-9242-8
   Naing A, 2019, J IMMUNOTHER CANCER, V7, P0, DOI 10.1186/s40425-019-0665-2
   Nevedomskaya E, 2016, J PROTEOME RES, V15, P280, DOI 10.1021/acs.jproteome.5b00793
   Oh HK, 2012, J GYNECOL ONCOL, V23, P274, DOI 10.3802/jgo.2012.23.4.274
   Patch AM, 2015, NATURE, V521, P489, DOI 10.1038/nature14410
   Ritchie ME, 2015, NUCLEIC ACIDS RES, V43, P0, DOI 10.1093/nar/gkv007
   Sidders B, 2020, CLIN CANCER RES, V26, P2176, DOI 10.1158/1078-0432.CCR-19-2183
   Simoni Y, 2018, NATURE, V557, P575, DOI 10.1038/s41586-018-0130-2
   Stuart T, 2019, CELL, V177, P1888, DOI 10.1016/j.cell.2019.05.031
   Turcotte M, 2015, CANCER RES, V75, P4494, DOI 10.1158/0008-5472.CAN-14-3569
   Vuerich M, 2021, J HEPATOL, V74, P48, DOI 10.1016/j.jhep.2020.06.044
   Wang L, 2011, J CLIN INVEST, V121, P2371, DOI 10.1172/JCI45559
   Webb JR, 2015, CANCER IMMUNOL RES, V3, P926, DOI 10.1158/2326-6066.CIR-14-0239
   Wei JS, 2018, CLIN CANCER RES, V24, P5673, DOI 10.1158/1078-0432.CCR-18-0599
   Young A, 2016, CANCER CELL, V30, P391, DOI 10.1016/j.ccell.2016.06.025
   Zhang B, 2010, CANCER RES, V70, P6407, DOI 10.1158/0008-5472.CAN-10-1544
   Zhang L, 2003, NEW ENGL J MED, V348, P203, DOI 10.1056/NEJMoa020177
   Zheng CH, 2017, CELL, V169, P1342, DOI 10.1016/j.cell.2017.05.035
NR 44
TC 11
Z9 11
U1 2
U2 8
PU BMJ PUBLISHING GROUP
PI LONDON
PA BRITISH MED ASSOC HOUSE, TAVISTOCK SQUARE, LONDON WC1H 9JR, ENGLAND
SN 
EI 2051-1426
J9 J IMMUNOTHER CANCER
JI J. Immunother. Cancer
PD JUN 15
PY 2021
VL 9
IS 3
BP 
EP 
DI 10.1136/jitc-2020-001965
PG 10
WC Oncology; Immunology
SC Oncology; Immunology
GA RH6PG
UT WOS:000636337500003
PM 33771891
DA 2023-09-23
ER

PT J
AU Sebak, AA
   El-Shenawy, BM
   El-Safy, S
   El-Shazly, M
AF Sebak, Aya A.
   El-Shenawy, Basma M.
   El-Safy, Sara
   El-Shazly, Mohamed
TI From Passive Targeting to Personalized Nanomedicine: Multidimensional Insights on Nanoparticles' Interaction with the Tumor Microenvironment
SO CURRENT PHARMACEUTICAL BIOTECHNOLOGY
LA English
DT Review
DE Passive targeting; active targeting; EPR effect; TME remodeling; personalized nanomedicine; companion diagnostics
ID cancer-associated-fibroblasts; mesoporous silica nanoparticles; protein corona; drug-delivery; gold nanoparticles; breast-cancer; in-vivo; extracellular-matrix; surface-chemistry; gene-expression
AB Nanomedicine is revolutionizing the treatment of cancer and has achieved unprecedented outcomes over the past decades. The accumulation of Nanoparticles (NPs) in different tumors relies mainly on the Enhanced Permeability and Retention (EPR) effect benefiting from the wide fenestrae of the tumor vasculature and the lack of lymphatic drainage. However, the EPR effect is recognized as a heterogeneous phenomenon resulting in heterogeneous outcomes of clinical trials. Extensive efforts are exerted to enhance the outcomes of nanomedicine in a larger cohort of patients by employing active targeting strategies. However, actively targeted NPs accumulate in tumors by the EPR effect and hence fail to achieve convincing therapeutic outcomes. These obstacles are gradually being removed by improving the understanding of the Tumor Microenvironment (TME) and the mechanistic interaction of the NPs with its different components. In this review, we provide detailed insights into the past concerns of drug targeting, the current trends of TME reengineering, and the future implications for overcoming past hurdles. Strategies explored in this regard included the use of companion diagnostics and the modulation of the protein corona associated with the systemic administration of NPs and their interaction with biological macromolecules.
C1 [Sebak, Aya A.; El-Shenawy, Basma M.; El-Safy, Sara] German Univ Cairo, Dept Pharmaceut Technol, Fac Pharm & Biotechnol, Cairo, Egypt.
   [El-Shazly, Mohamed] Ain Shams Univ, Dept Pharmacognosy, Fac Pharm, Cairo, Egypt.
   [El-Shazly, Mohamed] German Univ Cairo, Dept Pharmaceut Biol, Fac Pharm & Biotechnol, Cairo, Egypt.
C3 Egyptian Knowledge Bank (EKB); German University in Cairo; Egyptian Knowledge Bank (EKB); Ain Shams University; Egyptian Knowledge Bank (EKB); German University in Cairo
RP El-Shenawy, BM (通讯作者)，German Univ Cairo, Dept Pharmaceut Technol, Fac Pharm & Biotechnol, Cairo, Egypt.; El-Shazly, M (通讯作者)，German Univ Cairo, Dept Pharmaceut Biol, Fac Pharm & Biotechnol, Cairo, Egypt.
EM basma_shenawy@hotmail.com; mohamed.elshazly@pharma.asu.edu.eg
CR Abakumov M, 2015, NANOMED-NANOTECHNOL, V11, P825, DOI 10.1016/j.nano.2014.12.011
   Albanese A, 2012, ANNU REV BIOMED ENG, V14, P1, DOI 10.1146/annurev-bioeng-071811-150124
   Arami H, 2019, ACS NANO, V13, P2858, DOI 10.1021/acsnano.8b04406
   Bagley AF, 2015, CANCER RES, V75, P3255, DOI 10.1158/0008-5472.CAN-15-0325
   Banu H, 2015, J PHOTOCH PHOTOBIO B, V149, P116, DOI 10.1016/j.jphotobiol.2015.05.008
   Barenholz Y, 2012, J CONTROL RELEASE, V160, P117, DOI 10.1016/j.jconrel.2012.03.020
   Baum P, 2007, J DRUG TARGET, V15, P399, DOI 10.1080/10611860701453034
   Bewersdorff T, 2020, MAT SCI ENG C-MATER, V117, P0, DOI 10.1016/j.msec.2020.111270
   Bewersdorff T, 2019, INT J NANOMED, V14, P7861, DOI 10.2147/IJN.S215935
   Binnewies M, 2018, NAT MED, V24, P541, DOI 10.1038/s41591-018-0014-x
   Bourquin J, 2019, ACS NANO, V13, P7759, DOI 10.1021/acsnano.9b01604
   Cai R, 2020, ACS APPL MATER INTER, V12, P1997, DOI 10.1021/acsami.9b15910
   Caracciolo G, 2013, ACS APPL MATER INTER, V5, P13171, DOI 10.1021/am404171h
   Caracciolo G, 2010, BBA-BIOMEMBRANES, V1798, P536, DOI 10.1016/j.bbamem.2009.11.007
   Chatterjee S, 2020, EUR J PHARMACOL, V883, P0, DOI 10.1016/j.ejphar.2020.173308
   Chauhan VP, 2013, NAT COMMUN, V4, P0, DOI 10.1038/ncomms3516
   Chauhan VP, 2012, NAT NANOTECHNOL, V7, P383, DOI 10.1038/NNANO.2012.45
   Chen B, 2020, J BIOMAT SCI-POLYM E, V31, P2381, DOI 10.1080/09205063.2020.1813062
   Chen BL, 2016, J CONTROL RELEASE, V241, P68, DOI 10.1016/j.jconrel.2016.09.014
   Chen DY, 2019, NANOSCALE, V11, P18806, DOI 10.1039/c9nr05788a
   Chen FF, 2017, NAT NANOTECHNOL, V12, P387, DOI 10.1038/nnano.2016.269
   Chen TJ, 2017, COLLOID SURFACE B, V156, P330, DOI 10.1016/j.colsurfb.2017.05.038
   Chin VT, 2017, SCI TRANSL MED, V9, P0, DOI 10.1126/scitranslmed.aai8504
   Cirstoiu-Hapca A, 2010, J CONTROL RELEASE, V144, P324, DOI 10.1016/j.jconrel.2010.02.026
   Colino CI, 2020, FRONT IMMUNOL, V11, P0, DOI 10.3389/fimmu.2020.00218
   Collina F, 2015, BIOMED RES INT-UK, V2015, P0, DOI 10.1155/2015/158682
   Corbo C, 2018, CANCER RES, V78, P0, DOI 10.1158/1538-7445.AM2018-4642
   Corbo C, 2016, NANOMEDICINE-UK, V11, P81, DOI 10.2217/nnm.15.188
   Cui YN, 2017, ONCOTARGET, V8, P38618, DOI 10.18632/oncotarget.16955
   Cun XL, 2016, ACTA BIOMATER, V31, P186, DOI 10.1016/j.actbio.2015.12.002
   Dai Q, 2015, ACS NANO, V9, P2876, DOI 10.1021/nn506929e
   Danhier F, 2012, MOL PHARMACEUT, V9, P2961, DOI 10.1021/mp3002733
   Dauer P, 2018, CANCER RES, V78, P1321, DOI 10.1158/0008-5472.CAN-17-2320
   Debayle M, 2019, BIOMATERIALS, V219, P0, DOI 10.1016/j.biomaterials.2019.119357
   Deng ZJ, 2011, NAT NANOTECHNOL, V6, P39, DOI 10.1038/NNANO.2010.250
   Deshayes S, 2011, PHARM RES-DORDR, V28, P1631, DOI 10.1007/s11095-011-0398-5
   Di Santo R, 2020, FRONT BIOENG BIOTECH, V8, P0, DOI 10.3389/fbioe.2020.00491
   Dicheva BM, 2016, PHARM RES-DORDR, V33, P627, DOI 10.1007/s11095-015-1815-y
   Ding YX, 2020, NANO TODAY, V35, P0, DOI 10.1016/j.nantod.2020.100970
   Dixit S, 2015, NANOSCALE, V7, P1782, DOI 10.1039/c4nr04853a
   Dong XJ, 2019, ACS OMEGA, V4, P7391, DOI 10.1021/acsomega.9b00245
   Dunne M, 2011, J CONTROL RELEASE, V154, P298, DOI 10.1016/j.jconrel.2011.05.022
   Ehling J, 2014, AM J PATHOL, V184, P431, DOI 10.1016/j.ajpath.2013.10.014
   El-Dakdouki MH, 2013, NANOSCALE, V5, P3904, DOI 10.1039/c3nr90022c
   Engelberg S, 2019, CELL DEATH DIS, V10, P0, DOI 10.1038/s41419-019-1870-0
   Fathi S, 2016, FUTURE MED CHEM, V8, P2091, DOI 10.4155/fmc-2016-0135
   Ferber S, 2014, CANCER LETT, V352, P81, DOI 10.1016/j.canlet.2014.02.022
   Francia V, 2019, ACS NANO, V13, P11107, DOI 10.1021/acsnano.9b03824
   Fu Y, 2020, J CONTROL RELEASE, V327, P129, DOI 10.1016/j.jconrel.2020.07.045
   Gaikwad H, 2020, BIOCONJUGATE CHEM, V31, P1844, DOI 10.1021/acs.bioconjchem.0c00342
   Gao HL, 2013, SCI REP-UK, V3, P0, DOI 10.1038/srep02534
   Gao W, 2017, BIOMATERIALS, V139, P1, DOI 10.1016/j.biomaterials.2017.05.037
   Garcia KP, 2014, SMALL, V10, P2516, DOI 10.1002/smll.201303540
   Georgoudaki AM, 2016, CELL REP, V15, P2000, DOI 10.1016/j.celrep.2016.04.084
   Golombek SK, 2018, ADV DRUG DELIVER REV, V130, P17, DOI 10.1016/j.addr.2018.07.007
   Goos JACM, 2020, NUCL MED BIOL, V84-85, P63, DOI 10.1016/j.nucmedbio.2020.02.012
   Gosk S, 2008, BBA-BIOMEMBRANES, V1778, P854, DOI 10.1016/j.bbamem.2007.12.021
   Green MR, 2006, ANN ONCOL, V17, P1263, DOI 10.1093/annonc/mdl104
   Guo XM, 2018, DRUG DELIV, V25, P585, DOI 10.1080/10717544.2018.1435751
   Haddadi A, 2014, NANOTECHNOLOGY, V25, P0, DOI 10.1088/0957-4484/25/35/355101
   He H, 2019, EUR J PHARM BIOPHARM, V142, P153, DOI 10.1016/j.ejpb.2019.06.005
   He X, 2018, ADV SCI, V5, P0, DOI 10.1002/advs.201701070
   Hou L, 2018, THERANOSTICS, V8, P3781, DOI 10.7150/thno.24821
   Houston ZH, 2020, ACS CENTRAL SCI, V6, P727, DOI 10.1021/acscentsci.9b01299
   Hu KL, 2017, ACS NANO, V11, P4916, DOI 10.1021/acsnano.7b01522
   Ingangi V, 2019, FRONT ONCOL, V9, P0, DOI 10.3389/fonc.2019.00082
   Jahanban-Esfahlan R, 2018, J CELL PHYSIOL, V233, P2019, DOI 10.1002/jcp.25859
   Kanapathipillai M, 2012, NANO LETT, V12, P3213, DOI 10.1021/nl301206p
   Karageorgis A, 2016, SCI REP-UK, V6, P0, DOI 10.1038/srep21417
   Kari OK, 2020, NANOSCALE, V12, P1728, DOI 10.1039/c9nr08186k
   Kato M, 2012, INT J PHARMACEUT, V423, P428, DOI 10.1016/j.ijpharm.2011.12.015
   Kihara S, 2019, BIOCONJUGATE CHEM, V30, P1067, DOI 10.1021/acs.bioconjchem.9b00015
   Kinoshita R, 2017, BIOMATERIALS, V140, P162, DOI 10.1016/j.biomaterials.2017.06.021
   Kolosnjaj-Tabi J, 2014, ACS NANO, V8, P4268, DOI 10.1021/nn405356r
   Komeda C, 2013, ORG BIOMOL CHEM, V11, P2567, DOI 10.1039/c2ob27199k
   Kopecka J, 2015, ONCOTARGET, V6, P31461, DOI 10.18632/oncotarget.5058
   Kunjachan S, 2014, NANO LETT, V14, P972, DOI 10.1021/nl404391r
   Kwon IK, 2012, J CONTROL RELEASE, V164, P108, DOI 10.1016/j.jconrel.2012.07.010
   Lammers T, 2016, NAT REV MATER, V1, P0, DOI 10.1038/natrevmats.2016.69
   Lammers T, 2012, CLIN CANCER RES, V18, P4889, DOI 10.1158/1078-0432.CCR-12-1414
   Lee H, 2018, THERANOSTICS, V8, P2300, DOI 10.7150/thno.21670
   Lee H, 2017, CLIN CANCER RES, V23, P4190, DOI 10.1158/1078-0432.CCR-16-3193
   Lee S, 2017, J CONTROL RELEASE, V263, P68, DOI 10.1016/j.jconrel.2017.02.035
   Lesniak A, 2012, ACS NANO, V6, P5845, DOI 10.1021/nn300223w
   Li HJ, 2019, BIOMATERIALS, V200, P1, DOI 10.1016/j.biomaterials.2019.01.048
   Li XY, 2016, INT J NANOMED, V11, P93, DOI 10.2147/IJN.S81156
   Lin X, 2017, FRONT PHARMACOL, V8, P0, DOI 10.3389/fphar.2017.00815
   Liu CX, 2011, J CONTROL RELEASE, V151, P162, DOI 10.1016/j.jconrel.2011.02.027
   Liu KF, 2016, SCI REP-UK, V6, P0, DOI 10.1038/srep29461
   Liu L, 2017, SCI REP-UK, V7, P0, DOI 10.1038/s41598-017-16293-6
   Liu Q, 2018, ACS NANO, V12, P1250, DOI 10.1021/acsnano.7b07384
   Liu YN, 2020, MOL PHARMACEUT, V17, P1276, DOI 10.1021/acs.molpharmaceut.9b01280
   Loktev A, 2018, J NUCL MED, V0, P0
   Ma JF, 2013, CANCER CELL INT, V13, P0, DOI 10.1186/1475-2867-13-59
   Mahalunkar S, 2019, INT J NANOMED, V14, P8285, DOI 10.2147/IJN.S215142
   Meir R, 2017, ACS NANO, V11, P11127, DOI 10.1021/acsnano.7b05299
   Miao L, 2017, CANCER RES, V77, P719, DOI 10.1158/0008-5472.CAN-16-0866
   Miao L, 2015, J CONTROL RELEASE, V217, P27, DOI 10.1016/j.jconrel.2015.08.027
   Milane L, 2011, NANOMED-NANOTECHNOL, V7, P435, DOI 10.1016/j.nano.2010.12.009
   Miller MA, 2015, SCI TRANSL MED, V7, P0, DOI 10.1126/scitranslmed.aac6522
   Mirshafiee V, 2013, CHEM COMMUN, V49, P2557, DOI 10.1039/c3cc37307j
   Moku G, 2019, CANCERS, V11, P0, DOI 10.3390/cancers11040491
   Mundra V, 2015, NANOMEDICINE-UK, V10, P2613, DOI 10.2217/nnm.15.111
   Muralidharan R, 2016, J NANOBIOTECHNOL, V14, P0, DOI 10.1186/s12951-016-0201-1
   Murphy GF, 2014, MOL ASPECTS MED, V39, P33, DOI 10.1016/j.mam.2013.10.003
   Nagayama S, 2007, INT J PHARM, V342, P215, DOI 10.1016/j.ijpharm.2007.04.036
   Nagayama S, 2007, INT J PHARMACEUT, V329, P192, DOI 10.1016/j.ijpharm.2006.08.025
   Ohshio Y, 2014, SCAND J IMMUNOL, V80, P408, DOI 10.1111/sji.12242
   Ohshio Y, 2015, CANCER SCI, V106, P134, DOI 10.1111/cas.12584
   Okur AC, 2016, COLLOID SURFACE B, V147, P191, DOI 10.1016/j.colsurfb.2016.08.005
   Pal R, 2016, INT IMMUNOPHARMACOL, V38, P332, DOI 10.1016/j.intimp.2016.06.006
   Palchetti S, 2017, COLLOID SURFACE B, V153, P263, DOI 10.1016/j.colsurfb.2017.02.037
   Parodi A, 2014, ACS NANO, V8, P9874, DOI 10.1021/nn502807n
   Partikel K, 2019, EUR J PHARM BIOPHARM, V141, P70, DOI 10.1016/j.ejpb.2019.05.006
   Perez-Medina C, 2016, NAT COMMUN, V7, P0, DOI 10.1038/ncomms11838
   Phillips E, 2014, SCI TRANSL MED, V6, P0, DOI 10.1126/scitranslmed.3009524
   Prakash S, 2020, PLANT PHYSIOL BIOCH, V146, P143, DOI 10.1016/j.plaphy.2019.10.036
   Prasad P, 2014, ACS NANO, V8, P3202, DOI 10.1021/nn405773r
   Raeesi V, 2016, NANOSCALE, V8, P12524, DOI 10.1039/c5nr08463f
   Ramanathan RK, 2017, CLIN CANCER RES, V23, P3638, DOI 10.1158/1078-0432.CCR-16-1990
   Ritz S, 2015, BIOMACROMOLECULES, V16, P1311, DOI 10.1021/acs.biomac.5b00108
   Rolny C, 2011, CANCER CELL, V19, P31, DOI 10.1016/j.ccr.2010.11.009
   Safavi-Sohi R, 2016, ACS APPL MATER INTER, V8, P22808, DOI 10.1021/acsami.6b05099
   Sakurai Y, 2016, MOL THER, V24, P2090, DOI 10.1038/mt.2016.178
   Salvati A, 2013, NAT NANOTECHNOL, V8, P137, DOI 10.1038/NNANO.2012.237
   Salzano G, 2011, INT J PHARMACEUT, V403, P292, DOI 10.1016/j.ijpharm.2010.10.046
   Sarkar SK, 2012, CURR BIOL, V22, P1047, DOI 10.1016/j.cub.2012.04.012
   Sartor O, 2003, UROLOGY, V61, P25, DOI 10.1016/S0090-4295(02)02396-8
   Sasaki K, 2019, SCI ADV, V5, P0, DOI 10.1126/sciadv.aaw6081
   Satterlee AB, 2017, THERANOSTICS, V7, P253, DOI 10.7150/thno.16681
   Sebak AA, 2018, INT J APP PHARM, V10, P6, DOI 10.22159/IJAP.2018V10I5.27568
   Sha LP, 2019, J COLLOID INTERF SCI, V535, P380, DOI 10.1016/j.jcis.2018.09.089
   Shahabi S, 2015, ACS APPL MATER INTER, V7, P26880, DOI 10.1021/acsami.5b09483
   Sherman MH, 2014, CELL, V159, P80, DOI 10.1016/j.cell.2014.08.007
   Silverman JA, 2013, CANCER CHEMOTH PHARM, V71, P555, DOI 10.1007/s00280-012-2042-4
   Slowing II, 2011, SMALL, V7, P1526, DOI 10.1002/smll.201002077
   Soe ZC, 2019, ASIAN J PHARM SCI, V14, P40, DOI 10.1016/j.ajps.2018.09.004
   Som A, 2016, NANOSCALE, V8, P12639, DOI 10.1039/c5nr06162h
   Song ML, 2016, ACS NANO, V10, P633, DOI 10.1021/acsnano.5b06779
   Srivastava I, 2020, SMALL METHODS, V4, P0, DOI 10.1002/smtd.202000099
   Stepien G, 2018, ACS APPL MATER INTER, V10, P4548, DOI 10.1021/acsami.7b18648
   Su GX, 2018, MOL PHARMACEUT, V15, P5019, DOI 10.1021/acs.molpharmaceut.8b00612
   Sulheim E, 2018, J CONTROL RELEASE, V279, P292, DOI 10.1016/j.jconrel.2018.04.026
   Sun CY, 2016, ANGEW CHEM INT EDIT, V55, P1010, DOI 10.1002/anie.201509507
   Sun XH, 2021, J CONTROL RELEASE, V329, P513, DOI 10.1016/j.jconrel.2020.09.004
   Sykes EA, 2016, P NATL ACAD SCI USA, V113, PE1142, DOI 10.1073/pnas.1521265113
   Tan T, 2019, NAT COMMUN, V10, P0, DOI 10.1038/s41467-019-11235-4
   Theek B, 2018, J CONTROL RELEASE, V282, P25, DOI 10.1016/j.jconrel.2018.05.002
   Theek B, 2016, J CONTROL RELEASE, V231, P77, DOI 10.1016/j.jconrel.2016.02.021
   Theek B, 2014, J CONTROL RELEASE, V182, P83, DOI 10.1016/j.jconrel.2014.03.007
   Thiele L, 2003, BIOMATERIALS, V24, P1409, DOI 10.1016/S0142-9612(02)00525-2
   Thomas S, 2011, J NANOMED NANOTECHNO, V2, P0
   Thorek DLJ, 2009, MOL IMAGING, V8, P221, DOI 10.2310/7290.2009.00021
   Tong X, 2016, THERANOSTICS, V6, P2039, DOI 10.7150/thno.17098
   van t Veer LJ, 2008, NATURE, V452, P564, DOI 10.1038/nature06915
   Visalakshan RM, 2020, SMALL, V16, P0, DOI 10.1002/smll.202000285
   Voigt J, 2014, P NATL ACAD SCI USA, V111, P2942, DOI 10.1073/pnas.1322356111
   Wang AH, 2019, ADV HEALTHC MATER, V8, P0, DOI 10.1002/adhm.201801123
   Wang F, 2020, BIOMATERIALS, V263, P0, DOI 10.1016/j.biomaterials.2020.120330
   Wang X, 2018, J COLLOID INTERF SCI, V525, P269, DOI 10.1016/j.jcis.2018.04.084
   Wang Y, 2017, BIOMATERIALS, V112, P153, DOI 10.1016/j.biomaterials.2016.09.034
   Weber C, 2018, ACTA BIOMATER, V76, P217, DOI 10.1016/j.actbio.2018.05.057
   Xia Pu, 2017, STEM CELL INVESTIG, V4, P87, DOI 10.21037/sci.2017.10.03
   Xiao K, 2011, BIOMATERIALS, V32, P3435, DOI 10.1016/j.biomaterials.2011.01.021
   Xiao W, 2018, INT J PHARMACEUT, V552, P328, DOI 10.1016/j.ijpharm.2018.10.011
   Xu J, 2013, MOL PHARMACEUT, V10, P2031, DOI 10.1021/mp400054e
   Xu JS, 2017, SCI REP-UK, V7, P0, DOI 10.1038/srep44908
   Yaari Z, 2016, NAT COMMUN, V7, P0, DOI 10.1038/ncomms13325
   Yamamoto S, 2017, J CONTROL RELEASE, V251, P1, DOI 10.1016/j.jconrel.2017.02.010
   Yan J, 2020, ULTRASOUND MED BIOL, V46, P359, DOI 10.1016/j.ultrasmedbio.2019.09.009
   Yang F, 2016, INT J BIOL SCI, V12, P1568, DOI 10.7150/ijbs.16874
   Yang HY, 2019, J CONTROL RELEASE, V301, P157, DOI 10.1016/j.jconrel.2019.03.019
   Yang W, 2009, BIOMATERIALS, V30, P5617, DOI 10.1016/j.biomaterials.2009.06.036
   Yang YK, 2013, J NANOBIOTECHNOL, V11, P0, DOI 10.1186/1477-3155-11-36
   Yoshikawa T, 2019, INT J PHARMACEUT, V565, P481, DOI 10.1016/j.ijpharm.2019.05.043
   Yu WY, 2010, PHARM RES-DORDR, V27, P1584, DOI 10.1007/s11095-010-0149-z
   Yuan MQ, 2016, DRUG DELIV, V23, P1171, DOI 10.3109/10717544.2015.1040527
   Zeng YB, 2018, ACTA PHARMACOL SIN, V39, P261, DOI 10.1038/aps.2017.166
   Zhai Z, 2020, DRUG DELIV, V27, P387, DOI 10.1080/10717544.2020.1731862
   Zhang D, 2018, BIOMATER SCI-UK, V6, P2360, DOI 10.1039/c8bm00548f
   Zhang FW, 2017, ACS NANO, V11, P8838, DOI 10.1021/acsnano.7b03003
   Zhang HJ, 2016, ONCOTARGETS THER, V9, P3001, DOI 10.2147/OTT.S105587
   Zhang L, 2015, ACS APPL MATER INTER, V7, P9691, DOI 10.1021/acsami.5b01473
   Zhang Z, 2019, NAT COMMUN, V10, P0, DOI 10.1038/s41467-019-11593-z
   Zhao JJ, 2015, J COLLOID INTERF SCI, V450, P396, DOI 10.1016/j.jcis.2015.03.019
   Zheng LY, 2020, J AM CHEM SOC, V142, P382, DOI 10.1021/jacs.9b11046
   Zhou LL, 2016, TUMOR BIOL, V37, P14235, DOI 10.1007/s13277-016-5293-6
   Ziani L, 2018, FRONT IMMUNOL, V9, P0, DOI 10.3389/fimmu.2018.00414
   Zuo ZQ, 2016, BIOMATERIALS, V82, P48, DOI 10.1016/j.biomaterials.2015.12.014
NR 189
TC 12
Z9 13
U1 2
U2 27
PU BENTHAM SCIENCE PUBL LTD
PI SHARJAH
PA EXECUTIVE STE Y-2, PO BOX 7917, SAIF ZONE, 1200 BR SHARJAH, U ARAB EMIRATES
SN 1389-2010
EI 1873-4316
J9 CURR PHARM BIOTECHNO
JI Curr. Pharm. Biotechnol.
PD JUN 15
PY 2021
VL 22
IS 11
BP 1444
EP 1465
DI 10.2174/1389201021666201211103856
PG 22
WC Biochemistry & Molecular Biology; Pharmacology & Pharmacy
SC Biochemistry & Molecular Biology; Pharmacology & Pharmacy
GA TM8ZX
UT WOS:000675837000005
PM 33308126
DA 2023-09-23
ER

PT J
AU Dymicka-Piekarska, V
   Koper-Lenkiewicz, OM
   Zinczuk, J
   Kratz, E
   Kaminska, J
AF Dymicka-Piekarska, Violetta
   Koper-Lenkiewicz, Olga M.
   Zinczuk, Justyna
   Kratz, Ewa
   Kaminska, Joanna
TI Inflammatory cell-associated tumors. Not only macrophages (TAMs), fibroblasts (TAFs) and neutrophils (TANs) can infiltrate the tumor microenvironment. The unique role of tumor associated platelets (TAPs)
SO CANCER IMMUNOLOGY IMMUNOTHERAPY
LA English
DT Review
DE Tumor associated platelets (TAPs); Platelet activation; Cancer development; Tumor microenvironment
ID endothelial growth-factor; phase-ii trial; p-selectin; colorectal-cancer; hepatocellular-carcinoma; prostate-cancer; antiplatelet therapy; thrombin inhibitor; lung metastasis; immune-system
AB It is well known that various inflammatory cells infiltrate cancer cells. Next to TAMs (tumor-associated macrophages), TAFs (tumor-associated fibroblasts) and TANs (tumor-associated neutrophils) also platelets form the tumor microenvironment. Taking into account the role of platelets in the development of cancer, we have decided to introduce a new term: tumor associated platelets-TAPs. To the best of our knowledge, thus far this terminology has not been employed by anyone. Platelets are the first to appear at the site of the inflammatory process that accompanies cancer development. Within the first few hours from the start of the colonization of cancer cells platelet-tumor aggregates are responsible for neutrophils recruitment, and further release a number of factors associated with tumor growth, metastasis and neoangiogenesis. On the other hand, it also has been indicated that factors delivered from platelets can induce a cytotoxic effect on the proliferating neoplastic cells, and even enhance apoptosis. Undoubtedly, TAPs' role seems to be more complex when compared to tumor associated neutrophils and macrophages, which do not allow for their division into TAP P1 and TAP P2, as in the case of TANs and TAMs. In this review we discuss the role of TAPs as an important element of tumor invasiveness and as a potentially new therapeutic target to prevent cancer development. Nevertheless, better exploring the interactions between platelets and tumor cells could help in the formulation of new therapeutic goals that support or improve the effectiveness of cancer treatment.
C1 [Dymicka-Piekarska, Violetta; Koper-Lenkiewicz, Olga M.; Zinczuk, Justyna; Kaminska, Joanna] Med Univ Bialystok, Dept Clin Lab Diagnost, Waszyngtona 15A, PL-15269 Bialystok, Poland.
   [Kratz, Ewa] Wroclaw Med Univ, Fac Pharm, Dept Lab Diagnost, Borowska St 211A, PL-50556 Wroclaw, Poland.
C3 Medical University of Bialystok; Wroclaw Medical University
RP Dymicka-Piekarska, V; Kaminska, J (通讯作者)，Med Univ Bialystok, Dept Clin Lab Diagnost, Waszyngtona 15A, PL-15269 Bialystok, Poland.
EM piekarskav@yahoo.com; o.koper@wp.pl; justyna.zinczuk@umb.edu.pl; ewa.kratz@umed.wroc.pl; joanna.kaminska@umb.edu.pl
CR Amirkhosravi A, 2003, THROMB HAEMOSTASIS, V90, P549, DOI 10.1160/TH03-02-0102
   Amo L, 2014, FRONT ONCOL, V4, P0, DOI 10.3389/fonc.2014.00245
   Asanuma K, 2004, ONCOLOGY-BASEL, V67, P166, DOI 10.1159/000081004
   Asanuma K, 2013, BREAST CANCER-TOKYO, V20, P241, DOI 10.1007/s12282-012-0334-5
   Balkwill F, 2004, NAT REV CANCER, V4, P540, DOI 10.1038/nrc1388
   Ballerini P, 2018, FRONT PHARMACOL, V9, P0, DOI 10.3389/fphar.2018.00066
   Bambace NM, 2011, J THROMB HAEMOST, V9, P237, DOI 10.1111/j.1538-7836.2010.04131.x
   Bambace NM, 2010, PLATELETS, V21, P85, DOI 10.3109/09537100903470298
   Baron JA, 2003, NEW ENGL J MED, V348, P891, DOI 10.1056/NEJMoa021735
   Battinelli EM, 2014, BLOOD, V123, P101, DOI 10.1182/blood-2013-02-485011
   Benamouzig R, 2012, GUT, V61, P472, DOI 10.1136/gutjnl-2011-300113corr1
   Benoy Ina, 2002, CLIN BREAST CANCER, V2, P311, DOI 10.3816/CBC.2002.n.008
   Bertagnolli MM, 2006, NEW ENGL J MED, V355, P873, DOI 10.1056/NEJMoa061355
   Biswas S, 2007, J CLIN INVEST, V117, P1305, DOI 10.1172/JCI30740
   Brigati C, 2002, CLIN EXP METASTAS, V19, P247, DOI 10.1023/A:1015587423262
   Camerer E, 2004, BLOOD, V104, P397, DOI 10.1182/blood-2004-02-0434
   Cedervall J, 2018, THROMB RES, V164, PS148, DOI 10.1016/j.thromres.2018.01.049
   Cedervall J, 2015, CANCER RES, V75, P2653, DOI 10.1158/0008-5472.CAN-14-3299
   Chandramohan V, 2013, INT J CANCER, V132, P2339, DOI 10.1002/ijc.27919
   Chang YW, 2015, ONCOTARGET, V6, P42733, DOI 10.18632/oncotarget.5811
   Chanmee T, 2014, CANCERS, V6, P1670, DOI 10.3390/cancers6031670
   Cheung LSL, 2011, PHYS BIOL, V8, P0, DOI 10.1088/1478-3975/8/1/015013
   Cho MS, 2017, BLOOD, V130, P1235, DOI 10.1182/blood-2017-02-769893
   Choe KS, 2012, J CLIN ONCOL, V30, P3540, DOI 10.1200/JCO.2011.41.0308
   Choi N, 2009, J UNDERGRAD LIFE SCI, V0, P0
   Cooke NM, 2015, BMC CANCER, V15, P0, DOI 10.1186/s12885-015-1634-x
   Damiano BP, 2003, CARDIOVASC DRUG REV, V21, P313
   de Visser KE, 2006, NAT REV CANCER, V6, P24, DOI 10.1038/nrc1782
   Deutsch VR, 2006, BRIT J HAEMATOL, V134, P453, DOI 10.1111/j.1365-2141.2006.06215.x
   Donati MB, 2001, ACTA HAEMATOL-BASEL, V106, P18, DOI 10.1159/000046585
   Drew DA, 2017, TRIALS, V18, P0, DOI 10.1186/s13063-016-1744-z
   DVORAK HF, 1986, NEW ENGL J MED, V315, P1650
   Dwyer AR, 2017, CANCERS, V9, P0, DOI 10.3390/cancers9060068
   Dymicka-Piekarska V, 2009, THROMB RES, V124, P80, DOI 10.1016/j.thromres.2008.11.021
   Dymicka-Piekarska V, 2012, THROMB RES, V129, PE47, DOI 10.1016/j.thromres.2011.12.004
   Erpenbeck L, 2010, J INVEST DERMATOL, V130, P576, DOI 10.1038/jid.2009.278
   Etulain J, 2015, PLATELETS, V26, P799, DOI 10.3109/09537104.2015.1051953
   Ferroni P, 2006, ONCOLOGY-BASEL, V71, P176, DOI 10.1159/000106072
   Fridlender ZG, 2012, CARCINOGENESIS, V33, P949, DOI 10.1093/carcin/bgs123
   Galdiero MR, 2013, J CELL PHYSIOL, V228, P1404, DOI 10.1002/jcp.24260
   Gallicchio L, 2006, CANCER-AM CANCER SOC, V106, P1443, DOI 10.1002/cncr.21763
   Rodriguez LAG, 2017, BMC CANCER, V17, P0, DOI 10.1186/s12885-017-3594-9
   Gareau AJ, 2018, CLIN EXP METASTAS, V35, P25, DOI 10.1007/s10585-018-9874-1
   Gebremeskel S, 2015, INT J CANCER, V136, P234, DOI 10.1002/ijc.28947
   George D, 2003, ADV EXP MED BIOL, V532, P141
   George ML, 2000, CLIN CANCER RES, V6, P3147
   Gil-Bernabe AM, 2012, BLOOD, V119, P3164, DOI 10.1182/blood-2011-08-376426
   Goertz L, 2016, ONCOTARGET, V7, P68527, DOI 10.18632/oncotarget.11832
   Gomes AM, 2015, GLYCOBIOLOGY, V25, P386, DOI 10.1093/glycob/cwu119
   Guillem-Llobat P, 2016, ONCOTARGET, V7, P32462, DOI 10.18632/oncotarget.8655
   Haemmerle M, 2018, CANCER CELL, V33, P965, DOI 10.1016/j.ccell.2018.03.002
   Harrison Claire N, 2005, HEMATOLOGY AM SOC HEMATOL EDUC PROGRAM, V0, P409
   Heinmoller E, 1996, J CANCER RES CLIN, V122, P735, DOI 10.1007/BF01209121
   Herbert Jean-Marc, 2003, SEMIN VASC MED, V3, P113
   Hoffmann JJML, 2014, CLIN CHEM LAB MED, V52, P1107, DOI 10.1515/cclm-2014-0165
   Holmes CE, 2008, CLIN CANCER RES, V14, P3070, DOI 10.1158/1078-0432.CCR-07-4640
   Holmes CE, 2016, PLATELETS, V27, P703, DOI 10.3109/09537104.2016.1171302
   Holmes MD, 2010, J CLIN ONCOL, V28, P1467, DOI 10.1200/JCO.2009.22.7918
   Huang JP, 2012, BLOOD, V120, P3030, DOI 10.1182/blood-2012-05-427799
   Ishigami S, 2003, ANTICANCER RES, V23, P4079
   Italiano JE, 2008, BLOOD, V111, P1227, DOI 10.1182/blood-2007-09-113837
   Jabeen S, 2019, ONCOIMMUNOLOGY, V8, P0, DOI 10.1080/2162402X.2018.1537691
   Jacobs CD, 2014, CANCER BIOL THER, V15, P699, DOI 10.4161/cbt.28554
   Jain S, 2009, J THROMB HAEMOST, V7, P1713, DOI 10.1111/j.1538-7836.2009.03559.x
   Ji YL, 2015, PLATELETS, V26, P138, DOI 10.3109/09537104.2014.888547
   Jin JG, 2002, BLOOD, V99, P193, DOI 10.1182/blood.V99.1.193
   Kalluri R, 2006, NAT REV CANCER, V6, P392, DOI 10.1038/nrc1877
   Kaminska J, 2016, POL ARCH MED WEWN, V126, P321, DOI 10.20452/pamw.3427
   Kaplan RN, 2005, NATURE, V438, P820, DOI 10.1038/nature04186
   Karachaliou N, 2015, TRANSL LUNG CANCER R, V4, P713, DOI 10.3978/j.issn.2218-6751.2015.10.09
   Kaser A, 2001, BLOOD, V98, P2720, DOI 10.1182/blood.V98.9.2720
   Kato Y, 2008, CANCER SCI, V99, P54, DOI 10.1111/j.1349-7006.2007.00634.x
   Kawamura M, 2012, EUR J CANCER, V48, P2244, DOI 10.1016/j.ejca.2011.11.032
   Kim SJ, 2004, JPN J CLIN ONCOL, V34, P184, DOI 10.1093/jjco/hyh039
   Kisucka J, 2006, P NATL ACAD SCI USA, V103, P855, DOI 10.1073/pnas.0510412103
   Koper OM, 2018, IRISH J MED SCI, V187, P767, DOI 10.1007/s11845-017-1695-8
   Kopp HG, 2009, CANCER RES, V69, P7775, DOI 10.1158/0008-5472.CAN-09-2123
   Korniluk A, 2019, MEDIAT INFLAMM, V2019, P0, DOI 10.1155/2019/9213074
   Korniluk A, 2014, TUMOR BIOL, V35, P9447, DOI 10.1007/s13277-014-2407-x
   Labelle M, 2014, P NATL ACAD SCI USA, V111, PE3053, DOI 10.1073/pnas.1411082111
   Labelle M, 2011, CANCER CELL, V20, P576, DOI 10.1016/j.ccr.2011.09.009
   Laubli H, 2009, BLOOD, V114, P4583, DOI 10.1182/blood-2008-10-186585
   Lavergne M, 2017, CANCERS, V9, P0, DOI 10.3390/cancers9100133
   Lee PC, 2016, ANN SURG ONCOL, V23, PS874, DOI 10.1245/s10434-016-5520-9
   Lin WW, 2007, J CLIN INVEST, V117, P1175, DOI 10.1172/JCI31537
   Liu YH, 2018, WORLD J GASTROENTERO, V24, P1181, DOI 10.3748/wjg.v24.i11.1181
   Lonsdorf AS, 2012, J BIOL CHEM, V287, P2168, DOI 10.1074/jbc.M111.269811
   Lowe KL, 2012, THROMB RES, V129, PS30, DOI 10.1016/S0049-3848(12)70013-0
   Lu Q, 2015, ONCOL REP, V33, P1358, DOI 10.3892/or.2015.3717
   Ludwig RJ, 2004, CANCER RES, V64, P2743, DOI 10.1158/0008-5472.CAN-03-1054
   Ma L, 2005, P NATL ACAD SCI USA, V102, P216, DOI 10.1073/pnas.0406682102
   Mah-Becherel MCM, 2002, BRIT J CANCER, V86, P803, DOI 10.1038/sj/bjc/6600142
   McCarty OJT, 2000, BLOOD, V96, P1789, DOI 10.1182/blood.V96.5.1789.h8001789_1789_1797
   McNicol Archibald, 2008, CARDIOVASCULAR & HEMATOLOGICAL DISORDERS - DRUG TARGETS, V8, P99, DOI 10.2174/187152908784533739
   Melnikova VO, 2009, J BIOL CHEM, V284, P28845, DOI 10.1074/jbc.M109.042150
   Menter DG, 2014, CANCER METAST REV, V33, P231, DOI 10.1007/s10555-014-9498-0
   Menter DG, 2010, CLIN CANCER RES, V16, P1384, DOI 10.1158/1078-0432.CCR-09-0788
   Mezouar S, 2015, INT J CANCER, V136, P462, DOI 10.1002/ijc.28997
   Mitrugno A, 2017, AM J PHYSIOL-CELL PH, V312, PC176, DOI 10.1152/ajpcell.00196.2016
   Nakamura Y, 2008, ANN SURG ONCOL, V15, P2129, DOI 10.1245/s10434-008-9943-9
   Nieman MT, 2010, THROMB HAEMOSTASIS, V104, P1044, DOI 10.1160/TH09-08-0570
   Niers TMH, 2007, MECH HEPARIN INDUCED, V0, P0
   Olsson AK, 2018, PLATELETS, V29, P569, DOI 10.1080/09537104.2018.1453059
   Ono M, 2008, CANCER SCI, V99, P1501, DOI 10.1111/j.1349-7006.2008.00853.x
   Ottaiano TF, 2017, BIOCHIMIE, V135, P72, DOI 10.1016/j.biochi.2017.01.010
   Pardali K, 2007, BBA-REV CANCER, V1775, P21, DOI 10.1016/j.bbcan.2006.06.004
   Piskor BM, 2018, FOLIA HISTOCHEM CYTO, V56, P106, DOI 10.5603/FHC.a2018.0011
   Plantureux L, 2020, CANCER RES, V80, P291, DOI 10.1158/0008-5472.CAN-19-1181
   Plantureux L, 2018, CANCERS, V10, P0, DOI 10.3390/cancers10110441
   Pruthi RS, 2006, CLIN CANCER RES, V12, P2172, DOI 10.1158/1078-0432.CCR-05-2067
   Qi YX, 2018, J HEMATOL ONCOL, V11, P0, DOI 10.1186/s13045-018-0659-4
   Qian BZ, 2011, NATURE, V475, P222, DOI 10.1038/nature10138
   Raab S, 2013, BLOOD, V122, P0
   Rachidi S, 2017, SCI IMMUNOL, V2, P0, DOI 10.1126/sciimmunol.aai7911
   Radomski A, 2002, BRIT J PHARMACOL, V137, P1330, DOI 10.1038/sj.bjp.0704936
   Rahman M, 2012, INFLAMM RES, V61, P571, DOI 10.1007/s00011-012-0446-6
   Raiha Meri R, 2018, CHRONIC DIS TRANSL MED, V4, P156, DOI 10.1016/j.cdtm.2018.07.001
   Riedl J, 2014, HAMOSTASEOLOGIE, V34, P54, DOI 10.5482/HAMO-13-10-0054
   Roop RP, 2013, CLIN BREAST CANCER, V13, P409, DOI 10.1016/j.clbc.2013.08.006
   Rothwell PM, 2012, LANCET, V379, P1591, DOI 10.1016/S0140-6736(12)60209-8
   Rothwell PM, 2011, LANCET, V377, P31, DOI 10.1016/S0140-6736(10)62110-1
   Rothwell PM, 2010, LANCET, V376, P1741, DOI 10.1016/S0140-6736(10)61543-7
   Sandler RS, 2003, EUR J GASTROEN HEPAT, V15, P579, DOI 10.1097/00042737-200305000-00032
   Schlesinger M, 2018, J HEMATOL ONCOL, V11, P0, DOI 10.1186/s13045-018-0669-2
   Schumacher D, 2013, CANCER CELL, V24, P130, DOI 10.1016/j.ccr.2013.05.008
   Seizer P, 2013, THROMB HAEMOSTASIS, V110, P903, DOI 10.1160/TH13-02-0113
   Serebruany VL, 2015, THROMB HAEMOSTASIS, V114, P1104, DOI 10.1160/TH15-01-0077
   Shiao J, 2017, BREAST CANCER RES TR, V161, P463, DOI 10.1007/s10549-016-4081-8
   Shirai T, 2017, J THROMB HAEMOST, V15, P513, DOI 10.1111/jth.13604
   Sica A, 2008, CANCER LETT, V267, P204, DOI 10.1016/j.canlet.2008.03.028
   Sierko E, 2004, SEMIN THROMB HEMOST, V30, P95
   Sierko E, 2007, SEMIN THROMB HEMOST, V33, P712, DOI 10.1055/s-2007-991540
   Slatore CG, 2009, CANCER EPIDEM BIOMAR, V18, P1203, DOI 10.1158/1055-9965.EPI-08-1110
   Solinas G, 2009, J LEUKOCYTE BIOL, V86, P1065, DOI 10.1189/jlb.0609385
   Stevenson JL, 2007, THROMB RES, V120, PS107, DOI 10.1016/S0049-3848(07)70138-X
   Stone RL, 2012, NEW ENGL J MED, V366, P610, DOI 10.1056/NEJMoa1110352
   Suzuki-Inoue K, 2011, J BIOCHEM, V150, P127, DOI 10.1093/jb/mvr079
   Trikha M, 2002, CANCER RES, V62, P2824
   Trinchieri G, 2011, ONCOLOGY-NY, V25, P418
   Uluckan O, 2008, J CELL BIOCHEM, V104, P1311, DOI 10.1002/jcb.21709
   Vad NM, 2014, TUMOR BIOL, V35, P4967, DOI 10.1007/s13277-014-1654-1
   Vianello F, 2016, CANCER MED-US, V5, P2886, DOI 10.1002/cam4.857
   Villares GJ, 2008, CANCER RES, V68, P9078, DOI 10.1158/0008-5472.CAN-08-2397
   Virchow R, 1972, ANN INTERN MED, V76, P157, DOI 10.7326/0003-4819-76-1-157_2
   von Bruhl ML, 2012, J EXP MED, V209, P819, DOI 10.1084/jem.20112322
   Wang C, 2002, TRANSFUSION, V42, P368, DOI 10.1046/j.1537-2995.2002.00040.x
   Wang SK, 2018, INT J MOL SCI, V19, P0, DOI 10.3390/ijms19041246
   Wang YH, 2013, PLOS ONE, V8, P0, DOI 10.1371/journal.pone.0080780
   Wang YH, 2017, BIOMARK MED, V11, P195, DOI 10.2217/bmm-2016-0214
   Wojtukiewicz MZ, 2017, CANCER METAST REV, V36, P305, DOI 10.1007/s10555-017-9683-z
   Wojtukiewicz MZ, 2017, CANCER METAST REV, V36, P249, DOI 10.1007/s10555-017-9673-1
   Wojtukiewicz MZ, 2016, CANCER METAST REV, V35, P213, DOI 10.1007/s10555-016-9626-0
   Xu MQ, 2019, BMC CANCER, V19, P0, DOI 10.1186/s12885-019-5808-9
   Xu XR, 2018, BLOOD, V131, P1777, DOI 10.1182/blood-2017-05-743187
   Yamahata H, 2002, INT J ONCOL, V20, P921
   Yang L, 2017, J HEMATOL ONCOL, V10, P0, DOI 10.1186/s13045-017-0430-2
   Yu Y, 2002, J CANCER RES CLIN, V128, P283, DOI 10.1007/s00432-002-0325-6
   Yuan L, 2015, MOL MED REP, V11, P2449, DOI 10.3892/mmr.2014.3082
   Zhang RF, 2016, ONCOTARGET, V7, P60609, DOI 10.18632/oncotarget.11300
   Zhao LL, 2013, PLATELETS, V24, P637, DOI 10.3109/09537104.2012.754417
   Zinczuk J, 2020, CANCERS, V12, P0, DOI 10.3390/cancers12061636
NR 161
TC 17
Z9 19
U1 2
U2 14
PU SPRINGER
PI NEW YORK
PA ONE NEW YORK PLAZA, SUITE 4600, NEW YORK, NY, UNITED STATES
SN 0340-7004
EI 1432-0851
J9 CANCER IMMUNOL IMMUN
JI Cancer Immunol. Immunother.
PD JUN 15
PY 2021
VL 70
IS 6
BP 1497
EP 1510
DI 10.1007/s00262-020-02758-7
EA NOV 2020
PG 14
WC Oncology; Immunology
SC Oncology; Immunology
GA SF9RL
UT WOS:000585050300002
PM 33146401
DA 2023-09-23
ER

PT J
AU Zhang, YS
   Elechalawar, CK
   Hossen, MN
   Francek, ER
   Dey, A
   Wilhelm, S
   Bhattacharya, R
   Mukherjee, P
AF Zhang, Yushan
   Elechalawar, Chandra Kumar
   Hossen, Md Nazir
   Francek, Emmy R.
   Dey, Anindya
   Wilhelm, Stefan
   Bhattacharya, Resham
   Mukherjee, Priyabrata
TI Gold nanoparticles inhibit activation of cancer-associated fibroblasts by disrupting communication from tumor and microenvironmental cells
SO BIOACTIVE MATERIALS
LA English
DT Article
DE Gold nanoparticle (GNP); Cancer-associated fibroblast (CAF); Tumor microenvironment (TME); Fibroblast activation; Morphology; Migration
ID cardiac fibrosis; stroma
AB Cancer-associated fibroblasts (CAFs) are a major constituent of the tumor microenvironment (TME) and an important contributor to cancer progression and therapeutic resistance. Regulation of CAF activation is a promising strategy to influence cancer outcomes. Here, we report that ovarian cancer cells (OCs) and TME cells promote the activation of ovarian CAFs, whereas gold nanoparticles (GNPs) of 20 nm in diameter inhibit the activation, as demonstrated by the changes in cell morphology, migration, and molecular markers. GNPs exert the effect by altering the levels of multiple fibroblast activation or inactivation proteins, such as TGF-beta 1, PDGF, uPA and TSP1, secreted by OCs and TME cells. Thus, GNPs represent a potential tool to help understand multicellular communications existing in the TME as well as devise strategies to disrupt the communication.
C1 [Zhang, Yushan; Elechalawar, Chandra Kumar; Hossen, Md Nazir; Mukherjee, Priyabrata] Univ Oklahoma, Dept Pathol, Hlth Sci Ctr, Oklahoma City, OK 73104 USA.
   [Zhang, Yushan; Elechalawar, Chandra Kumar; Hossen, Md Nazir; Dey, Anindya; Wilhelm, Stefan; Bhattacharya, Resham; Mukherjee, Priyabrata] Univ Oklahoma, Peggy & Charles Stephenson Canc Ctr, Hlth Sci Ctr, Oklahoma City, OK 73104 USA.
   [Francek, Emmy R.; Wilhelm, Stefan] Univ Oklahoma, Stephenson Sch Biomed Engn, Norman, OK 73019 USA.
   [Dey, Anindya; Bhattacharya, Resham] Univ Oklahoma, Dept Obstet & Gynecol, Hlth Sci Ctr, Oklahoma City, OK 73104 USA.
   [Wilhelm, Stefan] Inst Biomed Engn Sci & Technol IBEST, Norman, OK 73019 USA.
C3 University of Oklahoma System; University of Oklahoma Health Sciences Center; University of Oklahoma System; University of Oklahoma Health Sciences Center; University of Oklahoma System; University of Oklahoma - Norman; University of Oklahoma System; University of Oklahoma Health Sciences Center
RP Mukherjee, P (通讯作者)，975 NE 10th St,BRC-1409B, Oklahoma City, OK 73104 USA.
EM Priyabrata-Mukherjee@ouhsc.edu
FU National Institutes of Health [CA220237, CA136494, CA213278, HL120585]; Peggy and Charles Stephenson Cancer Center at the University of Oklahoma Health Sciences Center; Institutional Development Award (IDeA) from the National Institute of General Medical Sciences of the NIH [P20 GM103639]; NCI Cancer Center Support Grant [P30CA225520]
CR Arvizo RR, 2013, P NATL ACAD SCI USA, V110, P6700, DOI 10.1073/pnas.1214547110
   Arvizo RR, 2012, CHEM SOC REV, V41, P2943, DOI 10.1039/c2cs15355f
   Arvizo RR, 2011, NANOMED-NANOTECHNOL, V7, P580, DOI 10.1016/j.nano.2011.01.011
   Bao QK, 2020, ELIFE, V9, P0, DOI 10.7554/eLife.49923
   Cabuzu D, 2015, CURR TOP MED CHEM, V15, P1605
   Chen PP, 2014, PLOS ONE, V9, P0, DOI 10.1371/journal.pone.0103587
   Ciavarella S, 2017, BMC CANCER, V17, P0, DOI 10.1186/s12885-017-3183-y
   Dakin SG, 2017, ARTHRITIS RES THER, V19, P0, DOI 10.1186/s13075-016-1218-4
   Ghosh AK, 2012, J CELL PHYSIOL, V227, P493, DOI 10.1002/jcp.22783
   Hossen MN, 2019, ACS APPL MATER INTER, V11, P26060, DOI 10.1021/acsami.9b03313
   Huang C, 2018, CELL MOL LIFE SCI, V75, P3423, DOI 10.1007/s00018-018-2803-2
   Kalluri R, 2016, NAT REV CANCER, V16, P582, DOI 10.1038/nrc.2016.73
   Kobayashi H, 2019, NAT REV GASTRO HEPAT, V16, P282, DOI 10.1038/s41575-019-0115-0
   Koliaraki V, 2020, J EXP MED, V217, P0, DOI 10.1084/jem.20190457
   Kuzet SE, 2016, CELL TISSUE RES, V365, P607, DOI 10.1007/s00441-016-2467-x
   Leask A, 2010, CIRC RES, V106, P1675, DOI 10.1161/CIRCRESAHA.110.217737
   Mahmoudi M, 2016, NANO TODAY, V11, P817, DOI 10.1016/j.nantod.2016.10.005
   Martinez-Martinez E, 2014, J HYPERTENS, V32, P1104, DOI 10.1097/HJH.0000000000000149
   Marudamuthu AS, 2015, J BIOL CHEM, V290, P9428, DOI 10.1074/jbc.M114.601815
   Nurmik M, 2020, INT J CANCER, V146, P895, DOI 10.1002/ijc.32193
   Saha S, 2016, ACS NANO, V10, P10636, DOI 10.1021/acsnano.6b02231
   Tsuyada A, 2012, CANCER RES, V72, P2768, DOI 10.1158/0008-5472.CAN-11-3567
   Valkenburg KC, 2018, NAT REV CLIN ONCOL, V15, P366, DOI 10.1038/s41571-018-0007-1
   van der Kroef M, 2020, J AUTOIMMUN, V111, P0, DOI 10.1016/j.jaut.2020.102444
   Wu MP, 2008, CARCINOGENESIS, V29, P1115, DOI 10.1093/carcin/bgn077
   Zhang YS, 2019, BIOCONJUGATE CHEM, V30, P1724, DOI 10.1021/acs.bioconjchem.9b00262
NR 26
TC 25
Z9 25
U1 4
U2 49
PU KEAI PUBLISHING LTD
PI BEIJING
PA 16 DONGHUANGCHENGGEN NORTH ST, BEIJING, DONGHENG DISTRICT 100717, PEOPLES R CHINA
SN 
EI 2452-199X
J9 BIOACT MATER
JI Bioact. Mater.
PD FEB 15
PY 2021
VL 6
IS 2
BP 326
EP 332
DI 10.1016/j.bioactmat.2020.08.009
PG 7
WC Engineering, Biomedical; Materials Science, Biomaterials
SC Engineering; Materials Science
GA PA0ZL
UT WOS:000595346000003
PM 32954051
DA 2023-09-23
ER

PT J
AU Louis, C
   Edeline, J
   Coulouarn, C
AF Louis, Corentin
   Edeline, Julien
   Coulouarn, Cedric
TI Targeting the tumor microenvironment in cholangiocarcinoma: implications for therapy
SO EXPERT OPINION ON THERAPEUTIC TARGETS
LA English
DT Review
DE Angiogenesis; cancer-associated fibroblast; cholangiocarcinoma; combined therapy; extracellular matrix; immunotherapy; stroma; therapeutic targets; transcriptomics; tumor microenvironment
ID cancer-associated fibroblasts; intrahepatic cholangiocarcinoma; clinical-implications; chemotherapy; macrophages; expression
AB Introduction: Cholangiocarcinoma (CCA) is a rare, deadly cancer that is characterized by an abundant desmoplastic stroma. Late diagnoses and limited available effective treatments are major problems with this malignancy. Targeting of the tumor microenvironment (TME) has emerged as a potential therapeutic strategy. Areas covered: In this review, we describe the role of the various compartments of the TME in CCA and focus on the preclinical rationale for the development of innovative therapies. Relevant literature was identified by a PubMed search covering the last decade (2010-2020). Expert opinion: Low efficacy of surgery and cytotoxic chemotherapy emphasizes the need for new therapeutic strategies and companion biomarkers. Single-cell RNA sequencing of the stroma is yielding a critical functional characterization of TME in CCA and is paving the way for immunotherapies and cancer-associated fibroblast and extracellular matrix-oriented treatments. We believe that the development of treatments targeting the components of the TME will produce the best results if in combination with cytotoxic chemotherapy. Biomarkers should be developed to define the patient population of interest for each combination strategy.
C1 [Louis, Corentin; Edeline, Julien; Coulouarn, Cedric] Univ Rennes 1, INSERM, COSS Chem Oncogenesis Stress Signaling, UMR S 1242,Ctr Lutte Canc Eugene Marquis, Rennes, France.
C3 Institut National de la Sante et de la Recherche Medicale (Inserm); UNICANCER; Centre Eugene Marquis; Universite de Rennes
RP Coulouarn, C (通讯作者)，Ctr Lutte Canc Eugene Marquis, Chem Oncogenesis Stress Signaling COSS, INSERM, UMR S 1242, Rue Bataille Flandres Dunkerque,Bat D, F-35042 Rennes, France.
EM cedric.coulouarn@inserm.fr
FU Inserm, Universite de Rennes 1; ITMO Cancer AVIESAN (Alliance Nationale pour les Sciences de la Vie et de la Sante) dans le cadre du Plan cancer (Non-coding RNA in cancerology: fundamental to translational); Ligue Contre le Cancer [CD35, CD22, CD49, CD85]; Universite de Rennes 1; COST Association [CA18122]
CR Asahi Y, 2020, SURG TODAY, V50, P931, DOI 10.1007/s00595-020-01967-y
   Atanasov Georgi, 2018, ONCOTARGET, V9, P29921, DOI 10.18632/oncotarget.25699
   Badalamenti G, 2019, CELL IMMUNOL, V343, P0, DOI 10.1016/j.cellimm.2018.01.013
   Banales JM, 2020, NAT REV GASTRO HEPAT, V17, P557, DOI 10.1038/s41575-020-0310-z
   Binnewies M, 2018, NAT MED, V24, P541, DOI 10.1038/s41591-018-0014-x
   Bridgewater J, 2014, J HEPATOL, V60, P1268, DOI 10.1016/j.jhep.2014.01.021
   Cadamuro M, 2019, J HEPATOL, V70, P700, DOI 10.1016/j.jhep.2018.12.004
   Carpino G, 2019, CLIN PROTEOM, V16, P0, DOI 10.1186/s12014-019-9257-x
   Chen DS, 2013, IMMUNITY, V39, P1, DOI 10.1016/j.immuni.2013.07.012
   Chiossone L, 2018, NAT REV IMMUNOL, V18, P671, DOI 10.1038/s41577-018-0061-z
   Cornillet M, 2019, GASTROENTEROLOGY, V157, P1067, DOI 10.1053/j.gastro.2019.06.023
   Demols A, 2020, ANN ONCOL, V31, P1169, DOI 10.1016/j.annonc.2020.05.018
   Engqvist H, 2019, BMC CANCER, V19, P0, DOI 10.1186/s12885-019-6084-4
   Eriksen AC, 2018, INT J COLORECTAL DIS, V33, P1115, DOI 10.1007/s00384-018-3076-9
   Fabris L, 2020, J HEPATOL, V73, P1007, DOI 10.1016/j.jhep.2020.07.017
   Fabris L, 2020, SEMIN LIVER DIS, V40, P282, DOI 10.1055/s-0040-1705109
   Fabris L, 2021, HEPATOLOGY, V73, P75, DOI 10.1002/hep.31410
   Fabris L, 2019, LIVER INT, V39, P63, DOI 10.1111/liv.14098
   Fontugne J, 2017, ONCOTARGET, V8, P24644, DOI 10.18632/oncotarget.15602
   Fukuda Y, 2020, CANCER SCI, V111, P323, DOI 10.1111/cas.14267
   Fukurnura D, 2018, NAT REV CLIN ONCOL, V15, P325, DOI 10.1038/nrclinonc.2018.29
   Gentilini A, 2018, INT J MOL SCI, V19, P0, DOI 10.3390/ijms19102885
   Ghidini M, 2017, EUR J CANCER, V86, P158, DOI 10.1016/j.ejca.2017.09.005
   Goeppert B, 2013, BRIT J CANCER, V109, P2665, DOI 10.1038/bjc.2013.610
   Guedj N, 2021, MODERN PATHOL, V34, P408, DOI 10.1038/s41379-020-00656-y
   Hanahan D, 2012, CANCER CELL, V21, P309, DOI 10.1016/j.ccr.2012.02.022
   Henke E, 2020, FRONT MOL BIOSCI, V6, P0, DOI 10.3389/fmolb.2019.00160
   Hogdall D, 2018, TRENDS CANCER, V4, P239, DOI 10.1016/j.trecan.2018.01.007
   Job S, 2020, HEPATOLOGY, V72, P965, DOI 10.1002/hep.31092
   KAEMMERER E, 2020, DRUG DISCOV TODAY, V0, P0
   Kim Richard, 2018, ONCOTARGET, V9, P23366, DOI 10.18632/oncotarget.25163
   Kitano Y, 2020, ANN SURG ONCOL, V27, P599, DOI 10.1245/s10434-019-07701-4
   Kitano Y, 2018, BRIT J CANCER, V118, P171, DOI 10.1038/bjc.2017.401
   Kriegsmann M, 2019, BMC CANCER, V19, P0, DOI 10.1186/s12885-018-5254-0
   Lamarca A, 2020, J HEPATOL, V73, P170, DOI 10.1016/j.jhep.2020.03.007
   Lamarca A, 2020, CANCER TREAT REV, V84, P0, DOI 10.1016/j.ctrv.2019.101936
   Lapitz A, 2018, FRONT IMMUNOL, V9, P0, DOI 10.3389/fimmu.2018.02270
   Lim YJ, 2017, TARGET ONCOL, V12, P211, DOI 10.1007/s11523-016-0474-1
   Lin YL, 2019, NEOPLASIA, V21, P1133, DOI 10.1016/j.neo.2019.10.005
   Loeuillard E, 2020, J CLIN INVEST, V130, P5380, DOI 10.1172/JCI137110
   Loilome W, 2014, TUMOR BIOL, V35, P5357, DOI 10.1007/s13277-014-1698-2
   Lorusso G, 2020, FRONT ONCOL, V10, P0, DOI 10.3389/fonc.2020.01231
   Louis C, 2020, CURR OPIN GASTROEN, V36, P57, DOI 10.1097/MOG.0000000000000611
   Lu JC, 2019, THERANOSTICS, V9, P4678, DOI 10.7150/thno.36276
   Malka D, 2019, LANCET ONCOL, V20, P606, DOI 10.1016/S1470-2045(19)30022-1
   Manzanares MA, 2018, HEPATOL COMMUN, V2, P155, DOI 10.1002/hep4.1131
   Nicolas-Boluda A, 2020, ACS NANO, V14, P5738, DOI 10.1021/acsnano.0c00417
   Noy R, 2014, IMMUNITY, V41, P49, DOI 10.1016/j.immuni.2014.06.010
   Paillet J, 2020, CURR OPIN GASTROEN, V36, P70, DOI 10.1097/MOG.0000000000000613
   Phelip JM, 2019, DIGEST LIVER DIS, V51, P318, DOI 10.1016/j.dld.2018.11.018
   Primrose J, 2014, LANCET ONCOL, V15, P601, DOI 10.1016/S1470-2045(14)70105-6
   Raggi C, 2017, J HEPATOL, V66, P102, DOI 10.1016/j.jhep.2016.08.012
   Ramanathan RK, 2019, J CLIN ONCOL, V37, P1062, DOI 10.1200/JCO.18.01295
   Rizzo A, 2020, ANTICANCER RES, V40, P3013, DOI 10.21873/anticanres.14282
   Saha SK, 2016, ONCOLOGIST, V21, P594, DOI 10.1634/theoncologist.2015-0446
   Sia D, 2013, GASTROENTEROLOGY, V144, P829, DOI 10.1053/j.gastro.2013.01.001
   Subimerb C, 2010, MOL MED REP, V3, P597, DOI 10.3892/mmr_00000303
   Sulpice L, 2016, GENOM DATA, V7, P229, DOI 10.1016/j.gdata.2016.01.012
   Sulpice L, 2013, HEPATOLOGY, V58, P1992, DOI 10.1002/hep.26577
   Sun WJ, 2019, CANCER-AM CANCER SOC, V125, P902, DOI 10.1002/cncr.31872
   Thanee Malinee, 2015, ASIAN PAC J CANCER PREV, V16, P3043
   Thelen A, 2010, AM J GASTROENTEROL, V105, P1123, DOI 10.1038/ajg.2009.674
   Theocharis AD, 2016, ADV DRUG DELIVER REV, V97, P4, DOI 10.1016/j.addr.2015.11.001
   Ueno M, 2019, LANCET GASTROENTEROL, V4, P611, DOI 10.1016/S2468-1253(19)30086-X
   Valle J, 2010, NEW ENGL J MED, V362, P1273, DOI 10.1056/NEJMoa0908721
   Vangangelt KMH, 2020, INT J CANCER, V146, P2296, DOI 10.1002/ijc.32857
   Vaquero J, 2020, CURR OPIN GASTROEN, V36, P63, DOI 10.1097/MOG.0000000000000609
   Vaquero J, 2018, CLIN CANCER RES, V24, P4282, DOI 10.1158/1078-0432.CCR-17-3725
   Verlingue L, 2017, EUR J CANCER, V81, P161, DOI 10.1016/j.ejca.2017.05.006
   Viallard C, 2017, ANGIOGENESIS, V20, P409, DOI 10.1007/s10456-017-9562-9
   Vigano L, 2019, J GASTROINTEST SURG, V23, P2216, DOI 10.1007/s11605-019-04111-5
   Wadsworth CA, 2019, J CLIN EXP HEPATOL, V9, P171, DOI 10.1016/j.jceh.2018.06.521
   Waldman AD, 2020, NAT REV IMMUNOL, V20, P651, DOI 10.1038/s41577-020-0306-5
   Walter D, 2017, HISTOPATHOLOGY, V71, P383, DOI 10.1111/his.13238
   Xu G, 2019, FRONT ONCOL, V9, P0, DOI 10.3389/fonc.2019.00897
   Yamanaka T, 2020, BRIT J CANCER, V122, P986, DOI 10.1038/s41416-020-0744-7
   Yang XG, 2016, CANCER RES, V76, P4124, DOI 10.1158/0008-5472.CAN-15-2973
   Yuan LS, 2017, ONCOTARGET, V8, P70508, DOI 10.18632/oncotarget.19733
   Zeng JH, 2018, ONCOL LETT, V15, P8681, DOI 10.3892/ol.2018.8372
   Zhang M, 2020, J HEPATOL, V73, P1118, DOI 10.1016/j.jhep.2020.05.039
   Zhang XY, 2013, INT J MOL SCI, V14, P19605, DOI 10.3390/ijms141019605
   Zhang XF, 2017, HUM PATHOL, V65, P92, DOI 10.1016/j.humpath.2017.04.014
   Zhao K, 2020, EBIOMEDICINE, V61, P0, DOI 10.1016/j.ebiom.2020.103054
NR 83
TC 8
Z9 8
U1 0
U2 3
PU TAYLOR & FRANCIS LTD
PI ABINGDON
PA 2-4 PARK SQUARE, MILTON PARK, ABINGDON OR14 4RN, OXON, ENGLAND
SN 1472-8222
EI 1744-7631
J9 EXPERT OPIN THER TAR
JI Expert Opin. Ther. Targets
PD FEB 1
PY 2021
VL 25
IS 2
BP 153
EP 162
DI 10.1080/14728222.2021.1882998
EA FEB 2021
PG 10
WC Pharmacology & Pharmacy
SC Pharmacology & Pharmacy
GA RC2YE
UT WOS:000615860300001
PM 33502260
DA 2023-09-23
ER

PT J
AU Sawant, M
   Benamrouz-Vanneste, S
   Mouray, A
   Bouquet, P
   Gantois, N
   Creusy, C
   Duval, E
   Mihalache, A
   Gosset, P
   Chabe, M
   Hot, D
   Viscogliosi, E
   Certad, G
AF Sawant, Manasi
   Benamrouz-Vanneste, Sadia
   Mouray, Anthony
   Bouquet, Peggy
   Gantois, Nausicaa
   Creusy, Colette
   Duval, Erika
   Mihalache, Adriana
   Gosset, Pierre
   Chabe, Magali
   Hot, David
   Viscogliosi, Eric
   Certad, Gabriela
TI Persistent Cryptosporidium parvum Infection Leads to the Development of the Tumor Microenvironment in an Experimental Mouse Model: Results of a Microarray Approach
SO MICROORGANISMS
LA English
DT Article
DE Apicomplexa; Cryptosporidium; animal model; transcriptome; anti-microbial peptides; alpha-defensins; inflammation; tumor microenvironment; colon cancer
ID intestinal epithelial-cells; gene-expression; waterborne transmission; worldwide outbreaks; cancer; pcr; inflammation; neoplasia; children; pathway
AB Cryptosporidium spp. are enteric protozoa parasites that infect a variety of vertebrate hosts. These parasites are capable of inducing life-threatening gastrointestinal disease in immunocompromised individuals. With the rising epidemiological evidence of the occurrence of Cryptosporidium infections in humans with digestive cancer, the tumorigenic potential of the parasite has been speculated. In this regard, Cryptosporidium parvum has been reported to induce digestive adenocarcinoma in a rodent model of chronic cryptosporidiosis. However, the processes by which the parasite could induce this carcinogenesis are still unknown. Therefore, the transcriptomes of C. parvum infected ileo-cecal regions of mice developing tumors were analyzed in the current study. For the first time, downregulation of the expression of alpha-defensin, an anti-microbial target of the parasite in response to C. parvum infection was observed in the transformed tissues. This phenomenon has been speculated to be the result of resistance of C. parvum to the host defense through the upregulated expression of interferon gamma-stimulated genes. The inflammatory response generated as result of attenuated expression of anti-microbial peptides highlights the role of immune evasion in the C. parvum-induced tumorigenesis. The study has also succeeded in the characterization of the tumor microenvironment (TME) which is characterized by the presence of cancer associated fibroblasts, myeloid-derived suppressor cells, tumor-associated macrophages and extracellular matrix components. Identification of immune suppressor cells and accumulation of pro-inflammatory mediators speculates that chronic inflammation induced by persistent C. parvum infection assists in development of an immunosuppressive tumor microenvironment.
C1 [Sawant, Manasi; Benamrouz-Vanneste, Sadia; Gantois, Nausicaa; Chabe, Magali; Viscogliosi, Eric; Certad, Gabriela] Univ Lille, CHU Lille, Inst Pasteur Lille,CNRS, CIIL Ctr Infect & Immun Lille,U1019,UMR 9017, F-59000 Lille, France.
   [Benamrouz-Vanneste, Sadia] Univ Catholique Lille, Lab Ecol & Biodivers, Unite Smart & Sustainable Cities, F-59000 Lille, France.
   [Mouray, Anthony] Inst Pasteur, Plateforme Expt & Hautes Technol Anim, F-59000 Lille, France.
   [Mouray, Anthony; Bouquet, Peggy; Hot, David] Univ Lille, CHU Lille, Inst Pasteur Lille, INSERM,CNRS,US 41,UMS 2014 PLBS, F-59000 Lille, France.
   [Creusy, Colette; Duval, Erika; Mihalache, Adriana; Gosset, Pierre] Inst Catholic Lille GHICL, Serv Anat & Cytol Pathol, Grp Hop, F-59000 Lille, France.
   [Certad, Gabriela] Inst Catholic Lille, Delegat Rech Clin & Innovat, Grp Hop, F-59462 Lomme Les Lille, France.
C3 Le Reseau International des Instituts Pasteur (RIIP); Universite de Lille - ISITE; Institut Pasteur Lille; Universite de Lille; CHU Lille; Centre National de la Recherche Scientifique (CNRS); Universite Catholique de Lille; Le Reseau International des Instituts Pasteur (RIIP); Universite de Lille - ISITE; Institut Pasteur Lille; Le Reseau International des Instituts Pasteur (RIIP); Universite de Lille - ISITE; Institut Pasteur Lille; CHU Lille; Institut National de la Sante et de la Recherche Medicale (Inserm); Universite de Lille; Centre National de la Recherche Scientifique (CNRS)
RP Certad, G (通讯作者)，Univ Lille, CHU Lille, Inst Pasteur Lille,CNRS, CIIL Ctr Infect & Immun Lille,U1019,UMR 9017, F-59000 Lille, France.; Certad, G (通讯作者)，Inst Catholic Lille, Delegat Rech Clin & Innovat, Grp Hop, F-59462 Lomme Les Lille, France.
EM manasi.sawant@pasteur-lille.fr; sadia.benamrouz@univ-catholille.fr; mihalache.adriana@ghicl.net; Peggy.Bouquet@pasteur-lille.fr; nausicaa.gantois@pasteur-lille.fr; creusy.colette@ghicl.net; duval.erika@ghicl.net; mihalache.adriana@ghicl.net; gosset.pierre@ghicl.net; magali.chabe@univ-lille.fr; david.hot@pasteur-lille.fr; eric.viscogliosi@pasteur-lille.fr; gabriela.certad@pasteur-lille.fr
FU Centre National de la Recherche Scientifique; Institut National de la Sante et de la Recherche Medicale; Institut Pasteur of Lille; University of Lille; Centre Hospitalier Regional Universitaire de Lille (CHU); PhD fellowship from the University of Lille
CR ALEY SB, 1994, INFECT IMMUN, V62, P5397, DOI 10.1128/IAI.62.12.5397-5403.1994
   Baldursson S, 2011, WATER RES, V45, P6603, DOI 10.1016/j.watres.2011.10.013
   Barriga V, 2019, CANCERS, V11, P0, DOI 10.3390/cancers11081205
   Baydoun M, 2017, SCI REP-UK, V7, P0, DOI 10.1038/s41598-017-17304-2
   Benamrouz S, 2014, DIS MODEL MECH, V7, P693, DOI 10.1242/dmm.013292
   Benamrouz S, 2012, PLOS ONE, V7, P0, DOI 10.1371/journal.pone.0051232
   Boivin GP, 2003, GASTROENTEROLOGY, V124, P762, DOI 10.1053/gast.2003.50094
   Certad G, 2010, AM J TROP MED HYG, V82, P257, DOI 10.4269/ajtmh.2010.09-0309
   Certad Gabriela, 2007, INFECT AGENT CANCER, V2, P22, DOI 10.1186/1750-9378-2-22
   Chen XM, 2001, GASTROENTEROLOGY, V120, P1774, DOI 10.1053/gast.2001.24850
   Choudhry N, 2009, CELL MICROBIOL, V11, P1354, DOI 10.1111/j.1462-5822.2009.01336.x
   Currey N, 2019, CELL MOL GASTROENTER, V7, P819, DOI 10.1016/j.jcmgh.2019.01.009
   de Sablet T, 2016, CELL MICROBIOL, V18, P1871, DOI 10.1111/cmi.12632
   EBERHART CE, 1994, GASTROENTEROLOGY, V107, P1183, DOI 10.1016/0016-5085(94)90246-1
   Efstratiou A, 2017, WATER RES, V114, P14, DOI 10.1016/j.watres.2017.01.036
   Fang K, 2011, PHYSIOL GENOMICS, V43, P43, DOI 10.1152/physiolgenomics.00138.2010
   Ferguson SH, 2019, CELL MOL GASTROENTER, V8, P1, DOI 10.1016/j.jcmgh.2019.02.007
   Foltz C, 2017, SCI REP-UK, V7, P0, DOI 10.1038/s41598-017-05487-7
   Fu YJ, 2019, J EXP CLIN CANC RES, V38, P0, DOI 10.1186/s13046-019-1396-4
   Gargala G, 2008, PARASITE, V15, P275, DOI 10.1051/parasite/2008153275
   Guesdon W, 2015, J INFECT DIS, V212, P1332, DOI 10.1093/infdis/jiv206
   He W, 2021, MICROORGANISMS, V9, P0, DOI 10.3390/microorganisms9010151
   Heuberger C, 2021, IMMUNOLOGY, V162, P357, DOI 10.1111/imm.13270
   Hofman P, 2012, GUT MICROBES, V3, P176, DOI 10.4161/gmic.20288
   Ihaka R, 1996, J COMPUT GRAPH STAT, V5, P299, DOI 10.1080/10618600.1996.10474713
   Khalil IA, 2018, LANCET GLOB HEALTH, V6, PE758, DOI 10.1016/S2214-109X(18)30283-3
   Kopacz Z, 2019, FRONT CELL INFECT MI, V9, P0, DOI 10.3389/fcimb.2019.00035
   Kotloff KL, 2013, LANCET, V382, P209, DOI 10.1016/S0140-6736(13)60844-2
   Kramer A, 2014, BIOINFORMATICS, V30, P523, DOI 10.1093/bioinformatics/btt703
   Laurent F, 2017, INT J PARASITOL, V47, P711, DOI 10.1016/j.ijpara.2017.08.001
   Liu TL, 2018, FRONT MICROBIOL, V9, P0, DOI 10.3389/fmicb.2018.01409
   Livak KJ, 2001, METHODS, V25, P402, DOI 10.1006/meth.2001.1262
   Lonnstedt I, 2002, STAT SINICA, V12, P31
   Mary C, 2013, J CLIN MICROBIOL, V51, P2556, DOI 10.1128/JCM.03458-12
   McDonald V, 2006, CLIN EXP IMMUNOL, V145, P555, DOI 10.1111/j.1365-2249.2006.03159.x
   Ming ZP, 2018, PARASITOL RES, V117, P831, DOI 10.1007/s00436-018-5759-0
   Nagaraj S, 2008, CANCER RES, V68, P2561, DOI 10.1158/0008-5472.CAN-07-6229
   Nakamura K, 2020, FRONT IMMUNOL, V11, P0, DOI 10.3389/fimmu.2020.570296
   OHara SP, 2011, MICROBES INFECT, V13, P721, DOI 10.1016/j.micinf.2011.03.008
   Okhuysen PC, 1999, J INFECT DIS, V180, P1275, DOI 10.1086/315033
   Osman M, 2017, PLOS ONE, V12, P0, DOI 10.1371/journal.pone.0189422
   Peddareddigari VG, 2010, CANCER MICROENVIRON, V3, P149, DOI 10.1007/s12307-010-0038-3
   Pflugler S, 2020, COMMUN BIOL, V3, P0, DOI 10.1038/s42003-020-0989-y
   Ramirez NE, 2004, MICROBES INFECT, V6, P773, DOI 10.1016/j.micinf.2004.02.021
   Ricciardi M, 2015, BRIT J CANCER, V112, P1067, DOI 10.1038/bjc.2015.29
   Rowan Neil J, 2011, INT J MICROBIOL, V2011, P462832, DOI 10.1155/2011/462832
   Shebl FM, 2012, AIDS RES HUM RETROV, V28, P794, DOI 10.1089/aid.2011.0185
   Shurin MR, 2018, J CLIN INVEST, V128, P5209, DOI 10.1172/JCI124918
   Smyth Gordon K, 2003, METHODS MOL BIOL, V224, P111
   Solinas G, 2009, J LEUKOCYTE BIOL, V86, P1065, DOI 10.1189/jlb.0609385
   Spandidos A, 2010, NUCLEIC ACIDS RES, V38, PD792, DOI 10.1093/nar/gkp1005
   Spandidos A, 2008, BMC GENOMICS, V9, P0, DOI 10.1186/1471-2164-9-633
   Stolte M, 2003, VIRCHOWS ARCH, V442, P99, DOI 10.1007/s00428-002-0680-3
   Sulzyc-Bielicka V, 2018, PLOS ONE, V13, P0, DOI 10.1371/journal.pone.0195834
   Takahashi H, 2021, CANCERS, V13, P0, DOI 10.3390/cancers13061233
   Thomas Sterling, 2010, HUMAN GENOMICS, V4, P353
   Wang DZ, 2018, J CLIN INVEST, V128, P2732, DOI 10.1172/JCI97953
   Wang DZ, 2015, CARCINOGENESIS, V36, P1085, DOI 10.1093/carcin/bgv123
   Wang XW, 2003, NUCLEIC ACIDS RES, V31, P0, DOI 10.1093/nar/gng154
   Yan DW, 2010, BRIT J CANCER, V103, P961, DOI 10.1038/sj.bjc.6605870
   Yang YH, 2002, NUCLEIC ACIDS RES, V30, P0, DOI 10.1093/nar/30.4.e15
   Yoder JS, 2010, EXP PARASITOL, V124, P31, DOI 10.1016/j.exppara.2009.09.020
   Zhang N, 2020, J CANCER, V11, P3334, DOI 10.7150/jca.42393
NR 64
TC 2
Z9 2
U1 0
U2 2
PU MDPI
PI BASEL
PA ST ALBAN-ANLAGE 66, CH-4052 BASEL, SWITZERLAND
SN 
EI 2076-2607
J9 MICROORGANISMS
JI Microorganisms
PD DEC 15
PY 2021
VL 9
IS 12
BP 
EP 
DI 10.3390/microorganisms9122569
PG 23
WC Microbiology
SC Microbiology
GA XX5JL
UT WOS:000736331600001
PM 34946170
DA 2023-09-23
ER

PT J
AU Baker, AT
   Abuwarwar, MH
   Poly, L
   Wilkins, S
   Fletcher, AL
AF Baker, Alfie T.
   Abuwarwar, Mohammed H.
   Poly, Lylarath
   Wilkins, Simon
   Fletcher, Anne L.
TI Cancer-Associated Fibroblasts and T Cells: From Mechanisms to Outcomes
SO JOURNAL OF IMMUNOLOGY
LA English
DT Review
ID tertiary lymphoid structures; carcinoma-associated fibroblasts; activation protein-alpha; tumor-associated fibroblasts; stromal cells; poor-prognosis; colon-cancer; tgf-beta; colorectal-cancer; lung-cancer
AB Over the past decade, T cell immunotherapy has changed the face of cancer treatment, providing robust treatment options for several previously intractable cancers. Unfortunately, many epithelial tumors with high mortality rates respond poorly to immunotherapy, and an understanding of the key impediments is urgently required. Cancer-associated fibroblasts (CAFs) comprise the most frequent nonneoplastic cellular component in most solid tumors. Far from an inert scaffold, CAFs significantly influence tumor neogenesis, persistence, and metastasis and are emerging as a key player in immunotherapy resistance. In this review, we discuss the physical and chemical barriers that CAFs place between effector T cells and their tumor cell targets, and the therapies poised to target them.
C1 [Baker, Alfie T.; Abuwarwar, Mohammed H.; Poly, Lylarath; Fletcher, Anne L.] Monash Univ, Monash Biomed Discovery Inst, Dept Biochem & Mol Biol, Clayton, Vic 3800, Australia.
   [Wilkins, Simon] Cabrini Monash Univ, Cabrini Hosp, Dept Surg, Malvern, Vic 3144, Australia.
   [Wilkins, Simon] Monash Univ, Sch Publ Hlth & Prevent Med, Dept Epidemiol & Prevent Med, Melbourne, Vic 3004, Australia.
   [Fletcher, Anne L.] Univ Birmingham, Inst Immunol & Immunotherapy, Edgbaston B15 2TT, England.
C3 Monash University; Cabrini Health; Monash University; Monash University; University of Birmingham
RP Fletcher, AL (通讯作者)，Monash Univ, Monash Biomed Discovery Inst, 15 Innovat Walk, Clayton, Vic 3800, Australia.
EM anne.l.fletcher@monash.edu
FU Monash Graduate Scholarship; Monash Fellowship; Saudi Arabian Cultural Mission; Ministry of Education, Saudi Arabia; Cabrini Foundation Research Grant [ST081]; Let's Beat Bowel Cancer
CR Alexander J, 2016, CURR OPIN CELL BIOL, V42, P80, DOI 10.1016/j.ceb.2016.05.002
   Barcellos-de-Souza P, 2016, STEM CELLS, V34, P2536, DOI 10.1002/stem.2412
   Barone F, 2016, FRONT IMMUNOL, V7, P0, DOI 10.3389/fimmu.2016.00477
   Barrett R, 2020, CURR OPIN IMMUNOL, V64, P80, DOI 10.1016/j.coi.2020.03.004
   Biasci D, 2020, P NATL ACAD SCI USA, V117, P28960, DOI 10.1073/pnas.2013644117
   Blair AB, 2019, CLIN CANCER RES, V25, P5351, DOI 10.1158/1078-0432.CCR-18-4192
   Bolm L, 2017, TRANSL ONCOL, V10, P578, DOI 10.1016/j.tranon.2017.04.009
   Calon A, 2015, NAT GENET, V47, P320, DOI 10.1038/ng.3225
   Calon A, 2012, CANCER CELL, V22, P571, DOI 10.1016/j.ccr.2012.08.013
   Castro F, 2018, FRONT IMMUNOL, V9, P0, DOI 10.3389/fimmu.2018.00847
   Chakravarthy A, 2018, NAT COMMUN, V9, P0, DOI 10.1038/s41467-018-06654-8
   Chen DS, 2017, NATURE, V541, P321, DOI 10.1038/nature21349
   Chen IX, 2019, P NATL ACAD SCI USA, V116, P4558, DOI 10.1073/pnas.1815515116
   Chen ZH, 2020, NAT COMMUN, V11, P0, DOI 10.1038/s41467-020-18916-5
   Cheng HW, 2018, J ALLERGY CLIN IMMUN, V142, P1257, DOI 10.1016/j.jaci.2017.12.998
   Comito G, 2019, ONCOGENE, V38, P3681, DOI 10.1038/s41388-019-0688-7
   Costa A, 2018, CANCER CELL, V33, P463, DOI 10.1016/j.ccell.2018.01.011
   Cremasco V, 2018, CANCER IMMUNOL RES, V6, P1472, DOI 10.1158/2326-6066.CIR-18-0098
   DArcangelo E, 2020, BRIT J CANCER, V122, P931, DOI 10.1038/s41416-019-0705-1
   De Monte L, 2011, J EXP MED, V208, P469, DOI 10.1084/jem.20101876
   Di Caro G, 2014, CLIN CANCER RES, V20, P2147, DOI 10.1158/1078-0432.CCR-13-2590
   Dubrot J, 2014, J EXP MED, V211, P1153, DOI 10.1084/jem.20132000
   Elyada E, 2019, CANCER DISCOV, V9, P1102, DOI 10.1158/2159-8290.CD-19-0094
   Ene-Obong A, 2013, GASTROENTEROLOGY, V145, P1121, DOI 10.1053/j.gastro.2013.07.025
   Ersek B, 2021, CELL MOL LIFE SCI, V78, P661, DOI 10.1007/s00018-020-03517-8
   Fairfax BP, 2020, NAT MED, V26, P193, DOI 10.1038/s41591-019-0734-6
   Fang M, 2018, ONCOL LETT, V15, P4805, DOI 10.3892/ol.2018.7946
   Feig C, 2013, P NATL ACAD SCI USA, V110, P20212, DOI 10.1073/pnas.1320318110
   Finkin S, 2015, NAT IMMUNOL, V16, P1235, DOI 10.1038/ni.3290
   Fiori ME, 2019, MOL CANCER, V18, P0, DOI 10.1186/s12943-019-0994-2
   Fletcher AL, 2015, NAT REV IMMUNOL, V15, P350, DOI 10.1038/nri3846
   Fletcher AL, 2010, J EXP MED, V207, P689, DOI 10.1084/jem.20092642
   Ford K, 2020, CANCER RES, V80, P1846, DOI 10.1158/0008-5472.CAN-19-3158
   Fox A, 2018, FRONT IMMUNOL, V9, P0, DOI 10.3389/fimmu.2018.01141
   Francescone R, 2021, CANCER DISCOV, V11, P446, DOI 10.1158/2159-8290.CD-20-0775
   Friedman G, 2020, NAT CANCER, V1, P692, DOI 10.1038/s43018-020-0082-y
   Fu L, 2011, GUT, V60, P1635, DOI 10.1136/gut.2011.241638
   Galon J, 2019, NAT REV DRUG DISCOV, V18, P197, DOI 10.1038/s41573-018-0007-y
   Givel AM, 2018, NAT COMMUN, V9, P0, DOI 10.1038/s41467-018-03348-z
   Goc J, 2014, CANCER RES, V74, P705, DOI 10.1158/0008-5472.CAN-13-1342
   Goehrig D, 2019, GUT, V68, P693, DOI 10.1136/gutjnl-2018-317570
   Gorchs L, 2019, FRONT IMMUNOL, V10, P0, DOI 10.3389/fimmu.2019.00847
   Guinney J, 2015, NAT MED, V21, P1350, DOI 10.1038/nm.3967
   Ha SY, 2014, PLOS ONE, V9, P0, DOI 10.1371/journal.pone.0099955
   Hanley CJ, 2016, ONCOTARGET, V7, P6159, DOI 10.18632/oncotarget.6740
   Harryvan TJ, 2019, J CLIN MED, V8, P0, DOI 10.3390/jcm8111989
   Herrera M, 2013, CLIN CANCER RES, V19, P5914, DOI 10.1158/1078-0432.CCR-13-0694
   Hiraoka N, 2015, BRIT J CANCER, V112, P1782, DOI 10.1038/bjc.2015.145
   Hosaka K, 2016, P NATL ACAD SCI USA, V113, PE5618, DOI 10.1073/pnas.1608384113
   Hu GM, 2018, ONCOTARGETS THER, V11, P5607, DOI 10.2147/OTT.S175566
   Hugo W, 2016, CELL, V165, P35, DOI 10.1016/j.cell.2016.02.065
   Hussain A, 2020, J EXP MED, V217, P0, DOI 10.1084/jem.20191094
   Inoue C, 2019, CANCERS, V11, P0, DOI 10.3390/cancers11091257
   Isella C, 2015, NAT GENET, V47, P312, DOI 10.1038/ng.3224
   Ito M, 2012, CHEST, V142, P151, DOI 10.1378/chest.11-2458
   Jiang H, 2016, NAT MED, V22, P851, DOI 10.1038/nm.4123
   Jones GW, 2016, IMMUNOLOGY, V147, P141, DOI 10.1111/imm.12554
   Joyce JA, 2015, SCIENCE, V348, P74, DOI 10.1126/science.aaa6204
   Kato T, 2018, CLIN CANCER RES, V24, P4820, DOI 10.1158/1078-0432.CCR-18-0205
   Kawase T, 2015, BMC GASTROENTEROL, V15, P0, DOI 10.1186/s12876-015-0340-0
   Khalili JS, 2012, CLIN CANCER RES, V18, P5329, DOI 10.1158/1078-0432.CCR-12-1632
   Kidd S, 2012, PLOS ONE, V7, P0, DOI 10.1371/journal.pone.0030563
   Kieffer Y, 2020, CANCER DISCOV, V10, P1330, DOI 10.1158/2159-8290.CD-19-1384
   Kim HM, 2015, J TRANSL MED, V13, P0, DOI 10.1186/s12967-015-0587-9
   Knoblich K, 2018, PLOS BIOL, V16, P0, DOI 10.1371/journal.pbio.2005046
   Kojima Y, 2010, P NATL ACAD SCI USA, V107, P20009, DOI 10.1073/pnas.1013805107
   Kraman M, 2010, SCIENCE, V330, P827, DOI 10.1126/science.1195300
   Kroeger DR, 2016, CLIN CANCER RES, V22, P3005, DOI 10.1158/1078-0432.CCR-15-2762
   Laghi L, 2009, LANCET ONCOL, V10, P877, DOI 10.1016/S1470-2045(09)70186-X
   Lakins MA, 2018, NAT COMMUN, V9, P0, DOI 10.1038/s41467-018-03347-0
   Lau EYT, 2016, CELL REP, V15, P1175, DOI 10.1016/j.celrep.2016.04.019
   Lawrence MG, 2020, CLIN EPIGENETICS, V12, P0, DOI 10.1186/s13148-020-00836-2
   LeBleu VS, 2018, DIS MODEL MECH, V11, P0, DOI 10.1242/dmm.029447
   Lee D, 2017, GASTRIC CANCER, V20, P591, DOI 10.1007/s10120-016-0669-2
   Lee J, 2017, TUMOR BIOL, V39, P0, DOI 10.1177/1010428317695534
   Lee KW, 2015, INT J CANCER, V136, P310, DOI 10.1002/ijc.29006
   Li QX, 2020, INT J ORAL SCI, V12, P0, DOI 10.1038/s41368-020-00092-3
   Li ZQ, 2019, INT J CANCER, V145, P1946, DOI 10.1002/ijc.32278
   Liao D, 2009, PLOS ONE, V4, P0, DOI 10.1371/journal.pone.0007965
   Liao YD, 2013, J CANCER RES CLIN, V139, P1523, DOI 10.1007/s00432-013-1471-8
   Ling A, 2016, J PATHOL CLIN RES, V2, P21, DOI 10.1002/cjp2.31
   Lo A, 2015, CANCER RES, V75, P2800, DOI 10.1158/0008-5472.CAN-14-3041
   Loeffler M, 2006, J CLIN INVEST, V116, P1955, DOI 10.1172/JCI26532
   Lutz ER, 2014, CANCER IMMUNOL RES, V2, P616, DOI 10.1158/2326-6066.CIR-14-0027
   Ma YC, 2018, CANCER CELL INT, V18, P0, DOI 10.1186/s12935-018-0599-7
   Mariathasan S, 2018, NATURE, V554, P544, DOI 10.1038/nature25501
   Martinet L, 2011, CANCER RES, V71, P5678, DOI 10.1158/0008-5472.CAN-11-0431
   Martinez-Outschoorn UE, 2011, CELL CYCLE, V10, P2504, DOI 10.4161/cc.10.15.16585
   Mediavilla-Varela M, 2016, BMC CANCER, V16, P0, DOI 10.1186/s12885-016-2162-z
   Mezheyeuski A, 2020, SCI REP-UK, V10, P0, DOI 10.1038/s41598-019-55013-0
   Mhawech-Fauceglia P, 2015, CANCER MICROENVIRON, V8, P23, DOI 10.1007/s12307-014-0153-7
   Mitra AK, 2012, CANCER DISCOV, V2, P1100, DOI 10.1158/2159-8290.CD-12-0206
   Miura Y, 2018, RESPIR INVESTIG, V56, P72, DOI 10.1016/j.resinv.2017.09.007
   Mlecnik B, 2016, SCI TRANSL MED, V8, P0, DOI 10.1126/scitranslmed.aad6352
   Mo F, 2018, EUR UROL, V73, P524, DOI 10.1016/j.eururo.2017.02.038
   Monteran L, 2019, FRONT IMMUNOL, V10, P0, DOI 10.3389/fimmu.2019.01835
   Mori H, 2019, BREAST CANCER RES TR, V176, P569, DOI 10.1007/s10549-019-05256-2
   Muranski P, 2008, BLOOD, V112, P362, DOI 10.1182/blood-2007-11-120998
   Navab R, 2011, P NATL ACAD SCI USA, V108, P7160, DOI 10.1073/pnas.1014506108
   Nayar S, 2019, P NATL ACAD SCI USA, V116, P13490, DOI 10.1073/pnas.1905301116
   Nazareth MR, 2007, J IMMUNOL, V178, P5552, DOI 10.4049/jimmunol.178.9.5552
   Nguyen EV, 2019, MOL CELL PROTEOMICS, V18, P1410, DOI 10.1074/mcp.RA119.001496
   Ozdemir BC, 2014, CANCER CELL, V25, P719, DOI 10.1016/j.ccr.2014.04.005
   Omland SH, 2017, BMC CANCER, V17, P0, DOI 10.1186/s12885-017-3663-0
   Ono S, 2013, CHEST, V143, P963, DOI 10.1378/chest.12-0913
   Orimo A, 2005, CELL, V121, P335, DOI 10.1016/j.cell.2005.02.034
   Pavlides S, 2009, CELL CYCLE, V8, P3984, DOI 10.4161/cc.8.23.10238
   Peggs KS, 2009, J EXP MED, V206, P1717, DOI 10.1084/jem.20082492
   Peng QL, 2013, PLOS ONE, V8, P0, DOI 10.1371/journal.pone.0060321
   Polydorou C, 2017, ONCOTARGET, V8, P24506, DOI 10.18632/oncotarget.15534
   Potenta S, 2008, BRIT J CANCER, V99, P1375, DOI 10.1038/sj.bjc.6604662
   Quante M, 2011, CANCER CELL, V19, P257, DOI 10.1016/j.ccr.2011.01.020
   Roberts EW, 2013, J EXP MED, V210, P1137, DOI 10.1084/jem.20122344
   Sahai E, 2020, NAT REV CANCER, V20, P174, DOI 10.1038/s41568-019-0238-1
   Sakimura C, 2017, J SURG RES, V215, P74, DOI 10.1016/j.jss.2017.03.033
   Salmon H, 2012, J CLIN INVEST, V122, P899, DOI 10.1172/JCI45817
   Scala S, 2015, CLIN CANCER RES, V21, P4278, DOI 10.1158/1078-0432.CCR-14-0914
   Schaeuble K, 2019, PLOS BIOL, V17, P0, DOI 10.1371/journal.pbio.3000072
   Schliekelman MJ, 2017, SCI REP-UK, V7, P0, DOI 10.1038/s41598-017-06922-5
   Schoppmann SF, 2013, CLIN EXP METASTAS, V30, P441, DOI 10.1007/s10585-012-9549-2
   Schoppmann SF, 2012, BREAST CANCER RES TR, V134, P237, DOI 10.1007/s10549-012-1984-x
   Sebastian A, 2020, CANCERS, V12, P0, DOI 10.3390/cancers12051307
   Shang B, 2015, SCI REP-UK, V5, P0, DOI 10.1038/srep15179
   Shani O, 2020, CANCER RES, V80, P5317, DOI 10.1158/0008-5472.CAN-20-2116
   Sharma A, 2019, CLIN CANCER RES, V25, P1233, DOI 10.1158/1078-0432.CCR-18-0762
   Sharma S, 2005, CANCER RES, V65, P5211, DOI 10.1158/0008-5472.CAN-05-0141
   Sheih A, 2020, NAT COMMUN, V11, P0, DOI 10.1038/s41467-019-13880-1
   Shevyrev D, 2020, FRONT IMMUNOL, V10, P0, DOI 10.3389/fimmu.2019.03100
   Soerensen MM, 2018, J CLIN ONCOL, V36, P0, DOI 10.1200/JCO.2018.36.15_suppl.e15155
   Sofopoulos M, 2019, CANCER IMMUNOL IMMUN, V68, P1733, DOI 10.1007/s00262-019-02407-8
   Song IH, 2017, CANCER RES TREAT, V49, P399, DOI 10.4143/crt.2016.215
   Spaeth EL, 2009, PLOS ONE, V4, P0, DOI 10.1371/journal.pone.0004992
   Spinner CA, 2019, CANCER IMMUNOL RES, V7, P1332, DOI 10.1158/2326-6066.CIR-18-0562
   Strell C, 2019, JNCI-J NATL CANCER I, V111, P983, DOI 10.1093/jnci/djy234
   Su SC, 2017, CELL RES, V27, P461, DOI 10.1038/cr.2017.34
   Su XM, 2010, J IMMUNOL, V184, P1630, DOI 10.4049/jimmunol.0902813
   Surowiak P, 2007, ANTICANCER RES, V27, P2917
   Tanaka A, 2017, CELL RES, V27, P109, DOI 10.1038/cr.2016.151
   Tauriello DVF, 2018, NATURE, V554, P538, DOI 10.1038/nature25492
   Teramoto K, 2019, LUNG CANCER, V137, P56, DOI 10.1016/j.lungcan.2019.09.013
   Thommen DS, 2018, CANCER CELL, V33, P547, DOI 10.1016/j.ccell.2018.03.012
   Togashi Y, 2019, NAT REV CLIN ONCOL, V16, P356, DOI 10.1038/s41571-019-0175-7
   Torres S, 2015, CLIN CANCER RES, V21, P4892, DOI 10.1158/1078-0432.CCR-14-3096
   Tosolini M, 2011, CANCER RES, V71, P1263, DOI 10.1158/0008-5472.CAN-10-2907
   Tsujino T, 2007, CLIN CANCER RES, V13, P2082, DOI 10.1158/1078-0432.CCR-06-2191
   Turley SJ, 2015, NAT REV IMMUNOL, V15, P669, DOI 10.1038/nri3902
   Underwood TJ, 2015, J PATHOL, V235, P466, DOI 10.1002/path.4467
   Upadhaya S, 2020, NAT REV DRUG DISCOV, V19, P751, DOI 10.1038/d41573-020-00166-1
   Wang L, 2009, J EXP MED, V206, P1457, DOI 10.1084/jem.20090207
   Wang RF, 2013, EXP MOL PATHOL, V95, P350, DOI 10.1016/j.yexmp.2013.10.008
   Wen YA, 2010, CANCER SCI, V101, P2325, DOI 10.1111/j.1349-7006.2010.01695.x
   Wikberg ML, 2013, TUMOR BIOL, V34, P1013, DOI 10.1007/s13277-012-0638-2
   Wu JY, 2016, ONCOTARGET, V7, P68954, DOI 10.18632/oncotarget.12135
   Wu SZ, 2020, EMBO J, V39, P0, DOI 10.15252/embj.2019104063
   Xu Y, 2017, CELL PHYSIOL BIOCHEM, V41, P475, DOI 10.1159/000456600
   Yamanashi T, 2009, ONCOLOGY-BASEL, V77, P53, DOI 10.1159/000226112
   Yang XG, 2016, CANCER RES, V76, P4124, DOI 10.1158/0008-5472.CAN-15-2973
   Zeisberg EM, 2007, CANCER RES, V67, P10123, DOI 10.1158/0008-5472.CAN-07-3127
   Zhu GY, 2018, FRONT IMMUNOL, V9, P0, DOI 10.3389/fimmu.2018.01609
NR 159
TC 28
Z9 28
U1 1
U2 29
PU AMER ASSOC IMMUNOLOGISTS
PI BETHESDA
PA 9650 ROCKVILLE PIKE, BETHESDA, MD 20814 USA
SN 0022-1767
EI 1550-6606
J9 J IMMUNOL
JI J. Immunol.
PD JAN 15
PY 2021
VL 206
IS 2
BP 310
EP 320
DI 10.4049/jimmunol.2001203
PG 11
WC Immunology
SC Immunology
GA PP1CS
UT WOS:000605607200010
PM 33397745
DA 2023-09-23
ER

PT J
AU Petrova, K
   Kello, M
   Kuruc, T
   Backorova, M
   Petrovova, E
   Vilkova, M
   Goga, M
   Rucova, D
   Backor, M
   Mojzis, J
AF Petrova, Klaudia
   Kello, Martin
   Kuruc, Tomas
   Backorova, Miriam
   Petrovova, Eva
   Vilkova, Maria
   Goga, Michal
   Rucova, Dajana
   Backor, Martin
   Mojzis, Jan
TI Potential Effect of Pseudevernia furfuracea (L.) Zopf Extract and Metabolite Physodic Acid on Tumour Microenvironment Modulation in MCF-10A Cells
SO BIOMOLECULES
LA English
DT Article
DE tumour microenvironment; EMT; MCF-10A; fibroblasts; HUVECs; angiogenesis; lichens; secondary metabolites
AB Lichens comprise a number of unique secondary metabolites with remarkable biological activities and have become an interesting research topic for cancer therapy. However, only a few of these metabolites have been assessed for their effectiveness against various in vitro models. Therefore, the aim of the present study was to assess the effect of extract Pseudevernia furfuracea (L.) Zopf (PSE) and its metabolite physodic acid (Phy) on tumour microenvironment (TME) modulation, focusing on epithelial-mesenchymal transition (EMT), cancer-associated fibroblasts (CAFs) transformation and angiogenesis. Here, we demonstrate, by using flow cytometry, Western blot and immunofluorescence microscopy, that tested compounds inhibited the EMT process in MCF-10A breast cells through decreasing the level of different mesenchymal markers in a time- and dose-dependent manner. By the same mechanisms, PSE and Phy suppressed the function of Transforming growth factor beta (TGF-beta)-stimulated fibroblasts. Moreover, PSE and Phy resulted in a decreasing level of the TGF-beta canonical pathway Smad2/3, which is essential for tumour growth. Furthermore, PSE and Phy inhibited angiogenesis ex ovo in a quail embryo chorioallantoic model, which indicates their potential anti-angiogenic activity. These results also provided the first evidence of the modulation of TME by these substances.
C1 [Petrova, Klaudia; Kello, Martin; Kuruc, Tomas; Mojzis, Jan] Pavol Jozef Safarik Univ, Fac Med, Dept Pharmacol, Kosice 04001, Slovakia.
   [Backorova, Miriam] Univ Vet Med & Pharm, Dept Pharmaceut Technol Pharmacognosy & Bot, Kosice 04181, Slovakia.
   [Petrovova, Eva] Univ Vet Med & Pharm, Dept Anat Histol & Physiol, Kosice 04181, Slovakia.
   [Vilkova, Maria] Pavol Jozef Safarik Univ, Fac Sci, Inst Chem, Dept NMR Spect, Moyzesova 11, Kosice 04011, Slovakia.
   [Goga, Michal] Univ Vienna, Core Facil Cell Imaging & Ultrastruct Res, Althanstr 14, A-1090 Vienna, Austria.
   [Goga, Michal; Rucova, Dajana; Backor, Martin] Pavol Jozef Safarik Univ, Fac Sci, Inst Biol & Ecol, Dept Bot, Manesova 23, Kosice 04167, Slovakia.
C3 University of Pavol Jozef Safarik Kosice; University of Veterinary Medicine Kosice; University of Veterinary Medicine Kosice; University of Pavol Jozef Safarik Kosice; University of Vienna; University of Pavol Jozef Safarik Kosice
RP Kello, M; Mojzis, J (通讯作者)，Pavol Jozef Safarik Univ, Fac Med, Dept Pharmacol, Kosice 04001, Slovakia.
EM claudy.petrova@gmail.com; kellomartin@yahoo.com; tomaskuruc@gmail.com; miriambackorova@gmail.com; petrovova.e@gmail.com; maria.vilkova@upjs.sk; michal.goga@univie.ac.at; dajana.rucova@gmail.com; martin.backor@upjs.sk; jan.mojzis@upjs.sk
FU Grant Agency of the Ministry of the Education, Science, Research and Sport of the Slovak Republic [VEGA 1/0753/17, 1/0653/19, 1/0050/19, 1/0071/21, KEGA 006UPJS-4/2020]; Slovak Research and Development Agency [APVV-16-0446]; Operational Programme Integrated Infrastructure - ERDF [ITMS2014+: 313011V455]
CR Acloque H, 2009, J CLIN INVEST, V119, P1438, DOI 10.1172/JCI38019
   Nieto MA, 2013, SCIENCE, V342, P708, DOI 10.1126/science.1234850
   Folgueira MAAK, 2013, BIOSCIENCE REP, V33, P921, DOI 10.1042/BSR20130060
   Babayan A, 2013, PLOS ONE, V8, P0, DOI 10.1371/journal.pone.0075038
   Backorova M, 2012, TOXICOL IN VITRO, V26, P462, DOI 10.1016/j.tiv.2012.01.017
   Backorova M, 2011, TOXICOL IN VITRO, V25, P37, DOI 10.1016/j.tiv.2010.09.004
   Bahrami A, 2017, J CELL BIOCHEM, V118, P3028, DOI 10.1002/jcb.25992
   Bahreyni A, 2018, J CELL PHYSIOL, V233, P1836, DOI 10.1002/jcp.25944
   Bareche Y, 2018, ANN ONCOL, V29, P895, DOI 10.1093/annonc/mdy024
   Bareche Y, 2020, JNCI-J NATL CANCER I, V112, P708, DOI 10.1093/jnci/djz208
   Binabaj MM, 2018, J CELL PHYSIOL, V233, P378, DOI 10.1002/jcp.25896
   Bissell MJ, 2002, DIFFERENTIATION, V70, P537, DOI 10.1046/j.1432-0436.2002.700907.x
   Brisdelli F, 2013, PHYTOTHER RES, V27, P431, DOI 10.1002/ptr.4739
   Burstein MD, 2015, CLIN CANCER RES, V21, P1688, DOI 10.1158/1078-0432.CCR-14-0432
   Cardile V, 2017, CHEM-BIOL INTERACT, V263, P36, DOI 10.1016/j.cbi.2016.12.007
   Chen MC, 2013, BIOCHEM PHARMACOL, V85, P1278, DOI 10.1016/j.bcp.2013.02.009
   Chen T, 2017, J CELL PHYSIOL, V232, P3261, DOI 10.1002/jcp.25797
   Cirri P, 2012, CANCER METAST REV, V31, P195, DOI 10.1007/s10555-011-9340-x
   Crawford SD, 2015, LICHEN SECONDARY MET, V0, P0, DOI DOI 10.1007/978-3-319-13374-4_2
   Alves GMD, 2014, PULM PHARMACOL THER, V27, P139, DOI 10.1016/j.pupt.2013.07.002
   De Craene B, 2013, NAT REV CANCER, V13, P97, DOI 10.1038/nrc3447
   De Wever O, 2008, INT J CANCER, V123, P2229, DOI 10.1002/ijc.23925
   DESMOULIERE A, 1993, J CELL BIOL, V122, P103, DOI 10.1083/jcb.122.1.103
   Dvorak HF, 2002, J CLIN ONCOL, V20, P4368, DOI 10.1200/JCO.2002.10.088
   Emsen B, 2017, HUM EXP TOXICOL, V36, P376, DOI 10.1177/0960327116650012
   Esimone CO, 2007, J INFECT DEV COUNTR, V1, P315, DOI 10.3855/jidc.370
   Fehm T, 2010, BREAST CANCER RES TR, V124, P403, DOI 10.1007/s10549-010-1163-x
   FEIGE GB, 1993, J CHROMATOGR, V646, P417, DOI 10.1016/0021-9673(93)83356-W
   Feng XH, 2005, ANNU REV CELL DEV BI, V21, P659, DOI 10.1146/annurev.cellbio.21.022404.142018
   FOLKMAN J, 1971, NEW ENGL J MED, V285, P1182
   Franco OE, 2010, SEMIN CELL DEV BIOL, V21, P33, DOI 10.1016/j.semcdb.2009.10.010
   Friedl P, 2004, CURR OPIN CELL BIOL, V16, P14, DOI 10.1016/j.ceb.2003.11.001
   Gauslaa Y, 2001, OECOLOGIA, V126, P462, DOI 10.1007/s004420000541
   Goga M, 2019, BMC COMPLEM ALTERN M, V19, P0, DOI 10.1186/s12906-019-2631-4
   Goulet CR, 2018, MOL CANCER RES, V16, P1196, DOI 10.1158/1541-7786.MCR-17-0784
   Guo XY, 2008, J BIOL CHEM, V283, P19864, DOI 10.1074/jbc.M800798200
   Hanahan D, 2012, CANCER CELL, V21, P309, DOI 10.1016/j.ccr.2012.02.022
   Hinohara K, 2019, TRENDS CELL BIOL, V29, P569, DOI 10.1016/j.tcb.2019.03.003
   Houthuijzen JM, 2018, CANCER METAST REV, V37, P577, DOI 10.1007/s10555-018-9768-3
   Hugo HJ, 2011, CELLS TISSUES ORGANS, V193, P23, DOI 10.1159/000320174
   JAIN RK, 1988, CANCER RES, V48, P2641
   Jeon M, 2015, EXP CELL RES, V333, P116, DOI 10.1016/j.yexcr.2015.02.019
   Jiang YZ, 2019, CANCER CELL, V35, P428, DOI 10.1016/j.ccell.2019.02.001
   Kalluri R, 2006, NAT REV CANCER, V6, P392, DOI 10.1038/nrc1877
   Kalluri R, 2009, J CLIN INVEST, V119, P1420, DOI 10.1172/JCI39104
   Katsuno Y, 2013, CURR OPIN ONCOL, V25, P76, DOI 10.1097/CCO.0b013e32835b6371
   Koparal AT, 2010, PHYTOTHER RES, V24, P754, DOI 10.1002/ptr.3035
   Koparal AT, 2015, Z NATURFORSCH C, V70, P159, DOI 10.1515/znc-2014-4178
   Kosanic M, 2013, FOOD CHEM TOXICOL, V53, P112, DOI 10.1016/j.fct.2012.11.034
   Liao TT, 2017, MOL ONCOL, V11, P792, DOI 10.1002/1878-0261.12096
   Liu X, 2014, TISSUE BARRIERS, V2, P0, DOI 10.4161/21688362.2014.969112
   Loh CY, 2019, CELLS-BASEL, V8, P0, DOI 10.3390/cells8101118
   Massague J, 2000, NAT REV MOL CELL BIO, V1, P169, DOI 10.1038/35043051
   Massague J, 2008, CELL, V134, P215, DOI 10.1016/j.cell.2008.07.001
   Massague J, 2006, FEBS LETT, V580, P2811, DOI 10.1016/j.febslet.2006.04.033
   Moustakas A, 2009, DEVELOPMENT, V136, P3699, DOI 10.1242/dev.030338
   Mrozik KM, 2018, BMC CANCER, V18, P0, DOI 10.1186/s12885-018-4845-0
   Naber HPH, 2013, BIOCHEM BIOPH RES CO, V435, P58, DOI 10.1016/j.bbrc.2013.04.037
   Nash TH, 2008, LICHEN BIOLOGY, V0, P1, DOI 10.1017/CBO9780511790478
   Nguyen TT, 2014, PLOS ONE, V9, P0, DOI 10.1371/journal.pone.0111575
   Nilsson GMA, 2014, INT J ONCOL, V45, P82, DOI 10.3892/ijo.2014.2424
   Noma K, 2008, GASTROENTEROLOGY, V134, P1981, DOI 10.1053/j.gastro.2008.02.061
   Nowak-Sliwinska P, 2014, ANGIOGENESIS, V17, P779, DOI 10.1007/s10456-014-9440-7
   Oft M, 1998, CURR BIOL, V8, P1243, DOI 10.1016/S0960-9822(07)00533-7
   Paluszczak J, 2018, MOL CELL BIOCHEM, V441, P109, DOI 10.1007/s11010-017-3178-7
   Rasanen K, 2010, EXP CELL RES, V316, P2713, DOI 10.1016/j.yexcr.2010.04.032
   Ribatti D, 2016, MECH DEVELOP, V141, P70, DOI 10.1016/j.mod.2016.05.003
   RUOSLAHTI E, 1988, ANNU REV BIOCHEM, V57, P375, DOI 10.1146/annurev.bi.57.070188.002111
   Russano M, 2020, J EXP CLIN CANC RES, V39, P0, DOI 10.1186/s13046-020-01601-2
   Russo A, 2006, ANTI-CANCER DRUG, V17, P1163, DOI 10.1097/01.cad.0000236310.66080.ed
   Scanlon CS, 2013, J DENT RES, V92, P114, DOI 10.1177/0022034512467352
   Shi YG, 2003, CELL, V113, P685, DOI 10.1016/S0092-8674(03)00432-X
   Shimoda M, 2010, SEMIN CELL DEV BIOL, V21, P19, DOI 10.1016/j.semcdb.2009.10.002
   Singha Prajjal K, 2019, GENES CANCER, V10, P134, DOI 10.18632/genesandcancer.194
   Slany A, 2015, BREAST, V24, P532, DOI 10.1016/j.breast.2015.06.009
   Song YJ, 2012, ANGIOGENESIS, V15, P421, DOI 10.1007/s10456-012-9270-4
   Su YH, 2016, AM J EPIDEMIOL, V184, P501, DOI 10.1093/aje/kww015
   Suh J, 2018, ARCH BIOCHEM BIOPHYS, V643, P62, DOI 10.1016/j.abb.2018.02.011
   Tajbakhsh A, 2017, J CELL BIOCHEM, V118, P2502, DOI 10.1002/jcb.25943
   Talapatra SK, 2016, J NAT PROD, V79, P1576, DOI 10.1021/acs.jnatprod.5b00962
   Tas I, 2019, PHYTOMEDICINE, V56, P10, DOI 10.1016/j.phymed.2018.09.219
   Thakkar S, 2020, ACTA BIOMATER, V101, P43, DOI 10.1016/j.actbio.2019.09.009
   Thell A, 2011, PARMELIACEAE NORDIC, V0, P0
   Nguyen TTH, 2019, RES CHEM INTERMEDIAT, V45, P33, DOI 10.1007/s11164-018-3628-1
   Thiery JP, 2009, CELL, V139, P871, DOI 10.1016/j.cell.2009.11.007
   Thiery JP, 2002, NAT REV CANCER, V2, P442, DOI 10.1038/nrc822
   Tian F, 2004, CANCER RES, V64, P4523, DOI 10.1158/0008-5472.CAN-04-0030
   Tian F, 2003, CANCER RES, V63, P8284
   Weber CE, 2015, ONCOGENE, V34, P4821, DOI 10.1038/onc.2014.410
   Yang Y, 2015, PLOS ONE, V10, P0, DOI 10.1371/journal.pone.0137889
   Yashiro M, 2010, CANCER MICROENVIRON, V3, P127, DOI 10.1007/s12307-010-0036-5
   Zhang JY, 2014, SCI SIGNAL, V7, P0, DOI 10.1126/scisignal.2005304
   Zhou JY, 2019, J CELL MOL MED, V23, P4854, DOI 10.1111/jcmm.14356
   Ziani L, 2018, FRONT IMMUNOL, V9, P0, DOI 10.3389/fimmu.2018.00414
NR 94
TC 9
Z9 9
U1 0
U2 11
PU MDPI
PI BASEL
PA ST ALBAN-ANLAGE 66, CH-4052 BASEL, SWITZERLAND
SN 
EI 2218-273X
J9 BIOMOLECULES
JI Biomolecules
PD MAR 15
PY 2021
VL 11
IS 3
BP 
EP 
DI 10.3390/biom11030420
PG 21
WC Biochemistry & Molecular Biology
SC Biochemistry & Molecular Biology
GA RD4BK
UT WOS:000633425400001
PM 33809098
DA 2023-09-23
ER

PT J
AU Van Hove, L
   Lecomte, K
   Roels, J
   Vandamme, N
   Vikkula, HK
   Hoorens, I
   Ongenae, K
   Hochepied, T
   Donati, G
   Saeys, Y
   Quist, SR
   Watt, FM
   van Loo, G
   Hoste, E
AF Van Hove, Lisette
   Lecomte, Kim
   Roels, Jana
   Vandamme, Niels
   Vikkula, Hanna-Kaisa
   Hoorens, Isabelle
   Ongenae, Katia
   Hochepied, Tino
   Donati, Giacomo
   Saeys, Yvan
   Quist, Sven R.
   Watt, Fiona M.
   van Loo, Geert
   Hoste, Esther
TI Fibrotic enzymes modulate wound-induced skin tumorigenesis
SO EMBO REPORTS
LA English
DT Article
DE cancer&#8208; associated fibroblasts; fibrosis; PRSS35; skin cancer; wound healing
AB Fibroblasts are a major component of the microenvironment of most solid tumours. Recent research elucidated a large heterogeneity and plasticity of activated fibroblasts, indicating that their role in cancer initiation, growth and metastasis is complex and context-dependent. Here, we performed genome-wide expression analysis comparing fibroblasts in normal, inflammatory and tumour-associated skin. Cancer-associated fibroblasts (CAFs) exhibit a fibrotic gene signature in wound-induced tumours, demonstrating persistent extracellular matrix (ECM) remodelling within these tumours. A top upregulated gene in mouse CAFs encodes for PRSS35, a protease capable of collagen remodelling. In human skin, we observed PRSS35 expression uniquely in the stroma of high-grade squamous cell carcinomas. Ablation of PRSS35 in mouse models of wound- or chemically-induced tumorigenesis resulted in aberrant collagen composition in the ECM and increased tumour incidence. Our results indicate that fibrotic enzymes expressed by CAFs can regulate squamous tumour initiation by remodelling the ECM.
C1 [Van Hove, Lisette; Lecomte, Kim; Roels, Jana; Vandamme, Niels; Vikkula, Hanna-Kaisa; Hochepied, Tino; Saeys, Yvan; van Loo, Geert; Hoste, Esther] VIB Ctr Inflammat Res, Ghent, Belgium.
   [Van Hove, Lisette; Lecomte, Kim; Vikkula, Hanna-Kaisa; Hochepied, Tino; van Loo, Geert; Hoste, Esther] Univ Ghent, Dept Biomed Mol Biol, Ghent, Belgium.
   [Roels, Jana; Vandamme, Niels; Saeys, Yvan] Univ Ghent, Dept Appl Math Comp Sci & Stat, Ghent, Belgium.
   [Hoorens, Isabelle; Ongenae, Katia] Univ Hosp Ghent, Dept Dermatol, Ghent, Belgium.
   [Donati, Giacomo] Univ Turin, Mol Biotechnol Ctr, Dept Life Sci & Syst Biol, Turin, Italy.
   [Donati, Giacomo; Watt, Fiona M.; Hoste, Esther] Kings Coll London, Ctr Stem Cells & Regenerat Med, London, England.
   [Quist, Sven R.] Otto von Guericke Univ, Dept Dermatol & Venereol, Magdeburg, Germany.
C3 Flanders Institute for Biotechnology (VIB); Ghent University; Ghent University; Ghent University; Ghent University; Ghent University Hospital; University of Turin; University of London; King's College London; Otto von Guericke University
RP van Loo, G; Hoste, E (通讯作者)，VIB Ctr Inflammat Res, Ghent, Belgium.; van Loo, G; Hoste, E (通讯作者)，Univ Ghent, Dept Biomed Mol Biol, Ghent, Belgium.; Hoste, E (通讯作者)，Kings Coll London, Ctr Stem Cells & Regenerat Med, London, England.
EM geert.vanloo@irc.vib-ugent.be; esther.hoste@irc.vib-ugent.be
FU FWO FR fellowship; FWO; AIRC MFAG 2018; CRIG Young-Investigator grant; Stichting tegen Kanker; "Concerted Research Actions" (GOA) of the Ghent University; Kom op Tegen Kanker
CR Abel EL, 2009, NAT PROTOC, V4, P1350, DOI 10.1038/nprot.2009.120
   Arwert EN, 2012, NAT REV CANCER, V12, P170, DOI 10.1038/nrc3217
   Arwert EN, 2010, P NATL ACAD SCI USA, V107, P19903, DOI 10.1073/pnas.1007404107
   Bonnans C, 2014, NAT REV MOL CELL BIO, V15, P786, DOI 10.1038/nrm3904
   Bordignon P, 2019, CELL REP, V28, P2358, DOI 10.1016/j.celrep.2019.07.092
   Caja L, 2018, INT J MOL SCI, V19, P0, DOI 10.3390/ijms19051294
   CASTOR CW, 1979, AM REV RESPIR DIS, V120, P107
   Collins CA, 2011, DEVELOPMENT, V138, P5189, DOI 10.1242/dev.064592
   Driskell RR, 2013, NATURE, V504, P277, DOI 10.1038/nature12783
   DVORAK HF, 1986, NEW ENGL J MED, V315, P1650
   Egeblad M, 2010, CURR OPIN CELL BIOL, V22, P697, DOI 10.1016/j.ceb.2010.08.015
   Eming SA, 2017, SCIENCE, V356, P1026, DOI 10.1126/science.aam7928
   Erez N, 2010, CANCER CELL, V17, P135, DOI 10.1016/j.ccr.2009.12.041
   Fine JD, 2009, J AM ACAD DERMATOL, V60, P203, DOI 10.1016/j.jaad.2008.09.035
   Foster DS, 2018, JCI INSIGHT, V3, P0, DOI 10.1172/jci.insight.99911
   FRIEND W G, 1963, STAIN TECHNOL, V38, P204
   Guerrero-Juarez CF, 2019, NAT COMMUN, V10, P0, DOI 10.1038/s41467-018-08247-x
   Hamilton TG, 2003, MOL CELL BIOL, V23, P4013, DOI 10.1128/MCB.23.11.4013-4025.2003
   Hobbs RM, 2004, J INVEST DERMATOL, V123, P503, DOI 10.1111/j.0022-202X.2004.23225.x
   Hoste E, 2015, NAT COMMUN, V6, P0, DOI 10.1038/ncomms6932
   Ichii O, 2017, FRONT IMMUNOL, V8, P0, DOI 10.3389/fimmu.2017.01346
   JUNQUEIRA LCU, 1979, HISTOCHEM J, V11, P447, DOI 10.1007/BF01002772
   Kalluri R, 2006, NAT REV CANCER, V6, P392, DOI 10.1038/nrc1877
   Kalluri R, 2016, NAT REV CANCER, V16, P582, DOI 10.1038/nrc.2016.73
   Kaplan RN, 2005, NATURE, V438, P820, DOI 10.1038/nature04186
   LeBleu VS, 2018, DIS MODEL MECH, V11, P0, DOI 10.1242/dmm.029447
   LeBleu VS, 2013, NAT MED, V19, P227, DOI 10.1038/nm.2989
   Miyakoshi K, 2006, BIOL REPROD, V75, P823, DOI 10.1095/biolreprod.106.052290
   Moore Chris B, 2013, METHODS MOL BIOL, V1031, P65, DOI 10.1007/978-1-62703-481-4_8
   Ohlund D, 2017, J EXP MED, V214, P579, DOI 10.1084/jem.20162024
   Oshimori N, 2015, CELL, V160, P963, DOI 10.1016/j.cell.2015.01.043
   Pearce OMT, 2018, CANCER DISCOV, V8, P304, DOI 10.1158/2159-8290.CD-17-0284
   Phan QM, 2020, ELIFE, V9, P0, DOI 10.7554/eLife.60066
   Philippeos C, 2018, J INVEST DERMATOL, V138, P811, DOI 10.1016/j.jid.2018.01.016
   Puram SV, 2017, CELL, V171, P1611, DOI 10.1016/j.cell.2017.10.044
   Rich Lillian, 2005, BRAZILIAN JOURNAL OF MORPHOLOGICAL SCIENCES, V22, P97
   Rinkevich Y, 2015, SCIENCE, V348, P0, DOI 10.1126/science.aaa2151
   Rognoni E, 2016, DEVELOPMENT, V143, P2522, DOI 10.1242/dev.131797
   Sahai E, 2020, NAT REV CANCER, V20, P174, DOI 10.1038/s41568-019-0238-1
   Schafer M, 2008, NAT REV MOL CELL BIO, V9, P628, DOI 10.1038/nrm2455
   Schliekelman MJ, 2011, CANCER RES, V71, P7670, DOI 10.1158/0008-5472.CAN-11-0964
   Sebastian A, 2020, CANCERS, V12, P0, DOI 10.3390/cancers12051307
   Seifert O, 2009, ARCH DERMATOL RES, V301, P259, DOI 10.1007/s00403-009-0952-8
   Yan G, 2013, J INVEST DERMATOL, V133, P2444, DOI 10.1038/jid.2013.187
   Yao JC, 2020, NAT COMMUN, V11, P0, DOI 10.1038/s41467-020-17492-y
NR 45
TC 6
Z9 6
U1 5
U2 16
PU WILEY
PI HOBOKEN
PA 111 RIVER ST, HOBOKEN 07030-5774, NJ USA
SN 1469-221X
EI 1469-3178
J9 EMBO REP
JI EMBO Rep.
PD MAY 5
PY 2021
VL 22
IS 5
BP 
EP 
DI 10.15252/embr.202051573
EA MAR 2021
PG 15
WC Biochemistry & Molecular Biology; Cell Biology
SC Biochemistry & Molecular Biology; Cell Biology
GA RX1QC
UT WOS:000634319900001
PM 33780134
DA 2023-09-23
ER

PT J
AU Yang, J
   Yang, X
   Gao, L
   Zhang, J
   Yi, C
   Huang, Y
AF Yang, Ju
   Yang, Xi
   Gao, Ling
   Zhang, Jie
   Yi, Cheng
   Huang, Ying
TI The role of the renin-angiotensin system inhibitors in malignancy: a review
SO AMERICAN JOURNAL OF CANCER RESEARCH
LA English
DT Review
DE RASi; ARB; AECI; cancer treatment
ID ii type-1 receptor; converting enzyme-inhibitors; breast-cancer recurrence; renal-cell carcinoma; colorectal-cancer; pancreatic-cancer; angiogenic inhibitor; tumor angiogenesis; ace-inhibitors; beta-blockers
AB Hypertension is one of the most prevalent diseases in cardiology. The angiotensin receptor blockers (ARBs)/angiotensin converting enzyme inhibitors (ACEIs) are widely used drugs to stabilize the blood pressure via inhibition of the renin-angiotensin system (RAS). Studies have found that the exposure to RAS inhibitors (RASi) can suppress the development of cancers via multimodal mechanisms and has attracted increased attentions in the recent past. Owing the potential of RASi to inhibit tumor growth, proliferation and metastasis, they are considered as the potential and exciting candidates to enhance the effect of chemo-radiotherapy and targeted therapy efficacy. However, there are conflicting reports as to the use of ARB/ACEI in all facets of tumor growth. In this study, we comprehensively summarize and review the potential mechanisms of RASi in cancer treatment, like inhibition of tumor angiogenesis, reduction of cancer-associated fibroblasts (CAFs) and extracellular matrix (ECM), regulation of immune cells and improvement of hypoxia. Additionally, based on the basic and clinical experiments, we analyze the views and results regarding the role of RASi plays in tumor from genesis to recurrence, and certainly cancer treatment (chemo-radiotherapy and targeted therapy). In the last, not only do we discuss the prospects of using RASi to enhance cancer treatment efficacy but also point out the conflicting situation with the intention to give some directions and inspiration on this topic.
C1 [Yang, Ju; Huang, Ying] Sichuan Univ, West China Sch Basic Med Sci & Forens Med, 17,Sect 3,People South Rd, Chengdu 610041, Sichuan, Peoples R China.
   [Yang, Xi; Gao, Ling; Yi, Cheng] Sichuan Univ, Canc Ctr, West China Hosp, Dept Med Oncol, 37 Guoxue Lane, Chengdu 610041, Sichuan, Peoples R China.
   [Zhang, Jie] Sichuan Univ, West China Hosp, State Key Lab Biotherapy, Lab Expt Oncol, Chengdu 610041, Peoples R China.
   [Zhang, Jie] Sichuan Univ, West China Hosp, Canc Ctr, Chengdu 610041, Peoples R China.
   [Zhang, Jie] Collaborat Innovat Ctr, Chengdu 610041, Peoples R China.
C3 Sichuan University; Sichuan University; Sichuan University; Sichuan University
RP Huang, Y (通讯作者)，Sichuan Univ, West China Sch Basic Med Sci & Forens Med, 17,Sect 3,People South Rd, Chengdu 610041, Sichuan, Peoples R China.; Yi, C (通讯作者)，Sichuan Univ, Canc Ctr, West China Hosp, Dept Med Oncol, 37 Guoxue Lane, Chengdu 610041, Sichuan, Peoples R China.
EM yicheng6834@126.com
CR Apte RS, 2019, CELL, V176, P1248, DOI 10.1016/j.cell.2019.01.021
   Arrieta O, 2015, TUMOR BIOL, V36, P5627, DOI 10.1007/s13277-015-3235-3
   Azevedo H, 2014, PLOS ONE, V9, P0, DOI 10.1371/journal.pone.0110934
   Babacan T, 2015, J BUON, V20, P50
   Bader M, 2010, ANNU REV PHARMACOL, V50, P439, DOI 10.1146/annurev.pharmtox.010909.105610
   Bracci S, 2016, CLIN LUNG CANCER, V17, P189, DOI 10.1016/j.cllc.2015.08.007
   Cao Shuo, 2012, CANCER BIOLOGY MEDICINE, V9, P254, DOI 10.7497/j.issn.2095-3941.2012.04.006
   Chae YK, 2011, CANCER INVEST, V29, P585, DOI 10.3109/07357907.2011.616252
   Chauhan VP, 2019, P NATL ACAD SCI USA, V116, P10674, DOI 10.1073/pnas.1819889116
   Chauhan VP, 2013, NAT COMMUN, V4, P0, DOI 10.1038/ncomms3516
   Chen XM, 2019, NAT REV DRUG DISCOV, V18, P99, DOI 10.1038/s41573-018-0004-1
   Chen YH, 2015, J RENIN-ANGIO-ALDO S, V16, P1185, DOI 10.1177/1470320314535275
   Childers WK, 2015, INT J COLORECTAL DIS, V30, P749, DOI 10.1007/s00384-014-2118-1
   Costache MI, 2015, ROM J INTERN MED, V53, P199, DOI 10.1515/rjim-2015-0027
   Cronin-Fenton D, 2018, BMJ-BRIT MED J, V363, P0, DOI 10.1136/bmj.k4337
   DArcy M, 2018, CURR EPIDEMIOL REP, V5, P272, DOI 10.1007/s40471-018-0155-y
   Datzmann T, 2019, EUR J INTERN MED, V64, P1, DOI 10.1016/j.ejim.2019.04.019
   Deshayes F, 2005, TRENDS ENDOCRIN MET, V16, P293, DOI 10.1016/j.tem.2005.07.009
   Diop-Frimpong B, 2011, P NATL ACAD SCI USA, V108, P2909, DOI 10.1073/pnas.1018892108
   Egami K, 2003, J CLIN INVEST, V112, P67, DOI 10.1172/JCI200316645
   Ferrara N, 2010, NAT MED, V16, P1107, DOI 10.1038/nm1010-1107
   FOLKMAN J, 1972, ANN SURG, V175, P409, DOI 10.1097/00000658-197203000-00014
   Fujita M, 2002, BIOCHEM BIOPH RES CO, V294, P441, DOI 10.1016/S0006-291X(02)00496-5
   Ganz PA, 2011, BREAST CANCER RES TR, V129, P549, DOI 10.1007/s10549-011-1505-3
   George AJ, 2010, NAT REV CANCER, V10, P745, DOI 10.1038/nrc2945
   Hallas J, 2012, BRIT J CLIN PHARMACO, V74, P180, DOI 10.1111/j.1365-2125.2012.04170.x
   Helmlinger G, 1997, NAT BIOTECHNOL, V15, P778, DOI 10.1038/nbt0897-778
   Hicks BM, 2018, BMJ-BRIT MED J, V363, P0, DOI 10.1136/bmj.k4209
   Ho CM, 2018, BMC CANCER, V18, P0, DOI 10.1186/s12885-018-4292-y
   Htoo PT, 2019, EPIDEMIOLOGY, V30, P867, DOI 10.1097/EDE.0000000000001065
   Hu CH, 2017, BIOMATERIALS, V144, P60, DOI 10.1016/j.biomaterials.2017.08.009
   Hu X, 2019, J RENIN-ANGIO-ALDO S, V20, P1, DOI 10.1177/1470320319827207
   Ino K, 2006, BRIT J CANCER, V94, P552, DOI 10.1038/sj.bjc.6602961
   Ishikane S, 2018, BIOCHEM PHARMACOL, V151, P96, DOI 10.1016/j.bcp.2018.03.008
   Izzedine H, 2015, ANN ONCOL, V26, P1128, DOI 10.1093/annonc/mdv147
   Jaggi JS, 2006, INT J RADIAT ONCOL, V64, P1503, DOI 10.1016/j.ijrobp.2005.11.036
   Jain RK, 2013, J CLIN ONCOL, V31, P2205, DOI 10.1200/JCO.2012.46.3653
   James PA, 2014, JAMA-J AM MED ASSOC, V311, P1809, DOI 10.1001/jama.2013.284427
   Jin FY, 2019, AGING-US, V11, P328, DOI 10.18632/aging.101726
   Kalluri R, 2006, NAT REV CANCER, V6, P392, DOI 10.1038/nrc1877
   Katsi Vasiliki, 2014, RECENT ADV CARDIOVASC DRUG DISCOV, V9, P63
   Keizman D, 2011, EUR J CANCER, V47, P1955, DOI 10.1016/j.ejca.2011.04.019
   Kerbel RS, 2004, NAT REV CANCER, V4, P423, DOI 10.1038/nrc1369
   Kim ST, 2012, ONCOLOGY-BASEL, V83, P354, DOI 10.1159/000337979
   Kohl RR, 2007, RADIAT RES, V168, P440, DOI 10.1667/RR0707.1
   Kosugi M, 2006, CLIN CANCER RES, V12, P2888, DOI 10.1158/1078-0432.CCR-05-2213
   Levin A, 2014, KIDNEY INT, V85, P49, DOI 10.1038/ki.2013.444
   Levin VA, 2017, J NEURO-ONCOL, V134, P325, DOI 10.1007/s11060-017-2528-3
   Mahmood J, 2014, INT J RADIAT ONCOL, V89, P722, DOI 10.1016/j.ijrobp.2014.03.048
   Marigo I, 2008, IMMUNOL REV, V222, P162, DOI 10.1111/j.1600-065X.2008.00602.x
   McKay RR, 2015, CLIN CANCER RES, V21, P2471, DOI 10.1158/1078-0432.CCR-14-2332
   Miyajima A, 2009, REV RECENT CLIN TRIA, V4, P75, DOI 10.2174/157488709788185996
   Moore ED, 2013, FREE RADICAL BIO MED, V65, P1060, DOI 10.1016/j.freeradbiomed.2013.08.183
   Morris ZS, 2016, CANCER-AM CANCER SOC, V122, P2487, DOI 10.1002/cncr.30079
   Moslehi JJ, 2015, J CLIN ONCOL, V33, P4210, DOI 10.1200/JCO.2015.62.4718
   Murphy JE, 2019, JAMA ONCOL, V5, P1020, DOI 10.1001/jamaoncol.2019.0892
   Nakai Y, 2010, BRIT J CANCER, V103, P1644, DOI 10.1038/sj.bjc.6605955
   Neo JH, 2007, J GASTROEN HEPATOL, V22, P577, DOI 10.1111/j.1440-1746.2006.04797.x
   Nguyen L, 2016, J GASTROEN HEPATOL, V31, P1773, DOI 10.1111/jgh.13307
   Nia HT, 2018, NAT PROTOC, V13, P1091, DOI 10.1038/nprot.2018.020
   Nicolas S, 2019, CELLS-BASEL, V8, P0, DOI 10.3390/cells8111397
   Nihei S, 2018, CANCER CHEMOTH PHARM, V81, P1051, DOI 10.1007/s00280-018-3580-1
   OGara PT, 2013, CIRCULATION, V127, P529, DOI 10.1161/CIR.0b013e3182742c84
   Olin JL, 2011, AM J HEALTH-SYST PH, V68, P2139, DOI 10.2146/ajhp100570
   Osumi H, 2015, MOL CLIN ONCOL, V3, P1295, DOI 10.3892/mco.2015.630
   Ozawa T, 2019, INT J COLORECTAL DIS, V34, P1731, DOI 10.1007/s00384-019-03379-y
   Park MS, 2009, RADIOLOGY, V250, P110, DOI 10.1148/radiol.2493080226
   Perini MV, 2020, PHARMACOL THERAPEUT, V211, P0, DOI 10.1016/j.pharmthera.2020.107527
   Pinter M, 2017, UNITED EUR GASTROENT, V5, P987, DOI 10.1177/2050640617695698
   Pinter M, 2017, SCI TRANSL MED, V9, P0, DOI 10.1126/scitranslmed.aan5616
   Piper M, 2020, MOL CARCINOGEN, V59, P754, DOI 10.1002/mc.23205
   Ponikowski P, 2016, EUR J HEART FAIL, V18, P891, DOI 10.1002/ejhf.592
   Rao GA, 2013, J CLIN PHARMACOL, V53, P773, DOI 10.1002/jcph.98
   Reka AK, 2011, LUNG CANCER, V72, P154, DOI 10.1016/j.lungcan.2011.01.019
   Renziehausen A, 2019, ONCOGENE, V38, P2320, DOI 10.1038/s41388-018-0563-y
   Rhodes DR, 2009, P NATL ACAD SCI USA, V106, P10284, DOI 10.1073/pnas.0900351106
   Robbins ME, 2010, CURR DRUG TARGETS, V11, P1413
   Robbins ME, 2006, INT J RADIAT ONCOL, V64, P6, DOI 10.1016/j.ijrobp.2005.08.033
   Rocken C, 2007, CANCER EPIDEM BIOMAR, V16, P1206, DOI 10.1158/1055-9965.EPI-05-0934
   Rosenthal T, 2009, J HUM HYPERTENS, V23, P623, DOI 10.1038/jhh.2009.21
   Rosenthal T, 2019, ANTICANCER RES, V39, P4597, DOI 10.21873/anticanres.13639
   Salmani H, 2020, CYTOKINE, V125, P0, DOI 10.1016/j.cyto.2019.154860
   Samukawa E, 2017, INT J ONCOL, V51, P1674, DOI 10.3892/ijo.2017.4177
   Scott AM, 2020, EUR J NUCL MED MOL I, V0, P0
   Shen XZ, 2008, J BIOL CHEM, V283, P9957, DOI 10.1074/jbc.M709574200
   Shen XZ, 2014, LAB INVEST, V94, P536, DOI 10.1038/labinvest.2014.41
   Shirotake S, 2012, AM J PATHOL, V180, P1008, DOI 10.1016/j.ajpath.2011.11.027
   Shirotake S, 2011, UROLOGY, V77, P0, DOI 10.1016/j.urology.2010.11.002
   Shrank WH, 2011, J GEN INTERN MED, V26, P546, DOI 10.1007/s11606-010-1609-1
   Siegel RL, 2017, CA-CANCER J CLIN, V67, P7, DOI 10.3322/caac.21387
   Sipahi I, 2010, LANCET ONCOL, V11, P627, DOI 10.1016/S1470-2045(10)70106-6
   Sorensen AG, 2012, CANCER RES, V72, P402, DOI 10.1158/0008-5472.CAN-11-2464
   Sorensen GV, 2013, J CLIN ONCOL, V31, P2265, DOI 10.1200/JCO.2012.43.9190
   Sorich MJ, 2016, INT J CANCER, V138, P2293, DOI 10.1002/ijc.29972
   Stewart FA, 2012, ANNALS OF THE ICRP, V41, P37, DOI 10.1016/j.icrp.2012.02.001
   Suissa S, 2008, AM J EPIDEMIOL, V167, P492, DOI 10.1093/aje/kwm324
   Sun H, 2017, MEDICINE, V96, P0, DOI 10.1097/MD.0000000000006394
   Tone A, 2007, J RENIN-ANGIO-ALDO S, V8, P45, DOI 10.3317/jraas.2007.007
   USFood and Drug Administration, 2011, NO INCR RISK CANC CE, V0, P0
   Willey JS, 2016, J BONE JOINT SURG AM, V98, P48, DOI 10.2106/JBJS.O.00545
   Wu SH, 2010, J AM SOC NEPHROL, V21, P1381, DOI 10.1681/ASN.2010020167
   Wynn TA, 2012, NAT MED, V18, P1028, DOI 10.1038/nm.2807
   Yoshiji H, 2009, J HEPATOL, V51, P315, DOI 10.1016/j.jhep.2009.04.011
   Zhao B, 2018, INT J CLIN EXP MED, V11, P10585
   Zhao YX, 2019, P NATL ACAD SCI USA, V116, P2210, DOI 10.1073/pnas.1818357116
NR 105
TC 8
Z9 8
U1 1
U2 9
PU E-CENTURY PUBLISHING CORP
PI MADISON
PA 40 WHITE OAKS LN, MADISON, WI 53711 USA
SN 2156-6976
EI 
J9 AM J CANCER RES
JI Am. J. Cancer Res.
PD JUN 15
PY 2021
VL 11
IS 3
BP 884
EP 897
DI 
PG 14
WC Oncology
SC Oncology
GA RL9ZJ
UT WOS:000639321600008
PM 33791161
DA 2023-09-23
ER

PT J
AU Mao, TL
   Fan, MH
   Dlamini, N
   Liu, CL
AF Mao, Tsui-Lien
   Fan, Ming-Huei
   Dlamini, Nhlanhla
   Liu, Chao-Lien
TI LncRNA MALAT1 Facilitates Ovarian Cancer Progression through Promoting Chemoresistance and Invasiveness in the Tumor Microenvironment
SO INTERNATIONAL JOURNAL OF MOLECULAR SCIENCES
LA English
DT Article
DE metastasis-associated lung adenocarcinoma transcript 1 (MALAT1); epithelial ovarian cancer (EOC); overexpression; chemoresistance; cancer-associated fibroblast (CAF); tumorigenesis
ID long noncoding rna; inflammatory response; expression; cells; proliferation; overexpression; prognosis; apoptosis; migration; interacts
AB Upregulation of metastasis-associated lung adenocarcinoma transcript 1 (MALAT1, also known as nuclear-enriched abundant transcript 2 (NEAT2) or LINC00047) was found in various solid tumors, including epithelial ovarian cancer (EOC). MALAT1 is a long noncoding (lnc)RNA that regulates many functional signaling pathways, including tumorigenesis. Herein, we observed the consistent upregulation of MALAT1 in MYST4-overexpressing cell lines, while MALAT1 was frequently found to be upregulated in various types of clinical carcinoma tissues, especially EOC. To further investigate the lncRNA MALAT1 in EOC progression, the transduced overexpression of MALAT1 in EOC cell lines and cancer-associated fibroblasts (CAFs) was employed. We found that MALAT1 overexpression in EOC cell lines significantly increased drug resistance, cell migration, and invasion. Furthermore, the concomitant overexpression of MALAT1 in EOC cells and CAFs dramatically increased EOC cell invasion. Accordingly, a mechanistic investigation of MALAT1 overexpression in EOC cells showed that expressions of the cytokines interleukin (IL)-1 beta and p-P38/p-NF kappa B/Cox2/prostaglandin E2 (PGE2) signaling were significantly increased, which stimulated inflammatory responses, whereas cell apoptosis was inhibited due to increased Bcl-2 levels and reduced Caspase3 levels. After MALAT1 was overexpressed in EOC cells, and the cyclin D1, p-PI3K, and p-Akt expressions increased, suggesting the promotion of tumor cell proliferation, while increased zinc finger E-box-binding homeobox-2 (ZEB2), yes-associated protein (YAP), and vimentin expression with E-cadherin downregulation indicated the enhancement of the epithelial-to-mesenchymal transition (EMT) in terms of metastasis, thereby triggering EOC progression. Together, our findings demonstrate how MALAT1 overexpression facilitates an oncogenic function through inhibiting tumor cell apoptosis, combined with increasing tumor cell inflammation, proliferation, and invasion in the EOC tumor microenvironment. MALAT1 is thus a potential diagnostic marker and therapeutic for this malignancy.
C1 [Mao, Tsui-Lien] Natl Taiwan Univ, Coll Med, Dept Pathol, Taipei 10002, Taiwan.
   [Mao, Tsui-Lien] Natl Taiwan Univ Hosp, Dept Pathol, Taipei 10002, Taiwan.
   [Fan, Ming-Huei; Liu, Chao-Lien] Taipei Med Univ, Coll Med Sci & Technol, Sch Med Lab Sci & Biotechnol, Taipei 11031, Taiwan.
   [Dlamini, Nhlanhla; Liu, Chao-Lien] Taipei Med Univ, Coll Med Sci & Technol, PhD Program Med Biotechnol, Taipei 11031, Taiwan.
C3 National Taiwan University; National Taiwan University; National Taiwan University Hospital; Taipei Medical University; Taipei Medical University
RP Liu, CL (通讯作者)，Taipei Med Univ, Coll Med Sci & Technol, Sch Med Lab Sci & Biotechnol, Taipei 11031, Taiwan.; Liu, CL (通讯作者)，Taipei Med Univ, Coll Med Sci & Technol, PhD Program Med Biotechnol, Taipei 11031, Taiwan.
EM tlmao@ntu.edu.tw; m609104006@tmu.edu.tw; nhlanhlanbs@gmail.com; chaolien@tmu.edu.tw
FU Ministry of Science and Technology, Taiwan [MOST1082314B038059-MY3, MOST1042320B002069]
CR Bai L, 2018, EXP CELL RES, V366, P161, DOI 10.1016/j.yexcr.2018.03.014
   Braga EA, 2020, INT J MOL SCI, V21, P0, DOI 10.3390/ijms21228855
   Carlevaro-Fita J, 2020, COMMUN BIOL, V3, P0, DOI 10.1038/s42003-019-0741-7
   Chou JJ, 2016, BIOCHEM BIOPH RES CO, V472, P262, DOI 10.1016/j.bbrc.2016.02.102
   Colvin EK, 2020, CANCER SCI, V111, P1805, DOI 10.1111/cas.14350
   Dai LL, 2018, CONNECT TISSUE RES, V59, P581, DOI 10.1080/03008207.2018.1439480
   Gast M, 2019, CARDIOVASC RES, V115, P302, DOI 10.1093/cvr/cvy202
   Guo C, 2018, EUR REV MED PHARMACO, V22, P3703, DOI 10.26355/eurrev_201806_15249
   Guo FJ, 2015, INT J CLIN EXP PATHO, V8, P15903
   Hewitson JP, 2020, J IMMUNOL, V204, P2949, DOI 10.4049/jimmunol.1900940
   Hirata H, 2015, CANCER RES, V75, P1322, DOI 10.1158/0008-5472.CAN-14-2931
   Huang CX, 2016, BIOMED PHARMACOTHER, V83, P8, DOI 10.1016/j.biopha.2016.05.044
   Ji Q, 2019, CELL DEATH DIS, V10, P0, DOI 10.1038/s41419-019-1598-x
   Kim J, 2018, NAT GENET, V50, P1705, DOI 10.1038/s41588-018-0252-3
   Lei RL, 2017, ONCOTARGETS THER, V10, P35, DOI 10.2147/OTT.S112686
   Li F, 2019, CELL DEATH DIS, V10, P0, DOI 10.1038/s41419-019-1620-3
   Li HB, 2018, ARCH BIOCHEM BIOPHYS, V649, P15, DOI 10.1016/j.abb.2018.04.016
   Li XJ, 2017, J CELL BIOCHEM, V118, P2780, DOI 10.1002/jcb.25927
   Lin QB, 2018, ONCOL REP, V39, P2644, DOI 10.3892/or.2018.6384
   Liu CL, 2020, INT J MOL SCI, V21, P0, DOI 10.3390/ijms21186467
   Liu CL, 2019, INT J CLIN EXP PATHO, V12, P431
   Liu SP, 2016, ONCOL LETT, V11, P3686, DOI 10.3892/ol.2016.4435
   Luan CY, 2020, ONCOTARGETS THER, V13, P3653, DOI 10.2147/OTT.S242300
   Mao XH, 2017, IMMUNOLOGY, V150, P379, DOI 10.1111/imm.12698
   Pang EJ, 2015, TUMOR BIOL, V36, P2403, DOI 10.1007/s13277-014-2850-8
   Paniri A, 2020, LIFE SCI, V257, P0, DOI 10.1016/j.lfs.2020.118114
   Pei CL, 2020, AM J TRANSL RES, V12, P6977
   Stone JK, 2019, J BIOL CHEM, V294, P11213, DOI 10.1074/jbc.RA118.006889
   Tao FF, 2018, FASEB J, V32, P6330, DOI 10.1096/fj.201800495RR
   Tripathi MK, 2018, DRUG DISCOV TODAY, V23, P1635, DOI 10.1016/j.drudis.2018.04.010
   Vogell A, 2019, OBSTET GYN CLIN N AM, V46, P485, DOI 10.1016/j.ogc.2019.04.007
   Wang K, 2020, CANCER MANAG RES, V12, P11359, DOI 10.2147/CMAR.S267355
   Wei SQ, 2019, INT J IMMUNOPATH PH, V33, P0, DOI 10.1177/2058738419859699
   Wu J, 2018, FRONT IMMUNOL, V9, P0, DOI 10.3389/fimmu.2018.01847
   Wu XM, 2020, MED SCI MONITOR, V26, P0, DOI 10.12659/MSM.922012
   Xiao HP, 2019, INT J CLIN EXP PATHO, V12, P419
   Xu YL, 2018, MOL MED, V24, P0, DOI 10.1186/s10020-018-0050-5
   Yang CY, 2020, MOL THER-ONCOLYTICS, V17, P571, DOI 10.1016/j.omto.2020.05.009
   Yang F, 2013, FEBS LETT, V587, P3175, DOI 10.1016/j.febslet.2013.07.048
   Yong H, 2020, MOL THER-NUCL ACIDS, V19, P97, DOI 10.1016/j.omtn.2019.10.028
   Zhang B, 2017, CELL REP, V19, P1723, DOI 10.1016/j.celrep.2017.05.006
   Zhang JQ, 2020, PLOS ONE, V15, P0, DOI 10.1371/journal.pone.0228160
   Zhang J, 2019, INFLAMMATION, V42, P1139, DOI 10.1007/s10753-019-00995-2
   Zhang XJ, 2017, J NEUROSCI, V37, P1797, DOI 10.1523/JNEUROSCI.3389-16.2017
   Zhao G, 2016, FEBS LETT, V590, P2884, DOI 10.1002/1873-3468.12315
   Zhao MM, 2018, ONCOL LETT, V16, P19, DOI 10.3892/ol.2018.8613
   Zhu KX, 2019, ONCOL LETT, V17, P5335, DOI 10.3892/ol.2019.10253
NR 47
TC 17
Z9 18
U1 0
U2 6
PU MDPI
PI BASEL
PA ST ALBAN-ANLAGE 66, CH-4052 BASEL, SWITZERLAND
SN 
EI 1422-0067
J9 INT J MOL SCI
JI Int. J. Mol. Sci.
PD OCT 15
PY 2021
VL 22
IS 19
BP 
EP 
DI 10.3390/ijms221910201
PG 18
WC Biochemistry & Molecular Biology; Chemistry, Multidisciplinary
SC Biochemistry & Molecular Biology; Chemistry
GA WF7QN
UT WOS:000706496800001
PM 34638541
DA 2023-09-23
ER

PT J
AU De, P
   Aske, JC
   Dale, A
   Espaillat, LR
   Starks, D
   Dey, N
AF De, Pradip
   Aske, Jennifer Carlson
   Dale, Adam
   Espaillat, Luis Rojas
   Starks, David
   Dey, Nandini
TI Addressing activation of WNT beta-catenin pathway in diverse landscape of endometrial carcinogenesis
SO AMERICAN JOURNAL OF TRANSLATIONAL RESEARCH
LA English
DT Review
DE Wnt beta-catenin pathway; cell signaling; tumor cells; cancer-associated fibroblasts
ID wnt/beta-catenin; expression patterns; mutational analysis; e-cadherin; cancer; carcinoma; metastasis; gene; apc; proliferation
AB The WNT-beta-catenin pathway (WP) is one of the major oncogenic pathways in solid tumors. Wnt beta-catenin pathway plays a unique role in a wide range of endometrial dysfunctions, from embryo implantation failure to severe pathogenic changes like endometriosis and endometrial cancer. Although abnormal activation of the pathway has long been known to be associated with endometrial tumorigenesis, the pathway's exact mode of involvement remains to be understood. As more evidence has been presented in favor of a crucial role of the WP in solid tumors, including endometrial cancer, anti-WP drugs are currently being tested to manage the disease. Aggressive tumor cells are nurtured by the tumor microenvironment (TME). The genetic alterations within tumor cells are the primary driving force to activate the extra-tumoral micro-environment. TME (a) provides metabolic support for the proliferation of tumor cells, (b) orchestrates immune-evasion, (c) initiates mechanistic signaling for several metastasis-associated phenotypes, and (d) supports cellular events for the development of drug resistance. To get metabolic as well as immune support from the tumor microenvironment, tumor cells cross-talk with components of the TME, most critically to the cancer-associated fibroblasts. Thus it is expected that the tumor-TME cross-talk throughout the process of tumorigenesis and metastasis is one of the characteristic features of an aggressive tumor. Here we review the WP's mechanistic involvement as a common culprit (Un Colpevole Comune) in endometrial tumor cells and endometrial cancer-associated fibroblast (CAF). In this review, we have attempted to discuss the activation of the WP in the genesis and progression of endometrial cancers, including endometrial tumor biology, tumor microenvironment, cancer-associated fibroblasts, and wnt-beta catenin genetic alteration. We interrogated the available literature on the various aspects of endometrial carcinogenesis leadingto the pathway's activation. We examined how genetic alterations in WP directly influence tumor cell signaling to bring out different tumor cell phenotypes, and present palpable evidence to envision a role of WP inhibitors in the future management of the disease.
C1 [De, Pradip; Aske, Jennifer Carlson; Dale, Adam; Dey, Nandini] Avera Canc Inst, Translat Oncol Lab, Sioux Falls, SD 57105 USA.
   [Espaillat, Luis Rojas; Starks, David] Avera Canc Inst, Div Gynecol Oncol, Sioux Falls, SD 57105 USA.
RP Dey, N (通讯作者)，Avera Canc Inst, Translat Oncol Lab, Sioux Falls, SD 57105 USA.
EM nandini.dey@avera.org
CR Aizawa T, 2019, CANCER MED-US, V8, P6370, DOI 10.1002/cam4.2523
   Aprelikova O, 2013, ONCOGENE, V32, P3246, DOI 10.1038/onc.2012.351
   Bian YD, 2016, ONCOL REP, V36, P803, DOI 10.3892/or.2016.4885
   Blumenthal A, 2020, FRONT IMMUNOL, V11, P0, DOI 10.3389/fimmu.2020.01133
   Bugter JM, 2021, NAT REV CANCER, V21, P5, DOI 10.1038/s41568-020-00307-z
   Carmon KS, 2008, MOL CANCER RES, V6, P1017, DOI 10.1158/1541-7786.MCR-08-0039
   Chan DW, 2012, ONCOTARGET, V3, P1546
   Chen HM, 2013, ONCOL REP, V29, P507, DOI 10.3892/or.2012.2126
   Chen JJ, 2019, THERANOSTICS, V9, P5049, DOI 10.7150/thno.32097
   Chen P, 2019, BIOSCIENCE REP, V39, P0, DOI 10.1042/BSR20190680
   Chen XM, 2019, NAT REV DRUG DISCOV, V18, P99, DOI 10.1038/s41573-018-0004-1
   Clevers H, 2012, CELL, V149, P1192, DOI 10.1016/j.cell.2012.05.012
   De P, 2017, ONCOTARGET, V8, P3072, DOI 10.18632/oncotarget.13618
   De P, 2016, ONCOTARGET, V7, P43124, DOI 10.18632/oncotarget.8988
   Dellinger TH, 2012, GYNECOL ONCOL, V126, P259, DOI 10.1016/j.ygyno.2012.04.026
   Dellinger TH, 2012, EXPERT REV ANTICANC, V12, P51, DOI 10.1586/ERA.11.194
   Dey N, 2013, BMC CANCER, V13, P0, DOI 10.1186/1471-2407-13-537
   Dey N, 2013, PLOS ONE, V8, P0, DOI 10.1371/journal.pone.0077425
   Dotan E, 2020, CLIN CANCER RES, V26, P5348, DOI 10.1158/1078-0432.CCR-20-0489
   Eritja N, 2017, ADV EXP MED BIOL, V943, P149, DOI 10.1007/978-3-319-43139-0_6
   Eskander RN, 2016, INT J GYNECOL CANCER, V26, P125, DOI 10.1097/IGC.0000000000000563
   Ferrari N, 2019, NAT COMMUN, V10, P0, DOI 10.1038/s41467-018-07987-0
   Fukuchi T, 1998, CANCER RES, V58, P3526
   Galluzzi L, 2019, TRENDS CELL BIOL, V29, P44, DOI 10.1016/j.tcb.2018.08.005
   Ganguly D, 2020, CANCERS, V12, P0, DOI 10.3390/cancers12092652
   Gao C, 2018, ONCOTARGET, V9, P5492, DOI 10.18632/oncotarget.23695
   Goad J, 2018, CARCINOGENESIS, V39, P1105, DOI 10.1093/carcin/bgy079
   Hrzenjak A, 2004, J PATHOL, V204, P19, DOI 10.1002/path.1616
   Huang XH, 2019, IUBMB LIFE, V71, P223, DOI 10.1002/iub.1959
   Ikeda T, 2000, ONCOL REP, V7, P323
   Jimeno A, 2017, CLIN CANCER RES, V23, P7490, DOI 10.1158/1078-0432.CCR-17-2157
   Kariola R, 2005, FAM CANCER, V4, P187, DOI 10.1007/s10689-004-6130-4
   Kasoha M, 2020, J CANCER RES CLIN, V146, P315, DOI 10.1007/s00432-019-03114-8
   Katoh M, 2017, INT J MOL MED, V40, P587, DOI 10.3892/ijmm.2017.3071
   Kimbrel EA, 2009, J BIOL CHEM, V284, P13033, DOI 10.1074/jbc.M901248200
   Kramer N, 2017, ONCOGENE, V36, P5460, DOI 10.1038/onc.2017.144
   Kurihara S, 2010, MODERN PATHOL, V23, P225, DOI 10.1038/modpathol.2009.162
   Le PN, 2015, PHARMACOL THERAPEUT, V146, P1, DOI 10.1016/j.pharmthera.2014.08.005
   Li Y, 2018, J CELL BIOCHEM, V0, P0
   Liu YX, 2014, JNCI-J NATL CANCER I, V106, P0, DOI 10.1093/jnci/dju245
   Markowska A, 2014, WSPOLCZESNA ONKOL, V18, P143, DOI 10.5114/wo.2014.43154
   Martin-Orozco E, 2019, FRONT IMMUNOL, V10, P0, DOI 10.3389/fimmu.2019.02854
   McMellen A, 2020, INT J MOL SCI, V21, P0, DOI 10.3390/ijms21124272
   Miyazaki K, 2018, STEM CELL REP, V11, P1136, DOI 10.1016/j.stemcr.2018.10.002
   Moreno-Bueno G, 2002, ONCOGENE, V21, P7981, DOI 10.1038/sj.onc.1205924
   Mosa MH, 2020, CANCER RES, V80, P5569, DOI 10.1158/0008-5472.CAN-20-0263
   Najafi M, 2019, LIFE SCI, V239, P0, DOI 10.1016/j.lfs.2019.117049
   Menezes MDN, 2011, SAO PAULO MED J, V129, P320
   Nout RA, 2012, GYNECOL ONCOL, V126, P466, DOI 10.1016/j.ygyno.2012.05.012
   Nusse R, 2017, CELL, V169, P985, DOI 10.1016/j.cell.2017.05.016
   Park SA, 2020, INT J BIOL SCI, V16, P99, DOI 10.7150/ijbs.35643
   Pijnenborg JMA, 2004, INT J GYNECOL CANCER, V14, P947, DOI 10.1111/j.1048-891X.2004.014534.x
   Przybyl J, 2018, GYNECOL ONCOL, V149, P388, DOI 10.1016/j.ygyno.2018.03.007
   Rowe M, 2020, INT J GYNECOL CANCER, V30, P993, DOI 10.1136/ijgc-2020-001239
   Sahai E, 2020, NAT REV CANCER, V20, P174, DOI 10.1038/s41568-019-0238-1
   Scherz-Shouval R, 2014, CELL, V158, P564, DOI 10.1016/j.cell.2014.05.045
   Schlosshauer PW, 2000, MODERN PATHOL, V13, P1066, DOI 10.1038/modpathol.3880196
   Schlosshauer PW, 2002, MODERN PATHOL, V15, P1032, DOI 10.1097/01.MP.0000028573.34289.04
   Scholten AN, 2003, J PATHOL, V201, P460, DOI 10.1002/path.1402
   Shedden KA, 2005, CLIN CANCER RES, V11, P2123, DOI 10.1158/1078-0432.CCR-04-2061
   van der Zee M, 2013, J PATHOL, V230, P48, DOI 10.1002/path.4160
   Wang YM, 2010, TECHNOL CANCER RES T, V9, P179, DOI 10.1177/153303461000900207
   Wang YY, 2010, ONCOTARGET, V1, P674
   Wang YY, 2009, CLIN CANCER RES, V15, P5784, DOI 10.1158/1078-0432.CCR-09-0814
   Wang ZM, 2017, EUR REV MED PHARMACO, V21, P4810
   Wappenschmidt B, 2004, HUM PATHOL, V35, P1260, DOI 10.1016/j.humpath.2004.06.007
   Yamamoto TM, 2019, MOL CARCINOGEN, V58, P1770, DOI 10.1002/mc.23064
   Yang HY, 2019, BIOMED RES INT, V2019, P0, DOI 10.1155/2019/2686340
   Yoshida GJ, 2020, J EXP CLIN CANC RES, V39, P0, DOI 10.1186/s13046-020-01611-0
   Zhao Y, 2014, CANCER RES, V74, P5103, DOI 10.1158/0008-5472.CAN-14-0427
   Zhou WQ, 2019, ONCOTARGETS THER, V12, P8275, DOI 10.2147/OTT.S220536
NR 71
TC 6
Z9 6
U1 0
U2 1
PU E-CENTURY PUBLISHING CORP
PI MADISON
PA 40 WHITE OAKS LN, MADISON, WI 53711 USA
SN 1943-8141
EI 
J9 AM J TRANSL RES
JI Am. J. Transl. Res.
PD JUN 15
PY 2021
VL 13
IS 11
BP 12168
EP 12180
DI 
PG 13
WC Oncology; Medicine, Research & Experimental
SC Oncology; Research & Experimental Medicine
GA YD5DL
UT WOS:000740432600005
PM 34956444
DA 2023-09-23
ER

PT J
AU McShane, R
   Arya, S
   Stewart, AJ
   Caie, PD
   Bates, M
AF McShane, Rhiannon
   Arya, Swati
   Stewart, Alan J.
   Caie, Peter D.
   Bates, Mark
TI Prognostic features of the tumour microenvironment in oesophageal adenocarcinoma
SO BIOCHIMICA ET BIOPHYSICA ACTA-REVIEWS ON CANCER
LA English
DT Review
DE Oesophageal adenocarcinoma; Prognostic and predictive biomarkers; Digital pathology; Tumour microenvironment
ID squamous-cell carcinoma; endothelial growth-factor; neutrophil-to-lymphocyte; cancer-associated fibroblasts; barretts-esophagus; poor-prognosis; infiltrating lymphocytes; unfavorable prognosis; clinical-significance; microvessel density
AB Oesophageal adenocarcinoma (OAC) is a disease with an incredibly poor survival rate and a complex makeup. The growth and spread of OAC tumours are profoundly influenced by their surrounding microenvimnment and the properties of the tumour itself. Constant crosstalk between the tumour and its micmenvironment is key to the survival of the tumour and ultimately the death of the patient. The tumour micmenvironment (TME) is composed of a complex milieu of cell types including cancer associated fibroblasts (CAFs) which make up the tumour stroma, endothelial cells which line blood and lymphatic vessels and infiltrating immune cell populations. These various cell types and the tumour constantly communicate through environmental cues including fluctuations in pH, hypoxia and the release of mitogens such as cytokines, chemokines and growth factors, many of which help promote malignant progression. Eventually clusters of tumour cells such as tumour buds break away and spread through the lymphatic system to nearby lymph nodes or enter the circulation forming secondary metastasis. Collectively, these factors need to be considered when assessing and treating patients clinically. This review aims to summarise the ways in which these various factors are currently assessed and how they relate to patient treatment and outcome at an individual level.
C1 [McShane, Rhiannon; Arya, Swati; Stewart, Alan J.; Caie, Peter D.] Univ St Andrews, Sch Med, St Andrews, Fife, Scotland.
   [Bates, Mark] St James Hosp, Dept Surg, Trinity Translat Med Inst, Dublin 8, Ireland.
   [Bates, Mark] St James Hosp, Trinity St Jamess Canc Inst, Dublin 8, Ireland.
C3 University of St Andrews; Trinity College Dublin; Trinity College Dublin
RP Bates, M (通讯作者)，St James Hosp, Dept Surg, Trinity Translat Med Inst, Dublin 8, Ireland.
EM batesm1@tcd.ie
FU Irish health research board [HRB-ILP-2017-055]; Irish Association for Cancer Research [AOIFA-14873]
CR Aleksic T, 2017, BRIT J CANCER, V117, P1600, DOI 10.1038/bjc.2017.337
   Aran D, 2017, GENOME BIOL, V18, P0, DOI 10.1186/s13059-017-1349-1
   Ayala GE, 2001, PROSTATE, V49, P213, DOI 10.1002/pros.1137
   [白冰 Bai Bing], 2013, 中国肿瘤临床 CHINESE JOURNAL OF CLINICAL ONCOLOGY, V40, P543
   Bang YJ, 2018, ANN ONCOL, V29, P2052, DOI 10.1093/annonc/mdy264
   Bang YJ, 2010, LANCET, V376, P687, DOI 10.1016/S0140-6736(10)61121-X
   Bardhan K, 2016, FRONT IMMUNOL, V7, P0, DOI 10.3389/fimmu.2016.00550
   Beardsmore DA, 2003, J GASTROINTEST SURG, V7, P77, DOI 10.1016/S1091-255X(02)00141-5
   Bhat AA, 2018, ONCOGENE, V37, P6011, DOI 10.1038/s41388-018-0388-8
   Birner P, 2011, ANN SURG ONCOL, V18, P3330, DOI 10.1245/s10434-011-1730-3
   Biswas SK, 2015, IMMUNITY, V43, P435, DOI 10.1016/j.immuni.2015.09.001
   Blanchard P, 2012, BMC CANCER, V12, P0, DOI 10.1186/1471-2407-12-119
   Bonafe M, 2003, J CLIN ENDOCR METAB, V88, P3299, DOI 10.1210/jc.2002-021810
   Braun MW, 2016, TRANSL CANCER RES, V5, P692, DOI 10.21037/tcr.2016.11.76
   Brown M, 2010, HISTOPATHOLOGY, V56, P893, DOI 10.1111/j.1365-2559.2010.03559.x
   Buckley AM, 2019, CANCER LETT, V447, P115, DOI 10.1016/j.canlet.2019.01.009
   Cao WQ, 2015, BRIT J CANCER, V113, P738, DOI 10.1038/bjc.2015.292
   Cavazzola Leandro Totti, 2009, REV. COL. BRAS. CIR., V36, P24
   Chen MF, 2016, ONCOTARGET, V7, P7913, DOI 10.18632/oncotarget.6861
   Chen SH, 2019, AM J CANCER RES, V9, P1
   Cheng JC-H, 2014, ANN SURG, V0, P2361
   Choi JY, 2006, ANN SURG ONCOL, V13, P1054, DOI 10.1245/ASO.2006.08.012
   Choi SYC, 2013, J PATHOL, V230, P350, DOI 10.1002/path.4218
   Christiansen Ailsa, 2011, GENES CANCER, V2, P1146, DOI 10.1177/1947601911423028
   Coleman HG, 2018, GASTROENTEROLOGY, V154, P390, DOI 10.1053/j.gastro.2017.07.046
   Cortez MA, 2016, JNCI-J NATL CANCER I, V108, P0, DOI 10.1093/jnci/djv303
   Cox S, 2017, RADIOTHER ONCOL, V125, P154, DOI 10.1016/j.radonc.2017.08.023
   Craig SG, 2020, BRIT J CANCER, V123, P1280, DOI 10.1038/s41416-020-0985-5
   Cruz JA, 2006, CANCER INFORM, V2, P59
   Cuylen S, 2016, NATURE, V535, P308, DOI 10.1038/nature18610
   de Azambuja E, 2007, BRIT J CANCER, V96, P1504, DOI 10.1038/sj.bjc.6603756
   De Bruijn K, 2015, J SURG ONCOL, V111, P1047, DOI 10.1002/jso.23923
   de Souza LA, 2018, COMPUT BIOL MED, V96, P203, DOI 10.1016/j.compbiomed.2018.03.014
   Demers M, 2012, P NATL ACAD SCI USA, V109, P13076, DOI 10.1073/pnas.1200419109
   Derks S, 2015, CANCER IMMUNOL RES, V3, P1123, DOI 10.1158/2326-6066.CIR-15-0046
   Donato C, 2020, CELL REP, V32, P0, DOI 10.1016/j.celrep.2020.108105
   Donlon NE, 2020, CANCERS BASEL, V12, P1
   Donohoe CL, 2012, BRIT J SURG, V99, P387, DOI 10.1002/bjs.8658
   Doyle SL, 2012, AM J GASTROENTEROL, V107, P196, DOI 10.1038/ajg.2011.417
   Driessen A, 2006, ANN SURG, V243, P334, DOI 10.1097/01.sla.0000201452.09591.f3
   Duffy MJ, 2018, BREAST CANCER RES TR, V170, P213, DOI 10.1007/s10549-018-4753-7
   DUHAYLONGSOD FG, 1995, ANN SURG, V221, P677, DOI 10.1097/00000658-199506000-00007
   Dunne MR, 2017, CANCER IMMUNOL IMMUN, V66, P841, DOI 10.1007/s00262-017-1983-1
   Dutta S, 2012, BRIT J CANCER, V106, P702, DOI 10.1038/bjc.2011.610
   Edge SD, 2021, BRIT J RADIOL, V94, P0, DOI 10.1259/bjr.20201191
   Enomoto K, 2012, CLIN EXP IMMUNOL, V168, P186, DOI 10.1111/j.1365-2249.2012.04565.x
   Evangelou K, 2008, J CLIN PATHOL, V61, P601, DOI 10.1136/jcp.2007.050963
   Facciabene A, 2012, CANCER RES, V72, P2162, DOI 10.1158/0008-5472.CAN-11-3687
   Falkenback D, 2008, DIS ESOPHAGUS, V21, P97, DOI 10.1111/j.1442-2050.2007.00749.x
   Feitelson MA, 2015, SEMIN CANCER BIOL, V35, PS25, DOI 10.1016/j.semcancer.2015.02.006
   Feng S, 2017, J THORAC ONCOL, V12, P1626, DOI 10.1016/j.jtho.2017.08.007
   Ferrara N, 2003, NAT MED, V9, P669, DOI 10.1038/nm0603-669
   Ferrucci PF, 2016, ANN ONCOL, V27, P732, DOI 10.1093/annonc/mdw016
   Fisher OM, 2017, GUT, V66, P399, DOI 10.1136/gutjnl-2015-310888
   FLEJOU JF, 1994, J CLIN PATHOL, V47, P23, DOI 10.1136/jcp.47.1.23
   Fristedt R, 2016, J GASTROINTEST ONCOL, V7, P848, DOI 10.21037/jgo.2016.11.07
   Galon J, 2019, NAT REV DRUG DISCOV, V18, P197, DOI 10.1038/s41573-018-0007-y
   Gao AQ, 2016, DIS MARKERS, V2016, P0, DOI 10.1155/2016/7340180
   Gentles AJ, 2015, NAT MED, V21, P938, DOI 10.1038/nm.3909
   GERDES J, 1983, INT J CANCER, V31, P13, DOI 10.1002/ijc.2910310104
   Griffiths EA, 2007, BRIT J CANCER, V96, P95, DOI 10.1038/sj.bjc.6603524
   Guo QJ, 2016, J IMMUNOL RES, V2016, P0, DOI 10.1155/2016/9720912
   Guo W, 2017, ONCOTARGET, V9, P13920, DOI 10.18632/ONCOTARGET.23810
   Hadad U, 2015, FRONT IMMUNOL, V6, P0, DOI 10.3389/fimmu.2015.00495
   Hanahan D, 2011, CELL, V144, P646, DOI 10.1016/j.cell.2011.02.013
   Harris AL, 2002, NAT REV CANCER, V2, P38, DOI 10.1038/nrc704
   Hatogai K, 2016, ONCOTARGET, V7, P47252, DOI 10.18632/oncotarget.10055
   Helm O, 2014, ONCOIMMUNOLOGY, V3, P0, DOI 10.4161/21624011.2014.946818
   Hong CC, 2014, CANCER RES, V74, P6280, DOI 10.1158/0008-5472.CAN-14-0524
   Huang LM, 2020, WORLD J GASTROENTERO, V26, P0, DOI 10.3748/wjg.v26.i39.5959
   Humphries MP, 2020, BMC CANCER, V20, P0, DOI 10.1186/s12885-020-06987-y
   Humphries MP, 2020, CANCERS, V12, P0, DOI 10.3390/cancers12051114
   Hyder J, 2016, J GASTROINTEST ONCOL, V7, P189, DOI 10.3978/j.issn.2078-6891.2015.080
   Iravani S, 2003, HUM PATHOL, V34, P975, DOI 10.1053/S0046-8177(03)00354-X
   Jacobsen Frank, 2020, ONCOTARGET, V11, P1007, DOI 10.18632/oncotarget.27507
   Jeremiasen M, 2020, FRONT ONCOL, V10, P0, DOI 10.3389/fonc.2020.534761
   Jiang DX, 2015, BMC CANCER, V15, P0, DOI 10.1186/s12885-015-1393-8
   Kalinina T, 2010, INT J CANCER, V127, P1931, DOI 10.1002/ijc.25196
   Kang DH, 2009, NURS RES, V58, P105, DOI 10.1097/NNR.0b013e31818fcecd
   Kato K, 2019, FUTURE ONCOL, V15, P1057, DOI 10.2217/fon-2018-0609
   Kennedy SP, 2016, FRONT CELL DEV BIOL, V4, P0, DOI 10.3389/fcell.2016.00088
   Kim J, 2017, NATURE, V541, P169, DOI 10.1038/nature20805
   Knuppel A, 2020, CANCER RES, V80, P4014, DOI 10.1158/0008-5472.CAN-20-1281
   Kollmann D, 2018, ONCOIMMUNOLOGY, V7, P0, DOI 10.1080/2162402X.2018.1435226
   Kong RR, 2016, CELL MOL BIOL LETT, V21, P0, DOI 10.1186/s11658-016-0004-2
   Kourou K, 2015, COMPUT STRUCT BIOTEC, V13, P8, DOI 10.1016/j.csbj.2014.11.005
   Kozlowski M, 2010, EUR J CARDIO-THORAC, V38, P260, DOI 10.1016/j.ejcts.2010.01.061
   Kroeger DR, 2016, CLIN CANCER RES, V22, P3005, DOI 10.1158/1078-0432.CCR-15-2762
   Krupp G, 2000, BIOTECHNOL ANNU REV, V6, P103, DOI 10.1016/S1387-2656(00)06020-8
   Landau MS, 2014, MODERN PATHOL, V27, P1578, DOI 10.1038/modpathol.2014.66
   Langer R, 2006, J CLIN PATHOL, V59, P631, DOI 10.1136/jcp.2005.034298
   Lee W, 2019, J EXP MED, V216, P176, DOI 10.1084/jem.20181170
   Leung SCY, 2016, NPJ BREAST CANCER, V2, P0, DOI 10.1038/npjbcancer.2016.14
   Li HC, 2007, J CELL BIOCHEM, V101, P805, DOI 10.1002/jcb.21159
   Li H, 2016, CELL ADHES MIGR, V10, P434, DOI 10.1080/19336918.2015.1129481
   Li J, 2018, CANCER RES, V77, P1
   Li X, 2018, J CANCER, V9, P861, DOI 10.7150/jca.23367
   Lin DYW, 2008, P NATL ACAD SCI USA, V105, P3011, DOI 10.1073/pnas.0712278105
   Liu SC, 2020, COMPUT STRUCT BIOTEC, V18, P1891, DOI 10.1016/j.csbj.2020.06.042
   Loos M, 2011, ANN THORAC SURG, V91, P1025, DOI 10.1016/j.athoracsur.2010.12.041
   Lopes AB, 2010, ACTA CYTOL, V54, P31, DOI 10.1159/000324963
   Lugli A, 2012, BRIT J CANCER, V106, P1713, DOI 10.1038/bjc.2012.127
   Lugli A, 2017, MODERN PATHOL, V30, P1299, DOI 10.1038/modpathol.2017.46
   Macdonald K, 2009, CANCER EPIDEMIOL, V33, P37, DOI 10.1016/j.canep.2009.04.014
   Madani K, 2010, EUR J CARDIO-THORAC, V37, P1427, DOI 10.1016/j.ejcts.2009.12.018
   Mahner S, 2015, FRONT ONCOL, V5, P0, DOI 10.3389/fonc.2015.00211
   Mantovani A, 2002, TRENDS IMMUNOL, V23, P549, DOI 10.1016/S1471-4906(02)02302-5
   Martin B, 2004, BRIT J CANCER, V91, P2018, DOI 10.1038/sj.bjc.6602233
   McDermott N, 2016, SCI REP-UK, V6, P0, DOI 10.1038/srep34796
   McDonnell CO, 2001, BRIT J SURG, V88, P1105, DOI 10.1046/j.0007-1323.2001.01838.x
   McEvoy LM, 2015, BMC CANCER, V15, P0, DOI 10.1186/s12885-015-1539-8
   Mehta S, 2014, J SURG RES, V186, P601, DOI 10.1016/J.JSS.2013.11.569
   Melling N, 2019, ONCOL LETT, V17, P3826, DOI 10.3892/ol.2019.10020
   Merritt CR, 2019, 559021 BIORXIV, V0, P0
   Mitsiades CS, 2004, CANCER CELL, V5, P221, DOI 10.1016/S1535-6108(04)00050-9
   Miyata H, 2009, CANCER, V115, P3324, DOI 10.1002/cncr.24390
   Moen I, 2012, TARGET ONCOL, V7, P233, DOI 10.1007/s11523-012-0233-x
   Nafteux P, 2017, ANN CARDIOTHORAC SUR, V6, P152, DOI 10.21037/acs.2017.03.04
   Nagaraja V, 2016, EJSO-EUR J SURG ONC, V42, P140, DOI 10.1016/j.ejso.2015.08.159
   Nath A, 2016, SCI REP-UK, V6, P0, DOI 10.1038/srep18669
   National Cancer Registry Ireland, 2014, NAT CANC REG, V0, P0
   Nearchou IP, 2019, CANCER IMMUNOL RES, V7, P609, DOI 10.1158/2326-6066.CIR-18-0377
   Nirschl CJ, 2013, CLIN CANCER RES, V19, P4917, DOI 10.1158/1078-0432.CCR-12-1972
   Noble F, 2016, CANCER IMMUNOL IMMUN, V65, P651, DOI 10.1007/s00262-016-1826-5
   Noman MZ, 2014, J EXP MED, V211, P781, DOI 10.1084/jem.20131916
   ODonnell JS, 2017, CANCER TREAT REV, V52, P71, DOI 10.1016/j.ctrv.2016.11.007
   OSullivan J, 2018, NAT REV GASTRO HEPAT, V15, P699, DOI 10.1038/s41575-018-0069-7
   Ohigashi Y, 2005, CLIN CANCER RES, V11, P2947, DOI 10.1158/1078-0432.CCR-04-1469
   Ong CAJ, 2013, J CLIN ONCOL, V31, P1576, DOI 10.1200/JCO.2012.45.9636
   Owens R, 2020, HISTOPATHOLOGY, V77, P646, DOI 10.1111/his.14200
   Pages F, 2018, LANCET, V391, P2128, DOI 10.1016/S0140-6736(18)30789-X
   Pardoll DM, 2012, NAT REV CANCER, V12, P252, DOI 10.1038/nrc3239
   Petitjean A, 2007, ONCOGENE, V26, P2157, DOI 10.1038/sj.onc.1210302
   Poggio M, 2019, CELL, V177, P414, DOI 10.1016/j.cell.2019.02.016
   Power R, 2020, FRONT ONCOL, V10, P0, DOI 10.3389/fonc.2020.00891
   Prins MJD, 2012, J GASTROINTEST SURG, V16, P956, DOI 10.1007/s11605-011-1814-1
   Rauser S, 2010, BMC CANCER, V10, P0, DOI 10.1186/1471-2407-10-608
   Reichelt U, 2007, MODERN PATHOL, V20, P120, DOI 10.1038/modpathol.3800712
   Rivera LB, 2013, CANCER CELL, V24, P687, DOI 10.1016/j.ccr.2013.11.014
   SALOMON DS, 1995, CRIT REV ONCOL HEMAT, V19, P183, DOI 10.1016/1040-8428(94)00144-I
   Schoppmann SF, 2013, CLIN EXP METASTAS, V30, P441, DOI 10.1007/s10585-012-9549-2
   Schumacher K, 2001, CANCER RES, V61, P3932
   Semenza GL, 2001, TRENDS MOL MED, V7, P345, DOI 10.1016/S1471-4914(01)02090-1
   Shabo I, 2009, INT J CANCER, V125, P1826, DOI 10.1002/ijc.24506
   Sharaiha RZ, 2011, ANN SURG ONCOL, V18, P3362, DOI 10.1245/s10434-011-1754-8
   Sharpe AH, 2018, NAT REV IMMUNOL, V18, P153, DOI 10.1038/nri.2017.108
   Shinto E, 2005, HISTOPATHOLOGY, V47, P25, DOI 10.1111/j.1365-2559.2005.02162.x
   Siegel RL, 2017, CA-CANCER J CLIN, V67, P7, DOI 10.3322/caac.21387
   Simpson A, 2017, TARGET ONCOL, V12, P571, DOI 10.1007/s11523-017-0514-5
   Singhal S, 2016, CANCER CELL, V30, P120, DOI 10.1016/j.ccell.2016.06.001
   Staal EFWC, 2011, EUR J CANCER, V47, P375, DOI 10.1016/j.ejca.2010.09.043
   Staal EFWC, 2010, EUR J CANCER, V46, P720, DOI 10.1016/j.ejca.2009.12.006
   Stachler MD, 2015, NAT GENET, V47, P1047, DOI 10.1038/ng.3343
   Stein AV, 2017, PATHOLOGY, V49, P30, DOI 10.1016/j.pathol.2016.10.005
   Strasser A, 2008, IMMUNOL CELL BIOL, V86, P57, DOI 10.1038/sj.icb.7100141
   Sun DS, 2019, J THORAC DIS, V11, PS394, DOI 10.21037/jtd.2018.12.02
   Sun MM, 2017, AM J TRANSL RES, V9, P5105
   Svensson MC, 2017, ONCOTARGET, V8, P72108, DOI 10.18632/oncotarget.19437
   Szczerba BM, 2019, NATURE, V566, P553, DOI 10.1038/s41586-019-0915-y
   Takeuchi H, 2003, ANN SURG ONCOL, V10, P792, DOI 10.1245/ASO.2003.10.014
   Ten Kate FJC, 2017, ONCOTARGET, V8, P104123, DOI 10.18632/oncotarget.22021
   Theodoropoulos VE, 2004, EUR UROL, V46, P200, DOI 10.1016/j.eururo.2004.04.008
   Thies S, 2016, HUM PATHOL, V52, P1, DOI 10.1016/j.humpath.2016.01.016
   Tomita N, 2019, JAMA NETW OPEN, V2, P0, DOI 10.1001/jamanetworkopen.2019.14645
   Tsuchikawa T, 2011, CLIN EXP IMMUNOL, V164, P50, DOI 10.1111/j.1365-2249.2010.04311.x
   Tsujikawa T, 2017, CELL REP, V19, P203, DOI 10.1016/j.celrep.2017.03.037
   Turkington RC, 2019, GUT, V0, P1
   Underwood TJ, 2015, J PATHOL, V235, P466, DOI 10.1002/path.4467
   Vakkila J, 2004, NAT REV IMMUNOL, V4, P641, DOI 10.1038/nri1415
   van Egmond M, 2013, SEMIN CANCER BIOL, V23, P190, DOI 10.1016/j.semcancer.2012.12.002
   van Meir H, 2017, ONCOIMMUNOLOGY, V6, P0, DOI 10.1080/2162402X.2016.1267095
   Vanneman M, 2012, NAT REV CANCER, V12, P237, DOI 10.1038/nrc3237
   Wada Y, 2007, ONCOL REP, V17, P161
   Wang A, 2019, DIS ESOPHAGUS, V32, P0, DOI 10.1093/dote/doy083
   Wang GC, 2012, HEPATO-GASTROENTEROL, V59, P2186, DOI 10.5754/hge11961
   Wang K, 2012, J THORAC ONCOL, V7, P1457, DOI 10.1097/JTO.0b013e318260dfe8
   Wang KL, 2007, CANCER-AM CANCER SOC, V109, P658, DOI 10.1002/cncr.22445
   Wang YF, 2018, FRONT PHARMACOL, V9, P0, DOI 10.3389/fphar.2018.00185
   Weed DT, 2013, PLOS ONE, V8, P0, DOI 10.1371/journal.pone.0071908
   West H, 2015, ANN ONCOL, V26, P447, DOI 10.1093/annonc/mdu570
   Wu JY, 2016, ONCOTARGET, V7, P68954, DOI 10.18632/oncotarget.12135
   Xie LX, 2013, INT J EXP PATHOL, V94, P39, DOI 10.1111/iep.12005
   Xu B, 2016, ONCOTARGET, V7, P0
   Yagi T, 2017, ANN SURG, VXX, P1
   Yasuda H, 2008, NITRIC OXIDE-BIOL CH, V19, P205, DOI 10.1016/j.niox.2008.04.026
   Yoon HH, 2012, CLIN CANCER RES, V18, P546, DOI 10.1158/1078-0432.CCR-11-2272
   Zhang QW, 2012, PLOS ONE, V7, P0, DOI 10.1371/journal.pone.0050946
   Zhang YH, 2020, WORLD J GASTROENTERO, V26, P5256, DOI 10.3748/wjg.v26.i35.5256
   Zhao JJ, 2012, PLOS ONE, V7, P0, DOI 10.1371/journal.pone.0033655
   Zhao RH, 2009, MOL CARCINOGEN, V48, P982, DOI 10.1002/mc.20562
   Zhao ZR, 2017, CANCER MED-US, V6, P54, DOI 10.1002/cam4.945
   Zheng X, 2018, CELL PHYSIOL BIOCHEM, V45, P720, DOI 10.1159/000487164
   Zingg U, 2010, EJSO-EUR J SURG ONC, V36, P670, DOI 10.1016/j.ejso.2010.05.012
   Zlobec I, 2007, J PATHOL, V212, P260, DOI 10.1002/path.2164
NR 194
TC 5
Z9 5
U1 0
U2 7
PU ELSEVIER
PI AMSTERDAM
PA RADARWEG 29, 1043 NX AMSTERDAM, NETHERLANDS
SN 0304-419X
EI 1879-2561
J9 BBA-REV CANCER
JI Biochim. Biophys. Acta-Rev. Cancer
PD DEC 15
PY 2021
VL 1876
IS 2
BP 
EP 
DI 10.1016/j.bbcan.2021.188598
EA AUG 2021
PG 21
WC Biochemistry & Molecular Biology; Biophysics; Oncology
SC Biochemistry & Molecular Biology; Biophysics; Oncology
GA US0WQ
UT WOS:000697158300013
PM 34332022
DA 2023-09-23
ER

PT J
AU Takeuchi, Y
   Kimura, N
   Murayama, T
   Machida, Y
   Iejima, D
   Nishimura, T
   Terashima, M
   Wang, YM
   Li, MJ
   Sakamoto, R
   Yamamoto, M
   Itano, N
   Inoue, Y
   Ito, M
   Yoshida, N
   Inoue, JI
   Akashi, K
   Saya, H
   Fujita, K
   Kuroda, M
   Kitabayashi, I
   Voon, D
   Suzuki, T
   Tojo, A
   Gotoh, N
AF Takeuchi, Yasuto
   Kimura, Natsuko
   Murayama, Takahiko
   Machida, Yukino
   Iejima, Daisuke
   Nishimura, Tatsunori
   Terashima, Minoru
   Wang, Yuming
   Li, Mengjiao
   Sakamoto, Reiko
   Yamamoto, Mizuki
   Itano, Naoki
   Inoue, Yusuke
   Ito, Masataka
   Yoshida, Nobuaki
   Inoue, Jun-ichiro
   Akashi, Koichi
   Saya, Hideyuki
   Fujita, Koji
   Kuroda, Masahiko
   Kitabayashi, Issay
   Voon, Dominic
   Suzuki, Takeshi
   Tojo, Arinobu
   Gotoh, Noriko
TI The membrane-linked adaptor FRS2 beta fashions a cytokine-rich inflammatory microenvironment that promotes breast cancer carcinogenesis
SO PROCEEDINGS OF THE NATIONAL ACADEMY OF SCIENCES OF THE UNITED STATES OF AMERICA
LA English
DT Article
DE premalignant inflammation; breast cancer; NF-kappa B; FRS3; cancer-associated fibroblasts
ID carcinoma in-situ; stem-cells; kappa-b; mammary; frs2-alpha; expression; frs2; endocytosis; activation; proteins
AB Although it is held that proinflammatory changes precede the onset of breast cancer, the underlying mechanisms remain obscure. Here, we demonstrate that FRS20, an adaptor protein expressed in a small subset of epithelial cells, triggers the proinflammatory changes that induce stroma in premalignant mammary tissues and is responsible for the disease onset. FRS2 beta deficiency in mouse mammary tumor virus (MMTV)-ErbB2 mice markedly attenuated tumorigenesis. Importantly, tumor cells derived from MMTV-ErbB2 mice failed to generate tumors when grafted in the FRS2 beta-deficient premalignant tissues. We found that colocalization of FRS2 beta and the NEMO subunit of the I kappa B kinase complex in early endosomes led to activation of nuclear factor-KB (NF-kappa B), a master regulator of inflammation. Moreover, inhibition of the activities of the NF-kappa B-induced cytokines, CXC chemokine ligand 12 and insulin-like growth factor 1, abrogated tumorigenesis. Human breast cancer tissues that express higher levels of FRS2 beta contain more stroma. The elucidation of the FRS2 beta-NF-kappa B axis uncovers a molecular link between the proinflammatory changes and the disease onset.
C1 [Takeuchi, Yasuto; Murayama, Takahiko; Nishimura, Tatsunori; Wang, Yuming; Li, Mengjiao; Gotoh, Noriko] Kanazawa Univ, Canc Res Inst, Inst Frontier Sci Initiat, Div Canc Cell Biol, Kanazawa, Ishikawa 9201192, Japan.
   [Kimura, Natsuko; Murayama, Takahiko; Machida, Yukino; Iejima, Daisuke; Nishimura, Tatsunori; Tojo, Arinobu; Gotoh, Noriko] Univ Tokyo, Inst Med Sci, Div Mol Therapy, Tokyo 1088639, Japan.
   [Machida, Yukino; Kitabayashi, Issay] Natl Canc Ctr, Div Hematol Malignancy, Tokyo 1040045, Japan.
   [Terashima, Minoru; Suzuki, Takeshi] Kanazawa Univ, Canc Res Inst, Inst Frontier Sci Initiat, Div Funct Genom, Kanazawa, Ishikawa 9201192, Japan.
   [Sakamoto, Reiko; Yoshida, Nobuaki] Univ Tokyo, Inst Med Sci, Lab Dev Genet, Tokyo 1088639, Japan.
   [Yamamoto, Mizuki; Inoue, Jun-ichiro] Univ Tokyo, Inst Med Sci, Div Cellular & Mol Biol, Tokyo 1088639, Japan.
   [Itano, Naoki] Kyoto Sangyo Univ, Fac Life Sci, Dept Mol Biosci, Kyoto 6038555, Japan.
   [Inoue, Yusuke] Kitasato Univ, Sch Med, Dept Diagnost Radiol, Sagamihara, Kanagawa 2520373, Japan.
   [Ito, Masataka] Natl Def Med Coll, Dept Anat, Tokorozawa, Saitama 3598513, Japan.
   [Akashi, Koichi] Kyushu Univ, Grad Sch Med, Dept Med & Biosyst Sci, Fukuoka 8128582, Japan.
   [Saya, Hideyuki] Keio Univ, Inst Adv Med Res, Div Gene Regulat, Tokyo 1608582, Japan.
   [Fujita, Koji; Kuroda, Masahiko] Tokyo Med Univ, Dept Mol Pathol, Tokyo 1608402, Japan.
   [Voon, Dominic] Kanazawa Univ, Canc Res Inst, Inst Frontier Sci Initiat, Kanazawa, Ishikawa 9201192, Japan.
C3 Kanazawa University; University of Tokyo; National Cancer Center - Japan; Kanazawa University; University of Tokyo; University of Tokyo; Kyoto Sangyo University; Kitasato University; National Defense Medical College - Japan; Kyushu University; Keio University; Tokyo Medical University; Kanazawa University
RP Gotoh, N (通讯作者)，Kanazawa Univ, Canc Res Inst, Inst Frontier Sci Initiat, Div Canc Cell Biol, Kanazawa, Ishikawa 9201192, Japan.; Gotoh, N (通讯作者)，Univ Tokyo, Inst Med Sci, Div Mol Therapy, Tokyo 1088639, Japan.
EM ngotoh@staff.kanazawa-u.ac.jp
FU Cancer Research Institute at Kanazawa University; Ministry of Education, Culture, Sports, Science, and Technology KAKENHI [22130009, 20H05029]; Japan Soceity for Promotion of Science KAKENHI [JP17K19587, JP18H02679, JP19K22557, JP21H02761]; AMED Project for Cancer Research and Therapeutic Evolution [19193063, 21446781]; Grants-in-Aid for Scientific Research [20H05029, 22130009] Funding Source: KAKEN
CR BHATHAL PS, 1985, BRIT J CANCER, V51, P271, DOI 10.1038/bjc.1985.39
   Calvo F, 2013, NAT CELL BIOL, V15, P637, DOI 10.1038/ncb2756
   Chin K, 2006, CANCER CELL, V10, P529, DOI 10.1016/j.ccr.2006.10.009
   Cicalese A, 2009, CELL, V138, P1083, DOI 10.1016/j.cell.2009.06.048
   Curtis C, 2012, NATURE, V486, P346, DOI 10.1038/nature10983
   Cuzick J, 2017, LANCET ONCOL, V18, PE472, DOI 10.1016/S1470-2045(17)30536-3
   Dabbs DJ, 2016, BREAST PATHOLOGY, V2, P0
   Desmedt C, 2007, CLIN CANCER RES, V13, P3207, DOI 10.1158/1078-0432.CCR-06-2765
   Dontu G, 2003, GENE DEV, V17, P1253, DOI 10.1101/gad.1061803
   Duda DG, 2011, CLIN CANCER RES, V17, P2074, DOI 10.1158/1078-0432.CCR-10-2636
   Fabian Carol J, 2002, CLIN BREAST CANCER, V3, P113, DOI 10.3816/CBC.2002.n.016
   Fata JE, 2000, CELL, V103, P41, DOI 10.1016/S0092-8674(00)00103-3
   Gotoh N, 2005, MOL CELL BIOL, V25, P4105, DOI 10.1128/MCB.25.10.4105-4116.2005
   Gotoh N, 2004, P NATL ACAD SCI USA, V101, P17144, DOI 10.1073/pnas.0407577101
   Gotoh N, 2004, FEBS LETT, V564, P14, DOI 10.1016/S0014-5793(04)00287-X
   Gotoh N, 2008, CANCER SCI, V99, P1319, DOI 10.1111/j.1349-7006.2008.00840.x
   GUY CT, 1992, P NATL ACAD SCI USA, V89, P10578, DOI 10.1073/pnas.89.22.10578
   Hinohara K, 2012, P NATL ACAD SCI USA, V109, P6584, DOI 10.1073/pnas.1113271109
   Iejima D, 2010, ONCOGENE, V29, P3087, DOI 10.1038/onc.2010.69
   Inoue Y, 2006, J MAGN RESON IMAGING, V24, P901, DOI 10.1002/jmri.20713
   Karin M, 2005, NAT REV IMMUNOL, V5, P749, DOI 10.1038/nri1703
   Lesurf R, 2016, CELL REP, V16, P1166, DOI 10.1016/j.celrep.2016.06.051
   Lim E, 2009, NAT MED, V15, P907, DOI 10.1038/nm.2000
   Liu JC, 2007, CANCER RES, V67, P8671, DOI 10.1158/0008-5472.CAN-07-1486
   Maib H, 2018, J CELL BIOL, V217, P4253, DOI 10.1083/jcb.201805005
   Manchado E, 2016, NATURE, V534, P647, DOI 10.1038/nature18600
   Matsusue R, 2009, ANN SURG ONCOL, V16, P2645, DOI 10.1245/s10434-009-0599-x
   McDougall K, 2001, MECH DEVELOP, V103, P145, DOI 10.1016/S0925-4773(01)00337-9
   Meijnen P, 2008, BRIT J CANCER, V98, P137, DOI 10.1038/sj.bjc.6604112
   Minegishi Y, 2013, CANCER SCI, V104, P345, DOI 10.1111/cas.12086
   Minegishi Y, 2009, FEBS LETT, V583, P807, DOI 10.1016/j.febslet.2009.01.042
   Nandi S, 2018, NEUROSCIENCE, V369, P192, DOI 10.1016/j.neuroscience.2017.11.017
   Nandi S, 2017, J NEUROSCI, V37, P5690, DOI 10.1523/JNEUROSCI.2931-16.2017
   Platta HW, 2011, CURR OPIN CELL BIOL, V23, P393, DOI 10.1016/j.ceb.2011.03.008
   Sahai E, 2020, NAT REV CANCER, V20, P174, DOI 10.1038/s41568-019-0238-1
   Saygin C, 2019, CELL STEM CELL, V24, P25, DOI 10.1016/j.stem.2018.11.017
   Siegel RL, 2019, CA-CANCER J CLIN, V69, P7
   Sorkin A, 2009, NAT REV MOL CELL BIO, V10, P609, DOI 10.1038/nrm2748
   Stingl J, 2006, NATURE, V439, P993, DOI 10.1038/nature04496
   Vaillant F, 2008, CANCER RES, V68, P7711, DOI 10.1158/0008-5472.CAN-08-1949
   Van Keymeulen A, 2011, NATURE, V479, P189, DOI 10.1038/nature10573
   Visvader JE, 2014, GENE DEV, V28, P1143, DOI 10.1101/gad.242511.114
   Worthylake R, 1999, J BIOL CHEM, V274, P8865, DOI 10.1074/jbc.274.13.8865
   Wu S, 2019, NAT COMMUN, V10, P0, DOI 10.1038/s41467-019-08576-5
   Yamada K, 2015, INT J CANCER, V137, P2825, DOI 10.1002/ijc.29655
   Yamamoto M, 2019, COMMUN BIOL, V2, P0, DOI 10.1038/s42003-019-0547-7
   Yamamoto S, 2005, P NATL ACAD SCI USA, V102, P15983, DOI 10.1073/pnas.0507961102
   Yarden Y, 2001, NAT REV MOL CELL BIO, V2, P127, DOI 10.1038/35052073
   Zahid H, 2016, CURR OPIN PHARMACOL, V31, P90, DOI 10.1016/j.coph.2016.11.003
NR 49
TC 3
Z9 3
U1 0
U2 1
PU NATL ACAD SCIENCES
PI WASHINGTON
PA 2101 CONSTITUTION AVE NW, WASHINGTON, DC 20418 USA
SN 0027-8424
EI 1091-6490
J9 P NATL ACAD SCI USA
JI Proc. Natl. Acad. Sci. U. S. A.
PD OCT 26
PY 2021
VL 118
IS 43
BP 
EP 
DI 10.1073/pnas.2103658118
PG 12
WC Multidisciplinary Sciences
SC Science & Technology - Other Topics
GA WS3WJ
UT WOS:000715115000021
PM 34663724
DA 2023-09-23
ER

PT J
AU Yoon, CI
   Ahn, SG
   Cha, YJ
   Kim, D
   Bae, SJ
   Lee, JH
   Ooshima, A
   Yang, KM
   Park, SH
   Kim, SJ
   Jeong, J
AF Yoon, Chang-Ik
   Ahn, Sung-Gwe
   Cha, Yoon-Jin
   Kim, Dooreh
   Bae, Soong-June
   Lee, Ji-Hyung
   Ooshima, Akira
   Yang, Kyung-Min
   Park, Seok-Hee
   Kim, Seong-Jin
   Jeong, Joon
TI Metastasis Risk Assessment Using BAG2 Expression by Cancer-Associated Fibroblast and Tumor Cells in Patients with Breast Cancer
SO CANCERS
LA English
DT Article
DE BAG2; breast cancer; cancer-associated fibroblast; metastasis
ID protein
AB Simple Summary Cancer-associated fibroblasts (CAFs) promote tumor progression and play an important role in evading immune surveillance. The previous study showed that BAG2 could be elevated in cancer associated fibroblasts (CAFs). Here, we evaluated BAG2 expression of CAF and tumor cells and assessed metastasis risk in patients with breast cancer. We found that patients with either BAG2-high or BAG2(+) CAF had significantly worse distant metastasis-free survival than those with BAG2-double negative. Evaluation of BAG2 expression on both CAFs and tumor cells could be helpful to estimate the risk of metastasis in breast cancer. Few studies have examined the role of BAG2 in malignancies. We investigated the prognostic value of BAG2-expression in cancer-associated fibroblasts (CAFs) and tumor cells in predicting metastasis-free survival in patients with breast cancer. Tissue-microarray was constructed using human breast cancer tissues obtained by surgical resection between 1992 and 2015. BAG2 expression was evaluated by immunohistochemistry in CAFs or the tumor cells. BAG2 expression in the CAFs and cytoplasm of tumor cells was classified as positive and negative, and low and high, respectively. BAG2-CAF was evaluated in 310 patients and was positive in 67 (21.6%) patients. Kaplan-Meier plots showed that distant metastasis-free survival (DMFS) was lesser in patients with BAG2(+) CAF than in patients with BAG2(-) CAF (p = 0.039). Additionally, we classified the 310 patients into two groups: 109 in either BAG2-high or BAG2(+) CAF and 201 in BAG2-low and BAG2(-) CAF. DMFS was significantly reduced in patients with either BAG2-high or BAG2(+) CAF than in the patients of the other group (p = 0.005). Multivariable analysis demonstrated that DMFS was prolonged in patients with BAG2(-) CAF or BAG2-low. Evaluation of BAG2 expression on both CAFs and tumor cells could help in determining the risk of metastasis in breast cancer.
C1 [Yoon, Chang-Ik; Kim, Dooreh] Catholic Univ Korea, Coll Med, Dept Surg, Div Breast Surg,Seoul St Marys Hosp, Seoul 06591, South Korea.
   [Ahn, Sung-Gwe; Bae, Soong-June; Jeong, Joon] Yonsei Univ, Gangnam Severance Hosp, Dept Surg, Coll Med, Seoul 06273, South Korea.
   [Ahn, Sung-Gwe; Cha, Yoon-Jin; Bae, Soong-June; Jeong, Joon] Yonsei Univ, Inst Breast Canc Precis Med, Coll Med, Seoul 06273, South Korea.
   [Cha, Yoon-Jin] Yonsei Univ, Gangnam Severance Hosp, Dept Pathol, Coll Med, Seoul 06273, South Korea.
   [Lee, Ji-Hyung; Park, Seok-Hee] Sungkyunkwan Univ, Dept Biol Sci, Seobu Ro 2066, Suwon 16419, Gyeonggi Do, South Korea.
   [Ooshima, Akira; Yang, Kyung-Min; Kim, Seong-Jin] GILO Fdn, GILO Inst, Seoul 06668, South Korea.
   [Ooshima, Akira; Yang, Kyung-Min; Kim, Seong-Jin] Medpacto Inc, Seoul 06668, South Korea.
C3 Seoul St. Mary's Hospital; Catholic University of Korea; Yonsei University; Yonsei University Health System; Yonsei University; Yonsei University Health System; Yonsei University; Yonsei University Health System; Sungkyunkwan University (SKKU)
RP Jeong, J (通讯作者)，Yonsei Univ, Gangnam Severance Hosp, Dept Surg, Coll Med, Seoul 06273, South Korea.; Jeong, J (通讯作者)，Yonsei Univ, Inst Breast Canc Precis Med, Coll Med, Seoul 06273, South Korea.
EM fayn03@catholic.ac.kr; asg2004@yuhs.ac; yooncha@yuhs.ac; 22100863@cmcnu.or.kr; mission815815@yuhs.ac; wlgud1990@skku.edu; aooshima@gilo.or.kr; yangkm@snu.ac.kr; parks@skku.edu; jasonsjkim@snu.ac.kr; gsjjoon@yuhs.ac
FU (Basic Science Research Program through the NRF) [NRF-2016R1D1A1A09917675, NRF-2019R1C1C1002830]; National R&D Program for Cancer Control, Ministry of Health & Welfare, Republic of Korea [1520120]
CR Arndt V, 2005, MOL BIOL CELL, V16, P5891, DOI 10.1091/mbc.E05-07-0660
   Bruzzese F, 2014, CANCER RES, V74, P3408, DOI 10.1158/0008-5472.CAN-13-2259
   Casey SC, 2015, SEMIN CANCER BIOL, V35, PS199, DOI 10.1016/j.semcancer.2015.02.007
   Dai Q, 2005, J BIOL CHEM, V280, P38673, DOI 10.1074/jbc.M507986200
   Doong H, 2002, CANCER LETT, V188, P25, DOI 10.1016/S0304-3835(02)00456-1
   Elkabets M, 2011, J CLIN INVEST, V121, P784, DOI 10.1172/JCI43757
   Graizel D, 2020, ORAL DIS, V26, P733, DOI 10.1111/odi.13140
   Hammond MEH, 2010, J CLIN ONCOL, V28, P2784, DOI 10.1200/JCO.2009.25.6529
   Hu MM, 2016, PLOS ONE, V11, P0, DOI 10.1371/journal.pone.0147374
   Kalluri R, 2016, NAT REV CANCER, V16, P582, DOI 10.1038/nrc.2016.73
   Knops AM, 2020, FRONT ONCOL, V10, P0, DOI 10.3389/fonc.2020.565306
   Lee JH, 1999, ONCOGENE, V18, P6183, DOI 10.1038/sj.onc.1203043
   Liu G, 2017, TUMOR BIOL, V39, P0, DOI 10.1177/1010428317707424
   Liu L, 2016, PLOS ONE, V11, P0, DOI 10.1371/journal.pone.0159947
   OConnell JT, 2011, P NATL ACAD SCI USA, V108, P16002, DOI 10.1073/pnas.1109493108
   Papadakis ES, 2017, BRIT J CANCER, V116, P1585, DOI 10.1038/bjc.2017.130
   Ping QR, 2021, CANCER GENE THER, V28, P984, DOI 10.1038/s41417-021-00318-4
   Qin LX, 2016, CELL MOL BIOL LETT, V21, P0, DOI 10.1186/s11658-016-0020-2
   Qu DB, 2015, J BIOL CHEM, V290, P30441, DOI 10.1074/jbc.M115.677815
   Takayama S, 1998, CANCER RES, V58, P3116
   Wen SY, 2019, CANCER LETT, V442, P320, DOI 10.1016/j.canlet.2018.10.015
   Wolff AC, 2018, J CLIN ONCOL, V36, P2105, DOI 10.1200/JCO.2018.77.8738
   Yang KM, 2017, CELL REP, V21, P2952, DOI 10.1016/j.celrep.2017.11.026
   Yoon CI, 2019, PLOS ONE, V14, P0, DOI 10.1371/journal.pone.0221721
   Yue XT, 2015, ELIFE, V4, P0, DOI 10.7554/eLife.08401
   Zhang XY, 2018, NEOPLASMA, V65, P104, DOI 10.4149/neo_2018_101
   Zhu DY, 2018, ONCOL LETT, V15, P4775, DOI 10.3892/ol.2018.7914
NR 27
TC 1
Z9 1
U1 2
U2 9
PU MDPI
PI BASEL
PA ST ALBAN-ANLAGE 66, CH-4052 BASEL, SWITZERLAND
SN 
EI 2072-6694
J9 CANCERS
JI Cancers
PD SEP 15
PY 2021
VL 13
IS 18
BP 
EP 
DI 10.3390/cancers13184654
PG 12
WC Oncology
SC Oncology
GA UV2JK
UT WOS:000699311500001
PM 34572878
DA 2023-09-23
ER

PT J
AU Su, SF
   Ho, H
   Li, JH
   Wu, MF
   Wang, HC
   Yeh, HY
   Kuo, SW
   Chen, HW
   Ho, CC
   Li, KC
AF Su, Sheng-Fan
   Ho, Hao
   Li, Jia-Hua
   Wu, Ming-Fang
   Wang, Hsu-Chieh
   Yeh, Hsiang-Yuan
   Kuo, Shuenn-Wen
   Chen, Huei-Wen
   Ho, Chao-Chi
   Li, Ker-Chau
TI DNA methylome and transcriptome landscapes of cancer-associated fibroblasts reveal a smoking- associated malignancy index
SO JOURNAL OF CLINICAL INVESTIGATION
LA English
DT Article
ID carcinoma-associated fibroblasts; functional-heterogeneity; methylation changes; breast; metastasis; cells; progression; signature; epigenome; tumors
AB Unlike the better-studied aberrant epigenome in the tumor, the clinicopathologic impact of DNA methylation in the tumor microenvironment (TME), especially the contribution from cancer-associated fibroblasts (CAFs), remains elusive. CAFs exhibit profound patient-to-patient tumorigenic heterogeneity. We asked whether such heterogeneity may be exploited to quantify the level of TME malignancy. We developed a robust and efficient methylome/transcriptome co-analytical system for CAFs and paired normal fibroblasts (NFs) from non-small-cell lung cancer patients. We found 14,781 CpG sites of CAF/ NF differential methylation, of which 3,707 sites showed higher methylation changes in ever-smokers than in nonsmokers. Concomitant CAF/NF differential gene expression analysis pointed to a subset of 54 smoking-associated CpG sites with strong methylation-regulated gene expression. A methylation index that summarizes the beta values of these CpGs was built for NF/CAF discrimination (MIND) with high sensitivity and specificity. The potential of MIND in detecting premalignancy across individual patients was shown. MIND succeeded in predicting tumor recurrence in multiple lung cancer cohorts without reliance on patient survival data, suggesting that the malignancy level of TME may be effectively graded by this index. Precision TME grading may provide additional pathological information to guide cancer prognosis and open up more options in personalized medicine.
C1 [Su, Sheng-Fan; Ho, Hao; Li, Jia-Hua; Wu, Ming-Fang; Li, Ker-Chau] Acad Sinica, Inst Stat Sci, 128 Acad Rd,Sect 2, Taipei 11529, Taiwan.
   [Su, Sheng-Fan] Natl Taiwan Univ, Coll Med, Grad Inst Oncol, Taipei, Taiwan.
   [Su, Sheng-Fan] Natl Taiwan Univ, YongLin Inst Hlth, Taipei, Taiwan.
   [Wu, Ming-Fang; Chen, Huei-Wen] Natl Taiwan Univ, Coll Med, Grad Inst Toxicol, Taipei, Taiwan.
   [Wang, Hsu-Chieh; Ho, Chao-Chi] Natl Taiwan Univ Hosp, Dept Internal Med, Chung Shan South Rd, Taipei 10051, Taiwan.
   [Wang, Hsu-Chieh; Ho, Chao-Chi] Natl Taiwan Univ, Coll Med, Chung Shan South Rd, Taipei 10051, Taiwan.
   [Yeh, Hsiang-Yuan] Soochow Univ, Sch Big Data Management, Taipei, Taiwan.
   [Kuo, Shuenn-Wen] Natl Taiwan Univ Hosp, Dept Surg, Taipei, Taiwan.
   [Li, Ker-Chau] Univ Calif Los Angeles, Dept Stat, Los Angeles, CA 90009 USA.
C3 Academia Sinica - Taiwan; National Taiwan University; National Taiwan University; National Taiwan University; National Taiwan University; National Taiwan University Hospital; National Taiwan University; Soochow University; National Taiwan University; National Taiwan University Hospital; University of California System; University of California Los Angeles
RP Li, KC (通讯作者)，Acad Sinica, Inst Stat Sci, 128 Acad Rd,Sect 2, Taipei 11529, Taiwan.; Ho, CC (通讯作者)，Natl Taiwan Univ Hosp, Dept Internal Med, Chung Shan South Rd, Taipei 10051, Taiwan.; Ho, CC (通讯作者)，Natl Taiwan Univ, Coll Med, Chung Shan South Rd, Taipei 10051, Taiwan.
EM ccho1203@ntu.edu.tw; kcli@stat.sinica.edu.tw
FU Academia Sinica [AS-104-TP-A07]; Ministry of Science and Technology [MOST 1072314B002015, MOST 1072314B002226, MOST 104-2321-B-002-072]
CR Ambatipudi S, 2016, EPIGENOMICS-UK, V8, P599, DOI 10.2217/epi-2016-0001
   Barrett RL, 2020, ELIFE, V9, P0, DOI 10.7554/eLife.57243
   Baylin SB, 2011, NAT REV CANCER, V11, P726, DOI 10.1038/nrc3130
   Berdiel-Acer M, 2014, MOL ONCOL, V8, P1290, DOI 10.1016/j.molonc.2014.04.006
   Biffi G, 2021, PHYSIOL REV, V101, P147, DOI 10.1152/physrev.00048.2019
   Brock MV, 2008, NEW ENGL J MED, V358, P1118, DOI 10.1056/NEJMoa0706550
   Chen WJ, 2014, NAT COMMUN, V5, P0, DOI 10.1038/ncomms4472
   Collisson EA, 2014, NATURE, V511, P543, DOI 10.1038/nature13385
   Conway JR, 2017, BIOINFORMATICS, V33, P2938, DOI 10.1093/bioinformatics/btx364
   Dotto GP, 2014, J CLIN INVEST, V124, P1446, DOI 10.1172/JCI72589
   Duda DG, 2010, P NATL ACAD SCI USA, V107, P21677, DOI 10.1073/pnas.1016234107
   Edge SB, 2010, ANN SURG ONCOL, V17, P1471, DOI 10.1245/s10434-010-0985-4
   Fasanelli F, 2015, NAT COMMUN, V6, P0, DOI 10.1038/ncomms10192
   Fidler IJ, 2003, NAT REV CANCER, V3, P453, DOI 10.1038/nrc1098
   Finak G, 2008, NAT MED, V14, P518, DOI 10.1038/nm1764
   Gascard P, 2016, GENE DEV, V30, P1002, DOI 10.1101/gad.279737.116
   Gautier L, 2004, BIOINFORMATICS, V20, P307, DOI 10.1093/bioinformatics/btg405
   Gonda TA, 2010, SEMIN CELL DEV BIOL, V21, P2, DOI 10.1016/j.semcdb.2009.10.001
   Herrera M, 2013, CLIN CANCER RES, V19, P5914, DOI 10.1158/1078-0432.CCR-13-0694
   Hosein AN, 2010, CANCER RES, V70, P5770, DOI 10.1158/0008-5472.CAN-10-0673
   Hu M, 2005, NAT GENET, V37, P899, DOI 10.1038/ng1596
   Hu M, 2008, CURR OPIN GENET DEV, V18, P27, DOI 10.1016/j.gde.2007.12.006
   Huang DW, 2009, NAT PROTOC, V4, P44, DOI 10.1038/nprot.2008.211
   Ikemori R, 2020, CANCER RES, V80, P276, DOI 10.1158/0008-5472.CAN-19-0637
   Joehanes R, 2016, CIRC-CARDIOVASC GENE, V9, P436, DOI 10.1161/CIRCGENETICS.116.001506
   Jones PA, 2016, NAT REV GENET, V17, P630, DOI 10.1038/nrg.2016.93
   Jones PA, 2012, NAT REV GENET, V13, P484, DOI 10.1038/nrg3230
   Junttila MR, 2013, NATURE, V501, P346, DOI 10.1038/nature12626
   Kadara H, 2012, RESPIROLOGY, V17, P50, DOI 10.1111/j.1440-1843.2011.02095.x
   Kakarla S, 2012, IMMUNOTHERAPY-UK, V4, P1129, DOI 10.2217/IMT.12.112
   Kalluri R, 2016, NAT REV CANCER, V16, P582, DOI 10.1038/nrc.2016.73
   Kanehisa M, 2010, NUCLEIC ACIDS RES, V38, PD355, DOI 10.1093/nar/gkp896
   Karagiannis GS, 2012, MOL CANCER RES, V10, P1403, DOI 10.1158/1541-7786.MCR-12-0307
   Lambrechts D, 2018, NAT MED, V24, P1277, DOI 10.1038/s41591-018-0096-5
   Lan QS, 2018, MOL CANCER THER, V17, P276, DOI 10.1158/1535-7163.MCT-17-0507
   Langley RR, 2011, INT J CANCER, V128, P2527, DOI 10.1002/ijc.26031
   Liu JF, 2018, CELL, V173, P400, DOI 10.1016/j.cell.2018.02.052
   Liu TY, 2019, J HEMATOL ONCOL, V12, P0, DOI 10.1186/s13045-019-0770-1
   Ma XJ, 2009, BREAST CANCER RES, V11, P0, DOI 10.1186/bcr2222
   Madar S, 2013, TRENDS MOL MED, V19, P447, DOI 10.1016/j.molmed.2013.05.004
   Maeda M, 2020, GUT, V69, P243, DOI 10.1136/gutjnl-2018-317645
   Malanchi I, 2012, NATURE, V481, P85, DOI 10.1038/nature10694
   McAllister SS, 2014, NAT CELL BIOL, V16, P717, DOI 10.1038/ncb3015
   McAllister SS, 2010, J CLIN ONCOL, V28, P4022, DOI 10.1200/JCO.2010.28.4257
   Mishra R, 2019, ENDOCR-RELAT CANCER, V26, PR673, DOI 10.1530/ERC-19-0347
   Monteran L, 2019, FRONT IMMUNOL, V10, P0, DOI 10.3389/fimmu.2019.01835
   Navab R, 2011, P NATL ACAD SCI USA, V108, P7160, DOI 10.1073/pnas.1014506108
   Nurmik M, 2020, INT J CANCER, V146, P895, DOI 10.1002/ijc.32193
   Ohlund D, 2014, J EXP MED, V211, P1503, DOI 10.1084/jem.20140692
   Orr B, 2012, ONCOGENE, V31, P1130, DOI 10.1038/onc.2011.312
   Peters A, 2015, J CLIN INVEST, V125, P129, DOI 10.1172/JCI74685
   Pidsley R, 2018, GENOME RES, V28, P625, DOI 10.1101/gr.229070.117
   Qiu W, 2008, NAT GENET, V40, P650, DOI 10.1038/ng.117
   Saforo D, 2019, SCI REP-UK, V9, P0, DOI 10.1038/s41598-019-40519-4
   Sahai E, 2020, NAT REV CANCER, V20, P174, DOI 10.1038/s41568-019-0238-1
   Sandoval J, 2013, J CLIN ONCOL, V31, P4140, DOI 10.1200/JCO.2012.48.5516
   Shiga K, 2015, CANCERS, V7, P2443, DOI 10.3390/cancers7040902
   Subramanian A, 2005, P NATL ACAD SCI USA, V102, P15545, DOI 10.1073/pnas.0506580102
   Sylvestre M, 2020, EPIGENOMICS-UK, V12, P157, DOI 10.2217/epi-2019-0165
   Teschendorff AE, 2015, JAMA ONCOL, V1, P476, DOI 10.1001/jamaoncol.2015.1053
   Vicent S, 2012, CANCER RES, V72, P5744, DOI 10.1158/0008-5472.CAN-12-1097
   Vizoso M, 2015, CARCINOGENESIS, V36, P1453, DOI 10.1093/carcin/bgv146
   Zhang Y, 2016, CLIN EPIGENETICS, V8, P0, DOI 10.1186/s13148-016-0292-4
NR 66
TC 6
Z9 7
U1 1
U2 9
PU AMER SOC CLINICAL INVESTIGATION INC
PI ANN ARBOR
PA 2015 MANCHESTER RD, ANN ARBOR, MI 48104 USA
SN 0021-9738
EI 1558-8238
J9 J CLIN INVEST
JI J. Clin. Invest.
PD AUG 16
PY 2021
VL 131
IS 16
BP 
EP 
DI 10.1172/JCI139552
PG 13
WC Medicine, Research & Experimental
SC Research & Experimental Medicine
GA UF2LC
UT WOS:000688409400001
PM 34228648
DA 2023-09-23
ER

PT J
AU Loh, JJ
   Ma, S
AF Loh, Jia Jian
   Ma, Stephanie
TI The Role of Cancer-Associated Fibroblast as a Dynamic Player in Mediating Cancer Stemness in the Tumor Microenvironment
SO FRONTIERS IN CELL AND DEVELOPMENTAL BIOLOGY
LA English
DT Review
DE inflammation; targeted therapy; tumor microenvironment; cancer associated fibroblast; cancer stem cell; cancer stemness
ID carcinoma-associated fibroblasts; epithelial-mesenchymal transition; cell marker nanog; hepatocellular-carcinoma; matrix metalloproteinases; stromal myofibroblasts; monoclonal-antibody; gene-expression; promote; chemoresistance
AB The enrichment of cancer-associated fibroblast (CAFs) in a tumor microenvironment (TME) cultivates a pro-tumorigenic niche via aberrant paracrine signaling and matrix remodeling. A favorable niche is critical to the maintenance of cancer stem cells (CSCs), a population of cells that are characterized by their enhanced ability to self-renew, metastasis, and develop therapy resistance. Mounting evidence illustrates the interplay between CAF and cancer cells expedites malignant progression. Therefore, targeting the key cellular components and factors in the niche may promote a more efficacious treatment. In this study, we discuss how CAF orchestrates a niche that enhances CSC features and the potential therapeutic implication.
C1 [Loh, Jia Jian; Ma, Stephanie] Univ Hong Kong, Li Ka Shing Fac Med, Sch Biomed Sci, Hong Kong, Peoples R China.
   [Ma, Stephanie] Univ Hong Kong, State Key Lab Liver Res, Pokfulam, Hong Kong, Peoples R China.
C3 University of Hong Kong; University of Hong Kong
RP Ma, S (通讯作者)，Univ Hong Kong, Li Ka Shing Fac Med, Sch Biomed Sci, Hong Kong, Peoples R China.; Ma, S (通讯作者)，Univ Hong Kong, State Key Lab Liver Res, Pokfulam, Hong Kong, Peoples R China.
EM stefma@hku.hk
FU Research Grants Council of Hong Kong-Theme-Based Research Scheme [T12-704/16-R]; Research Grants Council of Hong Kong-Collaborative Research Fund [C7026-18G]; Health and Medical Research Fund from Food and Health Bureau of the Hong Kong Government [06172546]
CR Affo S, 2021, CANCER CELL, V39, P866, DOI 10.1016/j.ccell.2021.03.012
   Alvarez-Teijeiro S, 2018, CANCERS, V10, P0, DOI 10.3390/cancers10090334
   Baccelli I, 2012, J CELL BIOL, V198, P281, DOI 10.1083/jcb.201202014
   Barcellos-de-Souza P, 2016, STEM CELLS, V34, P2536, DOI 10.1002/stem.2412
   Batlle E, 2017, NAT MED, V23, P1124, DOI 10.1038/nm.4409
   Biffi G, 2019, CANCER DISCOV, V9, P282, DOI 10.1158/2159-8290.CD-18-0710
   Bourguignon LYW, 2012, ONCOGENE, V31, P149, DOI 10.1038/onc.2011.222
   Bourguignon LYW, 2008, J BIOL CHEM, V283, P17635, DOI 10.1074/jbc.M800109200
   Bourguignon LYW, 2016, J BIOL CHEM, V291, P10571, DOI 10.1074/jbc.M115.700021
   Bourguignon LYW, 2012, J BIOL CHEM, V287, P32800, DOI 10.1074/jbc.M111.308528
   Bourguignon LYW, 2009, J BIOL CHEM, V284, P26533, DOI 10.1074/jbc.M109.027466
   Calon A, 2015, NAT GENET, V47, P320, DOI 10.1038/ng.3225
   Cazet AS, 2018, NAT COMMUN, V9, P0, DOI 10.1038/s41467-018-05220-6
   Chanmee T, 2015, FRONT ONCOL, V5, P0, DOI 10.3389/fonc.2015.00180
   Chen WJ, 2014, NAT COMMUN, V5, P0, DOI 10.1038/ncomms4472
   Clarke Michael F, 2006, CANCER RES, V66, P9339, DOI 10.1158/0008-5472.CAN-06-3126
   Costa A, 2018, CANCER CELL, V33, P463, DOI 10.1016/j.ccell.2018.01.011
   Delaunay S, 2019, NAT CELL BIOL, V21, P552, DOI 10.1038/s41556-019-0319-0
   Ding XS, 2018, CELL DEATH DIS, V9, P0, DOI 10.1038/s41419-018-0922-1
   Dominguez CX, 2020, CANCER DISCOV, V10, P232, DOI 10.1158/2159-8290.CD-19-0644
   Donnarumma E, 2017, ONCOTARGET, V8, P19592, DOI 10.18632/oncotarget.14752
   Dorff TB, 2010, CLIN CANCER RES, V16, P3028, DOI 10.1158/1078-0432.CCR-09-3122
   Du Y, 2019, STEM CELLS, V37, P865, DOI 10.1002/stem.3013
   DVORAK HF, 1986, NEW ENGL J MED, V315, P1650
   Erez N, 2010, CANCER CELL, V17, P135, DOI 10.1016/j.ccr.2009.12.041
   Fang T, 2018, NAT COMMUN, V9, P0, DOI 10.1038/s41467-017-02583-0
   Ferrer-Mayorga G, 2017, GUT, V66, P1449, DOI 10.1136/gutjnl-2015-310977
   Fizazi K, 2012, EUR J CANCER, V48, P85, DOI 10.1016/j.ejca.2011.10.014
   Franze E, 2020, CANCERS, V12, P0, DOI 10.3390/cancers12123537
   Froeling FEM, 2011, GASTROENTEROLOGY, V141, P1486, DOI 10.1053/j.gastro.2011.06.047
   Fujii M, 2016, CELL STEM CELL, V18, P827, DOI 10.1016/j.stem.2016.04.003
   Galbo PM, 2021, CLIN CANCER RES, V27, P2636, DOI 10.1158/1078-0432.CCR-20-4226
   Geary LA, 2014, MOL CANCER RES, V12, P607, DOI 10.1158/1541-7786.MCR-13-0469
   Giannoni E, 2010, CANCER RES, V70, P6945, DOI 10.1158/0008-5472.CAN-10-0785
   Giulianelli S, 2019, INT J CANCER, V145, P1874, DOI 10.1002/ijc.32252
   Guo JY, 2017, ONCOGENE, V36, P2457, DOI 10.1038/onc.2016.404
   Hu JL, 2019, MOL CANCER, V18, P0, DOI 10.1186/s12943-019-1019-x
   Hu YB, 2015, PLOS ONE, V10, P0, DOI 10.1371/journal.pone.0125625
   Jiang JH, 2017, CANCER LETT, V404, P19, DOI 10.1016/j.canlet.2017.07.006
   Kalluri R, 2016, NAT REV CANCER, V16, P582, DOI 10.1038/nrc.2016.73
   Kessenbrock K, 2013, CELL STEM CELL, V13, P300, DOI 10.1016/j.stem.2013.06.005
   Kocher HM, 2020, NAT COMMUN, V11, P0, DOI 10.1038/s41467-020-18636-w
   Lambrechts D, 2018, NAT MED, V24, P1277, DOI 10.1038/s41591-018-0096-5
   Lau EYT, 2016, CELL REP, V15, P1175, DOI 10.1016/j.celrep.2016.04.019
   Le PN, 2019, MOL CARCINOGEN, V58, P398, DOI 10.1002/mc.22937
   Li Q, 2018, J EXP CLIN CANC RES, V37, P0, DOI 10.1186/s13046-018-0908-y
   Li X, 2019, EXP CELL RES, V378, P131, DOI 10.1016/j.yexcr.2019.03.013
   Liao CP, 2017, ENDOCR-RELAT CANCER, V24, P157, DOI 10.1530/ERC-16-0138
   Liu J, 2016, CANCER LETT, V379, P49, DOI 10.1016/j.canlet.2016.05.022
   Maeda M, 2020, GUT, V69, P243, DOI 10.1136/gutjnl-2018-317645
   Malanchi I, 2012, NATURE, V481, P85, DOI 10.1038/nature10694
   Mani SA, 2008, CELL, V133, P704, DOI 10.1016/j.cell.2008.03.027
   Marsh D, 2011, J PATHOL, V223, P470, DOI 10.1002/path.2830
   New J, 2017, CANCER RES, V77, P6679, DOI 10.1158/0008-5472.CAN-17-1077
   Ng KY, 2021, ADV SCI, V8, P0, DOI 10.1002/advs.202002483
   Ohlund D, 2014, J EXP MED, V211, P1503, DOI 10.1084/jem.20140692
   Ozdemir BC, 2014, CANCER CELL, V25, P719, DOI 10.1016/j.ccr.2014.04.005
   Ohlund D, 2017, J EXP MED, V214, P579, DOI 10.1084/jem.20162024
   Olive KP, 2009, SCIENCE, V324, P1457, DOI 10.1126/science.1171362
   Oskarsson T, 2014, CELL STEM CELL, V14, P306, DOI 10.1016/j.stem.2014.02.002
   Pang MF, 2016, CANCER RES, V76, P5277, DOI 10.1158/0008-5472.CAN-16-0579
   Peltanova B, 2021, INT J MOL SCI, V22, P0, DOI 10.3390/ijms22041912
   Pienta KJ, 2013, INVEST NEW DRUG, V31, P760, DOI 10.1007/s10637-012-9869-8
   Plaks V, 2015, CELL STEM CELL, V16, P225, DOI 10.1016/j.stem.2015.02.015
   Qin X, 2019, GENOME BIOL, V20, P0, DOI 10.1186/s13059-018-1604-0
   Qin X, 2016, SCI REP-UK, V6, P0, DOI 10.1038/srep20587
   Ren J, 2018, THERANOSTICS, V8, P3932, DOI 10.7150/thno.25541
   Reya T, 2001, NATURE, V414, P105, DOI 10.1038/35102167
   Rhim AD, 2014, CANCER CELL, V25, P735, DOI 10.1016/j.ccr.2014.04.021
   Roulis M, 2020, NATURE, V580, P524, DOI 10.1038/s41586-020-2166-3
   San-Miguel J, 2014, BLOOD, V123, P4136, DOI 10.1182/blood-2013-12-546374
   Shan G, 2020, EXP MOL MED, V52, P1809, DOI 10.1038/s12276-020-0431-z
   Shao HW, 2016, ONCOTARGET, V7, P79248, DOI 10.18632/oncotarget.13021
   Sherman MH, 2014, CELL, V159, P80, DOI 10.1016/j.cell.2014.08.007
   Song HB, 2020, SIGNAL TRANSDUCT TAR, V5, P0, DOI 10.1038/s41392-020-00300-w
   Song MJ, 2021, HEPATOLOGY, V73, P1717, DOI 10.1002/hep.31792
   Su SC, 2018, CELL, V172, P841, DOI 10.1016/j.cell.2018.01.009
   Sun LK, 2019, J EXP CLIN CANC RES, V38, P0, DOI 10.1186/s13046-019-1163-6
   Sung PJ, 2019, CANCER RES, V79, P3651, DOI 10.1158/0008-5472.CAN-18-2952
   Tan YH, 2014, NAT COMMUN, V5, P0, DOI 10.1038/ncomms5619
   Tang YA, 2018, P NATL ACAD SCI USA, V115, PE5990, DOI 10.1073/pnas.1801348115
   Tao B, 2021, AGING-US, V13, P5284, DOI 10.18632/aging.202449
   Tauriello DVF, 2018, NATURE, V554, P538, DOI 10.1038/nature25492
   Tsujino T, 2007, CLIN CANCER RES, V13, P2082, DOI 10.1158/1078-0432.CCR-06-2191
   Valenti G, 2017, CANCER RES, V77, P2134, DOI 10.1158/0008-5472.CAN-15-3490
   Vered M, 2010, CANCER SCI, V101, P274, DOI 10.1111/j.1349-7006.2009.01357.x
   Walcher L, 2020, FRONT IMMUNOL, V11, P0, DOI 10.3389/fimmu.2020.01280
   Wei LS, 2021, CELL DEATH DIS, V12, P0, DOI 10.1038/s41419-021-03574-2
   WITTY EP, 1995, MOL BIOL CELL, V6, P1287, DOI 10.1091/mbc.6.10.1287
   Wu HJ, 2020, ONCOGENE, V39, P2539, DOI 10.1038/s41388-020-1162-2
   Xiong S, 2018, AM J CANCER RES, V8, P302
   Yan B, 2018, EXP CELL RES, V371, P63, DOI 10.1016/j.yexcr.2018.07.041
   Yu BB, 2018, CELL DEATH DIS, V9, P0, DOI 10.1038/s41419-018-1116-6
   Zhang M, 2020, J HEPATOL, V73, P1118, DOI 10.1016/j.jhep.2020.05.039
   Zhao XL, 2017, J PATHOL, V243, P376, DOI 10.1002/path.4958
NR 95
TC 13
Z9 13
U1 1
U2 10
PU FRONTIERS MEDIA SA
PI LAUSANNE
PA AVENUE DU TRIBUNAL FEDERAL 34, LAUSANNE, CH-1015, SWITZERLAND
SN 2296-634X
EI 
J9 FRONT CELL DEV BIOL
JI Front. Cell. Dev. Biol.
PD OCT 25
PY 2021
VL 9
IS 
BP 
EP 
DI 10.3389/fcell.2021.727640
PG 10
WC Cell Biology; Developmental Biology
SC Cell Biology; Developmental Biology
GA WV4XG
UT WOS:000717240900001
PM 34760886
DA 2023-09-23
ER

PT J
AU Fang, LL
   Che, Y
   Zhang, CQ
   Huang, JB
   Lei, YY
   Lu, ZL
   Sun, N
   He, J
AF Fang, Lingling
   Che, Yun
   Zhang, Chaoqi
   Huang, Jianbing
   Lei, Yuanyuan
   Lu, Zhiliang
   Sun, Nan
   He, Jie
TI LAMC1 upregulation via TGF beta induces inflammatory cancer-associated fibroblasts in esophageal squamous cell carcinoma via NF-kappa B-CXCL1-STAT3
SO MOLECULAR ONCOLOGY
LA English
DT Article
DE CAF; CXCL1; ESCC; heterogeneity; LAMC1; transforming growth factor beta
ID nf-kappa-b; chemoresistance; activation; promoter; matrix; microenvironment; transactivation; transcription; expression; migration
AB Cancer-associated fibroblasts (CAF) are a heterogeneous cell population within the tumor microenvironment,and play an important role in tumor development. By regulating the heterogeneity of CAF, transforming growth factor beta (TGF beta) influences tumor development. Here, we explored oncogenes regulated by TGF beta 1 that are also involved in signaling pathways and interactions within the tumor microenvironment. We analyzed sequencing data of The Cancer Genome Atlas (TCGA) and our own previously established RNA microarray data (GSE53625), as well as esophageal squamous cell carcinoma (ESCC) cell lines with or without TGF beta 1 stimulation. We then focused on laminin subunit gamma 1 (LAMC1), which was overexpressed in ESCC cells, affecting patient prognosis, which could be upregulated by TGF beta 1 through the synergistic activation of SMAD family member 4 (SMAD4) and SP1. LAMC1 directly promoted the proliferation and migration of tumor cells, mainly via Akt-NF kappa B-MMP9/14 signaling. Additionally, LAMC1 promoted CXCL1 secretion, which stimulated the formation of inflammatory CAF (iCAF) through CXCR2-pSTAT3. Inflammatory CAF promoted tumor progression. In summary, we identified the dual mechanism by which the upregulation of LAMC1 by TGF beta in tumor cells not only promotes ESCC proliferation and migration, but also indirectly induces carcinogenesis by stimulating CXCL1 secretion to promote the formation of iCAF. This finding suggests that LAMC1 could be a potential therapeutic target and prognostic marker for ESCC.
C1 [Fang, Lingling; Che, Yun; Zhang, Chaoqi; Huang, Jianbing; Lei, Yuanyuan; Lu, Zhiliang; Sun, Nan; He, Jie] Chinese Acad Med Sci & Peking Union Med Coll, Dept Thorac Surg, Natl Canc Center, Natl Clin Res Ctr Canc Canc Hosp, Beijing, Peoples R China.
C3 Chinese Academy of Medical Sciences - Peking Union Medical College; Peking Union Medical College
RP He, J (通讯作者)，Chinese Acad Med Sci & Peking Union Med Coll, Canc Hosp, Natl Clin Res Ctr Canc, Natl Canc Ctr, Beijing 100021, Peoples R China.
EM sunnan@vip.126.com; prof.jiehe@gmail.com
FU Fundamental Research Funds for the Central Universities [3332020022, 3332018070]; CAMS Innovation Fund for Medical Sciences [2017-I2M-1-005, 2016-I2M-1-001]; National Key R&D Program of China [2016YFC1303201]; National Natural Science Foundation of China [82002610, 81802299, 81502514]; Postgraduate Innovation Fund of Peking Union Medical College [2019-1002-54]; Beijing Natural Science Foundation [7204291]; National Key Basic Research Development Plan [2018YFC1312105]
CR Abnet CC, 2018, GASTROENTEROLOGY, V154, P360, DOI 10.1053/j.gastro.2017.08.023
   Alfaro C, 2017, CANCER TREAT REV, V60, P24, DOI 10.1016/j.ctrv.2017.08.004
   Amakye D, 2013, NAT MED, V19, P1410, DOI 10.1038/nm.3389
   Andrews MC, 2016, MOL CANCER, V15, P0, DOI 10.1186/s12943-016-0554-y
   Biffi G, 2019, CANCER DISCOV, V9, P282, DOI 10.1158/2159-8290.CD-18-0710
   Bonnans C, 2014, NAT REV MOL CELL BIO, V15, P786, DOI 10.1038/nrm3904
   Bryson BL, 2017, CELL CYCLE, V16, P319, DOI 10.1080/15384101.2016.1259037
   Che Y, 2018, CELL DEATH DIS, V9, P0, DOI 10.1038/s41419-018-0808-2
   Chen XM, 2019, NAT REV DRUG DISCOV, V18, P99, DOI 10.1038/s41573-018-0004-1
   Feng XH, 2000, EMBO J, V19, P5178, DOI 10.1093/emboj/19.19.5178
   Fitzgerald RC, 2002, GUT, V51, P316, DOI 10.1136/gut.51.3.316
   Goulet CR, 2018, MOL CANCER RES, V16, P1196, DOI 10.1158/1541-7786.MCR-17-0784
   Grugan KD, 2010, P NATL ACAD SCI USA, V107, P11026, DOI 10.1073/pnas.0914295107
   Gu ZD, 2005, AM J GASTROENTEROL, V100, P1835, DOI 10.1111/j.1572-0241.2005.50018.x
   Higaki Y, 2002, NUCLEIC ACIDS RES, V30, P2270, DOI 10.1093/nar/30.11.2270
   Huang JB, 2019, CANCER LETT, V459, P86, DOI 10.1016/j.canlet.2019.05.038
   Kalluri R, 2016, NAT REV CANCER, V16, P582, DOI 10.1038/nrc.2016.73
   Karakasheva TA, 2018, CANCER RES, V78, P4957, DOI 10.1158/0008-5472.CAN-17-2268
   Kato M, 2019, ONCOGENE, V38, P716, DOI 10.1038/s41388-018-0461-3
   Kessenbrock K, 2010, CELL, V141, P52, DOI 10.1016/j.cell.2010.03.015
   Kobayashi H, 2019, NAT REV GASTRO HEPAT, V16, P282, DOI 10.1038/s41575-019-0115-0
   Kucharczak J, 2003, ONCOGENE, V22, P8961, DOI 10.1038/sj.onc.1207230
   Kunitomi H, 2020, J GYNECOL ONCOL, V31, P0, DOI 10.3802/jgo.2020.31.e11
   Lagergren J, 2017, LANCET, V390, P2383, DOI 10.1016/S0140-6736(17)31462-9
   Leca J, 2016, J CLIN INVEST, V126, P4140, DOI 10.1172/JCI87734
   Li PP, 2018, CANCER IMMUNOL RES, V6, P1246, DOI 10.1158/2326-6066.CIR-17-0415
   Lietard J, 1997, AM J PATHOL, V151, P1663
   Lin EW, 2016, ONCOGENE, V35, P5337, DOI 10.1038/onc.2016.34
   Lu ZL, 2018, J MOL MED, V96, P301, DOI 10.1007/s00109-018-1621-1
   Luo K, 2017, CSH PERSPECT BIOL, V9, P0, DOI 10.1101/cshperspect.a022137
   Malik A, 2018, IMMUNOL REV, V281, P124, DOI 10.1111/imr.12615
   Meacham CE, 2013, NATURE, V501, P328, DOI 10.1038/nature12624
   Nagarsheth N, 2017, NAT REV IMMUNOL, V17, P559, DOI 10.1038/nri.2017.49
   New J, 2019, AUTOPHAGY, V15, P1682, DOI 10.1080/15548627.2019.1596479
   Nieto N, 2003, J BIOL CHEM, V278, P15360, DOI 10.1074/jbc.M206790200
   Ozdemir BC, 2015, CANCER CELL, V28, P831, DOI 10.1016/j.ccell.2015.11.002
   Ohlund D, 2017, J EXP MED, V214, P579, DOI 10.1084/jem.20162024
   Padua D, 2009, CELL RES, V19, P89, DOI 10.1038/cr.2008.316
   Papoutsoglou P, 2019, CELLS-BASEL, V8, P0, DOI 10.3390/cells8090960
   Pickup M, 2013, NAT REV CANCER, V13, P788, DOI 10.1038/nrc3603
   Qiao Y, 2018, ONCOGENE, V37, P873, DOI 10.1038/onc.2017.387
   Su SC, 2018, CELL, V172, P841, DOI 10.1016/j.cell.2018.01.009
   Taniguchi K, 2018, NAT REV IMMUNOL, V18, P309, DOI 10.1038/nri.2017.142
   Thuwajit C, 2018, MED RES REV, V38, P1235, DOI 10.1002/med.21473
   Twarock S, 2011, MOL CANCER, V10, P0, DOI 10.1186/1476-4598-10-30
   Wang WM, 2016, CELL, V165, P1092, DOI 10.1016/j.cell.2016.04.009
   Wei LY, 2019, ORAL ONCOL, V88, P115, DOI 10.1016/j.oraloncology.2018.11.002
   Wen SM, 2015, INT J ONCOL, V47, P719, DOI 10.3892/ijo.2015.3060
   Xie C, 2011, NUCLEIC ACIDS RES, V39, PW316, DOI 10.1093/nar/gkr483
   Xu WW, 2017, NAT COMMUN, V8, P0, DOI 10.1038/ncomms14399
   Ye GX, 2019, CANCER BIOL THER, V20, P711, DOI 10.1080/15384047.2018.1564558
   Zhang HF, 2017, CELL DEATH DIS, V8, P0, DOI 10.1038/cddis.2017.180
   Zhang Q, 2020, GENOM PROTEOM BIOINF, V18, P120, DOI 10.1016/j.gpb.2019.09.006
   Zhang YJ, 2017, J CANCER, V8, P2992, DOI 10.7150/jca.21038
   Zheng RB, 2019, NUCLEIC ACIDS RES, V47, PD729, DOI 10.1093/nar/gky1094
NR 55
TC 17
Z9 17
U1 1
U2 10
PU WILEY
PI HOBOKEN
PA 111 RIVER ST, HOBOKEN 07030-5774, NJ USA
SN 1574-7891
EI 1878-0261
J9 MOL ONCOL
JI Mol. Oncol.
PD NOV 15
PY 2021
VL 15
IS 11
BP 3125
EP 3146
DI 10.1002/1878-0261.13053
EA JUL 2021
PG 22
WC Oncology
SC Oncology
GA WQ8KS
UT WOS:000675449500001
PM 34218518
DA 2023-09-23
ER

PT J
AU Li, CL
   Li, ZH
   Gong, X
   Liu, JH
   Zheng, TY
   Wang, FQ
   Wu, JL
   Zhang, B
AF Li, Chenglei
   Li, Zhaohuan
   Gong, Xue
   Liu, Jianhao
   Zheng, Tingyue
   Wang, Fangqing
   Wu, Jingliang
   Zhang, Bo
TI Acidic tumor microenvironment-sensitive liposomes enhance colorectal cancer therapy by acting on both tumor cells and cancer-associated fibroblasts
SO NANOSCALE
LA English
DT Article
ID mixed micelles; nanoparticles; irinotecan; metastasis; inhibition; stroma; roles; vegf
AB Cancer-associated fibroblasts (CAFs) play a crucial role in facilitating tumor invasion and metastasis, which act as the "soil" in the tumor microenvironment (TME). Accordingly, it would be a promising strategy to enhance the antitumor effect by killing both tumor cells and CAFs simultaneously. Herein, novel TME acid-responsive liposomes for co-delivery of IRI and 398 (IRI&398-s-LPs) were developed, in which the rapid release of both drugs could be triggered under acidic conditions. Notably, a CT-26/3T3 cell co-culture system was used to mimic the real TME both in vitro and in vivo. Cellular immunofluorescence revealed that IRI&398-s-LPs could efficiently decrease the activation of CAFs. In vitro cytotoxicity evaluation demonstrated that IRI&398-s-LPs exhibited higher cytotoxicity than the other liposomal formulations in the CT-26 and CT-26/3T3 cell co-culture system. In vivo NIRF imaging showed that the IRI&398-s-LPs could increase drug accumulation in the tumor sites. Furthermore, IRI&398-s-LPs not only presented superior in vivo anti-tumor activity in CT-26 bearing BALB/c mice, but also enhanced the effect in CT-26/3T3 cell bearing mice with decreased collagen and CAF biomarker expression. Furthermore, IRI&398-s-LPs also presented superior anti-metastatic efficiency in a lung metastasis model. These results indicated that this combinational strategy for eliminating both tumor cells and CAFs provides a new approach for cancer therapy, and the prepared TME-responsive liposomes for co-delivery of drugs hold promising clinical application prospects.
C1 [Li, Chenglei; Li, Zhaohuan; Liu, Jianhao; Zheng, Tingyue; Zhang, Bo] Weifang Med Univ, Sch Pharm, Weifang 260153, Shandong, Peoples R China.
   [Gong, Xue; Wang, Fangqing; Wu, Jingliang] Weifang Med Univ, Sch Biosci & Technol, Weifang 261053, Shandong, Peoples R China.
C3 Weifang Medical University; Weifang Medical University
RP Zhang, B (通讯作者)，Weifang Med Univ, Sch Pharm, Weifang 260153, Shandong, Peoples R China.; Wu, JL (通讯作者)，Weifang Med Univ, Sch Biosci & Technol, Weifang 261053, Shandong, Peoples R China.
EM jlwu2008@163.com; zhangho@wfmc.edu.cn
FU National Science Foundation of China [81803464]; Natural Science Foundation of Shandong Province [ZR2020MC078, ZR2018BH041]
CR Alimonti A, 2004, CANCER TREAT REV, V30, P555, DOI 10.1016/j.ctrv.2004.05.002
   Antimisiaris SG, 2021, ADV DRUG DELIVER REV, V174, P53, DOI 10.1016/j.addr.2021.01.019
   Apte RS, 2019, CELL, V176, P1248, DOI 10.1016/j.cell.2019.01.021
   Babina IS, 2017, NAT REV CANCER, V17, P318, DOI 10.1038/nrc.2017.8
   Chen XM, 2019, NAT REV DRUG DISCOV, V18, P99, DOI 10.1038/s41573-018-0004-1
   Das SK, 2016, NUCLEIC ACIDS RES, V44, P8363, DOI 10.1093/nar/gkw665
   Facchinetti F, 2020, CLIN CANCER RES, V26, P764, DOI 10.1158/1078-0432.CCR-19-2035
   Fidler IJ, 2003, NAT REV CANCER, V3, P453, DOI 10.1038/nrc1098
   Filipczak N, 2020, ADV DRUG DELIVER REV, V156, P4, DOI 10.1016/j.addr.2020.06.022
   Fuchs C, 2006, CANCER TREAT REV, V32, P491, DOI 10.1016/j.ctrv.2006.07.001
   Gaggioli C, 2007, NAT CELL BIOL, V9, P1392, DOI 10.1038/ncb1658
   Guagnano V, 2012, CANCER DISCOV, V2, P1118, DOI 10.1158/2159-8290.CD-12-0210
   Haugsten EM, 2010, MOL CANCER RES, V8, P1439, DOI 10.1158/1541-7786.MCR-10-0168
   Hou L, 2019, NANOSCALE, V11, P20030, DOI 10.1039/c9nr06438a
   Hussein WM, 2019, NANOTECHNOLOGY, V30, P0, DOI 10.1088/1361-6528/ab313d
   Jafari B, 2017, ADV PHARM BULL, V7, P409, DOI 10.15171/apb.2017.049
   Javerzat S, 2002, TRENDS MOL MED, V8, P483, DOI 10.1016/S1471-4914(02)02394-8
   Jin MZ, 2020, SIGNAL TRANSDUCT TAR, V5, P0, DOI 10.1038/s41392-020-00280-x
   Khan A, 2020, INT J NANOMED, V15, P5575, DOI 10.2147/IJN.S256022
   Kim IY, 2009, J CONTROL RELEASE, V140, P55, DOI 10.1016/j.jconrel.2009.07.005
   Krauss AC, 2019, CLIN CANCER RES, V25, P2685, DOI 10.1158/1078-0432.CCR-18-2990
   Li CL, 2020, COLLOID SURFACE B, V196, P0, DOI 10.1016/j.colsurfb.2020.111303
   Li ZP, 2019, INT J NANOMED, V14, P9437, DOI 10.2147/IJN.S214528
   Lieu C, 2011, CLIN CANCER RES, V17, P6130, DOI 10.1158/1078-0432.CCR-11-0659
   Liu MR, 2019, CANCER LETT, V448, P31, DOI 10.1016/j.canlet.2019.01.032
   Luo S, 2020, BIOMATERIALS, V249, P0, DOI 10.1016/j.biomaterials.2020.120055
   Miao L, 2014, ADV FUNCT MATER, V24, P6601, DOI 10.1002/adfm.201401076
   Mochizuki S, 2013, BBA-BIOMEMBRANES, V1828, P412, DOI 10.1016/j.bbamem.2012.10.017
   Modest DP, 2019, EUR J CANCER, V109, P70, DOI 10.1016/j.ejca.2018.12.019
   Mu LM, 2017, ADV DRUG DELIVER REV, V115, P46, DOI 10.1016/j.addr.2017.04.006
   Nance E, 2014, ACS NANO, V8, P10655, DOI 10.1021/nn504210g
   Park D, 2020, CELL, V181, P486, DOI 10.1016/j.cell.2020.03.013
   Risau W, 1995, ANNU REV CELL DEV BI, V11, P73, DOI 10.1146/annurev.cb.11.110195.000445
   Sung H, 2021, CA-CANCER J CLIN, V71, P209, DOI 10.3322/caac.21660
   Tang FQ, 2012, ADV MATER, V24, P1504, DOI 10.1002/adma.201104763
   Teng C, 2020, NANOSCALE, V12, P23756, DOI 10.1039/d0nr04465b
   Tian QQ, 2020, THERANOSTICS, V10, P4101, DOI 10.7150/thno.41882
   Touat M, 2015, CLIN CANCER RES, V21, P2684, DOI 10.1158/1078-0432.CCR-14-2329
   Wu W, 2018, THERANOSTICS, V8, P3038, DOI 10.7150/thno.23459
   Xiao HJ, 2020, BIOMATERIALS, V232, P0, DOI 10.1016/j.biomaterials.2019.119701
   Xu MH, 2020, NANOSCALE, V12, P21519, DOI 10.1039/d0nr05501h
   Xu Y, 2020, ACS NANO, V14, P9780, DOI 10.1021/acsnano.0c01687
   Zhang B, 2016, J CONTROL RELEASE, V238, P10, DOI 10.1016/j.jconrel.2016.07.022
   Zhao T, 2020, NANOSCALE, V12, P3359, DOI 10.1039/c9nr09585c
   Zhou ZW, 2020, SCI ADV, V6, P0, DOI 10.1126/sciadv.abc4373
   Zhu CQ, 2018, BIOMATERIALS, V161, P144, DOI 10.1016/j.biomaterials.2018.01.043
   Zhu Y, 2019, THERANOSTICS, V9, P6764, DOI 10.7150/thno.36334
   Zhu Y, 2018, BIOMATERIALS, V161, P33, DOI 10.1016/j.biomaterials.2018.01.023
NR 48
TC 7
Z9 7
U1 4
U2 29
PU ROYAL SOC CHEMISTRY
PI CAMBRIDGE
PA THOMAS GRAHAM HOUSE, SCIENCE PARK, MILTON RD, CAMBRIDGE CB4 0WF, CAMBS, ENGLAND
SN 2040-3364
EI 2040-3372
J9 NANOSCALE
JI Nanoscale
PD JUN 21
PY 2021
VL 13
IS 23
BP 10509
EP 10525
DI 10.1039/d1nr01506k
EA MAY 2021
PG 17
WC Chemistry, Multidisciplinary; Nanoscience & Nanotechnology; Materials Science, Multidisciplinary; Physics, Applied
SC Chemistry; Science & Technology - Other Topics; Materials Science; Physics
GA SU3QF
UT WOS:000658447200001
PM 34096957
DA 2023-09-23
ER

PT J
AU Janovec, V
   Ryabchenko, B
   Skarkova, A
   Pokorna, K
   Rosel, D
   Brabek, J
   Weber, J
   Forstova, J
   Hirsch, I
   Huerfano, S
AF Janovec, Vaclav
   Ryabchenko, Boris
   Skarkova, Aneta
   Pokorna, Karolina
   Rosel, Daniel
   Brabek, Jan
   Weber, Jan
   Forstova, Jitka
   Hirsch, Ivan
   Huerfano, Sandra
TI TLR4-Mediated Recognition of Mouse Polyomavirus Promotes Cancer-Associated Fibroblast-Like Phenotype and Cell Invasiveness
SO CANCERS
LA English
DT Article
DE mouse polyomavirus; MPyV; mouse fibroblasts; CAF; TLR4; IL-6; spheroid invasiveness
ID middle-t-antigen; receptor 4; gamma-interferon; tumor-induction; growth-factor; virus; activation; il-6; infection; kinase
AB Simple Summary Mouse polyomavirus (MPyV) is widely used as a model for cancer development studies. In many preceding studies, its tumorigenic potential was attributed to a virus protein called middle T antigen (MT), which possesses a transforming ability through activation of cell-associated tyrosine kinases, resulting in increased cell growth. Here, we studied the effects of the innate immune responses triggered by MPyV in mouse fibroblasts. We found that recognition of MPyV by Toll-like receptor 4 (TLR4), a sensor of the innate immunity system, induces the production of interleukin 6 (IL-6) and other cytokines without inhibiting virus multiplication. The cytokine microenvironment changed the phenotype of adjacent noninfected fibroblasts toward the cancer-associated fibroblast (CAF)-like phenotype associated with increased chemokine production and invasiveness. Thus, our data indicate that MPyV contributes to the CAF-like phenotype in mouse fibroblasts via a TLR4-driven inflammatory response. The tumorigenic potential of mouse polyomavirus (MPyV) has been studied for decades in cell culture models and has been mainly attributed to nonstructural middle T antigen (MT), which acts as a scaffold signal adaptor, activates Src tyrosine kinases, and possesses transforming ability. We hypothesized that MPyV could also transform mouse cells independent of MT via a Toll-like receptor 4 (TLR4)-mediated inflammatory mechanism. To this end, we investigated the interaction of MPyV with TLR4 in mouse embryonic fibroblasts (MEFs) and 3T6 cells, resulting in secretion of interleukin 6 (IL-6), independent of active viral replication. TLR4 colocalized with MPyV capsid protein VP1 in MEFs. Neither TLR4 activation nor recombinant IL-6 inhibited MPyV replication in MEFs and 3T6 cells. MPyV induced STAT3 phosphorylation through both direct and MT-dependent and indirect and TLR4/IL-6-dependent mechanisms. We demonstrate that uninfected mouse fibroblasts exposed to the cytokine environment from MPyV-infected fibroblasts upregulated the expressions of MCP-1, CCL-5, and alpha-SMA. Moreover, the cytokine microenvironment increased the invasiveness of MEFs and CT26 carcinoma cells. Collectively, TLR4 recognition of MPyV induces a cytokine environment that promotes the cancer-associated fibroblast (CAF)-like phenotype in noninfected fibroblasts and increases cell invasiveness.
C1 [Janovec, Vaclav; Ryabchenko, Boris; Forstova, Jitka; Hirsch, Ivan; Huerfano, Sandra] Charles Univ Prague, Dept Genet & Microbiol, Fac Sci, BIOCEV, Vestec 25150, Czech Republic.
   [Janovec, Vaclav; Pokorna, Karolina; Weber, Jan; Hirsch, Ivan] Czech Acad Sci, Inst Organ Chem & Biochem, IOCB Gilead Res Ctr, Prague 16000, Czech Republic.
   [Skarkova, Aneta; Rosel, Daniel; Brabek, Jan] Charles Univ Prague, Dept Cell Biol, Fac Sci, BIOCEV, Vestec 25150, Czech Republic.
   [Hirsch, Ivan] Czech Acad Sci, Inst Mol Genet, Prague 14220, Czech Republic.
C3 Charles University Prague; Czech Academy of Sciences; Institute of Organic Chemistry & Biochemistry of the Czech Academy of Sciences; Charles University Prague; Czech Academy of Sciences; Institute of Molecular Genetics of the Czech Academy of Sciences
RP Hirsch, I (通讯作者)，Charles Univ Prague, Dept Genet & Microbiol, Fac Sci, BIOCEV, Vestec 25150, Czech Republic.; Hirsch, I (通讯作者)，Czech Acad Sci, Inst Organ Chem & Biochem, IOCB Gilead Res Ctr, Prague 16000, Czech Republic.; Hirsch, I (通讯作者)，Czech Acad Sci, Inst Mol Genet, Prague 14220, Czech Republic.
EM vaclav.janovec@natur.cuni.cz; boris.ryabchenko@natur.cuni.cz; aneta.skarkova@natur.cuni.cz; karolina.pokorna@uochb.cas.cz; daniel.rosel@natur.cuni.cz; jan.brabek@natur.cuni.cz; jan.weber@uochb.cas.cz; jitka.forstova@natur.cuni.cz; hirschi@natur.cuni.cz; huerfano@natur.cuni.cz
FU Charles University [GAUK-644217, GACR 19-14445S, SVV 260568]
CR Abend JR, 2008, VIROLOGY, V378, P6, DOI 10.1016/j.virol.2008.05.009
   Abend JR, 2007, J VIROL, V81, P272, DOI 10.1128/JVI.01571-06
   Aldinucci D, 2014, MEDIAT INFLAMM, V2014, P0, DOI 10.1155/2014/292376
   Benjamin TL, 2001, VIROLOGY, V289, P167, DOI 10.1006/viro.2001.1124
   Bolte S, 2006, J MICROSC-OXFORD, V224, P213, DOI 10.1111/j.1365-2818.2006.01706.x
   Boura E, 2005, FEBS LETT, V579, P6549, DOI 10.1016/j.febslet.2005.10.062
   Bromberg J, 2009, CANCER CELL, V15, P79, DOI 10.1016/j.ccr.2009.01.009
   BUSSOLINO F, 1991, J IMMUNOL, V147, P2122
   Cheteh EH, 2020, CELL DEATH DISCOV, V6, P0, DOI 10.1038/s41420-020-0272-5
   Cook L, 2016, MICROBIOL SPECTR, V4, P0, DOI 10.1128/microbiolspec.DMIH2-0010-2015
   COURTNEIDGE SA, 1985, EMBO J, V4, P1471, DOI 10.1002/j.1460-2075.1985.tb03805.x
   Di Rosa F, 1998, IMMUNOL REV, V164, P17
   Dunant NM, 1996, J VIROL, V70, P1323, DOI 10.1128/JVI.70.3.1323-1330.1996
   Erez N, 2010, CANCER CELL, V17, P135, DOI 10.1016/j.ccr.2009.12.041
   Fluck MM, 2009, MICROBIOL MOL BIOL R, V73, P542, DOI 10.1128/MMBR.00009-09
   FREUND R, 1992, VIROLOGY, V191, P716, DOI 10.1016/0042-6822(92)90247-M
   Gao K, 2019, FRONT IMMUNOL, V10, P0, DOI 10.3389/fimmu.2019.01560
   Gheit T, 2017, VIROLOGY, V506, P45, DOI 10.1016/j.virol.2017.03.007
   Giraudo E, 1996, J IMMUNOL, V157, P2618
   Gokyavuz B, 2019, SCI REP-UK, V9, P0, DOI 10.1038/s41598-019-39553-z
   Gottlieb KA, 2001, MICROBIOL MOL BIOL R, V65, P288, DOI 10.1128/MMBR.65.2.288-318.2001
   Hornikova L, 2017, FEBS J, V284, P301, DOI 10.1111/febs.13977
   Husebye H, 2010, IMMUNITY, V33, P583, DOI 10.1016/j.immuni.2010.09.010
   Im K, 2018, INT J GERONTOL, V12, P233, DOI 10.1016/j.ijge.2018.03.013
   Jobe NP, 2016, HISTOCHEM CELL BIOL, V146, P205, DOI 10.1007/s00418-016-1433-8
   Kondo T, 1996, INT J LEGAL MED, V108, P231, DOI 10.1007/BF01369816
   Lee W, 2006, ADV EXP MED BIOL, V577, P310
   Liebl D, 2006, J VIROL, V80, P4610, DOI 10.1128/JVI.80.9.4610-4622.2006
   Liu W, 2016, CELL HOST MICROBE, V19, P775, DOI 10.1016/j.chom.2016.04.024
   Lucifora J, 2018, SCI REP-UK, V8, P0, DOI 10.1038/s41598-018-23525-w
   MANDERS EMM, 1992, J CELL SCI, V103, P857
   Meili R, 1998, ONCOGENE, V16, P903, DOI 10.1038/sj.onc.1201605
   Morgan EL, 2019, PLOS PATHOG, V15, P0, DOI 10.1371/journal.ppat.1007835
   Multhoff G, 2012, FRONT IMMUNOL, V2, P0, DOI 10.3389/fimmu.2011.00098
   Ohlund D, 2017, J EXP MED, V214, P579, DOI 10.1084/jem.20162024
   Ou TW, 2018, FRONT IMMUNOL, V9, P0, DOI 10.3389/fimmu.2018.01188
   Palm NW, 2009, IMMUNOL REV, V227, P221, DOI 10.1111/j.1600-065X.2008.00731.x
   Pinto B, 2020, PHARMACEUTICS, V12, P0, DOI 10.3390/pharmaceutics12121186
   Ren CX, 2013, EUR J CANCER, V49, P3889, DOI 10.1016/j.ejca.2013.07.140
   Sahai E, 2020, NAT REV CANCER, V20, P174, DOI 10.1038/s41568-019-0238-1
   Schneider CA, 2012, NAT METHODS, V9, P671, DOI 10.1038/nmeth.2089
   SU W, 1995, J BIOL CHEM, V270, P12331, DOI 10.1074/jbc.270.21.12331
   Swanson PA, 2009, SEMIN CANCER BIOL, V19, P244, DOI 10.1016/j.semcancer.2009.02.003
   Szatmari Z, 2014, MOL BIOL CELL, V25, P522, DOI 10.1091/mbc.E13-10-0574
   Takeuchi O, 2010, CELL, V140, P805, DOI 10.1016/j.cell.2010.01.022
   TARABOLETTI G, 1993, CANCER RES, V53, P3812
   Utermark T, 2007, J VIROL, V81, P7069, DOI 10.1128/JVI.00115-07
   Vaure C, 2014, FRONT IMMUNOL, V5, P0, DOI 10.3389/fimmu.2014.00316
   Velupillai P, 2006, J IMMUNOL, V176, P1148, DOI 10.4049/jimmunol.176.2.1148
   Velupillai P, 2012, J VIROL, V86, P11541, DOI 10.1128/JVI.01614-12
   Wang YX, 2013, P NATL ACAD SCI USA, V110, P16975, DOI 10.1073/pnas.1315862110
   Wilson JJ, 2011, J VIROL, V85, P10126, DOI 10.1128/JVI.00761-11
   Wollebo HS, 2011, J NEUROIMMUNOL, V233, P46, DOI 10.1016/j.jneuroim.2010.11.013
   Yang H, 2014, PLOS ONE, V9, P0, DOI 10.1371/journal.pone.0109980
   Yang Y, 2011, VIROLOGY, V409, P204, DOI 10.1016/j.virol.2010.09.032
   Yao M, 2016, ADV CANCER RES, V132, P265, DOI 10.1016/bs.acr.2016.05.005
   Zhou AY, 2011, J VIROL, V85, P3046, DOI 10.1128/JVI.02209-10
   Zila V, 2014, PLOS ONE, V9, P0, DOI 10.1371/journal.pone.0096922
NR 58
TC 1
Z9 1
U1 2
U2 6
PU MDPI
PI BASEL
PA ST ALBAN-ANLAGE 66, CH-4052 BASEL, SWITZERLAND
SN 
EI 2072-6694
J9 CANCERS
JI Cancers
PD MAY 15
PY 2021
VL 13
IS 9
BP 
EP 
DI 10.3390/cancers13092076
PG 16
WC Oncology
SC Oncology
GA SB3NL
UT WOS:000649905400001
PM 33923020
DA 2023-09-23
ER

PT J
AU Zhu, GQ
   Cao, BR
   Liang, XH
   Li, LJ
   Hao, YY
   Meng, WR
   He, CS
   Wang, LL
   Li, L
AF Zhu, Guiquan
   Cao, Bangrong
   Liang, Xinhua
   Li, Longjiang
   Hao, Yaying
   Meng, Wanrong
   He, Chuanshi
   Wang, Linlin
   Li, Ling
TI Small extracellular vesicles containing miR-192/215 mediate hypoxia-induced cancer-associated fibroblast development in head and neck squamous cell carcinoma
SO CANCER LETTERS
LA English
DT Article
DE Small extracellular vesicle; miR-192/215; Cancer associated fibroblast; Hypoxia; Head and neck squamous cell carcinoma
ID caveolin-1; exosm; expression; microenvironment; biomarkers; biology; mir-21
AB The mechanisms underlying the hypoxic cancer cell-mediated differentiation of cancer-associated fibroblasts (CAFs) have not been elucidated yet. The present study showed that the hypoxic head and neck squamous cell carcinoma (HNSCC) cells promoted CAF-like differentiation through secreting TGF-beta and small extracellular vesicles (sEVs) that contain enhanced levels of miR-192/215 family miRNAs. Caveolin-1 (CAV1), which is a target gene of miR-192/215, inhibited the TGF-beta/SMAD signaling and promoted CAF-like differentiation of the fibroblasts. Restoring the levels of CAV1 inhibited the hypoxic sEV- and TGF-beta-induced CAF-like differentiation. The enhanced levels of miR-192/215 encapsulated in the HNSCC tissue-derived sEVs (but not serum-derived sEVs) indicated hypoxic and aggressive cancer stroma. miR-215 in the tumor tissue-derived sEVs (but not circulating sEVs) was correlated with poor overall survival of patients with HNSCC. This study demonstrated that sEVs function as a "courier" to deliver miRNAs from the cancer cells to the fibroblasts, which promotes the remodeling of the hypoxic tumor microenvironment, and that cancer tissue-derived sEV could potentially serve as a source of biomarker.
C1 [Zhu, Guiquan; Liang, Xinhua; Li, Longjiang] Sichuan Univ, West China Hosp Stomatol, Natl Clin Res Ctr Oral Dis, Dept Head & Neck Oncol,State Key Lab Oral Dis, Chengdu 610041, Peoples R China.
   [Cao, Bangrong; Hao, Yaying; Meng, Wanrong; He, Chuanshi; Wang, Linlin; Li, Ling] Univ Elect Sci & Technol China, Sichuan Canc Hosp & Inst, Sichuan Canc Ctr, Sch Med,Sichuan Key Lab Radiat Oncol, Chengdu 610041, Peoples R China.
C3 Sichuan University; University of Electronic Science & Technology of China
RP Zhu, GQ (通讯作者)，Sichuan Univ, West China Hosp Stomatol, Dept Head & Neck Oncol, 14,Sect 3,Renmin South Rd, Chengdu 610041, Sichuan, Peoples R China.; Li, L (通讯作者)，Sichuan Canc Hosp, Sichuan Key Lab Radiat Oncol, 55,Sect 4,Renmin South Rd, Chengdu 610041, Sichuan, Peoples R China.
EM zhugq@scu.edu.cn; ll@sichuancancer.org
FU National Natural Science Foundation of China [81972541, 81872196, 81772900, 81672690]; Department of Science and Technology of Sichuan Province [2020ZYD033]
CR Ayala G, 2013, J PATHOL, V231, P77, DOI 10.1002/path.4217
   Bucci M, 2000, NAT MED, V6, P1362, DOI 10.1038/82176
   Gunaydin G, 2015, ONCOIMMUNOLOGY, V4, P0, DOI 10.1080/2162402X.2015.1034918
   Harris AL, 2002, NAT REV CANCER, V2, P38, DOI 10.1038/nrc704
   Hawinkels LJAC, 2014, ONCOGENE, V33, P97, DOI 10.1038/onc.2012.536
   Hedlund M, 2011, PLOS ONE, V6, P0, DOI 10.1371/journal.pone.0016899
   Hu J, 2016, CANCER CELL, V29, P49, DOI 10.1016/j.ccell.2015.12.005
   Ketteler J, 2018, INT J CANCER, V143, P2092, DOI 10.1002/ijc.31369
   Kroh EM, 2010, METHODS, V50, P298, DOI 10.1016/j.ymeth.2010.01.032
   Li L, 2016, CANCER RES, V76, P1770, DOI 10.1158/0008-5472.CAN-15-1625
   Li MH, 2019, CANCER MED-US, V8, P7006, DOI 10.1002/cam4.2572
   Liotta LA, 2001, NATURE, V411, P375, DOI 10.1038/35077241
   Liu Y, 2014, FEBS LETT, V588, P3137, DOI 10.1016/j.febslet.2014.05.067
   Meng WR, 2019, MOL CANCER, V18, P0, DOI 10.1186/s12943-019-0982-6
   Montojo J, 2010, BIOINFORMATICS, V26, P2927, DOI 10.1093/bioinformatics/btq562
   Navab R, 2011, P NATL ACAD SCI USA, V108, P7160, DOI 10.1073/pnas.1014506108
   Neville BW, 2002, CA-CANCER J CLIN, V52, P195, DOI 10.3322/canjclin.52.4.195
   Paggetti J, 2015, BLOOD, V126, P1106, DOI 10.1182/blood-2014-12-618025
   Plitzko B, 2017, J BIOL CHEM, V292, P21102, DOI 10.1074/jbc.M116.774836
   Ramteke A, 2015, MOL CARCINOGEN, V54, P554, DOI 10.1002/mc.22124
   Razani B, 2001, J BIOL CHEM, V276, P6727, DOI 10.1074/jbc.M008340200
   Riemann A, 2019, INT J CANCER, V144, P1609, DOI 10.1002/ijc.31790
   Ruivo CF, 2017, CANCER RES, V77, P6480, DOI 10.1158/0008-5472.CAN-17-0994
   Samanta D, 2018, BBA-REV CANCER, V1870, P15, DOI 10.1016/j.bbcan.2018.07.002
   Semenza GL, 2010, ONCOGENE, V29, P625, DOI 10.1038/onc.2009.441
   Shi RT, 2019, STEM CELL RES THER, V10, P0, DOI 10.1186/s13287-019-1192-2
   Sloan EK, 2009, AM J PATHOL, V174, P2035, DOI 10.2353/ajpath.2009.080924
   Sotgia F, 2012, ANNU REV PATHOL-MECH, V7, P423, DOI 10.1146/annurev-pathol-011811-120856
   Sung H, 2021, CA-CANCER J CLIN, V71, P209, DOI 10.3322/caac.21660
   Tang YT, 2017, INT J MOL MED, V40, P834, DOI 10.3892/ijmm.2017.3080
   Thomas SN, 2013, PROTEOMES, V1, P0, DOI 10.3390/proteomes1020087
   Valencia T, 2014, CANCER CELL, V26, P121, DOI 10.1016/j.ccr.2014.05.004
   Weber CE, 2012, SURG ONCOL, V21, P172, DOI 10.1016/j.suronc.2011.09.001
   Wu KN, 2011, CELL CYCLE, V10, P4250, DOI 10.4161/cc.10.24.18551
   Xue XF, 2019, J CELL BIOCHEM, V120, P135, DOI 10.1002/jcb.27165
   Yuwen DL, 2019, CANCER EPIDEM BIOMAR, V28, P163, DOI 10.1158/1055-9965.EPI-18-0569
   Zhao XD, 2013, PLOS ONE, V8, P0, DOI 10.1371/journal.pone.0059102
   Zhi F, 2017, CELL PHYSIOL BIOCHEM, V44, P2296, DOI 10.1159/000486067
   Zhou Y, 2019, CANCERS, V11, P0, DOI 10.3390/cancers11040477
NR 39
TC 19
Z9 19
U1 0
U2 17
PU ELSEVIER IRELAND LTD
PI CLARE
PA ELSEVIER HOUSE, BROOKVALE PLAZA, EAST PARK SHANNON, CO, CLARE, 00000, IRELAND
SN 0304-3835
EI 1872-7980
J9 CANCER LETT
JI Cancer Lett.
PD MAY 28
PY 2021
VL 506
IS 
BP 11
EP 22
DI 10.1016/j.canlet.2021.01.006
EA MAR 2021
PG 12
WC Oncology
SC Oncology
GA RF4NS
UT WOS:000634817600002
PM 33639203
DA 2023-09-23
ER

PT J
AU Li, ZH
   Liu, CX
   Li, CL
   Wang, FQ
   Liu, JH
   Zheng, ZJ
   Wu, JL
   Zhang, B
AF Li, Zhaohuan
   Liu, Chunxi
   Li, Chenglei
   Wang, Fangqing
   Liu, Jianhao
   Zheng, Zengjuan
   Wu, Jingliang
   Zhang, Bo
TI Irinotecan/scFv co-loaded liposomes coaction on tumor cells and CAFs for enhanced colorectal cancer therapy
SO JOURNAL OF NANOBIOTECHNOLOGY
LA English
DT Article
DE Colorectal cancer; Liposomes; Cancer-associated fibroblasts; Single chain fragment variable; Co-cultured cells
ID phage display; delivery; microenvironment; fibroblasts; penetration; peptides; scfv
AB Background: Cancer-associated fibroblasts (CAFs), as an important component of stroma, not only supply the"soils" to promote tumor invasion and metastasis, but also form a physical barrier to hinder the penetration of therapeutic agents. Based on this, the combinational strategy that action on both tumor cells and CAFs simultaneously would be a promising approach for improving the antitumor effect. Results: In this study, the novel multifunctional liposomes (IRI-RGD/R9-sLip) were designed, which integrated the advantages including IRI and scFv co-loading, different targets, RGD mediated active targeting, R9 promoting cell efficient permeation and lysosomal escape. As expected, IRI-RGD/R9-sLip showed enhanced cytotoxicity in different cell models, effectively increased the accumulation in tumor sites, as well as exhibited deep permeation ability both in vitro and in vivo. Notably, IRI-RGD/R9-sLip not only exhibited superior in vivo anti-tumor effect in both CAFs-free and CAFs-abundant bearing mice models, but also presented excellent anti-metastasis efficiency in lung metastasis model. Conclusion: In a word, the novel combinational strategy by coaction on both "seeds" and "soils" of the tumor provides a new approach for cancer therapy, and the prepared liposomes could efficiently improve the antitumor effect with promising clinical application prospects.
C1 [Li, Zhaohuan; Li, Chenglei; Liu, Jianhao; Zheng, Zengjuan; Zhang, Bo] Weifang Med Univ, Sch Pharm, Weifang 261053, Shandong, Peoples R China.
   [Liu, Chunxi] Shandong Univ, Qilu Hosp, Cheeloo Coll Med, Dept Pharm, Jinan 250012, Shandong, Peoples R China.
   [Wang, Fangqing; Wu, Jingliang] Weifang Med Univ, Sch Biosci & Technol, Weifang 261053, Shandong, Peoples R China.
C3 Weifang Medical University; Shandong University; Weifang Medical University
RP Zhang, B (通讯作者)，Weifang Med Univ, Sch Pharm, Weifang 261053, Shandong, Peoples R China.; Wu, JL (通讯作者)，Weifang Med Univ, Sch Biosci & Technol, Weifang 261053, Shandong, Peoples R China.
EM jlwu2008@163.com; zhangbo@wfmc.edu.cn
FU National Science Foundation of China [81803464]; Natural Science Foundations of Shandong Province [ZR2020MC078, ZR2018BH041]; Domestic Visiting Scholar Program of Weifang Medical University [20207-02]
CR Abu Lila AS, 2017, BIOL PHARM BULL, V40, P1, DOI 10.1248/bpb.b16-00624
   Bailly C, 2019, PHARMACOL RES, V148, P0, DOI 10.1016/j.phrs.2019.104398
   Brocks B, 2001, MOL MED, V7, P461, DOI 10.1007/BF03401851
   Burtin F, 2020, WORLD J GASTROENTERO, V26, P1394, DOI 10.3748/wjg.v26.i13.1394
   de Sostoa J, 2019, J IMMUNOTHER CANCER, V7, P0, DOI 10.1186/s40425-019-0505-4
   Fan F, 2021, ACS APPL MATER INTER, V13, P12824, DOI 10.1021/acsami.0c16576
   Fan Y, 2017, ACTA BIOMATER, V62, P257, DOI 10.1016/j.actbio.2017.08.034
   Fang T, 2018, NAT COMMUN, V9, P0, DOI 10.1038/s41467-017-02583-0
   Freedman JD, 2018, CANCER RES, V78, P6852, DOI 10.1158/0008-5472.CAN-18-1750
   Guo FY, 2020, J NANOBIOTECHNOL, V18, P0, DOI 10.1186/s12951-020-00595-5
   Han YH, 2020, NUTRIENTS, V12, P0, DOI 10.3390/nu12010066
   He CL, 2016, ADV DRUG DELIVER REV, V98, P64, DOI 10.1016/j.addr.2015.10.021
   Hintz HM, 2019, BIOCONJUGATE CHEM, V30, P1466, DOI 10.1021/acs.bioconjchem.9b00206
   Hu HY, 2018, THERANOSTICS, V8, P3597, DOI 10.7150/thno.25608
   Hu TT, 2016, ACS APPL MATER INTER, V8, P6586, DOI 10.1021/acsami.5b10598
   Hui LL, 2015, CANCER LETT, V368, P7, DOI 10.1016/j.canlet.2015.07.039
   Ji TJ, 2015, ADV MATER, V27, P1865, DOI 10.1002/adma.201404715
   Jiang MS, 2021, J CONTROL RELEASE, V329, P1023, DOI 10.1016/j.jconrel.2020.10.031
   Juang V, 2019, SMALL, V15, P0, DOI 10.1002/smll.201903296
   Kovacs D, 2020, J NANOBIOTECHNOL, V18, P0, DOI 10.1186/s12951-020-0576-x
   Li CL, 2020, COLLOID SURFACE B, V196, P0, DOI 10.1016/j.colsurfb.2020.111303
   Li Y, 2017, ONCOL REP, V38, P3044, DOI 10.3892/or.2017.5954
   Li Y, 2014, J CONTROL RELEASE, V176, P104, DOI 10.1016/j.jconrel.2013.12.007
   Li YY, 2019, J NANOBIOTECHNOL, V17, P0, DOI 10.1186/s12951-019-0550-7
   Li ZH, 2020, J DRUG TARGET, V28, P714, DOI 10.1080/1061186X.2020.1744157
   Li ZA, 2019, CELLS-BASEL, V8, P0, DOI 10.3390/cells8060538
   Maniti O, 2014, INT J BIOCHEM CELL B, V50, P73, DOI 10.1016/j.biocel.2014.02.017
   Niu MK, 2020, ANN TRANSL MED, V8, P0, DOI 10.21037/atm-20-4428
   Nunes SC, 2020, ADV EXP MED BIOL, V1219, P35, DOI 10.1007/978-3-030-34025-4_2
   Quail DF, 2013, NAT MED, V19, P1423, DOI 10.1038/nm.3394
   Rabenhold M, 2015, J CONTROL RELEASE, V201, P56, DOI 10.1016/j.jconrel.2015.01.022
   Ren J, 2018, THERANOSTICS, V8, P3932, DOI 10.7150/thno.25541
   Rubtsov MA, 2016, CURR PHARM DESIGN, V22, P925, DOI 10.2174/1381612822666151209153636
   Ruger R, 2014, J CONTROL RELEASE, V186, P1, DOI 10.1016/j.jconrel.2014.04.050
   Shi NQ, 2017, ACS APPL MATER INTER, V9, P41767, DOI 10.1021/acsami.7b15523
   Sun D, 2017, ACS APPL MATER INTER, V9, P16858, DOI 10.1021/acsami.7b02863
   Ungefroren H, 2011, CELL COMMUN SIGNAL, V9, P0, DOI 10.1186/1478-811X-9-18
   Varkouhi AK, 2011, J CONTROL RELEASE, V151, P220, DOI 10.1016/j.jconrel.2010.11.004
   Wang C, 2014, BIOMATERIALS, V35, P1215, DOI 10.1016/j.biomaterials.2013.08.091
   Wang JJ, 2018, EUR REV MED PHARMACO, V22, P3855, DOI 10.26355/eurrev_201806_15270
   Weekes J, 2009, WORLD J GASTROENTERO, V15, P3597, DOI 10.3748/wjg.15.3597
   Wei C, 2019, MOL CANCER, V18, P0, DOI 10.1186/s12943-019-0976-4
   Wulaningsih W, 2016, COCHRANE DB SYST REV, V0, P0, DOI DOI 10.1002/14651858.CD008593.pub3
   Xouri G, 2010, SEMIN CELL DEV BIOL, V21, P40, DOI 10.1016/j.semcdb.2009.11.017
   Yang XG, 2016, CANCER RES, V76, P4124, DOI 10.1158/0008-5472.CAN-15-2973
   Yazdani S, 2017, ADV DRUG DELIVER REV, V121, P101, DOI 10.1016/j.addr.2017.07.010
   Yu QW, 2020, J CONTROL RELEASE, V321, P564, DOI 10.1016/j.jconrel.2020.02.040
   Zeng ZC, 2018, NAT COMMUN, V9, P0, DOI 10.1038/s41467-018-07810-w
   Zhang JP, 2013, FASEB J, V27, P581, DOI 10.1096/fj.12-210377
   Zhang L, 2019, J CONTROL RELEASE, V294, P1, DOI 10.1016/j.jconrel.2018.12.004
   Zhu DC, 2021, ADV HEALTHC MATER, V10, P0, DOI 10.1002/adhm.202100125
   Zhu DC, 2017, ADV FUNCT MATER, V27, P0, DOI 10.1002/adfm.201606826
NR 52
TC 2
Z9 2
U1 9
U2 29
PU BMC
PI LONDON
PA CAMPUS, 4 CRINAN ST, LONDON N1 9XW, ENGLAND
SN 
EI 1477-3155
J9 J NANOBIOTECHNOL
JI J. Nanobiotechnol.
PD DEC 14
PY 2021
VL 19
IS 1
BP 
EP 
DI 10.1186/s12951-021-01172-0
PG 20
WC Biotechnology & Applied Microbiology; Nanoscience & Nanotechnology
SC Biotechnology & Applied Microbiology; Science & Technology - Other Topics
GA XO5FK
UT WOS:000730210900001
PM 34906155
DA 2023-09-23
ER

PT J
AU Sonntag, R
   Penners, C
   Kohlhepp, M
   Haas, U
   Lambertz, D
   Kroh, A
   Cramer, T
   Ticconi, F
   Costa, IG
   Tacke, F
   Gassler, N
   Trautwein, C
   Liedtke, C
AF Sonntag, Roland
   Penners, Christian
   Kohlhepp, Marlene
   Haas, Ute
   Lambertz, Daniela
   Kroh, Andreas
   Cramer, Thorsten
   Ticconi, Fabio
   Costa, Ivan G.
   Tacke, Frank
   Gassler, Nikolaus
   Trautwein, Christian
   Liedtke, Christian
TI Cyclin E1 in Murine and Human Liver Cancer: A Promising Target for Therapeutic Intervention during Tumour Progression
SO CANCERS
LA English
DT Article
DE cell cycle; cancer stem cell; microenvironment; microinvasion; DNA integrity
ID hepatocellular-carcinoma; cell-cycle; expression; inhibition; genomics; models
AB Simple Summary: The cell cycle regulator Cyclin E1 is a key mediator and biomarker of liver cancer progression in mice and man independent of its canonical interacting partner Cyclin-dependent kinase 2. Over-expression of Cyclin E1 during hepatocarcinogenesis modulates several distinct biological processes such as proliferation, DNA damage response, stemness, invasion and the tumour microenvironment. Interventional depletion of Cyclin E1 in the course of liver cancer progression significantly reduces tumour burden. In contrast, the expression of Cyclin-dependent kinase 2 is dispensable for the progression of liver cancer in mice and lacked diagnostic or prognostic value in patients. Thus, specific inhibition of Cyclin E1 expression represents a promising strategy for the treatment of liver cancer. Cyclin E1 (CCNE1) is a regulatory subunit of Cyclin-dependent kinase 2 (CDK2) and is thought to control the transition of quiescent cells into cell cycle progression. Recently, we identified CCNE1 and CDK2 as key factors for the initiation of hepatocellular carcinoma (HCC). In the present study, we dissected the contributions of CCNE1 and CDK2 for HCC progression in mice and patients. Therefore, we generated genetically modified mice allowing inducible deletion of Ccne1 or Cdk2. After initiation of HCC, using the hepatocarcinogen diethylnitrosamine (DEN), we deleted Ccne1 or Cdk2 and subsequently analysed HCC progression. The relevance of CCNE1 or CDK2 for human HCC progression was investigated by in silico database analysis. Interventional deletion of Ccne1, but not of Cdk2, substantially reduced the HCC burden in mice. Ccne1-deficient HCCs were characterised by attenuated proliferation, impaired DNA damage response and downregulation of markers for stemness and microinvasion. Additionally, the tumour microenvironment of Ccne1-deficient mice showed a reduction in immune mediators, myeloid cells and cancer-associated fibroblasts. In sharp contrast, Cdk2 was dispensable for HCC progression in mice. In agreement with our mouse data, CCNE1 was overexpressed in HCC patients independent of risk factors, and associated with reduced disease-free survival, a common signature for enhanced chromosomal instability, proliferation, dedifferentiation and invasion. However, CDK2 lacked diagnostic or prognostic value in HCC patients. In summary, CCNE1 drives HCC progression in a CDK2-independent manner in mice and man. Therefore, interventional inactivation of CCNE1 represents a promising strategy the treatment of liver cancer.
C1 [Sonntag, Roland; Penners, Christian; Haas, Ute; Lambertz, Daniela; Trautwein, Christian; Liedtke, Christian] Univ Hosp RWTH, Dept Internal Med 3, D-52074 Aachen, Germany.
   [Kohlhepp, Marlene; Tacke, Frank] Charite Univ Med Berlin, Campus Virchow Klinikum, Dept Gastroenterol & Hepatol, D-13353 Berlin, Germany.
   [Kohlhepp, Marlene; Tacke, Frank] Charite Univ Med Berlin, Campus Charite Mitte, D-13353 Berlin, Germany.
   [Kroh, Andreas; Cramer, Thorsten] Univ Hosp RWTH, Dept Gen Visceral & Transplantat Surg, D-52074 Aachen, Germany.
   [Cramer, Thorsten] Maastricht Univ, Med Ctr, Dept Surg, NL-6200 MD Maastricht, Netherlands.
   [Cramer, Thorsten] ESCAM European Surg Ctr Aachen Maastricht, D-52074 Aachen, Germany.
   [Cramer, Thorsten] ESCAM European Surg Ctr Aachen Maastricht, NL-6200 MD Maastricht, Netherlands.
   [Ticconi, Fabio; Costa, Ivan G.] Rhein Westfal TH Aachen, Helmholtz Inst Biomed Engn, IZKF Res Grp Computat Biol & Bioinformat, D-52074 Aachen, Germany.
   [Gassler, Nikolaus] Univ Hosp Jena, Inst Forens Med, Sect Pathol, D-07747 Jena, Germany.
C3 RWTH Aachen University; RWTH Aachen University Hospital; Free University of Berlin; Humboldt University of Berlin; Charite Universitatsmedizin Berlin; Free University of Berlin; Humboldt University of Berlin; Charite Universitatsmedizin Berlin; RWTH Aachen University; RWTH Aachen University Hospital; Maastricht University; Helmholtz Association; RWTH Aachen University; Friedrich Schiller University of Jena
RP Sonntag, R; Liedtke, C (通讯作者)，Univ Hosp RWTH, Dept Internal Med 3, D-52074 Aachen, Germany.
EM rsonntag@ukaachen.de; cpenners@ukaachen.de; marlene.kohlhepp@charite.de; uh57@arcor.de; dlambertz@ukaachen.de; akroh@ukaachen.de; ctrautwein@ukaachen.de; fabio.ticconi@rwth-aachen.de; ivan.costa@rwth-aachen.de; frank.tacke@charite.de; nikolaus.gassler@med.uni-jena.de; tcramer@ukaachen.de; cliedtke@ukaachen.de
FU German Research Foundation (DFG) [LI1045/4-2, SFB/TRR57]; DFG Research Training Group "Tumor-targeted Drug Delivery" [331065168]; START program of the Medicine Faculty of the RWTH Aachen [118/19]; Interdisciplinary Centre for Clinical Research (IZKF) within the faculty of Medicine at the RWTH Aachen University [O3-2]
CR Akinyemiju T, 2017, JAMA ONCOL, V3, P1683, DOI 10.1001/jamaoncol.2017.3055
   Ally A, 2017, CELL, V169, P1327, DOI 10.1016/j.cell.2017.05.046
   Aziz K, 2019, GASTROENTEROLOGY, V157, P210, DOI 10.1053/j.gastro.2019.03.016
   Bangen JM, 2017, HEPATOLOGY, V66, P1242, DOI 10.1002/hep.29275
   Bartneck M, 2019, CELL MOL GASTROENTER, V7, P371, DOI 10.1016/j.jcmgh.2018.10.007
   Bayard Q, 2018, NAT COMMUN, V9, P0, DOI 10.1038/s41467-018-07552-9
   Benedicto A, 2017, ONCOL LETT, V14, P3883, DOI 10.3892/ol.2017.6700
   Bergmann J, 2017, HEPATOLOGY, V65, P89, DOI 10.1002/hep.28874
   Calderaro J, 2019, J HEPATOL, V71, P616, DOI 10.1016/j.jhep.2019.06.001
   Caruso JA, 2018, CANCER RES, V78, P5481, DOI 10.1158/0008-5472.CAN-18-1235
   Cerami E, 2012, CANCER DISCOV, V2, P401, DOI 10.1158/2159-8290.CD-12-0095
   Chen JX, 2015, J HEPATOL, V62, P1287, DOI 10.1016/j.jhep.2015.01.014
   Chuma M, 2003, HEPATOLOGY, V37, P198, DOI 10.1053/jhep.2003.50022
   Dai XM, 2018, ONCOL LETT, V15, P2985, DOI 10.3892/ol.2017.7704
   De Mattia E, 2019, WORLD J GASTROENTERO, V25, P3870, DOI 10.3748/wjg.v25.i29.3870
   DUBOIS N, 1991, J HEPATOL, V13, P227, DOI 10.1016/0168-8278(91)90819-W
   Eferl R, 2003, CELL, V112, P181, DOI 10.1016/S0092-8674(03)00042-4
   Erstad DJ, 2019, ANN SURG ONCOL, V26, P1474, DOI 10.1245/s10434-019-07227-9
   Fong ELS, 2018, BIOMATERIALS, V159, P229, DOI 10.1016/j.biomaterials.2017.12.026
   Gao JJ, 2013, SCI SIGNAL, V6, P0, DOI 10.1126/scisignal.2004088
   Geng Y, 2018, P NATL ACAD SCI USA, V115, P1015, DOI 10.1073/pnas.1711477115
   Hanahan D, 2011, CELL, V144, P646, DOI 10.1016/j.cell.2011.02.013
   Hu W, 2014, HEPATOLOGY, V59, P651, DOI 10.1002/hep.26584
   Kim B, 2019, PATHOL RES PRACT, V215, P0, DOI 10.1016/j.prp.2019.152434
   Kroh A, 2019, INT J MOL SCI, V20, P0, DOI 10.3390/ijms20225658
   KUHN R, 1995, SCIENCE, V269, P1427, DOI 10.1126/science.7660125
   Lee JS, 2004, NAT GENET, V36, P1306, DOI 10.1038/ng1481
   Li J, 2017, CANCER RES, V77, PE51, DOI 10.1158/0008-5472.CAN-17-0369
   Li J, 2013, NAT METHODS, V10, P1046, DOI 10.1038/NMETH.2650
   Liu Q, 1999, MOL CELL BIOL, V19, P6229
   Liu SP, 2013, GASTROENTEROLOGY, V144, P1031, DOI 10.1053/j.gastro.2013.01.046
   Lonsdale J, 2013, NAT GENET, V45, P580, DOI 10.1038/ng.2653
   Love MI, 2014, GENOME BIOL, V15, P0, DOI 10.1186/s13059-014-0550-8
   Malumbres M, 2009, NAT REV CANCER, V9, P153, DOI 10.1038/nrc2602
   Movahedi K, 2010, CANCER RES, V70, P5728, DOI 10.1158/0008-5472.CAN-09-4672
   Nevzorova YA, 2009, GASTROENTEROLOGY, V137, P691, DOI 10.1053/j.gastro.2009.05.003
   Nii T, 2020, CANCERS, V12, P0, DOI 10.3390/cancers12102754
   Nii T, 2020, TISSUE ENG PT A, V26, P1272, DOI 10.1089/ten.tea.2020.0095
   Odajima J, 2011, DEV CELL, V21, P655, DOI 10.1016/j.devcel.2011.08.009
   Ortega S, 2003, NAT GENET, V35, P25, DOI 10.1038/ng1232
   Pan X, 2021, CELL SIGNAL, V82, P0, DOI 10.1016/j.cellsig.2021.109927
   Salehan MR, 2013, BRIT J BIOMED SCI, V70, P31, DOI 10.1080/09674845.2013.11669927
   Shao SM, 2020, CLIN EPIGENETICS, V12, P0, DOI 10.1186/s13148-020-00827-3
   Sistigu A, 2017, CYTOKINE GROWTH F R, V36, P67, DOI 10.1016/j.cytogfr.2017.05.008
   Sonntag R, 2018, P NATL ACAD SCI USA, V115, P9282, DOI 10.1073/pnas.1807155115
   Sun WJ, 2018, BMC GENOMICS, V19, P0, DOI 10.1186/s12864-018-4775-x
   Tang ZF, 2019, NUCLEIC ACIDS RES, V47, PW556, DOI 10.1093/nar/gkz430
   Xu JL, 2019, CELL COMMUN SIGNAL, V17, P0, DOI 10.1186/s12964-019-0398-3
   Zhang JY, 2019, FEBS J, V286, P4160, DOI 10.1111/febs.15028
NR 49
TC 3
Z9 3
U1 0
U2 6
PU MDPI
PI BASEL
PA ST ALBAN-ANLAGE 66, CH-4052 BASEL, SWITZERLAND
SN 
EI 2072-6694
J9 CANCERS
JI Cancers
PD NOV 15
PY 2021
VL 13
IS 22
BP 
EP 
DI 10.3390/cancers13225680
PG 24
WC Oncology
SC Oncology
GA XG4TN
UT WOS:000724747100001
PM 34830835
DA 2023-09-23
ER

PT J
AU Wu, SY
   Liu, D
   Li, WP
   Song, BH
   Chen, CL
   Chen, DW
   Hu, HY
AF Wu, Shiyang
   Liu, Dan
   Li, Wenpan
   Song, Baohui
   Chen, Chunlin
   Chen, Dawei
   Hu, Haiyang
TI Enhancing TNBC Chemo-immunotherapy via combination reprogramming tumor immune microenvironment with Immunogenic Cell Death
SO INTERNATIONAL JOURNAL OF PHARMACEUTICS
LA English
DT Article
DE Silybin; Chemo-immunotherapy; Tumor microenvironment; Tumor associated fibroblasts; Immunogenic cell death
AB Tumor-associated fibroblasts (TAFs) play an important role in tumor progression and therapeutic response, especially in the immunosuppressive tumor microenvironment (TME). To remodel immunosuppressive TME of 4T1 tumor, we developed a nano liposome to deliver silybin (SLN, an anti-liver fibrosis Chinese Traditional Medicine). Liposomal silybin (SLN/LIP) possessed a spherical shape with particle sizes of 75.2 nm, high stability, and good accumulation in the tumor site. After treated with SLN/LIP, alpha-SMA positive TAFs and the deposition of stroma were decreased significantly. SLN/LIP also changed the tumor immune microenvironment through the increase of IFN-gamma and IL-12, as well as reduced of TGF-beta, SDF-1, IL6 and TNF-alpha. Importantly, SLN/LIP enhanced the infiltration of cytotoxic T cells (CTLs) and transformed a "cold" tumor into a "hot" tumor. To achieve the higher antitumor efficacy, an immunogenic cell death (ICD) inducer, liposomal doxorubicin (DOX/LIP) was combined with SLN/LIP. The combination treatment led to trigger immunogenic tumor apoptosis, and enhance antitumor immunity, therefore, improved anti-tumor efficiency, and further prolonged survival duration. The combination of liposomal silybin and liposomal doxorubicin might be a new chemo-immunotherapy approach for triple negative breast cancer (TNBC) tumor treatment.
C1 [Wu, Shiyang; Liu, Dan; Li, Wenpan; Song, Baohui; Chen, Chunlin; Chen, Dawei; Hu, Haiyang] Shenyang Pharmaceut Univ, Sch Pharm, Dept Pharmaceut, 103 Wenhua Rd, Shenyang 110016, Peoples R China.
C3 Shenyang Pharmaceutical University
RP Hu, HY (通讯作者)，Shenyang Pharmaceut Univ, Sch Pharm, Dept Pharmaceut, 103 Wenhua Rd, Shenyang 110016, Peoples R China.
EM haiyang_hu@hotmail.com
FU Natural Science Foundation of China [81872820]; Natural Science Foundation of Liaoning Province [39786444-7]; Returnees Foundation from Shenyang pharmaceutical university [GGJJ2018103]
CR Ben-Akiva E, 2019, BIOMATER SCI-UK, V7, P14, DOI 10.1039/c8bm01285g
   Biffi G, 2019, CANCER DISCOV, V9, P282, DOI 10.1158/2159-8290.CD-18-0710
   Chen DS, 2017, NATURE, V541, P321, DOI 10.1038/nature21349
   Cukierman E, 2010, SEMIN CANCER BIOL, V20, P139, DOI 10.1016/j.semcancer.2010.04.004
   Erez N, 2010, CANCER CELL, V17, P135, DOI 10.1016/j.ccr.2009.12.041
   Federico A, 2017, MOLECULES, V22, P0, DOI 10.3390/molecules22020191
   Fernandes JV, 2015, PATHOL ONCOL RES, V21, P527, DOI 10.1007/s12253-015-9913-z
   Flora K, 1998, AM J GASTROENTEROL, V93, P139, DOI 10.1111/j.1572-0241.1998.00139.x
   Galluzzi L, 2017, NAT REV IMMUNOL, V17, P97, DOI 10.1038/nri.2016.107
   Giannoni E, 2010, CANCER RES, V70, P6945, DOI 10.1158/0008-5472.CAN-10-0785
   Grant GJ, 2004, ANESTHESIOLOGY, V101, P133, DOI 10.1097/00000542-200407000-00021
   Hanahan D, 2011, CELL, V144, P646, DOI 10.1016/j.cell.2011.02.013
   Hawke RL, 2010, J CLIN PHARMACOL, V50, P434, DOI 10.1177/0091270009347475
   Hou L, 2018, THERANOSTICS, V8, P3781, DOI 10.7150/thno.24821
   Hu KL, 2017, ACS NANO, V11, P4916, DOI 10.1021/acsnano.7b01522
   Janco JMT, 2015, J IMMUNOL, V194, P2985, DOI 10.4049/jimmunol.1403134
   Ji TJ, 2016, ANGEW CHEM INT EDIT, V55, P1050, DOI 10.1002/anie.201506262
   Kalluri R, 2016, NAT REV CANCER, V16, P582, DOI 10.1038/nrc.2016.73
   Kim NC, 2003, ORG BIOMOL CHEM, V1, P1684, DOI 10.1039/b300099k
   Kroemer G, 2013, ANNU REV IMMUNOL, V31, P51, DOI 10.1146/annurev-immunol-032712-100008
   Krysko DV, 2012, NAT REV CANCER, V12, P860, DOI 10.1038/nrc3380
   Laklai H, 2016, NAT MED, V22, P497, DOI 10.1038/nm.4082
   Li TF, 2018, BIOMATERIALS, V181, P35, DOI 10.1016/j.biomaterials.2018.07.035
   Li WH, 2020, ACTA PHARM SIN B, V10, P693, DOI 10.1016/j.apsb.2019.07.003
   Mace TA, 2013, CANCER RES, V73, P3007, DOI 10.1158/0008-5472.CAN-12-4601
   Miao L, 2016, ACS NANO, V10, P9243, DOI 10.1021/acsnano.6b02776
   Neha, 2016, ADV EXP MED BIOL, V929, P25, DOI 10.1007/978-3-319-41342-6_2
   Orimo A, 2005, CELL, V121, P335, DOI 10.1016/j.cell.2005.02.034
   Polyak SJ, 2010, P NATL ACAD SCI USA, V107, P5995, DOI 10.1073/pnas.0914009107
   Qi L, 2018, OTHER, V12, P0
   Quante M, 2011, CANCER CELL, V19, P257, DOI 10.1016/j.ccr.2011.01.020
   Saber S, 2018, INT IMMUNOPHARMACOL, V64, P340, DOI 10.1016/j.intimp.2018.09.021
   Sharma P, 2015, SCIENCE, V348, P56, DOI 10.1126/science.aaa8172
   Showalter A, 2017, CYTOKINE, V97, P123, DOI 10.1016/j.cyto.2017.05.024
   Soleymaninejadian E, 2012, AM J REPROD IMMUNOL, V67, P1, DOI 10.1111/j.1600-0897.2011.01069.x
   Tao LL, 2017, ONCOL LETT, V14, P2611, DOI 10.3892/ol.2017.6497
   Topalian SL, 2016, NAT REV CANCER, V16, P275, DOI 10.1038/nrc.2016.36
   Trappoliere M, 2009, J HEPATOL, V50, P1102, DOI 10.1016/j.jhep.2009.02.023
   Wang HR, 2019, NANO LETT, V19, P2935, DOI 10.1021/acs.nanolett.9b00021
   Wen YY, 2019, ACS APPL MATER INTER, V11, P43393, DOI 10.1021/acsami.9b17137
   Yan J, 2020, BIOMATERIALS, V255, P0, DOI 10.1016/j.biomaterials.2020.120166
   Yan TT, 2020, ACTA PHARM SIN B, V10, P3, DOI 10.1016/j.apsb.2019.11.017
   Yang XG, 2016, CANCER RES, V76, P4124, DOI 10.1158/0008-5472.CAN-15-2973
NR 43
TC 13
Z9 13
U1 4
U2 67
PU ELSEVIER
PI AMSTERDAM
PA RADARWEG 29, 1043 NX AMSTERDAM, NETHERLANDS
SN 0378-5173
EI 1873-3476
J9 INT J PHARMACEUT
JI Int. J. Pharm.
PD APR 1
PY 2021
VL 598
IS 
BP 
EP 
DI 10.1016/j.ijpharm.2021.120333
EA MAR 2021
PG 12
WC Pharmacology & Pharmacy
SC Pharmacology & Pharmacy
GA QX6UQ
UT WOS:000629481500010
PM 33540008
DA 2023-09-23
ER

PT J
AU Yu, YY
   Schuck, K
   Friess, H
   Kong, B
AF Yu, Yuanyuan
   Schuck, Kathleen
   Friess, Helmut
   Kong, Bo
TI Targeting Aggressive Fibroblasts to Enhance the Treatment of Pancreatic Cancer
SO EXPERT OPINION ON THERAPEUTIC TARGETS
LA English
DT Review
DE Pancreatic cancer; desmoplastic reaction; CAF; CAF heterogeneity; PSC
ID cells; tumor
AB Introduction Pancreatic ductal adenocarcinoma (PDAC) is one of the most malignant cancer entities, which is characterized by abundant desmoplastic stroma. The stroma consists of extracellular matrix, infiltrating immune cells, cancer-associated fibroblasts (CAFs) and others. Depending on environmental cues, CAFs can be highly heterogeneous and play context-dependent roles in PDAC progression. Areas covered In this article, we discuss the biological significance of CAFs heterogeneity (oncogenic vs. tumor-suppressive) in pancreatic carcinogenesis. In particular, the complex interaction between CAFs and infiltrating immune cells has a determinant role in defining the stromal composition. A subset of PDAC patients may benefit from anti-CAFs therapy. Expert opinion Co-defined by CAFs and infiltrating immune cells, the prognostic stroma signature is clinically relevant in a subset of human PDAC. This is the patient population which may benefit from future anti-stroma or anti-CAFs therapies. To consider CAF heterogeneity is crucial for designing anti-stroma studies. Here, reliable and traceable subtype-specific markers for CAFs are urgently needed to dissect the biological impact of CAF heterogeneity on PDAC development spatiotemporally. Given the significant contribution of CAFs to immunosuppressive microenvironment of PDAC, it is conceivable to combine anti-CAFs therapy with immunotherapy. To implement a CAF-subtype specific therapy is crucially important to improve the effectiveness of current treatments including chemotherapies and immunotherapy.
C1 [Yu, Yuanyuan; Schuck, Kathleen; Friess, Helmut; Kong, Bo] Tech Univ Munich TUM, Sch Med, Dept Surg, Klinikum Rechts Isar, Munich, Germany.
C3 Technical University of Munich
RP Kong, B (通讯作者)，Tech Univ Munich, Dept Surg, D-81675 Munich, Germany.
EM bo.kong@tum.de
CR Apte MV, 2013, GASTROENTEROLOGY, V144, P1210, DOI 10.1053/j.gastro.2012.11.037
   Apte MV, 2012, FRONT PHYSIOL, V3, P0, DOI 10.3389/fphys.2012.00344
   Apte MV, 2004, PANCREAS, V29, P179, DOI 10.1097/00006676-200410000-00002
   Auciello FR, 2019, CANCER DISCOV, V9, P617, DOI 10.1158/2159-8290.CD-18-1212
   Bachem MG, 2005, GASTROENTEROLOGY, V128, P907, DOI 10.1053/j.gastro.2004.12.036
   Balachandran VP, 2017, NATURE, V551, P512, DOI 10.1038/nature24462
   Bernard V, 2019, CLIN CANCER RES, V25, P2194, DOI 10.1158/1078-0432.CCR-18-1955
   Biffi G, 2019, CANCER DISCOV, V9, P282, DOI 10.1158/2159-8290.CD-18-0710
   Binenbaum Y, 2015, DRUG RESIST UPDATE, V23, P55, DOI 10.1016/j.drup.2015.10.002
   Brahmer JR, 2012, NEW ENGL J MED, V366, P2455, DOI 10.1056/NEJMoa1200694
   Chellappa S, 2016, ONCOIMMUNOLOGY, V5, P0, DOI 10.1080/2162402X.2015.1102828
   Conroy T, 2011, NEW ENGL J MED, V364, P1817, DOI 10.1056/NEJMoa1011923
   CRESSWELL P, 1994, ANNU REV IMMUNOL, V12, P259, DOI 10.1146/annurev.iy.12.040194.001355
   Dalin S, 2019, CANCER RES, V79, P5723, DOI 10.1158/0008-5472.CAN-19-0960
   Djurec M, 2018, P NATL ACAD SCI USA, V115, PE1147, DOI 10.1073/pnas.1717802115
   Duda DG, 2010, P NATL ACAD SCI USA, V107, P21677, DOI 10.1073/pnas.1016234107
   Duluc C, 2015, EMBO MOL MED, V7, P735, DOI 10.15252/emmm.201404346
   Elyada E, 2019, CANCER DISCOV, V9, P1102, DOI 10.1158/2159-8290.CD-19-0094
   Ene-Obong A, 2013, GASTROENTEROLOGY, V145, P1121, DOI 10.1053/j.gastro.2013.07.025
   Erkan M, 2008, CLIN GASTROENTEROL H, V6, P1155, DOI 10.1016/j.cgh.2008.05.006
   Erkan M, 2012, GUT, V61, P172, DOI 10.1136/gutjnl-2011-301220
   Feig C, 2013, P NATL ACAD SCI USA, V110, P20212, DOI 10.1073/pnas.1320318110
   Firuzi O, 2019, CANCERS, V11, P0, DOI 10.3390/cancers11050638
   Froeling FEM, 2011, GASTROENTEROLOGY, V141, P1486, DOI 10.1053/j.gastro.2011.06.047
   Galon J, 2006, SCIENCE, V313, P1960, DOI 10.1126/science.1129139
   Gandhi V, 1996, CANCER RES, V56, P4453
   Han XX, 2018, NAT COMMUN, V9, P0, DOI 10.1038/s41467-018-05906-x
   Hosein AN, 2019, JCI INSIGHT, V4, P0, DOI 10.1172/jci.insight.129212
   Ijichi H, 2011, J CLIN INVEST, V121, P4106, DOI 10.1172/JCI42754
   Ino Y, 2013, BRIT J CANCER, V108, P914, DOI 10.1038/bjc.2013.32
   Jacobetz MA, 2013, GUT, V62, P112, DOI 10.1136/gutjnl-2012-302529
   Jones S, 2008, SCIENCE, V321, P1801, DOI 10.1126/science.1164368
   Karakhanova S, 2015, ONCOIMMUNOLOGY, V4, P0, DOI 10.1080/2162402X.2014.998519
   Kikuta, 2009, AM J PHYSIOL-GASTR L, V297, P288
   Ko AH, 2016, PANCREAS, V45, P370, DOI 10.1097/MPA.0000000000000458
   Kocher HM, 2020, NAT COMMUN, V11, P0, DOI 10.1038/s41467-020-18636-w
   Kretzschmar K, 2012, CELL, V148, P33, DOI 10.1016/j.cell.2012.01.002
   Li JY, 2019, SCIENCE, V363, P1038, DOI 10.1126/science.aau9861
   Ligorio M, 2019, CELL, V178, P160, DOI 10.1016/j.cell.2019.05.012
   Lo A, 2017, JCI INSIGHT, V2, P0, DOI 10.1172/jci.insight.92232
   Mace TA, 2018, GUT, V67, P320, DOI 10.1136/gutjnl-2016-311585
   Mahajan UM, 2018, GASTROENTEROLOGY, V155, P1625, DOI 10.1053/j.gastro.2018.08.009
   Marigo I, 2010, IMMUNITY, V32, P790, DOI 10.1016/j.immuni.2010.05.010
   Melisi D, 2018, BRIT J CANCER, V119, P1208, DOI 10.1038/s41416-018-0246-z
   Moffitt RA, 2015, NAT GENET, V47, P1168, DOI 10.1038/ng.3398
   Moir JAG, 2015, SURG ONCOL, V24, P232, DOI 10.1016/j.suronc.2015.05.002
   North B, 2019, BMC CANCER, V19, P0, DOI 10.1186/s12885-019-5801-3
   Ozdemir BC, 2014, CANCER CELL, V25, P719, DOI 10.1016/j.ccr.2014.04.005
   Ohlund D, 2017, J EXP MED, V214, P579, DOI 10.1084/jem.20162024
   Olive KP, 2009, SCIENCE, V324, P1457, DOI 10.1126/science.1171362
   Pereira BA, 2019, TRENDS CANCER, V5, P724, DOI 10.1016/j.trecan.2019.09.010
   Postow MA, 2015, J CLIN ONCOL, V33, P1974, DOI 10.1200/JCO.2014.59.4358
   Provenzano PP, 2012, CANCER CELL, V21, P418, DOI 10.1016/j.ccr.2012.01.007
   Restifo NP, 2012, NAT REV IMMUNOL, V12, P269, DOI 10.1038/nri3191
   Rhim AD, 2014, CANCER CELL, V25, P735, DOI 10.1016/j.ccr.2014.04.021
   Richards KE, 2017, ONCOGENE, V36, P1770, DOI 10.1038/onc.2016.353
   Royal RE, 2010, J IMMUNOTHER, V33, P828, DOI 10.1097/CJI.0b013e3181eec14c
   Sahai E, 2020, NAT REV CANCER, V20, P174, DOI 10.1038/s41568-019-0238-1
   Saito K, 2018, J CANCER, V9, P2916, DOI 10.7150/jca.24415
   Seino T, 2018, CELL STEM CELL, V22, P454, DOI 10.1016/j.stem.2017.12.009
   Sherman MH, 2014, CELL, V159, P80, DOI 10.1016/j.cell.2014.08.007
   Shi Y, 2019, NATURE, V569, P131, DOI 10.1038/s41586-019-1130-6
   Siegel RL, 2017, CA-CANCER J CLIN, V67, P7, DOI 10.3322/caac.21387
   Sparmann G, 2010, CELL RES, V20, P288, DOI 10.1038/cr.2010.10
   Sun C, 2018, IMMUNITY, V48, P434, DOI 10.1016/j.immuni.2018.03.014
   Tape CJ, 2016, CELL, V165, P1818, DOI 10.1016/j.cell.2016.03.029
   Trovato R, 2019, J IMMUNOTHER CANCER, V7, P0, DOI 10.1186/s40425-019-0734-6
   Valilou SF, 2018, CYTOKINE GROWTH F R, V39, P46, DOI 10.1016/j.cytogfr.2018.01.007
   Vennin C, 2019, NAT COMMUN, V10, P0, DOI 10.1038/s41467-019-10968-6
   Vesely MD, 2011, ANNU REV IMMUNOL, V29, P235, DOI 10.1146/annurev-immunol-031210-101324
   Wong CW, 2019, BIOMATERIALS, V213, P0, DOI 10.1016/j.biomaterials.2019.05.013
   Xiao Q, 2016, CANCER RES, V76, P5395, DOI 10.1158/0008-5472.CAN-15-3264
   Xie CQ, 2020, CLIN CANCER RES, V26, P2318, DOI 10.1158/1078-0432.CCR-19-3624
   Zeisberg EM, 2007, CANCER RES, V67, P10123, DOI 10.1158/0008-5472.CAN-07-3127
   Zhang AB, 2017, CANCER MED-US, V6, P463, DOI 10.1002/cam4.993
   Zhang L, 2003, NEW ENGL J MED, V348, P203, DOI 10.1056/NEJMoa020177
   Zheng XF, 2015, NATURE, V527, P525, DOI 10.1038/nature16064
   Zhou LR, 2018, SCI TRANSL MED, V10, P0, DOI 10.1126/scitranslmed.aat3487
NR 78
TC 6
Z9 6
U1 1
U2 21
PU TAYLOR & FRANCIS LTD
PI ABINGDON
PA 2-4 PARK SQUARE, MILTON PARK, ABINGDON OR14 4RN, OXON, ENGLAND
SN 1472-8222
EI 1744-7631
J9 EXPERT OPIN THER TAR
JI Expert Opin. Ther. Targets
PD JAN 2
PY 2021
VL 25
IS 1
BP 5
EP 13
DI 10.1080/14728222.2021.1857727
EA DEC 2020
PG 9
WC Pharmacology & Pharmacy
SC Pharmacology & Pharmacy
GA PT0RC
UT WOS:000597369200001
PM 33246383
DA 2023-09-23
ER

PT J
AU Morales, D
   Vigneron, P
   Ferreira, I
   Hamitou, W
   Magnano, M
   Mahenthiran, L
   Lok, C
   Vayssade, M
AF Morales, Delphine
   Vigneron, Pascale
   Ferreira, Ines
   Hamitou, Warda
   Magnano, Mikael
   Mahenthiran, Laxsika
   Lok, Catherine
   Vayssade, Muriel
TI Fibroblasts Influence Metastatic Melanoma Cell Sensitivity to Combined BRAF and MEK Inhibition
SO CANCERS
LA English
DT Article
DE targeted therapy; tissue engineering; 3D human melanoma model; BRAFi plus MEKi efficiency; cancer-associated fibroblasts
ID cancer-associated fibroblasts; tumor microenvironment; drug-resistance; nras; environment; survival
AB Simple Summary</p> Preclinical 3D in vitro coculture models are known to be more complex systems than monolayer cell culture and mimic the physiological environment more closely. Three-dimensional dermal equivalents provide a relevant environment for cutaneous metastatic melanoma cells and are capable of modulating a cancer cell's response to drugs. We showed that a combined targeted therapy (vemurafenib and cobimetinib) efficiently inhibits cell proliferation and induces apoptosis, especially in the 3D coculture model. A cancer-associated fibroblast population isolated from a cutaneous melanoma was also sensitive to the treatment but with no detectable induction of apoptosis. To better understand the complex crosstalk between melanoma cells and their microenvironment, we compared the influence of conditioned media obtained from healthy or cancer-associated fibroblasts on the response of metastatic melanomas to the drugs. Our data indicate that normal fibroblast supernatants potentialize the therapy's efficiency, whereas cancer-associated fibroblast secretomes favor melanoma cell survival.</p> The sensitivity of melanoma cells to targeted therapy compounds depends on the tumor microenvironment. Three-dimensional (3D) in vitro coculture systems better reflect the native structural architecture of tissues and are ideal for investigating cellular interactions modulating cell sensitivity to drugs. Metastatic melanoma (MM) cells (SK-MEL-28 BRAF V600E mutant and SK-MEL-2 BRAF wt) were cultured as a monolayer (2D) or cocultured on 3D dermal equivalents (with fibroblasts) and treated with a BRAFi (vemurafenib) combined with a MEK inhibitor (MEKi, cobimetinib). The drug combination efficiently inhibited 2D and 3D MM cell proliferation and survival regardless of their BRAF status. Two-dimensional and three-dimensional cancer-associated fibroblasts (CAFs), isolated from a cutaneous MM biopsy, were also sensitive to the targeted therapy. Conditioned media obtained from healthy dermal fibroblasts or CAFs modulated the MM cell's response differently to the treatment: while supernatants from healthy fibroblasts potentialized the efficiency of drugs on MM, those from CAFs tended to increase cell survival. Our data indicate that the secretory profiles of fibroblasts influence MM sensitivity to the combined vemurafenib and cobimetinib treatment and highlight the need for 3D in vitro cocultures representing the complex crosstalk between melanoma and CAFs during preclinical studies of drugs.</p>
C1 [Morales, Delphine; Vigneron, Pascale; Ferreira, Ines; Hamitou, Warda; Magnano, Mikael; Mahenthiran, Laxsika; Vayssade, Muriel] Univ Technol Compiegne, Biomech & Bioengn, CNRS, Ctr Rech Royallieu CS 60319, F-60203 Compiegne, France.
   [Lok, Catherine] CHU Amiens, Picardie Site Nord, Dept Dermatol, F-80054 Amiens 1, France.
C3 Picardie Universites; Universite de Technologie de Compiegne; Centre National de la Recherche Scientifique (CNRS); Picardie Universites; Universite de Picardie Jules Verne (UPJV); CHU Amiens
RP Vayssade, M (通讯作者)，Univ Technol Compiegne, Biomech & Bioengn, CNRS, Ctr Rech Royallieu CS 60319, F-60203 Compiegne, France.
EM delphine.morales@outlook.com; pascale.vigneron@utc.fr; inesierreira@etu.utc.fr; warda.hamitou@gmail.com; mikael.magnano@laposte.net; mlaxsika@yahoo.fr; lok.catherine@chu-amiens.fr; muriel.vayssade@utc.fr
FU Hauts-de-France Region; European Regional Development Fund (ERDF) 2014/2020; Oise committee of "La Ligue contre le cancer"
CR Ascierto PA, 2013, LANCET ONCOL, V14, P249, DOI 10.1016/S1470-2045(13)70024-X
   Avagliano A, 2019, CELLS-BASEL, V8, P0, DOI 10.3390/cells8111435
   Beaumont KA, 2016, J INVEST DERMATOL, V136, P1479, DOI 10.1016/j.jid.2016.02.805
   Brabek J, 2020, INT J MOL SCI, V21, P0, DOI 10.3390/ijms21217937
   Cheteh EH, 2020, CELL DEATH DISCOV, V6, P0, DOI 10.1038/s41420-020-0272-5
   da Cunha BR, 2019, J CANCER, V10, P4574, DOI 10.7150/jca.21780
   Donia M, 2019, EUR J CANCER, V108, P25, DOI 10.1016/j.ejca.2018.12.002
   Ersek B, 2021, CELL MOL LIFE SCI, V78, P661, DOI 10.1007/s00018-020-03517-8
   Flaherty KT, 2010, NEW ENGL J MED, V363, P809, DOI 10.1056/NEJMoa1002011
   Gaggioli C, 2007, PIGM CELL RES, V20, P161, DOI 10.1111/j.1600-0749.2007.00378.x
   Hauschild A, 2012, LANCET, V380, P358, DOI 10.1016/S0140-6736(12)60868-X
   Hirata E, 2015, CANCER CELL, V27, P574, DOI 10.1016/j.ccell.2015.03.008
   Jobe NP, 2016, HISTOCHEM CELL BIOL, V146, P205, DOI 10.1007/s00418-016-1433-8
   Kobayashi H, 2019, NAT REV GASTRO HEPAT, V16, P282, DOI 10.1038/s41575-019-0115-0
   Kodet O, 2020, INT J ONCOL, V57, P619, DOI 10.3892/ijo.2020.5090
   Larkin J, 2014, NEW ENGL J MED, V371, P1867, DOI 10.1056/NEJMoa1408868
   Li ZZ, 2021, THERANOSTICS, V11, P8322, DOI 10.7150/thno.62378
   Long GV, 2014, NEW ENGL J MED, V371, P1877, DOI 10.1056/NEJMoa1406037
   Meads MB, 2009, NAT REV CANCER, V9, P665, DOI 10.1038/nrc2714
   Micke P, 2005, EXPERT OPIN THER TAR, V9, P1217, DOI 10.1517/14728222.9.6.1217
   Morales D, 2018, CELLS WER STAIN TRYP, V0, P0
   Morales D, 2019, TISSUE ENG PT A, V25, P1116, DOI 10.1089/ten.tea.2018.0210
   Murali VS, 2019, BMC CANCER, V19, P0, DOI 10.1186/s12885-019-5694-1
   Niessner H, 2017, CLIN CANCER RES, V23, P6203, DOI 10.1158/1078-0432.CCR-17-0098
   Ping QR, 2021, CANCER GENE THER, V28, P984, DOI 10.1038/s41417-021-00318-4
   Posch C, 2015, J INVEST DERMATOL, V135, P2475, DOI 10.1038/jid.2015.198
   Robert C, 2015, NEW ENGL J MED, V372, P30, DOI 10.1056/NEJMoa1412690
   Romano V, 2021, INT J MOL SCI, V22, P0, DOI 10.3390/ijms22105283
   Schvartsman G, 2019, THER ADV MED ONCOL, V11, P0, DOI 10.1177/1758835919851663
   Somasundaram R, 2016, MELANOMA MANAG, V3, P23, DOI 10.2217/mmt.15.37
   Sosman JA, 2012, NEW ENGL J MED, V366, P707, DOI 10.1056/NEJMoa1112302
   Sun C, 2014, NATURE, V508, P118, DOI 10.1038/nature13121
   Tiago M, 2014, TISSUE ENG PT A, V20, P2412, DOI 10.1089/ten.tea.2013.0473
   Vigneron P, 2018, CELLS WER STAIN TRYP, V0, P0
   Wada M, 2014, PLOS ONE, V9, P0, DOI 10.1371/journal.pone.0113217
   Wang YF, 2007, CLIN CANCER RES, V13, P4934, DOI 10.1158/1078-0432.CCR-07-0665
   Yan JY, 2018, EUR J CANCER, V89, P90, DOI 10.1016/j.ejca.2017.11.011
   Zhou LL, 2015, J CANCER, V6, P717, DOI 10.7150/jca.10865
NR 38
TC 0
Z9 0
U1 1
U2 8
PU MDPI
PI BASEL
PA ST ALBAN-ANLAGE 66, CH-4052 BASEL, SWITZERLAND
SN 
EI 2072-6694
J9 CANCERS
JI Cancers
PD OCT 15
PY 2021
VL 13
IS 19
BP 
EP 
DI 10.3390/cancers13194761
PG 17
WC Oncology
SC Oncology
GA WH5VE
UT WOS:000707744200001
PM 34638245
DA 2023-09-23
ER

PT J
AU Mao, LP
   Yang, JX
   Yue, JX
   Chen, Y
   Zhou, HR
   Fan, DD
   Zhang, QH
   Buraschi, S
   Iozzo, RV
   Bi, XL
AF Mao, Liping
   Yang, Jinxue
   Yue, Jiaxin
   Chen, Yang
   Zhou, Hongrui
   Fan, Dongdong
   Zhang, Qiuhua
   Buraschi, Simone
   Iozzo, Renato V.
   Bi, Xiuli
TI Decorin deficiency promotes epithelial-mesenchymal transition and colon cancer metastasis
SO MATRIX BIOLOGY
LA English
DT Article
DE Decorin; Tumor microenvironment; EMT; AOM/DS; Colorectal cancer; Celecoxib
ID leucine-rich proteoglycans; growth-factor receptor; colorectal-cancer; gene-expression; in-vivo; tumor microenvironment; extracellular-matrix; down-regulation; vii collagen; autophagy
AB The tumor microenvironment encompasses a complex cellular network that includes cancer-associated fibroblasts, inflammatory cells, neo-vessels, and an extracellular matrix enriched in angiogenic growth factors. Decorin is one of the main components of the tumor stroma, but it is not expressed by cancer cells. Lack of this proteoglycan correlates with down-regulation of E-cadherin and induction of beta-catenin signaling. In this study, we investigated the role of a decorin-deficient tumor microenvironment in colon carcinoma progression and metastasis. We utilized an established model of colitis-associated cancer by administering Azoxymethane/Dextran sodium sulfate to adult wild-type and Dcn(-/-) mice. We discovered that after 12 weeks, all the animals developed intestinal tumors independently of their genotype. However, the number of intestinal neoplasms was significantly higher in the Dcn(-/-) microenvironment vis-a-vis wild-type mice. Mechanistically, we found that under unchallenged basal conditions, the intestinal epithelium of the Dcn(-/-) mice showed a significant increase in the protein levels of epithelial-mesenchymal transition associated factors including Snail, Slug, Twist, and MMP2. In comparison, in the colitis-associated cancer evoked in the Dcn(-/-) mice, we found that intercellular adhesion molecule 1 (ICAM-1) was also significantly increased, in parallel with epithelial-mesenchymal transition signaling pathway-related factors. Furthermore, a combined Celecoxib/decorin treatment revealed a promising therapeutic efficacy in treating human colorectal cancer cells, in decorin-deficient animals. Collectively, our results shed light on colorectal cancer progression and provide a protein-based therapy, i.e., treatment using recombinant decorin, to target the tumor microenvironment. (C) 2020 Elsevier B.V. All rights reserved.
C1 [Mao, Liping; Yang, Jinxue; Yue, Jiaxin; Chen, Yang; Zhou, Hongrui; Fan, Dongdong; Bi, Xiuli] Liaoning Univ, Coll Life Sci, Shenyang 110036, Peoples R China.
   [Zhang, Qiuhua] Liaoning Univ Tradit Chinese Med, Dept Pharmacol, Shenyang 110036, Peoples R China.
   [Buraschi, Simone; Iozzo, Renato V.] Thomas Jefferson Univ, Dept Pathol Anat & Cell Biol, Sidney Kimmel Canc Ctr, Philadelphia, PA 19107 USA.
   [Buraschi, Simone; Iozzo, Renato V.] Thomas Jefferson Univ, Canc Cell Biol & Signaling Program, Sidney Kimmel Canc Ctr, Philadelphia, PA 19107 USA.
C3 Liaoning University; Liaoning University of Traditional Chinese Medicine; Jefferson University; Jefferson University
RP Bi, XL (通讯作者)，Liaoning Univ, Coll Life Sci, Shenyang 110036, Peoples R China.; Iozzo, RV (通讯作者)，Thomas Jefferson Univ, Dept Pathol Anat & Cell Biol, Sidney Kimmel Canc Ctr, Philadelphia, PA 19107 USA.; Iozzo, RV (通讯作者)，Thomas Jefferson Univ, Canc Cell Biol & Signaling Program, Sidney Kimmel Canc Ctr, Philadelphia, PA 19107 USA.
EM renato.iozzo@jefferson.edu; xiulibi@lnu.edu.cn
FU National Nature Science foundation of China [81472821]; LiaoNing Revitalization Talents Program [XLYC 1807058]; National Institutes of Health [CA39481]; Key Grant of Education department of Liaoning Province [LZD201904]
CR ALVAREZ RJ, 1992, KIDNEY INT, V41, P14, DOI 10.1038/ki.1992.3
   Baghy K, 2013, FEBS J, V280, P2150, DOI 10.1111/febs.12215
   Baghy K, 2012, J HISTOCHEM CYTOCHEM, V60, P262, DOI 10.1369/0022155412438104
   Baghy K, 2011, LAB INVEST, V91, P439, DOI 10.1038/labinvest.2010.172
   Bi XL, 2008, CARCINOGENESIS, V29, P1435, DOI 10.1093/carcin/bgn141
   Bi XL, 2016, MOL CARCINOGEN, V55, P1786, DOI 10.1002/mc.22427
   Bi XL, 2012, CARCINOGENESIS, V33, P326, DOI 10.1093/carcin/bgr293
   Bix G, 2006, J NATL CANCER I, V98, P1634, DOI 10.1093/jnci/djj441
   BJERKNES M, 1981, ANAT REC, V199, P565, DOI 10.1002/ar.1091990412
   Buraschi S, 2019, MATRIX BIOL, V75-76, P260, DOI 10.1016/j.matbio.2017.10.005
   Buraschi S, 2013, P NATL ACAD SCI USA, V110, PE2582, DOI 10.1073/pnas.1305732110
   Buraschi Simone, 2010, J BIOL CHEM, V285, P42075, DOI 10.1074/jbc.M110.172841
   Cecchin E, 2018, DRUG RESIST UPDATE, V39, P18, DOI 10.1016/j.drup.2018.07.001
   Cianfarani F, 2019, MATRIX BIOL, V81, P3, DOI 10.1016/j.matbio.2018.12.001
   Csordas G, 2000, J BIOL CHEM, V275, P32879, DOI 10.1074/jbc.M005609200
   Cummings M, 2019, J PATHOL, V247, P21, DOI 10.1002/path.5160
   DANIELSON KG, 1993, GENOMICS, V15, P146, DOI 10.1006/geno.1993.1022
   Danielson KG, 1997, J CELL BIOL, V136, P729, DOI 10.1083/jcb.136.3.729
   De Robertis Mariangela, 2011, J CARCINOG, V10, P9, DOI 10.4103/1477-3163.78279
   Dinicola S, 2018, J CELL PHYSIOL, V233, P4935, DOI 10.1002/jcp.26323
   Dunkman AA, 2013, MATRIX BIOL, V32, P3, DOI 10.1016/j.matbio.2012.11.005
   Fakih MG, 2015, J CLIN ONCOL, V33, P1809, DOI 10.1200/JCO.2014.59.7633
   Ferdous Z, 2007, J BIOL CHEM, V282, P35887, DOI 10.1074/jbc.M705180200
   Fetting JL, 2014, DEVELOPMENT, V141, P17, DOI 10.1242/dev.089078
   Godwin ARF, 2019, MATRIX BIOL, V84, P17, DOI 10.1016/j.matbio.2019.06.006
   Goldoni S, 2004, J BIOL CHEM, V279, P6606, DOI 10.1074/jbc.M310342200
   Goldoni S, 2008, INT J CANCER, V123, P2473, DOI 10.1002/ijc.23930
   Goldoni S, 2008, AM J PATHOL, V173, P844, DOI 10.2353/ajpath.2008.080275
   Goldoni S, 2009, J CELL BIOL, V185, P743, DOI 10.1083/jcb.200901129
   Goyal A, 2014, MATRIX BIOL, V34, P46, DOI 10.1016/j.matbio.2013.12.011
   Gubbiotti MA, 2016, MATRIX BIOL, V55, P7, DOI 10.1016/j.matbio.2016.09.009
   Horvath Z, 2014, MATRIX BIOL, V35, P194, DOI 10.1016/j.matbio.2013.11.004
   Iozzo RV, 2018, MATRIX BIOL, V71-72, P1, DOI 10.1016/j.matbio.2018.03.023
   Iozzo RV, 2015, MATRIX BIOL, V42, P11, DOI 10.1016/j.matbio.2015.02.003
   Iozzo RV, 2011, J BIOL CHEM, V286, P34712, DOI 10.1074/jbc.M111.262766
   Iozzo RV, 2011, J CELL MOL MED, V15, P1013, DOI 10.1111/j.1582-4934.2010.01236.x
   Iozzo RV, 2010, FEBS J, V277, P3863, DOI 10.1111/j.1742-4658.2010.07796.x
   IOZZO RV, 1993, EXPERIENTIA, V49, P447, DOI 10.1007/BF01923588
   Iozzo RV, 1999, PROG NUCLEIC ACID RE, V62, P19
   Iozzo RV, 1999, P NATL ACAD SCI USA, V96, P3092, DOI 10.1073/pnas.96.6.3092
   IOZZO RV, 1988, CANCER METAST REV, V7, P39, DOI 10.1007/BF00048277
   Iozzo RV, 1998, ANNU REV BIOCHEM, V67, P609, DOI 10.1146/annurev.biochem.67.1.609
   Izzi Valerio, 2019, MATRIX BIOL PLUS, V1, P100004, DOI 10.1016/j.mbplus.2019.04.001
   Jarvinen TAH, 2020, NANOMATERIALS-BASEL, V10, P0, DOI 10.3390/nano10020226
   Karamanos Nikos K, 2019, MATRIX BIOL, V75-76, P1, DOI 10.1016/j.matbio.2018.08.007
   Karamanos NK, 2018, CHEM REV, V118, P9152, DOI 10.1021/acs.chemrev.8b00354
   Karnoub AE, 2007, NATURE, V449, P557, DOI 10.1038/nature06188
   Koistinen V, 2017, MATRIX BIOL, V63, P38, DOI 10.1016/j.matbio.2016.12.007
   Liu B, 2017, CANCER CELL INT, V17, P0, DOI 10.1186/s12935-016-0378-2
   Liu Z, 2017, HUM GENE THER, V28, P667, DOI 10.1089/hum.2017.033
   Marquardt S, 2018, SEMIN CANCER BIOL, V53, P90, DOI 10.1016/j.semcancer.2018.06.006
   MAUVIEL A, 1995, J BIOL CHEM, V270, P11692, DOI 10.1074/jbc.270.19.11692
   Merline R, 2011, SCI SIGNAL, V4, P0, DOI 10.1126/scisignal.2001868
   Mohammed A, 2018, INT J MOL SCI, V19, P0, DOI 10.3390/ijms19082332
   Moreth K, 2012, CELL CYCLE, V11, P2084, DOI 10.4161/cc.20316
   Naba A, 2017, SCI REP-UK, V7, P0, DOI 10.1038/srep40495
   Naba A, 2016, MATRIX BIOL, V49, P10, DOI 10.1016/j.matbio.2015.06.003
   Neil JR, 2008, CARCINOGENESIS, V29, P2227, DOI 10.1093/carcin/bgn202
   Neill T, 2017, J BIOL CHEM, V292, P16211, DOI 10.1074/jbc.M116.769950
   Neill T, 2016, ADV DRUG DELIVER REV, V97, P174, DOI 10.1016/j.addr.2015.10.016
   Neill T, 2015, MOL CELL ONCOL, V2, P0, DOI 10.4161/23723556.2014.975645
   Neill T, 2015, BIOCHEMISTRY-US, V54, P4583, DOI 10.1021/acs.biochem.5b00653
   Neill T, 2013, AUTOPHAGY, V9, P1626, DOI 10.4161/auto.25881
   Neill T, 2012, J BIOL CHEM, V287, P5492, DOI 10.1074/jbc.M111.283499
   Nyman MC, 2015, J HISTOCHEM CYTOCHEM, V63, P710, DOI 10.1369/0022155415590830
   Parang B, 2016, METHODS MOL BIOL, V1422, P297, DOI 10.1007/978-1-4939-3603-8_26
   Plaks V, 2015, CELL STEM CELL, V16, P225, DOI 10.1016/j.stem.2015.02.015
   Preca BT, 2017, ONCOTARGET, V8, P11530, DOI 10.18632/oncotarget.14563
   Robinson KA, 2017, MATRIX BIOL, V64, P81, DOI 10.1016/j.matbio.2017.08.004
   Rosette C, 2005, CARCINOGENESIS, V26, P943, DOI 10.1093/carcin/bgi070
   Rousselle P, 2019, MATRIX BIOL, V75-76, P12, DOI 10.1016/j.matbio.2018.01.002
   RUDNICKA L, 1994, J CLIN INVEST, V93, P1709, DOI 10.1172/JCI117154
   RYYNANEN M, 1992, J CLIN INVEST, V89, P974, DOI 10.1172/JCI115680
   Santra M, 1997, J CLIN INVEST, V100, P149, DOI 10.1172/JCI119507
   Santra M, 2002, J BIOL CHEM, V277, P35671, DOI 10.1074/jbc.M205317200
   SANTRA M, 1995, P NATL ACAD SCI USA, V92, P7016, DOI 10.1073/pnas.92.15.7016
   Santra M, 2000, J BIOL CHEM, V275, P35153, DOI 10.1074/jbc.M006821200
   Schaefer L, 2002, AM J PATHOL, V160, P1181, DOI 10.1016/S0002-9440(10)64937-1
   Schaefer L, 2008, J BIOL CHEM, V283, P21305, DOI 10.1074/jbc.R800020200
   Schaefer L, 2017, FEBS J, V284, P10, DOI 10.1111/febs.13963
   Schaefer L, 2012, CURR OPIN GENET DEV, V22, P56, DOI 10.1016/j.gde.2011.12.002
   Seidler DG, 2006, J BIOL CHEM, V281, P26408, DOI 10.1074/jbc.M602853200
   Socovich AM, 2019, SEMIN CELL DEV BIOL, V89, P157, DOI 10.1016/j.semcdb.2018.06.005
   Strasser-Weippl K, 2018, JNCI-J NATL CANCER I, V110, P1003, DOI 10.1093/jnci/djy017
   Suhovskih AV, 2015, CELL TISSUE RES, V361, P833, DOI 10.1007/s00441-015-2141-8
   Theocharis AD, 2019, FEBS J, V286, P2830, DOI 10.1111/febs.14818
   Theocharis AD, 2019, MATRIX BIOL, V75-76, P220, DOI 10.1016/j.matbio.2017.10.008
   Theocharis AD, 2016, ADV DRUG DELIVER REV, V97, P4, DOI 10.1016/j.addr.2015.11.001
   Theocharis AD, 2015, BBA-REV CANCER, V1855, P276, DOI 10.1016/j.bbcan.2015.03.006
   Thiery JP, 2009, CELL, V139, P871, DOI 10.1016/j.cell.2009.11.007
   Torres A, 2017, J BIOL CHEM, V292, P5055, DOI 10.1074/jbc.M116.753632
   Wang K, 2020, BRIT J CANCER, V123, P410, DOI 10.1038/s41416-020-0902-y
   Weis SM, 2005, MATRIX BIOL, V24, P313, DOI 10.1016/j.matbio.2005.05.003
   Xaus J, 2001, BLOOD, V98, P2124, DOI 10.1182/blood.V98.7.2124
   Xu W, 2015, GENE THER, V22, P247, DOI 10.1038/gt.2014.110
   Yang YF, 2015, HUM GENE THER, V26, P813, DOI 10.1089/hum.2015.098
   Zhang W, 2020, HUM GENE THER, V31, P651, DOI 10.1089/hum.2019.352
   Zhang W, 2018, ONCOTARGET, V9, P5480, DOI 10.18632/oncotarget.23869
   Zoeller JJ, 2008, J CELL BIOL, V181, P381, DOI 10.1083/jcb.200708022
   Zoeller JJ, 2009, J BIOL CHEM, V284, P11728, DOI 10.1074/jbc.M808991200
NR 100
TC 33
Z9 33
U1 1
U2 15
PU ELSEVIER
PI AMSTERDAM
PA RADARWEG 29, 1043 NX AMSTERDAM, NETHERLANDS
SN 0945-053X
EI 1569-1802
J9 MATRIX BIOL
JI Matrix Biol.
PD JAN 15
PY 2021
VL 95
IS 
BP 1
EP 14
DI 10.1016/j.matbio.2020.10.001
EA FEB 2021
PG 14
WC Biochemistry & Molecular Biology; Cell Biology
SC Biochemistry & Molecular Biology; Cell Biology
GA QG7WR
UT WOS:000617794300001
PM 33065248
DA 2023-09-23
ER

PT J
AU Yashiro, M
   Hasegawa, T
   Yamamoto, Y
   Tsujio, G
   Nishimura, S
   Sera, T
   Sugimoto, A
   Kushiyama, S
   Kasashima, H
   Fukuoka, T
   Sakurai, K
   Toyokawa, T
   Kubo, N
   Ohira, M
AF Yashiro, Masakazu
   Hasegawa, Tsuyoshi
   Yamamoto, Yurie
   Tsujio, Gen
   Nishimura, Sadaaki
   Sera, Tomohiro
   Sugimoto, Atsushi
   Kushiyama, Shuhei
   Kasashima, Hiroaki
   Fukuoka, Tatsunari
   Sakurai, Katsunobu
   Toyokawa, Takahiro
   Kubo, Naoshi
   Ohira, Masaichi
TI Asporin Expression on Stromal Cells and/or Cancer Cells Might Be A Useful Prognostic Marker in Patients with Diffuse-Type Gastric Cancer
SO EUROPEAN SURGICAL RESEARCH
LA English
DT Article
DE Asporin; Stromal cells; Gastric cancer
ID prostate-cancer; invasion; growth; fibroblasts; migration; susceptibility; identification; proliferation; polymorphism; mechanisms
AB Background: Asporin (ASPN), a member of the proteoglycan family, has been shown to have a close correlation with cancer progression. It is not known whether ASPN is an oncogenic driver or a tumor suppressor in human gastric cancer. We sought herein to determine the relationship between ASPN expression and clinicopathological features of gastric cancer. Patients and Methods: A total of 296 gastric cancer patients (diffuse type, n = 144; intestinal type, n = 152) were enrolled. The ASPN expression level in each case was analyzed by immunohistochemistry. Results: ASPN was mainly found on stromal cells, especially on fibroblasts in tumor stroma, i.e., cancer-associated fibroblasts. The ASPN expression on either cancer cells or stromal cells was significantly high in macroscopic scirrhous-type tumors (p < 0.001) and histologically abundant stroma-type tumors (p < 0.001). Interestingly, a Kaplan-Meier survival curve of the 144 cases of diffuse-type gastric cancer revealed a significantly poorer prognosis in patients with ASPN-positive expression (p = 0.043; log rank) compared to those with ASPN-negative expression, but the prognoses were not significantly different in these subgroups of the 152 cases of intestinal-type gastric cancer. A multivariate analysis with respect to overall survival showed that ASPN expression on stromal cells and/or cancer cells was significantly correlated with overall survival in patients with diffuse-type gastric cancer (p = 0.041). Conclusion: In gastric cancer, ASPN was expressed mainly on stromal cells and partially on cancer cells. ASPN expression on stromal cells and/or cancer cells might be a useful prognostic marker in patients with diffuse-type gastric cancer.
C1 [Yashiro, Masakazu; Hasegawa, Tsuyoshi; Yamamoto, Yurie; Tsujio, Gen; Nishimura, Sadaaki; Sera, Tomohiro; Sugimoto, Atsushi; Kushiyama, Shuhei; Kasashima, Hiroaki; Fukuoka, Tatsunari] Osaka City Univ, Mol Oncol & Therapeut, Grad Sch Med, Osaka, Japan.
   [Yashiro, Masakazu; Hasegawa, Tsuyoshi; Tsujio, Gen; Nishimura, Sadaaki; Sera, Tomohiro; Sugimoto, Atsushi; Kushiyama, Shuhei; Kasashima, Hiroaki; Fukuoka, Tatsunari; Sakurai, Katsunobu; Toyokawa, Takahiro; Kubo, Naoshi; Ohira, Masaichi] Osaka City Univ, Dept Gastroenterol Surg, Grad Sch Med, Osaka, Japan.
   [Yashiro, Masakazu; Yamamoto, Yurie; Fukuoka, Tatsunari] Osaka City Univ, Canc Ctr Translat Res, Grad Sch Med, Osaka, Japan.
C3 Osaka Metropolitan University; Osaka Metropolitan University; Osaka Metropolitan University
RP Yashiro, M (通讯作者)，Osaka City Univ, Mol Oncol & Therapeut, Grad Sch Med, Osaka, Japan.; Yashiro, M (通讯作者)，Osaka City Univ, Dept Gastroenterol Surg, Grad Sch Med, Osaka, Japan.; Yashiro, M (通讯作者)，Osaka City Univ, Canc Ctr Translat Res, Grad Sch Med, Osaka, Japan.
EM m9312510@med.osaka.cu.ac.jp
FU KAKENHI [18H02883, 23390329]; Ministry of Education, Science, Sports, Culture and Technology of Japan
CR Best CJM, 2005, CLIN CANCER RES, V11, P6823, DOI 10.1158/1078-0432.CCR-05-0585
   Castellana B, 2012, J CANCER, V3, P175, DOI 10.7150/jca.4120
   Ding Q, 2015, ONCOL REP, V33, P1783, DOI 10.3892/or.2015.3791
   Engle SJ, 1999, CANCER RES, V59, P3379
   Henry SP, 2001, J BIOL CHEM, V276, P12212, DOI 10.1074/jbc.M011290200
   Hurley PJ, 2016, CLIN CANCER RES, V22, P448, DOI 10.1158/1078-0432.CCR-15-0256
   Iozzo RV, 1999, J BIOL CHEM, V274, P18843, DOI 10.1074/jbc.274.27.18843
   Japanese Gastr Canc Assoc, 2021, GASTRIC CANCER, V24, P1, DOI 10.1007/s10120-020-01042-y
   Japanese Gastric Canc Assoc, 2011, GASTRIC CANCER, V14, P101, DOI 10.1007/s10120-011-0041-5
   Kizawa H, 2005, NAT GENET, V37, P138, DOI 10.1038/ng1496
   LAUREN P, 1965, ACTA PATHOL MIC SC, V64, P31, DOI 10.1111/apm.1965.64.1.31
   Li HC, 2019, CELL DEATH DIS, V10, P0, DOI 10.1038/s41419-019-1376-9
   Lorenzo P, 2001, J BIOL CHEM, V276, P12201, DOI 10.1074/jbc.M010932200
   Loughlin J, 2005, CURR OPIN RHEUMATOL, V17, P629, DOI 10.1097/01.bor.0000176687.85198.49
   Maris P, 2015, PLOS MED, V12, P0, DOI 10.1371/journal.pmed.1001871
   Miles FL, 2012, PROSTATE, V72, P1339, DOI 10.1002/pros.22482
   Nakajima M, 2007, J BIOL CHEM, V282, P32185, DOI 10.1074/jbc.M700522200
   Nakazawa K, 2003, CANCER RES, V63, P8848
   Satoyoshi R, 2015, ONCOGENE, V34, P650, DOI 10.1038/onc.2013.584
   Simkova D, 2016, ONCOTARGET, V7, P52045, DOI 10.18632/oncotarget.10471
   Tendo M, 2005, CANCER SCI, V96, P451, DOI 10.1111/j.1349-7006.2005.00066.x
   Turtoi A, 2011, J PROTEOME RES, V10, P4302, DOI 10.1021/pr200527z
   Wang LL, 2017, CANCER LETT, V398, P24, DOI 10.1016/j.canlet.2017.04.001
   Wang Y, 2020, LIFE SCI, V256, P0, DOI 10.1016/j.lfs.2020.117955
   Yashiro M, 2010, CANCER MICROENVIRON, V3, P127, DOI 10.1007/s12307-010-0036-5
   Zhan SH, 2019, FRONT ONCOL, V9, P0, DOI 10.3389/fonc.2019.00948
   Zhang Z, 2019, FRONT BIOSCI-LANDMRK, V24, P1178, DOI 10.2741/4774
NR 27
TC 3
Z9 3
U1 0
U2 4
PU KARGER
PI BASEL
PA ALLSCHWILERSTRASSE 10, CH-4009 BASEL, SWITZERLAND
SN 0014-312X
EI 1421-9921
J9 EUR SURG RES
JI Eur. Surg. Res.
PD MAY 15
PY 2021
VL 62
IS 1
BP 53
EP 60
DI 10.1159/000515458
EA APR 2021
PG 8
WC Surgery
SC Surgery
GA SE8BR
UT WOS:000642248900001
PM 33882483
DA 2023-09-23
ER

PT J
AU Jensen, C
   Nissen, NI
   Von Arenstorff, CS
   Karsdal, MA
   Willumsen, N
AF Jensen, Christina
   Nissen, Neel, I
   Von Arenstorff, Claus S.
   Karsdal, Morten A.
   Willumsen, Nicholas
TI Serological assessment of collagen fragments and tumor fibrosis may guide immune checkpoint inhibitor therapy
SO JOURNAL OF EXPERIMENTAL & CLINICAL CANCER RESEARCH
LA English
DT Review
DE Biomarker; Immune checkpoint inhibitor; Immunotherapy; T cells; Tumor fibrosis; Fibroblasts; Collagen; Extracellular matrix
ID extracellular-matrix; pd-1 blockade; cancer; fibroblasts; challenges; biomarkers; carcinoma; tissue; cells; immunotherapy
AB Despite the overall clinical success of immune checkpoint inhibitors (ICIs) for treating patients with solid tumors, a large number of patients do not benefit from this approach. Consequently, there is a need for predictive biomarkers. The most prevalent biomarkers such as PD-L1 expression and tumor mutational burden (TMB) do not reliably predict response to ICIs across different solid tumor types suggesting that a broader view of regulating factors in the tumor microenvironment is needed. Emerging evidence indicates that one central common denominator of resistance to ICIs may be fibrotic activity characterized by extracellular matrix (ECM) and collagen production by cancer-associated fibroblasts (CAFs). A fibroblast-and collagen-rich stroma attenuates immunotherapy response by contributing to inhibition and exclusion of T cells. Here we review opportunities and limitations in the utilization of the most prevalent biomarkers for ICIs and elaborate on the unique opportunities with biomarkers originating from the activated fibroblasts producing an impermeable ECM. We propose that ECM and collagen biomarkers measured non-invasively may be a novel and practical approach to optimize treatment strategies and improve patient selection for ICI therapy.
C1 [Jensen, Christina; Nissen, Neel, I; Von Arenstorff, Claus S.; Karsdal, Morten A.; Willumsen, Nicholas] Nordic Biosci, Biomarkers & Res, DK-2730 Herlev, Denmark.
RP Jensen, C (通讯作者)，Nordic Biosci, Biomarkers & Res, DK-2730 Herlev, Denmark.
EM chj@nordicbio.com
FU Danish Research Foundation (Den Danske Forskningsfond)
CR Bagaev A, 2021, CANCER CELL, V39, P845, DOI 10.1016/j.ccell.2021.04.014
   Barascuk N, 2010, CLIN BIOCHEM, V43, P899, DOI 10.1016/j.clinbiochem.2010.03.012
   Binnewies M, 2018, NAT MED, V24, P541, DOI 10.1038/s41591-018-0014-x
   Bjoern J, 2016, ONCOIMMUNOLOGY, V5, P0, DOI 10.1080/2162402X.2015.1100788
   Cabrita R, 2020, NATURE, V577, P561, DOI 10.1038/s41586-019-1914-8
   Cesano A, 2020, METHODS MOL BIOL, V2055, P3, DOI 10.1007/978-1-4939-9773-2_1
   Chakravarthy A, 2018, NAT COMMUN, V9, P0, DOI 10.1038/s41467-018-06654-8
   Chen DS, 2017, NATURE, V541, P321, DOI 10.1038/nature21349
   Chen G, 2018, NATURE, V560, P382, DOI 10.1038/s41586-018-0392-8
   Chen IM, 2020, INT J CANCER, V146, P2913, DOI 10.1002/ijc.32751
   Chen PL, 2016, CANCER DISCOV, V6, P827, DOI 10.1158/2159-8290.CD-15-1545
   Chen Y, 2021, CANCER CELL, V39, P548, DOI 10.1016/j.ccell.2021.02.007
   Chung JYF, 2021, INT J MOL SCI, V22, P0, DOI 10.3390/ijms22147575
   Cottrell TR, 2018, CANCER J, V24, P41, DOI 10.1097/PPO.0000000000000301
   Davis AA, 2019, J IMMUNOTHER CANCER, V7, P0, DOI 10.1186/s40425-019-0768-9
   Dolgin E, 2018, CANCER DISCOV, V8, P1342, DOI 10.1158/2159-8290.CD-ND2018-009
   Doroshow DB, 2021, NAT REV CLIN ONCOL, V18, P345, DOI 10.1038/s41571-021-00473-5
   Elmore LW, 2021, CA-CANCER J CLIN, V71, P107, DOI 10.3322/caac.21652
   Erdogan B, 2017, BIOCHEM SOC T, V45, P229, DOI 10.1042/BST20160387
   Forschner A, 2019, J IMMUNOTHER CANCER, V7, P0, DOI 10.1186/s40425-019-0659-0
   Furler RL, 2018, CANCERS, V10, P0, DOI 10.3390/cancers10060199
   Gaggioli C, 2007, NAT CELL BIOL, V9, P1392, DOI 10.1038/ncb1658
   Garcia-Palmero I, 2016, ONCOGENE, V35, P5224, DOI 10.1038/onc.2016.57
   Geeurickx E, 2020, MOL ASPECTS MED, V72, P0, DOI 10.1016/j.mam.2019.10.005
   Goossens N, 2015, TRANSL CANCER RES, V4, P256, DOI 10.3978/j.issn.2218-676X.2015.06.04
   Hamid O, 2011, J TRANSL MED, V9, P0, DOI 10.1186/1479-5876-9-204
   Hegde PS, 2020, IMMUNITY, V52, P17, DOI 10.1016/j.immuni.2019.12.011
   Hellmann MD, 2019, NEW ENGL J MED, V381, P2020, DOI 10.1056/NEJMoa1910231
   HUANG S, 1994, INT J CANCER, V57, P742, DOI 10.1002/ijc.2910570522
   Hugo W, 2016, CELL, V165, P35, DOI 10.1016/j.cell.2016.02.065
   Hurkmans DP, 2020, J IMMUNOTHER CANCER, V8, P0, DOI 10.1136/jitc-2020-000586
   Hurkmans DP, 2020, J IMMUNOTHER CANCER, V8, P0, DOI 10.1136/jitc-2020-001193
   Ilie M, 2016, TRANSL LUNG CANCER R, V5, P420, DOI 10.21037/tlcr.2016.08.06
   Jardim DL, 2021, CANCER CELL, V39, P154, DOI 10.1016/j.ccell.2020.10.001
   Jayadev R, 2017, CURR BIOL, V27, PR207, DOI 10.1016/j.cub.2017.02.006
   Jensen C, 2020, J HEPATOCELL CARCINO, V7, P301, DOI 10.2147/JHC.S275008
   Jensen C, 2020, CANCERS, V12, P0, DOI 10.3390/cancers12102786
   Jensen C, 2018, J IMMUNOTHER CANCER, V6, P0, DOI 10.1186/s40425-018-0474-z
   Jessurun CAC, 2017, FRONT ONCOL, V7, P0, DOI 10.3389/fonc.2017.00233
   Jiang H, 2017, CANCER IMMUNOL IMMUN, V66, P1037, DOI 10.1007/s00262-017-2003-1
   Joyce JA, 2015, SCIENCE, V348, P74, DOI 10.1126/science.aaa6204
   Judes G, 2016, CANCER LETT, V382, P77, DOI 10.1016/j.canlet.2016.03.001
   Juhl P, 2020, SCI REP-UK, V10, P0, DOI 10.1038/s41598-020-74179-6
   Karsdal MA, 2017, ADV DRUG DELIVER REV, V121, P43, DOI 10.1016/j.addr.2017.07.014
   Karsdal MA, 2016, BIOCHEMISTRY OF COLLAGENS, V0, P0
   Karsdal MA, 2011, ARTHRITIS RES THER, V13, P0, DOI 10.1186/ar3280
   Karsdal MA, 2010, CLIN BIOCHEM, V43, P793, DOI 10.1016/j.clinbiochem.2010.03.015
   Kehlet SN, 2016, SCI REP-UK, V6, P0, DOI 10.1038/srep30599
   Kehlet SN, 2018, PLOS ONE, V13, P0, DOI 10.1371/journal.pone.0194458
   Kitano S, 2018, FRONT ONCOL, V8, P0, DOI 10.3389/fonc.2018.00270
   Klempner SJ, 2020, ONCOLOGIST, V25, PE147, DOI 10.1634/theoncologist.2019-0244
   Knudson KM, 2018, ONCOIMMUNOLOGY, V7, P0, DOI 10.1080/2162402X.2018.1426519
   Kuczek DE, 2019, J IMMUNOTHER CANCER, V7, P0, DOI 10.1186/s40425-019-0556-6
   Larkin J, 2015, NEW ENGL J MED, V373, P1270, DOI 10.1056/NEJMc1509660
   Leeming DJ, 2011, BIOMARKERS, V16, P193, DOI 10.3109/1354750X.2011.557440
   Li SM, 2020, FRONT IMMUNOL, V11, P0, DOI 10.3389/fimmu.2020.603157
   Litchfield K, 2021, CELL, V184, P596, DOI 10.1016/j.cell.2021.01.002
   Liu TY, 2019, J HEMATOL ONCOL, V12, P0, DOI 10.1186/s13045-019-0770-1
   Marabelle A, 2020, LANCET ONCOL, V21, P1353, DOI 10.1016/S1470-2045(20)30445-9
   Mariathasan S, 2018, NATURE, V554, P544, DOI 10.1038/nature25501
   McGrail DJ, 2021, ANN ONCOL, V32, P661, DOI 10.1016/j.annonc.2021.02.006
   McGranahan N, 2016, SCIENCE, V351, P1463, DOI 10.1126/science.aaf1490
   McLaughlin J, 2016, JAMA ONCOL, V2, P46, DOI 10.1001/jamaoncol.2015.3638
   Mushtaq MU, 2018, J IMMUNOTHER CANCER, V6, P0, DOI 10.1186/s40425-018-0376-0
   Nielsen MJ, 2013, AM J TRANSL RES, V5, P303
   Nissen NI, 2019, J EXP CLIN CANC RES, V38, P0, DOI 10.1186/s13046-019-1110-6
   Nissen NI, 2020, AM ASS CANC RES, V80, P3958
   Ozdemir BC, 2014, CANCER CELL, V25, P719, DOI 10.1016/j.ccr.2014.04.005
   Okrah K, 2018, NPJ PRECIS ONCOL, V2, P0, DOI 10.1038/s41698-018-0068-8
   Okuma Y, 2018, CLIN LUNG CANCER, V19, P410, DOI 10.1016/j.cllc.2018.04.014
   Peng DH, 2020, NAT COMMUN, V11, P0, DOI 10.1038/s41467-020-18298-8
   Peranzoni E, 2020, FRONT IMMUNOL, V11, P0, DOI 10.3389/fimmu.2020.01590
   Poggio M, 2019, CELL, V177, P414, DOI 10.1016/j.cell.2019.02.016
   Prakash MD, 2014, IMMUNITY, V41, P960, DOI 10.1016/j.immuni.2014.11.012
   Ramos MIP, 2021, ELIFE, V10, P0, DOI 10.7554/eLife.62927
   Rizvi NA, 2015, SCIENCE, V348, P124, DOI 10.1126/science.aaa1348
   Robert C, 2015, NEW ENGL J MED, V372, P2521, DOI 10.1056/NEJMoa1503093
   Ronnow SR, 2019, SCI REP-UK, V9, P0, DOI 10.1038/s41598-019-40785-2
   Salmon H, 2012, J CLIN INVEST, V122, P899, DOI 10.1172/JCI45817
   Shi XK, 2020, BIOMOLECULES, V10, P0, DOI 10.3390/biom10121666
   Snyder A, 2014, NEW ENGL J MED, V371, P2189, DOI 10.1056/NEJMoa1406498
   Subrahmanyam PB, 2018, J IMMUNOTHER CANCER, V6, P0, DOI 10.1186/s40425-018-0328-8
   Tauriello DVF, 2018, NATURE, V554, P538, DOI 10.1038/nature25492
   Thomas AH, 2007, EXP BIOL MED, V232, P406
   Topalian SL, 2012, NEW ENGL J MED, V366, P2443, DOI 10.1056/NEJMoa1200690
   Tumeh PC, 2014, NATURE, V515, P568, DOI 10.1038/nature13954
   Valero C, 2021, NAT GENET, V53, P0, DOI 10.1038/s41588-020-00752-4
   Wang JY, 2017, FRONT MED-PRC, V11, P522, DOI 10.1007/s11684-017-0526-7
   Wang L, 2018, NAT COMMUN, V9, P0, DOI 10.1038/s41467-018-05992-x
   Wang S, 2021, J TRANSL MED, V19, P0, DOI 10.1186/s12967-021-02701-z
   Whatcott CJ, 2015, CLIN CANCER RES, V21, P3561, DOI 10.1158/1078-0432.CCR-14-1051
   Wilky BA, 2019, IMMUNOL REV, V290, P6, DOI 10.1111/imr.12766
   Willumsen N, 2017, ONCOL LETT, V13, P3774, DOI 10.3892/ol.2017.5900
   Willumsen N, 2014, CANCER MED-US, V3, P1136, DOI 10.1002/cam4.303
   Wolchok JD, 2017, NEW ENGL J MED, V377, P1345, DOI 10.1056/NEJMoa1709684
   Xu SS, 2019, J TRANSL MED, V17, P0, DOI 10.1186/s12967-019-2058-1
NR 96
TC 12
Z9 12
U1 1
U2 8
PU BMC
PI LONDON
PA CAMPUS, 4 CRINAN ST, LONDON N1 9XW, ENGLAND
SN 
EI 1756-9966
J9 J EXP CLIN CANC RES
JI J. Exp. Clin. Cancer Res.
PD OCT 16
PY 2021
VL 40
IS 1
BP 
EP 
DI 10.1186/s13046-021-02133-z
PG 11
WC Oncology
SC Oncology
GA WH5JZ
UT WOS:000707715100005
PM 34656158
DA 2023-09-23
ER

PT J
AU Min, KW
   Kim, DH
   Noh, YK
   Son, BK
   Kwon, MJ
   Moon, JY
AF Min, Kyueng-Whan
   Kim, Dong-Hoon
   Noh, Yung-Kyun
   Son, Byoung Kwan
   Kwon, Mi Jung
   Moon, Ji-Yong
TI Cancer-associated fibroblasts are associated with poor prognosis in solid type of lung adenocarcinoma in a machine learning analysis
SO SCIENTIFIC REPORTS
LA English
DT Article
ID tumor-infiltrating lymphocytes; gene; organization; survival; subtypes
AB Cancer-associated fibroblasts (CAFs) participate in critical processes in the tumor microenvironment, such as extracellular matrix remodeling, reciprocal signaling interactions with cancer cells and crosstalk with infiltrating inflammatory cells. However, the relationships between CAFs and survival are not well known in lung cancer. The aim of this study was to reveal the correlations of CAFs with survival rates, genetic alterations and immune activities. This study reviewed the histological features of 517 patients with lung adenocarcinoma from The Cancer Genome Atlas (TCGA) database. We performed gene set enrichment analysis (GSEA), network-based analysis and survival analysis based on CAFs in four histological types of lung adenocarcinoma: acinar, papillary, micropapillary and solid. We found four hallmark gene sets, the epithelial-mesenchymal transition, angiogenesis, hypoxia, and inflammatory response gene sets, that were associated with the presence of CAFs. CAFs were associated with tumor proliferation, elevated memory CD4+T cells and high CD274 (encoding PD-L1) expression. In the pathway analyses, CAFs were related to blood vessel remodeling, matrix organization, negative regulation of apoptosis and transforming growth factor-beta signaling. In the survival analysis of each histological type, CAFs were associated with poor prognosis in the solid type. These results may contribute to the development of therapeutic strategies against lung adenocarcinoma cases in which CAFs are present.
C1 [Min, Kyueng-Whan] Hanyang Univ, Guri Hosp, Dept Pathol, Coll Med, Kyoungchun Ro 153, Guri Si 11923, Gyeonggi Do, South Korea.
   [Kim, Dong-Hoon] Sungkyunkwan Univ, Kangbuk Samsung Hosp, Dept Pathol, Sch Med, 29 Saemunanro, Seoul 03181, South Korea.
   [Noh, Yung-Kyun] Hanyang Univ, Dept Comp Sci, Seoul, South Korea.
   [Noh, Yung-Kyun] Korea Inst Adv Study, Sch Computat Sci, Seoul, South Korea.
   [Son, Byoung Kwan] Eulji Univ, Sch Med, Dept Internal Med, Uijeongbu Eulji Med Ctr, Gyeonggi Do, South Korea.
   [Kwon, Mi Jung] Hallym Univ, Sacred Heart Hosp, Coll Med, Dept Pathol, Anyang, Gyeonggi Do, South Korea.
   [Moon, Ji-Yong] Hanyang Univ, Coll Med, Guri Hosp, Dept Internal Med, Guri, Gyeonggi Do, South Korea.
C3 Hanyang University; Sungkyunkwan University (SKKU); Hanyang University; Korea Institute for Advanced Study (KIAS); Eulji University; Hallym University; Hanyang University
RP Min, KW (通讯作者)，Hanyang Univ, Guri Hosp, Dept Pathol, Coll Med, Kyoungchun Ro 153, Guri Si 11923, Gyeonggi Do, South Korea.; Kim, DH (通讯作者)，Sungkyunkwan Univ, Kangbuk Samsung Hosp, Dept Pathol, Sch Med, 29 Saemunanro, Seoul 03181, South Korea.
EM kyueng@gmail.com; idavid.kim@samsung.com
FU NRF/MSIT [2018R1A5A7059549, 2021M3E5D2A01019545]; IITP/MSIT Artificial Intelligence Graduate School Program for Hanyang University [2020-0-01373]; National Research Foundation of Korea [2021M3E5D2A01019545] Funding Source: Korea Institute of Science & Technology Information (KISTI), National Science & Technology Information Service (NTIS)
CR Augsten M, 2014, FRONT ONCOL, V4, P0, DOI 10.3389/fonc.2014.00062
   Bindea G, 2013, BIOINFORMATICS, V29, P661, DOI 10.1093/bioinformatics/btt019
   Bindea G, 2009, BIOINFORMATICS, V25, P1091, DOI 10.1093/bioinformatics/btp101
   Bochet L, 2013, CANCER RES, V73, P5657, DOI 10.1158/0008-5472.CAN-13-0530
   Calon A, 2015, NAT GENET, V47, P320, DOI 10.1038/ng.3225
   Caporale A, 2005, CLIN GASTROENTEROL H, V3, P370, DOI 10.1016/S1542-3565(04)00674-3
   Cheon DJ, 2014, CLIN CANCER RES, V20, P711, DOI 10.1158/1078-0432.CCR-13-1256
   Claesson-Welsh L, 2013, J INTERN MED, V273, P114, DOI 10.1111/joim.12019
   Costa A, 2018, CANCER CELL, V33, P463, DOI 10.1016/j.ccell.2018.01.011
   Farmer P, 2009, NAT MED, V15, P68, DOI 10.1038/nm.1908
   Haro M, 2018, FRONT CELL DEV BIOL, V6, P0, DOI 10.3389/fcell.2018.00098
   Hayashi Y, 2019, CANCER SCI, V110, P1510, DOI 10.1111/cas.13990
   Hendry S, 2017, ADV ANAT PATHOL, V24, P311, DOI 10.1097/PAP.0000000000000161
   Ji GW, 2021, ANN SURG ONCOL, V28, P4018, DOI 10.1245/s10434-020-09374-w
   McGuire S, 2016, ADV NUTR, V7, P418, DOI 10.3945/an.116.012211
   Merk J, 2011, EUR J CARDIO-THORAC, V40, PE29, DOI 10.1016/j.ejcts.2011.02.010
   Newman AM, 2015, NAT METHODS, V12, P453, DOI 10.1038/nmeth.3337
   Peng XX, 2018, CELL REP, V23, P255, DOI 10.1016/j.celrep.2018.03.077
   Roberts EW, 2013, J EXP MED, V210, P1137, DOI 10.1084/jem.20122344
   Rooney MS, 2015, CELL, V160, P48, DOI 10.1016/j.cell.2014.12.033
   Rossi A, 2008, CLIN LUNG CANCER, V9, P271, DOI 10.3816/CLC.2008.n.042
   Sahai E, 2020, NAT REV CANCER, V20, P174, DOI 10.1038/s41568-019-0238-1
   Saltz J, 2018, CELL REP, V23, P181, DOI 10.1016/j.celrep.2018.03.086
   Sanchez-Vega F, 2018, CELL, V173, P321, DOI 10.1016/j.cell.2018.03.035
   Sandberg TP, 2019, BMC CANCER, V19, P0, DOI 10.1186/s12885-019-5462-2
   Shin N, 2019, ANN COLOPROCTOL, V35, P36, DOI 10.3393/ac.2018.09.10
   Subramanian A, 2005, P NATL ACAD SCI USA, V102, P15545, DOI 10.1073/pnas.0506580102
   Sung H, 2021, CA-CANCER J CLIN, V71, P209, DOI 10.3322/caac.21660
   Thorsson V, 2019, IMMUNITY, V51, P411, DOI 10.1016/j.immuni.2019.08.004
   Tomasek JJ, 2002, NAT REV MOL CELL BIO, V3, P349, DOI 10.1038/nrm809
   Winkler J, 2020, NAT COMMUN, V11, P0, DOI 10.1038/s41467-020-18794-x
   Wood DE, 2018, J NATL COMPR CANC NE, V16, P412, DOI 10.6004/jnccn.2018.0020
   Wu SR, 2018, J TRANSL MED, V16, P0, DOI 10.1186/s12967-018-1539-y
   Yoshida GJ, 2020, J EXP CLIN CANC RES, V39, P0, DOI 10.1186/s13046-020-01611-0
NR 34
TC 15
Z9 14
U1 0
U2 6
PU NATURE PORTFOLIO
PI BERLIN
PA HEIDELBERGER PLATZ 3, BERLIN, 14197, GERMANY
SN 2045-2322
EI 
J9 SCI REP-UK
JI Sci Rep
PD AUG 18
PY 2021
VL 11
IS 1
BP 
EP 
DI 10.1038/s41598-021-96344-1
PG 9
WC Multidisciplinary Sciences
SC Science & Technology - Other Topics
GA UC7MM
UT WOS:000686708000065
PM 34408230
DA 2023-09-23
ER

PT J
AU Boussadia, Z
   Gambardella, AR
   Mattei, F
   Parolini, I
AF Boussadia, Zaira
   Gambardella, Adriana Rosa
   Mattei, Fabrizio
   Parolini, Isabella
TI Acidic and Hypoxic Microenvironment in Melanoma: Impact of Tumour Exosomes on Disease Progression
SO CELLS
LA English
DT Review
DE tumour exosomes; melanoma; acidic and hypoxic microenvironment; cancer associated fibroblasts; biomarkers
ID cancer-associated fibroblasts; epithelial-mesenchymal transition; t-cell apoptosis; extracellular vesicles; microvesicles promote; carcinoma-cells; oxygen-tension; immune escape; lymph-nodes; expression
AB The mechanisms of melanoma progression have been extensively studied in the last decade, and despite the diagnostic and therapeutic advancements pursued, malignant melanoma still accounts for 60% of skin cancer deaths. Therefore, research efforts are required to better define the intercellular molecular steps underlying the melanoma development. In an attempt to represent the complexity of the tumour microenvironment (TME), here we analysed the studies on melanoma in acidic and hypoxic microenvironments and the interactions with stromal and immune cells. Within TME, acidity and hypoxia force melanoma cells to adapt and to evolve into a malignant phenotype, through the cooperation of the tumour-surrounding stromal cells and the escape from the immune surveillance. The role of tumour exosomes in the intercellular crosstalk has been generally addressed, but less studied in acidic and hypoxic conditions. Thus, this review aims to summarize the role of acidic and hypoxic microenvironment in melanoma biology, as well as the role played by melanoma-derived exosomes (Mexo) under these conditions. We also present a perspective on the characteristics of acidic and hypoxic exosomes to disclose molecules, to be further considered as promising biomarkers for an early detection of the disease. An update on the use of exosomes in melanoma diagnosis, prognosis and response to treatment will be also provided and discussed.
C1 [Boussadia, Zaira] Ist Super Sanita, Natl Ctr Drug Res & Evaluat, Viale Regina Elena 299, I-00161 Rome, Italy.
   [Gambardella, Adriana Rosa; Mattei, Fabrizio; Parolini, Isabella] Ist Super Sanita, Dept Oncol & Mol Med, Viale Regina Elena 299, I-00161 Rome, Italy.
   [Gambardella, Adriana Rosa] Univ Naples Federico II, Dept Translat Med Sci, Ctr Basic & Clin Immunol Res CISI, I-80131 Naples, Italy.
C3 Istituto Superiore di Sanita (ISS); Istituto Superiore di Sanita (ISS); University of Naples Federico II
RP Mattei, F; Parolini, I (通讯作者)，Ist Super Sanita, Dept Oncol & Mol Med, Viale Regina Elena 299, I-00161 Rome, Italy.
EM zaira.boussadia@iss.it; fabrizio.mattei@iss.it; Isabella.parolini@iss.it
FU Italian Ministry of Health;  [2021]
CR Adamczyk KA, 2011, LIFE SCI, V89, P304, DOI 10.1016/j.lfs.2011.06.020
   Alegre E, 2014, ARCH PATHOL LAB MED, V138, P828, DOI 10.5858/arpa.2013-0134-OA
   Andre F, 2002, LANCET, V360, P295, DOI 10.1016/S0140-6736(02)09552-1
   Andreola G, 2002, J EXP MED, V195, P1303, DOI 10.1084/jem.20011624
   Arias-Mejias SM, 2020, INT J DERMATOL, V59, PE431, DOI 10.1111/ijd.14987
   Arias-Mejias SM, 2020, INT J DERMATOL, V59, P525, DOI 10.1111/ijd.14850
   Arkhypov I, 2020, INT J MOL SCI, V21, P0, DOI 10.3390/ijms21176319
   Balgi AD, 2011, PLOS ONE, V6, P0, DOI 10.1371/journal.pone.0021549
   Baran J, 2010, CANCER IMMUNOL IMMUN, V59, P841, DOI 10.1007/s00262-009-0808-2
   Bobrie A, 2013, BIOCHEM SOC T, V41, P263, DOI 10.1042/BST20120245
   Bollard SM, 2020, PHARMACEUTICALS-BASE, V13, P0, DOI 10.3390/ph13120475
   Boussadia Z, 2020, TRANSL CANCER RES, V9, P5775, DOI 10.21037/tcr.2020.03.69
   Boussadia Z, 2018, J EXP CLIN CANC RES, V37, P0, DOI 10.1186/s13046-018-0915-z
   Caramel J, 2013, CANCER CELL, V24, P466, DOI 10.1016/j.ccr.2013.08.018
   Chalmin F, 2010, J CLIN INVEST, V120, P457, DOI 10.1172/JCI40483
   Chen G, 2018, NATURE, V560, P382, DOI 10.1038/s41586-018-0392-8
   Chen LP, 2015, J CLIN INVEST, V125, P3384, DOI 10.1172/JCI80011
   Ciravolo V, 2012, J CELL PHYSIOL, V227, P658, DOI 10.1002/jcp.22773
   Clayton A, 2007, CANCER RES, V67, P7458, DOI 10.1158/0008-5472.CAN-06-3456
   Crigna AT, 2021, TRANSFUS MED HEMOTH, V48, P48, DOI 10.1159/000508712
   DAguanno S, 2021, J EXP CLIN CANC RES, V40, P0, DOI 10.1186/s13046-021-01926-6
   Andrade LND, 2019, SCI REP-UK, V9, P0, DOI 10.1038/s41598-019-50848-z
   del Campo SEM, 2015, PLOS ONE, V10, P0, DOI 10.1371/journal.pone.0115919
   DePeralta D, 2016, P AC SURG C ABSTR AR, V0, P0
   Dong HD, 2002, NAT MED, V8, P793, DOI 10.1038/nm730
   Dong Q, 2021, FRONT CELL DEV BIOL, V9, P0, DOI 10.3389/fcell.2021.733627
   Dratkiewicz E, 2021, CELLS-BASEL, V10, P0, DOI 10.3390/cells10040862
   Duan XF, 2020, THORAC CANCER, V11, P704, DOI 10.1111/1759-7714.13321
   Ekstrom EJ, 2014, MOL CANCER, V13, P0, DOI 10.1186/1476-4598-13-88
   Felicetti F, 2016, J TRANSL MED, V14, P0, DOI 10.1186/s12967-016-0811-2
   Furue M, 2018, CURR ONCOL REP, V20, P0, DOI 10.1007/s11912-018-0676-z
   Gatenby RA, 2007, BRIT J CANCER, V97, P646, DOI 10.1038/sj.bjc.6603922
   Giatromanolaki A, 2003, MELANOMA RES, V13, P493, DOI 10.1097/00008390-200310000-00008
   Goloshvili G, 2019, CELL BIOCHEM FUNCT, V37, P545, DOI 10.1002/cbf.3431
   Graner MW, 2016, ADV CANCER RES, V129, P191, DOI 10.1016/bs.acr.2015.10.001
   Gutierrez-Vazquez C, 2013, IMMUNOL REV, V251, P125, DOI 10.1111/imr.12013
   Hanahan D, 2011, CELL, V144, P646, DOI 10.1016/j.cell.2011.02.013
   Harmati M, 2019, SCI REP-UK, V9, P0, DOI 10.1038/s41598-019-51778-6
   Hjelmeland AB, 2011, CELL DEATH DIFFER, V18, P829, DOI 10.1038/cdd.2010.150
   Hood JL, 2016, MED HYPOTHESES, V94, P118, DOI 10.1016/j.mehy.2016.07.009
   Hood JL, 2011, CANCER RES, V71, P3792, DOI 10.1158/0008-5472.CAN-10-4455
   Hoshino A, 2015, NATURE, V527, P329, DOI 10.1038/nature15756
   Hu TR, 2019, CELL CYCLE, V18, P3085, DOI 10.1080/15384101.2019.1669380
   Huang RX, 2018, J EXP CLIN CANC RES, V37, P0, DOI 10.1186/s13046-018-0763-x
   Huber V, 2017, SEMIN CANCER BIOL, V43, P74, DOI 10.1016/j.semcancer.2017.03.001
   Hwang HW, 2014, PIGM CELL MELANOMA R, V27, P777, DOI 10.1111/pcmr.12255
   Ilieva KM, 2018, FRONT IMMUNOL, V8, P0, DOI 10.3389/fimmu.2017.01911
   Izar B, 2016, PIGM CELL MELANOMA R, V29, P656, DOI 10.1111/pcmr.12513
   Jayaprakash P, 2015, J CELL SCI, V128, P1475, DOI 10.1242/jcs.166363
   Jolly Lee Ann, 2016, J CLIN CELL IMMUNOL, V7, P0
   Kamphorst JJ, 2013, P NATL ACAD SCI USA, V110, P8882, DOI 10.1073/pnas.1307237110
   Kato Y, 2005, J BIOL CHEM, V280, P10938, DOI 10.1074/jbc.M411313200
   Khazaei Z, 2019, WORLD CANCER RES J, V6, P0
   Kim H, 2020, SCI TRANSL MED, V12, P0, DOI 10.1126/scitranslmed.aaz5683
   Kim SY, 2018, AUTOPHAGY, V14, P385, DOI 10.1080/15548627.2017.1414126
   La Shu S, 2018, SCI REP-UK, V8, P0, DOI 10.1038/s41598-018-31323-7
   Phi LTH, 2018, STEM CELLS INT, V2018, P0, DOI 10.1155/2018/5416923
   Lartigau E, 1997, MELANOMA RES, V7, P400, DOI 10.1097/00008390-199710000-00006
   Lee JH, 2017, ONCOGENE, V36, P6555, DOI 10.1038/onc.2017.263
   Lee R, 2017, U.S. PATENT, V0, Patent No. [9,649,316 B2, 9649316]
   Li JJ, 2019, J CELL PHYSIOL, V234, P15763, DOI 10.1002/jcp.28234
   Li S, 2018, BBA-MOL BASIS DIS, V1864, P2395, DOI 10.1016/j.bbadis.2018.04.019
   Li TD, 2018, MELANOMA RES, V28, P295, DOI 10.1097/CMR.0000000000000450
   Logozzi M, 2018, CANCERS, V10, P0, DOI 10.3390/cancers10100370
   Lotvall J, 2014, J EXTRACELL VESICLES, V3, P0, DOI 10.3402/jev.v3.26913
   Lu WW, 2017, WORLD J GASTROENTERO, V23, P4390, DOI 10.3748/wjg.v23.i24.4390
   Lu XQ, 2018, BLOOD, V132, P2026, DOI 10.1182/blood-2018-02-831438
   Luan WK, 2021, J EXP CLIN CANC RES, V40, P0, DOI 10.1186/s13046-021-01906-w
   Lv L, 2014, MOL BIOL REP, V41, P4573, DOI 10.1007/s11033-014-3328-x
   Lv LH, 2012, J BIOL CHEM, V287, P15874, DOI 10.1074/jbc.M112.340588
   Mannavola F, 2019, J TRANSL MED, V17, P0, DOI 10.1186/s12967-019-1982-4
   Mears R, 2004, PROTEOMICS, V4, P4019, DOI 10.1002/pmic.200400876
   Melnik BC, 2015, J TRANSL MED, V13, P0, DOI 10.1186/s12967-015-0570-5
   Menck K, 2017, JOVE-J VIS EXP, V0, P0, DOI DOI 10.3791/55057
   Meng WR, 2019, MOL CANCER, V18, P0, DOI 10.1186/s12943-019-0982-6
   Mouriaux F, 2014, INVEST OPHTH VIS SCI, V55, P1277, DOI 10.1167/iovs.13-13345
   Mulcahy LA, 2014, J EXTRACELL VESICLES, V3, P0, DOI 10.3402/jev.v3.24641
   Nogues L, 2018, MOL ASPECTS MED, V60, P15, DOI 10.1016/j.mam.2017.11.012
   Noman MZ, 2012, CANCER RES, V72, P4629, DOI 10.1158/0008-5472.CAN-12-1383
   Oida T, 2010, J IMMUNOL, V185, P3529, DOI 10.4049/jimmunol.0904121
   Ono S, 2015, ONCOTARGET, V6, P7053, DOI 10.18632/oncotarget.3142
   Padda J, 2021, CUREUS J MED SCIENCE, V13, P0, DOI 10.7759/cureus.17441
   Palanca-Ballester C, 2021, CANCERS, V13, P0, DOI 10.3390/cancers13123016
   Paradise RK, 2011, PLOS ONE, V6, P0, DOI 10.1371/journal.pone.0015746
   Park JH, 2017, INT J NANOMED, V12, P7453, DOI 10.2147/IJN.S147668
   Park JE, 2019, ONCOGENE, V38, P5158, DOI 10.1038/s41388-019-0782-x
   Parolini I, 2009, J BIOL CHEM, V284, P34211, DOI 10.1074/jbc.M109.041152
   Peinado H, 2017, NAT REV CANCER, V17, P302, DOI 10.1038/nrc.2017.6
   Peinado H, 2012, NAT MED, V18, P883, DOI 10.1038/nm.2753
   Pencheva N, 2012, CELL, V151, P1068, DOI 10.1016/j.cell.2012.10.028
   Peppicelli S, 2017, CELL MOL LIFE SCI, V74, P2761, DOI 10.1007/s00018-017-2496-y
   Peppicelli S, 2014, CLIN EXP METASTAS, V31, P423, DOI 10.1007/s10585-014-9637-6
   Petrova V, 2018, ONCOGENESIS, V7, P0, DOI 10.1038/s41389-017-0011-9
   Pi LH, 2014, ONCOL LETT, V7, P685, DOI 10.3892/ol.2013.1753
   Pietrowska M, 2021, J EXTRACELL VESICLES, V10, P0, DOI 10.1002/jev2.12063
   Ribas A, 2016, JAMA-J AM MED ASSOC, V315, P1600, DOI 10.1001/jama.2016.4059
   Rodriguez-Galan A, 2018, FRONT IMMUNOL, V9, P0, DOI 10.3389/fimmu.2018.02148
   Rofstad EK, 2006, CANCER RES, V66, P6699, DOI 10.1158/0008-5472.CAN-06-0983
   Ruivo CF, 2017, CANCER RES, V77, P6480, DOI 10.1158/0008-5472.CAN-17-0994
   Runz S, 2007, GYNECOL ONCOL, V107, P563, DOI 10.1016/j.ygyno.2007.08.064
   Sahai E, 2020, NAT REV CANCER, V20, P174, DOI 10.1038/s41568-019-0238-1
   Sahranavardfard P, 2019, J CELL PHYSIOL, V234, P20193, DOI 10.1002/jcp.28619
   Schiavoni G, 2013, FRONT ONCOL, V3, P0, DOI 10.3389/fonc.2013.00090
   Schupp J, 2021, INT J MOL SCI, V22, P0, DOI 10.3390/ijms22031011
   Sharma P, 2020, SCI REP-UK, V10, P0, DOI 10.1038/s41598-019-56542-4
   Sharma P, 2018, J EXTRACELL VESICLES, V7, P0, DOI 10.1080/20013078.2018.1435138
   Shen GM, 2013, ACTA PHARMACOL SIN, V34, P336, DOI 10.1038/aps.2012.195
   Siegel RL, 2019, CA-CANCER J CLIN, V69, P7, DOI 10.3322/caac.21551
   Silva J, 2012, GENE CHROMOSOME CANC, V51, P409, DOI 10.1002/gcc.21926
   Sitkovsky M, 2005, NAT REV IMMUNOL, V5, P712, DOI 10.1038/nri1685
   Spugnini EP, 2015, BBA-BIOMEMBRANES, V1848, P2715, DOI 10.1016/j.bbamem.2014.10.015
   Sun SR, 2009, KIDNEY INT, V75, P1278, DOI 10.1038/ki.2009.62
   Szajnik M, 2010, PLOS ONE, V5, P0, DOI 10.1371/journal.pone.0011469
   Tannock IF, 2001, CANCER METAST REV, V20, P123, DOI 10.1023/A:1013125027697
   Taylor DD, 2003, CLIN CANCER RES, V9, P5113
   Taylor DD, 2011, SEMIN IMMUNOPATHOL, V33, P441, DOI 10.1007/s00281-010-0234-8
   Thiery JP, 2002, NAT REV CANCER, V2, P442, DOI 10.1038/nrc822
   Topalian SL, 2016, NAT REV CANCER, V16, P275, DOI 10.1038/nrc.2016.36
   Tsang M, 2020, AM J PATHOL, V190, P206, DOI 10.1016/j.ajpath.2019.09.006
   Valenti R, 2006, CANCER RES, V66, P9290, DOI 10.1158/0008-5472.CAN-06-1819
   van Beek Johannes H G M, 2018, F1000RES, V7, P1177, DOI 10.12688/f1000research.15635.2
   Vaupel P, 2004, ONCOLOGIST, V9, P4, DOI 10.1634/theoncologist.9-90005-4
   Vaupel P, 2018, ADV EXP MED BIOL, V1072, P171, DOI 10.1007/978-3-319-91287-5_27
   Vignard V, 2020, CANCER IMMUNOL RES, V8, P255, DOI 10.1158/2326-6066.CIR-19-0522
   Vito A, 2020, CELLS-BASEL, V9, P0, DOI 10.3390/cells9040992
   Walbrecq G, 2020, CANCERS, V12, P0, DOI 10.3390/cancers12030692
   Wang H, 2021, MOL BIOMED, V2, P0, DOI 10.1186/s43556-020-00022-z
   Ward Carol, 2020, EXPLOR TARGET ANTITUMOR THER, V1, P71, DOI 10.37349/etat.2020.00005
   Ward WH, 2017, CUTANEOUS MELANOMA: ETIOLOGY AND THERAPY, V0, PP79, DOI 10.15586/codon.cutaneousmelanoma.2017.ch6
   Webb BA, 2011, NAT REV CANCER, V11, P671, DOI 10.1038/nrc3110
   Whiteside TL, 2016, J CLIN INVEST, V126, P1216, DOI 10.1172/JCI81136
   Whiteside TL, 2013, FRONT ONCOL, V3, P0, DOI 10.3389/fonc.2013.00107
   Widmer DS, 2013, J INVEST DERMATOL, V133, P2436, DOI 10.1038/jid.2013.115
   Wieckowski EU, 2009, J IMMUNOL, V183, P3720, DOI 10.4049/jimmunol.0900970
   Wozniak M, 2017, ANTICANCER RES, V37, P6779, DOI 10.21873/anticanres.12138
   Xiang XY, 2010, AM J PATHOL, V177, P1606, DOI 10.2353/ajpath.2010.100245
   Xiang XY, 2009, INT J CANCER, V124, P2621, DOI 10.1002/ijc.24249
   Xiao DY, 2016, CANCER LETT, V376, P318, DOI 10.1016/j.canlet.2016.03.050
   Xu JS, 2018, STEM CELLS INT, V2018, P0, DOI 10.1155/2018/4837370
   Yeon JH, 2018, ACTA BIOMATER, V76, P146, DOI 10.1016/j.actbio.2018.07.001
   Zaretsky JM, 2016, NEW ENGL J MED, V375, P819, DOI 10.1056/NEJMoa1604958
   Zhang S, 2013, BMB REP, V46, P47, DOI 10.5483/BMBRep.2013.46.1.037
   Zhang XM, 2010, J NUCL MED, V51, P1167, DOI 10.2967/jnumed.109.068981
   Zhang Z, 2009, CELL CYCLE, V8, P2756, DOI 10.4161/cc.8.17.9387
   Zhao Zheng, 2021, EXTRACELL VESICLES CIRC NUCL ACIDS, V2, P80, DOI 10.20517/evcna.2021.07
   Zhou LL, 2016, TUMOR BIOL, V37, P14235, DOI 10.1007/s13277-016-5293-6
   Zhou LL, 2016, CANCER MED-US, V5, P1566, DOI 10.1002/cam4.707
   Zhou XC, 2018, J EXP CLIN CANC RES, V37, P0, DOI 10.1186/s13046-018-0911-3
   Zhuang GL, 2012, EMBO J, V31, P3513, DOI 10.1038/emboj.2012.183
NR 149
TC 11
Z9 11
U1 6
U2 19
PU MDPI
PI BASEL
PA ST ALBAN-ANLAGE 66, CH-4052 BASEL, SWITZERLAND
SN 
EI 2073-4409
J9 CELLS-BASEL
JI Cells
PD DEC 15
PY 2021
VL 10
IS 12
BP 
EP 
DI 10.3390/cells10123311
PG 22
WC Cell Biology
SC Cell Biology
GA XX3CS
UT WOS:000736178900001
PM 34943819
DA 2023-09-23
ER

PT J
AU Kennel, KB
   Greten, FR
AF Kennel, Kilian B.
   Greten, Florian R.
TI Immune cell-produced ROS and their impact on tumor growth and metastasis
SO REDOX BIOLOGY
LA English
DT Article
DE ROS; TME; Immune cells
ID infiltrating myeloid cells; nadph oxidase activation; natural-killer-cells; cd8(+) t-cells; oxidative stress; hydrogen-peroxide; colorectal-carcinoma; vitamin-c; cancer; neutrophils
AB Reactive oxygen species (ROS) are derivatives of molecular oxygen (O2) involved in various physiological and pathological processes. In immune cells, ROS are mediators of pivotal functions such as phagocytosis, antigen presentation and recognition, cytolysis as well as phenotypical differentiation. Furthermore, ROS exert immunosuppressive effects on T and natural killer (NK) cells which is of particular importance in the so-called ?tumor microenvironment? (TME) of solid tumors. This term describes the heterogenous group of non-malignant cells including tumor-associated fibroblasts and immune cells, vascular cells, bacteria etc. by which cancer cells are surrounded and with whom they engage in functional crosstalk. Importantly, pharmacological targeting of the TME and, specifically, tumor-associated immune cells utilizing immune checkpoint inhibitors - monoclonal antibodies that mitigate immunosuppression - turned out to be a major breakthrough in the treatment of malignant tumors. In this review, we aim to give an overview of the role that ROS produced in tumor-associated immune cells play during initiation, progression and metastatic outgrowth of solid cancers. Finally, we summarize findings on how ROS in the TME could be targeted therapeutically to increase the efficacy of cancer immunotherapy and discuss factors determining therapeutic success of redox modulation in tumors.
C1 [Kennel, Kilian B.; Greten, Florian R.] Inst Tumor Biol & Expt Therapy, Georg Speyer Haus, D-60596 Frankfurt, Germany.
   [Kennel, Kilian B.; Greten, Florian R.] Goethe Univ Frankfurt, Frankfurt Canc Inst, Frankfurt, Germany.
   [Greten, Florian R.] German Canc Consortium DKTK, D-69120 Heidelberg, Germany.
   [Greten, Florian R.] German Canc Res Ctr, D-69120 Heidelberg, Germany.
C3 Goethe University Frankfurt; Helmholtz Association; German Cancer Research Center (DKFZ); Helmholtz Association; German Cancer Research Center (DKFZ)
RP Greten, FR (通讯作者)，Inst Tumor Biol & Expt Therapy, Georg Speyer Haus, D-60596 Frankfurt, Germany.
EM greten@gsh.uni-frankfurt.de
FU Georg-Speyer-Haus; LOEWE Center Frankfurt Cancer Institute (FCI) - Hessen State Ministry of Higher Education, Research and the Arts [III L 5 - 519/03/03.001-(0015)]; Deutsche Forschungsgemeinschaft [FOR2438: Gr1916/11-1, SFB 815, SFB 1177, SFB 1292, GRK 2336]; Studienstiftung des Deutschen Volkes (German Academic Scholarship Foundation); German Federal Ministry of Health; Ministry of Higher Education, Research and the Arts of the State of Hessen (HMWK)
CR Abel AM, 2018, FRONT IMMUNOL, V9, P0, DOI 10.3389/fimmu.2018.01869
   Ando T, 2008, J IMMUNOL, V181, P8382, DOI 10.4049/jimmunol.181.12.8382
   Andrae J, 2008, GENE DEV, V22, P1276, DOI 10.1101/gad.1653708
   Arnold DE, 2017, ADV THER, V34, P2543, DOI 10.1007/s12325-017-0636-2
   ARRICK BA, 1982, J BIOL CHEM, V257, P1231
   Bae YS, 2011, MOL CELLS, V32, P491, DOI 10.1007/s10059-011-0276-3
   Bertolotti M, 2010, ANTIOXID REDOX SIGN, V13, P1133, DOI 10.1089/ars.2009.3079
   Birben E, 2012, WORLD ALLERGY ORGAN, V5, P9, DOI 10.1097/WOX.0b013e3182439613
   Boakye D, 2020, INT J CANCER, V147, P2373, DOI 10.1002/ijc.33018
   Bronte V, 2005, NAT REV IMMUNOL, V5, P641, DOI 10.1038/nri1668
   Canli O, 2017, CANCER CELL, V32, P869, DOI 10.1016/j.ccell.2017.11.004
   Chamoto K, 2017, P NATL ACAD SCI USA, V114, PE761, DOI 10.1073/pnas.1620433114
   Chandel NS, 2000, J BIOL CHEM, V275, P25130, DOI 10.1074/jbc.M001914200
   Chen LM, 2020, CANCERS, V12, P0, DOI 10.3390/cancers12020421
   Chiossone L, 2018, NAT REV IMMUNOL, V18, P671, DOI 10.1038/s41577-018-0061-z
   Coffelt SB, 2016, NAT REV CANCER, V16, P431, DOI 10.1038/nrc.2016.52
   Coulter ID, 2006, J GEN INTERN MED, V21, P735, DOI 10.1111/j.1525-1497.2006.00483.x
   Cramer T, 2003, CELL, V112, P645, DOI 10.1016/S0092-8674(03)00154-5
   DeLeo FR, 1999, J IMMUNOL, V163, P6732
   Deng HZ, 2020, NAT COMMUN, V11, P0, DOI 10.1038/s41467-020-18745-6
   Dirican N, 2016, REDOX REP, V21, P197, DOI 10.1179/1351000215Y.0000000027
   Doedens AL, 2013, NAT IMMUNOL, V14, P1173, DOI 10.1038/ni.2714
   Domka K, 2020, FRONT IMMUNOL, V11, P0, DOI 10.3389/fimmu.2020.01538
   DUWE AK, 1985, J IMMUNOL, V134, P2637
   Dziaman T, 2014, INT J CANCER, V134, P376, DOI 10.1002/ijc.28374
   El-Benna J, 2016, IMMUNOL REV, V273, P180, DOI 10.1111/imr.12447
   ELHAG A, 1984, J IMMUNOL, V133, P3291
   Forrester SJ, 2018, CIRC RES, V122, P877, DOI 10.1161/CIRCRESAHA.117.311401
   Gershkovitz M, 2018, CANCER RES, V78, P2680, DOI 10.1158/0008-5472.CAN-17-3614
   Granot Z, 2011, CANCER CELL, V20, P300, DOI 10.1016/j.ccr.2011.08.012
   Grivennikov SI, 2010, CELL, V140, P883, DOI 10.1016/j.cell.2010.01.025
   Guinney J, 2015, NAT MED, V21, P1350, DOI 10.1038/nm.3967
   Gul N, 2012, ONCOIMMUNOLOGY, V1, P1517, DOI 10.4161/onci.22303
   Halama N, 2011, CLIN CANCER RES, V17, P678, DOI 10.1158/1078-0432.CCR-10-2173
   Hanahan D, 2011, CELL, V144, P646, DOI 10.1016/j.cell.2011.02.013
   Hang SY, 2019, NATURE, V576, P143, DOI 10.1038/s41586-019-1785-z
   Harmon C, 2019, CANCER IMMUNOL RES, V7, P335, DOI 10.1158/2326-6066.CIR-18-0481
   Hayes JD, 2020, CANCER CELL, V38, P167, DOI 10.1016/j.ccell.2020.06.001
   Hellmann MD, 2019, NEW ENGL J MED, V381, P2020, DOI 10.1056/NEJMoa1910231
   Hildeman DA, 1999, IMMUNITY, V10, P735, DOI 10.1016/S1074-7613(00)80072-2
   Iida N, 2013, SCIENCE, V342, P967, DOI 10.1126/science.1240527
   Imtiyaz HZ, 2010, J CLIN INVEST, V120, P2699, DOI 10.1172/JCI39506
   Inoue M, 2018, NAT COMMUN, V9, P0, DOI 10.1038/s41467-018-07550-x
   Jaillon S, 2020, NAT REV CANCER, V20, P485, DOI 10.1038/s41568-020-0281-y
   Jones RG, 2007, IMMUNITY, V27, P268, DOI 10.1016/j.immuni.2007.05.023
   Kaminski MM, 2012, CELL REP, V2, P1300, DOI 10.1016/j.celrep.2012.10.009
   Kesarwani P, 2014, CANCER RES, V74, P6036, DOI 10.1158/0008-5472.CAN-14-1084
   Khanna S, 2018, CLIN CANCER RES, V24, P2859, DOI 10.1158/1078-0432.CCR-17-3757
   Knaapen AM, 1999, FREE RADICAL BIO MED, V27, P234, DOI 10.1016/S0891-5849(98)00285-8
   Kondo S, 1999, FREE RADICAL BIO MED, V27, P401, DOI 10.1016/S0891-5849(99)00087-8
   Kono K, 1996, EUR J IMMUNOL, V26, P1308, DOI 10.1002/eji.1830260620
   Kotsafti A, 2020, CANCERS, V12, P0, DOI 10.3390/cancers12071748
   Kusano T, 2019, NAT COMMUN, V10, P0, DOI 10.1038/s41467-019-12565-z
   Lagos Galina G, 2020, AM SOC CLIN ONCOL EDUC BOOK, V40, P1, DOI 10.1200/EDBK_289967
   Lambeth JD, 2007, FREE RADICAL BIO MED, V43, P319, DOI 10.1016/j.freeradbiomed.2007.03.028
   Larkin J, 2019, NEW ENGL J MED, V381, P1535, DOI 10.1056/NEJMoa1910836
   Le DT, 2015, NEW ENGL J MED, V372, P2509, DOI 10.1056/NEJMoa1500596
   Li PS, 2020, NAT COMMUN, V11, P0, DOI 10.1038/s41467-020-18125-0
   Lian GJ, 2018, ELIFE, V7, P0, DOI 10.7554/eLife.36158
   Liang S, 2019, GASTROENTEROLOGY, V156, P1156, DOI 10.1053/j.gastro.2018.11.019
   Liou GY, 2010, FREE RADICAL RES, V44, P479, DOI 10.3109/10715761003667554
   Locati M, 2020, ANNU REV PATHOL-MECH, V15, P123, DOI 10.1146/annurev-pathmechdis-012418-012718
   Lu TY, 2012, CLIN CANCER RES, V18, P4877, DOI 10.1158/1078-0432.CCR-11-2939
   Lu TY, 2011, J CLIN INVEST, V121, P4015, DOI 10.1172/JCI45862
   Ma C, 2016, NATURE, V531, P253, DOI 10.1038/nature16969
   Ma RH, 2018, NAT CELL BIOL, V20, P21, DOI 10.1038/s41556-017-0002-2
   Magri A, 2020, SCI TRANSL MED, V12, P0, DOI 10.1126/scitranslmed.aay8707
   Maj T, 2017, NAT IMMUNOL, V18, P1332, DOI 10.1038/ni.3868
   Mensurado S, 2018, PLOS BIOL, V16, P0, DOI 10.1371/journal.pbio.2004990
   Molon B, 2011, J EXP MED, V208, P1949, DOI 10.1084/jem.20101956
   Murray PJ, 2017, ANNU REV PHYSIOL, V79, P541, DOI 10.1146/annurev-physiol-022516-034339
   Myung SK, 2010, ANN ONCOL, V21, P166, DOI 10.1093/annonc/mdp286
   Nagaraj S, 2007, NAT MED, V13, P828, DOI 10.1038/nm1609
   Nakajima S, 2017, CANC IMMUNOL IMMUNOT, V66, P0
   Nathan C, 2013, NAT REV IMMUNOL, V13, P349, DOI 10.1038/nri3423
   NATHAN CF, 1981, J EXP MED, V154, P1539, DOI 10.1084/jem.154.5.1539
   Ngo B, 2019, NAT REV CANCER, V19, P271, DOI 10.1038/s41568-019-0135-7
   Nguyen GT, 2017, FRONT CELL INFECT MI, V7, P0, DOI 10.3389/fcimb.2017.00373
   Noorani I, 2020, GENOME BIOL, V21, P0, DOI 10.1186/s13059-020-02118-9
   Noy R, 2014, IMMUNITY, V41, P49, DOI 10.1016/j.immuni.2014.06.010
   Oberkampf M, 2018, NAT COMMUN, V9, P0, DOI 10.1038/s41467-018-04686-8
   Orillion A, 2018, CLIN CANCER RES, V24, P6383, DOI 10.1158/1078-0432.CCR-18-0980
   Otsuji M, 1996, P NATL ACAD SCI USA, V93, P13119, DOI 10.1073/pnas.93.23.13119
   Paardekooper Laurent M, 2019, ONCOTARGET, V10, P883, DOI 10.18632/oncotarget.26608
   Pacher P, 2008, AM J PATHOL, V173, P2, DOI 10.2353/ajpath.2008.080019
   Perillo B, 2020, EXP MOL MED, V52, P192, DOI 10.1038/s12276-020-0384-2
   Platonova S, 2011, CANCER RES, V71, P5412, DOI 10.1158/0008-5472.CAN-10-4179
   Quante M, 2013, GASTROENTEROLOGY, V145, P63, DOI 10.1053/j.gastro.2013.03.052
   Reczek CR, 2017, ANNU REV CANC BIOL, V1, P79, DOI 10.1146/annurev-cancerbio-041916-065808
   Rice CM, 2018, NAT COMMUN, V9, P0, DOI 10.1038/s41467-018-07505-2
   Roux C, 2019, P NATL ACAD SCI USA, V116, P4326, DOI 10.1073/pnas.1819473116
   Salpeter SJ, 2015, ONCOGENE, V34, P6066, DOI 10.1038/onc.2015.51
   Savina A, 2006, CELL, V126, P205, DOI 10.1016/j.cell.2006.05.035
   Schito L, 2016, TRENDS CANCER, V2, P758, DOI 10.1016/j.trecan.2016.10.016
   Schmielau J, 2001, CANCER RES, V61, P4756
   Shenoy N, 2018, CANCER CELL, V34, P700, DOI 10.1016/j.ccell.2018.07.014
   Sies H, 2020, NAT REV MOL CELL BIO, V21, P363, DOI 10.1038/s41580-020-0230-3
   Siska PJ, 2017, JCI INSIGHT, V2, P0, DOI 10.1172/jci.insight.93411
   Song H, 2011, INT IMMUNOPHARMACOL, V11, P932, DOI 10.1016/j.intimp.2011.02.005
   Sumpter R, 2016, CELL, V165, P867, DOI 10.1016/j.cell.2016.04.006
   SZATROWSKI TP, 1991, CANCER RES, V51, P794
   Takeshima T, 2016, P NATL ACAD SCI USA, V113, P11300, DOI 10.1073/pnas.1613187113
   Talmadge JE, 2007, CLIN CANCER RES, V13, P5243, DOI 10.1158/1078-0432.CCR-07-0182
   Ternes D, 2020, TRENDS MICROBIOL, V28, P401, DOI 10.1016/j.tim.2020.01.001
   Uhlen M, 2015, SCIENCE, V347, P0, DOI 10.1126/science.1260419
   van der Waals LM, 2018, AM J PATHOL, V188, P2369, DOI 10.1016/j.ajpath.2018.06.008
   van Gorkom GNY, 2019, NUTRIENTS, V11, P0, DOI 10.3390/nu11050977
   Vannini F, 2015, REDOX BIOL, V6, P334, DOI 10.1016/j.redox.2015.08.009
   Vene R, 2010, ANTIOXID REDOX SIGN, V13, P1145, DOI 10.1089/ars.2009.3078
   Waldman AD, 2020, NAT REV IMMUNOL, V20, P651, DOI 10.1038/s41577-020-0306-5
   Walmsley SR, 2005, J EXP MED, V201, P105, DOI 10.1084/jem.20040624
   Wang DG, 2019, SCI IMMUNOL, V4, P0, DOI 10.1126/sciimmunol.aau6584
   Waypa GB, 2013, AM J RESP CRIT CARE, V187, P424, DOI 10.1164/rccm.201207-1294OC
   Wculek SK, 2020, ISCIENCE, V23, P0, DOI 10.1016/j.isci.2020.101277
   Weinberg F, 2019, CANCERS, V11, P0, DOI 10.3390/cancers11081191
   Wentworth AD, 2000, P NATL ACAD SCI USA, V97, P10930, DOI 10.1073/pnas.97.20.10930
   Wong HS, 2019, FREE RADICAL BIO MED, V130, P140, DOI 10.1016/j.freeradbiomed.2018.10.448
   Wu QJ, 2017, CELL DEATH DIFFER, V24, P1632, DOI 10.1038/cdd.2017.91
   Xia HJ, 2020, JCI INSIGHT, V5, P0, DOI 10.1172/jci.insight.141115
   Xia HJ, 2017, SCI IMMUNOL, V2, P0, DOI 10.1126/sciimmunol.aan4631
   Xia Y, 1998, J BIOL CHEM, V273, P22635, DOI 10.1074/jbc.273.35.22635
   Xia Y, 1997, P NATL ACAD SCI USA, V94, P6954, DOI 10.1073/pnas.94.13.6954
   Xu Q, 2016, J BIOL CHEM, V291, P20030, DOI 10.1074/jbc.M116.731216
   Yang Y, 2020, J CLIN INVEST, V130, P5508, DOI 10.1172/JCI137585
   Yuen GJ, 2016, TRENDS CANCER, V2, P747, DOI 10.1016/j.trecan.2016.10.010
   Yun J, 2015, SCIENCE, V350, P1391, DOI 10.1126/science.aaa5004
   Zhang Y, 2013, CELL RES, V23, P898, DOI 10.1038/cr.2013.75
   Zhou Y, 2018, CANCER MED-US, V7, P4012, DOI 10.1002/cam4.1670
   Ziegler PK, 2018, CELL, V174, P88, DOI 10.1016/j.cell.2018.05.028
NR 129
TC 49
Z9 54
U1 5
U2 55
PU ELSEVIER
PI AMSTERDAM
PA RADARWEG 29, 1043 NX AMSTERDAM, NETHERLANDS
SN 2213-2317
EI 
J9 REDOX BIOL
JI Redox Biol.
PD JUN 15
PY 2021
VL 42
IS 
BP 
EP 
DI 10.1016/j.redox.2021.101891
EA APR 2021
PG 8
WC Biochemistry & Molecular Biology
SC Biochemistry & Molecular Biology
GA RY2BK
UT WOS:000647722300005
PM 33583736
DA 2023-09-23
ER

PT J
AU Riegel, K
   Yurugi, H
   Schloder, J
   Jonuleit, H
   Kaulich, M
   Kirschner, F
   Arnold-Schild, D
   Tenzer, S
   Schild, H
   Rajalingam, K
AF Riegel, Kristina
   Yurugi, Hajime
   Schloeder, Janine
   Jonuleit, Helmut
   Kaulich, Manuel
   Kirschner, Friederike
   Arnold-Schild, Danielle
   Tenzer, Stefan
   Schild, Hansjorg
   Rajalingam, Krishnaraj
TI ERK5 modulates IL-6 secretion and contributes to tumor-induced immune suppression
SO CELL DEATH & DISEASE
LA English
DT Article
ID regulatory t-cells; nf-kappa-b; interleukin-6 gene-expression; pro-inflammatory cytokines; dendritic cells; signaling pathway; tgf-beta; growth; activation; angiogenesis
AB Tumors exhibit a variety of strategies to dampen antitumor immune responses. With an aim to identify factors that are secreted from tumor cells, we performed an unbiased mass spectrometry-based secretome analysis in lung cancer cells. Interleukin-6 (IL-6) has been identified as a prominent factor secreted by tumor cells and cancer-associated fibroblasts isolated from cancer patients. Incubation of dendritic cell (DC) cultures with tumor cell supernatants inhibited the production of IL-12p70 in DCs but not the surface expression of other activation markers which is reversed by treatment with IL-6 antibody. Defects in IL-12p70 production in the DCs inhibited the differentiation of Th1 but not Th2 and Th17 cells from naive CD4(+) T cells. We also demonstrate that the classical mitogen-activated protein kinase, ERK5/MAPK7, is required for IL-6 production in tumor cells. Inhibition of ERK5 activity or depletion of ERK5 prevented IL-6 production in tumor cells, which could be exploited for enhancing antitumor immune responses.
C1 [Riegel, Kristina; Yurugi, Hajime; Rajalingam, Krishnaraj] Univ Med Ctr Mainz, Cell Biol Unit, JGU Mainz, Mainz, Germany.
   [Schloeder, Janine; Jonuleit, Helmut] Univ Med Ctr Mainz, Dept Dermatol, JGU Mainz, Mainz, Germany.
   [Kaulich, Manuel] Goethe Univ, Inst Biochem 2, Gene Editing Grp, Frankfurt, Germany.
   [Kirschner, Friederike; Arnold-Schild, Danielle; Tenzer, Stefan; Schild, Hansjorg] Univ Med Ctr Mainz, Inst Immunol, JGU Mainz, Mainz, Germany.
C3 Johannes Gutenberg University of Mainz; Johannes Gutenberg University of Mainz; Goethe University Frankfurt; Johannes Gutenberg University of Mainz
RP Rajalingam, K (通讯作者)，Univ Med Ctr Mainz, Cell Biol Unit, JGU Mainz, Mainz, Germany.
EM Krishna@uni-mainz.de
FU [CRC1292 (TP05)];  [TPZ01]
CR Abulaiti A, 2013, LUNG CANCER, V82, P204, DOI 10.1016/j.lungcan.2013.08.008
   Adachi Y, 2006, INT J CANCER, V119, P1303, DOI 10.1002/ijc.22006
   Akira S, 1997, ADV IMMUNOL, V65, P1, DOI 10.1016/S0065-2776(08)60740-3
   AKIRA S, 1990, EMBO J, V9, P1897, DOI 10.1002/j.1460-2075.1990.tb08316.x
   Altorki NK, 2019, NAT REV CANCER, V19, P9, DOI 10.1038/s41568-018-0081-9
   Anderson NM, 2020, CURR BIOL, V30, PR921, DOI 10.1016/j.cub.2020.06.081
   Ando K, 2014, PLOS ONE, V9, P0, DOI 10.1371/journal.pone.0102436
   Carvajal-Vergara X, 2005, BLOOD, V105, P4492, DOI 10.1182/blood-2004-08-2985
   Cella M, 1996, J EXP MED, V184, P747, DOI 10.1084/jem.184.2.747
   Chang CH, 2013, INT J CANCER, V132, P1977, DOI 10.1002/ijc.27892
   Cooper ZA, 2014, CANCER IMMUNOL RES, V2, P643, DOI 10.1158/2326-6066.CIR-13-0215
   Cox J, 2011, J PROTEOME RES, V10, P1794, DOI 10.1021/pr101065j
   Curiel TJ, 2004, NAT MED, V10, P942, DOI 10.1038/nm1093
   DENDORFER U, 1994, MOL CELL BIOL, V14, P4443, DOI 10.1128/MCB.14.7.4443
   Dethlefsen C, 2013, BREAST CANCER RES TR, V138, P657, DOI 10.1007/s10549-013-2488-z
   Dupont CA, 2021, FEBS J, V288, P6142, DOI 10.1111/febs.15788
   Eichelbaum K, 2014, METHODS MOL BIOL, V1174, P101, DOI 10.1007/978-1-4939-0944-5_7
   Faggioli L, 2004, BBA-MOL CELL RES, V1692, P17, DOI 10.1016/j.bbamcr.2004.03.001
   Finegan KG, 2015, CANCER RES, V75, P742, DOI 10.1158/0008-5472.CAN-13-3043
   Fisher DT, 2014, SEMIN IMMUNOL, V26, P38, DOI 10.1016/j.smim.2014.01.008
   Frezzetti D, 2016, J CELL PHYSIOL, V231, P1514, DOI 10.1002/jcp.25243
   Fulciniti M, 2009, CLIN CANCER RES, V15, P7144, DOI 10.1158/1078-0432.CCR-09-1483
   Gabrilovich D, 2004, NAT REV IMMUNOL, V4, P941, DOI 10.1038/nri1498
   Gao SP, 2007, J CLIN INVEST, V117, P3846, DOI 10.1172/JCI31871
   Garaude J, 2006, J IMMUNOL, V177, P7607, DOI 10.4049/jimmunol.177.11.7607
   Gardner A, 2016, TRENDS IMMUNOL, V37, P855, DOI 10.1016/j.it.2016.09.006
   Gasparoto TH, 2010, CANCER IMMUNOL IMMUN, V59, P819, DOI 10.1007/s00262-009-0803-7
   Giurisato E, 2018, P NATL ACAD SCI USA, V115, PE2801, DOI 10.1073/pnas.1707929115
   Gotwals P, 2017, NAT REV CANCER, V17, P286, DOI 10.1038/nrc.2017.17
   Herbst RS, 2018, NATURE, V553, P446, DOI 10.1038/nature25183
   Hopkins AL, 2002, NAT REV DRUG DISCOV, V1, P727, DOI 10.1038/nrd892
   Jonuleit H, 1997, EUR J IMMUNOL, V27, P3135, DOI 10.1002/eji.1830271209
   Keeley EC, 2010, ADV CANCER RES, V106, P91, DOI 10.1016/S0065-230X(10)06003-3
   Kozlowski L, 2003, ROCZ AKAD MED BIALYMST, V48, P82
   Kubach J, 2007, BLOOD, V110, P1550, DOI 10.1182/blood-2007-01-069229
   Kujawski M, 2008, J CLIN INVEST, V118, P3367, DOI 10.1172/JCI35213
   Kumari N, 2016, TUMOR BIOL, V37, P11553, DOI 10.1007/s13277-016-5098-7
   Legrand-Poels S, 2000, BIOCHEM J, V349, P765, DOI 10.1042/bj3490765
   LIBERMANN TA, 1990, MOL CELL BIOL, V10, P2327, DOI 10.1128/MCB.10.5.2327
   Lin CS, 2013, CYTOKINE, V62, P352, DOI 10.1016/j.cyto.2013.03.005
   Lundberg AS, 2002, ONCOGENE, V21, P4577, DOI 10.1038/sj.onc.1205550
   Mantovani A, 2010, CURR OPIN IMMUNOL, V22, P231, DOI 10.1016/j.coi.2010.01.009
   Masjedi A, 2018, BIOMED PHARMACOTHER, V108, P1415, DOI 10.1016/j.biopha.2018.09.177
   McCracken SRC, 2008, ONCOGENE, V27, P2978, DOI 10.1038/sj.onc.1210963
   Melnikova I, 2004, NAT REV DRUG DISCOV, V3, P993, DOI 10.1038/nrd1600
   Nagasaki T, 2014, BRIT J CANCER, V110, P469, DOI 10.1038/bjc.2013.748
   Ohno Y, 2017, CANCER SCI, V108, P1959, DOI 10.1111/cas.13330
   Ohno Y, 2016, CANCER IMMUNOL IMMUN, V65, P193, DOI 10.1007/s00262-015-1791-4
   Park SJ, 2004, J IMMUNOL, V173, P3844, DOI 10.4049/jimmunol.173.6.3844
   Pereira DM, 2019, CELL DEATH DISCOV, V5, P0, DOI 10.1038/s41420-019-0150-1
   Rajarathnam K, 2019, CELL SIGNAL, V54, P69, DOI 10.1016/j.cellsig.2018.11.004
   Ramsay AK, 2011, BRIT J CANCER, V104, P664, DOI 10.1038/sj.bjc.6606062
   RAY A, 1989, MOL CELL BIOL, V9, P5537, DOI 10.1128/MCB.9.12.5537
   Reddy SM, 2016, CURR ONCOL REP, V18, P0, DOI 10.1007/s11912-016-0531-z
   Rovida E, 2015, GUT, V64, P1454, DOI 10.1136/gutjnl-2014-306761
   Salmon H, 2016, IMMUNITY, V44, P924, DOI 10.1016/j.immuni.2016.03.012
   Sanchez-Fdez A, 2019, EUR RESPIR J, V53, P0, DOI 10.1183/13993003.01327-2018
   Sanjana NE, 2014, NAT METHODS, V11, P783, DOI 10.1038/nmeth.3047
   Shang K, 2012, PLOS ONE, V7, P0, DOI 10.1371/journal.pone.0051848
   Shojaei F, 2008, TRENDS CELL BIOL, V18, P372, DOI 10.1016/j.tcb.2008.06.003
   Song LX, 2014, J THORAC ONCOL, V9, P974, DOI 10.1097/JTO.0000000000000193
   Stecca B, 2019, INT J MOL SCI, V20, P0, DOI 10.3390/ijms20061426
   Sumimoto H, 2006, J EXP MED, V203, P1651, DOI 10.1084/jem.20051848
   Sureban SM, 2014, CANCER LETT, V351, P151, DOI 10.1016/j.canlet.2014.05.011
   Susek KH, 2018, FRONT IMMUNOL, V9, P0, DOI 10.3389/fimmu.2018.02159
   TANABE O, 1988, J IMMUNOL, V141, P3875
   Tao LL, 2017, ONCOL LETT, V14, P2611, DOI 10.3892/ol.2017.6497
   The M, 2016, J AM SOC MASS SPECTR, V27, P1719, DOI 10.1007/s13361-016-1460-7
   Tusa I, 2018, STEM CELL REP, V11, P929, DOI 10.1016/j.stemcr.2018.08.016
   Tusa I, 2018, ONCOGENE, V37, P0, DOI 10.1038/s41388-018-0164-9
   Tyanova S, 2016, NAT PROTOC, V11, P2301, DOI 10.1038/nprot.2016.136
   Vinay DS, 2015, SEMIN CANCER BIOL, V35, PS185, DOI 10.1016/j.semcancer.2015.03.004
   Whiteside TL, 2008, ONCOGENE, V27, P5904, DOI 10.1038/onc.2008.271
   Wilhelmsen K, 2015, SCI SIGNAL, V8, P0, DOI 10.1126/scisignal.aaa3206
   Wilhelmsen K, 2012, J BIOL CHEM, V287, P26478, DOI 10.1074/jbc.M112.359489
   Yang QK, 2010, CANCER CELL, V18, P258, DOI 10.1016/j.ccr.2010.08.008
   Yu CE, 2019, FRONT IMMUNOL, V10, P0, DOI 10.3389/fimmu.2019.00990
   Yuan M, 2016, J IMMUNOL RES, V2016, P0, DOI 10.1155/2016/6530410
   Zhang XP, 2017, ONCOL LETT, V14, P8183, DOI 10.3892/ol.2017.7253
NR 79
TC 8
Z9 8
U1 0
U2 6
PU SPRINGERNATURE
PI LONDON
PA CAMPUS, 4 CRINAN ST, LONDON, N1 9XW, ENGLAND
SN 2041-4889
EI 
J9 CELL DEATH DIS
JI Cell Death Dis.
PD OCT 20
PY 2021
VL 12
IS 11
BP 
EP 
DI 10.1038/s41419-021-04257-8
PG 14
WC Cell Biology
SC Cell Biology
GA WK0DR
UT WOS:000709405900005
PM 34671021
DA 2023-09-23
ER

PT J
AU Korbecki, J
   Bajdak-Rusinek, K
   Kupnicka, P
   Kapczuk, P
   Siminska, D
   Chlubek, D
   Baranowska-Bosiacka, I
AF Korbecki, Jan
   Bajdak-Rusinek, Karolina
   Kupnicka, Patrycja
   Kapczuk, Patrycja
   Siminska, Donata
   Chlubek, Dariusz
   Baranowska-Bosiacka, Irena
TI The Role of CXCL16 in the Pathogenesis of Cancer and Other Diseases
SO INTERNATIONAL JOURNAL OF MOLECULAR SCIENCES
LA English
DT Review
DE CXCL16; CXCR6; cancer; tumor; NKT cells; SR-PSOX; ADAM10; tumor microenvironment; inflammation
ID mesenchymal stem-cells; chemokine ligand 16; scavenger receptor; prostate-cancer; colorectal-cancer; gastric-cancer; cutting edge; sr-psox; nasopharyngeal carcinoma; tumor microenvironment
AB CXCL16 is a chemotactic cytokine belonging to the alpha-chemokine subfamily. It plays a significant role in the progression of cancer, as well as the course of atherosclerosis, renal fibrosis, and non-alcoholic fatty liver disease (NAFLD). Since there has been no review paper discussing the importance of this chemokine in various diseases, we have collected all available knowledge about CXCL16 in this review. In the first part of the paper, we discuss background information about CXCL16 and its receptor, CXCR6. Next, we focus on the importance of CXCL16 in a variety of diseases, with an emphasis on cancer. We discuss the role of CXCL16 in tumor cell proliferation, migration, invasion, and metastasis. Next, we describe the role of CXCL16 in the tumor microenvironment, including involvement in angiogenesis, and its significance in tumor-associated cells (cancer associated fibroblasts (CAF), microglia, tumor-associated macrophages (TAM), tumor-associated neutrophils (TAN), mesenchymal stem cells (MSC), myeloid suppressor cells (MDSC), and regulatory T cells (T-reg)). Finally, we focus on the antitumor properties of CXCL16, which are mainly caused by natural killer T (NKT) cells. At the end of the article, we summarize the importance of CXCL16 in cancer therapy.
C1 [Korbecki, Jan; Kupnicka, Patrycja; Kapczuk, Patrycja; Siminska, Donata; Chlubek, Dariusz; Baranowska-Bosiacka, Irena] Pomeranian Med Univ, Dept Biochem & Med Chem, Powstancow Wielkopolskich 72 Av, PL-70111 Szczecin, Poland.
   [Bajdak-Rusinek, Karolina] Med Univ Silesia, Sch Med Katowice, Dept Med Genet, Medykow 18, PL-40752 Katowice, Poland.
C3 Pomeranian Medical University; Medical University Silesia
RP Baranowska-Bosiacka, I (通讯作者)，Pomeranian Med Univ, Dept Biochem & Med Chem, Powstancow Wielkopolskich 72 Av, PL-70111 Szczecin, Poland.
EM jan.korbecki@onet.eu; kbajdak-rusinek@sum.edu.pl; patrycjakupnicka@o2.pl; patrycja.kapczuk@pum.edu.pl; d.siminska391@gmail.com; dchlubek@pum.edu.pl; ika@pum.edu.pl
FU statutory budget of the Department of Biochemistry and Medical Chemistry Pomeranian Medical University in Szczecin, Poland
CR AbdelMageed M, 2019, INT J MOL SCI, V20, P0, DOI 10.3390/ijms20225793
   Abel S, 2004, J IMMUNOL, V172, P6362, DOI 10.4049/jimmunol.172.10.6362
   Adamski V, 2020, ONCOGENE, V39, P4421, DOI 10.1038/s41388-020-1302-8
   Adamski V, 2017, INT J MOL SCI, V18, P0, DOI 10.3390/ijms18071468
   Airoldi I, 2008, CANCER IMMUNOL IMMUN, V57, P541, DOI 10.1007/s00262-007-0392-2
   Ajona D, 2018, AM J RESP CRIT CARE, V197, P1164, DOI 10.1164/rccm.201703-0660OC
   Allaoui R, 2016, NAT COMMUN, V7, P0, DOI 10.1038/ncomms13050
   Arora A, 2019, CANCER BIOL THER, V20, P1083, DOI 10.1080/15384047.2019.1599662
   Aslanian AM, 2006, CIRCULATION, V114, P583, DOI 10.1161/CIRCULATIONAHA.105.540583
   Behnan J, 2014, STEM CELLS, V32, P1110, DOI 10.1002/stem.1614
   Belotti D, 2003, CANCER RES, V63, P5224
   Blaak H, 2005, J VIROL, V79, P1686, DOI 10.1128/JVI.79.3.1686-1700.2005
   Borst O, 2012, CIRC RES, V111, P1297, DOI 10.1161/CIRCRESAHA.112.276444
   Cai H, 2017, ONCOIMMUNOLOGY, V6, P0, DOI 10.1080/2162402X.2017.1333213
   Cerami E, 2012, CANCER DISCOV, V2, P401, DOI 10.1158/2159-8290.CD-12-0095
   Chalabi-Dchar M, 2015, GASTROENTEROLOGY, V148, P1452, DOI 10.1053/j.gastro.2015.02.009
   Chandrasekar B, 2004, J BIOL CHEM, V279, P3188, DOI 10.1074/jbc.M311660200
   Chang Y, 2017, UROL ONCOL-SEMIN ORI, V35, P0, DOI 10.1016/j.urolonc.2017.08.019
   Chanmee T, 2014, CANCERS, V6, P1670, DOI 10.3390/cancers6031670
   Chaturvedi P, 2014, P NATL ACAD SCI USA, V111, PE2120, DOI 10.1073/pnas.1406655111
   Chen G, 2011, J AM SOC NEPHROL, V22, P1876, DOI 10.1681/ASN.2010080881
   Chen ZH, 2019, CANCER MANAG RES, V11, P4691, DOI 10.2147/CMAR.S197354
   Cho SW, 2016, ENDOCR-RELAT CANCER, V23, P113, DOI 10.1530/ERC-15-0196
   Chung B, 2017, NPJ BREAST CANCER, V3, P0, DOI 10.1038/s41523-017-0008-8
   Cui N, 2017, PROG MOL BIOL TRANSL, V147, P1, DOI 10.1016/bs.pmbts.2017.02.005
   Cullen R, 2009, J IMMUNOL, V183, P5807, DOI 10.4049/jimmunol.0803520
   Darash-Yahana M, 2009, PLOS ONE, V4, P0, DOI 10.1371/journal.pone.0006695
   Del Prete A, 2011, BIOCHEM MEDICA, V21, P264
   Deng HK, 1997, NATURE, V388, P296, DOI 10.1038/40894
   Duggal P, 2003, GENES IMMUN, V4, P245, DOI 10.1038/sj.gene.6363950
   Elemam NM, 2019, CANCER IMMUNOL IMMUN, V68, P883, DOI 10.1007/s00262-019-02319-7
   Fang YY, 2014, MEDIAT INFLAMM, V2014, P0, DOI 10.1155/2014/478641
   Fong AM, 2000, J BIOL CHEM, V275, P3781, DOI 10.1074/jbc.275.6.3781
   Gaida MM, 2008, CLIN EXP IMMUNOL, V154, P216, DOI 10.1111/j.1365-2249.2008.03745.x
   Galkina E, 2007, CIRCULATION, V116, P1801, DOI 10.1161/CIRCULATIONAHA.106.678474
   Gao JJ, 2013, SCI SIGNAL, V6, P0, DOI 10.1126/scisignal.2004088
   Gao Q, 2012, CANCER RES, V72, P3546, DOI 10.1158/0008-5472.CAN-11-4032
   Gieniec KA, 2019, BRIT J CANCER, V121, P293, DOI 10.1038/s41416-019-0509-3
   Gillard-Bocquet M, 2013, FRONT IMMUNOL, V4, P0, DOI 10.3389/fimmu.2013.00019
   Gooden MJM, 2014, BRIT J CANCER, V110, P1535, DOI 10.1038/bjc.2014.55
   Grujic M, 2017, ONCOTARGET, V8, P25066, DOI 10.18632/oncotarget.15339
   Guo HJ, 2019, MOL CARCINOGEN, V58, P1886, DOI 10.1002/mc.23082
   Guo Li, 2011, CHIN J CANCER, V30, P336
   Gutwein P, 2009, AM J PATHOL, V174, P2061, DOI 10.2353/ajpath.2009.080960
   Gutwein P, 2009, EUR J CANCER, V45, P478, DOI 10.1016/j.ejca.2008.10.023
   Ha HK, 2011, MOL MED REP, V4, P419, DOI 10.3892/mmr.2011.446
   Do HTT, 2020, CANCERS, V12, P0, DOI 10.3390/cancers12020287
   Hald SM, 2015, BMC CANCER, V15, P0, DOI 10.1186/s12885-015-1446-z
   Hambardzumyan D, 2016, NAT NEUROSCI, V19, P20, DOI 10.1038/nn.4185
   Han FC, 2014, BIOCHEM BIOPH RES CO, V443, P1218, DOI 10.1016/j.bbrc.2013.12.117
   Hattermann K, 2008, MOL CELL NEUROSCI, V39, P133, DOI 10.1016/j.mcn.2008.03.009
   Hattermann K, 2016, CELL COMMUN SIGNAL, V14, P0, DOI 10.1186/s12964-016-0149-7
   Hattermann K, 2016, ELIFE, V5, P0, DOI 10.7554/eLife.10820
   Hattermann K, 2014, ONCOL REP, V32, P270, DOI 10.3892/or.2014.3214
   Hattermann K, 2013, J NEUROIMMUNOL, V260, P47, DOI 10.1016/j.jneuroim.2013.04.006
   Hawinkels LJAC, 2008, EUR J CANCER, V44, P1904, DOI 10.1016/j.ejca.2008.06.031
   Heidemann J, 2003, J BIOL CHEM, V278, P8508, DOI 10.1074/jbc.M208231200
   Held-Feindt J, 2008, GLIA, V56, P764, DOI 10.1002/glia.20651
   Hinshaw DC, 2019, CANCER RES, V79, P4557, DOI 10.1158/0008-5472.CAN-18-3962
   Hofnagel O, 2011, ATHEROSCLEROSIS, V217, P371, DOI 10.1016/j.atherosclerosis.2011.04.021
   Hojo S, 2007, CANCER RES, V67, P4725, DOI 10.1158/0008-5472.CAN-06-3424
   Hong L, 2018, PATHOL RES PRACT, V214, P1345, DOI 10.1016/j.prp.2018.07.009
   Hu WD, 2008, CANCER SCI, V99, P1362, DOI 10.1111/j.1349-7006.2008.00833.x
   Hu WD, 2014, PLOS ONE, V9, P0, DOI 10.1371/journal.pone.0099056
   Hua H, 2011, CELL MOL LIFE SCI, V68, P3853, DOI 10.1007/s00018-011-0763-x
   Huang GC, 2016, SCI REP-UK, V6, P0, DOI 10.1038/srep27152
   Huang Y, 2013, CHIN J CANCER, V32, P289, DOI 10.5732/cjc.012.10063
   Hughes CE, 2018, FEBS J, V285, P2944, DOI 10.1111/febs.14466
   Ikeda T, 2020, CANCER SCI, V111, P1254, DOI 10.1111/cas.14339
   Isozaki T, 2013, ARTHRITIS RHEUM-US, V65, P1736, DOI 10.1002/art.37981
   Jiang LN, 2018, J CLIN ENDOCR METAB, V103, P3974, DOI 10.1210/jc.2018-00762
   Jiang XF, 2005, J IMMUNOL, V175, P2051, DOI 10.4049/jimmunol.175.4.2051
   Jin JJ, 2017, ONCOL REP, V37, P3279, DOI 10.3892/or.2017.5598
   Jung YH, 2013, NAT COMMUN, V4, P0, DOI 10.1038/ncomms2766
   Kapur N, 2019, CANCER LETT, V454, P1, DOI 10.1016/j.canlet.2019.04.001
   Karakasheva TA, 2015, CANCER RES, V75, P4074, DOI 10.1158/0008-5472.CAN-14-3639
   Ke CW, 2017, ONCOL LETT, V13, P4661, DOI 10.3892/ol.2017.6088
   Kee JY, 2014, BMC CANCER, V14, P0, DOI 10.1186/1471-2407-14-949
   Kee JY, 2013, ONCOL REP, V29, P975, DOI 10.3892/or.2012.2185
   Kim CH, 2001, J CLIN INVEST, V107, P595, DOI 10.1172/JCI11902
   Kim MJ, 2019, SCI REP-UK, V9, P0, DOI 10.1038/s41598-019-49613-z
   Kodelja V, 1998, J IMMUNOL, V160, P1411
   Koenen A, 2017, PLOS ONE, V12, P0, DOI 10.1371/journal.pone.0173486
   Krawczyk KM, 2017, LAB INVEST, V97, P1296, DOI 10.1038/labinvest.2017.78
   Kumar V, 2016, TRENDS IMMUNOL, V37, P208, DOI 10.1016/j.it.2016.01.004
   Landro L, 2009, EUR J CLIN INVEST, V39, P1017, DOI 10.1111/j.1365-2362.2009.02207.x
   Lang K, 2017, ONCOTARGET, V8, P104946, DOI 10.18632/oncotarget.20737
   Lee HS, 2014, NUTR CANCER, V66, P938, DOI 10.1080/01635581.2014.922202
   Lee J, 2019, CANCER IMMUNOL RES, V7, P219, DOI 10.1158/2326-6066.CIR-18-0317
   Lee JT, 2013, ONCOL LETT, V5, P229, DOI 10.3892/ol.2012.976
   Lepore F, 2018, FRONT IMMUNOL, V9, P0, DOI 10.3389/fimmu.2018.02750
   Li G, 2013, ONCOL REP, V29, P563, DOI 10.3892/or.2012.2164
   Li Y, 2015, INT J IMMUNOPATH PH, V28, P194, DOI 10.1177/0394632015584502
   Liang H, 2016, ONCOTARGET, V7, P31652, DOI 10.18632/oncotarget.9386
   Liang K, 2018, MED SCI MONITOR, V24, P405, DOI 10.12659/MSM.906230
   Liao F, 1997, J EXP MED, V185, P2015, DOI 10.1084/jem.185.11.2015
   Liepelt A, 2019, BBA-MOL BASIS DIS, V1865, P391, DOI 10.1016/j.bbadis.2018.11.020
   Limou S, 2010, J INFECT DIS, V202, P908, DOI 10.1086/655782
   Lin SS, 2009, CANCER LETT, V279, P108, DOI 10.1016/j.canlet.2009.01.029
   Liu F, 2013, ONCOL REP, V30, P783, DOI 10.3892/or.2013.2522
   Lu Y, 2008, MOL CANCER RES, V6, P546, DOI 10.1158/1541-7786.MCR-07-0277
   Ludwig A, 2005, J NEUROCHEM, V93, P1293, DOI 10.1111/j.1471-4159.2005.03123.x
   Ma C, 2018, SCIENCE, V360, P0, DOI 10.1126/science.aan5931
   Ma KL, 2018, AM J TRANSL RES, V10, P1802
   Ma YS, 2017, CELL IMMUNOL, V311, P80, DOI 10.1016/j.cellimm.2016.11.001
   Ma ZZ, 2020, INT IMMUNOPHARMACOL, V81, P0, DOI 10.1016/j.intimp.2019.106035
   Mandai Y, 2013, PLOS ONE, V8, P0, DOI 10.1371/journal.pone.0065488
   Matloubian M, 2000, NAT IMMUNOL, V1, P298, DOI 10.1038/79738
   Matsumura S, 2008, J IMMUNOL, V181, P3099, DOI 10.4049/jimmunol.181.5.3099
   Matsumura S, 2010, RADIAT RES, V173, P418, DOI 10.1667/RR1860.1
   Matsushita K, 2012, ANN SURG ONCOL, V19, PS518, DOI 10.1245/s10434-011-1993-8
   Minami M, 2001, ANN NY ACAD SCI, V947, P373
   Mir H, 2019, SCI REP-UK, V9, P0, DOI 10.1038/s41598-019-38766-6
   Mir H, 2015, ONCOTARGET, V6, P9985, DOI 10.18632/oncotarget.3194
   Morris MR, 2008, BRIT J CANCER, V98, P496, DOI 10.1038/sj.bjc.6604180
   Mossanen JC, 2019, GASTROENTEROLOGY, V156, P1877, DOI 10.1053/j.gastro.2019.01.247
   Na KY, 2014, HUM PATHOL, V45, P753, DOI 10.1016/j.humpath.2013.09.017
   Nakayama T, 2003, J IMMUNOL, V170, P1136, DOI 10.4049/jimmunol.170.3.1136
   Ohue Y, 2019, CANCER SCI, V110, P2080, DOI 10.1111/cas.14069
   Oldham KA, 2012, EUR UROL, V61, P385, DOI 10.1016/j.eururo.2011.10.035
   Ou DL, 2006, J PATHOL, V210, P363, DOI 10.1002/path.2053
   Ouaguia L, 2019, CELLS-BASEL, V8, P0, DOI 10.3390/cells8101296
   Parsonage G, 2012, AM J PATHOL, V180, P1215, DOI 10.1016/j.ajpath.2011.11.032
   Passam AM, 2007, AIDS RES HUM RETROV, V23, P1026, DOI 10.1089/aid.2006.0248
   Peddibhotla S, 2020, BIOORG MED CHEM LETT, V30, P0, DOI 10.1016/j.bmcl.2019.126899
   Peng YM, 2019, REPROD SCI, V26, P420, DOI 10.1177/1933719118776797
   Picton ACP, 2017, CLIN IMMUNOL, V180, P69, DOI 10.1016/j.clim.2017.04.006
   Richardsen E, 2015, AM J PATHOL, V185, P2722, DOI 10.1016/j.ajpath.2015.06.013
   Roviello G, 2017, EUR J CANCER, V75, P245, DOI 10.1016/j.ejca.2017.01.026
   Sato T, 2005, J IMMUNOL, V174, P277, DOI 10.4049/jimmunol.174.1.277
   Satoh-Takayama N, 2014, IMMUNITY, V41, P776, DOI 10.1016/j.immuni.2014.10.007
   SCHALL TJ, 1988, J IMMUNOL, V141, P1018
   Schramme A, 2008, BIOCHEM BIOPH RES CO, V370, P311, DOI 10.1016/j.bbrc.2008.03.088
   Schulte A, 2007, BIOCHEM BIOPH RES CO, V358, P233, DOI 10.1016/j.bbrc.2007.04.100
   Seidl H, 2007, HUM PATHOL, V38, P768, DOI 10.1016/j.humpath.2006.11.013
   Sellerio AL, 2015, SCI REP-UK, V5, P0, DOI 10.1038/srep15464
   Sharma Ira, 2017, ASIAN PAC J CANCER PREV, V18, P1307
   Sharron M, 2000, BLOOD, V96, P41, DOI 10.1182/blood.V96.1.41.013k53_41_49
   Shaul ME, 2019, NAT REV CLIN ONCOL, V16, P601, DOI 10.1038/s41571-019-0222-4
   Shibata Y, 2020, THORAC CANCER, V11, P1258, DOI 10.1111/1759-7714.13387
   Shimaoka T, 2003, J IMMUNOL, V171, P1647, DOI 10.4049/jimmunol.171.4.1647
   Shimaoka T, 2000, J BIOL CHEM, V275, P40663, DOI 10.1074/jbc.C000761200
   Shimaoka T, 2004, J LEUKOCYTE BIOL, V75, P267, DOI 10.1189/jlb.1003465
   Shimaoka T, 2007, J IMMUNOL, V179, P8172, DOI 10.4049/jimmunol.179.12.8172
   Singh R, 2016, ONCOTARGET, V7, P7343, DOI 10.18632/oncotarget.6944
   Singh SP, 2015, MOL PHARMACOL, V88, P894, DOI 10.1124/mol.115.099960
   Sun JJ, 2016, CELL PHYSIOL BIOCHEM, V38, P777, DOI 10.1159/000443033
   Tabata S, 2005, J LEUKOCYTE BIOL, V77, P777, DOI 10.1189/jlb.1204733
   Taghizadeh R, 2010, PLOS ONE, V5, P0, DOI 10.1371/journal.pone.0015183
   Takiguchi G, 2016, CANCER SCI, V107, P290, DOI 10.1111/cas.12871
   Terabe M, 2018, FRONT IMMUNOL, V9, P0, DOI 10.3389/fimmu.2018.01838
   Tohyama M, 2007, INT IMMUNOL, V19, P1095, DOI 10.1093/intimm/dxm083
   Uhlen M, 2017, SCIENCE, V357, P660, DOI 10.1126/science.aan2507
   Uhlen M, 2015, SCIENCE, V347, P0, DOI 10.1126/science.1260419
   Unutmaz D, 2000, J IMMUNOL, V165, P3284, DOI 10.4049/jimmunol.165.6.3284
   Uza N, 2011, GUT, V60, P1494, DOI 10.1136/gut.2010.221879
   van der Voort R, 2010, J LEUKOCYTE BIOL, V87, P1029, DOI 10.1189/jlb.0709482
   Veinotte L, 2016, ONCOIMMUNOLOGY, V5, P0, DOI 10.1080/2162402X.2016.1160979
   Wagsater D, 2004, ANTICANCER RES, V24, P3711
   Wagsater D, 2004, BIOCHEM BIOPH RES CO, V325, P1187, DOI 10.1016/j.bbrc.2004.10.160
   Wagsater D, 2004, INT J MOL MED, V14, P65
   Wang JH, 2008, CANCER RES, V68, P10367, DOI 10.1158/0008-5472.CAN-08-2780
   Wang J, 2018, CANCER MANAG RES, V10, P6641, DOI 10.2147/CMAR.S183043
   Wang XQ, 2018, CELL MOL IMMUNOL, V15, P1038, DOI 10.1038/s41423-018-0019-x
   Wang YH, 2013, J EXP CLIN CANC RES, V32, P0, DOI 10.1186/1756-9966-32-51
   Wang ZL, 2020, ONCOTARGETS THER, V13, P1037, DOI 10.2147/OTT.S213168
   Wehr A, 2014, PLOS ONE, V9, P0, DOI 10.1371/journal.pone.0112327
   Wehr A, 2013, J IMMUNOL, V190, P5226, DOI 10.4049/jimmunol.1202909
   Wente MN, 2008, INT J ONCOL, V33, P297, DOI 10.3892/ijo_00000009
   Wilbanks A, 2001, J IMMUNOL, V166, P5145, DOI 10.4049/jimmunol.166.8.5145
   Wu QY, 2020, ONCOL LETT, V20, P0, DOI 10.3892/ol.2020.11877
   Xia YF, 2014, KIDNEY INT, V86, P327, DOI 10.1038/ki.2014.64
   Xiao G, 2015, ONCOTARGET, V6, P14165, DOI 10.18632/oncotarget.3690
   Xiao Q, 2019, INT IMMUNOPHARMACOL, V69, P143, DOI 10.1016/j.intimp.2019.01.011
   Xiao YS, 2013, PLOS ONE, V8, P0, DOI 10.1371/journal.pone.0070345
   Xiao ZY, 2013, ADV EXP MED BIOL, V765, P335, DOI 10.1007/978-1-4614-4989-8_47
   Xing YN, 2016, ONCOTARGETS THER, V9, P0, DOI 10.2147/OTT.S105245
   Xing YN, 2012, HUM PATHOL, V43, P2299, DOI 10.1016/j.humpath.2011.08.027
   Xu HB, 2005, INFECT IMMUN, V73, P4007, DOI 10.1128/IAI.73.7.4007-4016.2005
   Xu HB, 2005, WORLD J GASTROENTERO, V11, P4979, DOI 10.3748/wjg.v11.i32.4979
   Xu JM, 2014, INT J IMMUNOPATH PH, V27, P553, DOI 10.1177/039463201402700411
   Xuan WJ, 2015, J LEUKOCYTE BIOL, V97, P61, DOI 10.1189/jlb.1A0314-170R
   Yang H, 2019, CELL BIOL INT, V43, P863, DOI 10.1002/cbin.11154
   Ye LY, 2016, CANCER RES, V76, P818, DOI 10.1158/0008-5472.CAN-15-0977
   Yoon MS, 2016, CYTOTHERAPY, V18, P1532, DOI 10.1016/j.jcyt.2016.08.006
   Yu XW, 2016, ONCOL REP, V35, P1557, DOI 10.3892/or.2015.4520
   Zhang F, 2015, TUMOR BIOL, V36, P2041, DOI 10.1007/s13277-014-2811-2
   Zhang W, 2018, EBIOMEDICINE, V27, P40, DOI 10.1016/j.ebiom.2017.11.031
   Zhang YJ, 2001, AIDS RES HUM RETROV, V17, P217, DOI 10.1089/088922201750063133
   Zhao WX, 2015, INT IMMUNOPHARMACOL, V26, P314, DOI 10.1016/j.intimp.2015.04.010
   Zhu Y, 2018, CANCER SCI, V109, P710, DOI 10.1111/cas.13487
   Zhu Y, 2015, TUMOR BIOL, V36, P8811, DOI 10.1007/s13277-015-3595-8
   Zhuge X, 2005, BIOCHEM BIOPH RES CO, V331, P1295, DOI 10.1016/j.bbrc.2005.03.200
NR 193
TC 42
Z9 45
U1 7
U2 25
PU MDPI
PI BASEL
PA ST ALBAN-ANLAGE 66, CH-4052 BASEL, SWITZERLAND
SN 
EI 1422-0067
J9 INT J MOL SCI
JI Int. J. Mol. Sci.
PD APR 15
PY 2021
VL 22
IS 7
BP 
EP 
DI 10.3390/ijms22073490
PG 27
WC Biochemistry & Molecular Biology; Chemistry, Multidisciplinary
SC Biochemistry & Molecular Biology; Chemistry
GA RL0NT
UT WOS:000638681800001
PM 33800554
DA 2023-09-23
ER

PT J
AU Rajthala, S
   Min, AJ
   Parajuli, H
   Debnath, KC
   Ljokjel, B
   Hoven, KM
   Kvalheim, A
   Lybak, S
   Neppelberg, E
   Vintermyr, OK
   Johannessen, AC
   Sapkota, D
   Costea, DE
AF Rajthala, Saroj
   Min, Anjie
   Parajuli, Himalaya
   Debnath, Kala Chand
   Ljokjel, Borghild
   Hoven, Kristin Marie
   Kvalheim, Arild
   Lybak, Stein
   Neppelberg, Evelyn
   Vintermyr, Olav Karsten
   Johannessen, Anne Christine
   Sapkota, Dipak
   Costea, Daniela Elena
TI Profiling and Functional Analysis of microRNA Deregulation in Cancer-Associated Fibroblasts in Oral Squamous Cell Carcinoma Depicts an Anti-Invasive Role of microRNA-204 via Regulation of Their Motility
SO INTERNATIONAL JOURNAL OF MOLECULAR SCIENCES
LA English
DT Article
DE oral squamous cell carcinoma; miR-204; fibroblasts; tumor stroma; ITGA11
ID neck-cancer; small rnas; head; expression; gene; prediction; migration; survival; integrin; stroma
AB Background: Knowledge on the role of miR changes in tumor stroma for cancer progression is limited. This study aimed to investigate the role of miR dysregulation in cancer-associated fibroblasts (CAFs) in oral squamous cell carcinoma (OSCC). Methodology: CAF and normal oral fibroblasts (NOFs) were isolated from biopsies of OSCC patients and healthy individuals after informed consent and grown in 3D collagen gels. Total RNA was extracted. Global miR expression was profiled using Illumina version 2 panels. The functional impact of altered miR-204 expression in fibroblasts on their phenotype and molecular profile was investigated using mimics and inhibitors of miR-204. Further, the impact of miR-204 expression in fibroblasts on invasion of adjacent OSCC cells was assessed in 3D-organotypic co-cultures. Results: Unsupervised hierarchical clustering for global miR expression resulted in separate clusters for CAF and NOF. SAM analysis identified differential expression of twelve miRs between CAF and NOF. Modulation of miR-204 expression did not affect fibroblast cell proliferation, but resulted in changes in the motility phenotype, expression of various motility-related molecules, and invasion of the adjacent OSCC cells. 3 ' UTR miR target reporter assay showed ITGA11 to be a direct target of miR-204. Conclusions: This study identifies differentially expressed miRs in stromal fibroblasts of OSCC lesions compared with normal oral mucosa and it reveals that one of the significantly downregulated miRs in CAF, miR-204, has a tumor-suppressive function through inhibition of fibroblast migration by modulating the expression of several different molecules in addition to directly targeting ITGA11.
C1 [Rajthala, Saroj; Min, Anjie; Parajuli, Himalaya; Debnath, Kala Chand; Vintermyr, Olav Karsten; Johannessen, Anne Christine; Costea, Daniela Elena] Univ Bergen, Fac Med, Dept Clin Med, Gade Lab Pathol, N-5020 Bergen, Norway.
   [Rajthala, Saroj; Parajuli, Himalaya; Debnath, Kala Chand; Johannessen, Anne Christine; Costea, Daniela Elena] Univ Bergen, Fac Med, Ctr Canc Biomarkers CCBIO, N-5020 Bergen, Norway.
   [Min, Anjie] Cent South Univ, Xiangya Hosp, Dept Oral Maxillofacial Surg, Changsha 410008, Peoples R China.
   [Ljokjel, Borghild; Hoven, Kristin Marie; Lybak, Stein; Neppelberg, Evelyn] Haukeland Hosp, Head & Neck Clin, N-5021 Bergen, Norway.
   [Kvalheim, Arild] Oral Surg Private Referral Practice Tannteam, N-5221 Nesttun, Norway.
   [Neppelberg, Evelyn] Univ Bergen, Inst Clin Dent, Dept Oral Surg, N-5020 Bergen, Norway.
   [Vintermyr, Olav Karsten; Johannessen, Anne Christine; Costea, Daniela Elena] Haukeland Hosp, Dept Pathol, N-5020 Bergen, Norway.
   [Sapkota, Dipak] Univ Oslo, Dept Oral Biol, N-0372 Oslo, Norway.
C3 University of Bergen; University of Bergen; Central South University; University of Bergen; Haukeland University Hospital; University of Bergen; University of Bergen; Haukeland University Hospital; University of Oslo
RP Costea, DE (通讯作者)，Univ Bergen, Fac Med, Dept Clin Med, Gade Lab Pathol, N-5020 Bergen, Norway.; Costea, DE (通讯作者)，Univ Bergen, Fac Med, Ctr Canc Biomarkers CCBIO, N-5020 Bergen, Norway.; Costea, DE (通讯作者)，Haukeland Hosp, Dept Pathol, N-5020 Bergen, Norway.
EM saroj.rajthala@uib.no; himalaya.parajuli@uib.no; ari-kval@online.no; stein.lybak@helse-bergen.no; evelyn.neppelberg@helse-bergen.no; dipak.sapkota@odont.uio.no; Daniela.costea@uib.no
FU Research Council of Norway [22325]; Western Norway Regional Health Authority (Helse Vest [911902/2013, 912260/2019]; Norwegian Centre for International Cooperation in Education [CPEA-LT-2016/10106]
CR Agarwal V, 2015, ELIFE, V4, P0, DOI 10.7554/eLife.05005
   Bao W, 2013, MOL CANCER, V12, P0, DOI 10.1186/1476-4598-12-155
   Bartel DP, 2004, CELL, V116, P281, DOI 10.1016/S0092-8674(04)00045-5
   Bennardo L, 2021, CURR ONCOL, V28, P2317, DOI 10.3390/curroncol28040213
   Biddle A, 2011, CANCER RES, V71, P5317, DOI 10.1158/0008-5472.CAN-11-1059
   Chattopadhyay E, 2016, SCI REP-UK, V6, P0, DOI 10.1038/srep32735
   Costea DE, 2013, CANCER RES, V73, P3888, DOI 10.1158/0008-5472.CAN-12-4150
   Negrete-Garcia MC, 2018, TOHOKU J EXP MED, V246, P107, DOI 10.1620/tjem.246.107
   Cukierman E, 2001, SCIENCE, V294, P1708, DOI 10.1126/science.1064829
   Daly AJ, 2008, ORAL ONCOL, V44, P646, DOI 10.1016/j.oraloncology.2007.08.012
   Dobrossy L, 2005, CANCER METAST REV, V24, P9, DOI 10.1007/s10555-005-5044-4
   Doldi V, 2015, ONCOTARGET, V6, P31441, DOI 10.18632/oncotarget.5056
   Dourado MR, 2018, J ORAL PATHOL MED, V47, P121, DOI 10.1111/jop.12651
   Du M, 2020, J DENT RES, V99, P143, DOI 10.1177/0022034519894963
   Dysvik B, 2001, BIOINFORMATICS, V17, P369, DOI 10.1093/bioinformatics/17.4.369
   Ferlay J, 2019, INT J CANCER, V144, P1941, DOI 10.1002/ijc.31937
   Fidler IJ, 2003, NAT REV CANCER, V3, P453, DOI 10.1038/nrc1098
   Fujii N, 2012, J ORAL PATHOL MED, V41, P444, DOI 10.1111/j.1600-0714.2012.01127.x
   Gaggioli C, 2007, NAT CELL BIOL, V9, P1392, DOI 10.1038/ncb1658
   Ganci F, 2017, MODERN PATHOL, V30, P1387, DOI 10.1038/modpathol.2017.62
   Hanahan D, 2011, CELL, V144, P646, DOI 10.1016/j.cell.2011.02.013
   Hong BS, 2019, CANCER RES, V79, P1520, DOI 10.1158/0008-5472.CAN-18-0891
   Imam JS, 2012, PLOS ONE, V7, P0, DOI 10.1371/journal.pone.0052397
   Karnov KKS, 2017, ACTA ONCOL, V56, P1204, DOI 10.1080/0284186X.2017.1307516
   Katoh K, 2020, CELLS-BASEL, V9, P0, DOI 10.3390/cells9010192
   Kawashiri S, 2009, HEAD NECK-J SCI SPEC, V31, P1346, DOI 10.1002/hed.21097
   Kellermann MG, 2007, HISTOPATHOLOGY, V51, P849, DOI 10.1111/j.1365-2559.2007.02873.x
   Kent WJ, 2002, GENOME RES, V12, P996, DOI 10.1101/gr.229102
   Lee RC, 2001, SCIENCE, V294, P862, DOI 10.1126/science.1065329
   LEE RC, 1993, CELL, V75, P843, DOI 10.1016/0092-8674(93)90529-Y
   Locke M, 2005, CANCER RES, V65, P8944, DOI 10.1158/0008-5472.CAN-05-0931
   Malik UU, 2016, ARCH ORAL BIOL, V63, P53, DOI 10.1016/j.archoralbio.2015.11.017
   Marsh D, 2011, J PATHOL, V223, P470, DOI 10.1002/path.2830
   Min AJ, 2015, BIOMED RES INT, V2015, P0, DOI 10.1155/2015/186904
   Parajuli H, 2017, J ORAL PATHOL MED, V46, P267, DOI 10.1111/jop.12493
   Pentangelo G, 2021, MEDICINA-LITHUANIA, V57, P0, DOI 10.3390/medicina57060563
   Ragin CCR, 2007, INT J CANCER, V121, P1813, DOI 10.1002/ijc.22851
   Rajthala S, 2021, CANCERS, V13, P0, DOI 10.3390/cancers13061307
   Sacconi A, 2012, CELL DEATH DIS, V3, P0, DOI 10.1038/cddis.2012.160
   Sahai E, 2020, NAT REV CANCER, V20, P174, DOI 10.1038/s41568-019-0238-1
   Schneider A, 2018, SCI REP-UK, V8, P0, DOI 10.1038/s41598-017-18945-z
   Sethi N, 2014, EUR J CANCER, V50, P2619, DOI 10.1016/j.ejca.2014.07.012
   Shen ZZ, 2017, ONCOTARGET, V8, P1290, DOI 10.18632/oncotarget.13609
   Stavrum Anne Kristin, 2008, CURR PROTOC BIOINFORMATICS, VChapter 7, P0, DOI 10.1002/0471250953.bi0703s21
   Tabor MP, 2001, CLIN CANCER RES, V7, P1523
   Tran N, 2010, HEAD NECK-J SCI SPEC, V32, P1099, DOI 10.1002/hed.21356
   Tsai SC, 2017, ONCOL REP, V38, P1613, DOI 10.3892/or.2017.5811
   Vejnar CE, 2012, NUCLEIC ACIDS RES, V40, P11673, DOI 10.1093/nar/gks901
   Velling T, 1999, J BIOL CHEM, V274, P25735, DOI 10.1074/jbc.274.36.25735
   Vlachos IS, 2015, NUCLEIC ACIDS RES, V43, PD153, DOI 10.1093/nar/gku1215
   WIGHTMAN B, 1993, CELL, V75, P855, DOI 10.1016/0092-8674(93)90530-4
   Wong N, 2015, NUCLEIC ACIDS RES, V43, PD146, DOI 10.1093/nar/gku1104
   Xia Y, 2014, FEBS LETT, V588, P3703, DOI 10.1016/j.febslet.2014.08.016
   Yang TS, 2014, FEBS LETT, V588, P2162, DOI 10.1016/j.febslet.2014.04.050
   Ying Z, 2013, CANCER RES, V73, P990, DOI 10.1158/0008-5472.CAN-12-2895
   Yu CC, 2016, ONCOTARGET, V7, P20180, DOI 10.18632/oncotarget.7745
   Zeltz C, 2019, CANCERS, V11, P0, DOI 10.3390/cancers11060765
   Zhang BH, 2007, DEV BIOL, V302, P1, DOI 10.1016/j.ydbio.2006.08.028
NR 58
TC 4
Z9 4
U1 1
U2 4
PU MDPI
PI BASEL
PA ST ALBAN-ANLAGE 66, CH-4052 BASEL, SWITZERLAND
SN 
EI 1422-0067
J9 INT J MOL SCI
JI Int. J. Mol. Sci.
PD NOV 15
PY 2021
VL 22
IS 21
BP 
EP 
DI 10.3390/ijms222111960
PG 18
WC Biochemistry & Molecular Biology; Chemistry, Multidisciplinary
SC Biochemistry & Molecular Biology; Chemistry
GA WX6OY
UT WOS:000718714200001
PM 34769388
DA 2023-09-23
ER

PT J
AU Sharbeen, G
   McCarroll, JA
   Akerman, A
   Kopecky, C
   Youkhana, J
   Kokkinos, J
   Holst, J
   Boyer, C
   Erkan, M
   Goldstein, D
   Timpson, P
   Cox, TR
   Pereira, BA
   Chitty, JL
   Fey, SK
   Najumudeen, AK
   Campbell, AD
   Sansom, OJ
   Ignacio, RMC
   Naim, S
   Liu, J
   Russia, N
   Lee, J
   Chou, A
   Johns, A
   Gill, AJ
   Gonzales-Aloy, E
   Gebski, V
   Guan, YF
   Pajic, M
   Turner, N
   Apte, MV
   Davis, TP
   Morton, JP
   Haghighi, KS
   Kasparian, J
   McLean, BJ
   Setargew, YF
   Phillips, PA
AF Sharbeen, George
   McCarroll, Joshua A.
   Akerman, Anouschka
   Kopecky, Chantal
   Youkhana, Janet
   Kokkinos, John
   Holst, Jeff
   Boyer, Cyrille
   Erkan, Mert
   Goldstein, David
   Timpson, Paul
   Cox, Thomas R.
   Pereira, Brooke A.
   Chitty, Jessica L.
   Fey, Sigrid K.
   Najumudeen, Arafath K.
   Campbell, Andrew D.
   Sansom, Owen J.
   Ignacio, Rosa Mistica C.
   Naim, Stephanie
   Liu, Jie
   Russia, Nelson
   Lee, Julia
   Chou, Angela
   Johns, Amber
   Gill, Anthony J.
   Gonzales-Aloy, Estrella
   Gebski, Val
   Guan, Yi Fang
   Pajic, Marina
   Turner, Nigel
   Apte, Minoti, V
   Davis, Thomas P.
   Morton, Jennifer P.
   Haghighi, Koroush S.
   Kasparian, Jorjina
   McLean, Benjamin J.
   Setargew, Yordanos F.
   Phillips, Phoebe A.
TI Cancer-Associated Fibroblasts in Pancreatic Ductal Adenocarcinoma Determine Response to SLC7A11 Inhibition
SO CANCER RESEARCH
LA English
DT Article
ID stellate cells; cystine/glutamate antiporter; growth; sulfasalazine; transporter; metabolism; xct; identification; metastasis; expression
AB Cancer-associated fibroblasts (CAF) are major contributors to pancreatic ductal adenocarcinoma (PDAC) progression through protumor signaling and the generation of fibrosis, the latter of which creates a physical barrier to drugs. CAF inhibition is thus an ideal component of any therapeutic approach for PDAC. SLC7A11 is a cystine transporter that has been identified as a potential therapeutic target in PDAC cells. However, no prior study has evaluated the role of SLC7A11 in PDAC tumor stroma and its prognostic significance. Here we show that high expression of SLC7A11 in human PDAC tumor stroma, but not tumor cells, is independently prognostic of poorer overall survival. Orthogonal approaches showed that PDAC-derived CAFs are highly dependent on SLC7A11 for cystine uptake and glutathione synthesis and that SLC7A11 inhibition significantly decreases CAF proliferation, reduces their resistance to oxidative stress, and inhibits their ability to remodel collagen and support PDAC cell growth. Importantly, specific ablation of SLC7A11 from the tumor compartment of transgenic mouse PDAC tumors did not affect tumor growth, suggesting the stroma can substantially influence PDAC tumor response to SLC7A11 inhibition. In a mouse orthotopic PDAC model utilizing human PDAC cells and CAFs, stable knockdown of SLC7A11 was required in both cell types to reduce tumor growth, metastatic spread, and intratumoral fibrosis, demonstrating the importance of targeting SLC7A11 in both compartments. Finally, treatment with a nanoparticle genesilencing drug against SLC7A11, developed by our laboratory, reduced PDAC tumor growth, incidence of metastases, CAF activation, and fibrosis in orthotopic PDAC tumors. Overall, these findings identify an important role of SLC7A11 in PDAC-derived CAFs in supporting tumor growth. Significance: This study demonstrates that SLC7A11 in PDAC stromal cells is important for the tumor-promoting activity of CAFs and validates a clinically translatable nanomedicine for therapeutic SLC7A11 inhibition in PDAC.
C1 [Sharbeen, George; Akerman, Anouschka; Kopecky, Chantal; Youkhana, Janet; Kokkinos, John; Goldstein, David; Ignacio, Rosa Mistica C.; Naim, Stephanie; Liu, Jie; Russia, Nelson; Lee, Julia; Gonzales-Aloy, Estrella; Kasparian, Jorjina; Phillips, Phoebe A.] Univ New South Wales Sydney, Pancreat Canc Translat Res Grp, Prince Wales Clin Sch, Sydney, NSW, Australia.
   [Sharbeen, George; Akerman, Anouschka; Kopecky, Chantal; Youkhana, Janet; Kokkinos, John; Goldstein, David; Ignacio, Rosa Mistica C.; Naim, Stephanie; Liu, Jie; Russia, Nelson; Lee, Julia; Gonzales-Aloy, Estrella; Kasparian, Jorjina; Phillips, Phoebe A.] Univ New South Wales Sydney, Lowy Canc Res Ctr, Sch Med Sci, Sydney, NSW, Australia.
   [McCarroll, Joshua A.] Univ New South Wales Sydney, Childrens Canc Inst, Lowy Canc Res Ctr, Sydney, NSW, Australia.
   [McCarroll, Joshua A.; Kokkinos, John; Boyer, Cyrille; Phillips, Phoebe A.] Univ New South Wales Sydney, Australian Ctr Nanomed, ARC Ctr Excellence Convergent Bionano Sci & Techn, Sydney, NSW, Australia.
   [McCarroll, Joshua A.] Univ New South Wales Sydney, Sch Womens & Childrens Hlth, Sydney, NSW, Australia.
   [Holst, Jeff; Guan, Yi Fang] Univ New South Wales Sydney, Lowy Canc Res Ctr, Prince Wales Clin Sch, Sydney, NSW, Australia.
   [Erkan, Mert] Koc Univ, Res Ctr Translat Med, Istanbul, Turkey.
   [Erkan, Mert] Koc Univ, Sch Med, Dept Surg, Istanbul, Turkey.
   [Goldstein, David; Haghighi, Koroush S.] Prince Wales Hosp, Prince Wales Clin Sch, Sydney, NSW, Australia.
   [Timpson, Paul; Cox, Thomas R.; Pereira, Brooke A.; Chitty, Jessica L.; Chou, Angela; Gill, Anthony J.; Pajic, Marina; McLean, Benjamin J.; Setargew, Yordanos F.] Garvan Inst Med Res, Sydney, NSW, Australia.
   [Timpson, Paul; Cox, Thomas R.; Pereira, Brooke A.; Chitty, Jessica L.; Chou, Angela; Gill, Anthony J.; Pajic, Marina; McLean, Benjamin J.; Setargew, Yordanos F.] Kinghorn Canc Ctr, Sydney, NSW, Australia.
   [Timpson, Paul; Cox, Thomas R.; Pereira, Brooke A.; Johns, Amber; Gill, Anthony J.; Pajic, Marina; Australian Pancreatic Canc Genome] Australian Pancreat Canc Genome Initiat APGI, Sydney, NSW, Australia.
   [Timpson, Paul; Cox, Thomas R.; Pereira, Brooke A.; Chitty, Jessica L.] Univ New South Wales Sydney, St Vincents Clin Sch, Sydney, NSW, Australia.
   [Fey, Sigrid K.; Najumudeen, Arafath K.; Campbell, Andrew D.; Sansom, Owen J.] Beatson Inst, Canc Res UK, Glasgow, Lanark, Scotland.
   [Chou, Angela] Univ Sydney, Royal North Shore Hosp, Dept Anat Pathol, Sydney, NSW, Australia.
   [Gill, Anthony J.] Univ Sydney, Royal North Shore Hosp, Kolling Inst Med Res, Canc Diag & Pathol Grp, Sydney, NSW, Australia.
   [Gebski, Val] Univ Sydney, NHMRC Clin Trials Ctr, Sydney, NSW, Australia.
   [Turner, Nigel] Univ New South Wales Sydney, Sch Med Sci, Sydney, NSW, Australia.
   [Apte, Minoti, V] Univ New South Wales, South Western Sydney Clin Sch, Pancreat Res Grp, Sydney, NSW, Australia.
   [Apte, Minoti, V] Ingham Inst Appl Med Res, Sydney, NSW, Australia.
   [Davis, Thomas P.] Univ Queensland, ARC Ctr Excellence Convergent Bionano Sci & Techn, Australian Inst Bioengn & Nanotechnol, Brisbane, Qld, Australia.
   [Morton, Jennifer P.] Univ Glasgow, Inst Canc Sci, Glasgow, Lanark, Scotland.
C3 University of New South Wales Sydney; University of New South Wales Sydney; University of New South Wales Sydney; Children's Cancer Institute; University of New South Wales Sydney; University of New South Wales Sydney; University of New South Wales Sydney; Koc University; Koc University; Garvan Institute of Medical Research; University of New South Wales Sydney; Beatson Institute; Cancer Research UK; Royal North Shore Hospital; University of Sydney; Royal North Shore Hospital; University of Sydney; Kolling Institute of Medical Research; University of Sydney; University of New South Wales Sydney; University of New South Wales Sydney; Ingham Institute for Applied Medical Research; University of Queensland; University of Glasgow
RP Phillips, PA (通讯作者)，Univ New South Wales Sydney, Pancreat Canc Translat Res Grp, Adult Canc Program, Lowy Canc Res Ctr, Sydney, NSW 2052, Australia.
EM p.phillips@unsw.edu.au
FU Avner Grant from PanKind, The Australian Pancreatic Cancer Foundation; NHMRC [APP2002707, CDF181166, CDF102, CDF171105, APP1144108]; Avner Grant from PanKind, The Australian Pancreatic Cancer Foundation (Avner Innovation Grant) [APCF0050618]; Cancer Institute NSW Innovation Grant [09/RFG/2-58, 2017/AWD002, APP1126736, APP1184840]; Translational Cancer Research Network; Australian Government Research Training Program Scholarship & UNSW Sydney Scientia PhD Scholarship; Cure Cancer Australia [APP1122758, UNSWR002, RSP-235-19/20]; Tour de Cure Pioneering Research Grant [RSP-255-19/20, RG210839, A17196, A21139, A25045]; Pancreatic Cancer UK Future Leaders Academy; NHRMC [APP1140125, APP1158590]; NHMRC Senior Research Fellowship [APP1136974, RG19-09]
CR Alonso V, 2009, REPROD TOXICOL, V27, P35, DOI 10.1016/j.reprotox.2008.10.007
   Apte MV, 1998, GUT, V43, P128, DOI 10.1136/gut.43.1.128
   Arensman MD, 2019, P NATL ACAD SCI USA, V116, P9533, DOI 10.1073/pnas.1814932116
   Bachem MG, 1998, GASTROENTEROLOGY, V115, P421, DOI 10.1016/S0016-5085(98)70209-4
   Badgley MA, 2020, SCIENCE, V368, P85, DOI 10.1126/science.aaw9872
   Bailey P, 2016, NATURE, V531, P47, DOI 10.1038/nature16965
   Banjac A, 2008, ONCOGENE, V27, P1618, DOI 10.1038/sj.onc.1210796
   Cazet AS, 2018, NAT COMMUN, V9, P0, DOI 10.1038/s41467-018-05220-6
   Chen RS, 2009, ONCOGENE, V28, P599, DOI 10.1038/onc.2008.414
   Chou A, 2018, GUT, V67, P2142, DOI 10.1136/gutjnl-2017-315144
   Conway JRW, 2017, SCI REP-UK, V7, P0, DOI 10.1038/s41598-017-17177-5
   Daher B, 2019, CANCER RES, V79, P3877, DOI 10.1158/0008-5472.CAN-18-3855
   Edfors F, 2018, NAT COMMUN, V9, P0, DOI 10.1038/s41467-018-06642-y
   Gout PW, 2001, LEUKEMIA, V15, P1633, DOI 10.1038/sj.leu.2402238
   Guan J, 2009, CANCER CHEMOTH PHARM, V64, P463, DOI 10.1007/s00280-008-0894-4
   Hingorani SR, 2005, CANCER CELL, V7, P469, DOI 10.1016/j.ccr.2005.04.023
   Hong OY, 2000, AM J PATHOL, V157, P1623, DOI 10.1016/S0002-9440(10)64800-6
   Huang Y, 2005, CANCER RES, V65, P7446, DOI 10.1158/0008-5472.CAN-04-4267
   ISHII T, 1981, J BIOL CHEM, V256, P2387
   Ji XM, 2018, ONCOGENE, V37, P5007, DOI 10.1038/s41388-018-0307-z
   Kokkinos J, 2021, SCI REP-UK, V11, P0, DOI 10.1038/s41598-021-81299-0
   Kshattry S, 2019, NPJ PRECIS ONCOL, V3, P0, DOI 10.1038/s41698-019-0088-z
   Lee JJ, 2014, P NATL ACAD SCI USA, V111, PE3091, DOI 10.1073/pnas.1411679111
   Lo M, 2008, BRIT J CANCER, V99, P464, DOI 10.1038/sj.bjc.6604485
   Lo M, 2010, CURR ONCOL, V17, P9
   Lyons SA, 2007, CANCER RES, V67, P9463, DOI 10.1158/0008-5472.CAN-07-2034
   Ma ZH, 2017, ONCOL REP, V38, P3019, DOI 10.3892/or.2017.5976
   Mackay GM, 2015, METHOD ENZYMOL, V561, P171, DOI 10.1016/bs.mie.2015.05.016
   Maurer C, 2019, GUT, V68, P1034, DOI 10.1136/gutjnl-2018-317706
   McCarroll JA, 2015, ONCOTARGET, V6, P2235, DOI 10.18632/oncotarget.2946
   McCarroll JA, 2014, FRONT PHYSIOL, V5, P0, DOI 10.3389/fphys.2014.00141
   Morton JP, 2010, P NATL ACAD SCI USA, V107, P246, DOI 10.1073/pnas.0908428107
   Mukhopadhyay S, 2021, P NATL ACAD SCI USA, V118, P0, DOI 10.1073/pnas.2021475118
   Murakami T, 2019, ANN GASTROENT SURG, V3, P130, DOI 10.1002/ags3.12225
   Ozdemir BC, 2014, CANCER CELL, V25, P719, DOI 10.1016/j.ccr.2014.04.005
   Ohlund D, 2017, J EXP MED, V214, P579, DOI 10.1084/jem.20162024
   Ohman KA, 2016, ONCOTARGET, V7, P33529, DOI 10.18632/oncotarget.9551
   Pereira BA, 2019, TRENDS CANCER, V5, P724, DOI 10.1016/j.trecan.2019.09.010
   Rhim AD, 2014, CANCER CELL, V25, P735, DOI 10.1016/j.ccr.2014.04.021
   Sato H, 2005, J BIOL CHEM, V280, P37423, DOI 10.1074/jbc.M506439200
   Sato H, 1999, J BIOL CHEM, V274, P11455, DOI 10.1074/jbc.274.17.11455
   Sato H, 2000, ANTIOXID REDOX SIGN, V2, P665, DOI 10.1089/ars.2000.2.4-665
   Sharbeen G, 2016, NEOPLASIA, V18, P753, DOI 10.1016/j.neo.2016.10.011
   Sharbeen G, 2017, ONCOTARGET, V8, P9216, DOI 10.18632/oncotarget.13985
   Siegel RL, 2017, CA-CANCER J CLIN, V67, P7, DOI 10.3322/caac.21387
   Sousa CM, 2016, NATURE, V536, P479, DOI 10.1038/nature19084
   Teo J, 2016, BIOMACROMOLECULES, V17, P2337, DOI 10.1021/acs.biomac.6b00185
   Vaziri-Gohar A, 2018, FRONT ONCOL, V8, P0, DOI 10.3389/fonc.2018.00617
   Vennin C, 2019, NAT COMMUN, V10, P0, DOI 10.1038/s41467-019-10968-6
   Vonlaufen A, 2008, CANCER RES, V68, P2085, DOI 10.1158/0008-5472.CAN-07-2477
   Wahl C, 1998, J CLIN INVEST, V101, P1163, DOI 10.1172/JCI992
   Wang K, 2019, TRENDS BIOCHEM SCI, V44, P401, DOI 10.1016/j.tibs.2019.01.001
   Wang Q, 2015, J PATHOL, V236, P278, DOI 10.1002/path.4518
   Weber CK, 2000, GASTROENTEROLOGY, V119, P1209, DOI 10.1053/gast.2000.19458
   Zhang L, 2018, FUTURE ONCOL, V14, P927, DOI 10.2217/fon-2017-0540
   Zhang W, 2012, NAT CELL BIOL, V14, P276, DOI 10.1038/ncb2432
   Zhu S, 2017, CANCER RES, V77, P2064, DOI 10.1158/0008-5472.CAN-16-1979
NR 57
TC 42
Z9 43
U1 6
U2 51
PU AMER ASSOC CANCER RESEARCH
PI PHILADELPHIA
PA 615 CHESTNUT ST, 17TH FLOOR, PHILADELPHIA, PA 19106-4404 USA
SN 0008-5472
EI 1538-7445
J9 CANCER RES
JI Cancer Res.
PD JUL 1
PY 2021
VL 81
IS 13
BP 3461
EP 3479
DI 10.1158/0008-5472.CAN-20-2496
PG 19
WC Oncology
SC Oncology
GA TF2KC
UT WOS:000670539900006
PM 33980655
DA 2023-09-23
ER

PT J
AU Ni, YH
   Zhou, XT
   Yang, J
   Shi, HH
   Li, HY
   Zhao, X
   Ma, XL
AF Ni, Yanghong
   Zhou, Xiaoting
   Yang, Jia
   Shi, Houhui
   Li, Hongyi
   Zhao, Xia
   Ma, Xuelei
TI The Role of Tumor-Stroma Interactions in Drug Resistance Within Tumor Microenvironment
SO FRONTIERS IN CELL AND DEVELOPMENTAL BIOLOGY
LA English
DT Review
DE tumor microenvironment; antineoplastic drug resistance; cell-cell interplays; CAFs; TAMs; MSCs
ID cancer-associated fibroblasts; mesenchymal stem-cells; tyrosine kinase inhibitors; regulatory t-cells; ovarian-cancer; breast-cancer; endothelial-cells; colorectal-cancer; suppressor-cells; collagen-vi
AB Cancer cells resistance to various therapies remains to be a key challenge nowadays. For a long time, scientists focused on tumor cells themselves for the mechanisms of acquired drug resistance. However, recent evidence showed that tumor microenvironment (TME) is essential for regulating immune escape, drug resistance, progression and metastasis of malignant cells. Reciprocal interactions between cancer cells and non-malignant cells within this milieu often reshape the TME and promote drug resistance. Therefore, advanced knowledge about these sophisticated interactions is significant for the design of effective therapeutic approaches. In this review, we highlight cancer-associated fibroblasts (CAFs), tumor-associated macrophages (TAMs), tumor-associated neutrophils (TANs), myeloid-derived suppressor cells (MDSCs), T-regulatory lymphocytes (Tregs), mesenchymal stem cells (MSCs), cancer-associated adipocytes (CAAs), and tumor endothelial cells (TECs) existing in TME, as well as their multiple cross-talk with tumor cells, which eventually endows tumor cells with therapeutic resistance.
C1 [Ni, Yanghong; Zhou, Xiaoting; Yang, Jia; Shi, Houhui; Li, Hongyi; Ma, Xuelei] Sichuan Univ, Collaborat Innovat Ctr Biotherapy, West China Hosp, Dept Biotherapy,State Key Lab Biotherapy, Chengdu, Peoples R China.
   [Ni, Yanghong; Zhou, Xiaoting; Yang, Jia; Shi, Houhui; Li, Hongyi; Ma, Xuelei] Sichuan Univ, Collaborat Innovat Ctr Biotherapy, West China Hosp, Canc Ctr, Chengdu, Peoples R China.
   [Ni, Yanghong; Zhou, Xiaoting; Yang, Jia; Shi, Houhui; Li, Hongyi; Zhao, Xia] Sichuan Univ, Key Lab Birth Defects & Related Dis Women & Child, Dev & Related Dis Women & Children Key Lab Sichua, Dept Gynecol & Obstet,Minist Educ,West China Hosp, Chengdu, Peoples R China.
C3 Sichuan University; Sichuan University; Sichuan University
RP Ma, XL (通讯作者)，Sichuan Univ, Collaborat Innovat Ctr Biotherapy, West China Hosp, Dept Biotherapy,State Key Lab Biotherapy, Chengdu, Peoples R China.; Ma, XL (通讯作者)，Sichuan Univ, Collaborat Innovat Ctr Biotherapy, West China Hosp, Canc Ctr, Chengdu, Peoples R China.; Zhao, X (通讯作者)，Sichuan Univ, Key Lab Birth Defects & Related Dis Women & Child, Dev & Related Dis Women & Children Key Lab Sichua, Dept Gynecol & Obstet,Minist Educ,West China Hosp, Chengdu, Peoples R China.
EM xia-zhao@126.com; drmaxuelei@gmail.com
FU Funding of Sichuan Provincial Science and Technology Department [2018JY0165]; National Major Scientific and Technological Special Project for the "Significant New Drugs Development" [2018ZX09201018-013]; National Natural Science Foundation of China [81902662, 81821002]; National Science and Technology Major Projects for Major New Drugs Innovation and Development [2018ZX09733001-004]
CR Acharyya S, 2012, CELL, V150, P165, DOI 10.1016/j.cell.2012.04.042
   Adamo A, 2019, BBA-REV CANCER, V1871, P192, DOI 10.1016/j.bbcan.2018.12.001
   Aggen DH, 2021, CLIN CANCER RES, V27, P608, DOI 10.1158/1078-0432.CCR-20-1610
   Akino T, 2009, AM J PATHOL, V175, P2657, DOI 10.2353/ajpath.2009.090202
   Akiyama K, 2015, AM J PATHOL, V185, P572, DOI 10.1016/j.ajpath.2014.10.017
   Akiyama K, 2012, AM J PATHOL, V180, P1283, DOI 10.1016/j.ajpath.2011.11.029
   Akkari L, 2020, SCI TRANSL MED, V12, P0, DOI 10.1126/scitranslmed.aaw7843
   Allen E, 2016, CELL REP, V15, P1144, DOI 10.1016/j.celrep.2016.04.029
   Amawi H, 2019, ADV EXP MED BIOL, V1141, P549, DOI 10.1007/978-981-13-7647-4_12
   Ambrose J, 2015, AM J CANCER RES, V5, P3485
   Ando K, 2014, PLOS ONE, V9, P0, DOI 10.1371/journal.pone.0102436
   Angst E, 2008, SURGERY, V144, P57, DOI 10.1016/j.surg.2008.03.024
   Annan DAM, 2020, INT J MOL SCI, V21, P0, DOI 10.3390/ijms21093238
   Apicella M, 2018, CELL METAB, V28, P848, DOI 10.1016/j.cmet.2018.08.006
   Aslan K, 2020, NAT COMMUN, V11, P0, DOI 10.1038/s41467-020-14642-0
   ASSOIAN RK, 1983, J BIOL CHEM, V258, P7155
   Baghdadi M, 2016, CANCER RES, V76, P6030, DOI 10.1158/0008-5472.CAN-16-1170
   Bamias A, 2008, GYNECOL ONCOL, V108, P421, DOI 10.1016/j.ygyno.2007.10.018
   Bani M, 2017, ANGIOGENESIS, V20, P233, DOI 10.1007/s10456-017-9549-6
   Bartucci M, 2010, ENDOCR-RELAT CANCER, V17, P823, DOI 10.1677/ERC-10-0083
   Bedke J, 2021, EUR UROL, V79, P339, DOI 10.1016/j.eururo.2020.12.005
   Bent EH, 2016, GENE DEV, V30, P1811, DOI 10.1101/gad.284851.116
   Binenbaum Y, 2018, CANCER RES, V78, P5287, DOI 10.1158/0008-5472.CAN-18-0124
   Bliss SA, 2016, CANCER RES, V76, P5832, DOI 10.1158/0008-5472.CAN-16-1092
   Bochet L, 2013, CANCER RES, V73, P5657, DOI 10.1158/0008-5472.CAN-13-0530
   Borriello L, 2017, CANCER RES, V77, P5142, DOI 10.1158/0008-5472.CAN-16-2586
   Bottsford-Miller J, 2015, CLIN CANCER RES, V21, P602, DOI 10.1158/1078-0432.CCR-14-0870
   Calcinotto A, 2018, NATURE, V559, P363, DOI 10.1038/s41586-018-0266-0
   Calle EE, 2003, NEW ENGL J MED, V348, P1625, DOI 10.1056/NEJMoa021423
   Campbell JR, 2021, CANCER RES, V81, P2983, DOI 10.1158/0008-5472.CAN-20-3585
   Cantelmo AR, 2016, CANCER CELL, V30, P968, DOI 10.1016/j.ccell.2016.10.006
   Cao ZW, 2017, CANCER CELL, V31, P110, DOI 10.1016/j.ccell.2016.11.010
   Cao ZW, 2014, CANCER CELL, V25, P350, DOI 10.1016/j.ccr.2014.02.005
   Cardenas H, 2014, EPIGENETICS-US, V9, P1461, DOI 10.4161/15592294.2014.971608
   Catalano S, 2004, J BIOL CHEM, V279, P19908, DOI 10.1074/jbc.M313191200
   Cazet AS, 2018, NAT COMMUN, V9, P0, DOI 10.1038/s41467-018-05220-6
   Che Y, 2018, CELL DEATH DIS, V9, P0, DOI 10.1038/s41419-018-0808-2
   Chen HX, 2013, CELL BIOL INT, V37, P478, DOI 10.1002/cbin.10067
   Chi M, 2014, CURR MED CHEM, V21, P1255, DOI 10.2174/0929867321666131129114742
   Choi J, 2018, PROG LIPID RES, V69, P11, DOI 10.1016/j.plipres.2017.11.002
   Ciardiello D, 2020, ANN ONCOL, V31, P1336, DOI 10.1016/j.annonc.2020.07.009
   Contursi A, 2017, CELL MOL LIFE SCI, V74, P3491, DOI 10.1007/s00018-017-2536-7
   Cuello-Lopez J, 2018, PLOS ONE, V13, P0, DOI 10.1371/journal.pone.0207224
   DAlessandro R, 2015, EXPERT OPIN PHARMACO, V16, P2773, DOI 10.1517/14656566.2015.1101065
   De Henau O, 2016, NATURE, V539, P443, DOI 10.1038/nature20554
   de Heredia FP, 2010, PFLUG ARCH EUR J PHY, V459, P509, DOI 10.1007/s00424-009-0750-3
   De Veirman K, 2019, CANCER LETT, V442, P233, DOI 10.1016/j.canlet.2018.11.002
   Deaglio S, 2007, J EXP MED, V204, P1257, DOI 10.1084/jem.20062512
   Deng X, 2020, INT J CANCER, V146, P1700, DOI 10.1002/ijc.32608
   DEYING W, 2017, BIOSCIENCE REP, V37, P0, DOI 10.1042/BSR20160470
   Di Vito C, 2017, PLATELETS, V28, P585, DOI 10.1080/09537104.2016.1247208
   Diggs LP, 2021, J HEPATOL, V74, P1145, DOI 10.1016/j.jhep.2020.11.037
   Dirat B, 2011, CANCER RES, V71, P2455, DOI 10.1158/0008-5472.CAN-10-3323
   Doi T, 2019, CLIN CANCER RES, V25, P6614, DOI 10.1158/1078-0432.CCR-19-1090
   Dzobo K, 2016, STEM CELLS INT, V2016, P0, DOI 10.1155/2016/4842134
   Ebbing EA, 2019, P NATL ACAD SCI USA, V116, P2237, DOI 10.1073/pnas.1820459116
   Ehsanipour EA, 2013, CANCER RES, V73, P2998, DOI 10.1158/0008-5472.CAN-12-4402
   Elaskalani O, 2020, CANCERS, V12, P0, DOI 10.3390/cancers12010250
   Ewertz M, 2011, J CLIN ONCOL, V29, P25, DOI 10.1200/JCO.2010.29.7614
   Fang LM, 2018, ONCOL LETT, V16, P1123, DOI 10.3892/ol.2018.8763
   Fang Y, 2019, EXP CELL RES, V383, P0, DOI 10.1016/j.yexcr.2019.111543
   Fiori ME, 2019, MOL CANCER, V18, P0, DOI 10.1186/s12943-019-0994-2
   Fischer KR, 2015, NATURE, V527, P472, DOI 10.1038/nature15748
   Folgiero V, 2016, ONCOTARGET, V7, P52900, DOI 10.18632/oncotarget.9284
   Fridlender ZG, 2009, CANCER CELL, V16, P183, DOI 10.1016/j.ccr.2009.06.017
   Fu HL, 2016, J CANCER RES CLIN, V142, P1897, DOI 10.1007/s00432-016-2145-0
   Fu JB, 2019, SCI REP-UK, V9, P0, DOI 10.1038/s41598-019-53276-1
   Fultang L, 2019, EBIOMEDICINE, V47, P235, DOI 10.1016/j.ebiom.2019.08.025
   Gabrilovich DI, 2017, CANCER IMMUNOL RES, V5, P3, DOI 10.1158/2326-6066.CIR-16-0297
   Gilbert PM, 2010, SCIENCE, V329, P1078, DOI 10.1126/science.1191035
   Gong WP, 2018, J CLIN LAB ANAL, V32, P0, DOI 10.1002/jcla.22364
   Gottesman MM, 2002, NAT REV CANCER, V2, P48, DOI 10.1038/nrc706
   Gourdin N, 2018, CANCER RES, V78, P3604, DOI 10.1158/0008-5472.CAN-17-2405
   Guillaumond F, 2015, P NATL ACAD SCI USA, V112, P2473, DOI 10.1073/pnas.1421601112
   Diaz-Maroto NG, 2019, CLIN CANCER RES, V25, P4466, DOI 10.1158/1078-0432.CCR-18-3957
   Guo QR, 2020, FRONT ONCOL, V10, P0, DOI 10.3389/fonc.2020.00472
   Gyori D, 2018, JCI INSIGHT, V3, P0, DOI 10.1172/jci.insight.120631
   Halbrook CJ, 2019, CELL METAB, V29, P1390, DOI 10.1016/j.cmet.2019.02.001
   Han ZP, 2014, CELL BIOSCI, V4, P0, DOI 10.1186/2045-3701-4-22
   Hanahan D, 2011, CELL, V144, P646, DOI 10.1016/j.cell.2011.02.013
   Hanson JA, 2006, JNCI-J NATL CANCER I, V98, P255, DOI 10.1093/jnci/djj051
   He WM, 2019, ONCOGENE, V38, P4637, DOI 10.1038/s41388-019-0747-0
   Hida K, 2018, INT J MOL SCI, V19, P0, DOI 10.3390/ijms19051272
   Hida K, 2017, CANCER SCI, V108, P2195, DOI 10.1111/cas.13388
   Hida K, 2016, ADV DRUG DELIVER REV, V99, P140, DOI 10.1016/j.addr.2015.11.008
   Hientz K, 2017, ONCOTARGET, V8, P8921, DOI 10.18632/oncotarget.13475
   Hirata E, 2015, CANCER CELL, V27, P574, DOI 10.1016/j.ccell.2015.03.008
   Hoarau-Vechot J, 2019, J TRANSL MED, V17, P0, DOI 10.1186/s12967-019-1942-z
   Holmgaard RB, 2016, EBIOMEDICINE, V6, P50, DOI 10.1016/j.ebiom.2016.02.024
   Hu JL, 2019, MOL CANCER, V18, P0, DOI 10.1186/s12943-019-1019-x
   Huang H, 2018, CLIN CANCER RES, V24, P4612, DOI 10.1158/1078-0432.CCR-18-0461
   Huang LM, 2013, J HEMATOL ONCOL, V6, P0, DOI 10.1186/1756-8722-6-49
   Huang WC, 2019, J EXP CLIN CANC RES, V38, P0, DOI 10.1186/s13046-019-1166-3
   Huang Y, 2014, ONCOGENE, V33, P3830, DOI 10.1038/onc.2013.355
   Hui LL, 2015, CANCER LETT, V368, P7, DOI 10.1016/j.canlet.2015.07.039
   Imbert C, 2020, NAT COMMUN, V11, P0, DOI 10.1038/s41467-019-14218-7
   In t Veld SGJG, 2019, BLOOD, V133, P2359, DOI 10.1182/blood-2018-12-852830
   Incio J, 2016, CANCER DISCOV, V6, P852, DOI 10.1158/2159-8290.CD-15-1177
   Iyengar P, 2005, J CLIN INVEST, V115, P1163, DOI 10.1172/JCI200523424
   Jacobetz MA, 2013, GUT, V62, P112, DOI 10.1136/gutjnl-2012-302529
   Ji RB, 2015, CELL CYCLE, V14, P2473, DOI 10.1080/15384101.2015.1005530
   Jimenez-Valerio G, 2016, CELL REP, V15, P1134, DOI 10.1016/j.celrep.2016.04.015
   Jinushi M, 2011, P NATL ACAD SCI USA, V108, P12425, DOI 10.1073/pnas.1106645108
   Johansson AC, 2012, MOL CANCER RES, V10, P1158, DOI 10.1158/1541-7786.MCR-12-0030
   Lamberti MJ, 2019, CELL ONCOL, V42, P173, DOI 10.1007/s13402-018-00418-8
   Kalbasi A, 2017, CLIN CANCER RES, V23, P137, DOI 10.1158/1078-0432.CCR-16-0870
   Kalluri R, 2003, J CLIN INVEST, V112, P1776, DOI 10.1172/JCI200320530
   Kalluri R, 2016, NAT REV CANCER, V16, P582, DOI 10.1038/nrc.2016.73
   Kasahara K, 2010, CLIN CANCER RES, V16, P4616, DOI 10.1158/1078-0432.CCR-10-0383
   Kawano M, 2015, SCI REP-UK, V5, P0, DOI 10.1038/srep18217
   Kidd S, 2010, CYTOTHERAPY, V12, P615, DOI 10.3109/14653241003631815
   Kikuchi H, 2020, CANCER RES, V80, P2996, DOI 10.1158/0008-5472.CAN-19-3791
   Kim HS, 2018, J EXP CLIN CANC RES, V37, P0, DOI 10.1186/s13046-018-0867-3
   Kim J, 2015, VIRUSES-BASEL, V7, P6200, DOI 10.3390/v7122921
   Kim SM, 2012, CANCER RES, V72, P4807, DOI 10.1158/0008-5472.CAN-12-0123
   Kodet O, 2018, INT J MOL MED, V41, P2687, DOI 10.3892/ijmm.2018.3448
   Kock K, 2007, CLIN PHARMACOKINET, V46, P449
   Korbecki J, 2020, INT J MOL SCI, V21, P0, DOI 10.3390/ijms21207619
   Kurose K, 2015, CLIN CANCER RES, V21, P4327, DOI 10.1158/1078-0432.CCR-15-0357
   Kuwada K, 2018, J EXP CLIN CANC RES, V37, P0, DOI 10.1186/s13046-018-0981-2
   Labelle M, 2011, CANCER CELL, V20, P576, DOI 10.1016/j.ccr.2011.09.009
   Ladanyi A, 2018, ONCOGENE, V37, P2285, DOI 10.1038/s41388-017-0093-z
   Lambrechts D, 2018, NAT MED, V24, P1277, DOI 10.1038/s41591-018-0096-5
   Lancet JE, 2020, BLOOD ADV, V4, P1683, DOI 10.1182/bloodadvances.2019001278
   Le Naour A, 2020, J MOL CELL BIOL, V12, P202, DOI 10.1093/jmcb/mjz090
   Lehuede C, 2019, BREAST CANCER RES, V21, P0, DOI 10.1186/s13058-018-1088-6
   Leung CS, 2018, J CLIN INVEST, V128, P589, DOI 10.1172/JCI95200
   Leung K, 2004, MOL IMAGING CONTRAST, V0, P0
   Li CH, 2021, TRANSL ONCOL, V14, P0, DOI 10.1016/j.tranon.2020.100948
   Li C, 2012, MOL MED REP, V6, P977, DOI 10.3892/mmr.2012.1066
   Li I, 2019, MOL CANCER, V18, P0, DOI 10.1186/s12943-019-0975-5
   Li JM, 2016, ONCOL REP, V35, P3523, DOI 10.3892/or.2016.4714
   Li S, 2020, NATURE, V587, P121, DOI 10.1038/s41586-020-2850-3
   Li XL, 2019, MOL CANCER, V18, P0, DOI 10.1186/s12943-019-1102-3
   Li ZQ, 2018, CANCER RES TREAT, V50, P894, DOI 10.4143/crt.2017.356
   Lis R, 2011, INT J CANCER, V128, P715, DOI 10.1002/ijc.25619
   Liu H, 2017, BREAST CANCER RES TR, V166, P95, DOI 10.1007/s10549-017-4394-2
   Liu M, 2017, J PATHOL, V241, P10, DOI 10.1002/path.4832
   Liu S, 2018, CANCER RES, V78, P2040, DOI 10.1158/0008-5472.CAN-17-2761
   Liu TR, 2018, NAT COMMUN, V9, P0, DOI 10.1038/s41467-018-05982-z
   Liu XD, 2015, CANCER IMMUNOL RES, V3, P1017, DOI 10.1158/2326-6066.CIR-14-0244
   Liu Y, 2015, CELL MOL IMMUNOL, V12, P0, DOI 10.1038/cmi.2014.83
   Liu ZQ, 2015, ONCOTARGET, V6, P34329, DOI 10.18632/oncotarget.6020
   Long Y, 2020, CANCER RES, V80, P499, DOI 10.1158/0008-5472.CAN-19-1577
   Lu MA, 2021, INVEST NEW DRUG, V39, P416, DOI 10.1007/s10637-020-01027-9
   Luo J, 2014, ONCOGENE, V33, P2768, DOI 10.1038/onc.2013.233
   Ma J, 2019, CANCER RES TREAT, V51, P194, DOI 10.4143/crt.2018.031
   Maishi N, 2019, CANCERS, V11, P0, DOI 10.3390/cancers11101511
   Makker V, 2019, LANCET ONCOL, V20, P711, DOI 10.1016/S1470-2045(19)30020-8
   Mao Y, 2015, MOL BIOSYST, V11, P1029, DOI 10.1039/c4mb00710g
   Mathot P, 2017, ONCOGENESIS, V6, P0, DOI 10.1038/oncsis.2017.88
   Migneco G, 2010, CELL CYCLE, V9, P2412, DOI 10.4161/cc.9.12.11989
   Duong MN, 2017, ONCOTARGET, V8, P57622, DOI 10.18632/oncotarget.18038
   Duong MN, 2015, BREAST CANCER RES, V17, P0, DOI 10.1186/s13058-015-0569-0
   Mishra PJ, 2008, CANCER RES, V68, P4331, DOI 10.1158/0008-5472.CAN-08-0943
   Mishra R, 2018, J CLIN INVEST, V128, P4472, DOI 10.1172/JCI99397
   Mohamed E, 2020, IMMUNITY, V52, P668, DOI 10.1016/j.immuni.2020.03.004
   Montenegro F, 2020, ADV EXP MED BIOL, V1263, P1, DOI 10.1007/978-3-030-44518-8_1
   Moradi-Chaleshtori M, 2021, CANCER IMMUNOL IMMUN, V70, P1323, DOI 10.1007/s00262-020-02762-x
   Mudry RE, 2000, BLOOD, V96, P1926, DOI 10.1182/blood.V96.5.1926.h8001926_1926_1932
   Mukherjee A, 2020, CANCER RES, V80, P1748, DOI 10.1158/0008-5472.CAN-19-1999
   Muller C, 2013, ANN ENDOCRINOL-PARIS, V74, P108, DOI 10.1016/j.ando.2013.02.007
   Munoz-Garcia J, 2021, THERANOSTICS, V11, P1568, DOI 10.7150/thno.50683
   Nagl L, 2020, FRONT CELL DEV BIOL, V8, P0, DOI 10.3389/fcell.2020.00766
   Naito H, 2016, CANCER RES, V76, P3200, DOI 10.1158/0008-5472.CAN-15-2998
   Najafi M, 2019, J CELL PHYSIOL, V234, P5700, DOI 10.1002/jcp.27425
   Nieman KM, 2013, BBA-MOL CELL BIOL L, V1831, P1533, DOI 10.1016/j.bbalip.2013.02.010
   Nieman KM, 2011, NAT MED, V17, P1498, DOI 10.1038/nm.2492
   Nilsson MB, 2020, SCI TRANSL MED, V12, P0, DOI 10.1126/scitranslmed.aaz4589
   Nywening TM, 2018, GUT, V67, P1112, DOI 10.1136/gutjnl-2017-313738
   Oevermann L, 2009, INT J CANCER, V124, P2303, DOI 10.1002/ijc.24207
   Ozdemir BC, 2014, CANCER CELL, V25, P719, DOI 10.1016/j.ccr.2014.04.005
   Orimo A, 2006, CELL CYCLE, V5, P1597, DOI 10.4161/cc.5.15.3112
   Oweida A, 2018, CLIN CANCER RES, V24, P5368, DOI 10.1158/1078-0432.CCR-18-1038
   PAGET S, 1989, CANCER METAST REV, V8, P98
   Park J, 2013, EMBO MOL MED, V5, P935, DOI 10.1002/emmm.201202006
   Pascual G, 2017, NATURE, V541, P41, DOI 10.1038/nature20791
   Patocs A, 2007, NEW ENGL J MED, V357, P2543, DOI 10.1056/NEJMoa071825
   Paunescu V, 2011, J CELL MOL MED, V15, P635, DOI 10.1111/j.1582-4934.2010.01044.x
   Perrotta C, 2018, FRONT IMMUNOL, V9, P0, DOI 10.3389/fimmu.2018.01186
   Pertega-Gomes N, 2014, BMC CANCER, V14, P0, DOI 10.1186/1471-2407-14-352
   Pertussini E, 2001, BLOOD, V97, P638, DOI 10.1182/blood.V97.3.638
   Pistore C, 2017, ONCOGENE, V36, P5551, DOI 10.1038/onc.2017.159
   Pramanik R, 2013, LEUKEMIA RES, V37, P503, DOI 10.1016/j.leukres.2012.12.013
   Pylaeva E, 2016, FRONT IMMUNOL, V7, P0, DOI 10.3389/fimmu.2016.00629
   Qiao Y, 2018, ONCOGENE, V37, P873, DOI 10.1038/onc.2017.387
   Qin X, 2019, GENOME BIOL, V20, P0, DOI 10.1186/s13059-018-1604-0
   Rachidi S, 2017, SCI IMMUNOL, V2, P0, DOI 10.1126/sciimmunol.aai7911
   Radziwon-Balicka A, 2012, BR J PHARMACOL, V167, P787, DOI 10.1111/j.1476-5381.2012.01991.x
   Raghavan S, 2020, CANCERS, V12, P0, DOI 10.3390/cancers12082063
   Ramesh A, 2019, ADV MATER, V31, P0, DOI 10.1002/adma.201904364
   Reagan MR, 2011, STEM CELLS, V29, P920, DOI 10.1002/stem.645
   Ren J, 2018, THERANOSTICS, V8, P3932, DOI 10.7150/thno.25541
   Richards KE, 2017, ONCOGENE, V36, P1770, DOI 10.1038/onc.2016.353
   Rodriguez-Canales J, 2007, J PATHOL, V211, P410, DOI 10.1002/path.2133
   Romano A, 2018, EXPERT REV MOL DIAGN, V18, P675, DOI 10.1080/14737159.2018.1470929
   Rong Y, 2016, SCI REP-UK, V6, P0, DOI 10.1038/srep23824
   Roodhart JML, 2011, CANCER CELL, V20, P370, DOI 10.1016/j.ccr.2011.08.010
   Sansone P, 2017, P NATL ACAD SCI USA, V114, PE9066, DOI 10.1073/pnas.1704862114
   Sapudom J, 2020, GELS-BASEL, V6, P0, DOI 10.3390/gels6040033
   SATOH M, 1994, CANCER RES, V54, P5255
   Schaaf MB, 2018, CELL DEATH DIS, V9, P0, DOI 10.1038/s41419-017-0061-0
   Scherzed A, 2011, CANCER BIOL THER, V11, P349, DOI 10.4161/cbt.11.3.14179
   Schlenk RF, 2020, J CLIN ONCOL, V38, P623, DOI 10.1200/JCO.19.01406
   Schuler PJ, 2013, CLIN CANCER RES, V19, P6585, DOI 10.1158/1078-0432.CCR-13-0900
   Senthebane DA, 2017, INT J MOL SCI, V18, P0, DOI 10.3390/ijms18071586
   Shah K, 2019, CURR DRUG METAB, V20, P1114, DOI 10.2174/1389200221666200103111539
   Sheng X, 2017, MOL CANCER RES, V15, P1704, DOI 10.1158/1541-7786.MCR-17-0338
   Sherman-Baust CA, 2003, CANCER CELL, V3, P377, DOI 10.1016/S1535-6108(03)00058-8
   Shi YF, 2017, NAT REV DRUG DISCOV, V16, P35, DOI 10.1038/nrd.2016.193
   Shibue T, 2017, NAT REV CLIN ONCOL, V14, P611, DOI 10.1038/nrclinonc.2017.44
   Shien K, 2017, MOL CANCER THER, V16, P2234, DOI 10.1158/1535-7163.MCT-17-0148
   Shree T, 2011, GENE DEV, V25, P2465, DOI 10.1101/gad.180331.111
   Siegel RL, 2019, CA-CANCER J CLIN, V69, P7, DOI 10.3322/caac.20073
   Siska PJ, 2020, IMMUNOL REV, V295, P187, DOI 10.1111/imr.12846
   Soda Y, 2011, P NATL ACAD SCI USA, V108, P4274, DOI 10.1073/pnas.1016030108
   Stapor P, 2014, J CELL SCI, V127, P4331, DOI 10.1242/jcs.153908
   Steinberg SM, 2017, CANCER RES, V77, P1599, DOI 10.1158/0008-5472.CAN-16-1755
   Sugimoto H, 2006, CANCER BIOL THER, V5, P1640, DOI 10.4161/cbt.5.12.3354
   Sugimura K, 2015, J SURG ONCOL, V111, P752, DOI 10.1002/jso.23881
   Suzuki E, 2019, PATHOL INT, V69, P472, DOI 10.1111/pin.12838
   Talmadge JE, 2013, NAT REV CANCER, V13, P739, DOI 10.1038/nrc3581
   Tanaka K, 2015, CARCINOGENESIS, V36, P894, DOI 10.1093/carcin/bgv067
   Tang YA, 2018, P NATL ACAD SCI USA, V115, PE5990, DOI 10.1073/pnas.1801348115
   Tao LL, 2016, SCI REP-UK, V6, P0, DOI 10.1038/srep38408
   Tavora B, 2014, NATURE, V514, P112, DOI 10.1038/nature13541
   Teng F, 2016, J HEMATOL ONCOL, V9, P0, DOI 10.1186/s13045-015-0231-4
   Teng IW, 2011, CANCER RES, V71, P4653, DOI 10.1158/0008-5472.CAN-10-3418
   Tesfamariam B, 2016, PHARMACOL THERAPEUT, V157, P112, DOI 10.1016/j.pharmthera.2015.11.005
   Tu B, 2016, ONCOTARGET, V7, P48296, DOI 10.18632/oncotarget.10219
   Vaidya FU, 2022, CANCER REP-US, V5, P0, DOI 10.1002/cnr2.1291
   van Beijnum JR, 2015, PHARMACOL REV, V67, P441, DOI 10.1124/pr.114.010215
   Van Damme H, 2021, J IMMUNOTHER CANCER, V9, P0, DOI 10.1136/jitc-2020-001749
   Vennin C, 2019, NAT COMMUN, V10, P0, DOI 10.1038/s41467-019-10968-6
   Vianello F, 2010, HAEMATOL-HEMATOL J, V95, P1081, DOI 10.3324/haematol.2009.017178
   von Einem JC, 2019, INT J CANCER, V145, P1538, DOI 10.1002/ijc.32230
   Wang D, 2019, J IMMUNOTHER CANCER, V7, P0, DOI 10.1186/s40425-019-0701-2
   Wang J, 2020, FRONT ONCOL, V10, P0, DOI 10.3389/fonc.2020.00552
   Wang JH, 2014, BLOOD, V124, P555, DOI 10.1182/blood-2014-03-562439
   WANG JP, 2002, J EXTERNAL THERAPY T, V11, P11, DOI 10.1186/s13045-018-0554-z
   Wang LM, 2019, CANCER SCI, V110, P1609, DOI 10.1111/cas.13998
   Wang S, 2020, ONCOTARGETS THER, V13, P6583, DOI 10.2147/OTT.S249425
   Wang ZF, 2018, CELL PHYSIOL BIOCHEM, V48, P2456, DOI 10.1159/000492683
   Wei LS, 2018, CELL DEATH DIS, V9, P0, DOI 10.1038/s41419-018-1104-x
   Weizman N, 2014, ONCOGENE, V33, P3812, DOI 10.1038/onc.2013.357
   Wen XY, 2017, ONCOL RES, V25, P629, DOI 10.3727/096504016X14768383625385
   Wu L, 2020, CELL DEATH DIS, V11, P0, DOI 10.1038/s41419-020-2426-z
   Wu QC, 2019, HEPATOLOGY, V70, P198, DOI 10.1002/hep.30593
   Xiong YQ, 2009, CLIN CANCER RES, V15, P4838, DOI 10.1158/1078-0432.CCR-08-2780
   Xu HT, 2018, ONCOL LETT, V15, P9142, DOI 10.3892/ol.2018.8463
   Xu M, 2017, EXP CELL RES, V351, P142, DOI 10.1016/j.yexcr.2017.01.008
   Xu SS, 2019, WORLD J GASTROENTERO, V25, P6248, DOI 10.3748/wjg.v25.i41.6248
   Xu XJ, 2019, TOXICOL APPL PHARM, V364, P77, DOI 10.1016/j.taap.2018.12.013
   Yamaguchi R, 2018, CANCER BIOL THER, V19, P745, DOI 10.1080/15384047.2018.1470722
   Yan H, 2016, BIOCHEM BIOPH RES CO, V470, P947, DOI 10.1016/j.bbrc.2016.01.131
   Yang CX, 2015, MED ONCOL, V32, P0, DOI 10.1007/s12032-014-0352-6
   Yang EL, 2020, SIGNAL TRANSDUCT TAR, V5, P0, DOI 10.1038/s41392-020-00359-5
   Yang J, 2019, SCI REP-UK, V9, P0, DOI 10.1038/s41598-019-49649-1
   Yeung CLA, 2016, NAT COMMUN, V7, P0, DOI 10.1038/ncomms11150
   Yi YM, 2018, BBA-MOL BASIS DIS, V1864, P793, DOI 10.1016/j.bbadis.2017.12.021
   Yin CY, 2013, J CLIN INVEST, V123, P1902, DOI 10.1172/JCI66369
   Yin XT, 2019, CELL ONCOL, V42, P459, DOI 10.1007/s13402-019-00446-y
   Yin Y, 2017, CLIN CANCER RES, V23, P7375, DOI 10.1158/1078-0432.CCR-17-1283
   Yin ZL, 2018, MOL CANCER, V17, P0, DOI 10.1186/s12943-018-0926-6
   Yoshida GJ, 2015, J EXP CLIN CANC RES, V34, P0, DOI 10.1186/s13046-015-0221-y
   You J, 2019, QJM-INT J MED, V112, P581, DOI 10.1093/qjmed/hcz093
   Youn JI, 2008, J IMMUNOL, V181, P5791, DOI 10.4049/jimmunol.181.8.5791
   Yu S, 2020, CANCER IMMUNOL IMMUN, V69, P1973, DOI 10.1007/s00262-020-02598-5
   Yu W, 2016, ONCOTARGET, V7, P86075, DOI 10.18632/oncotarget.13342
   Zeisberg EM, 2007, CANCER RES, V67, P10123, DOI 10.1158/0008-5472.CAN-07-3127
   Zeng JC, 2020, J CANCER, V11, P2068, DOI 10.7150/jca.37932
   Zhai J, 2019, CANCER LETT, V454, P37, DOI 10.1016/j.canlet.2019.04.002
   Zhang B, 2013, BLOOD, V121, P1824, DOI 10.1182/blood-2012-02-412890
   Zhang DY, 2017, SCI REP-UK, V7, P0, DOI 10.1038/s41598-017-13431-y
   Zhang HY, 2020, MOL CANCER, V19, P0, DOI 10.1186/s12943-020-01168-8
   Zhang HF, 2017, MOL CARCINOGEN, V56, P1150, DOI 10.1002/mc.22581
   Zhang LL, 2018, ONCOL RES, V26, P827, DOI 10.3727/096504017X14934840662335
   Zhang MM, 2018, CANCER DISCOV, V8, P1006, DOI 10.1158/2159-8290.CD-17-1371
   Zhang QH, 2018, CANCER SCI, V109, P944, DOI 10.1111/cas.13520
   Zhang XY, 2019, J BIOL CHEM, V294, P12167, DOI 10.1074/jbc.RA119.008037
   Zhang XY, 2017, STEM CELLS INT, V2017, P0, DOI 10.1155/2017/1758139
   Zhang X, 2016, CANCER LETT, V381, P305, DOI 10.1016/j.canlet.2016.08.004
   Zhang YT, 2020, CANCER BIOL MED, V17, P32, DOI 10.20892/j.issn.2095-3941.2019.0372
   Zhao J, 2018, BIOMATERIALS, V159, P215, DOI 10.1016/j.biomaterials.2018.01.014
   Zheng PM, 2017, J EXP CLIN CANC RES, V36, P0, DOI 10.1186/s13046-017-0528-y
   Zhou B, 2016, INT J ONCOL, V48, P2087, DOI 10.3892/ijo.2016.3442
   Zhou SL, 2016, GASTROENTEROLOGY, V150, P1646, DOI 10.1053/j.gastro.2016.02.040
   Zhu XL, 2019, J EXP CLIN CANC RES, V38, P0, DOI 10.1186/s13046-019-1095-1
   Zou F, 2017, ZHONGHUA ZHONG LIU ZA ZHI, V39, P339, DOI 10.3760/cma.j.issn.0253-3766.2017.05.004
NR 289
TC 42
Z9 42
U1 3
U2 27
PU FRONTIERS MEDIA SA
PI LAUSANNE
PA AVENUE DU TRIBUNAL FEDERAL 34, LAUSANNE, CH-1015, SWITZERLAND
SN 2296-634X
EI 
J9 FRONT CELL DEV BIOL
JI Front. Cell. Dev. Biol.
PD MAY 20
PY 2021
VL 9
IS 
BP 
EP 
DI 10.3389/fcell.2021.637675
PG 29
WC Cell Biology; Developmental Biology
SC Cell Biology; Developmental Biology
GA SL9ZG
UT WOS:000657272400001
PM 34095111
DA 2023-09-23
ER

PT J
AU Dahiya, S
   Dahiya, R
   Hernandez, E
AF Dahiya, Sunita
   Dahiya, Rajiv
   Hernandez, Eliud
TI Nanocarriers for Anticancer Drug Targeting Recent Trends and Challenges
SO CRITICAL REVIEWS IN THERAPEUTIC DRUG CARRIER SYSTEMS
LA English
DT Review
DE cancer targeting; active targeting; passive targeting; advanced targeting; diseased vasculature; monoclonal antibodies; antibody-drug conjugate; nanobodies; immune checkpoint targeting
ID walled carbon nanotubes; cancer-associated fibroblasts; cell-penetrating peptides; mesoporous silica; breast-cancer; polymeric micelles; lipid nanoparticles; gold nanoparticles; delivery-systems; quantum dots
AB Nanocarriers are nanostructured vehicles employed to deliver anticancer drugs to the targeted tumor sites in the body. Nanocarriers have been successfully employed to circumvent certain limitations of conventional anticancer drug delivery while providing greater bioavailability, prolonged circulation time and higher tumor accumulation for enhanced therapeutic outcomes in cancer treatment. Nanocarriers are also responsive to functionalization to tailor their pharmacokinetics and achieve enhanced therapeutic outcomes in cancer therapy. Among organic, inorganic and hybrid type, several nanocarriers have gained approval for use in cancer patients, while many more are under clinical development. For the last two decades, cancer immunotherapy-based advanced targeting approaches such as monoclonal antibodies, antibody drug conjugates and immune checkpoint inhibitors that utilize human immune system functions have vastly developed which furnish better treatment options in several intractable cancers compared with traditional cancer therapies. This review discusses the imperative role of tumor vasculature in passive and active targeting of anticancer drugs using organic and inorganic nanocarriers and the current research efforts underway. The advanced targeting approaches for treatment of various cancers and their most recent clinical development scenario have been comprehensively explored. Further, potential challenges associated with each type of nanocarrier, and their translational obstacles are addressed.
C1 [Dahiya, Sunita; Hernandez, Eliud] Univ Puerto Rico, Sch Pharm, Dept Pharmaceut Sci, Med Sci Campus,POB 365067, San Juan, PR 00936 USA.
   [Dahiya, Rajiv] Univ West Indies, Fac Med Sci, Sch Pharm, St Augustine, Trinidad Tobago.
C3 University of Puerto Rico; University of Puerto Rico Medical Sciences Campus; University West Indies Mona Jamaica; University West Indies Saint Augustine
RP Dahiya, S (通讯作者)，Univ Puerto Rico, Sch Pharm, Dept Pharmaceut Sci, Med Sci Campus,POB 365067, San Juan, PR 00936 USA.
EM sunita.dahiya@upr.edu
CR Abbasi E, 2014, NANOSCALE RES LETT, V9, P0, DOI 10.1186/1556-276X-9-247
   Abu Lila AS, 2017, BIOL PHARM BULL, V40, P1, DOI 10.1248/bpb.b16-00624
   Agarwal P, 2015, BIOCONJUGATE CHEM, V26, P176, DOI 10.1021/bc5004982
   Aljabali AAA, 2021, COMB CHEM HIGH T SCR, V24, P1557, DOI 10.2174/1386207323666200914110012
   Andrikopoulou A, 2021, CLIN BREAST CANCER, V21, PE212, DOI 10.1016/j.clbc.2020.08.006
   Attari E, 2019, J BIOMED MATER RES A, V107, P2492, DOI 10.1002/jbm.a.36755
   Azandaryani AH, 2017, PHARM RES-DORDR, V34, P2798, DOI 10.1007/s11095-017-2260-x
   Bagheri E, 2018, J CONTROL RELEASE, V277, P57, DOI 10.1016/j.jconrel.2018.03.014
   Baidya D, 2019, DRUG DEV IND PHARM, V45, P852, DOI 10.1080/03639045.2019.1576726
   Bannas P, 2017, FRONT IMMUNOL, V8, P0, DOI 10.3389/fimmu.2017.01603
   Barry SE, 2008, INT J HYPERTHER, V24, P451, DOI 10.1080/02656730802093679
   Bayon-Cordero L, 2019, NANOMATERIALS-BASEL, V9, P0, DOI 10.3390/nano9030474
   Bhagwat GS, 2020, FRONT PHARMACOL, V11, P0, DOI 10.3389/fphar.2020.614290
   Bharali DJ, 2005, P NATL ACAD SCI USA, V102, P11539, DOI 10.1073/pnas.0504926102
   Bhatt H, 2019, NANOMEDICINE-UK, V14, P3159, DOI 10.2217/nnm-2019-0128
   Bhavsar C, 2018, EXPERT OPIN DRUG DEL, V15, P641, DOI 10.1080/17425247.2018.1424825
   Biswas S, 2016, EUR J PHARM SCI, V83, P184, DOI 10.1016/j.ejps.2015.12.031
   Boohaker RJ, 2012, CURR MED CHEM, V19, P3794
   Bor G, 2019, THER DELIV, V10, P113, DOI 10.4155/tde-2018-0062
   Burke PA, 2002, CANCER RES, V62, P4263
   Bussard KM, 2016, BREAST CANCER RES, V18, P0, DOI 10.1186/s13058-016-0740-2
   Callahan MK, 2013, J LEUKOCYTE BIOL, V94, P41, DOI 10.1189/jlb.1212631
   Cao YWC, 2002, SCIENCE, V297, P1536, DOI 10.1126/science.297.5586.1536
   Carmeliet P, 2003, NAT MED, V9, P653, DOI 10.1038/nm0603-653
   Carnovale C, 2019, ACS OMEGA, V4, P242, DOI 10.1021/acsomega.8b03227
   Chen F, 2018, J COLLOID INTERF SCI, V521, P261, DOI 10.1016/j.jcis.2018.02.053
   Cheng YZ, 2019, MOL MED REP, V19, P490, DOI 10.3892/mmr.2018.9689
   Chiani M, 2018, ARTIF CELL NANOMED B, V46, P757, DOI 10.1080/21691401.2017.1337029
   Chiavenna SM, 2017, J BIOMED SCI, V24, P0, DOI 10.1186/s12929-016-0311-y
   Chis AA, 2020, MOLECULES, V25, P0, DOI 10.3390/molecules25173982
   Chithrani BD, 2006, NANO LETT, V6, P662, DOI 10.1021/nl052396o
   Choi SH, 2015, J CONTROL RELEASE, V197, P199, DOI 10.1016/j.jconrel.2014.11.008
   Chung YH, 2020, ADV DRUG DELIVER REV, V156, P214, DOI 10.1016/j.addr.2020.06.024
   Coulson A, 2014, W INDIAN MED J, V63, P650, DOI 10.7727/wimj.2013.241
   Dahiya R, 1900, V2021, V0, P297
   Damelin M, 2015, PHARM RES-DORDR, V32, P3494, DOI 10.1007/s11095-015-1624-3
   Dan N, 2018, PHARMACEUTICALS-BASE, V11, P0, DOI 10.3390/ph11020032
   Das M, 2013, MOL PHARMACEUT, V10, P2543, DOI 10.1021/mp300701e
   Date T, 2018, J CONTROL RELEASE, V271, P60, DOI 10.1016/j.jconrel.2017.12.016
   De Genst E, 2006, P NATL ACAD SCI USA, V103, P4586, DOI 10.1073/pnas.0505379103
   de Groot FMH, 2003, ANGEW CHEM INT EDIT, V42, P4490, DOI 10.1002/anie.200351942
   Deepika MS, 2019, MAT SCI ENG C-MATER, V103, P0, DOI 10.1016/j.msec.2019.05.001
   DeFrates K, 2018, INT J MOL SCI, V19, P0, DOI 10.3390/ijms19061717
   del Valle AC, 2020, BIOMATER SCI-UK, V8, P1934, DOI 10.1039/c9bm01813a
   Della Giovampaola C, 2017, BBA-GEN SUBJECTS, V1861, P860, DOI 10.1016/j.bbagen.2017.01.015
   Deryugina EI, 2006, CANCER METAST REV, V25, P9, DOI 10.1007/s10555-006-7886-9
   Desai D, 2017, MOL PHARMACEUT, V14, P3218, DOI 10.1021/acs.molpharmaceut.7b00519
   Desai N, 2012, AAPS J, V14, P282, DOI 10.1208/s12248-012-9339-4
   Din FU, 2017, INT J NANOMED, V12, P7291, DOI 10.2147/IJN.S146315
   Dine J, 2017, ASIA-PAC J ONCOL NUR, V4, P127, DOI 10.4103/apjon.apjon_4_17
   Ding ZQ, 2020, INT J NANOMED, V15, P8383, DOI 10.2147/IJN.S272495
   Dreaden EC, 2012, THER DELIV, V3, P457, DOI 10.4155/TDE.12.21
   Duan M, 2018, NANOTECHNOLOGY, V29, P0, DOI 10.1088/1361-6528/aadcec
   Estanqueiro M, 2015, COLLOID SURFACE B, V126, P631, DOI 10.1016/j.colsurfb.2014.12.041
   Fenn KM, 2019, DRUG TODAY, V55, P575, DOI 10.1358/dot.2018.55.9.3039669
   Ferlay J, 2015, INT J CANCER, V136, PE359, DOI 10.1002/ijc.29210
   Gan BK, 2020, SCI REP-UK, V10, P0, DOI 10.1038/s41598-020-73967-4
   Garanti T, 2020, NANOMEDICINE-UK, V15, P1567, DOI 10.2217/nnm-2020-0035
   Garcia MA, 2011, J PHYS D APPL PHYS, V44, P0, DOI 10.1088/0022-3727/44/28/283001
   Gong X, 2019, ADV FUNCT MATER, V29, P0, DOI 10.1002/adfm.201903441
   Gothwal A, 2016, PHARM RES-DORDR, V33, P18, DOI 10.1007/s11095-015-1784-1
   Guan J, 2017, ACTA BIOMATER, V60, P244, DOI 10.1016/j.actbio.2017.07.018
   Hafeez U, 2020, MOLECULES, V25, P0, DOI 10.3390/molecules25204764
   Han N, 2015, ACS APPL MATER INTER, V7, P3342, DOI 10.1021/am5082793
   Jahan ST, 2017, J DRUG DELIV, V2017, P0, DOI 10.1155/2017/9090325
   Jain N, 2015, PHARM RES-DORDR, V32, P3526, DOI 10.1007/s11095-015-1657-7
   Jha S, 2018, ARTIF CELL NANOMED B, V46, PS57, DOI 10.1080/21691401.2017.1411932
   Jia QJ, 2019, NANOSCALE, V11, P20956, DOI 10.1039/c9nr06195a
   Jiang W, 2008, NAT NANOTECHNOL, V3, P145, DOI 10.1038/nnano.2008.30
   Jin SE, 2014, BIOMED RES INT, V2014, P0, DOI 10.1155/2014/814208
   Jin Z, 2020, FRONT BIOENG BIOTECH, V8, P0, DOI 10.3389/fbioe.2020.586874
   Kalluri R, 2016, NAT REV CANCER, V16, P582, DOI 10.1038/nrc.2016.73
   Karamchedu S, 2020, CHEM PHYS LIPIDS, V233, P0, DOI 10.1016/j.chemphyslip.2020.104988
   Khaledian M, 2020, INT J NANOMED, V15, P6167, DOI 10.2147/IJN.S261638
   Kim Eun-Mi, 2021, CHONNAM MED J, V57, P27, DOI 10.4068/cmj.2021.57.1.27
   Kim H, 2018, ADV MATER, V30, P0, DOI 10.1002/adma.201701460
   Kim SS, 2021, ARCH PHARM RES, V44, P182, DOI 10.1007/s12272-020-01264-9
   Kline T, 2015, PHARM RES-DORDR, V32, P3480, DOI 10.1007/s11095-014-1596-8
   Kushwah V, 2018, COLLOID SURFACE B, V172, P213, DOI 10.1016/j.colsurfb.2018.08.047
   Lambert JM, 2017, ADV THER, V34, P1015, DOI 10.1007/s12325-017-0519-6
   Lay CL, 2010, NANOTECHNOLOGY, V21, P0, DOI 10.1088/0957-4484/21/6/065101
   Leung D, 2020, ANTIBODIES, V9, P0, DOI 10.3390/antib9010002
   Levi-Polyachenko NH, 2009, MOL PHARMACEUT, V6, P1092, DOI 10.1021/mp800250e
   Lheureux S, 2017, EUR J NUCL MED MOL I, V44, PS41, DOI 10.1007/s00259-017-3695-3
   Li WQ, 2018, NANOSCALE, V10, P3744, DOI 10.1039/c7nr08816g
   Li YW, 2020, J MATER CHEM B, V8, P9777, DOI 10.1039/d0tb01826k
   Liu CL, 2019, J MATER CHEM B, V7, P3724, DOI 10.1039/c9tb00433e
   Liu D, 2019, PHARMAZIE, V74, P83, DOI 10.1691/ph.2019.8152
   Liu JKH, 2014, ANN MED SURG, V3, P113, DOI 10.1016/j.amsu.2014.09.001
   Liu KC, 2019, NANOMED-NANOTECHNOL, V15, P285, DOI 10.1016/j.nano.2018.10.006
   Lu J, 2016, INT J MOL SCI, V17, P0, DOI 10.3390/ijms17040561
   Lu W, 2010, BIOMATERIALS, V31, P2617, DOI 10.1016/j.biomaterials.2009.12.007
   Luanpitpong S, 2014, NANOMEDICINE-UK, V9, P895, DOI 10.2217/NNM.14.42
   Maeda H, 2003, INT IMMUNOPHARMACOL, V3, P319, DOI 10.1016/S1567-5769(02)00271-0
   Majumder N, 2020, THER DELIV, V11, P613, DOI 10.4155/tde-2020-0008
   Malam Y, 2009, TRENDS PHARMACOL SCI, V30, P592, DOI 10.1016/j.tips.2009.08.004
   Marhelava K, 2019, CANCERS, V11, P0, DOI 10.3390/cancers11111756
   Markman JL, 2013, ADV DRUG DELIVER REV, V65, P1866, DOI 10.1016/j.addr.2013.09.019
   Matea CT, 2017, INT J NANOMED, V12, P5421, DOI 10.2147/IJN.S138624
   Micke P, 2005, EXPERT OPIN THER TAR, V9, P1217, DOI 10.1517/14728222.9.6.1217
   Milletti F, 2012, DRUG DISCOV TODAY, V17, P850, DOI 10.1016/j.drudis.2012.03.002
   Modi S, 2020, NEW ENGL J MED, V382, P610, DOI 10.1056/NEJMoa1914510
   Moghimipour E, 2018, EUR J PHARM SCI, V114, P166, DOI 10.1016/j.ejps.2017.12.011
   Molino NM, 2014, CURR OPIN BIOTECH, V28, P75, DOI 10.1016/j.copbio.2013.12.007
   Moosavian SA, 2021, SEMIN CANCER BIOL, V69, P337, DOI 10.1016/j.semcancer.2019.09.025
   Morales-Cruz M, 2019, DRUG DES DEV THER, V13, P3753, DOI 10.2147/DDDT.S219489
   Morimoto Y, 2012, NANOTOXICOLOGY, V6, P587, DOI 10.3109/17435390.2011.594912
   Morrison C, 2019, NAT REV DRUG DISCOV, V18, P485, DOI 10.1038/d41573-019-00104-w
   Mukherjee S, 2020, PHARMACEUTICS, V12, P0, DOI 10.3390/pharmaceutics12020147
   Musso GE, 2015, PHYS CHEM CHEM PHYS, V17, P13882, DOI 10.1039/c5cp00552c
   National Institutes of Health (US), 2007, UNDERSTANDING CANC, V0, P0
   Nejadmoghaddam Mohammad-Reza, 2019, AVICENNA JOURNAL OF MEDICAL BIOTECHNOLOGY, V11, P3
   Ng CM, 2016, INT J NANOMED, V11, P1607, DOI 10.2147/IJN.S98726
   Nikazar Sohrab, 2020, BIOPHYS REV, V12, P703, DOI 10.1007/s12551-020-00653-0
   Orimo A, 2005, CELL, V121, P335, DOI 10.1016/j.cell.2005.02.034
   Ouyang ZJ, 2021, ACS APPL MATER INTER, V13, P6069, DOI 10.1021/acsami.0c21620
   Pardoll DM, 2012, NAT REV CANCER, V12, P252, DOI 10.1038/nrc3239
   Patra JK, 2018, J NANOBIOTECHNOL, V16, P0, DOI 10.1186/s12951-018-0392-8
   Pelicano H, 2006, ONCOGENE, V25, P4633, DOI 10.1038/sj.onc.1209597
   Peters C, 2015, BIOSCIENCE REP, V35, P0, DOI 10.1042/BSR20150089
   Ponziani S, 2020, INT J MOL SCI, V21, P0, DOI 10.3390/ijms21155510
   Prabhu RH, 2015, INT J NANOMED, V10, P1001, DOI 10.2147/IJN.S56932
   Qian XM, 2008, NAT BIOTECHNOL, V26, P83, DOI 10.1038/nbt1377
   Rasanen K, 2010, EXP CELL RES, V316, P2713, DOI 10.1016/j.yexcr.2010.04.032
   Redman JM, 2015, MOL IMMUNOL, V67, P28, DOI 10.1016/j.molimm.2015.04.002
   Rompicharla VK, 2019, INT J PHARMACEUT, V557, P329, DOI 10.1016/j.ijpharm.2018.12.069
   Ruiz ME, 2014, RECENT PAT ANTI-CANC, V9, P99
   Ruseska I, 2020, BEILSTEIN J NANOTECH, V11, P101, DOI 10.3762/bjnano.11.10
   Sainsbury F, 2017, THER DELIV, V8, P1019, DOI 10.4155/tde-2017-0098
   Scott Andrew M, 2012, CANCER IMMUN, V12, P14
   Semmler-Behnke M, 2008, SMALL, V4, P2108, DOI 10.1002/smll.200800922
   Shen YX, 2019, INT J NANOMED, V14, P4029, DOI 10.2147/IJN.S201688
   Shi JJ, 2017, NAT REV CANCER, V17, P20, DOI 10.1038/nrc.2016.108
   Shi LL, 2018, ACS APPL MATER INTER, V10, P8555, DOI 10.1021/acsami.8b00875
   Smith NR, 2013, CLIN CANCER RES, V19, P6943, DOI 10.1158/1078-0432.CCR-13-1637
   Smith T, 2020, SCI REP-UK, V10, P0, DOI 10.1038/s41598-020-73218-6
   Song XL, 2017, EUR J PHARM SCI, V96, P129, DOI 10.1016/j.ejps.2016.09.024
   Sousa SPB, 2020, J COMPOS SCI, V4, P0, DOI 10.3390/jcs4030106
   Stein EM, 2018, BLOOD, V131, P387, DOI 10.1182/blood-2017-06-789800
   Sun TM, 2014, ANGEW CHEM INT EDIT, V53, P12320, DOI 10.1002/anie.201403036
   Sun XX, 2017, BIOCONJUGATE CHEM, V28, P1371, DOI 10.1021/acs.bioconjchem.7b00062
   Tang HC, 2019, FRONT PHARMACOL, V10, P0, DOI 10.3389/fphar.2019.00373
   Tangthong T, 2021, NANOTECHNOL SCI APPL, V14, P69, DOI 10.2147/NSA.S301942
   Tarhini M, 2017, INT J PHARMACEUT, V522, P172, DOI 10.1016/j.ijpharm.2017.01.067
   Tee JK, 2019, CHEM SOC REV, V48, P5381, DOI 10.1039/c9cs00309f
   Tesauro D, 2019, AMINO ACIDS, V51, P1177, DOI 10.1007/s00726-019-02755-w
   Tian L, 2016, J FUNCT BIOMATER, V7, P0, DOI 10.3390/jfb7030019
   Tonga GY, 2014, CURR OPIN COLLOID IN, V19, P49, DOI 10.1016/j.cocis.2014.03.004
   Torchilin V, 2011, ADV DRUG DELIVER REV, V63, P131, DOI 10.1016/j.addr.2010.03.011
   Torchilin VP, 2008, ADV DRUG DELIVER REV, V60, P548, DOI 10.1016/j.addr.2007.10.008
   Torchilin VP, 2007, AAPS J, V9, PE128, DOI 10.1208/aapsj0902015
   Torchilin VP, 2005, NAT REV DRUG DISCOV, V4, P145, DOI 10.1038/nrd1632
   Tran S, 2017, CLIN TRANSL MED, V6, P0, DOI 10.1186/s40169-017-0175-0
   Tsuchikama K, 2018, PROTEIN CELL, V9, P33, DOI 10.1007/s13238-016-0323-0
   Tsumoto K, 2019, IMMUNOTHERAPY-UK, V11, P119, DOI 10.2217/imt-2018-0130
   Nguyen VD, 2019, COLLOID SURFACE B, V173, P539, DOI 10.1016/j.colsurfb.2018.10.013
   Wan JJ, 2018, J PHOTOCH PHOTOBIO B, V185, P73, DOI 10.1016/j.jphotobiol.2018.05.021
   Wang C, 2019, J VIROL, V93, P0, DOI 10.1128/JVI.00129-19
   Wang YH, 2019, J MATER CHEM B, V7, P1056, DOI 10.1039/c8tb03351j
   Wang YW, 2004, NANO LETT, V4, P1689, DOI 10.1021/nl049126a
   Watermann A, 2017, NANOMATERIALS-BASEL, V7, P0, DOI 10.3390/nano7070189
   Wu LP, 2015, BIOCONJUGATE CHEM, V26, P1198, DOI 10.1021/acs.bioconjchem.5b00031
   Wu PP, 2020, BMC CANCER, V20, P0, DOI 10.1186/s12885-020-06803-7
   Wu XM, 2019, COMPUT STRUCT BIOTEC, V17, P661, DOI 10.1016/j.csbj.2019.03.006
   Xiong ZJ, 2019, ACTA BIOMATER, V99, P320, DOI 10.1016/j.actbio.2019.09.005
   Xu C, 2020, J MATER CHEM B, V8, P2726, DOI 10.1039/c9tb02328c
   Yan Y, 2018, DRUG DELIV, V25, P1607, DOI 10.1080/10717544.2018.1501120
   Yang EY, 2020, FRONT ONCOL, V10, P0, DOI 10.3389/fonc.2020.01182
   Yang JC, 2007, J IMMUNOTHER, V30, P825, DOI 10.1097/CJI.0b013e318156e47e
   Yang SY, 2020, BEILSTEIN J NANOTECH, V11, P1728, DOI 10.3762/bjnano.11.155
   Yuan B, 2019, ANTICANCER RES, V39, P237, DOI 10.21873/anticanres.13103
   Zeb A, 2017, J PHARM PHARMACOL, V69, P955, DOI 10.1111/jphp.12727
   Zhang Z, 2019, SMALL, V15, P0, DOI 10.1002/smll.201803703
   Zhao PQ, 2021, INT J NANOMED, V16, P2107, DOI 10.2147/IJN.S295565
   Zhao PX, 2020, ACTA PHARMACOL SIN B, V10, P1589, DOI 10.1016/j.apsb.2020.04.012
   Zhou CC, 2019, ACS APPL MATER INTER, V11, P42534, DOI 10.1021/acsami.9b11307
   Zhou LL, 2015, J CANCER, V6, P717, DOI 10.7150/jca.10865
   Zhou Q, 2017, BIOMEDICINES, V5, P0, DOI 10.3390/biomedicines5040064
   Zhu DW, 2016, ACTA BIOMATER, V30, P144, DOI 10.1016/j.actbio.2015.11.031
   Zhu YY, 2015, J NANOSCI NANOTECHNO, V15, P4753, DOI 10.1166/jnn.2015.10298
   Zielinska A, 2020, MOLECULES, V25, P0, DOI 10.3390/molecules25163731
   Zorko M, 2005, ADV DRUG DELIVER REV, V57, P529, DOI 10.1016/j.addr.2004.10.010
   Zu MH, 2019, COLLOID SURFACE B, V177, P399, DOI 10.1016/j.colsurfb.2019.02.031
NR 184
TC 11
Z9 11
U1 2
U2 30
PU BEGELL HOUSE INC
PI DANBURY
PA 50 NORTH ST, DANBURY, CT 06810 USA
SN 0743-4863
EI 2162-660X
J9 CRIT REV THER DRUG
JI Crit. Rev. Ther. Drug Carr. Syst.
PD JUN 15
PY 2021
VL 38
IS 6
BP 49
EP 103
DI 
PG 55
WC Pharmacology & Pharmacy
SC Pharmacology & Pharmacy
GA UP9RA
UT WOS:000695709000002
PM 34587429
DA 2023-09-23
ER

PT J
AU Sun, XJ
   Chen, ZJ
AF Sun, Xiangjun
   Chen, Zhijie
TI Cancer-associated fibroblast-derived CCL5 contributes to cisplatin resistance in A549 NSCLC cells partially through upregulation of lncRNA HOTAIR expression
SO ONCOLOGY LETTERS
LA English
DT Article
DE C-C motif chemokine ligand 5; tumor microenvironment; non-small cell lung cancer; HOX transcript antisense RNA
ID noncoding rna hotair; epithelial-mesenchymal transition; lung-cancer; breast; proliferation; migration; invasion; chemokine; growth; rantes
AB Aberrant C-C motif chemokine ligand 5 (CCL5) is associated with disease progression, poor prognosis and chemotherapy resistance in human malignancy. The tumor microenvironment (TME) contributes to chemotherapy resistance. However, the role of cancer-associated fibroblasts (CAFs)-derived CCL5 is not well documented. Hence, the present study aimed to investigate the effects of CAFs on chemotherapy resistance in A549 non-small cell lung cancer (NSCLC) cells and the underlying mechanism. Primary CAFs isolated from patients with NSCLC were found to express and secrete elevated levels of CCL5, which attenuated cisplatin (DDP)-induced apoptosis, as indicated by flow cytometry analysis. In addition, CCL5 upregulated the expression levels of long non-coding RNA (lncRNA) HOX transcript antisense RNA (HOTAIR) in the tumor cells, and silencing HOTAIR in tumor cells enhanced the cytotoxic effect of cisplatin, characterized by decreased cell viability and increased apoptotic rate. Mechanistically, HOTAIR was found to inactivate the caspase-3/BCL-2 signaling pathway in A549 NSCLC cells. Collectively, the current study demonstrated that CAFs in the TME may serve a crucial role in the higher expression levels of CCL5 in tumors and that CAF-derived CCL5 may promote cisplatin resistance via upregulating lncRNA HOTAIR expression.
C1 [Sun, Xiangjun] Hanchuan Peoples Hosp, Dept Resp & Crit Care Med, Hanchuan 431600, Hubei, Peoples R China.
   [Chen, Zhijie] Hanchuan Peoples Hosp, Dept Gen Surg, 1 Renmin Ave, Hanchuan 431600, Hubei, Peoples R China.
RP Chen, ZJ (通讯作者)，Hanchuan Peoples Hosp, Dept Gen Surg, 1 Renmin Ave, Hanchuan 431600, Hubei, Peoples R China.
EM chenzhj596@163.com
CR Aldinucci D, 2020, CANCERS, V12, P0, DOI 10.3390/cancers12071765
   Aldinucci D, 2018, INT J MOL SCI, V19, P0, DOI 10.3390/ijms19051477
   Araujo JM, 2018, SCI REP-UK, V8, P0, DOI 10.1038/s41598-018-23099-7
   Augsten M, 2014, FRONT ONCOL, V4, P0, DOI 10.3389/fonc.2014.00062
   Bade BC, 2020, CLIN CHEST MED, V41, P1, DOI 10.1016/j.ccm.2019.10.001
   Batista PJ, 2013, CELL, V152, P1298, DOI 10.1016/j.cell.2013.02.012
   Ben-Baruch A, 2006, SEMIN CANCER BIOL, V16, P38, DOI 10.1016/j.semcancer.2005.07.006
   Bottcher JP, 2018, CELL, V172, P1022, DOI 10.1016/j.cell.2018.01.004
   Chen WJ, 2014, NAT COMMUN, V5, P0, DOI 10.1038/ncomms4472
   Chuang JY, 2009, J CELL PHYSIOL, V220, P418, DOI 10.1002/jcp.21783
   Emst C, 2013, FRONT CELL NEUROSCI, V7, P0, DOI 10.3389/fncel.2013.00168
   Erdogan B, 2017, BIOCHEM SOC T, V45, P229, DOI 10.1042/BST20160387
   Galluzzi L, 2014, CELL DEATH DIS, V5, P0, DOI 10.1038/cddis.2013.428
   Gregg C, 2010, SCIENCE, V329, P643, DOI 10.1126/science.1190830
   Guo JK, 2020, CELL TRANSPLANT, V29, P0, DOI 10.1177/0963689720948447
   Gupta RA, 2010, NATURE, V464, P1071, DOI 10.1038/nature08975
   Guttman M, 2012, NATURE, V482, P339, DOI 10.1038/nature10887
   Huang JM, 2014, INT J GYNECOL CANCER, V24, P635, DOI 10.1097/IGC.0000000000000121
   Huang RL, 2020, CELL DEATH DIS, V11, P0, DOI 10.1038/s41419-020-2435-y
   Kalluri R, 2006, NAT REV CANCER, V6, P392, DOI 10.1038/nrc1877
   Kalluri R, 2016, NAT REV CANCER, V16, P582, DOI 10.1038/nrc.2016.73
   Karnoub AE, 2007, NATURE, V449, P557, DOI 10.1038/nature06188
   Kim HJ, 2015, INT J ONCOL, V46, P521, DOI 10.3892/ijo.2014.2758
   Koontongkaew S, 2013, J CANCER, V4, P66, DOI 10.7150/jca.5112
   Lan T, 2019, MOL CANCER, V18, P0, DOI 10.1186/s12943-019-1106-z
   Lapteva N, 2009, J IMMUNOTHER, V32, P145, DOI 10.1097/CJI.0b013e318193d31e
   Li D, 2020, CELL DEATH DIS, V11, P0, DOI 10.1038/s41419-020-2416-1
   Li DD, 2013, AM J PATHOL, V182, P64, DOI 10.1016/j.ajpath.2012.08.042
   Li JM, 2016, ONCOL REP, V35, P3523, DOI 10.3892/or.2016.4714
   Li WQ, 2017, ONCOTARGET, V8, P96035, DOI 10.18632/oncotarget.21635
   Liu JY, 2019, BIOMED PHARMACOTHER, V114, P0, DOI 10.1016/j.biopha.2019.108847
   Liu MY, 2016, J THORAC DIS, V8, P3314, DOI 10.21037/jtd.2016.11.75
   Liu XH, 2013, BMC CANCER, V13, P0, DOI 10.1186/1471-2407-13-464
   Livak KJ, 2001, METHODS, V25, P402, DOI 10.1006/meth.2001.1262
   Loewer S, 2010, NAT GENET, V42, P1113, DOI 10.1038/ng.710
   Luboshits G, 1999, CANCER RES, V59, P4681
   Mitsudomi T, 2010, LANCET ONCOL, V11, P121, DOI 10.1016/S1470-2045(09)70364-X
   Nakagawa T, 2013, BIOCHEM BIOPH RES CO, V436, P319, DOI 10.1016/j.bbrc.2013.05.101
   Ni W, 2019, MOL CANCER, V18, P0, DOI 10.1186/s12943-019-1079-y
   Niwa Y, 2001, CLIN CANCER RES, V7, P285
   Oh EJ, 2016, J PATHOL TRANSL MED, V50, P369, DOI 10.4132/jptm.2016.06.06
   Olaussen KA, 2006, NEW ENGL J MED, V355, P983, DOI 10.1056/NEJMoa060570
   Pei CS, 2014, ASIAN PAC J CANCER P, V15, P4239, DOI 10.7314/APJCP.2014.15.10.4239
   Qiu JJ, 2015, EXP CELL RES, V333, P238, DOI 10.1016/j.yexcr.2015.03.005
   Rossi A, 2016, EXPERT REV ANTICANC, V16, P653, DOI 10.1586/14737140.2016.1170596
   Scagliotti GV, 2008, J CLIN ONCOL, V26, P3543, DOI 10.1200/JCO.2007.15.0375
   Shao TR, 2019, LIFE SCI, V239, P0, DOI 10.1016/j.lfs.2019.117087
   Shintani Y, 2016, J THORAC ONCOL, V11, P1482, DOI 10.1016/j.jtho.2016.05.025
   Siegel R, 2012, CA-CANCER J CLIN, V62, P220, DOI 10.3322/caac.21149
   Simon PS, 2016, ONCOTARGET, V7, P23395, DOI 10.18632/oncotarget.8246
   Tao LL, 2016, SCI REP-UK, V6, P0, DOI 10.1038/srep38408
   TAUB DD, 1995, J IMMUNOL, V155, P3877
   Velasco-Velazquez M, 2012, CANCER RES, V72, P3839, DOI 10.1158/0008-5472.CAN-11-3917
   Wan Y, 2010, CELL CYCLE, V9, P3391, DOI 10.4161/cc.9.17.13122
   Wintzell M, 2012, BMC CANCER, V12, P0, DOI 10.1186/1471-2407-12-359
   Yaal-Hahoshen N, 2006, CLIN CANCER RES, V12, P4474, DOI 10.1158/1078-0432.CCR-06-0074
   Yang GD, 2014, BBA-GENE REGUL MECH, V1839, P1097, DOI 10.1016/j.bbagrm.2014.08.012
   Yang XH, 2016, BMC CANCER, V16, P0, DOI 10.1186/s12885-016-2465-0
   Yao YL, 2014, INT J MOL SCI, V15, P18985, DOI 10.3390/ijms151018985
   Yi YM, 2018, BBA-MOL BASIS DIS, V1864, P793, DOI 10.1016/j.bbadis.2017.12.021
   Zhan YY, 2020, CANCER MANAG RES, V12, P7725, DOI 10.2147/CMAR.S246299
   Zhang JS, 2014, ACTA BIOCH BIOPH SIN, V46, P1, DOI 10.1093/abbs/gmt117
   Zhang Y, 2020, BIOL RES, V53, P0, DOI 10.1186/s40659-020-00286-3
   Zhao W, 2014, EUR REV MED PHARMACO, V18, P1930
   Zhao WY, 2018, CANCER MED-US, V7, P842, DOI 10.1002/cam4.1353
   Zhou B, 2016, INT J ONCOL, V48, P2087, DOI 10.3892/ijo.2016.3442
NR 66
TC 15
Z9 15
U1 2
U2 8
PU SPANDIDOS PUBL LTD
PI ATHENS
PA POB 18179, ATHENS, 116 10, GREECE
SN 1792-1074
EI 1792-1082
J9 ONCOL LETT
JI Oncol. Lett.
PD OCT 15
PY 2021
VL 22
IS 4
BP 
EP 
DI 10.3892/ol.2021.12957
PG 11
WC Oncology
SC Oncology
GA UA1RN
UT WOS:000684943100001
PM 34457051
DA 2023-09-23
ER

PT J
AU Koustoulidou, S
   Hoorens, MWH
   Dalm, SU
   Mahajan, S
   Debets, R
   Seimbille, Y
   de Jong, M
AF Koustoulidou, Sofia
   Hoorens, Mark W. H.
   Dalm, Simone U.
   Mahajan, Shweta
   Debets, Reno
   Seimbille, Yann
   de Jong, Marion
TI Cancer-Associated Fibroblasts as Players in Cancer Development and Progression and Their Role in Targeted Radionuclide Imaging and Therapy
SO CANCERS
LA English
DT Review
DE CAFs; FAP; theranostics; radionuclide therapy
ID carcinoma-associated fibroblasts; activation protein fap; mesenchymal transition; tumor microenvironment; extracellular-matrix; stellate-cells; metastasis; inhibitors; predict; growth
[truncated: 9,523,476 more chars]
