# Supplementary material for: A bibliometric and visual analysis of cancer-associated fibroblasts
Source: Front Immunol. 2023 Dec 19;14:1323115. doi: 10.3389/fimmu.2023.1323115 (PMC10762783; doi:10.3389/fimmu.2023.1323115)
Supplement: Supplementary file 1 [file DataSheet_1.zip › download2022u1169.txt]

PT J
AU Gungor, MZ
   Uysal, M
   Senturk, S
AF Gungor, Medine Zeynep
   Uysal, Merve
   Senturk, Serif
TI The Bright and the Dark Side of TGF-beta Signaling in Hepatocellular Carcinoma: Mechanisms, Dysregulation, and Therapeutic Implications
SO CANCERS
LA English
DT Article
DE TGF-beta signaling; hepatocellular carcinoma; tumor suppressor; pro-tumorigenic; therapy
ID transforming-growth-factor; epithelial-mesenchymal transition; cancer-associated fibroblasts; confers sorafenib resistance; smad-dependent expression; programmed cell-death; chronic liver-disease; regulatory t-cells; tumor-suppressor; down-regulation
AB Simple Summary: Transforming growth factor beta (TGF-beta) signaling is a preeminent regulator of diverse cellular and physiological processes. Frequent dysregulation of TGF-beta signaling has been implicated in cancer. In hepatocellular carcinoma (HCC), the most prevalent form of primary liver cancer, the autocrine and paracrine effects of TGF-beta have paradoxical implications. While acting as a potent tumor suppressor pathway in the early stages of malignancy, TGF-beta diverts to a promoter of tumor progression in the late stages, reflecting its bright and dark natures, respectively. Within this context, targeting TGF-beta represents a promising therapeutic option for HCC treatment. We discuss here the molecular properties of TGF-beta signaling in HCC, attempting to provide an overview of its effects on tumor cells and the stroma. We also seek to evaluate the dysregulation mechanisms that mediate the functional switch of TGF-beta from a tumor suppressor to a pro-tumorigenic signal. Finally, we reconcile its biphasic nature with the therapeutic implications.Hepatocellular carcinoma (HCC) is associated with genetic and nongenetic aberrations that impact multiple genes and pathways, including the frequently dysregulated transforming growth factor beta (TGF-beta) signaling pathway. The regulatory cytokine TGF-beta and its signaling effectors govern a broad spectrum of spatiotemporally regulated molecular and cellular responses, yet paradoxically have dual and opposing roles in HCC progression. In the early stages of tumorigenesis, TGF-beta signaling enforces profound tumor-suppressive effects, primarily by inducing cell cycle arrest, cellular senescence, autophagy, and apoptosis. However, as the tumor advances in malignant progression, TGF-beta functionally switches to a pro-tumorigenic signal, eliciting aggressive tumor traits, such as epithelial-mesenchymal transition, tumor microenvironment remodeling, and immune evasion of cancer cells. On this account, the inhibition of TGF-beta signaling is recognized as a promising therapeutic strategy for advanced HCC. In this review, we evaluate the functions and mechanisms of TGF-beta signaling and relate its complex and pleiotropic biology to HCC pathophysiology, attempting to provide a detailed perspective on the molecular determinants underlying its functional diversion. We also address the therapeutic implications of the dichotomous nature of TGF-beta signaling and highlight the rationale for targeting this pathway for HCC treatment, alone or in combination with other agents.
C1 [Gungor, Medine Zeynep; Uysal, Merve; Senturk, Serif] Izmir Biomed & Genome Ctr, TR-35340 Izmir, Turkey.
   [Gungor, Medine Zeynep; Uysal, Merve; Senturk, Serif] Dokuz Eylul Univ, Izmir Int Biomed & Genome Inst, Dept Genome Sci & Mol Biotechnol, TR-35340 Izmir, Turkey.
C3 Dokuz Eylul University
RP Senturk, S (通讯作者)，Izmir Biomed & Genome Ctr, TR-35340 Izmir, Turkey.; Senturk, S (通讯作者)，Dokuz Eylul Univ, Izmir Int Biomed & Genome Inst, Dept Genome Sci & Mol Biotechnol, TR-35340 Izmir, Turkey.
EM merve.uysal@msfr.ibg.edu.tr
FU Scientific and Technological Research Council of Turkey (TUBITAK) [217Z168];  [BAGEP 2019]
CR Acosta JC, 2013, NAT CELL BIOL, V15, P978, DOI 10.1038/ncb2784
   Alarcon C, 2009, CELL, V139, P757, DOI 10.1016/j.cell.2009.09.035
   Ali A, 2015, CELL DEATH DIS, V6, P0, DOI 10.1038/cddis.2015.48
   Alizadeh J, 2018, BBA-MOL CELL RES, V1865, P749, DOI 10.1016/j.bbamcr.2018.02.007
   Amann T, 2009, CANCER SCI, V100, P646, DOI 10.1111/j.1349-7006.2009.01087.x
   Amicone L, 2018, TRANSL GASTROENT HEP, V3, P0, DOI 10.21037/tgh.2018.04.05
   Arayinthan AD, 2016, J HEPATOL, V65, P825, DOI 10.1016/j.jhep.2016.05.030
   Ark AV, 2018, CELL SIGNAL, V52, P112, DOI 10.1016/j.cellsig.2018.09.002
   Badawi Mohamed, 2018, ONCOTARGET, V9, P26032, DOI 10.18632/oncotarget.25430
   Baek HJ, 2011, HEPATOLOGY, V53, P1676, DOI 10.1002/hep.24128
   Batlle E, 2019, IMMUNITY, V50, P924, DOI 10.1016/j.immuni.2019.03.024
   Beerheide W, 2000, BIOCHEM BIOPH RES CO, V273, P54, DOI 10.1006/bbrc.2000.2891
   Bertero A, 2018, NATURE, V555, P256, DOI 10.1038/nature25784
   Bertoli C, 2013, NAT REV MOL CELL BIO, V14, P518, DOI 10.1038/nrm3629
   Bevant K, 2021, CELLS-BASEL, V10, P0, DOI 10.3390/cells10092207
   Black D, 2007, BIOCHIMIE, V89, P1464, DOI 10.1016/j.biochi.2007.09.001
   Boumahdi S, 2020, NAT REV DRUG DISCOV, V19, P39, DOI 10.1038/s41573-019-0044-1
   Brabletz T, 2018, NAT REV CANCER, V18, P128, DOI 10.1038/nrc.2017.118
   Brown NE, 2019, CANCERS, V11, P0, DOI 10.3390/cancers11091221
   Budi EH, 2017, TRENDS CELL BIOL, V27, P658, DOI 10.1016/j.tcb.2017.04.005
   Caballero-Diaz D, 2020, J HEPATOL, V72, P125, DOI 10.1016/j.jhep.2019.09.012
   Caja L, 2018, INT J MOL SCI, V19, P0, DOI 10.3390/ijms19051294
   Caja L, 2011, J CELL PHYSIOL, V226, P1214, DOI 10.1002/jcp.22439
   Campisi J, 2007, NAT REV MOL CELL BIO, V8, P729, DOI 10.1038/nrm2233
   Carmona-Cuenca I, 2008, J HEPATOL, V49, P965, DOI 10.1016/j.jhep.2008.07.021
   Chaffer CL, 2016, CANCER METAST REV, V35, P645, DOI 10.1007/s10555-016-9648-7
   Chen J, 2019, TRENDS MOL MED, V25, P1010, DOI 10.1016/j.molmed.2019.06.007
   Chen J, 2018, GASTROENTEROLOGY, V154, P195, DOI 10.1053/j.gastro.2017.09.007
   Chen JX, 2019, RNA BIOL, V16, P991, DOI 10.1080/15476286.2019.1620060
   Chen KJ, 2011, PLOS ONE, V6, P0, DOI 10.1371/journal.pone.0024671
   Chen WJ, 2003, J EXP MED, V198, P1875, DOI 10.1084/jem.20030152
   Chicas A, 2010, CANCER CELL, V17, P376, DOI 10.1016/j.ccr.2010.01.023
   Ciardiello D, 2020, ANN ONCOL, V31, P1336, DOI 10.1016/j.annonc.2020.07.009
   Claassen GF, 2000, P NATL ACAD SCI USA, V97, P9498, DOI 10.1073/pnas.150006697
   Codogno P, 2005, CELL DEATH DIFFER, V12, P1509, DOI 10.1038/sj.cdd.4401751
   Colak S, 2017, TRENDS CANCER, V3, P56, DOI 10.1016/j.trecan.2016.11.008
   Coppe JP, 2010, ANNU REV PATHOL-MECH, V5, P99, DOI 10.1146/annurev-pathol-121808-102144
   Costanza B, 2017, J CLIN MED, V6, P0, DOI 10.3390/jcm6010007
   Coulouarn C, 2008, HEPATOLOGY, V47, P2059, DOI 10.1002/hep.22283
   Craig AJ, 2020, NAT REV GASTRO HEPAT, V17, P139, DOI 10.1038/s41575-019-0229-4
   David CJ, 2018, NAT REV MOL CELL BIO, V19, P419, DOI 10.1038/s41580-018-0007-0
   de Jong OG, 2019, J CELL PHYSIOL, V234, P10260, DOI 10.1002/jcp.27695
   Degenhardt K, 2006, CANCER CELL, V10, P51, DOI 10.1016/j.ccr.2006.06.001
   Demirci D, 2021, CELLS-BASEL, V10, P0, DOI 10.3390/cells10020208
   Derynck R, 2003, NATURE, V425, P577, DOI 10.1038/nature02006
   Derynck R, 2014, CURR OPIN CELL BIOL, V31, P56, DOI 10.1016/j.ceb.2014.09.001
   Deryugina EI, 2015, MATRIX BIOL, V44-46, P94, DOI 10.1016/j.matbio.2015.04.004
   Dimri M, 2020, CANCERS, V12, P0, DOI 10.3390/cancers12020491
   Ding LH, 2009, J CLIN INVEST, V119, P349, DOI 10.1172/JCI35930
   Ding Y, 2014, J AM SOC NEPHROL, V25, P2835, DOI 10.1681/ASN.2013101068
   Ding Y, 2014, SEMIN NEPHROL, V34, P62, DOI 10.1016/j.semnephrol.2013.11.009
   Dituri F, 2019, SEMIN LIVER DIS, V39, P53, DOI 10.1055/s-0038-1676121
   Doi T, 2020, ONCOLOGIST, V25, PE1292, DOI 10.1634/theoncologist.2020-0249
   Dolicka D, 2021, CELL MOL GASTROENTER, V11, P597, DOI 10.1016/j.jcmgh.2020.09.012
   Dongre A, 2019, NAT REV MOL CELL BIO, V20, P69, DOI 10.1038/s41580-018-0080-4
   Dooley S, 2012, CELL TISSUE RES, V347, P245, DOI 10.1007/s00441-011-1246-y
   Dunker N, 2002, MECH DEVELOP, V113, P111, DOI 10.1016/S0925-4773(02)00015-1
   El-Khoueiry AB, 2017, LANCET, V389, P2492, DOI 10.1016/S0140-6736(17)31046-2
   Ettrich Thomas J, 2018, RECENT RESULTS CANCER RES, V211, P45, DOI 10.1007/978-3-319-91442-8_3
   Fabregat I, 2007, LIVER INT, V27, P155, DOI 10.1111/j.1478-3231.2006.01409.x
   Fabregat I, 2018, FRONT ONCOL, V8, P0, DOI 10.3389/fonc.2018.00357
   Fabregat I, 2016, FEBS J, V283, P2219, DOI 10.1111/febs.13665
   Fabregat I, 2009, WORLD J GASTROENTERO, V15, P513, DOI 10.3748/wjg.15.513
   Faivre S, 2020, J HEPATOL, V72, P342, DOI 10.1016/j.jhep.2019.09.010
   Farazi PA, 2006, NAT REV CANCER, V6, P674, DOI 10.1038/nrc1934
   Fernando J, 2015, INT J CANCER, V136, PE161, DOI 10.1002/ijc.29097
   Ferrari G, 2009, J CELL PHYSIOL, V219, P449, DOI 10.1002/jcp.21706
   Fischer ANM, 2007, ONCOGENE, V26, P3395, DOI 10.1038/sj.onc.1210121
   Fransvea E, 2009, HEPATOLOGY, V49, P839, DOI 10.1002/hep.22731
   Fu H, 2017, CANCER LETT, V403, P260, DOI 10.1016/j.canlet.2017.06.022
   Funk K, 2020, CANCERS, V12, P0, DOI 10.3390/cancers12061437
   Gao HB, 2019, EUR REV MED PHARMACO, V23, P5149, DOI 10.26355/eurrev_201906_18179
   Genestier L, 1999, J EXP MED, V189, P231, DOI 10.1084/jem.189.2.231
   Ghavami S, 2015, CELL DEATH DIS, V6, P0, DOI 10.1038/cddis.2015.36
   Giannelli G, 2005, GASTROENTEROLOGY, V129, P1375, DOI 10.1053/j.gastro.2005.09.055
   Giannelli G, 2016, J HEPATOL, V65, P798, DOI 10.1016/j.jhep.2016.05.007
   Giannelli G, 2016, EUR J CLIN INVEST, V46, P349, DOI 10.1111/eci.12596
   Gomis RR, 2006, P NATL ACAD SCI USA, V103, P12747, DOI 10.1073/pnas.0605333103
   Gonzalez-Sanchez E, 2021, CANCERS, V13, P0, DOI 10.3390/cancers13133248
   Gorgoulis V, 2019, CELL, V179, P813, DOI 10.1016/j.cell.2019.10.005
   Gregory PA, 2008, NAT CELL BIOL, V10, P593, DOI 10.1038/ncb1722
   Gregory PA, 2011, MOL BIOL CELL, V22, P1686, DOI 10.1091/mbc.E11-02-0103
   Gugnoni M, 2019, INT J MOL SCI, V20, P0, DOI 10.3390/ijms20081924
   Guido C, 2012, CELL CYCLE, V11, P3019, DOI 10.4161/cc.21384
   Gungor MZ, 2021, J GASTROINTEST CANC, V52, P1320, DOI 10.1007/s12029-021-00704-z
   Guo X, 2009, CELL RES, V19, P71, DOI 10.1038/cr.2008.302
   Gupta PB, 2019, CELL STEM CELL, V24, P65, DOI 10.1016/j.stem.2018.11.011
   Haider C, 2019, HEPATOLOGY, V69, P222, DOI 10.1002/hep.30166
   Hamidi A, 2017, SCI SIGNAL, V10, P0, DOI 10.1126/scisignal.aal4186
   Hardy SD, 2017, ONCOTARGET, V8, P103302, DOI 10.18632/oncotarget.21871
   Hashimoto O, 2003, MOL CARCINOGEN, V36, P171, DOI 10.1002/mc.10111
   HAYFLICK L, 1961, EXP CELL RES, V25, P585, DOI 10.1016/0014-4827(61)90192-6
   He J, 2003, J BIOL CHEM, V278, P30540, DOI 10.1074/jbc.M304016200
   Heidenreich B, 2014, CURR OPIN GENET DEV, V24, P30, DOI 10.1016/j.gde.2013.11.005
   Heldin CH, 2016, CSH PERSPECT BIOL, V8, P0, DOI 10.1101/cshperspect.a022053
   Herrera B, 2004, FREE RADICAL BIO MED, V36, P16, DOI 10.1016/j.freeradbiomed.2003.09.020
   Herrera B, 2002, FEBS LETT, V520, P93, DOI 10.1016/S0014-5793(02)02774-6
   Herrera B, 2001, HEPATOLOGY, V34, P548, DOI 10.1053/jhep.2001.27447
   Herzer K, 2008, MOL CANCER RES, V6, P1169, DOI 10.1158/1541-7786.MCR-08-0073
   Hinck AP, 2016, CSH PERSPECT BIOL, V8, P0, DOI 10.1101/cshperspect.a022103
   Ho J, 2005, EMBO J, V24, P3247, DOI 10.1038/sj.emboj.7600794
   Hofmann TG, 2003, CANCER RES, V63, P8271
   Holmgaard RB, 2018, J IMMUNOTHER CANCER, V6, P0, DOI 10.1186/s40425-018-0356-4
   Hong S, 2007, NAT IMMUNOL, V8, P504, DOI 10.1038/ni1451
   Horie Y, 2004, J CLIN INVEST, V113, P1774, DOI 10.1172/JCI200420513
   Horiguchi M, 2012, J BIOCHEM, V152, P321, DOI 10.1093/jb/mvs089
   Hu B, 2019, J CANCER, V10, P3914, DOI 10.7150/jca.31448
   Huang CY, 2021, BIOMED PHARMACOTHER, V134, P0, DOI 10.1016/j.biopha.2020.111046
   Huang JY, 2015, ONCOTARGET, V6, P18613, DOI 10.18632/oncotarget.4317
   Huang JW, 2018, CELL PHYSIOL BIOCHEM, V45, P1690, DOI 10.1159/000487737
   Huang SL, 2008, INT J CANCER, V123, P972, DOI 10.1002/ijc.23580
   Huda N, 2019, WORLD J GASTROENTERO, V25, P5069, DOI 10.3748/wjg.v25.i34.5069
   Imamura T, 1997, NATURE, V389, P622, DOI 10.1038/39355
   Itatani Y, 2019, INT J MOL SCI, V20, P0, DOI 10.3390/ijms20235822
   Iyer S, 2005, CANCER BIOL THER, V4, P261, DOI 10.4161/cbt.4.3.1566
   Jang CW, 2002, NAT CELL BIOL, V4, P51, DOI 10.1038/ncb731
   Jou J, 2010, J CLIN INVEST, V120, P1031, DOI 10.1172/JCI42615
   Kalluri R, 2006, NAT REV CANCER, V6, P392, DOI 10.1038/nrc1877
   Kamato D, 2020, CELL MOL LIFE SCI, V77, P243, DOI 10.1007/s00018-019-03266-3
   Kang TW, 2011, NATURE, V479, P547, DOI 10.1038/nature10599
   Karabicici M, 2021, MOL ONCOL, V15, P2185, DOI 10.1002/1878-0261.12916
   Karin M, 2009, CSH PERSPECT BIOL, V1, P0, DOI 10.1101/cshperspect.a000141
   Kaur S, 2005, J BIOL CHEM, V280, P38599, DOI 10.1074/jbc.M505671200
   Ke AW, 2011, GASTROENTEROLOGY, V140, P1629, DOI 10.1053/j.gastro.2011.02.008
   Ke PY, 2019, INT J MOL SCI, V20, P0, DOI 10.3390/ijms20020300
   Kelley RK, 2019, CLIN TRANSL GASTROEN, V10, P0, DOI 10.14309/ctg.0000000000000056
   Kim BC, 2002, MOL CELL BIOL, V22, P1369, DOI 10.1128/MCB.22.5.1369-1378.2002
   Kim BG, 2021, J HEMATOL ONCOL, V14, P0, DOI 10.1186/s13045-021-01053-x
   Kim JS, 2008, HEPATOLOGY, V47, P1725, DOI 10.1002/hep.22187
   Kim JB, 2018, ONCOL LETT, V15, P8723, DOI 10.3892/ol.2018.8441
   Kitisin K, 2007, ONCOGENE, V26, P7103, DOI 10.1038/sj.onc.1210513
   Kiyono K, 2009, CANCER RES, V69, P8844, DOI 10.1158/0008-5472.CAN-08-4401
   Klionsky DJ, 2021, AUTOPHAGY, V17, P1, DOI 10.1080/15548627.2020.1797280
   Knolle PA, 2000, IMMUNOL REV, V174, P21, DOI 10.1034/j.1600-0528.2002.017408.x
   Korkut A, 2018, CELL SYST, V7, P422, DOI 10.1016/j.cels.2018.08.010
   Kumar S, 2007, CELL DEATH DIFFER, V14, P32, DOI 10.1038/sj.cdd.4402060
   Kumari R, 2021, FRONT CELL DEV BIOL, V09, P0, DOI 10.3389/fcell.2021.645593
   Kurokawa M, 1998, NATURE, V394, P92, DOI 10.1038/27945
   Le Pabic H, 2003, HEPATOLOGY, V37, P1056, DOI 10.1053/jhep.2003.50205
   Lee HJ, 2007, ONCOGENE, V26, P173, DOI 10.1038/sj.onc.1209774
   Lee SM, 2016, EPIGENOMICS-UK, V8, P993, DOI 10.2217/epi-2016-0027
   Leslie CC, 2015, J LIPID RES, V56, P1386, DOI 10.1194/jlr.R057588
   Leveen P, 2002, BLOOD, V100, P560, DOI 10.1182/blood.V100.2.560
   Levine B, 2008, CELL, V132, P27, DOI 10.1016/j.cell.2007.12.018
   Li B, 2020, ONCOGENE, V39, P1063, DOI 10.1038/s41388-019-1043-8
   Li H, 2006, J BIOL CHEM, V281, P25588, DOI 10.1074/jbc.M602381200
   Li HQ, 2009, J IMMUNOL, V182, P240, DOI 10.4049/jimmunol.182.1.240
   Li J, 2013, CARCINOGENESIS, V34, P1343, DOI 10.1093/carcin/bgt063
   Li MO, 2006, ANNU REV IMMUNOL, V24, P99, DOI 10.1146/annurev.immunol.24.021605.090737
   Li QS, 2015, ONCOTARGET, V6, P4253, DOI 10.18632/oncotarget.2973
   Liang XH, 1999, NATURE, V402, P672, DOI 10.1038/45257
   Lin SY, 2003, CELL, V113, P881, DOI 10.1016/S0092-8674(03)00430-6
   Lin XY, 2019, NAT COMMUN, V10, P0, DOI 10.1038/s41467-019-09865-9
   Liu J, 2020, BIOENGINEERED, V11, P759, DOI 10.1080/21655979.2020.1787764
   Liu M, 2014, PROTEIN CELL, V5, P673, DOI 10.1007/s13238-014-0065-9
   Liu P, 2020, FRONT ONCOL, V10, P0, DOI 10.3389/fonc.2020.589908
   Liu R, 2016, ONCOTARGET, V7, P85079, DOI 10.18632/oncotarget.13196
   Liu SJ, 2021, SIGNAL TRANSDUCT TAR, V6, P0, DOI 10.1038/s41392-020-00436-9
   Liu XX, 2020, AGING-US, V12, P21638, DOI 10.18632/aging.103959
   Llovet JM, 2008, NEW ENGL J MED, V359, P378, DOI 10.1056/NEJMoa0708857
   Llovet JM, 2021, NAT REV DIS PRIMERS, V7, P0, DOI 10.1038/s41572-020-00240-3
   Llovet JM, 2018, NAT REV CLIN ONCOL, V15, P599, DOI 10.1038/s41571-018-0073-4
   Lu C, 2019, MOL CANCER, V18, P0, DOI 10.1186/s12943-019-1047-6
   Luo YJ, 2019, GENE, V688, P19, DOI 10.1016/j.gene.2018.11.033
   Malfettone A, 2017, CANCER LETT, V392, P39, DOI 10.1016/j.canlet.2017.01.037
   Mamiya T, 2010, LAB INVEST, V90, P1339, DOI 10.1038/labinvest.2010.105
   Mariathasan S, 2018, NATURE, V554, P544, DOI 10.1038/nature25501
   Massague J, 2000, CELL, V103, P295, DOI 10.1016/S0092-8674(00)00121-5
   Massague J, 2008, CELL, V134, P215, DOI 10.1016/j.cell.2008.07.001
   Massague J, 2012, NAT REV MOL CELL BIO, V13, P616, DOI 10.1038/nrm3434
   Mathew R, 2009, CELL, V137, P1062, DOI 10.1016/j.cell.2009.03.048
   Matsuhashi S, 2019, INT J MOL SCI, V20, P0, DOI 10.3390/ijms20092304
   Matsuzaki K, 2007, HEPATOLOGY, V46, P48, DOI 10.1002/hep.21672
   Matsuzaki K, 2011, CARCINOGENESIS, V32, P1578, DOI 10.1093/carcin/bgr172
   Matthews HK, 2022, NAT REV MOL CELL BIO, V23, P74, DOI 10.1038/s41580-021-00404-3
   Mejia JC, 2020, SURG CLIN N AM, V100, P535, DOI 10.1016/j.suc.2020.02.013
   Melisi D, 2008, MOL CANCER THER, V7, P829, DOI 10.1158/1535-7163.MCT-07-0337
   Meyer C, 2013, CELL DEATH DIS, V4, P0, DOI 10.1038/cddis.2012.204
   Mijit M, 2020, BIOMOLECULES, V10, P0, DOI 10.3390/biom10030420
   Milanovic M, 2018, TRENDS CELL BIOL, V28, P1049, DOI 10.1016/j.tcb.2018.09.001
   Miraglia S, 1997, BLOOD, V90, P5013, DOI 10.1182/blood.V90.12.5013.5013_5013_5021
   Miyazaki K, 2006, CANCER SCI, V97, P91, DOI 10.1111/j.1349-7006.2006.00150.x
   Miyazawa K, 2017, CSH PERSPECT BIOL, V9, P0, DOI 10.1101/cshperspect.a022095
   Moreno-Caceres J, 2017, CELL DEATH DIS, V8, P0, DOI 10.1038/cddis.2017.469
   Morse MA, 2019, CLIN CANCER RES, V25, P912, DOI 10.1158/1078-0432.CCR-18-1254
   Mu XX, 2013, PLOS ONE, V8, P0, DOI 10.1371/journal.pone.0063436
   Mu YB, 2012, CELL TISSUE RES, V347, P11, DOI 10.1007/s00441-011-1201-y
   Muller M, 2020, J HEPATOL, V72, P990, DOI 10.1016/j.jhep.2020.01.019
   Munger JS, 2011, CSH PERSPECT BIOL, V3, P0, DOI 10.1101/cshperspect.a005017
   Murata M, 2009, HEPATOLOGY, V49, P1203, DOI 10.1002/hep.22765
   Murillo MM, 2005, ONCOGENE, V24, P4580, DOI 10.1038/sj.onc.1208664
   Nagata H, 2009, HEPATOLOGY, V49, P1944, DOI 10.1002/hep.22860
   Nakao A, 1997, NATURE, V389, P631, DOI 10.1038/39369
   Nault JC, 2019, NAT REV GASTRO HEPAT, V16, P544, DOI 10.1038/s41575-019-0165-3
   Neuzillet C, 2015, PHARMACOL THERAPEUT, V147, P22, DOI 10.1016/j.pharmthera.2014.11.001
   Nguyen AV, 2000, DEVELOPMENT, V127, P3107
   Noguchi S, 2018, INT J MOL SCI, V19, P0, DOI 10.3390/ijms19113674
   OBERHAMMER F, 1993, HEPATOLOGY, V18, P1238
   OBERHAMMER FA, 1992, P NATL ACAD SCI USA, V89, P5408, DOI 10.1073/pnas.89.12.5408
   Okano H, 2003, LAB INVEST, V83, P1033, DOI 10.1097/01.LAB.0000079328.76631.28
   Ooshima A, 2019, CANCER SCI, V110, P481, DOI 10.1111/cas.13922
   Ozdamar B, 2005, SCIENCE, V307, P1603, DOI 10.1126/science.1105718
   Ozturk M, 2009, CANCER LETT, V286, P103, DOI 10.1016/j.canlet.2008.10.048
   Padua D, 2009, CELL RES, V19, P89, DOI 10.1038/cr.2008.316
   Pardali K, 2007, BBA-REV CANCER, V1775, P21, DOI 10.1016/j.bbcan.2006.06.004
   Park BV, 2016, CANCER DISCOV, V6, P1366, DOI 10.1158/2159-8290.CD-15-1347
   Park SA, 2015, SCI REP-UK, V5, P0, DOI 10.1038/srep16492
   Park SJ, 2018, BIOCHEM BIOPH RES CO, V498, P609, DOI 10.1016/j.bbrc.2018.03.030
   Park SS, 2004, ONCOGENE, V23, P6272, DOI 10.1038/sj.onc.1207856
   Perlman R, 2001, NAT CELL BIOL, V3, P708, DOI 10.1038/35087019
   Pietras K, 2010, EXP CELL RES, V316, P1324, DOI 10.1016/j.yexcr.2010.02.045
   Pinzani M, 2011, J HEPATOL, V55, P459, DOI 10.1016/j.jhep.2011.02.001
   Prieto J, 2015, NAT REV GASTRO HEPAT, V12, P681, DOI 10.1038/nrgastro.2015.173
   Principe DR, 2014, JNCI-J NATL CANCER I, V106, P0, DOI 10.1093/jnci/djt369
   Qin GH, 2016, CANCER LETT, V374, P85, DOI 10.1016/j.canlet.2016.02.001
   Qu NF, 2021, FRONT ONCOL, V11, P0, DOI 10.3389/fonc.2021.755206
   Qu XP, 2003, J CLIN INVEST, V112, P1809, DOI 10.1172/JCI200320039
   Ramesh S, 2008, EMBO REP, V9, P990, DOI 10.1038/embor.2008.158
   Ramjaun AR, 2007, ONCOGENE, V26, P970, DOI 10.1038/sj.onc.1209852
   Reichl P, 2015, HEPATOLOGY, V61, P930, DOI 10.1002/hep.27492
   Romero-Gallo J, 2005, ONCOGENE, V24, P3028, DOI 10.1038/sj.onc.1208475
   Roussel MF, 1999, ONCOGENE, V18, P5311, DOI 10.1038/sj.onc.1202998
   Sabbadini F, 2021, CANCERS, V13, P0, DOI 10.3390/cancers13163960
   Safaee S, 2021, MOLECULES, V26, P0, DOI 10.3390/molecules26040901
   Schulze K, 2015, NAT GENET, V47, P505, DOI 10.1038/ng.3252
   Schwabe RF, 2018, NAT REV GASTRO HEPAT, V15, P738, DOI 10.1038/s41575-018-0065-y
   Senturk S, 2010, HEPATOLOGY, V52, P966, DOI 10.1002/hep.23769
   Seoane J, 2004, CELL, V117, P211, DOI 10.1016/S0092-8674(04)00298-3
   Shao B, 2019, J CELL MOL MED, V23, P1363, DOI 10.1111/jcmm.14039
   Shay JW, 2016, CANCER DISCOV, V6, P584, DOI 10.1158/2159-8290.CD-16-0062
   Shibue T, 2017, NAT REV CLIN ONCOL, V14, P611, DOI 10.1038/nrclinonc.2017.44
   Shima Y, 1999, HEPATOLOGY, V30, P1215, DOI 10.1002/hep.510300503
   Sivasudhan E, 2021, FRONT CELL DEV BIOL, V9, P0, DOI 10.3389/fcell.2021.642443
   Soderberg SS, 2009, ANN NY ACAD SCI, V1176, P55, DOI 10.1111/j.1749-6632.2009.04569.x
   Song W, 2008, INT J CLIN PRACT, V62, P1212, DOI 10.1111/j.1742-1241.2008.01777.x
   Sorrentino A, 2008, NAT CELL BIOL, V10, P1199, DOI 10.1038/ncb1780
   Sun CK, 2011, NEOPLASIA, V13, P735, DOI 10.1593/neo.11664
   Sung H, 2021, CA-CANCER J CLIN, V71, P209, DOI 10.3322/caac.21660
   Suzuki HI, 2018, INT J MOL SCI, V19, P0, DOI 10.3390/ijms19071901
   Suzuki HI, 2010, AUTOPHAGY, V6, P645, DOI 10.4161/auto.6.5.12046
   Tachibana I, 1997, J CLIN INVEST, V99, P2365, DOI 10.1172/JCI119418
   Takamura A, 2011, GENE DEV, V25, P795, DOI 10.1101/gad.2016211
   Tan CT, 2023, FEBS J, V290, P892, DOI 10.1111/febs.16317
   Tang JQ, 2018, CANCERS, V10, P0, DOI 10.3390/cancers10060159
   Tang LY, 2017, J BIOL CHEM, V292, P4302, DOI 10.1074/jbc.M116.773085
   Tang Y, 2003, SCIENCE, V299, P574, DOI 10.1126/science.1075994
   Tao ZH, 2013, J EXP MED, V210, P789, DOI 10.1084/jem.20120153
   Teckman JH, 2000, AM J PHYSIOL-GASTR L, V279, PG961, DOI 10.1152/ajpgi.2000.279.5.G961
   Teixeira AF, 2020, FRONT CELL DEV BIOL, V8, P0, DOI 10.3389/fcell.2020.00605
   ten Dijke P, 2004, TRENDS BIOCHEM SCI, V29, P265, DOI 10.1016/j.tibs.2004.03.008
   The Cancer Genome Atlas Network, 2012, NATURE, V487, P330, DOI 10.1038/nature11252
   Thiery JP, 2009, CELL, V139, P871, DOI 10.1016/j.cell.2009.11.007
   Thompson AI, 2015, BMC GASTROENTEROL, V15, P0, DOI 10.1186/s12876-015-0291-5
   Tohyama O, 2014, J THROID RES, V2014, P0, DOI 10.1155/2014/638747
   Totoki Y, 2014, NAT GENET, V46, P1267, DOI 10.1038/ng.3126
   Tovoli F, 2018, DRUG TODAY, V54, P5, DOI 10.1358/dot.2018.54.1.2736667
   Trelford CB, 2021, FRONT CELL DEV BIOL, V9, P0, DOI 10.3389/fcell.2021.712124
   Trelford CB, 2020, BIOL OPEN, V9, P0, DOI 10.1242/bio.055103
   Tu S, 2019, CELLS-BASEL, V8, P0, DOI 10.3390/cells8101235
   Tzavlaki K, 2020, BIOMOLECULES, V10, P0, DOI 10.3390/biom10030487
   Ueno T, 2017, NAT REV GASTRO HEPAT, V14, P170, DOI 10.1038/nrgastro.2016.185
   Ungefroren H, 2018, DEV DYNAM, V247, P451, DOI 10.1002/dvdy.24505
   Ungerleider N, 2017, MOL CARCINOGEN, V56, P1302, DOI 10.1002/mc.22592
   Valderrama-Carvajal H, 2002, NAT CELL BIOL, V4, P963, DOI 10.1038/ncb885
   Varga J, 2009, NAT REV RHEUMATOL, V5, P200, DOI 10.1038/nrrheum.2009.26
   Verzella D, 2020, CELL DEATH DIS, V11, P0, DOI 10.1038/s41419-020-2399-y
   Villanueva A, 2019, NEW ENGL J MED, V380, P1450, DOI 10.1056/NEJMra1713263
   Walker LSK, 2013, J AUTOIMMUN, V45, P49, DOI 10.1016/j.jaut.2013.06.006
   Wang B, 2010, ONCOGENE, V29, P1787, DOI 10.1038/onc.2009.468
   Wang HC, 2021, HEPATOLOGY, V74, P248, DOI 10.1002/hep.31692
   Wang JQ, 2019, AM J TRANSL RES, V11, P4367
   Wang J, 2017, ONCOL LETT, V14, P6109, DOI 10.3892/ol.2017.6950
   Wang X, 2021, NAT COMMUN, V12, P0, DOI 10.1038/s41467-021-21828-7
   Wang Y, 2017, J CLIN ENDOCR METAB, V102, P3065, DOI 10.1210/jc.2017-01150
   Weng CH, 2019, ONCOGENE, V38, P455, DOI 10.1038/s41388-018-0454-2
   White E, 2015, J CLIN INVEST, V125, P42, DOI 10.1172/JCI73941
   Wiemann SU, 2002, FASEB J, V16, P935, DOI 10.1096/fj.01-0977com
   Winkler J, 2020, NAT COMMUN, V11, P0, DOI 10.1038/s41467-020-18794-x
   Wolfraim LA, 2004, J IMMUNOL, V173, P3093, DOI 10.4049/jimmunol.173.5.3093
   Wrighton KH, 2009, CELL RES, V19, P8, DOI 10.1038/cr.2008.327
   Xia HP, 2013, HEPATOLOGY, V58, P629, DOI 10.1002/hep.26369
   Xiang QF, 2014, CLIN CANCER RES, V20, P2959, DOI 10.1158/1078-0432.CCR-13-2620
   Xu PL, 2016, CSH PERSPECT BIOL, V8, P0, DOI 10.1101/cshperspect.a022087
   Xue W, 2007, NATURE, V445, P656, DOI 10.1038/nature05529
   Yamamoto T, 2001, FEBS LETT, V492, P247, DOI 10.1016/S0014-5793(01)02258-X
   Yamashita M, 2008, MOL CELL, V31, P918, DOI 10.1016/j.molcel.2008.09.002
   Yan WJ, 2015, GUT, V64, P1593, DOI 10.1136/gutjnl-2014-307671
   Yan XH, 2018, J MOL CELL BIOL, V10, P48, DOI 10.1093/jmcb/mjx042
   Yan XH, 2009, ACTA BIOCH BIOPH SIN, V41, P263, DOI 10.1093/abbs/gmp018
   Yang B, 2003, AM J PATHOL, V163, P1101, DOI 10.1016/S0002-9440(10)63469-4
   Yang JN, 2016, CANCER LETT, V383, P18, DOI 10.1016/j.canlet.2016.09.012
   Yang J, 2020, NAT REV MOL CELL BIO, V21, P341, DOI 10.1038/s41580-020-0237-9
   Yang JD, 2011, SEMIN CANCER BIOL, V21, P35, DOI 10.1016/j.semcancer.2010.10.007
   Yang JD, 2010, NAT REV GASTRO HEPAT, V7, P448, DOI 10.1038/nrgastro.2010.100
   Yang SJ, 2021, FRONT ONCOL, V11, P0, DOI 10.3389/fonc.2021.667730
   Yang WL, 2009, SCIENCE, V325, P1134, DOI 10.1126/science.1175065
   Yang XJ, 2016, ONCOTARGET, V7, P27838, DOI 10.18632/oncotarget.8539
   Yang YA, 2006, CANCER CELL, V9, P445, DOI 10.1016/j.ccr.2006.04.025
   Yang ZH, 2013, PLOS ONE, V8, P0, DOI 10.1371/journal.pone.0065256
   Yao Z, 2010, P NATL ACAD SCI USA, V107, P15535, DOI 10.1073/pnas.1009472107
   Yao ZX, 2010, J BIOL CHEM, V285, P36112, DOI 10.1074/jbc.M110.162347
   Yasui K, 2015, CANCER SCI, V106, P929, DOI 10.1111/cas.12694
   Yoo JY, 2003, J BIOL CHEM, V278, P43001, DOI 10.1074/jbc.M307869200
   Yoon G, 2002, BIOCHEM J, V366, P613, DOI 10.1042/BJ20011445
   Yoshida K, 2018, CANCERS, V10, P0, DOI 10.3390/cancers10060183
   You HN, 2010, HEPATOLOGY, V51, P1635, DOI 10.1002/hep.23544
   Youle RJ, 2008, NAT REV MOL CELL BIO, V9, P47, DOI 10.1038/nrm2308
   Yu L, 2006, P NATL ACAD SCI USA, V103, P4952, DOI 10.1073/pnas.0511288103
   Yu Y, 2019, CURR OPIN CELL BIOL, V61, P56, DOI 10.1016/j.ceb.2019.07.007
   Yue ZY, 2003, P NATL ACAD SCI USA, V100, P15077, DOI 10.1073/pnas.2436255100
   Zhang DH, 2018, CELL CYCLE, V17, P2766, DOI 10.1080/15384101.2018.1556064
   Zhang H, 2006, ONCOGENE, V25, P6101, DOI 10.1038/sj.onc.1209634
   Zhang J, 2021, INT J MOL MED, V47, P256, DOI 10.3892/ijmm.2020.4778
   Zhang KG, 2020, J GENET GENOMICS, V47, P497, DOI 10.1016/j.jgg.2020.09.005
   Zhang LL, 2020, MOL CANCER, V19, P0, DOI 10.1186/s12943-020-01224-3
   Zhang L, 2013, TRENDS BIOCHEM SCI, V38, P612, DOI 10.1016/j.tibs.2013.10.001
   Zhang SP, 2007, MOL CELL BIOL, V27, P4488, DOI 10.1128/MCB.01636-06
   Zhang XD, 2017, ONCOTARGET, V8, P29785, DOI 10.18632/oncotarget.14523
   Zhang YE, 2017, CSH PERSPECT BIOL, V9, P0, DOI 10.1101/cshperspect.a022129
   Zhang YE, 2009, CELL RES, V19, P128, DOI 10.1038/cr.2008.328
   Zhang Y, 2017, CSH PERSPECT BIOL, V9, P0, DOI 10.1101/cshperspect.a022145
   Zhao M, 2018, INT J BIOL SCI, V14, P111, DOI 10.7150/ijbs.23230
   Zheng CH, 2017, CELL, V169, P1342, DOI 10.1016/j.cell.2017.05.035
   Zheng H, 2014, ONCOGENE, V33, P1755, DOI 10.1038/onc.2013.128
   Zheng SG, 2007, J IMMUNOL, V178, P2018, DOI 10.4049/jimmunol.178.4.2018
   Zheng SG, 2006, J IMMUNOL, V176, P3321, DOI 10.4049/jimmunol.176.6.3321
   Zhou JN, 2015, HEPATOLOGY, V62, P801, DOI 10.1002/hep.27887
   Zhu AX, 2015, J CLIN ONCOL, V33, P559, DOI 10.1200/JCO.2013.53.7746
   Zhu HB, 2013, HEPATOLOGY, V58, P2012, DOI 10.1002/hep.26587
   Zucman-Rossi J, 2015, GASTROENTEROLOGY, V149, P1226, DOI 10.1053/j.gastro.2015.05.061
NR 330
TC 7
Z9 7
U1 0
U2 5
PU MDPI
PI BASEL
PA ST ALBAN-ANLAGE 66, CH-4052 BASEL, SWITZERLAND
SN 
EI 2072-6694
J9 CANCERS
JI Cancers
PD FEB 15
PY 2022
VL 14
IS 4
BP 
EP 
DI 10.3390/cancers14040940
PG 36
WC Oncology
SC Oncology
GA ZY5KV
UT WOS:000772626200001
PM 35205692
DA 2023-09-23
ER

PT J
AU Cardenes, B
   Clares, I
   Bezos, T
   Toribio, V
   Lopez-Martin, S
   Rocha, A
   Peinado, H
   Yanez-Mo, M
   Cabanas, C
AF Cardenes, Beatriz
   Clares, Irene
   Bezos, Tamara
   Toribio, Victor
   Lopez-Martin, Soraya
   Rocha, Almudena
   Peinado, Hector
   Yanez-Mo, Maria
   Cabanas, Carlos
TI ALCAM/CD166 Is Involved in the Binding and Uptake of Cancer-Derived Extracellular Vesicles
SO INTERNATIONAL JOURNAL OF MOLECULAR SCIENCES
LA English
DT Article
DE extracellular vesicles; intercellular communication; uptake; docking; colorectal cancer; ovarian cancer; ALCAM; CD166
ID cell-adhesion molecule; ovarian-cancer; mesothelial cells; alcam; proliferation; engagement; secretion; exosm; ascites; growth
AB Colorectal cancer (CRC) and ovarian cancer (OvC) patients frequently develop peritoneal metastasis, a condition associated with a very poor prognosis. In these cancers, tumor-derived extracellular vesicles (EVs) cause immunosuppression, facilitate the direct attachment and invasion of cancer cells through the mesothelium, induce the conversion of peritoneal mesothelial cells (PMCs) into cancer-associated fibroblasts (CAFs) and transfer a more aggressive phenotype amongst cancer cells. Although the promoting role of EVs in CRC and OvC peritoneal metastasis is well established, the specific molecules that mediate the interactions between tumor-derived EVs and immune and non-immune target cells remain elusive. Here, we employed the SKOV-3 (ovarian adenocarcinoma) and Colo-320 (colorectal adenocarcinoma) human cell lines as model systems to study the interactions and uptake of EVs produced by ovarian carcinoma and colorectal carcinoma cells, respectively. We established that the adhesion molecule ALCAM/CD166 is involved in the interaction of cancer-derived EVs with recipient cancer cells (a process termed "EV binding" or "EV docking") and in their subsequent uptake by these cells. The identification of ALCAM/CD166 as a molecule mediating the docking and uptake of CRC and OvC-derived EVs may be potentially exploited to block the peritoneal metastasis cascade promoted by EVs in CRC and OvC patients.
C1 [Cardenes, Beatriz; Clares, Irene; Bezos, Tamara; Toribio, Victor; Lopez-Martin, Soraya; Rocha, Almudena; Yanez-Mo, Maria; Cabanas, Carlos] Ctr Mol Biol Severo Ochoa CSIC UAM, Cell Cell Commun & Inflammat Unit, Madrid 28049, Spain.
   [Toribio, Victor; Lopez-Martin, Soraya; Yanez-Mo, Maria] Univ Autonoma Madrid, Inst Univ Biol Mol, Fac Sci, Dept Mol Biol, E-28049 Madrid, Spain.
   [Peinado, Hector] Spanish Natl Canc Res Ctr CNIO, Microenvironm & Metastasis Lab, Mol Oncol Programme, Madrid 28029, Spain.
   [Yanez-Mo, Maria] Inst Invest Sanitaria Hosp La Princesa, Madrid 28006, Spain.
   [Cabanas, Carlos] Univ Complutense Madrid, Sch Med, Dept Immunol Ophthalmol & Otorhinolaryngol, E-28040 Madrid, Spain.
   [Cabanas, Carlos] Inst Invest Sanitaria Hosp 12 Octubre i 12, Madrid 28041, Spain.
C3 Consejo Superior de Investigaciones Cientificas (CSIC); CSIC - Centro de Biologia Molecular Severo Ochoa (CBM); Autonomous University of Madrid; Centro Nacional de Investigaciones Oncologicas (CNIO); Complutense University of Madrid; Hospital Universitario 12 de Octubre
RP Cabanas, C (通讯作者)，Ctr Mol Biol Severo Ochoa CSIC UAM, Cell Cell Commun & Inflammat Unit, Madrid 28049, Spain.; Cabanas, C (通讯作者)，Univ Complutense Madrid, Sch Med, Dept Immunol Ophthalmol & Otorhinolaryngol, E-28040 Madrid, Spain.; Cabanas, C (通讯作者)，Inst Invest Sanitaria Hosp 12 Octubre i 12, Madrid 28041, Spain.
EM bea_car@hotmail.com; irenedares@gmail.com; tamarabezoscarmona@hotmail.com; victor.toribio@estudiante.uam.es; slopez@cbm.csic.es; almrocha@ucm.es; hpeinado@cnio.es; maria.yannez@uam.es; ccabanas@cbm.csic.es
FU Agencia Estatal de Investigacion (AEI); Ministerio de Ciencia e Innovacion (MICINN); European Fund for Regional Development (FEDER) [SAF2016-77096-R, PID2021-123199OB-I00, BIO2017-86500-R, PID2020-119627GB-I00]; MICINN/FEDER [SAF2016-77096-R, BIO2017-86500-R]; Programa de Empleo Juvenil de la Comunidad de Madrid; Ayudante de Investigacion [PEJ-2019-AI/BMD-12580, PEJ-2020-AI/BMD-17593]
CR Alharbi M, 2018, ENDOCR-RELAT CANCER, V25, PE663, DOI 10.1530/ERC-18-0019
   Andreu Z, 2014, FRONT IMMUNOL, V5, P0, DOI 10.3389/fimmu.2014.00442
   ARROYO AG, 1992, J CELL BIOL, V117, P659, DOI 10.1083/jcb.117.3.659
   Bech-Serra JJ, 2006, MOL CELL BIOL, V26, P5086, DOI 10.1128/MCB.02380-05
   Becker A, 2016, CANCER CELL, V30, P836, DOI 10.1016/j.ccell.2016.10.009
   CAMPANERO MR, 1992, EUR J IMMUNOL, V22, P3111, DOI 10.1002/eji.1830221213
   Carbotti G, 2013, INT J CANCER, V132, P2597, DOI 10.1002/ijc.27948
   Cardenes B, 2021, INT J MOL SCI, V22, P0, DOI 10.3390/ijms22189938
   Cayrol R, 2008, NAT IMMUNOL, V9, P137, DOI 10.1038/ni1551
   Chen HW, 2021, ACTA PHARM SIN B, V11, P2136, DOI 10.1016/j.apsb.2021.04.012
   CONNELL ND, 1983, CELL, V34, P245, DOI 10.1016/0092-8674(83)90155-1
   Consuegra-Fernandez M, 2018, AUTOIMMUN REV, V17, P493, DOI 10.1016/j.autrev.2017.12.004
   Darvishi B, 2020, EXP MOL PATHOL, V115, P0, DOI 10.1016/j.yexmp.2020.104443
   Dickson MA, 2000, MOL CELL BIOL, V20, P1436, DOI 10.1128/MCB.20.4.1436-1447.2000
   Feng WL, 2019, MOL CANCER, V18, P0, DOI 10.1186/s12943-019-1049-4
   Ferragut F, 2021, CYTOKINE GROWTH F R, V61, P27, DOI 10.1016/j.cytogfr.2021.07.001
   French KC, 2017, SEMIN CELL DEV BIOL, V67, P48, DOI 10.1016/j.semcdb.2017.01.002
   Gilsanz A, 2013, CELL MOL LIFE SCI, V70, P475, DOI 10.1007/s00018-012-1132-0
   Gurung S, 2021, CELL COMMUN SIGNAL, V19, P0, DOI 10.1186/s12964-021-00730-1
   Gutierrez-Lopez MD, 2003, J BIOL CHEM, V278, P208, DOI 10.1074/jbc.M207805200
   Hansen AG, 2013, CANCER RES, V73, P2955, DOI 10.1158/0008-5472.CAN-12-2052
   Hassan NJ, 2004, EUR J IMMUNOL, V34, P930, DOI 10.1002/eji.200424856
   Kipps E, 2013, NAT REV CANCER, V13, P273, DOI 10.1038/nrc3432
   Kowal J, 2016, P NATL ACAD SCI USA, V113, PE968, DOI 10.1073/pnas.1521230113
   Kowal J, 2014, CURR OPIN CELL BIOL, V29, P116, DOI 10.1016/j.ceb.2014.05.004
   Kranenburg O, 2021, FRONT ONCOL, V11, P0, DOI 10.3389/fonc.2021.650098
   Langyel E, 2010, AM J PATHOL, V177, P1053, DOI 10.2353/ajpath.2010.100105
   Machado-Pineda Y, 2018, FRONT IMMUNOL, V9, P0, DOI 10.3389/fimmu.2018.02474
   Masedunskas A, 2006, FEBS LETT, V580, P2637, DOI 10.1016/j.febslet.2006.04.013
   Mathieu M, 2019, NAT CELL BIOL, V21, P9, DOI 10.1038/s41556-018-0250-9
   Mulcahy LA, 2014, J EXTRACELL VESICLES, V3, P0, DOI 10.3402/jev.v3.24641
   Nakamura K, 2019, CANCERS, V11, P0, DOI 10.3390/cancers11081147
   Nazarenko I, 2010, CANCER RES, V70, P1668, DOI 10.1158/0008-5472.CAN-09-2470
   Ofori-Acquah SF, 2008, TRANSL RES, V151, P122, DOI 10.1016/j.trsl.2007.09.006
   Ovalle S, 2007, INT J CANCER, V121, P2140, DOI 10.1002/ijc.22902
   Pascual-Anton L, 2021, INT J MOL SCI, V22, P0, DOI 10.3390/ijms222111496
   Pretzsch E, 2019, J ONCOL, V2019, P0, DOI 10.1155/2019/7407190
   Reyes R, 2018, FRONT IMMUNOL, V9, P0, DOI 10.3389/fimmu.2018.00863
   Rosso O, 2007, MOL CANCER RES, V5, P1246, DOI 10.1158/1541-7786.MCR-07-0060
   Sangisetty SL, 2012, WORLD J GASTRO SURG, V4, P87, DOI 10.4240/wjgs.v4.i4.87
   Schillaci O, 2017, SCI REP-UK, V7, P0, DOI 10.1038/s41598-017-05002-y
   Schneider CA, 2012, NAT METHODS, V9, P671, DOI 10.1038/nmeth.2089
   Shen JY, 2018, ONCOTARGETS THER, V11, P2831, DOI 10.2147/OTT.S159829
   Shen XM, 2021, J OVARIAN RES, V14, P0, DOI 10.1186/s13048-021-00776-2
   Shukla A, 2009, AM J RESP CELL MOL, V41, P114, DOI 10.1165/rcmb.2008-0146OC
   Suarez H, 2021, J EXTRACELL VESICLES, V10, P0, DOI 10.1002/jev2.12082
   Swart GWM, 2005, CANCER METAST REV, V24, P223, DOI 10.1007/s10555-005-1573-0
   Tian WJ, 2022, CELL DEATH DIS, V13, P0, DOI 10.1038/s41419-022-04510-8
   Toribio V, 2019, SCI REP-UK, V9, P0, DOI 10.1038/s41598-019-47023-9
   Vences-Catalan F, 2021, P NATL ACAD SCI USA, V118, P0, DOI 10.1073/pnas.2018961118
   von Lersner A, 2019, CLIN EXP METASTAS, V36, P87, DOI 10.1007/s10585-019-09957-2
   Weidle Ulrich H, 2010, CANCER GENOMICS & PROTEOMICS, V7, P231
   Willms E, 2018, FRONT IMMUNOL, V9, P0, DOI 10.3389/fimmu.2018.00738
   Yanez-Mo M, 2015, J EXTRACELL VESICLES, V4, P0, DOI 10.3402/jev.v4.27066
   Zech D, 2012, CELL COMMUN SIGNAL, V10, P0, DOI 10.1186/1478-811X-10-37
   Zimmerman AW, 2006, BLOOD, V107, P3212, DOI 10.1182/blood-2005-09-3881
NR 56
TC 4
Z9 4
U1 1
U2 10
PU MDPI
PI BASEL
PA ST ALBAN-ANLAGE 66, CH-4052 BASEL, SWITZERLAND
SN 
EI 1422-0067
J9 INT J MOL SCI
JI Int. J. Mol. Sci.
PD MAY 15
PY 2022
VL 23
IS 10
BP 
EP 
DI 10.3390/ijms23105753
PG 20
WC Biochemistry & Molecular Biology; Chemistry, Multidisciplinary
SC Biochemistry & Molecular Biology; Chemistry
GA 1O9DR
UT WOS:000801623700001
PM 35628559
DA 2023-09-23
ER

PT J
AU Luo, QK
   Liu, JY
   Fu, Q
   Zhang, X
   Yu, PF
   Liu, P
   Zhang, JL
   Tian, HY
   Chen, S
   Zhang, HW
   Qin, T
AF Luo, Qiankun
   Liu, Jiayin
   Fu, Qiang
   Zhang, Xu
   Yu, Pengfei
   Liu, Pan
   Zhang, Jiali
   Tian, Huiyuan
   Chen, Song
   Zhang, Hongwei
   Qin, Tao
TI Identifying cancer cell-secreted proteins that activate cancer-associated fibroblasts as prognostic factors for patients with pancreatic cancer
SO JOURNAL OF CELLULAR AND MOLECULAR MEDICINE
LA English
DT Article
DE cancer-associated fibroblast; pancreatic cancer; pancreatic stellate cells; prognosis; proteins
ID growth; calpastatin; inhibition; survival
AB The study aimed to investigate the mechanism by which cancer-associated fibroblasts (CAFs) are activated by cancer cells and construct a risk model to predict the prognosis of patients with pancreatic cancer (PC) after surgery. Pancreatic stellate cells were isolated from human pancreatic tissue and co-cultured with cancer cells to verify their crosstalk. Liquid chromatography-tandem mass spectrometry was used to detect proteins secreted by cancer cells. The online tools Gene Expression Profiling Interactive Analysis, UALCAN, and the Human Protein Atlas were used to analyse gene expression in PC. Expression data from the cancer genome atlas and the clinical samples were used to develop a training receiver operating characteristic (ROC) model and an external validation ROC model, respectively. We identified that cancer cells promote the activation of inflammatory CAFs (iCAF) through secretory proteins, which promote PC metastasis. Six candidate proteins secreted by cancer cells were identified which promote iCAF formation. These proteins were highly expressed in tumours and were associated with a poor prognosis in patients with PC. Moreover, a 6-gene model was constructed to predict death risk in patients at 1, 2 and 3 years after surgery. The training areas under the ROC curves (AUC) of 1-, 2- and 3-year death risks were 0.780, 0.792 and 0. 825, respectively. The externally validated AUC of death at 3 years post-surgery was 0.728. In conclusion, cancer cell-secreted proteins play a vital role in iCAF formation, and the 6-gene model may be a potential marker for predicting whether PC patients will benefit from surgery.
C1 [Luo, Qiankun; Liu, Jiayin; Fu, Qiang; Zhang, Xu; Yu, Pengfei; Liu, Pan; Zhang, Hongwei; Qin, Tao] Zhengzhou Univ, Henan Prov Peoples Hosp, Peoples Hosp, Dept Hepatobilliary & Pancreat Surg, 7 Weiwu Rd, Zhengzhou 450003, Henan, Peoples R China.
   [Zhang, Jiali] Zhengzhou Univ, Acad Med Sci, Zhengzhou, Peoples R China.
   [Tian, Huiyuan] Zhengzhou Univ Peoples Hosp, Henan Prov Peoples Hosp, Dept Res & Discipline Dev, Zhengzhou, Peoples R China.
   [Chen, Song] Zhengzhou Univ, Peoples Hosp, Henan Prov Peoples Hosp, Translat Res Inst, Zhengzhou 450003, Henan, Peoples R China.
   [Chen, Song] Zhengzhou Univ, Acad Med Sci, Mol Pathol Ctr, Zhengzhou 450003, Henan, Peoples R China.
   [Zhang, Hongwei; Qin, Tao] Henan Univ, Peoples Hosp, Zhengzhou, Peoples R China.
C3 Zhengzhou University; Zhengzhou University; Zhengzhou University; Zhengzhou University; Zhengzhou University; Henan University
RP Zhang, HW; Qin, T (通讯作者)，Zhengzhou Univ, Henan Prov Peoples Hosp, Peoples Hosp, Dept Hepatobilliary & Pancreat Surg, 7 Weiwu Rd, Zhengzhou 450003, Henan, Peoples R China.; Chen, S (通讯作者)，Zhengzhou Univ, Peoples Hosp, Henan Prov Peoples Hosp, Translat Res Inst, Zhengzhou 450003, Henan, Peoples R China.; Chen, S (通讯作者)，Zhengzhou Univ, Acad Med Sci, Mol Pathol Ctr, Zhengzhou 450003, Henan, Peoples R China.
EM biocs@163.com; hwzhang666@163.com; qtgoodfreecn@zzu.edu.cn
FU Key Science and Technology Research Project of Henan Province [212102310151]; National Natural Science Foundation of China [31671440]
CR Berger AC, 2008, J CLIN ONCOL, V26, P5918, DOI 10.1200/JCO.2008.18.6288
   Biffi G, 2021, PHYSIOL REV, V101, P147, DOI 10.1152/physrev.00048.2019
   Biffi G, 2019, CANCER DISCOV, V9, P282, DOI 10.1158/2159-8290.CD-18-0710
   Bouvet M, 1998, ANN SURG ONCOL, V5, P681, DOI 10.1007/BF02303477
   Chandrashekar DS, 2017, NEOPLASIA, V19, P649, DOI 10.1016/j.neo.2017.05.002
   Chen S, 2018, INT J BIOL SCI, V14, P100, DOI 10.7150/ijbs.22555
   Chen XM, 2019, NAT REV DRUG DISCOV, V18, P99, DOI 10.1038/s41573-018-0004-1
   Chen Y, 2022, THERANOSTICS, V12, P1074, DOI 10.7150/thno.65694
   Cheng JH, 2022, J CARDIOVASC PHARM, V79, P296, DOI 10.1097/FJC.0000000000001173
   Di Donato M, 2021, CELL DEATH DIS, V12, P0, DOI 10.1038/s41419-021-03402-7
   Elwakeel E, 2021, INT J MOL SCI, V22, P0, DOI 10.3390/ijms222111636
   Elyada E, 2019, CANCER DISCOV, V9, P1102, DOI 10.1158/2159-8290.CD-19-0094
   Huang HC, 2020, AM J PHYSIOL-CELL PH, V319, PC233, DOI 10.1152/ajpcell.00079.2020
   Kim JK, 2000, GENE, V257, P327, DOI 10.1016/S0378-1119(00)00414-5
   Lee JW, 2019, NATURE, V567, P249, DOI 10.1038/s41586-019-1004-y
   Ligorio M, 2019, CELL, V178, P160, DOI 10.1016/j.cell.2019.05.012
   Liu B, 2021, BIOSCIENCE REP, V41, P0, DOI 10.1042/BSR20204301
   Luo QK, 2022, CELL BIOL TOXICOL, V0, P0, DOI DOI 10.1007/s10565-022-09695-4
   Mace TA, 2018, GUT, V67, P320, DOI 10.1136/gutjnl-2016-311585
   Miyai Y, 2020, CANCER SCI, V111, P1047, DOI 10.1111/cas.14346
   Modica C, 2021, CANCERS, V13, P0, DOI 10.3390/cancers13143519
   Niapour M, 2008, J BIOL CHEM, V283, P21371, DOI 10.1074/jbc.M801462200
   Ohlund D, 2017, J EXP MED, V214, P579, DOI 10.1084/jem.20162024
   Patel AK, 2020, FRONT BIOSCI-LANDMRK, V25, P961, DOI 10.2741/4843
   Pothula SP, 2016, BRIT J CANCER, V114, P269, DOI 10.1038/bjc.2015.478
   Seo CH, 2021, INT J MOL SCI, V22, P0, DOI 10.3390/ijms22115771
   Siegel RL, 2021, CA-CANCER J CLIN, V71, P7, DOI 10.3322/caac.21654
   Springfeld C, 2019, PRESSE MED, V48, PE159, DOI 10.1016/j.lpm.2019.02.025
   Strobel O, 2019, NAT REV CLIN ONCOL, V16, P11, DOI 10.1038/s41571-018-0112-1
   Su SC, 2018, CELL, V172, P841, DOI 10.1016/j.cell.2018.01.009
   Tang ZF, 2019, NUCLEIC ACIDS RES, V47, PW556, DOI 10.1093/nar/gkz430
   Vennin C, 2019, NAT COMMUN, V10, P0, DOI 10.1038/s41467-019-10968-6
   von Ahrens D, 2017, J HEMATOL ONCOL, V10, P0, DOI 10.1186/s13045-017-0448-5
   Wang VMY, 2019, NAT CELL BIOL, V21, P1425, DOI 10.1038/s41556-019-0407-1
   Wei H, 2022, BIOLOGY-BASEL, V11, P0, DOI 10.3390/biology11010009
   Wei LS, 2018, CELL DEATH DIS, V9, P0, DOI 10.1038/s41419-018-1104-x
   Wu MW, 2019, FRONT ONCOL, V9, P0, DOI 10.3389/fonc.2019.00996
   Xue K, 2021, FRONT BIOENG BIOTECH, V9, P0, DOI 10.3389/fbioe.2021.701039
   Zhou CH, 2019, INT J BIOL SCI, V15, P2282, DOI 10.7150/ijbs.32899
NR 39
TC 0
Z9 0
U1 4
U2 7
PU WILEY
PI HOBOKEN
PA 111 RIVER ST, HOBOKEN 07030-5774, NJ USA
SN 1582-1838
EI 1582-4934
J9 J CELL MOL MED
JI J. Cell. Mol. Med.
PD NOV 15
PY 2022
VL 26
IS 22
BP 5657
EP 5669
DI 10.1111/jcmm.17596
EA OCT 2022
PG 13
WC Cell Biology; Medicine, Research & Experimental
SC Cell Biology; Research & Experimental Medicine
GA 6F9AP
UT WOS:000871651300001
PM 36282889
DA 2023-09-23
ER

PT J
AU Supadmanaba, IGP
   Mantini, G
   Randazzo, O
   Capula, M
   Muller, IB
   Cascioferro, S
   Diana, P
   Peters, GJ
   Giovannetti, E
AF Supadmanaba, I. Gede Putu
   Mantini, Giulia
   Randazzo, Ornella
   Capula, Mjriam
   Muller, Ittai B.
   Cascioferro, Stella
   Diana, Patrizia
   Peters, Godefridus J.
   Giovannetti, Elisa
TI Interrelationship between miRNA and splicing factors in pancreatic ductal adenocarcinoma
SO EPIGENETICS
LA English
DT Review
DE PDAC; splicing deregulation; miRNA; interaction; splicing modulation
ID cancer-associated fibroblasts; tumor-suppressor; microrna biogenesis; cell-proliferation; gemcitabine resistance; factor srsf6; phase-i; expression; target; inhibition
AB Pancreatic ductal adenocarcinoma (PDAC) is one of the most lethal cancers because of diagnosis at late stage and inherent/acquired chemoresistance. Recent advances in genomic profiling and biology of this disease have not yet been translated to a relevant improvement in terms of disease management and patient's survival. However, new possibilities for treatment may emerge from studies on key epigenetic factors. Deregulation of microRNA (miRNA) dependent gene expression and mRNA splicing are epigenetic processes that modulate the protein repertoire at the transcriptional level. These processes affect all aspects of PDAC pathogenesis and have great potential to unravel new therapeutic targets and/or biomarkers. Remarkably, several studies showed that they actually interact with each other in influencing PDAC progression. Some splicing factors directly interact with specific miRNAs and either facilitate or inhibit their expression, such as Rbfox2, which cleaves the well-known oncogenic miRNA miR-21. Conversely, miR-15a-5p and miR-25-3p significantly downregulate the splicing factor hnRNPA1 which acts also as a tumour suppressor gene and is involved in processing of miR-18a, which in turn, is a negative regulator of KRAS expression. Therefore, this review describes the interaction between splicing and miRNA, as well as bioinformatic tools to explore the effect of splicing modulation towards miRNA profiles, in order to exploit this interplay for the development of innovative treatments. Targeting aberrant splicing and deregulated miRNA, alone or in combination, may hopefully provide novel therapeutic approaches to fight the complex biology and the common treatment recalcitrance of PDAC.
C1 [Supadmanaba, I. Gede Putu; Mantini, Giulia; Randazzo, Ornella; Peters, Godefridus J.; Giovannetti, Elisa] VU Univ Med Ctr VUMC, Amsterdam UMC, Canc Ctr Amsterdam, Dept Med Oncol, Amsterdam, Netherlands.
   [Supadmanaba, I. Gede Putu] Univ Udayana, Fac Med, Biochem Dept, Denpasar, Bali, Indonesia.
   [Mantini, Giulia; Capula, Mjriam; Giovannetti, Elisa] Fdn Pisana Scienza, AIRC Start Unit, Canc Pharmacol Lab, Pisa, Italy.
   [Randazzo, Ornella; Cascioferro, Stella; Diana, Patrizia] Univ Palermo, Dipartimento Sci E Tecnol Biol Chim E Farmaceut S, Palermo, Italy.
   [Capula, Mjriam] St Anna Sch Adv Studies, Inst Life Sci, Pisa, Italy.
   [Muller, Ittai B.] VU Univ Med Ctr VUMC, Amsterdam UMC, Dept Clin Chem, Amsterdam, Netherlands.
   [Peters, Godefridus J.] Med Univ Gdansk, Dept Biochem, Gdansk, Poland.
C3 University of Amsterdam; Vrije Universiteit Amsterdam; VU UNIVERSITY MEDICAL CENTER; Universitas Udayana; University of Palermo; Scuola Superiore Sant'Anna; University of Amsterdam; Vrije Universiteit Amsterdam; VU UNIVERSITY MEDICAL CENTER; Fahrenheit Universities; Medical University Gdansk
RP Giovannetti, E (通讯作者)，Amsterdam UMC VUmc Locat, Dept Med Oncol, Boelelaan 1117, NL-1081 HV Amsterdam, Netherlands.
EM e.giovannetti@amsterdamumc.nl
FU CCA Foundation; KWF Dutch Cancer Society (KWF) [19571]; Indonesian Endowment Fund Scholarship; KWF Kankerbestrijding [19571]; AIRC/IG-grant
CR Ali S, 2012, J CELL PHYSIOL, V227, P3373, DOI 10.1002/jcp.24036
   Ali S, 2011, AM J TRANSL RES, V3, P28
   Amin EM, 2011, CANCER CELL, V20, P768, DOI 10.1016/j.ccr.2011.10.016
   Anczukow O, 2016, RNA, V22, P1285, DOI 10.1261/rna.057919.116
   Anczukow O, 2012, NAT STRUCT MOL BIOL, V19, P220, DOI 10.1038/nsmb.2207
   [Anonymous], 2016, FIELD GUIDELINES GEN, V0, P0, DOI DOI 10.1007/978-3-319-31350-4_5
   Aparicio-Puerta E, 2019, NUCLEIC ACIDS RES, V47, PW530, DOI 10.1093/nar/gkz415
   Aslan D, 2016, ONCOTARGET, V7, P9951, DOI 10.18632/oncotarget.7127
   Bailey TL, 2009, NUCLEIC ACIDS RES, V37, PW202, DOI 10.1093/nar/gkp335
   Bartel DP, 2004, CELL, V116, P281, DOI 10.1016/S0092-8674(04)00045-5
   Biankin AV, 2012, NATURE, V491, P399, DOI 10.1038/nature11547
   Bloomston M, 2007, JAMA-J AM MED ASSOC, V297, P1901, DOI 10.1001/jama.297.17.1901
   Boden M, 2008, NUCLEIC ACIDS RES, V36, P4108, DOI 10.1093/nar/gkn374
   Braeutigam C, 2014, ONCOGENE, V33, P1082, DOI 10.1038/onc.2013.50
   Calabretta S, 2016, ONCOGENE, V35, P2031, DOI 10.1038/onc.2015.270
   Calatayud D, 2017, BIOMARK RES, V5, P0, DOI 10.1186/s40364-017-0087-6
   Caponi S, 2013, ANN ONCOL, V24, P734, DOI 10.1093/annonc/mds513
   Chakedis J, 2016, ONCOGENE, V35, P3249, DOI 10.1038/onc.2015.384
   Chang WH, 2016, TUMOR BIOL, V37, P14813, DOI 10.1007/s13277-016-5295-4
   Chen S, 2018, INT J BIOL SCI, V14, P100, DOI 10.7150/ijbs.22555
   Chen Y, 2016, NAT CHEM BIOL, V12, P717, DOI 10.1038/nchembio.2128
   Chen Y, 2016, NUCLEIC ACIDS RES, V44, P4381, DOI 10.1093/nar/gkw177
   Chen YH, 2020, NUCLEIC ACIDS RES, V48, PD127, DOI 10.1093/nar/gkz757
   Chen ZY, 2011, CARCINOGENESIS, V32, P1419, DOI 10.1093/carcin/bgr088
   Christofk HR, 2008, NATURE, V452, P230, DOI 10.1038/nature06734
   Chu YH, 2019, SEMIN DIAGN PATHOL, V36, P336, DOI 10.1053/j.semdp.2019.06.004
   Cogoi S, 2017, BBA-GEN SUBJECTS, V1861, P1389, DOI 10.1016/j.bbagen.2016.11.031
   Cohen-Eliav M, 2013, J PATHOL, V229, P630, DOI 10.1002/path.4129
   Cote GA, 2014, AM J GASTROENTEROL, V109, P1942, DOI 10.1038/ajg.2014.331
   Czochor JR, 2016, MOL CANCER RES, V14, P363, DOI 10.1158/1541-7786.MCR-15-0399
   Danan-Gotthold M, 2015, NUCLEIC ACIDS RES, V43, P5130, DOI 10.1093/nar/gkv210
   Dang LT, 2018, BMC GENOMICS, V19, P0, DOI 10.1186/s12864-018-4630-0
   Daoud AZ, 2019, BMC CANCER, V19, P0, DOI 10.1186/s12885-019-6284-y
   Das S, 2012, CELL REP, V1, P110, DOI 10.1016/j.celrep.2011.12.001
   Dave VP, 2019, LAB INVEST, V99, P452, DOI 10.1038/s41374-018-0143-3
   Dehm SM, 2013, CLIN CANCER RES, V19, P6064, DOI 10.1158/1078-0432.CCR-13-2461
   Dillhoff M, 2008, J GASTROINTEST SURG, V12, P2171, DOI 10.1007/s11605-008-0584-x
   du Rieu MC, 2010, CLIN CHEM, V56, P603, DOI 10.1373/clinchem.2009.137364
   Dvinge H, 2016, NAT REV CANCER, V16, P413, DOI 10.1038/nrc.2016.51
   Effenberger KA, 2015, J BIOL CHEM, V290, P27524, DOI 10.1074/jbc.M115.673210
   El Hassouni, 2018, EBIOMEDICINE, V0, P0
   Escobar-Hoyos L, 2019, ANNU REV CANC BIOL, V3, P167, DOI 10.1146/annurev-cancerbio-030617-050407
   Eskens FALM, 2013, CLIN CANCER RES, V19, P6296, DOI 10.1158/1078-0432.CCR-13-0485
   Fahrmann JF, 2019, JNCI-J NATL CANCER I, V111, P372, DOI 10.1093/jnci/djy126
   Feng YH, 2016, BIOMED REP, V5, P395, DOI 10.3892/br.2016.747
   Frampton AE, 2016, ONCOTARGET, V7, P28556, DOI 10.18632/oncotarget.8699
   Frampton Adam E, 2015, LANCET, V385 Suppl 1, PS37, DOI 10.1016/S0140-6736(15)60352-X
   Frampton AE, 2015, EUR J CANCER, V51, P1389, DOI 10.1016/j.ejca.2015.04.006
   Frampton AE, 2014, GASTROENTEROLOGY, V146, P268, DOI 10.1053/j.gastro.2013.10.010
   Friedlander MR, 2012, NUCLEIC ACIDS RES, V40, P37, DOI 10.1093/nar/gkr688
   Fromm B, 2020, NUCLEIC ACIDS RES, V48, PD132, DOI 10.1093/nar/gkz885
   Garajova I, 2014, BIOMED RES INT, V2014, P0, DOI 10.1155/2014/678401
   Gautrey HL, 2012, PLOS ONE, V7, P0, DOI 10.1371/journal.pone.0051497
   Gines G, 2020, MOL ASPECTS MED, V72, P0, DOI 10.1016/j.mam.2019.11.002
   Giovannetti E, 2010, CANCER RES, V70, P4528, DOI 10.1158/0008-5472.CAN-09-4467
   Goncalves V, 2018, GENES-BASEL, V9, P0, DOI 10.3390/genes9010009
   Goncalves V, 2015, BIOMED RES INT, V2015, P0, DOI 10.1155/2015/287048
   Hackenberg M, 2011, NUCLEIC ACIDS RES, V39, PW132, DOI 10.1093/nar/gkr247
   Hatcher JM, 2018, CELL CHEM BIOL, V25, P460, DOI 10.1016/j.chembiol.2018.01.013
   He D, 2017, ONCOTARGET, V8, P20165, DOI 10.18632/oncotarget.15529
   Hepburn Lydia A, 2018, ONCOTARGET, V9, P23029, DOI 10.18632/oncotarget.25196
   Hogg DR, 2014, BIOCHEM SOC T, V42, P1184, DOI 10.1042/BST20140055
   Hong DS, 2014, INVEST NEW DRUG, V32, P436, DOI 10.1007/s10637-013-0046-5
   Hong TH, 2014, ANN SURG TREAT RES, V87, P290, DOI 10.4174/astr.2014.87.6.290
   Hu GY, 2016, WORLD J SURG ONCOL, V14, P0, DOI 10.1186/s12957-016-0842-4
   Huang H-Y, 2019, NUCLEIC ACIDS RES, V0, P0
   Hwang JH, 2010, PLOS ONE, V5, P0, DOI 10.1371/journal.pone.0010630
   Imamura T, 2017, SCI REP-UK, V7, P0, DOI 10.1038/s41598-017-06137-8
   Itami-Matsumoto S, 2019, BIOMEDICINES, V7, P0, DOI 10.3390/biomedicines7040087
   Iwatani-Yoshihara M, 2017, J MED CHEM, V60, P5759, DOI 10.1021/acs.jmedchem.7b00461
   Jagtap PKA, 2016, J MED CHEM, V59, P10190, DOI 10.1021/acs.jmedchem.6b01118
   Janakiraman H, 2018, MOL CANCER RES, V16, P567, DOI 10.1158/1541-7786.MCR-17-0547
   Jang JY, 2013, EXP MOL MED, V45, P0, DOI 10.1038/emm.2013.1
   Jensen MA, 2014, NAT STRUCT MOL BIOL, V21, P189, DOI 10.1038/nsmb.2756
   Jet T, 2021, CHEM SOC REV, V50, P4141, DOI 10.1039/d0cs00609b
   Juzenas S, 2017, NUCLEIC ACIDS RES, V45, P9290, DOI 10.1093/nar/gkx706
   KAHN T, 1975, AM J PHYSIOL, V229, P746, DOI 10.1152/ajplegacy.1975.229.3.746
   Karagkouni D, 2018, NUCLEIC ACIDS RES, V46, PD239, DOI 10.1093/nar/gkx1141
   Karni R, 2007, NAT STRUCT MOL BIOL, V14, P185, DOI 10.1038/nsmb1209
   Katz Y, 2010, NAT METHODS, V7, P1009, DOI 10.1038/NMETH.1528
   Kawaguchi T, 2013, BRIT J CANCER, V108, P361, DOI 10.1038/bjc.2012.546
   Kazan H, 2010, PLOS COMPUT BIOL, V6, P0, DOI 10.1371/journal.pcbi.1000832
   Kedzierska H, 2017, CANCER LETT, V396, P53, DOI 10.1016/j.canlet.2017.03.013
   Khan MA, 2015, ADV EXP MED BIOL, V889, P71, DOI 10.1007/978-3-319-23730-5_5
   Kilic T, 2018, BIOSENS BIOELECTRON, V99, P525, DOI 10.1016/j.bios.2017.08.007
   Kleeff J, 2016, NAT REV DIS PRIMERS, V2, P0, DOI 10.1038/nrdp.2016.22
   Kort EJ, 2008, CANCER RES, V68, P4034, DOI 10.1158/0008-5472.CAN-08-0592
   Kotake Y, 2007, NAT CHEM BIOL, V3, P570, DOI 10.1038/nchembio.2007.16
   Kozomara A, 2019, NUCLEIC ACIDS RES, V47, PD155, DOI 10.1093/nar/gky1141
   Krol J, 2010, NAT REV GENET, V11, P597, DOI 10.1038/nrg2843
   Kunita A, 2018, SCI REP-UK, V8, P0, DOI 10.1038/s41598-018-27128-3
   Kuroyanagi H, 2009, CELL MOL LIFE SCI, V66, P3895, DOI 10.1007/s00018-009-0120-5
   Langmead B, 2009, GENOME BIOL, V10, P0, DOI 10.1186/gb-2009-10-3-r25
   Le Large TYS, 2015, EXPERT REV MOL DIAGN, V15, P1525, DOI 10.1586/14737159.2015.1112273
   Lee SCW, 2018, CANCER CELL, V34, P225, DOI 10.1016/j.ccell.2018.07.003
   Leu S, 2012, J CELL SCI, V125, P3164, DOI 10.1242/jcs.100859
   Li CG, 2016, CANCER CHEMOTH PHARM, V78, P1199, DOI 10.1007/s00280-016-3178-4
   Li DJ, 2017, ONCOTARGET, V8, P50193, DOI 10.18632/oncotarget.16745
   Li MM, 2020, AM J CANCER RES, V10, P38
   Lin JC, 2018, INT J MOL SCI, V19, P0, DOI 10.3390/ijms19010075
   Ma J, 2019, MOL THER-NUCL ACIDS, V14, P583, DOI 10.1016/j.omtn.2019.01.009
   Ma J, 2013, CURR DRUG TARGETS, V14, P1150, DOI 10.2174/13894501113149990187
   Maticzka D, 2014, GENOME BIOL, V15, P0, DOI 10.1186/gb-2014-15-1-r17
   McGuigan A, 2018, WORLD J GASTROENTERO, V24, P4846, DOI 10.3748/wjg.v24.i43.4846
   Mees ST, 2010, INT J CANCER, V126, P114, DOI 10.1002/ijc.24695
   Meijer LL, 2020, ANN SURG, V271, P1137, DOI 10.1097/SLA.0000000000003084
   Mikula M, 2006, PROTEOMICS, V6, P2395, DOI 10.1002/pmic.200500632
   Morimura R, 2011, BRIT J CANCER, V105, P1733, DOI 10.1038/bjc.2011.453
   Morris JP, 2014, PLOS ONE, V9, P0, DOI 10.1371/journal.pone.0095486
   Munteanu A, 2018, BIOINFORMATICS, V34, P3990, DOI 10.1093/bioinformatics/bty404
   Murphy BL, 2013, CANCER RES, V73, P7068, DOI 10.1158/0008-5472.CAN-13-0927
   Olive V, 2010, INT J BIOCHEM CELL B, V42, P1348, DOI 10.1016/j.biocel.2010.03.004
   Olive V, 2009, GENE DEV, V23, P2839, DOI 10.1101/gad.1861409
   Olson P, 2009, GENE DEV, V23, P2152, DOI 10.1101/gad.1820109
   Orth M, 2019, RADIAT ONCOL, V14, P0, DOI 10.1186/s13014-019-1345-6
   Ouyang TL, 2019, ANAL CHEM, V91, P3179, DOI 10.1021/acs.analchem.8b05909
   Papaconstantinou IG, 2013, PANCREAS, V42, P67, DOI 10.1097/MPA.0b013e3182592ba7
   Park JK, 2009, PANCREAS, V38, PE190, DOI 10.1097/MPA.0b013e3181ba82e1
   Peng Y, 2016, SIGNAL TRANSDUCT TAR, V1, P0, DOI 10.1038/sigtrans.2015.4
   Pianigiani G, 2018, RNA, V24, P1158, DOI 10.1261/rna.063438.117
   Poy MN, 2004, NATURE, V432, P226, DOI 10.1038/nature03076
   Qiao L, 2019, BIOMED RES INT-UK, V2019, P0, DOI 10.1155/2019/5134050
   Qin RF, 2019, WORLD J GASTROENTERO, V25, P3775, DOI 10.3748/wjg.v25.i28.3775
   Quattrochi B, 2017, ONCOTARGET, V8, P35902, DOI 10.18632/oncotarget.16277
   Rachagani S, 2015, ONCOTARGET, V6, P40295, DOI 10.18632/oncotarget.5641
   Rawat M, 2019, GENES-BASEL, V10, P0, DOI 10.3390/genes10100752
   Rodriguez-Aguayo C, 2017, CELL DISCOV, V3, P0, DOI 10.1038/celldisc.2017.29
   Rondelez Y, 2020, ACS SENSORS, V5, P2430, DOI 10.1021/acssensors.0c00593
   Ru YB, 2014, NUCLEIC ACIDS RES, V42, P0, DOI 10.1093/nar/gku631
   Ryu JK, 2010, PANCREATOLOGY, V10, P66, DOI 10.1159/000231984
   Saliminejad K, 2019, J CELL PHYSIOL, V234, P5451, DOI 10.1002/jcp.27486
   Schultz NA, 2012, MODERN PATHOL, V25, P1609, DOI 10.1038/modpathol.2012.122
   Sciarrillo R, 2020, DRUG RESIST UPDATE, V53, P0, DOI 10.1016/j.drup.2020.100728
   Shen KX, 2019, CLIN TRANSL MED, V8, P0, DOI 10.1186/s40169-019-0250-9
   Shen SH, 2014, P NATL ACAD SCI USA, V111, PE5593, DOI 10.1073/pnas.1419161111
   Sicard F, 2013, MOL THER, V21, P986, DOI 10.1038/mt.2013.35
   Sidarovich A, 2017, ELIFE, V6, P0, DOI 10.7554/eLife.23533
   Siddika T, 2021, FRONT BIOENG BIOTECH, V8, P0, DOI 10.3389/fbioe.2020.619583
   Slotwinski R, 2018, CENT EUR J IMMUNOL, V43, P314, DOI 10.5114/ceji.2018.80051
   Steensma DP, 2019, BLOOD, V134, P0, DOI 10.1182/blood-2019-123854
   Taniguchi K, 2016, ONCOTARGET, V7, P18940, DOI 10.18632/oncotarget.8005
   Tavano F, 2018, SCI REP-UK, V8, P0, DOI 10.1038/s41598-018-34597-z
   Teufel A, 2006, INT J MOL MED, V17, P967
   The Human Protein Atlas, 2019, HNRNPK EXPRESSION PA, V0, P0
   The Human Protein Atlas, 2019, SF3B1 PATHOLOGY ATLA, V0, P0
   The Human Protein Atlas, 2019, SRSF6 PANCREATIC CAN, V0, P0
   Thomas RM, 2007, CANCER RES, V67, P6075, DOI 10.1158/0008-5472.CAN-06-4128
   Toste PA, 2015, J SURG RES, V196, P285, DOI 10.1016/j.jss.2015.02.071
   Traeger MM, 2018, J CANCER RES CLIN, V144, P2419, DOI 10.1007/s00432-018-2755-9
   Trincado JL, 2018, GENOME BIOL, V19, P0, DOI 10.1186/s13059-018-1417-1
   Tsang WP, 2009, CARCINOGENESIS, V30, P953, DOI 10.1093/carcin/bgp094
   Urbanski LM, 2018, WIRES RNA, V9, P0, DOI 10.1002/wrna.1476
   Wang J, 2017, SCI REP-UK, V7, P0, DOI 10.1038/s41598-017-03354-z
   Wang P, 2014, ONCOGENE, V33, P514, DOI 10.1038/onc.2012.598
   Wang QY, 2018, CELL DEATH DIS, V9, P0, DOI 10.1038/s41419-018-0715-6
   Wang YJ, 2014, PLOS ONE, V9, P0, DOI 10.1371/journal.pone.0113127
   Wang ZZ, 2019, EBIOMEDICINE, V41, P357, DOI 10.1016/j.ebiom.2018.12.061
   Wei XJ, 2016, CANCER MED-US, V5, P693, DOI 10.1002/cam4.626
   Winter J, 2009, NAT CELL BIOL, V11, P228, DOI 10.1038/ncb0309-228
   Woods K, 2007, J BIOL CHEM, V282, P2130, DOI 10.1074/jbc.C600252200
   Wu DH, 2018, CELL PHYSIOL BIOCHEM, V50, P924, DOI 10.1159/000494477
   Wu DY, 2014, MOL MED REP, V9, P2491, DOI 10.3892/mmr.2014.2116
   Wu H, 2010, MOL CELL, V38, P67, DOI 10.1016/j.molcel.2010.02.021
   Xu QH, 2015, ONCOTARGET, V6, P14153, DOI 10.18632/oncotarget.3686
   Yang CK, 2019, FRONT ONCOL, V9, P0, DOI 10.3389/fonc.2019.00511
   Yang RM, 2017, CELL DEATH DIS, V8, P0, DOI 10.1038/cddis.2017.530
   Ye JW, 2019, J PHARM ANAL, V9, P217, DOI 10.1016/j.jpha.2019.05.004
   Ye JS, 2016, MEDIAT INFLAMM, V2016, P0, DOI 10.1155/2016/8060182
   Yeom KH, 2018, P NATL ACAD SCI USA, V115, PE11061, DOI 10.1073/pnas.1809609115
   Yu J, 2012, CLIN CANCER RES, V18, P981, DOI 10.1158/1078-0432.CCR-11-2347
   Yu Y, 2016, TUMOR BIOL, V37, P14249, DOI 10.1007/s13277-016-5270-0
   Zhang FY, 2017, GENES-BASEL, V8, P0, DOI 10.3390/genes8110296
   Zhang GP, 2017, TUMOR BIOL, V39, P0, DOI 10.1177/1010428317698364
   Zhang J, 2013, CANCER DISCOV, V3, P1228, DOI 10.1158/2159-8290.CD-13-0253
   Zhang QJ, 2019, ARTIF CELL NANOMED B, V47, P1273, DOI 10.1080/21691401.2019.1596922
   Zhang Y, 2020, MED SCI MONITOR, V26, P0, DOI 10.12659/MSM.919460
   Zhang YQ, 2009, WORLD J SURG, V33, P698, DOI 10.1007/s00268-008-9833-0
   Zhao MY, 2018, CURR MED SCI, V38, P245, DOI 10.1007/s11596-018-1872-7
   Zhao QY, 2018, CELL DEATH DIS, V9, P0, DOI 10.1038/s41419-018-1182-9
   Zhou RY, 2010, INT J CANCER, V126, P395, DOI 10.1002/ijc.24744
NR 181
TC 4
Z9 4
U1 1
U2 3
PU TAYLOR & FRANCIS INC
PI PHILADELPHIA
PA 530 WALNUT STREET, STE 850, PHILADELPHIA, PA 19106 USA
SN 1559-2294
EI 1559-2308
J9 EPIGENETICS-US
JI Epigenetics
PD APR 3
PY 2022
VL 17
IS 4
BP 381
EP 404
DI 10.1080/15592294.2021.1916697
EA MAY 2021
PG 24
WC Biochemistry & Molecular Biology; Genetics & Heredity
SC Biochemistry & Molecular Biology; Genetics & Heredity
GA 0I3CS
UT WOS:000656317300001
PM 34057028
DA 2023-09-23
ER

PT J
AU Zhou, Y
   Xu, L
   Wang, ZD
   Liu, HW
   Zhang, X
   Shu, CJ
   Zhang, M
   Wang, T
   Xu, XY
   Pus, XH
   He, J
   Wang, P
   Qiu, YD
   Xu, GF
   Zou, XP
   Zhu, Y
   Wang, L
AF Zhou, Yue
   Xu, Lei
   Wang, Zhangding
   Liu, Hongwen
   Zhang, Xiang
   Shu, Chuanjun
   Zhang, Meng
   Wang, Ting
   Xu, Xinyun
   Pus, Xiaohong
   He, Jian
   Wang, Pin
   Qiu, Yudong
   Xu, Guifang
   Zou, Xiaoping
   Zhu, Yun
   Wang, Lei
TI Sequentially targeting and intervening mutual Polo-like Kinase 1 on CAFs and tumor cells by dual targeting nano-platform for cholangiocarcinoma treatment
SO THERANOSTICS
LA English
DT Article
DE polo-like kinase 1; cholangiocarcinoma; stroma; drug delivery system; targeting; CAFs
ID cancer-associated fibroblast; drug; micelles; delivery; inhibition; expression; strategy; improves; models; stroma
AB Rationale: Synergistic treatment strategies for two or more drugs have gradually developed as the main options in clinics for cholangiocarcinoma (CCA) owing to the complicated crosstalk between the tumor and stroma. However, the different synergetic mechanisms pose great challenges to the dosages and order of administration of drugs. Thus, a strategy for exploring and intervening in mutual targets derived from stromal cells and cholangiocarcinoma cells was proposed. Methods: Genes with overexpression patterns in tumors and displaying a significant association with overall survival were identified from RNA-seq data of human CCA patients and CCA mouse models. Western blotting, qRT-PCR, immunofluorescence (IF), colony formation and flow cytometry assays were conducted to determine the biological roles of the key oncogene in cholangiocarcinoma and stromal cells respectively. Additionally, a dual-targeting drug delivery system (AA-HA-ODA) for cancer-associated fibroblasts (CAFs) and tumor cells was constructed to verify the effectiveness of intervening the screened genes in vivo. Results: Polo-like kinase 1 (PLK1) was verified to play vital role in the malignant proliferation of CCA by regulating the cell cycle pathway. PLK1 also decreased stromal production by regulating the CAF phenotype. In addition, a PLK1 inhibitor (Ro3280) loaded dual-targeting drug delivery system (AA-HA-ODA) was prepared and exhibited high affinity for CAFs and cholangiocarcinoma cells. The in vivo distribution pattern and antitumor efficacy of AA-HA-ODA/Ro also verify the effectiveness of inhibiting PLK1 in CCA in vivo. Conclusion: In summary, PLK1 is a mutual target derived from tumor cells and stroma due to its crucial role in the proliferation of tumor cells and stroma regulation in CAFs, which might provide enlightenment for multitarget treatment strategies and guidance for clinical cholangiocarcinoma treatment.
C1 [Zhou, Yue; Xu, Lei; Wang, Zhangding; Liu, Hongwen; Zhang, Xiang; Zhang, Meng; Wang, Pin; Xu, Guifang; Zou, Xiaoping; Zhu, Yun; Wang, Lei] Nanjing Univ, Med Sch, Affiliated Hosp, Dept Gastroenterol,Nanjing Drum Tower Hosp, Nanjing 210008, Jiangsu, Peoples R China.
   [Zhou, Yue; Xu, Lei; Wang, Zhangding; Liu, Hongwen; Zhang, Xiang; Zhang, Meng; Wang, Pin; Xu, Guifang; Zou, Xiaoping; Zhu, Yun; Wang, Lei] Nanjing Med Univ, Drum Tower Clin Med Coll, Nanjing Drum Tower Hosp, Dept Gastroenterol, Nanjing 210008, Jiangsu, Peoples R China.
   [Zhu, Yun] Nanjing Med Univ, Drum Tower Clin Med Coll, Nanjing Drum Tower Hosp, Dept Pharm, Nanjing 210008, Jiangsu, Peoples R China.
   [Shu, Chuanjun] Nanjing Med Univ, Sch Biomed Engn & Informat, Dept Bioinformat, Nanjing 211166, Jiangsu, Peoples R China.
   [Wang, Ting; Xu, Xinyun; Pus, Xiaohong] Nanjing Univ, Affiliated Hosp, Nanjing Drum Tower Hosp, Dept Pathol,Med Sch, Nanjing 210008, Jiangsu, Peoples R China.
   [He, Jian] Nanjing Univ, Affiliated Hosp, Nanjing Drum Tower Hosp, Dept Nucl Med,Med Sch, Nanjing 210008, Jiangsu, Peoples R China.
   [Qiu, Yudong] Nanjing Univ, Affiliated Hosp, Nanjing Drum Tower Hosp, Dept Hepatopancreatobiliary Surg,Med Sch, Nanjing 210008, Jiangsu, Peoples R China.
   [Zhu, Yun] Nanjing Med Ctr Clin Pharm, Nanjing 210008, Jiangsu, Peoples R China.
C3 Nanjing University; Nanjing University; Nanjing Medical University; Nanjing Medical University; Nanjing University; Nanjing Medical University; Nanjing University; Nanjing University; Nanjing University
RP Xu, GF; Zou, XP; Zhu, Y; Wang, L (通讯作者)，Nanjing Univ, Med Sch, Affiliated Hosp, Dept Gastroenterol,Nanjing Drum Tower Hosp, Nanjing 210008, Jiangsu, Peoples R China.; Zhu, Y (通讯作者)，Nanjing Med Univ, Drum Tower Clin Med Coll, Nanjing Drum Tower Hosp, Dept Pharm, Nanjing 210008, Jiangsu, Peoples R China.; Zhu, Y (通讯作者)，Nanjing Med Ctr Clin Pharm, Nanjing 210008, Jiangsu, Peoples R China.
EM xuguifang@njglyy.com; zouxp@nju.edu.cn; zjuzhuyun@163.com; leiwang9631@nju.edu.cn
FU Jiangsu Provincial Health Commission [M20200034]; National Natural Science Foundation of China [82102984, 82102917]; Natural Science Foundation of Jiangsu Province [BK20200132]; China Postdoctoral Science Foundation [2020M681562]
CR Affo S, 2021, CANCER CELL, V39, P866, DOI 10.1016/j.ccell.2021.03.012
   Affo S, 2017, ANNU REV PATHOL-MECH, V12, P153, DOI 10.1146/annurev-pathol-052016-100322
   Aydar E, 2006, CANCER LETT, V242, P245, DOI 10.1016/j.canlet.2005.11.011
   Banales JM, 2020, NAT REV GASTRO HEPAT, V17, P557, DOI 10.1038/s41575-020-0310-z
   Banerjee R, 2004, INT J CANCER, V112, P693, DOI 10.1002/ijc.20452
   Chauhan VP, 2012, NAT NANOTECHNOL, V7, P383, DOI 10.1038/NNANO.2012.45
   Chen X, 2014, AM J PATHOL, V184, P912, DOI 10.1016/j.ajpath.2013.12.002
   Chen XL, 2019, NANO LETT, V19, P3527, DOI 10.1021/acs.nanolett.9b00374
   Chen Y, 2020, J CELL MOL MED, V24, P7405, DOI 10.1111/jcmm.15356
   Dedhia PH, 2016, GASTROENTEROLOGY, V150, P1098, DOI 10.1053/j.gastro.2015.12.042
   Dewidar B, 2019, CELLS-BASEL, V8, P0, DOI 10.3390/cells8111419
   Diop-Frimpong B, 2011, P NATL ACAD SCI USA, V108, P2909, DOI 10.1073/pnas.1018892108
   Dosio F, 2016, ADV DRUG DELIVER REV, V97, P204, DOI 10.1016/j.addr.2015.11.011
   Dutta D, 2017, TRENDS MOL MED, V23, P393, DOI 10.1016/j.molmed.2017.02.007
   Friedrich J, 2009, NAT PROTOC, V4, P309, DOI 10.1038/nprot.2008.226
   Gao W, 2020, CELL DEATH DIS, V11, P0, DOI 10.1038/s41419-020-03104-6
   Hou L, 2021, ANGEW CHEM INT EDIT, V60, P6581, DOI 10.1002/anie.202014397
   Ju YP, 2020, ADV DRUG DELIVER REV, V157, P118, DOI 10.1016/j.addr.2020.07.026
   Li L, 2016, HEPATOLOGY, V63, P1900, DOI 10.1002/hep.28508
   Li YK, 2016, J CONTROL RELEASE, V228, P107, DOI 10.1016/j.jconrel.2016.02.044
   Liu YH, 2015, SMALL, V11, P426, DOI 10.1002/smll.201402383
   Luo ZJ, 2019, ACTA PHARM SIN B, V9, P1099, DOI 10.1016/j.apsb.2019.06.004
   Nia HT, 2017, NAT BIOMED ENG, V1, P0, DOI 10.1038/s41551-016-0004
   Ojha T, 2017, ADV DRUG DELIVER REV, V119, P44, DOI 10.1016/j.addr.2017.07.007
   Orimo A, 2006, CELL CYCLE, V5, P1597, DOI 10.4161/cc.5.15.3112
   Piersma B, 2020, BBA-REV CANCER, V1873, P0, DOI 10.1016/j.bbcan.2020.188356
   Rizvi S, 2018, NAT REV CLIN ONCOL, V15, P95, DOI 10.1038/nrclinonc.2017.157
   Rizvi S, 2013, GASTROENTEROLOGY, V145, P1215, DOI 10.1053/j.gastro.2013.10.013
   Roberts TC, 2020, NAT REV DRUG DISCOV, V19, P673, DOI 10.1038/s41573-020-0075-7
   Rossi G, 2018, NAT REV GENET, V19, P671, DOI 10.1038/s41576-018-0051-9
   Sahai E, 2020, NAT REV CANCER, V20, P174, DOI 10.1038/s41568-019-0238-1
   Seki E, 2007, NAT MED, V13, P1324, DOI 10.1038/nm1663
   Sharbeen G, 2021, CANCER RES, V81, P3461, DOI 10.1158/0008-5472.CAN-20-2496
   Shin SB, 2020, ONCOGENE, V39, P767, DOI 10.1038/s41388-019-1023-z
   Shu CJ, 2020, J NANOSCI NANOTECHNO, V20, P64, DOI 10.1166/jnn.2020.16883
   Shu CJ, 2017, MOLECULES, V22, P0, DOI 10.3390/molecules22081342
   Sirica AE, 2012, NAT REV GASTRO HEPAT, V9, P44, DOI 10.1038/nrgastro.2011.222
   Sirica AE, 2011, CURR OPIN GASTROEN, V27, P276, DOI 10.1097/MOG.0b013e32834405c3
   Song XH, 2019, CLIN CANCER RES, V25, P403, DOI 10.1158/1078-0432.CCR-18-0284
   Steele NG, 2021, CLIN CANCER RES, V27, P2023, DOI 10.1158/1078-0432.CCR-20-3715
   Stylianopoulos T, 2013, P NATL ACAD SCI USA, V110, P18632, DOI 10.1073/pnas.1318415110
   Tan YA, 2018, BIOMATERIALS, V154, P169, DOI 10.1016/j.biomaterials.2017.07.036
   Tauriello DVF, 2022, NAT REV CANCER, V22, P25, DOI 10.1038/s41568-021-00413-6
   Teramoto N, 2006, CARBOHYD POLYM, V63, P476, DOI 10.1016/j.carbpol.2005.10.008
   Tong QS, 2021, SMALL, V17, P0, DOI 10.1002/smll.202101208
   Upreti M, 2011, TRANSL ONCOL, V4, P365, DOI 10.1593/tlo.11187
   Urandur S, 2018, ACS APPL MATER INTER, V10, P12960, DOI 10.1021/acsami.7b19109
   Vathiotis IA, 2021, CLIN CANCER RES, V27, P6156, DOI 10.1158/1078-0432.CCR-21-2103
   Xiao K, 2015, BIOMED RES INT, V2015, P0, DOI 10.1155/2015/817134
   Xu Y, 2010, CARBOHYD POLYM, V80, P1078, DOI 10.1016/j.carbpol.2010.01.027
   Yu JZ, 2020, AGING-US, V12, P11636, DOI 10.18632/aging.103330
   Zhang SS, 2017, J HEPATOL, V67, P1194, DOI 10.1016/j.jhep.2017.07.006
   Zhang X, 2017, NAT COMMUN, V8, P0, DOI 10.1038/ncomms14542
   Zhu Y, 2020, INT J NANOMED, V15, P6531, DOI 10.2147/IJN.S256477
   Zhu Y, 2019, THERANOSTICS, V9, P6764, DOI 10.7150/thno.36334
   Zhu Y, 2019, PHARMACOL RES, V148, P0, DOI 10.1016/j.phrs.2019.104401
   Zhu Y, 2018, BIOMATERIALS, V161, P33, DOI 10.1016/j.biomaterials.2018.01.023
NR 57
TC 1
Z9 1
U1 8
U2 21
PU IVYSPRING INT PUBL
PI LAKE HAVEN
PA PO BOX 4546, LAKE HAVEN, NSW 2263, AUSTRALIA
SN 1838-7640
EI 
J9 THERANOSTICS
JI Theranostics
PD JUN 15
PY 2022
VL 12
IS 8
BP 3911
EP 3927
DI 10.7150/thno.70557
PG 17
WC Medicine, Research & Experimental
SC Research & Experimental Medicine
GA 1S3ZA
UT WOS:000803991200008
PM 35664077
DA 2023-09-23
ER

PT J
AU Zheng, SY
   Liu, BL
   Guan, XY
AF Zheng, Shuyue
   Liu, Beilei
   Guan, Xinyuan
TI The Role of Tumor Microenvironment in Invasion and Metastasis of Esophageal Squamous Cell Carcinoma
SO FRONTIERS IN ONCOLOGY
LA English
DT Review
DE esophageal squamous cell carcinoma; tumor microenvironment; invasion; metastasis; immune regulation
ID cancer-associated fibroblasts; lymph-node metastasis; epithelial-mesenchymal transition; endothelial growth-factor; t-cells; suppressor-cells; vegf-c; pd-1/pd-l1 blockade; barretts-esophagus; prognostic impact
AB Esophageal squamous cell carcinoma (ESCC) is one of the most common cancers in the world, with a high rate of morbidity. The invasion and metastasis of ESCC is the main reason for high mortality. More and more evidence suggests that metastasized cancer cells require cellular elements that contribute to ESCC tumor microenvironment (TME) formation. TME contains many immune cells and stromal components, which are critical to epithelial-mesenchymal transition, immune escape, angiogenesis/lymphangiogenesis, metastasis niche formation, and invasion/metastasis. In this review, we will focus on the mechanism of different microenvironment cellular elements in ESCC invasion and metastasis and discuss recent therapeutic attempts to restore the tumor-suppressing function of cells within the TME. It will represent the whole picture of TME in the metastasis and invasion process of ESCC.
C1 [Zheng, Shuyue; Liu, Beilei; Guan, Xinyuan] Univ Hong Kong, Li Ka Shing Fac Med, Dept Clin Oncol, Hong Kong, Peoples R China.
   [Zheng, Shuyue; Liu, Beilei; Guan, Xinyuan] Univ Hong Kong, Shenzhen Hosp, Dept Clin Oncol, Shenzhen, Peoples R China.
   [Guan, Xinyuan] Sun Yat Sen Univ, Canc Ctr, State Key Lab Oncol Southern China, Guangzhou, Peoples R China.
C3 University of Hong Kong; University of Hong Kong; State Key Lab Oncology South China; Sun Yat Sen University
RP Guan, XY (通讯作者)，Univ Hong Kong, Li Ka Shing Fac Med, Dept Clin Oncol, Hong Kong, Peoples R China.; Guan, XY (通讯作者)，Univ Hong Kong, Shenzhen Hosp, Dept Clin Oncol, Shenzhen, Peoples R China.; Guan, XY (通讯作者)，Sun Yat Sen Univ, Canc Ctr, State Key Lab Oncol Southern China, Guangzhou, Peoples R China.
EM xyguan@hku.hk
FU Hong Kong Research Grant Council (RGC); Collaborative Research Funds [C7065-18GF, C7026-18GF, C4039-19GF, KQTD20180411185028798, 2019BT02Y198, R4017-18]; Research Impact Funds [R4017-18, R1020-18F, R7022-20]; Shenzhen Fundamental Research Program [R1020-18F]; Shenzhen Science and Technology program [R7022-20]; Program for Guangdong Introducing Innovative and Entrepreneurial Teams [JCYJ20180508153249223]
CR Ajani JA, 2019, J NATL COMPR CANC NE, V17, P855, DOI 10.6004/jnccn.2019.0033
   Akhoundi M, 2021, CELL ONCOL, V44, P495, DOI 10.1007/s13402-021-00593-1
   Akhtar M, 2019, ADV ANAT PATHOL, V26, P69, DOI 10.1097/PAP.0000000000000219
   Barsouk Adam, 2019, MED SCI (BASEL), V7, P0, DOI 10.3390/medsci7100100
   Baumann T, 2020, NAT IMMUNOL, V21, P555, DOI 10.1038/s41590-020-0666-9
   Bhat AA, 2021, MOL CANCER, V20, P0, DOI 10.1186/s12943-020-01294-3
   Cai QY, 2017, AM J TRANSL RES, V9, P3282
   Cai R, 2020, J TRANSL MED, V18, P0, DOI 10.1186/s12967-020-02310-2
   Cao WQ, 2015, BRIT J CANCER, V113, P738, DOI 10.1038/bjc.2015.292
   Chen BJ, 2022, INT IMMUNOPHARMACOL, V104, P0, DOI 10.1016/j.intimp.2021.108469
   Chen DY, 2012, HUM IMMUNOL, V73, P1068, DOI 10.1016/j.humimm.2012.07.333
   Chen DY, 2012, CELL IMMUNOL, V272, P166, DOI 10.1016/j.cellimm.2011.10.015
   Chen DL, 2021, EJSO-EUR J SURG ONC, V47, P1875, DOI 10.1016/j.ejso.2021.03.247
   Chen LJ, 2014, INT J CLIN EXP PATHO, V7, P6015
   Chen MF, 2014, ONCOTARGET, V5, P8716, DOI 10.18632/oncotarget.2368
   Chen NZ, 2020, THORAC CANCER, V11, P3168, DOI 10.1111/1759-7714.13636
   Chen YS, 2014, TUMOR BIOL, V35, P7275, DOI 10.1007/s13277-014-1987-9
   Chen ZC, 2021, EBIOMEDICINE, V69, P0, DOI 10.1016/j.ebiom.2021.103459
   Cheung KJ, 2016, SCIENCE, V352, P167, DOI 10.1126/science.aaf6546
   Conte Enrico, 2022, PHARMACOL THER, V234, P108031, DOI 10.1016/j.pharmthera.2021.108031
   Creemers Aafke, 2018, ONCOTARGET, V9, P26787, DOI 10.18632/oncotarget.25507
   Cui GL, 2019, VIRCHOWS ARCH, V475, P579, DOI 10.1007/s00428-019-02579-9
   Cui XY, 2021, J CELL MOL MED, V25, P9891, DOI 10.1111/jcmm.16939
   Derks S, 2015, CANCER IMMUNOL RES, V3, P1123, DOI 10.1158/2326-6066.CIR-15-0046
   Dinh HQ, 2021, NAT COMMUN, V12, P0, DOI 10.1038/s41467-021-27599-5
   Doglioni G, 2019, FRONT ONCOL, V9, P0, DOI 10.3389/fonc.2019.00219
   Donlon NE, 2020, CANCERS, V12, P0, DOI 10.3390/cancers12113356
   Du XL, 2019, CELL DEATH DIS, V10, P0, DOI 10.1038/s41419-019-2114-z
   Fakhrjou Ashraf, 2014, J GASTROINTEST CANCER, V45, P48, DOI 10.1007/s12029-013-9550-2
   Fang LL, 2021, CELL DEATH DISCOV, V7, P0, DOI 10.1038/s41420-021-00410-6
   Fares J, 2020, SIGNAL TRANSDUCT TAR, V5, P0, DOI 10.1038/s41392-020-0134-x
   Fedele M, 2022, INT J MOL SCI, V23, P0, DOI 10.3390/ijms23020800
   Garcia-Varona A, 2021, POL J PATHOL, V72, P48, DOI 10.5114/PJP.2021.106443
   Grisaru-Tal S, 2021, CANCER RES, V81, P5555, DOI 10.1158/0008-5472.CAN-21-0839
   Grugan KD, 2010, P NATL ACAD SCI USA, V107, P11026, DOI 10.1073/pnas.0914295107
   Guccione C, 2021, MICROORGANISMS, V9, P0, DOI 10.3390/microorganisms9102003
   Han P, 2020, CANCER MANAG RES, V12, P5857, DOI 10.2147/CMAR.S258215
   Hegde S, 2021, IMMUNITY, V54, P875, DOI 10.1016/j.immuni.2021.04.004
   Higashino N, 2019, LAB INVEST, V99, P777, DOI 10.1038/s41374-018-0185-6
   Hong Y, 2019, FRONT PHARMACOL, V10, P0, DOI 10.3389/fphar.2019.01418
   Horikawa N, 2017, CLIN CANCER RES, V23, P587, DOI 10.1158/1078-0432.CCR-16-0387
   Hosono M, 2017, ONCOTARGET, V8, P106071, DOI 10.18632/oncotarget.22526
   Hu JM, 2017, EXP MOL PATHOL, V102, P15, DOI 10.1016/j.yexmp.2016.12.001
   Huang TX, 2019, CANCER COMMUN, V39, P0, DOI 10.1186/s40880-019-0427-z
   Huppert LA, 2022, CELL MOL IMMUNOL, V19, P33, DOI 10.1038/s41423-021-00742-4
   Hurt B, 2017, AM J SURG, V214, P938, DOI 10.1016/j.amjsurg.2017.08.003
   Jin ZX, 2022, WORLD J SURG, V46, P136, DOI 10.1007/s00268-021-06301-2
   Jing Z, 2021, INT J NANOMED, V16, P6115, DOI 10.2147/IJN.S321555
   Kalluri R, 2006, NAT REV CANCER, V6, P392, DOI 10.1038/nrc1877
   Kam NW, 2022, ANGIOGENESIS, V25, P181, DOI 10.1007/s10456-021-09819-0
   Karakasheva TA, 2015, CANCER RES, V75, P4074, DOI 10.1158/0008-5472.CAN-14-3639
   Kato H, 2005, J SURG ONCOL, V90, P89, DOI 10.1002/jso.20249
   Kato T, 2018, CLIN CANCER RES, V24, P4820, DOI 10.1158/1078-0432.CCR-18-0205
   Katsube R, 2021, SCI REP-UK, V11, P0, DOI 10.1038/s41598-021-81465-4
   Klein S, 2021, CANCERS, V13, P0, DOI 10.3390/cancers13194919
   Kodaira H, 2019, PATHOL INT, V69, P135, DOI 10.1111/pin.12771
   Kwa MQ, 2019, CLIN EXP METASTAS, V36, P71, DOI 10.1007/s10585-019-09959-0
   Labib PL, 2019, BMC CANCER, V19, P0, DOI 10.1186/s12885-019-5391-0
   Li F, 2020, ONCOTARGETS THER, V13, P8141, DOI 10.2147/OTT.S257529
   Li J, 2016, ONCOTARGET, V7, P15525, DOI 10.18632/oncotarget.6900
   Li JF, 2019, PEERJ, V7, P0, DOI 10.7717/peerj.8182
   Li Robert, 2016, REACT OXYG SPECIES (APEX), V1, P9, DOI 10.20455/ros.2016.803
   Lian JY, 2021, CANCER SCI, V112, P144, DOI 10.1111/cas.14712
   Liao J, 2016, INT J ONCOL, V48, P2567, DOI 10.3892/ijo.2016.3453
   Liew PX, 2019, PHYSIOL REV, V99, P1223, DOI 10.1152/physrev.00012.2018
   Liu D, 2017, ONCOL REP, V37, P1779, DOI 10.3892/or.2017.5426
   Liu JH, 2019, DIAGN PATHOL, V14, P0, DOI 10.1186/s13000-019-0834-0
   Liu Q, 2016, CYTOKINE GROWTH F R, V31, P61, DOI 10.1016/j.cytogfr.2016.08.002
   Liu S, 2021, J CANCER, V12, P918, DOI 10.7150/jca.50548
   Liu T, 2021, MOL THER-ONCOLYTICS, V23, P163, DOI 10.1016/j.omto.2021.09.003
   Loh CY, 2019, CELLS-BASEL, V8, P0, DOI 10.3390/cells8101118
   Lu L, 2013, J IMMUNOTHER, V36, P451, DOI 10.1097/CJI.0b013e3182a802cf
   Lv XQ, 2021, WORLD J GASTRO ONCOL, V13, P1648, DOI 10.4251/wjgo.v13.i11.1648
   Ma S, 2018, J EXP CLIN CANC RES, V37, P0, DOI 10.1186/s13046-018-0851-y
   Ma TM, 2022, CELLS-BASEL, V11, P0, DOI 10.3390/cells11020310
   Mantovani A, 2017, NAT REV CLIN ONCOL, V14, P399, DOI 10.1038/nrclinonc.2016.217
   Mao XQ, 2021, MOL CANCER, V20, P0, DOI 10.1186/s12943-021-01428-1
   Mathieu M, 2019, NAT CELL BIOL, V21, P9, DOI 10.1038/s41556-018-0250-9
   Maughan BL, 2018, ONCOLOGIST, V23, P1413, DOI 10.1634/theoncologist.2018-0652
   Min H, 2018, PATHOL ONCOL RES, V24, P11, DOI 10.1007/s12253-016-0185-z
   Mohammadi F, 2020, MOL BIOL REP, V47, P4263, DOI 10.1007/s11033-020-05532-1
   Mortezaee K, 2020, LIFE SCI, V249, P0, DOI 10.1016/j.lfs.2020.117534
   Nabeki B, 2015, ANTICANCER RES, V35, P2941
   Nicola S, 2020, CELLS-BASEL, V9, P0, DOI 10.3390/cells9092106
   Nienhuser H, 2020, ADV EXP MED BIOL, V1296, P103, DOI 10.1007/978-3-030-59038-3_6
   Noto CN, 2021, FRONT CELL DEV BIOL, V9, P0, DOI 10.3389/fcell.2021.752350
   Ohashi Y, 2000, ANTICANCER RES, V20, P3025
   Ohigashi Y, 2005, CLIN CANCER RES, V11, P2947, DOI 10.1158/1078-0432.CCR-04-1469
   Okamoto M, 2020, PATHOBIOLOGY, V87, P100, DOI 10.1159/000504394
   Otto B, 2014, PLOS ONE, V9, P0, DOI 10.1371/journal.pone.0102552
   Ozawa Y, 2015, BMC CANCER, V15, P0, DOI 10.1186/s12885-015-1450-3
   Paiva AE, 2018, CANCER RES, V78, P2779, DOI 10.1158/0008-5472.CAN-17-3883
   Paluskievicz CM, 2019, FRONT IMMUNOL, V10, P0, DOI 10.3389/fimmu.2019.02453
   Patel S, 2021, EJSO-EUR J SURG ONC, V47, P2959, DOI 10.1016/j.ejso.2021.07.031
   Peng LS, 2022, FRONT IMMUNOL, V12, P0, DOI 10.3389/fimmu.2021.795372
   Qin FX, 2020, J CANCER, V11, P2580, DOI 10.7150/jca.38179
   Quail DF, 2013, NAT MED, V19, P1423, DOI 10.1038/nm.3394
   Rani P, 2020, J CANCER RES THER, V16, P445, DOI 10.4103/0973-1482.193113
   Rayes RF, 2019, JCI INSIGHT, V4, P0, DOI 10.1172/jci.insight.128008
   Ren YR, 2021, AM J TRANSPLANT, V21, P552, DOI 10.1111/ajt.16291
   Ri MH, 2021, J ETHNOPHARMACOL, V281, P0, DOI 10.1016/j.jep.2021.114370
   Shao JW, 2021, FRONT IMMUNOL, V12, P0, DOI 10.3389/fimmu.2021.661357
   Shi H, 2018, J THORAC DIS, V10, P2779, DOI 10.21037/jtd.2018.04.91
   Shi M, 2015, J EXP CLIN CANC RES, V34, P0, DOI 10.1186/s13046-015-0268-9
   Shimizu M, 2021, CANCERS, V13, P0, DOI 10.3390/cancers13184552
   Shitara K, 2018, ANN NY ACAD SCI, V1417, P104, DOI 10.1111/nyas.13625
   Siddiqui AZ, 2021, CANCERS, V13, P0, DOI 10.3390/cancers13174322
   Siegel RL, 2017, CA-CANCER J CLIN, V67, P7, DOI 10.3322/caac.21387
   Song YM, 2012, ANN SURG ONCOL, V19, P3606, DOI 10.1245/s10434-012-2419-y
   Stairs DB, 2011, CANCER CELL, V19, P470, DOI 10.1016/j.ccr.2011.02.007
   Sun H, 2021, HEPATOLOGY, V74, P2633, DOI 10.1002/hep.32009
   Sun YG, 2018, CANCER MANAG RES, V10, P6167, DOI 10.2147/CMAR.S171035
   Sung H, 2021, CA-CANCER J CLIN, V71, P209, DOI 10.3322/caac.21660
   Tang F, 2021, ANN SURG ONCOL, V28, P4030, DOI 10.1245/s10434-020-09371-z
   Tashireva LA, 2021, BIOCHEMISTRY-MOSCOW+, V86, P1461, DOI 10.1134/S0006297921110092
   Van Dyken SJ, 2013, ANNU REV IMMUNOL, V31, P317, DOI 10.1146/annurev-immunol-032712-095906
   Wakita A, 2020, WORLD J SURG ONCOL, V18, P0, DOI 10.1186/s12957-020-01880-1
   Wang B, 2013, CANCER IMMUNOL IMMUN, V62, P1575, DOI 10.1007/s00262-013-1460-4
   Wang GC, 2012, HEPATO-GASTROENTEROL, V59, P2186, DOI 10.5754/hge11961
   Wang JF, 2016, J TRANSL MED, V14, P0, DOI 10.1186/s12967-016-0788-x
   Wang K, 2021, DRUG DISCOV TODAY, V26, P2743, DOI 10.1016/j.drudis.2021.07.024
   Wang L, 2021, FRONT CELL DEV BIOL, V9, P0, DOI 10.3389/fcell.2021.684966
   Wang M, 2021, NAT COMMUN, V12, P0, DOI 10.1038/s41467-021-27348-8
   Wang Q, 2021, J CRANIO MAXILL SURG, V49, P562, DOI 10.1016/j.jcms.2021.02.027
   Wang XW, 2017, ONCOTARGET, V8, P36149, DOI 10.18632/oncotarget.15254
   Wang Y, 2017, ANTICANCER RES, V37, P4643, DOI 10.21873/anticanres.11866
   Wang Y, 2021, FRONT ONCOL, V11, P0, DOI 10.3389/fonc.2021.640080
   Wang Y, 2021, FRONT ONCOL, V11, P0, DOI 10.3389/fonc.2021.777617
   Waugh DJJ, 2008, CLIN CANCER RES, V14, P6735, DOI 10.1158/1078-0432.CCR-07-4843
   Wortzel I, 2019, DEV CELL, V49, P347, DOI 10.1016/j.devcel.2019.04.011
   Wu LY, 2019, CANCERS, V11, P0, DOI 10.3390/cancers11040564
   Wu XX, 2021, CANCER BIOL MED, V18, P401, DOI 10.20892/j.issn.2095-3941.2020.0140
   Xiang HD, 2020, CANCER IMMUNOL RES, V8, P436, DOI 10.1158/2326-6066.CIR-19-0507
   Xiao H, 2019, BMC CANCER, V19, P0, DOI 10.1186/s12885-019-6203-2
   Xu JJ, 2020, BIOMED PHARMACOTHER, V125, P0, DOI 10.1016/j.biopha.2020.109864
   Xu ML, 2021, AGING-US, V13, P19776, DOI 10.18632/aging.203389
   Xu ZB, 2013, ONCOL LETT, V6, P401, DOI 10.3892/ol.2013.1409
   Xue L, 2010, DIS ESOPHAGUS, V23, P340, DOI 10.1111/j.1442-2050.2009.01013.x
   Yan SS, 2019, SCI CHINA LIFE SCI, V62, P179, DOI 10.1007/s11427-018-9428-9
   Yang W, 2010, EJSO-EUR J SURG ONC, V36, P501, DOI 10.1016/j.ejso.2010.01.007
   Yang XQ, 2020, PATHOL RES PRACT, V216, P0, DOI 10.1016/j.prp.2019.152787
   Yao M, 2016, ADV CANCER RES, V132, P265, DOI 10.1016/bs.acr.2016.05.005
   Yi M, 2022, MOL CANCER, V21, P0, DOI 10.1186/s12943-021-01489-2
   Yokozaki H, 2018, PATHOL INT, V68, P334, DOI 10.1111/pin.12674
   Yu F, 2021, TUMORI J, V107, P341, DOI 10.1177/0300891620960223
   Yue GX, 2021, J GASTROINTEST ONCOL, V12, P38, DOI 10.21037/jgo-21-50
   Yue Y, 2020, CANCER SCI, V111, P795, DOI 10.1111/cas.14293
   Zhang H, 2021, J EXP CLIN CANC RES, V40, P0, DOI 10.1186/s13046-021-01987-7
   Zhang H, 2020, CANCER MANAG RES, V12, P9813, DOI 10.2147/CMAR.S264358
   Zhang MX, 2013, CRIT REV EUKAR GENE, V23, P27, DOI 10.1615/CritRevEukarGeneExpr.2013006033
   Zhang XN, 2021, NAT COMMUN, V12, P0, DOI 10.1038/s41467-021-25539-x
   Zhao S, 2019, CANCER IMMUNOL RES, V7, P630, DOI 10.1158/2326-6066.CIR-17-0640
   Zhong J, 2021, EJSO-EUR J SURG ONC, V47, P3074, DOI 10.1016/j.ejso.2021.04.026
   Zhou H, 2021, CELL DEATH DISCOV, V7, P0, DOI 10.1038/s41420-021-00731-6
   Zhou LH, 2020, ANN SURG ONCOL, V27, P2042, DOI 10.1245/s10434-019-08083-3
   Zhu SL, 2021, EXP HEMATOL ONCOL, V10, P0, DOI 10.1186/s40164-021-00252-z
   Zhulai G, 2022, SCAND J IMMUNOL, V95, P0, DOI 10.1111/sji.13129
   Zou WP, 2016, SCI TRANSL MED, V8, P0, DOI 10.1126/scitranslmed.aad7118
   Zou Y, 2021, CELL BIOSCI, V11, P0, DOI 10.1186/s13578-021-00725-y
NR 159
TC 0
Z9 0
U1 9
U2 25
PU FRONTIERS MEDIA SA
PI LAUSANNE
PA AVENUE DU TRIBUNAL FEDERAL 34, LAUSANNE, CH-1015, SWITZERLAND
SN 2234-943X
EI 
J9 FRONT ONCOL
JI Front. Oncol.
PD JUN 22
PY 2022
VL 12
IS 
BP 
EP 
DI 10.3389/fonc.2022.911285
PG 12
WC Oncology
SC Oncology
GA 3A4MQ
UT WOS:000827236300001
PM 35814365
DA 2023-09-23
ER

PT J
AU Rivas, EI
   Linares, J
   Zwick, M
   Gomez-Llonin, A
   Guiu, M
   Labernadie, A
   Badia-Ramentol, J
   Llado, A
   Bardia, L
   Perez-Nunez, I
   Martinez-Ciarpaglini, C
   Tarazona, N
   Sallent-Aragay, A
   Garrido, M
   Celia-Terrassa, T
   Burgues, O
   Gomis, RR
   Albanell, J
   Calon, A
AF Rivas, Elisa, I
   Linares, Jenniffer
   Zwick, Melissa
   Gomez-Llonin, Andrea
   Guiu, Marc
   Labernadie, Anna
   Badia-Ramentol, Jordi
   Llado, Anna
   Bardia, Lidia
   Perez-Nunez, Ivan
   Martinez-Ciarpaglini, Carolina
   Tarazona, Noelia
   Sallent-Aragay, Anna
   Garrido, Marta
   Celia-Terrassa, Toni
   Burgues, Octavio
   Gomis, Roger R.
   Albanell, Joan
   Calon, Alexandre
TI Targeted immunotherapy against distinct cancer-associated fibroblasts overcomes treatment resistance in refractory HER2+breast tumors
SO NATURE COMMUNICATIONS
LA English
DT Article
ID her2-positive breast-cancer; infiltrating lymphocytes; enrichment analysis; trastuzumab; expression; therapy; cells; activation; survival; efficacy
AB A substantial proportion of HER2+ breast cancer patients do not benefit from HER2-targeted therapy. Here, the authors identify a population of cancer-associated fibroblasts involved in the suppression of trastuzumab-induced ADCC that can be pharmacologically targeted to raise treatment effectiveness in unresponsive tumors. About 50% of human epidermal growth factor receptor 2 (HER2)+ breast cancer patients do not benefit from HER2-targeted therapy and almost 20% of them relapse after treatment. Here, we conduct a detailed analysis of two independent cohorts of HER2+ breast cancer patients treated with trastuzumab to elucidate the mechanisms of resistance to anti-HER2 monoclonal antibodies. In addition, we develop a fully humanized immunocompetent model of HER2+ breast cancer recapitulating ex vivo the biological processes that associate with patients' response to treatment. Thanks to these two approaches, we uncover a population of TGF-beta-activated cancer-associated fibroblasts (CAF) specific from tumors resistant to therapy. The presence of this cellular subset related to previously described myofibroblastic (CAF-S1) and podoplanin+ CAF subtypes in breast cancer associates with low IL2 activity. Correspondingly, we find that stroma-targeted stimulation of IL2 pathway in unresponsive tumors restores trastuzumab anti-cancer efficiency. Overall, our study underscores the therapeutic potential of exploiting the tumor microenvironment to identify and overcome mechanisms of resistance to anti-cancer treatment.
C1 [Rivas, Elisa, I; Linares, Jenniffer; Zwick, Melissa; Gomez-Llonin, Andrea; Badia-Ramentol, Jordi; Perez-Nunez, Ivan; Sallent-Aragay, Anna; Garrido, Marta; Celia-Terrassa, Toni; Albanell, Joan; Calon, Alexandre] Hosp del Mar Med Res Inst IMIM, Canc Res Program, Barcelona, Spain.
   [Guiu, Marc; Llado, Anna; Bardia, Lidia; Gomis, Roger R.] Barcelona Inst Sci & Technol BIST, Inst Res Biomed IRB Barcelona, Barcelona, Spain.
   [Labernadie, Anna] Barcelona Inst Sci & Technol BIST, Inst Bioengn Catalonia IBEC, Barcelona, Spain.
   [Martinez-Ciarpaglini, Carolina; Tarazona, Noelia; Burgues, Octavio] Univ Valencia, INCLIVA Biomed Res Inst, Dept Med Oncol, Valencia, Spain.
   [Albanell, Joan] Hosp del Mar, Med Oncol Dept, Barcelona, Spain.
   [Albanell, Joan] Univ Pompeu Fabra, Barcelona, Spain.
   [Albanell, Joan] Ctr Invest Biomed Red Oncol CIBERONC ISCIII, Madrid, Spain.
C3 Institut Hospital del Mar d'Investigacions Mediques (IMIM); Hospital del Mar; Barcelona Institute of Science & Technology; Institute for Research in Biomedicine - IRB Barcelona; Barcelona Institute of Science & Technology; Institut de Bioenginyeria de Catalunya; University of Barcelona; University of Valencia; Institut Hospital del Mar d'Investigacions Mediques (IMIM); Hospital del Mar; Pompeu Fabra University
RP Calon, A (通讯作者)，Hosp del Mar Med Res Inst IMIM, Canc Res Program, Barcelona, Spain.
EM acalon@imim.es
FU Instituto de Salud Carlos III (ISCIII) - European Union [PI17/00211, PI20/00011, CP16/00151]; ISCIII [CIBERONC CB16/12/00241, PI18/00006, PI21/00002]; Generalitat de Catalunya [2017 SGR 507]; European Community through the Regional Development Funding Program; Instituto de Salud Carlos III - European Union [MS16/00151, CPII21/00012]; Fundacio Privada Cellex; Spanish Association against Cancer (AECC) [6884]
CR Ahmed S, 2015, BREAST CANCER-TOKYO, V22, P101, DOI 10.1007/s12282-015-0587-x
   Aizarani N, 2019, NATURE, V572, P199, DOI 10.1038/s41586-019-1373-2
   Amaria RN, 2015, IMMUNOTARGETS THER, V4, P79, DOI 10.2147/ITT.S61590
   Bankhead P, 2017, SCI REP-UK, V7, P0, DOI 10.1038/s41598-017-17204-5
   Becht E, 2016, GENOME BIOL, V17, P0, DOI 10.1186/s13059-016-1070-5
   Bonneau C, 2020, BREAST CANCER RES, V22, P0, DOI 10.1186/s13058-020-01311-9
   Budczies J, 2012, PLOS ONE, V7, P0, DOI 10.1371/journal.pone.0051862
   Burstein HJ, 2005, NEW ENGL J MED, V353, P1652, DOI 10.1056/NEJMp058197
   Calon A, 2015, NAT GENET, V47, P320, DOI 10.1038/ng.3225
   Calon A, 2012, CANCER CELL, V22, P571, DOI 10.1016/j.ccr.2012.08.013
   Capietto AH, 2011, J IMMUNOL, V187, P1031, DOI 10.4049/jimmunol.1100681
   Capuano C, 2021, CANCERS, V13, P0, DOI 10.3390/cancers13102500
   Chabab G, 2020, FRONT IMMUNOL, V11, P0, DOI 10.3389/fimmu.2020.02186
   Chakravarthy A, 2018, NAT COMMUN, V9, P0, DOI 10.1038/s41467-018-06654-8
   Costa A, 2018, CANCER CELL, V33, P463, DOI 10.1016/j.ccell.2018.01.011
   Denduluri N, 2018, J CLIN ONCOL, V36, P2433, DOI 10.1200/JCO.2018.78.8604
   Denduluri N, 2016, J CLIN ONCOL, V34, P2416, DOI 10.1200/JCO.2016.67.0182
   Denkert C, 2018, LANCET ONCOL, V19, P40, DOI 10.1016/S1470-2045(17)30904-X
   Diab A, 2020, CANCER DISCOV, V10, P1158, DOI 10.1158/2159-8290.CD-19-1510
   Elwakeel E, 2021, INT J MOL SCI, V22, P0, DOI 10.3390/ijms222111636
   Fernandez-Nogueira P, 2020, CLIN CANCER RES, V26, P1432, DOI 10.1158/1078-0432.CCR-19-0353
   Force J, 2018, CLIN BREAST CANCER, V18, P410, DOI 10.1016/j.clbc.2018.02.010
   Friedman G, 2020, NAT CANCER, V1, P692, DOI 10.1038/s43018-020-0082-y
   Godec J, 2016, IMMUNITY, V44, P194, DOI 10.1016/j.immuni.2015.12.006
   Hanzelmann S, 2013, BMC BIOINFORMATICS, V14, P0, DOI 10.1186/1471-2105-14-7
   Hanahan D, 2011, CELL, V144, P646, DOI 10.1016/j.cell.2011.02.013
   Heppner BI, 2016, CLIN CANCER RES, V22, P5747, DOI 10.1158/1078-0432.CCR-15-2338
   Herter S, 2017, CANCER IMMUNOL IMMUN, V66, P129, DOI 10.1007/s00262-016-1927-1
   Hudis CA, 2007, NEW ENGL J MED, V357, P39, DOI 10.1056/NEJMra043186
   Kalluri R, 2006, NAT REV CANCER, V6, P392, DOI 10.1038/nrc1877
   Kalluri R, 2016, NAT REV CANCER, V16, P582, DOI 10.1038/nrc.2016.73
   Kelland LR, 2004, EUR J CANCER, V40, P827, DOI 10.1016/j.ejca.2003.11.028
   Kieffer Y, 2020, CANCER DISCOV, V10, P1330, DOI 10.1158/2159-8290.CD-19-1384
   Kramer CJH, 2019, BREAST CANCER RES TR, V173, P55, DOI 10.1007/s10549-018-4987-4
   Linares J, 2021, FRONT CELL DEV BIOL, V8, P0, DOI 10.3389/fcell.2020.621070
   Liubomirski Y, 2019, FRONT IMMUNOL, V10, P0, DOI 10.3389/fimmu.2019.00757
   Loi S, 2019, LANCET ONCOL, V20, P371, DOI 10.1016/S1470-2045(18)30812-X
   Lois C, 2002, SCIENCE, V295, P868, DOI 10.1126/science.1067081
   Mani A, 2009, BREAST CANCER RES TR, V117, P83, DOI 10.1007/s10549-008-0251-7
   Mantovani A, 2008, NATURE, V454, P436, DOI 10.1038/nature07205
   Martin Miguel, 2016, AM SOC CLIN ONCOL EDUC BOOK, V35, Pe64, DOI 10.14694/EDBK_159167
   Meyerholz DK, 2018, LAB INVEST, V98, P844, DOI 10.1038/s41374-018-0057-0
   Monteran L, 2019, FRONT IMMUNOL, V10, P0, DOI 10.3389/fimmu.2019.01835
   Mullard A, 2021, NAT REV DRUG DISCOV, V20, P163, DOI 10.1038/d41573-021-00034-6
   Muntasell A, 2019, CLIN CANCER RES, V25, P1535, DOI 10.1158/1078-0432.CCR-18-2365
   Nguyen M, 2018, CELL REP, V25, P3884, DOI 10.1016/j.celrep.2018.12.015
   Orimo A, 2005, CELL, V121, P335, DOI 10.1016/j.cell.2005.02.034
   Osuala KO, 2015, BMC CANCER, V15, P0, DOI 10.1186/s12885-015-1576-3
   Pelon F, 2020, NAT COMMUN, V11, P0, DOI 10.1038/s41467-019-14134-w
   Peoples GE, 2019, LANCET ONCOL, V20, P316, DOI 10.1016/S1470-2045(19)30068-3
   Prat A, 2014, CLIN CANCER RES, V20, P511, DOI 10.1158/1078-0432.CCR-13-0239
   Ptacin JL, 2021, NAT COMMUN, V12, P0, DOI 10.1038/s41467-021-24987-9
   Quayle SN, 2020, CLIN CANCER RES, V26, P1953, DOI 10.1158/1078-0432.CCR-19-3354
   Raudvere U, 2019, NUCLEIC ACIDS RES, V47, PW191, DOI 10.1093/nar/gkz369
   Robertson IB, 2016, CSH PERSPECT BIOL, V8, P0, DOI 10.1101/cshperspect.a021907
   Roman-Perez E, 2012, BREAST CANCER RES, V14, P0, DOI 10.1186/bcr3152
   Rosenberg SA, 2014, J IMMUNOL, V192, P5451, DOI 10.4049/jimmunol.1490019
   Sahai E, 2020, NAT REV CANCER, V20, P174, DOI 10.1038/s41568-019-0238-1
   Salgado R, 2015, JAMA ONCOL, V1, P448, DOI 10.1001/jamaoncol.2015.0830
   Salmon H, 2019, NAT REV CANCER, V19, P215, DOI 10.1038/s41568-019-0125-9
   Santa-Maria Cesar August, 2018, ONCOTARGET, V9, P18985, DOI 10.18632/oncotarget.24867
   Schneider CA, 2012, NAT METHODS, V9, P671, DOI 10.1038/nmeth.2089
   Slamon D, 2011, NEW ENGL J MED, V365, P1273, DOI 10.1056/NEJMoa0910383
   Soerensen MM, 2018, J CLIN ONCOL, V36, P0, DOI 10.1200/JCO.2018.36.15_suppl.e15155
   Sonnenblick A, 2020, INT J CANCER, V147, P266, DOI 10.1002/ijc.32859
   Stanton SE, 2016, J IMMUNOTHER CANCER, V4, P0, DOI 10.1186/s40425-016-0165-6
   Subbiah IM, 2014, CURR TREAT OPTION ON, V15, P41, DOI 10.1007/s11864-013-0262-4
   Subramanian A, 2005, P NATL ACAD SCI USA, V102, P15545, DOI 10.1073/pnas.0506580102
   Triulzi T, 2015, ONCOTARGET, V6, P28173, DOI 10.18632/oncotarget.4405
   Van Gorp H, 2019, EMBO REP, V20, P0, DOI 10.15252/embr.201847575
   Vonderheide RH, 2017, CLIN CANCER RES, V23, P2640, DOI 10.1158/1078-0432.CCR-16-2569
   Waldhauer I, 2021, MABS-AUSTIN, V13, P0, DOI 10.1080/19420862.2021.1913791
   Wickham H, 2016, USE R, V0, P0, DOI DOI 10.1007/978-0-387-98141-3_1
   Wu FL, 2021, SIGNAL TRANSDUCT TAR, V6, P0, DOI 10.1038/s41392-021-00641-0
   Yoshihara K, 2013, NAT COMMUN, V4, P0, DOI 10.1038/ncomms3612
   Zamarron BF, 2011, INT J BIOL SCI, V7, P651, DOI 10.7150/ijbs.7.651
NR 76
TC 9
Z9 9
U1 6
U2 21
PU NATURE PORTFOLIO
PI BERLIN
PA HEIDELBERGER PLATZ 3, BERLIN, 14197, GERMANY
SN 
EI 2041-1723
J9 NAT COMMUN
JI Nat. Commun.
PD SEP 9
PY 2022
VL 13
IS 1
BP 
EP 
DI 10.1038/s41467-022-32782-3
PG 16
WC Multidisciplinary Sciences
SC Science & Technology - Other Topics
GA 4M3BV
UT WOS:000853200800002
PM 36085201
DA 2023-09-23
ER

PT J
AU Zhang, L
   Billet, S
   Gonzales, G
   Rohena-Rivera, K
   Muranaka, H
   Chu, GCY
   Yang, Q
   Kim, H
   Bhowmick, NA
   Smith, B
AF Zhang, Le
   Billet, Sandrine
   Gonzales, Gabrielle
   Rohena-Rivera, Krizia
   Muranaka, Hayato
   Chu, Gina Chia-Yi
   Yang, Qian
   Kim, Hyung
   Bhowmick, Neil A.
   Smith, Bethany
TI Fatty Acid Signaling Impacts Prostate Cancer Lineage Plasticity in an Autocrine and Paracrine Manner
SO CANCERS
LA English
DT Article
DE cholesterol; free fatty acid; Wnt; hedgehog; cancer associated fibroblast; prostate cancer; androgen
ID stromal fibroblasts; tumor progression; hedgehog; androgen; cells; cholesterol; metastasis; pathway; obesity; microenvironment
AB Simple Summary A high-fat diet is implicated in prostate cancer progression in patients. Prostate-cancer-associated fibroblasts play an important role in promoting tumor progression and therapeutic resistance to androgen-receptor-signaling inhibitors, such as enzalutamide. We investigated the mechanism of saturated fatty acids' impact on prostate cancer reprogramming. Our work demonstrates that the tumor microenvironment defines the biology of prostate cancer progression induced by saturated fatty acids. This study also provides relevant data to potentially improve prognosis for patients with high fat intake through the inhibition of the identified signaling pathways. Prostate cancer (PCa) affects an estimated 250,000 men every year and causes 34,000 deaths annually. A high-fat diet and obesity are associated with PCa progression and mortality. This study's premise was the novel observation of crosstalk between PCa epithelia and cancer-associated fibroblasts (CAF) in response to palmitate-mediated lineage plasticity. We found that cholesterol activated canonical Hedgehog (Hh) signaling by increasing cilium Gli activity in PCa cells, while palmitate activated Hh independent of Gli. Exogenous palmitate activated SOX2, a known mediator of lineage plasticity, in PCa cells cocultured with CAF. Stroma-derived Wnt5a was upregulated in CAF while cocultured with PCa cells and treated with palmitate. Wnt5a knockdown in CAF inhibited Hh and SOX2 expression in PCa cells from cocultures. These findings supported our proposed mechanism of a high-fat diet promoting Hh signaling-mediated transformation within the tumor microenvironment. SOX2 and Wnt5a expression were limited by the CD36 neutralizing antibody. Mice xenografted with PCa epithelia and CAF tumors were fed a high-fat diet, leading to elevated SOX2 expression and lineage plasticity reprogramming compared to mice fed an isocaloric rodent diet. CD36 inhibition with enzalutamide elevated apoptosis by TUNEL, but limited proliferation and SOX2 expression compared to enzalutamide alone. This study revealed a mechanism for a high-fat diet to affect prostate cancer progression. We found that saturated fat induced lineage plasticity reprogramming of PCa by interaction with CAF through Wnt5a and Hh signaling.
C1 [Zhang, Le; Billet, Sandrine; Gonzales, Gabrielle; Rohena-Rivera, Krizia; Muranaka, Hayato; Chu, Gina Chia-Yi; Yang, Qian; Kim, Hyung; Bhowmick, Neil A.; Smith, Bethany] Cedars Sinai Med Ctr, Dept Med, Los Angeles, CA 90048 USA.
   [Bhowmick, Neil A.] VA Greater Los Angeles Healthcare Syst, Dept Res, Los Angeles, CA 90073 USA.
C3 Cedars Sinai Medical Center; US Department of Veterans Affairs; Veterans Health Administration (VHA); VA Greater Los Angeles Healthcare System
RP Bhowmick, NA; Smith, B (通讯作者)，Cedars Sinai Med Ctr, Dept Med, Los Angeles, CA 90048 USA.; Bhowmick, NA (通讯作者)，VA Greater Los Angeles Healthcare Syst, Dept Res, Los Angeles, CA 90073 USA.
EM le.zhang@cshs.org; sandrine.billet@cshs.org; gabrielle.gonzales@cshs.org; krizia.rohena-rivera@cshs.org; hayato.muranaka@cshs.org; chucy88@gmail.com; qian.yang@cshs.org; hyung.kiml@cshs.org; neil.bhowmick@cshs.org; bethany.smith@cshs.org
FU Department of Defense [W81XWH-18-1-0252]; Veterans Health Administration Merit Award [I01BX001040]; National Cancer Institute [CA233452]
CR Aizawa T, 2019, CANCER MED-US, V8, P6370, DOI 10.1002/cam4.2523
   Amling CL, 2004, J CLIN ONCOL, V22, P439, DOI 10.1200/JCO.2004.03.132
   Antonarakis ES, 2019, LANCET ONCOL, V20, P1338, DOI 10.1016/S1470-2045(19)30497-8
   Ayala G, 2003, CLIN CANCER RES, V9, P4792
   Banerjee J, 2014, ONCOGENE, V33, P4924, DOI 10.1038/onc.2013.431
   Bhowmick NA, 2004, NATURE, V432, P332, DOI 10.1038/nature03096
   Bhowmick NA, 2004, SCIENCE, V303, P848, DOI 10.1126/science.1090922
   Bianchi-Frias D, 2016, MOL CANCER RES, V14, P374, DOI 10.1158/1541-7786.MCR-15-0330
   Blassberg R, 2017, BMC BIOL, V15, P0, DOI 10.1186/s12915-017-0442-y
   Bonollo F, 2020, CANCERS, V12, P0, DOI 10.3390/cancers12071887
   Chen L, 2020, GUT, V69, P630, DOI 10.1136/gutjnl-2019-318325
   Chen PY, 2021, FRONT IMMUNOL, V12, P0, DOI 10.3389/fimmu.2021.671595
   Clark AL, 2021, DIABETES OBES METAB, V23, P2455, DOI 10.1111/dom.14486
   Cochrane CR, 2015, CANCERS, V7, P1554, DOI 10.3390/cancers7030851
   Culp MB, 2020, EUR UROL, V77, P38, DOI 10.1016/j.eururo.2019.08.005
   Dai JL, 2008, CANCER RES, V68, P5785, DOI 10.1158/0008-5472.CAN-07-6541
   Davies AH, 2018, NAT REV UROL, V15, P271, DOI 10.1038/nrurol.2018.22
   de Wet L, 2022, ONCOGENE, V41, P1190, DOI 10.1038/s41388-021-02157-x
   Di Sebastiano KM, 2014, NUTRIENTS, V6, P6095, DOI 10.3390/nu6126095
   Freedland SJ, 2005, CLIN CANCER RES, V11, P6763, DOI 10.1158/1078-0432.CCR-05-1305
   Gerling M, 2016, NAT COMMUN, V7, P0, DOI 10.1038/ncomms12321
   Gonnissen A, 2013, INT J MOL SCI, V14, P13979, DOI 10.3390/ijms140713979
   Gupta Sachin, 2010, THER ADV MED ONCOL, V2, P237, DOI 10.1177/1758834010366430
   Hayward SW, 2001, CANCER RES, V61, P8135
   Hoxhaj G, 2020, NAT REV CANCER, V20, P74, DOI 10.1038/s41568-019-0216-7
   ISAACS JT, 1984, PROSTATE, V5, P545, DOI 10.1002/pros.2990050510
   Kar S, 2017, BBA-MOL BASIS DIS, V1863, P253, DOI 10.1016/j.bbadis.2016.11.001
   Karhadkar SS, 2004, NATURE, V431, P707, DOI 10.1038/nature02962
   Kato M, 2019, ONCOGENE, V38, P716, DOI 10.1038/s41388-018-0461-3
   KERR JFR, 1973, VIRCHOWS ARCH B, V13, P87
   Kim S, 2019, PROSTATE, V79, P896, DOI 10.1002/pros.23796
   Kiskowski MA, 2011, CANCER RES, V71, P3459, DOI 10.1158/0008-5472.CAN-10-2999
   Kolonin MG, 2019, TRANSL ANDROL UROL, V8, PS348, DOI 10.21037/tau.2019.04.07
   Koundouros N, 2020, BRIT J CANCER, V122, P4, DOI 10.1038/s41416-019-0650-z
   KYPRIANOU N, 1988, ENDOCRINOLOGY, V122, P552, DOI 10.1210/endo-122-2-552
   Labbe DP, 2019, NAT COMMUN, V10, P0, DOI 10.1038/s41467-019-12298-z
   Lee GT, 2018, BRIT J CANCER, V118, P670, DOI 10.1038/bjc.2017.451
   Li N, 2018, ONCOGENE, V37, P2313, DOI 10.1038/s41388-017-0098-7
   Li X, 2008, ONCOGENE, V27, P7118, DOI 10.1038/onc.2008.293
   Liu TY, 2019, J HEMATOL ONCOL, V12, P0, DOI 10.1186/s13045-019-0770-1
   Louault K, 2020, CANCERS, V12, P0, DOI 10.3390/cancers12113108
   Madhav A, 2018, ONCOGENE, V37, P4385, DOI 10.1038/s41388-018-0278-0
   Maeda M, 2020, GUT, V69, P243, DOI 10.1136/gutjnl-2018-317645
   Mancini A, 2015, MOLECULES, V20, P17339, DOI 10.3390/molecules200917339
   Marseglia L, 2015, INT J MOL SCI, V16, P378, DOI 10.3390/ijms16010378
   Merchant AA, 2010, CLIN CANCER RES, V16, P3130, DOI 10.1158/1078-0432.CCR-09-2846
   Mishra R, 2018, J CLIN INVEST, V128, P4472, DOI 10.1172/JCI99397
   Mostaghel EA, 2012, PLOS ONE, V7, P0, DOI 10.1371/journal.pone.0030062
   Mu P, 2017, SCIENCE, V355, P84, DOI 10.1126/science.aah4307
   Narita S, 2019, J CLIN MED, V8, P0, DOI 10.3390/jcm8050597
   Nenkov M, 2021, INT J MOL SCI, V22, P0, DOI 10.3390/ijms22126262
   Olumi AF, 1999, CANCER RES, V59, P5002
   Pascual G, 2017, NATURE, V541, P41, DOI 10.1038/nature20791
   Pelton K, 2012, CURR OPIN PHARMACOL, V12, P751, DOI 10.1016/j.coph.2012.07.006
   Placencio VR, 2008, CANCER RES, V68, P4709, DOI 10.1158/0008-5472.CAN-07-6289
   Qi JF, 2013, CANCER CELL, V23, P332, DOI 10.1016/j.ccr.2013.02.016
   Radhakrishnan A, 2020, NAT CHEM BIOL, V16, P1303, DOI 10.1038/s41589-020-00678-2
   Ren D, 2019, J EXP MED, V216, P428, DOI 10.1084/jem.20180661
   Riobo NA, 2012, CURR OPIN PHARMACOL, V12, P736, DOI 10.1016/j.coph.2012.07.002
   Sahai E, 2020, NAT REV CANCER, V20, P174, DOI 10.1038/s41568-019-0238-1
   SANDFORD NL, 1984, PATHOLOGY, V16, P406, DOI 10.3109/00313028409084731
   Sheng T, 2004, MOL CANCER, V3, P0, DOI 10.1186/1476-4598-3-29
   Shukla S, 2017, CANCER CELL, V32, P792, DOI 10.1016/j.ccell.2017.10.008
   Singhal U, 2018, MOL CANCER RES, V16, P643, DOI 10.1158/1541-7786.MCR-17-0539
   Slusarz A, 2010, CANCER RES, V70, P3382, DOI 10.1158/0008-5472.CAN-09-3012
   Tan BL, 2019, NUTRIENTS, V11, P0, DOI 10.3390/nu11112579
   Tripathi M, 2012, CELL ADHES MIGR, V6, P231, DOI 10.4161/cam.20419
   Tschaikner P, 2020, CELLS-BASEL, V9, P0, DOI 10.3390/cells9010118
   Wang YF, 2020, INT J EPIDEMIOL, V49, P810, DOI 10.1093/ije/dyz273
   Watt MJ, 2019, SCI TRANSL MED, V11, P0, DOI 10.1126/scitranslmed.aau5758
   Xu JC, 2006, PROSTATE, V66, P1664, DOI 10.1002/pros.20488
   Yamamoto H, 2010, ONCOGENE, V29, P2036, DOI 10.1038/onc.2009.496
   Yamauchi Y, 2011, CANCER RES, V71, P4989, DOI 10.1158/0008-5472.CAN-10-4108
NR 73
TC 1
Z9 1
U1 0
U2 4
PU MDPI
PI BASEL
PA ST ALBAN-ANLAGE 66, CH-4052 BASEL, SWITZERLAND
SN 
EI 2072-6694
J9 CANCERS
JI Cancers
PD JUL 15
PY 2022
VL 14
IS 14
BP 
EP 
DI 10.3390/cancers14143449
PG 17
WC Oncology
SC Oncology
GA 3H7KT
UT WOS:000832211600001
PM 35884514
DA 2023-09-23
ER

PT J
AU Lepucki, A
   Orlinska, K
   Mielczarek-Palacz, A
   Kabut, J
   Olczyk, P
   Komosinska-Vassev, K
AF Lepucki, Arkadiusz
   Orlinska, Kinga
   Mielczarek-Palacz, Aleksandra
   Kabut, Jacek
   Olczyk, Pawel
   Komosinska-Vassev, Katarzyna
TI The Role of Extracellular Matrix Proteins in Breast Cancer
SO JOURNAL OF CLINICAL MEDICINE
LA English
DT Article
DE breast cancer; extracellular matrix; proteins; tumorigenesis; tumor microenvironment
ID regulatory t-cells; carcinoma in-situ; leucine-rich proteoglycans; mammary-gland development; growth-factor-beta; domain receptor 2; tenascin-c; osteopontin expression; ductal carcinoma; tumor microenvironment
AB The extracellular matrix is a structure composed of many molecules, including fibrillar (types I, II, III, V, XI, XXIV, XXVII) and non-fibrillar collagens (mainly basement membrane collagens: types IV, VIII, X), non-collagenous glycoproteins (elastin, laminin, fibronectin, thrombospondin, tenascin, osteopontin, osteonectin, entactin, periostin) embedded in a gel of negatively charged water-retaining glycosaminoglycans (GAGs) such as non-sulfated hyaluronic acid (HA) and sulfated GAGs which are linked to a core protein to form proteoglycans (PGs). This highly dynamic molecular network provides critical biochemical and biomechanical cues that mediate the cell-cell and cell-matrix interactions, influence cell growth, migration and differentiation and serve as a reservoir of cytokines and growth factors' action. The breakdown of normal ECM and its replacement with tumor ECM modulate the tumor microenvironment (TME) composition and is an essential part of tumorigenesis and metastasis, acting as key driver for malignant progression. Abnormal ECM also deregulate behavior of stromal cells as well as facilitating tumor-associated angiogenesis and inflammation. Thus, the tumor matrix modulates each of the classically defined hallmarks of cancer promoting the growth, survival and invasion of the cancer. Moreover, various ECM-derived components modulate the immune response affecting T cells, tumor-associated macrophages (TAM), dendritic cells and cancer-associated fibroblasts (CAF). This review article considers the role that extracellular matrix play in breast cancer. Determining the detailed connections between the ECM and cellular processes has helped to identify novel disease markers and therapeutic targets.
C1 [Lepucki, Arkadiusz; Orlinska, Kinga; Olczyk, Pawel] Med Univ Silesia, Fac Pharmaceut Sci Sosnowiec, Dept Community Pharm, PL-41200 Sosnowiec, Poland.
   [Mielczarek-Palacz, Aleksandra; Kabut, Jacek] Med Univ Silesia, Fac Pharmaceut Sci Sosnowiec, Dept Immunol & Serol, PL-41200 Sosnowiec, Poland.
   [Komosinska-Vassev, Katarzyna] Med Univ Silesia, Fac Pharmaceut Sci Sosnowiec, Dept Clin Chem & Lab Diagnost, PL-41200 Sosnowiec, Poland.
C3 Medical University Silesia; Medical University Silesia; Medical University Silesia
RP Olczyk, P (通讯作者)，Med Univ Silesia, Fac Pharmaceut Sci Sosnowiec, Dept Community Pharm, PL-41200 Sosnowiec, Poland.
EM alepucki@interia.pl; kinga.orlinska@sum.edu.pl; apalacz@sum.edu.pl; jacekkabut@poczta.onet.pl; polczyk@sum.edu.pl; kvassev@sum.edu.pl
CR Abba MC, 2004, BREAST CANCER RES, V6, PR499, DOI 10.1186/bcr899
   Adams M, 2002, CANCER RES, V62, P3289
   Akram M, 2017, BIOL RES, V50, P0, DOI 10.1186/s40659-017-0140-9
   Al-thoubaity FK, 2020, ANN MED SURG, V49, P44, DOI 10.1016/j.amsu.2019.11.021
   Albo D, 1997, SURGERY, V122, P493, DOI 10.1016/S0039-6060(97)90043-X
   Allen M, 2011, J PATHOL, V223, P162, DOI 10.1002/path.2803
   Allinen M, 2004, CANCER CELL, V6, P17, DOI 10.1016/j.ccr.2004.06.010
   Allred DC, 2008, CLIN CANCER RES, V14, P370, DOI 10.1158/1078-0432.CCR-07-1127
   Aronson KJ, 2000, CANCER EPIDEM BIOMAR, V9, P55
   Ashley SL, 2017, MUCOSAL IMMUNOL, V10, P341, DOI 10.1038/mi.2016.61
   Ataollahi M R, 2015, J MED LIFE, V8, P6
   Aumailley M, 2005, MATRIX BIOL, V24, P326, DOI 10.1016/j.matbio.2005.05.006
   Folgueira MAAK, 2013, BIOSCIENCE REP, V33, P921, DOI 10.1042/BSR20130060
   Azim HA, 2013, PLOS ONE, V8, P0, DOI 10.1371/journal.pone.0062451
   Babarovic E, 2016, PATHOL RES PRACT, V212, P509, DOI 10.1016/j.prp.2015.11.021
   Bachelot T, 2006, BRIT J CANCER, V94, P1066, DOI 10.1038/sj.bjc.6603037
   Bae YK, 2013, HUM PATHOL, V44, P2028, DOI 10.1016/j.humpath.2013.03.006
   Balasubramanian SP, 2007, BMC CANCER, V7, P0, DOI 10.1186/1471-2407-7-107
   Barth PJ, 2005, VIRCHOWS ARCH, V446, P532, DOI 10.1007/s00428-005-1256-9
   Barton MB, 1999, JAMA-J AM MED ASSOC, V282, P1270, DOI 10.1001/jama.282.13.1270
   Bellahcene A, 2008, NAT REV CANCER, V8, P212, DOI 10.1038/nrc2345
   Bergamaschi A, 2008, J PATHOL, V214, P357, DOI 10.1002/path.2278
   Berger AJ, 2020, MATRIX BIOL, V85-86, P80, DOI 10.1016/j.matbio.2019.07.006
   Bissell MJ, 2005, COLD SH Q B, V70, P343, DOI 10.1101/sqb.2005.70.013
   Bissell MJ, 2001, NAT REV CANCER, V1, P46, DOI 10.1038/35094059
   Bohling SD, 2008, MODERN PATHOL, V21, P1527, DOI 10.1038/modpathol.2008.160
   Boot-Handford RP, 2003, BIOESSAYS, V25, P142, DOI 10.1002/bies.10230
   Borresen-Dale AL, 2010, MOL ONCOL, V4, P171, DOI 10.1016/j.molonc.2010.04.007
   Bradshaw AD, 2012, INT J BIOCHEM CELL B, V44, P480, DOI 10.1016/j.biocel.2011.12.021
   Bramwell VHC, 2006, CLIN CANCER RES, V12, P3337, DOI 10.1158/1078-0432.CCR-05-2354
   Brekken Rolf A, 2001, MATRIX BIOLOGY, V19, P816
   BRETONGORIUS J, 1992, BLOOD, V79, P936
   Briggs S L, 2005, J WOUND CARE, V14, P284
   Brisson BK, 2015, AM J PATHOL, V185, P1471, DOI 10.1016/j.ajpath.2015.01.029
   Brosicke N, 2015, CELL ADHES MIGR, V9, P131, DOI 10.1080/19336918.2014.1000071
   Brondijk THC, 2010, BLOOD, V115, P1364, DOI 10.1182/blood-2009-10-246322
   Brown LF, 1999, CLIN CANCER RES, V5, P1041
   Butcher DT, 2009, NAT REV CANCER, V9, P108, DOI 10.1038/nrc2544
   Byrne GJ, 2007, INT J ONCOL, V31, P1127
   Cao Y, 1998, PROG MOL SUBCELL BIOL, V20, P161
   Carafoli F, 2009, STRUCTURE, V17, P1573, DOI 10.1016/j.str.2009.10.012
   Carpenter PM, 2018, HUM PATHOL, V82, P289, DOI 10.1016/j.humpath.2018.08.003
   Cavalieri Ercole L, 2012, DRUG DISCOV TODAY DIS MECH, V9, P0
   Chang C, 2015, GENE DEV, V29, P1, DOI 10.1101/gad.253682.114
   Chang JM, 2013, EUR RADIOL, V23, P2450, DOI 10.1007/s00330-013-2866-2
   Chen JH, 2018, INT J CANCER, V142, P2130, DOI 10.1002/ijc.31217
   Chen RX, 2011, ONCOL REP, V25, P803, DOI 10.3892/or.2010.1116
   Chin K, 2004, NAT GENET, V36, P984, DOI 10.1038/ng1409
   Cho HJ, 2009, CURR ATHEROSCLER REP, V11, P206, DOI 10.1007/s11883-009-0032-8
   Christensen B, 2005, BIOCHEM J, V390, P285, DOI 10.1042/BJ20050341
   Christensen B, 2008, BIOCHEM J, V411, P53, DOI 10.1042/BJ20071021
   Christensen B, 2007, J BIOL CHEM, V282, P19463, DOI 10.1074/jbc.M703055200
   CHRISTENSEN L, 1992, APMIS, V100, P1
   CHUNG AE, 1993, KIDNEY INT, V43, P13, DOI 10.1038/ki.1993.4
   Clarke C, 2005, J MAMMARY GLAND BIOL, V10, P273, DOI 10.1007/s10911-005-9587-3
   Coleman RE, 2013, BREAST, V22, PS50, DOI 10.1016/j.breast.2013.07.010
   Colognato H, 2000, DEV DYNAM, V218, P213, DOI 10.1002/(SICI)1097-0177(200006)218:2<213::AID-DVDY1>3.0.CO;2-R
   Conklin MW, 2011, AM J PATHOL, V178, P1221, DOI 10.1016/j.ajpath.2010.11.076
   Contie S, 2011, INT J CANCER, V128, P352, DOI 10.1002/ijc.25591
   COOPMAN P, 1991, EUR J CELL BIOL, V56, P251
   Coppola D, 2004, CLIN CANCER RES, V10, P184, DOI 10.1158/1078-0432.CCR-1405-2
   Cordes N, 2003, INT J RADIAT BIOL, V79, P709, DOI 10.1080/09553000310001610240
   Davidson LA, 2004, DEV DYNAM, V231, P888, DOI 10.1002/dvdy.20217
   de Peredo AG, 2002, MOL CELL PROTEOMICS, V1, P11, DOI 10.1074/mcp.M100011-MCP200
   Del Valle PR, 2014, GENET MOL BIOL, V37, P480, DOI 10.1590/S1415-47572014000400002
   Denhardt DT, 1998, J CELL BIOCHEM, V0, PP92, DOI 10.1002/(SICI)1097-4644(1998)72:30/31+<92::AID-JCB13>3.0.CO;2-A
   DENHARDT DT, 1993, FASEB J, V7, P1475, DOI 10.1096/fasebj.7.15.8262332
   Dent R, 2007, CLIN CANCER RES, V13, P4429, DOI 10.1158/1078-0432.CCR-06-3045
   Di Modugno F, 2012, P NATL ACAD SCI USA, V109, P19280, DOI 10.1073/pnas.1214394109
   DiChiara AS, 2016, ACS CHEM BIOL, V11, P1408, DOI 10.1021/acschembio.5b01083
   Direkze NC, 2006, CANCER RES, V66, P1265, DOI 10.1158/0008-5472.CAN-05-3202
   Durbeej M, 2010, CELL TISSUE RES, V339, P259, DOI 10.1007/s00441-009-0838-2
   Edwards GM, 1998, J BIOL CHEM, V273, P9495, DOI 10.1074/jbc.273.16.9495
   Egeblad M, 2010, CURR OPIN CELL BIOL, V22, P697, DOI 10.1016/j.ceb.2010.08.015
   El-Tanani MK, 2006, CYTOKINE GROWTH F R, V17, P463, DOI 10.1016/j.cytogfr.2006.09.010
   Erdogan B, 2017, J CELL BIOL, V216, P3799, DOI 10.1083/jcb.201704053
   Esko JD, 2009, ESSENTIALS GLYCOBIOL, V0, P0
   Esparza-Lopez J, 2017, REV INVEST CLIN, V69, P66
   Fainaru O, 2010, FASEB J, V24, P1411, DOI 10.1096/fj.09-147025
   Falou O, 2013, TRANSL ONCOL, V6, P17, DOI 10.1593/tlo.12412
   Farmer P, 2009, NAT MED, V15, P68, DOI 10.1038/nm.1908
   Fiore APZP, 2017, CELL REP, V19, P2102, DOI 10.1016/j.celrep.2017.05.050
   Flynn LA, 2010, J MOL BIOL, V395, P533, DOI 10.1016/j.jmb.2009.10.073
   Fontana A, 2005, INT J CANCER, V116, P686, DOI 10.1002/ijc.20584
   Frantz C, 2010, J CELL SCI, V123, P4195, DOI 10.1242/jcs.023820
   Fukuda T, 2002, CANCER RES, V62, P5603
   FURUKAWA K, 1989, ARCH BIOCHEM BIOPHYS, V270, P302, DOI 10.1016/0003-9861(89)90032-5
   Garcia-Teijido P, 2016, CLIN MED INSIGHTS-ON, V10, P31, DOI 10.4137/CMO.S34540
   Ghigna C, 2008, CURR GENOMICS, V9, P556, DOI 10.2174/138920208786847971
   GIACHELLI CM, 1995, ANN NY ACAD SCI, V760, P109, DOI 10.1111/j.1749-6632.1995.tb44624.x
   Giblin SP, 2015, CELL ADHES MIGR, V9, P48, DOI 10.4161/19336918.2014.987587
   Gilkes DM, 2013, CANCER RES, V73, P3285, DOI 10.1158/0008-5472.CAN-12-3963
   Gilkes DM, 2013, J BIOL CHEM, V288, P10819, DOI 10.1074/jbc.M112.442939
   Gillan L, 2002, CANCER RES, V62, P5358
   Gilles C, 1998, CANCER RES, V58, P5529
   Goldoni S, 2008, INT J CANCER, V123, P2473, DOI 10.1002/ijc.23930
   Graham JD, 1997, EUR J CANCER, V33, P1654, DOI 10.1016/S0959-8049(97)00182-2
   Greenspan DS, 2005, TOP CURR CHEM, V247, P149, DOI 10.1007/b103822
   Gudjonsson T, 2002, J CELL SCI, V115, P39
   Guo H, 2016, CANCER IMMUNOL IMMUN, V65, P677, DOI 10.1007/s00262-016-1824-7
   Hallmann R, 2005, PHYSIOL REV, V85, P979, DOI 10.1152/physrev.00014.2004
   Han SJ, 2010, J BIOL CHEM, V285, P22276, DOI 10.1074/jbc.M110.102079
   Han YL, 2020, NAT PHYS, V16, P101, DOI 10.1038/s41567-019-0680-8
   Hancox RA, 2009, BREAST CANCER RES, V11, P0, DOI 10.1186/bcr2251
   Hao CC, 2017, INT J MOL MED, V39, P1327, DOI 10.3892/ijmm.2017.2964
   Harris BS, 2011, AM J PHYSIOL-HEART C, V301, PH841, DOI 10.1152/ajpheart.01247.2010
   Hassiotou F, 2013, CLIN ANAT, V26, P29, DOI 10.1002/ca.22165
   Heino J, 2007, BIOESSAYS, V29, P1001, DOI 10.1002/bies.20636
   Heino J, 2009, INT J BIOCHEM CELL B, V41, P341, DOI 10.1016/j.biocel.2008.08.021
   Helleman J, 2008, CLIN CANCER RES, V14, P5555, DOI 10.1158/1078-0432.CCR-08-0555
   Henke E, 2020, FRONT MOL BIOSCI, V6, P0, DOI 10.3389/fmolb.2019.00160
   Hofsteenge J, 2001, J BIOL CHEM, V276, P6485, DOI 10.1074/jbc.M008073200
   Hood JD, 2002, NAT REV CANCER, V2, P91, DOI 10.1038/nrc727
   Hopkins DR, 2007, MATRIX BIOL, V26, P508, DOI 10.1016/j.matbio.2007.05.004
   Horiuchi K, 1999, J BONE MINER RES, V14, P1239, DOI 10.1359/jbmr.1999.14.7.1239
   Hsiao YH, 2010, BREAST J, V16, P305, DOI 10.1111/j.1524-4741.2009.00899.x
   Hu M, 2008, CANCER CELL, V13, P394, DOI 10.1016/j.ccr.2008.03.007
   Huerta-Reyes M, 2021, INT J ONCOL, V58, P331, DOI 10.3892/ijo.2021.5176
   Humphries JD, 2006, J CELL SCI, V119, P3901, DOI 10.1242/jcs.03098
   Hwang ES, 2004, CLIN CANCER RES, V10, P5160, DOI 10.1158/1078-0432.CCR-04-0165
   Ilunga K, 2004, INT J EXP PATHOL, V85, P373, DOI 10.1111/j.0959-9673.2004.00406.x
   Insua-Rodriguez J, 2016, ADV DRUG DELIVER REV, V97, P41, DOI 10.1016/j.addr.2015.12.017
   Iozzo RV, 2009, MOL CELLS, V27, P503, DOI 10.1007/s10059-009-0069-0
   Iozzo RV, 1996, FASEB J, V10, P598, DOI 10.1096/fasebj.10.5.8621059
   Isenberg JS, 2009, NAT REV CANCER, V9, P182, DOI 10.1038/nrc2561
   Isenberg Jeffrey S, 2020, ATLAS GENET CYTOGENET ONCOL HAEMATOL, V24, P291, DOI 10.4267/2042/70774
   Ishihara A, 1995, CLIN CANCER RES, V1, P1035
   Itano N, 2008, SEMIN CANCER BIOL, V18, P268, DOI 10.1016/j.semcancer.2008.03.006
   Izuhara K, 2016, AM J RESP CRIT CARE, V193, P949, DOI 10.1164/rccm.201510-2032PP
   Jagannathan NR, 2017, METABOLITES, V7, P0, DOI 10.3390/metabo7020025
   Jagroop R, 2021, ONCOL LETT, V21, P0, DOI 10.3892/ol.2020.12313
   Jahkola T, 1998, BRIT J CANCER, V78, P1507, DOI 10.1038/bjc.1998.714
   Jarvelainen H, 2009, PHARMACOL REV, V61, P198, DOI 10.1124/pr.109.001289
   Jiang XG, 2014, J ZHEJIANG UNIV-SC B, V15, P1, DOI 10.1631/jzus.B1300264
   Jin LT, 2018, CANCER BIOL THER, V19, P858, DOI 10.1080/15384047.2018.1456599
   Joyce JA, 2009, NAT REV CANCER, V9, P239, DOI 10.1038/nrc2618
   Kalluri R, 2006, NAT REV CANCER, V6, P392, DOI 10.1038/nrc1877
   Karamanos NK, 2021, FEBS J, V288, P6850, DOI 10.1111/febs.15776
   Kaur S, 2013, SCI REP-UK, V3, P0, DOI 10.1038/srep01673
   KELM RJ, 1991, J BIOL CHEM, V266, P9632
   Kerenidi T, 2016, CANCER INVEST, V34, P385, DOI 10.1080/07357907.2016.1223301
   Kim BG, 2012, BREAST CANCER RES, V14, P0, DOI 10.1186/bcr3203
   Klein T, 2011, AMINO ACIDS, V41, P271, DOI 10.1007/s00726-010-0689-x
   Klinowska TCM, 1999, DEV BIOL, V215, P13, DOI 10.1006/dbio.1999.9435
   Korkaya H, 2011, J CLIN INVEST, V121, P3804, DOI 10.1172/JCI57099
   Kosok M, 2020, ISCIENCE, V23, P0, DOI 10.1016/j.isci.2020.100868
   Kozel BA, 2011, BIOL EXTRACELL MATR, V0, PP267, DOI 10.1007/978-3-642-16555-9_8
   Kudo A, 2011, CELL MOL LIFE SCI, V68, P3201, DOI 10.1007/s00018-011-0784-5
   Kumar S, 2009, CANCER METAST REV, V28, P113, DOI 10.1007/s10555-008-9173-4
   Kusuma N, 2012, INT J CANCER, V130, P555, DOI 10.1002/ijc.26018
   Kyutoku M, 2011, INT J MOL MED, V28, P181, DOI 10.3892/ijmm.2011.712
   Lebbink RJ, 2008, J IMMUNOL, V180, P1662, DOI 10.4049/jimmunol.180.3.1662
   Lebbink RJ, 2006, J EXP MED, V203, P1419, DOI 10.1084/jem.20052554
   Lebbink RJ, 2009, MATRIX BIOL, V28, P202, DOI 10.1016/j.matbio.2009.03.005
   Lee YJ, 2009, J CELL PHYSIOL, V220, P476, DOI 10.1002/jcp.21793
   Lee YJ, 2013, MOL THER, V21, P1004, DOI 10.1038/mt.2013.30
   Leitinger B, 2007, MATRIX BIOL, V26, P146, DOI 10.1016/j.matbio.2006.10.007
   Leonhard-Melief C, 2010, METHOD ENZYMOL, V480, P401, DOI 10.1016/S0076-6879(10)80018-7
   Levental KR, 2009, CELL, V139, P891, DOI 10.1016/j.cell.2009.10.027
   Li K, 2018, ONCOL THER, V6, P21, DOI 10.1007/s40487-017-0055-1
   Li KF, 2016, MED ONCOL, V33, P0, DOI 10.1007/s12032-016-0779-z
   Li N, 2005, EMBO J, V24, P1942, DOI 10.1038/sj.emboj.7600674
   Linehan DC, 2005, IMMUNOL RES, V32, P155, DOI 10.1385/IR:32:1-3:155
   Liu JQ, 2012, P NATL ACAD SCI USA, V109, P16618, DOI 10.1073/pnas.1117610109
   Liu M, 2021, BREAST CANCER RES TR, V186, P591, DOI 10.1007/s10549-021-06104-y
   Liu QY, 2009, J IMMUNOL, V182, P6207, DOI 10.4049/jimmunol.0803926
   Lopez-Dee Z, 2011, MEDIAT INFLAMM, V2011, P0, DOI 10.1155/2011/296069
   Lotze MT, 1997, ANN SURG, V226, P1, DOI 10.1097/00000658-199707000-00001
   Lowy CM, 2015, CELL ADHES MIGR, V9, P112, DOI 10.1080/19336918.2015.1008331
   Lu PF, 2011, CSH PERSPECT BIOL, V3, P0, DOI 10.1101/cshperspect.a005058
   Lucero HA, 2006, CELL MOL LIFE SCI, V63, P2304, DOI 10.1007/s00018-006-6149-9
   Luo HJ, 2015, CANCER LETT, V361, P155, DOI 10.1016/j.canlet.2015.02.018
   Ma C, 2019, CANCER BIOL THER, V20, P1, DOI 10.1080/15384047.2018.1507259
   Mahmoud SMA, 2011, J CLIN ONCOL, V29, P1949, DOI 10.1200/JCO.2010.30.5037
   Makareeva E, 2007, PLOS ONE, V2, P0, DOI 10.1371/journal.pone.0001029
   Makarem N, 2013, ANNU REV NUTR, V33, P319, DOI 10.1146/annurev-nutr-112912-095300
   Maki JM, 2009, HISTOL HISTOPATHOL, V24, P651, DOI 10.14670/HH-24.651
   Malanchi I, 2012, NATURE, V481, P85, DOI 10.1038/nature10694
   Mantovani A, 2008, NATURE, V454, P436, DOI 10.1038/nature07205
   Mao Y, 2005, MATRIX BIOL, V24, P389, DOI 10.1016/j.matbio.2005.06.008
   Marneros AG, 2005, FASEB J, V19, P716, DOI 10.1096/fj.04-2134rev
   Martin-Manso G, 2011, ARCH BIOCHEM BIOPHYS, V509, P147, DOI 10.1016/j.abb.2011.03.004
   Martinek N, 2007, J DENT RES, V86, P296, DOI 10.1177/154405910708600402
   Martinez-Outschoorn UE, 2014, SEMIN CANCER BIOL, V25, P47, DOI 10.1016/j.semcancer.2014.01.005
   Maruhashi T, 2010, J BIOL CHEM, V285, P13294, DOI 10.1074/jbc.M109.088864
   McAllister SS, 2008, CELL, V133, P994, DOI 10.1016/j.cell.2008.04.045
   Mckee KK, 2007, J BIOL CHEM, V282, P21437, DOI 10.1074/jbc.M702963200
   Mecham Robert P, 2012, CURR PROTOC CELL BIOL, VChapter 10, P0, DOI 10.1002/0471143030.cb1001s57
   Melief CJM, 2008, IMMUNITY, V29, P372, DOI 10.1016/j.immuni.2008.08.004
   Mercurio AM, 2001, J MAMMARY GLAND BIOL, V6, P299, DOI 10.1023/A:1011323608064
   Mi ZY, 2006, CARCINOGENESIS, V27, P1134, DOI 10.1093/carcin/bgi352
   Midwood KS, 2016, J CELL SCI, V129, P4321, DOI 10.1242/jcs.190546
   Midwood KS, 2011, CELL MOL LIFE SCI, V68, P3175, DOI 10.1007/s00018-011-0783-6
   Miner JH, 1998, J CELL BIOL, V143, P1713, DOI 10.1083/jcb.143.6.1713
   Minn AJ, 2005, NATURE, V436, P518, DOI 10.1038/nature03799
   Morra L, 2012, LUNG CANCER, V76, P183, DOI 10.1016/j.lungcan.2011.10.013
   Morra L, 2011, VIRCHOWS ARCH, V459, P465, DOI 10.1007/s00428-011-1151-5
   Mundel TM, 2007, MICROVASC RES, V74, P85, DOI 10.1016/j.mvr.2007.05.005
   Murphy G, 2009, SEMIN CELL DEV BIOL, V20, P138, DOI 10.1016/j.semcdb.2008.09.004
   Murphy-Ullrich JE, 2018, MATRIX BIOL, V68-69, P28, DOI 10.1016/j.matbio.2017.12.009
   Murphy-Ullrich JE, 2014, MATRIX BIOL, V37, P1, DOI 10.1016/j.matbio.2014.07.005
   Muschler J, 2010, CSH PERSPECT BIOL, V2, P0, DOI 10.1101/cshperspect.a003202
   Myllyharju J, 2004, TRENDS GENET, V20, P33, DOI 10.1016/j.tig.2003.11.004
   Nakazawa Y, 2018, SCI REP-UK, V8, P0, DOI 10.1038/s41598-018-22340-7
   Nam JM, 2010, CANCER RES, V70, P5238, DOI 10.1158/0008-5472.CAN-09-2319
   NATHAN FE, 1994, CANCER, V73, P2853, DOI 10.1002/1097-0142(19940601)73:11<2853::AID-CNCR2820731131>3.0.CO;2-9
   Naylor MJ, 2005, J CELL BIOL, V171, P717, DOI 10.1083/jcb.200503144
   Nolan J, 2020, GENE, V761, P0, DOI 10.1016/j.gene.2020.145024
   Noti JD, 2000, INT J ONCOL, V17, P1237
   Novaro V, 2003, J CELL SCI, V116, P2975, DOI 10.1242/jcs.00523
   OBrien JH, 2012, J PROTEOME RES, V11, P4894, DOI 10.1021/pr3003744
   ODwyer DN, 2017, CELL MOL LIFE SCI, V74, P4305, DOI 10.1007/s00018-017-2649-z
   Oates AJ, 1996, ONCOGENE, V13, P97
   Ogata T, 2007, BIOCHEM BIOPH RES CO, V359, P341, DOI 10.1016/j.bbrc.2007.05.104
   Ohara M, 2009, CANCER IMMUNOL IMMUN, V58, P441, DOI 10.1007/s00262-008-0570-x
   Orend G, 2006, CANCER LETT, V244, P143, DOI 10.1016/j.canlet.2006.02.017
   Orimo A, 2005, CELL, V121, P335, DOI 10.1016/j.cell.2005.02.034
   Orimo A, 2006, CELL CYCLE, V5, P1597, DOI 10.4161/cc.5.15.3112
   Oskarsson T, 2013, BREAST, V22, PS66, DOI 10.1016/j.breast.2013.07.012
   Pang H, 2011, CANCER BIOTHER RADIO, V26, P165, DOI 10.1089/cbr.2010.0838
   Park J, 2014, ONCOGENE, V33, P1649, DOI 10.1038/onc.2013.118
   Park SY, 2010, CLIN CANCER RES, V16, P876, DOI 10.1158/1078-0432.CCR-09-1532
   Paszek MJ, 2005, CANCER CELL, V8, P241, DOI 10.1016/j.ccr.2005.08.010
   Pataquiva-Mateus AY, 2012, J BIOMED MATER RES B, V100B, P862, DOI 10.1002/jbm.b.32650
   Patten J, 2021, ADV DRUG DELIVER REV, V170, P353, DOI 10.1016/j.addr.2020.09.005
   Persikov AV, 2005, BIOCHEMISTRY-US, V44, P1414, DOI 10.1021/bi048216r
   Pickup MW, 2013, CANCER RES, V73, P5336, DOI 10.1158/0008-5472.CAN-13-0012
   Polyak K, 2007, J CLIN INVEST, V117, P3155, DOI 10.1172/JCI33295
   Postovit LM, 2008, J CELL BIOCHEM, V103, P1369, DOI 10.1002/jcb.21517
   Provenzano PP, 2008, BMC MED, V6, P0, DOI 10.1186/1741-7015-6-11
   Provenzano PP, 2006, BMC MED, V4, P0, DOI 10.1186/1741-7015-4-38
   Pupa SM, 2007, CANCER RES, V67, P4271, DOI 10.1158/0008-5472.CAN-06-4162
   Radisky ES, 2007, REV ENDOCR METAB DIS, V8, P279, DOI 10.1007/s11154-007-9037-1
   REED MJ, 1993, J HISTOCHEM CYTOCHEM, V41, P1467, DOI 10.1177/41.10.8245406
   Ren J, 2019, BREAST CANCER RES, V21, P0, DOI 10.1186/s13058-019-1194-0
   Rentz TJ, 2007, J BIOL CHEM, V282, P22062, DOI 10.1074/jbc.M700167200
   Resovi A, 2014, MATRIX BIOL, V37, P83, DOI 10.1016/j.matbio.2014.01.012
   Ricard-Blum S, 2011, CSH PERSPECT BIOL, V3, P0, DOI 10.1101/cshperspect.a004978
   Ricard-Blum S, 2011, FRONT BIOSCI-LANDMRK, V16, P674, DOI 10.2741/3712
   Rittling SR, 2004, BRIT J CANCER, V90, P1877, DOI 10.1038/sj.bjc.6601839
   Rosset EM, 2016, MATRIX BIOL, V52-54, P78, DOI 10.1016/j.matbio.2016.02.001
   Rowe RG, 2008, TRENDS CELL BIOL, V18, P560, DOI 10.1016/j.tcb.2008.08.007
   Rozario T, 2010, DEV BIOL, V341, P126, DOI 10.1016/j.ydbio.2009.10.026
   Ruan K, 2009, CELL MOL LIFE SCI, V66, P2219, DOI 10.1007/s00018-009-0013-7
   Saad S, 2002, CANCER RES, V62, P283
   Said Georges, 2012, CHEMOTHER RES PRACT, V2012, P268681, DOI 10.1155/2012/268681
   Salesse S, 2018, FEBS OPEN BIO, V8, P1395, DOI 10.1002/2211-5463.12455
   Sariego J, 2010, AM SURGEON, V76, P1397
   Sasaki H, 2003, BREAST CANCER RES TR, V77, P245, DOI 10.1023/A:1021899904332
   Sauk JJ, 2005, FRONT BIOSCI-LANDMRK, V10, P107, DOI 10.2741/1513
   Scatena M, 2007, ARTERIOSCL THROM VAS, V27, P2302, DOI 10.1161/ATVBAHA.107.144824
   Schaefer L, 2008, J BIOL CHEM, V283, P21305, DOI 10.1074/jbc.R800020200
   Schaefer L, 2010, CELL TISSUE RES, V339, P237, DOI 10.1007/s00441-009-0821-y
   Schedin P, 2007, J MAMMARY GLAND BIOL, V12, P71, DOI 10.1007/s10911-007-9039-3
   Scheele S, 2007, J MOL MED, V85, P825, DOI 10.1007/s00109-007-0182-5
   Schiefner A, 2012, J BIOL CHEM, V287, P17578, DOI 10.1074/jbc.M111.303131
   Schreiber RD, 2011, SCIENCE, V331, P1565, DOI 10.1126/science.1203486
   Schwarzbauer JE, 2011, CSH PERSPECT BIOL, V3, P0, DOI 10.1101/cshperspect.a005041
   Schwenzer A, 2016, ANN RHEUM DIS, V75, P1876, DOI 10.1136/annrheumdis-2015-208495
   Sevilla CA, 2010, TISSUE ENG PT A, V16, P3805, DOI 10.1089/ten.tea.2010.0316
   Shah R, 2014, WORLD J CLIN ONCOL, V5, P283, DOI 10.5306/wjco.v5.i3.283
   Shevde LA, 2010, CURR MOL MED, V10, P71, DOI 10.2174/156652410791065381
   Shoulders MD, 2009, ANNU REV BIOCHEM, V78, P929, DOI 10.1146/annurev.biochem.77.032207.120833
   Sim BKL, 2000, CANCER METAST REV, V19, P181, DOI 10.1023/A:1026551202548
   Simonova OA, 2015, MOL BIOL+, V49, P598, DOI 10.1134/S0026893315040160
   Singhal H, 1997, CLIN CANCER RES, V3, P605
   Sivakumar L, 2010, BIOMATERIALS, V31, P4802, DOI 10.1016/j.biomaterials.2010.02.070
   Smith LL, 1996, J BIOL CHEM, V271, P28485, DOI 10.1074/jbc.271.45.28485
   Smith ML, 2007, PLOS BIOL, V5, P2243, DOI 10.1371/journal.pbio.0050268
   Sodek J, 2000, CRIT REV ORAL BIOL M, V11, P279, DOI 10.1177/10454411000110030101
   Solinas G, 2009, J LEUKOCYTE BIOL, V86, P1065, DOI 10.1189/jlb.0609385
   Song J, 2021, JCI INSIGHT, V6, P0, DOI 10.1172/jci.insight.145217
   Sottile J, 2005, MOL BIOL CELL, V16, P757, DOI 10.1091/mbc.e04-08-0672
   Soysal SD, 2015, PATHOBIOLOGY, V82, P142, DOI 10.1159/000430499
   STARK GB, 1992, AESTHET PLAST SURG, V16, P317, DOI 10.1007/BF01570694
   STREULI CH, 1995, J CELL BIOL, V129, P591, DOI 10.1083/jcb.129.3.591
   Streuli CH, 2002, BREAST CANCER RES, V4, P137, DOI 10.1186/bcr437
   STREULI CH, 1995, J BIOL CHEM, V270, P21639, DOI 10.1074/jbc.270.37.21639
   Suh EJ, 2012, EXP MOL MED, V44, P36, DOI 10.3858/emm.2012.44.1.003
   Sun YS, 2017, INT J BIOL SCI, V13, P1387, DOI 10.7150/ijbs.21635
   Takayama G, 2006, J ALLERGY CLIN IMMUN, V118, P98, DOI 10.1016/j.jaci.2006.02.046
   Tan W, 2011, NATURE, V470, P548, DOI 10.1038/nature09707
   Tanis PJ, 2001, J AM COLL SURGEONS, V192, P399, DOI 10.1016/S1072-7515(00)00776-6
   Tao ZQ, 2015, CELL BIOCHEM BIOPHYS, V72, P333, DOI 10.1007/s12013-014-0459-6
   Testa Ugo, 2020, MED SCI (BASEL), V8, P0, DOI 10.3390/medsci8010018
   Thomsen S, 1998, ANN NY ACAD SCI, V838, P171, DOI 10.1111/j.1749-6632.1998.tb08197.x
   Timpl R, 2003, NAT REV MOL CELL BIO, V4, P479, DOI 10.1038/nrm1130
   Trombetta-eSilva J, 2015, J BONE MINER RES, V30, P1914, DOI 10.1002/jbmr.2522
   Troup S, 2003, CLIN CANCER RES, V9, P207
   Tsang KY, 2010, CELL TISSUE RES, V339, P93, DOI 10.1007/s00441-009-0893-8
   Tsunoda T, 2003, AM J PATHOL, V162, P1857, DOI 10.1016/S0002-9440(10)64320-9
   Tsutsui S, 2005, ONCOL REP, V14, P425
   Tuck AB, 1999, ONCOGENE, V18, P4237, DOI 10.1038/sj.onc.1202799
   Tuck AB, 1997, ARCH PATHOL LAB MED, V121, P578
   Tuck AB, 1998, INT J CANCER, V79, P502, DOI 10.1002/(SICI)1097-0215(19981023)79:5<502::AID-IJC10>3.3.CO;2-#
   Tuck AB, 2001, BREAST CANCER RES TR, V70, P197, DOI 10.1023/A:1013095329825
   Tzanakakis G, 2020, CANCERS, V12, P0, DOI 10.3390/cancers12092401
   Tzu J, 2008, INT J BIOCHEM CELL B, V40, P199, DOI 10.1016/j.biocel.2007.07.015
   Venables JP, 2004, CANCER RES, V64, P7647, DOI 10.1158/0008-5472.CAN-04-1910
   Walia A, 2015, BBA-GEN SUBJECTS, V1850, P2422, DOI 10.1016/j.bbagen.2015.09.007
   Wang LW, 2009, J BIOL CHEM, V284, P30004, DOI 10.1074/jbc.M109.038059
   Wang YH, 2020, ADV EXP MED BIOL, V1272, P1, DOI 10.1007/978-3-030-48457-6_1
   Wang YY, 2011, EUR J CELL BIOL, V90, P642, DOI 10.1016/j.ejcb.2011.03.005
   Wawrzyniak D, 2020, PLOS ONE, V15, P0, DOI 10.1371/journal.pone.0237889
   Weaver VM, 1997, J CELL BIOL, V137, P231, DOI 10.1083/jcb.137.1.231
   Weber Georg F, 1996, CYTOKINE AND GROWTH FACTOR REVIEWS, V7, P241, DOI 10.1016/S1359-6101(96)00030-5
   Weigelt B, 2010, MOL ONCOL, V4, P192, DOI 10.1016/j.molonc.2010.04.004
   Weir ML, 2006, J CELL SCI, V119, P4047, DOI 10.1242/jcs.03103
   Welch DR, 2000, BREAST CANCER RES, V2, P408, DOI 10.1186/bcr87
   Winters S, 2017, PROG MOL BIOL TRANSL, V151, P1, DOI 10.1016/bs.pmbts.2017.07.002
   Wise SG, 2009, INT J BIOCHEM CELL B, V41, P494, DOI 10.1016/j.biocel.2008.03.017
   Witkiewicz AK, 2010, CANCER BIOL THER, V10, P391, DOI 10.4161/cbt.10.4.12449
   Wu CM, 2013, BMC COMPLEM ALTERN M, V13, P0, DOI 10.1186/1472-6882-13-277
   Xing F, 2010, FRONT BIOSCI-LANDMRK, V15, P166, DOI 10.2741/3613
   Xiong GF, 2014, BMC CANCER, V14, P0, DOI 10.1186/1471-2407-14-1
   Yagi H, 2010, J BIOL CHEM, V285, P37293, DOI 10.1074/jbc.M110.157081
   Yang L, 2012, MOL MED REP, V5, P373, DOI 10.3892/mmr.2011.679
   Yang XWH, 2010, CANCER RES, V70, P2256, DOI 10.1158/0008-5472.CAN-09-4032
   Yee KO, 2009, BREAST CANCER RES TR, V114, P85, DOI 10.1007/s10549-008-9992-6
   Yokosaki Y, 1999, J BIOL CHEM, V274, P36328, DOI 10.1074/jbc.274.51.36328
   YOSHIDA T, 1995, CANCER LETT, V90, P65, DOI 10.1016/0304-3835(94)03679-D
   Yu L, 2021, EUR ARCH OTO-RHINO-L, V278, P2665, DOI 10.1007/s00405-020-06369-x
   Yue Beatrice, 2014, J GLAUCOMA, V23, PS20, DOI 10.1097/IJG.0000000000000108
   Zakout YMA, 2012, BIOTECH HISTOCHEM, V87, P122, DOI 10.3109/10520295.2011.565805
   Zatterstrom UK, 2000, CELL STRUCT FUNCT, V25, P97
   Zhan LX, 2008, CELL, V135, P865, DOI 10.1016/j.cell.2008.09.045
   Zhang K, 2013, NAT CELL BIOL, V15, P677, DOI 10.1038/ncb2743
   Zhang Y, 2013, PLOS ONE, V8, P0, DOI 10.1371/journal.pone.0076147
   Zhao YC, 2021, FRONT ONCOL, V11, P0, DOI 10.3389/fonc.2021.650453
   Zhu JQ, 2014, HISTOL HISTOPATHOL, V29, P1083, DOI 10.14670/HH-29.1083
   Zhu YS, 2021, J ORTHOP SURG RES, V16, P0, DOI 10.1186/s13018-021-02860-1
NR 332
TC 14
Z9 14
U1 3
U2 15
PU MDPI
PI BASEL
PA ST ALBAN-ANLAGE 66, CH-4052 BASEL, SWITZERLAND
SN 
EI 2077-0383
J9 J CLIN MED
JI J. Clin. Med.
PD MAR 15
PY 2022
VL 11
IS 5
BP 
EP 
DI 10.3390/jcm11051250
PG 30
WC Medicine, General & Internal
SC General & Internal Medicine
GA ZT9DX
UT WOS:000769450200001
PM 35268340
DA 2023-09-23
ER

PT J
AU Li, S
   Lu, YJ
   Xu, YP
   Zhang, C
   Liu, BR
   Qin, AC
   Qiao, ZM
   Shen, C
   Shen, J
   Liang, YT
   Wu, JW
   Jiang, XW
AF Li, Song
   Lu, Yijie
   Xu, Yaopeng
   Zhang, Cong
   Liu, Biren
   Qin, Ancheng
   Qiao, Zhiming
   Shen, Cong
   Shen, Jun
   Liang, Yuting
   Wu, Jianwu
   Jiang, Xinwei
TI Brachyury promotes proliferation and migration of hepatocellular carcinoma via facilitating the transcription of NCAPG2
SO AMERICAN JOURNAL OF CANCER RESEARCH
LA English
DT Article
DE Hepatocellular carcinoma; brachyury; NCAPG2; tumorigenesis; tumor microenvironment
ID immune infiltration; poor-prognosis; cancer; microenvironment; immunotherapy; metastasis; cells
AB Hepatocellular carcinoma (HCC) has a poor prognosis because of its limited drug responses in clinical trials. Therefore, it is crucial to clarify the molecular mechanisms of HCC progression to identify new diagnostic markers and therapeutic targets. Here, we report that brachyury, which regulates the gene encoding the non-SMC condensin II complex subunit G2 (NCAPG2), promotes tumorigenesis in HCC. Knockdown of brachyury led to inhibition of cancer progression in vitro and in vivo. Chromatin immunoprecipitation-sequencing data indicated that the oncogene NCAPG2 is a direct target of brachyury. Furthermore, NCAPG2 knockdown inhibited the proliferation and migration of HCC cells and attenuated brachyury-induced tumorigenesis. Overexpression and decreased DNA methylation of NCAPG2 were associated with a poor prognosis, and NCAPG2 was positively correlated with various immune cell infiltrates, cancer-associated fibroblasts, and immune checkpoint molecule expression levels in the tumor microenvironment. Moreover, the effectiveness of immune checkpoint blockade was decreased in the high NCAPG2 expression group. Together, these findings demonstrated a coregulatory effect of the brachyury/NCAPG2 axis during HCC progression.
C1 [Li, Song; Lu, Yijie; Xu, Yaopeng; Zhang, Cong; Liu, Biren; Qin, Ancheng; Qiao, Zhiming; Wu, Jianwu; Jiang, Xinwei] Nanjing Med Univ, Affiliated Suzhou Hosp, Suzhou Municipal Hosp, Dept Hepatobiliary Surg,Gusu Sch, Suzhou 215002, Peoples R China.
   [Shen, Cong] Nanjing Med Univ, State Key Lab Reprod Med, Nanjing 211166, Peoples R China.
   [Shen, Jun] Nanjing Med Univ, Affiliated Suzhou Hosp, Suzhou Municipal Hosp, Dept Orthopead Surg,Gusu Sch, Suzhou 215002, Peoples R China.
   [Liang, Yuting] Soochow Univ, Ctr Clin Lab, Affiliated Hosp 1, Suzhou 215006, Peoples R China.
C3 Nanjing Medical University; Nanjing Medical University; Nanjing Medical University; Soochow University - China
RP Wu, JW; Jiang, XW (通讯作者)，Nanjing Med Univ, Affiliated Suzhou Hosp, Suzhou Municipal Hosp, Dept Hepatobiliary Surg,Gusu Sch, Suzhou 215002, Peoples R China.
EM wusi1981@njmu.edu.cn; jxw19681022@163.com
FU National Natural Science Foundation of China [81901533]; Suzhou Clinical Medical Center Construction Project [SZLCYXZXJ202107]
CR Acharjee A, 2021, AM J TRANSL RES, V13, P11353
   Bian J, 2020, AM J CANCER RES, V10, P4585
   Chen M, 2020, FRONT ONCOL, V10, P0, DOI 10.3389/fonc.2020.00961
   Chen M, 2020, CARCINOGENESIS, V41, P551, DOI 10.1093/carcin/bgz142
   Chen S, 2015, TUMOR BIOL, V36, P5881, DOI 10.1007/s13277-015-3260-2
   Dai HT, 2022, NEOPLASMA, V69, P16, DOI 10.4149/neo_2021_210318N358
   Darwiche N, 2020, AM J CANCER RES, V10, P1954
   De P, 2021, AM J TRANSL RES, V13, P12168
   Du R, 2014, J EXP CLIN CANC RES, V33, P0, DOI 10.1186/s13046-014-0105-6
   Fernando RI, 2010, J CLIN INVEST, V120, P533, DOI 10.1172/JCI38379
   Gao TT, 2020, CELL CYCLE, V19, P1884, DOI 10.1080/15384101.2020.1779471
   Jiang P, 2018, NAT MED, V24, P1550, DOI 10.1038/s41591-018-0136-1
   Kim JH, 2014, NAT COMMUN, V5, P0, DOI 10.1038/ncomms5588
   Kong DQ, 2020, AM J CANCER RES, V10, P1522
   Li KC, 2016, BIOMED PHARMACOTHER, V84, P28, DOI 10.1016/j.biopha.2016.09.011
   Liu TH, 2021, J FORMOS MED ASSOC, V120, P1, DOI 10.1016/j.jfma.2020.07.009
   Malta TM, 2018, CELL, V173, P338, DOI 10.1016/j.cell.2018.03.034
   Meng FZ, 2019, EBIOMEDICINE, V44, P237, DOI 10.1016/j.ebiom.2019.05.053
   Nakano M, 2022, SCI REP-UK, V12, P0, DOI 10.1038/s41598-022-05444-z
   Nouri M, 2014, FRONT ONCOL, V4, P0, DOI 10.3389/fonc.2014.00370
   Papaioannou VE, 2014, DEVELOPMENT, V141, P3819, DOI 10.1242/dev.104471
   Pinto F, 2018, ANDROLOGY-US, V6, P597, DOI 10.1111/andr.12495
   Pinto F, 2020, J PATHOL, V251, P87, DOI 10.1002/path.5419
   Pinto F, 2014, CLIN CANCER RES, V20, P4949, DOI 10.1158/1078-0432.CCR-14-0421
   Romeo S, 2006, J PATHOL, V209, P143, DOI 10.1002/path.1987
   Roselli M, 2012, CLIN CANCER RES, V18, P3868, DOI 10.1158/1078-0432.CCR-11-3211
   Sarkar D, 2012, INT J CANCER, V130, P328, DOI 10.1002/ijc.26029
   Shen C, 2018, BIOCHEM BIOPH RES CO, V504, P909, DOI 10.1016/j.bbrc.2018.09.044
   Shen C, 2019, ASIAN J ANDROL, V21, P345, DOI 10.4103/aja.aja_65_18
   Showell C, 2004, DEV DYNAM, V229, P201, DOI 10.1002/dvdy.10480
   Sung H, 2021, CA-CANCER J CLIN, V71, P209, DOI 10.3322/caac.21660
   Thorsson V, 2019, IMMUNITY, V51, P411, DOI 10.1016/j.immuni.2019.08.004
   Vujovic S, 2006, J PATHOL, V209, P157, DOI 10.1002/path.1969
   Wang Q, 2022, CANCER CELL INT, V22, P0, DOI 10.1186/s12935-022-02552-8
   Wang SD, 2020, AM J CANCER RES, V10, P1937
   Wu JH, 2021, CELL TISSUE RES, V383, P693, DOI 10.1007/s00441-020-03281-y
   Xu JY, 2020, FRONT ONCOL, V10, P0, DOI 10.3389/fonc.2020.01078
   Yoshihama R, 2016, ONCOL LETT, V11, P1435, DOI 10.3892/ol.2015.4047
   Yu J, 2021, FRONT CELL DEV BIOL, V9, P0, DOI 10.3389/fcell.2021.665089
   Zhan P, 2017, J CELL MOL MED, V21, P665, DOI 10.1111/jcmm.13010
   Zhang K, 2021, BIOCHEM BIOPH RES CO, V583, P169, DOI 10.1016/j.bbrc.2021.10.074
   Zhang T, 2020, AM J CANCER RES, V10, P1658
   Zhao D, 2019, CELL CYCLE, V18, P2800, DOI 10.1080/15384101.2019.1661174
   Zhou J, 2022, BIOCHEM BIOPH RES CO, V601, P1, DOI 10.1016/j.bbrc.2022.02.078
   Zuo ZF, 2021, AM J TRANSL RES, V13, P13356
NR 45
TC 0
Z9 0
U1 0
U2 8
PU E-CENTURY PUBLISHING CORP
PI MADISON
PA 40 WHITE OAKS LN, MADISON, WI 53711 USA
SN 2156-6976
EI 
J9 AM J CANCER RES
JI Am. J. Cancer Res.
PD JUN 15
PY 2022
VL 12
IS 8
BP 3625
EP +
DI 
PG 20
WC Oncology
SC Oncology
GA 5U7EQ
UT WOS:000876706500008
PM 36119840
DA 2023-09-23
ER

PT J
AU Gu, XY
   Zheng, SY
   Zhang, HF
   Sun, XT
   Zhou, Q
AF Gu, Xuyu
   Zheng, Shiya
   Zhang, Haifeng
   Sun, Xiaotong
   Zhou, Qin
TI The cross-talk of cancer-associated fibroblasts assist in prognosis and immunotherapy in patients with breast carcinoma
SO CANCER GENE THERAPY
LA English
DT Article
ID cell; angiogenesis; expression; blockade; reveals; package
AB The association between cancer-associated fibroblasts (CAFs) and tumor microenvironment (TME) is a key factor in promoting tumor progression. However, the correlation between CAFs and TME in breast carcinoma has not been elucidated. Thus, further study about the cross-effect between CAFs and TME can provide novel strategies for breast carcinoma treatment, particularly targeted immunotherapy. First, we systematically analyzed cell communication in a single-cell dataset and identified the interacted genes between CAFs and TME components. Then, a robust fibroblast-related score (FRS) model was developed using the LASSO algorithm. The FRS can be a reliable adverse prognostic factor in three cohorts with breast carcinoma. Functional enrichment analysis and single-sample Gene Set Enrichment Analysis showed that patients with a high FRS had cold tumors with active proliferation and immunosuppression. Patients with a low FRS presented with hot tumors with active immune and cell-killing functions. Genomic variation analysis revealed that patients with a low FRS had a higher somatic mutation load and copy number variation burden. Finally, patients with a low FRS were more sensitive to chemotherapy and immunotherapy, particularly anti-PD-1 therapy. In conclusion, a reliable FRS model was constructed not only reliable for predicting prognosis but also competent to estimate clinical immunotherapy and chemotherapy response for patients with BRCA, which might provide significant clinical implications for guiding clinical decision-making for patients with BRCA.
C1 [Gu, Xuyu; Zhang, Haifeng; Sun, Xiaotong] Southeast Univ, Sch Med, Nanjing 210009, Peoples R China.
   [Zheng, Shiya] Southeast Univ, Sch Med, Zhongda Hosp, Dept Oncol, Nanjing 210009, Peoples R China.
   [Zhou, Qin] Jiangsu Univ, Affiliated Kunshan Hosp, Dept Breast Surg, Kunshan 215300, Jiangsu, Peoples R China.
C3 Southeast University - China; Southeast University - China; Jiangsu University
RP Zhou, Q (通讯作者)，Jiangsu Univ, Affiliated Kunshan Hosp, Dept Breast Surg, Kunshan 215300, Jiangsu, Peoples R China.
EM qzhou422@stu.suda.edu.cn
FU Youth Found of Natural Science Foundation of Jiangsu Province [BK20200395]; Clinical Medical Science and Technology Development Fund Project of Jiangsu University [JLY20180103]
CR Anagnostou V, 2017, CANCER DISCOV, V7, P264, DOI 10.1158/2159-8290.CD-16-0828
   Auciello FR, 2019, CANCER DISCOV, V9, P617, DOI 10.1158/2159-8290.CD-18-1212
   Ayers M, 2017, J CLIN INVEST, V127, P2930, DOI 10.1172/JCI91190
   Barrett RL, 2020, ELIFE, V9, P0, DOI 10.7554/eLife.57243
   Baxevanis CN, 2021, SEMIN CANCER BIOL, V72, P76, DOI 10.1016/j.semcancer.2019.12.018
   Boyle ST, 2020, NAT CELL BIOL, V22, P882, DOI 10.1038/s41556-020-0523-y
   Chan TA, 2019, ANN ONCOL, V30, P44, DOI 10.1093/annonc/mdy495
   Chen YL, 2017, J HEMATOL ONCOL, V10, P0, DOI 10.1186/s13045-017-0408-0
   Curtis C, 2012, NATURE, V486, P346, DOI 10.1038/nature10983
   Duan QQ, 2020, TRENDS CANCER, V6, P605, DOI 10.1016/j.trecan.2020.02.022
   Efremova M, 2020, NAT PROTOC, V15, P1484, DOI 10.1038/s41596-020-0292-x
   Erez N, 2010, CANCER CELL, V17, P135, DOI 10.1016/j.ccr.2009.12.041
   Eso Y, 2020, J GASTROENTEROL, V55, P15, DOI 10.1007/s00535-019-01620-7
   Fu T, 2021, J HEMATOL ONCOL, V14, P0, DOI 10.1186/s13045-021-01103-4
   Gagliano T, 2020, J CLIN INVEST, V130, P3188, DOI 10.1172/JCI128313
   Ganesh K, 2019, NAT REV GASTRO HEPAT, V16, P361, DOI 10.1038/s41575-019-0126-x
   Geeleher P, 2014, PLOS ONE, V9, P0, DOI 10.1371/journal.pone.0107468
   Gibbons DL, 2018, DEV DYNAM, V247, P555, DOI 10.1002/dvdy.24485
   Hamanishi J, 2007, P NATL ACAD SCI USA, V104, P3360, DOI 10.1073/pnas.0611533104
   Jang BS, 2020, RADIOTHER ONCOL, V142, P202, DOI 10.1016/j.radonc.2019.11.003
   Jiang P, 2018, NAT MED, V24, P1550, DOI 10.1038/s41591-018-0136-1
   Koren S, 2015, MOL CELL, V60, P537, DOI 10.1016/j.molcel.2015.10.031
   Lambrechts D, 2018, NAT MED, V24, P1277, DOI 10.1038/s41591-018-0096-5
   Leek JT, 2012, BIOINFORMATICS, V28, P882, DOI 10.1093/bioinformatics/bts034
   Liang JY, 2020, INT J BIOL SCI, V16, P2430, DOI 10.7150/ijbs.45050
   Liberzon A, 2011, BIOINFORMATICS, V27, P1739, DOI 10.1093/bioinformatics/btr260
   Lim SA, 2021, NATURE, V591, P306, DOI 10.1038/s41586-021-03235-6
   Luo M, 2017, NAT NANOTECHNOL, V12, P648, DOI 10.1038/nnano.2017.52
   Mao XQ, 2021, MOL CANCER, V20, P0, DOI 10.1186/s12943-021-01428-1
   Mariathasan S, 2018, NATURE, V554, P544, DOI 10.1038/nature25501
   Matsushita H, 2012, NATURE, V482, P400, DOI 10.1038/nature10755
   Mayakonda A, 2018, GENOME RES, V28, P1747, DOI 10.1101/gr.239244.118
   McDermott DF, 2018, NAT MED, V24, P749, DOI 10.1038/s41591-018-0053-3
   McGranahan N, 2017, CELL, V171, P1259, DOI 10.1016/j.cell.2017.10.001
   Miar A, 2020, CANCER RES, V80, P5245, DOI 10.1158/0008-5472.CAN-19-2306
   Motz GT, 2011, NAT REV IMMUNOL, V11, P702, DOI 10.1038/nri3064
   Newman AM, 2015, NAT METHODS, V12, P453, DOI 10.1038/nmeth.3337
   Rhee JK, 2018, CANCER IMMUNOL RES, V6, P87, DOI 10.1158/2326-6066.CIR-17-0201
   Rizvi NA, 2015, SCIENCE, V348, P124, DOI 10.1126/science.aaa1348
   Sahai E, 2020, NAT REV CANCER, V20, P174, DOI 10.1038/s41568-019-0238-1
   Schroder MS, 2011, BIOINFORMATICS, V27, P3206, DOI 10.1093/bioinformatics/btr511
   Sharma RA, 2001, LANCET ONCOL, V2, P726, DOI 10.1016/S1470-2045(01)00586-1
   Shi ZW, 2021, CLIN TRANSL MED, V11, P0, DOI 10.1002/ctm2.399
   Siegel RL, 2018, CA-CANCER J CLIN, V68, P7, DOI 10.3322/caac.21442
   Tamborero D, 2018, CLIN CANCER RES, V24, P3717, DOI 10.1158/1078-0432.CCR-17-3509
   Thorsson V, 2019, IMMUNITY, V51, P411, DOI 10.1016/j.immuni.2019.08.004
   Vickers AJ, 2008, BMC MED INFORM DECIS, V8, P0, DOI 10.1186/1472-6947-8-53
   Waks AG, 2019, JAMA-J AM MED ASSOC, V321, P288, DOI 10.1001/jama.2018.19323
   Welti J, 2013, J CLIN INVEST, V123, P3190, DOI 10.1172/JCI70212
   Wu SZ, 2021, NAT GENET, V53, P1334, DOI 10.1038/s41588-021-00911-1
   Yoshihara K, 2013, NAT COMMUN, V4, P0, DOI 10.1038/ncomms3612
   Zhang YY, 2020, CELL MOL IMMUNOL, V17, P807, DOI 10.1038/s41423-020-0488-6
NR 52
TC 3
Z9 3
U1 2
U2 21
PU SPRINGERNATURE
PI LONDON
PA CAMPUS, 4 CRINAN ST, LONDON, N1 9XW, ENGLAND
SN 0929-1903
EI 1476-5500
J9 CANCER GENE THER
JI Cancer Gene Ther.
PD DEC 15
PY 2022
VL 29
IS 12
BP 2001
EP 2012
DI 10.1038/s41417-022-00514-w
EA AUG 2022
PG 12
WC Biotechnology & Applied Microbiology; Oncology; Genetics & Heredity; Medicine, Research & Experimental
SC Biotechnology & Applied Microbiology; Oncology; Genetics & Heredity; Research & Experimental Medicine
GA I3EI0
UT WOS:000838484000001
PM 35948763
DA 2023-09-23
ER

PT J
AU Shen, LM
   Li, JJ
   Liu, Q
   Das, M
   Song, WT
   Zhang, XQ
   Tiruthani, K
   Dorosheva, O
   Hu, HY
   Lai, SK
   Liu, RH
   Huang, LF
AF Shen, Limei
   Li, Jingjing
   Liu, Qi
   Das, Manisit
   Song, Wantong
   Zhang, Xueqiong
   Tiruthani, Karthik
   Dorosheva, Oleksandra
   Hu, Haiyang
   Lai, Samuel K.
   Liu, Rihe
   Huang, Leaf
TI Nano-trapping CXCL13 reduces regulatory B cells in tumor microenvironment and inhibits tumor growth
SO JOURNAL OF CONTROLLED RELEASE
LA English
DT Article
DE C -X -C motif chemokine ligand 13; Regulatory B cells; Desmoplastic tumor; Tumor-associated fibroblasts; Tumor microenvironment; Pancreatic cancer
ID t-cells; chemokine cxcl13; stem-cells; cancer; fibroblasts; marker; immunotherapy; enhancement; lymphocytes; apoptosis
AB Interactions between different cell types in the tumor microenvironment (TME) affect tumor growth. Tumorassociated fibroblasts produce C-X-C motif chemokine ligand 13 (CXCL13) which recruits B cells to the TME. B-cells in the TME differentiate into regulatory B cells (Bregs) (IL-10+CD1d+CD5+CD138+CD19+). We highlight these Breg cells as a new important factor in the modulation of the immunosuppressive TME in different desmoplastic murine tumor models. In addition, CXCL13 also stimulates epithelial-mesenchymal transition (EMT) of the tumor cells. The tumorigenic roles of CXCL13 led us to explore an innovative anti-cancer strategy based on delivering plasmid DNA encoding a CXCL13 trap to reduce Bregs differentiation and normalize EMT, thereby suppressing tumor growth. CXCL13 trap suppressed tumor growth in pancreatic cancer, BRAF-mutant melanoma, and triple-negative breast cancer. In this study, following treatment, the affected tumor remained dormant resulting in prolonged progression-free survival of the host.
C1 [Shen, Limei; Liu, Qi; Das, Manisit; Song, Wantong; Zhang, Xueqiong; Tiruthani, Karthik; Hu, Haiyang; Lai, Samuel K.; Huang, Leaf] Univ N Carolina, Eshelman Sch Pharm, Div Pharmacoengn & Mol Pharmaceut, Chapel Hill, NC 27599 USA.
   [Shen, Limei; Liu, Qi; Das, Manisit; Song, Wantong; Zhang, Xueqiong; Tiruthani, Karthik; Hu, Haiyang; Lai, Samuel K.; Huang, Leaf] Univ N Carolina, Eshelman Sch Pharm, Ctr Nanotechnol Drug Delivery, Chapel Hill, NC 27599 USA.
   [Li, Jingjing; Dorosheva, Oleksandra; Liu, Rihe] Univ N Carolina, Eshelman Sch Pharm, Div Chem Biol & Med Chem, Chapel Hill, NC 27599 USA.
   [Liu, Rihe] Univ N Carolina, Carolina Ctr Genome Sci, Chapel Hill, NC 27599 USA.
C3 University of North Carolina; University of North Carolina Chapel Hill; University of North Carolina; University of North Carolina Chapel Hill; University of North Carolina; University of North Carolina Chapel Hill; University of North Carolina; University of North Carolina Chapel Hill
RP Huang, LF (通讯作者)，Univ N Carolina, Eshelman Sch Pharm, Div Pharmacoengn & Mol Pharmaceut, Chapel Hill, NC 27599 USA.; Huang, LF (通讯作者)，Univ N Carolina, Eshelman Sch Pharm, Ctr Nanotechnol Drug Delivery, Chapel Hill, NC 27599 USA.; Liu, RH (通讯作者)，Univ N Carolina, Eshelman Sch Pharm, Div Chem Biol & Med Chem, Chapel Hill, NC 27599 USA.
EM rliu@email.unc.edu; leafh@email.unc.edu
FU NIH [CA198999, CA157738]; Packard Fellowship (SKL); Eshelman Institute for Innovation
CR Apte M, 2015, CURR OPIN GASTROEN, V31, P416, DOI 10.1097/MOG.0000000000000196
   Balkwill F, 2013, TRENDS IMMUNOL, V34, P169, DOI 10.1016/j.it.2012.10.007
   Barker N, 2007, NATURE, V449, P1003, DOI 10.1038/nature06196
   Biswas S, 2014, BREAST CANCER RES TR, V143, P265, DOI 10.1007/s10549-013-2811-8
   Carter NA, 2012, ARTHRITIS RES THER, V14, P0, DOI 10.1186/ar3736
   Chae YK, 2017, CANCER IMMUNOL IMMUN, V66, P25, DOI 10.1007/s00262-016-1913-7
   Dennis KL, 2013, CURR OPIN ONCOL, V25, P637, DOI 10.1097/CCO.0000000000000006
   Feig C, 2013, P NATL ACAD SCI USA, V110, P20212, DOI 10.1073/pnas.1320318110
   Ferretti S, 2009, NEOPLASIA, V11, P874, DOI 10.1593/neo.09554
   Giraldo NA, 2014, CURR OPIN IMMUNOL, V27, P8, DOI 10.1016/j.coi.2014.01.001
   Gunderson AJ, 2016, CANCER DISCOV, V6, P270, DOI 10.1158/2159-8290.CD-15-0827
   Hawkins PT, 2015, BBA-MOL CELL BIOL L, V1851, P882, DOI 10.1016/j.bbalip.2014.12.006
   Ibrahim SA, 2013, PLOS ONE, V8, P0, DOI 10.1371/journal.pone.0085737
   Ibrahim SA, 2017, MOL CANCER, V16, P0, DOI 10.1186/s12943-017-0621-z
   Kalluri R, 2006, NAT REV CANCER, V6, P392, DOI 10.1038/nrc1877
   Kalluri R, 2016, NAT REV CANCER, V16, P582, DOI 10.1038/nrc.2016.73
   Kapke J, 2017, CASE REP ONCOL, V10, P897, DOI 10.1159/000480634
   Leach DR, 1996, SCIENCE, V271, P1734, DOI 10.1126/science.271.5256.1734
   Lim JY, 2016, ONCOL LETT, V12, P4270, DOI 10.3892/ol.2016.5212
   Lindau D, 2013, IMMUNOLOGY, V138, P105, DOI 10.1111/imm.12036
   Liu Q, 2018, ACS NANO, V12, P1250, DOI 10.1021/acsnano.7b07384
   Luo C, 2016, BIOMATERIALS, V102, P239, DOI 10.1016/j.biomaterials.2016.06.030
   Martin-Liberal J, 2015, CANCER IMMUNOL IMMUN, V64, P765, DOI 10.1007/s00262-015-1689-1
   McDermott DF, 2013, CANCER MED-US, V2, P662, DOI 10.1002/cam4.106
   Miao L, 2017, ACS NANO, V11, P8690, DOI 10.1021/acsnano.7b01786
   Nicholl MB, 2014, CYTOKINE, V70, P126, DOI 10.1016/j.cyto.2014.06.020
   Niehrs C, 2012, NAT REV MOL CELL BIO, V13, P767, DOI 10.1038/nrm3470
   Oelkrug C, 2014, CLIN EXP IMMUNOL, V178, P1, DOI 10.1111/cei.12382
   Olkhanud PB, 2011, CANCER RES, V71, P3505, DOI 10.1158/0008-5472.CAN-10-4316
   Panse J, 2008, BRIT J CANCER, V99, P930, DOI 10.1038/sj.bjc.6604621
   Pardoll DM, 2012, NAT REV CANCER, V12, P252, DOI 10.1038/nrc3239
   Pereira ER, 2018, SCIENCE, V359, P1403, DOI 10.1126/science.aal3622
   Poznansky MC, 2000, NAT MED, V6, P543, DOI 10.1038/75022
   Pylayeva-Gupta Y, 2016, CANCER DISCOV, V6, P247, DOI 10.1158/2159-8290.CD-15-0843
   Qian BZ, 2011, NATURE, V475, P222, DOI 10.1038/nature10138
   Qin ZH, 1998, NAT MED, V4, P627, DOI 10.1038/nm0598-627
   Quail DF, 2013, NAT MED, V19, P1423, DOI 10.1038/nm.3394
   Roghanian A, 2016, CANCER DISCOV, V6, P230, DOI 10.1158/2159-8290.CD-16-0100
   Sarvaria A, 2017, CELL MOL IMMUNOL, V14, P662, DOI 10.1038/cmi.2017.35
   Schiffer L, 2009, NEPHROL DIAL TRANSPL, V24, P3708, DOI 10.1093/ndt/gfp343
   Schwartz M, 2016, J IMMUNOTHER CANCER, V4, P0, DOI 10.1186/s40425-016-0145-x
   Singh RP, 2014, AUTOIMMUN REV, V13, P1174, DOI 10.1016/j.autrev.2014.08.019
   Tabarkiewicz J, 2015, ARCH IMMUNOL THER EX, V63, P435, DOI 10.1007/s00005-015-0344-z
   Takai K, 2016, ONCOTARGET, V7, P82889, DOI 10.18632/oncotarget.12658
   Mai TT, 2017, NAT CHEM, V9, P1025, DOI 10.1038/NCHEM.2778
   Vermi W, 2006, BLOOD, V107, P454, DOI 10.1182/blood-2005-04-1342
   Vinuesa CG, 2010, IMMUNOL REV, V237, P72, DOI 10.1111/j.1600-065X.2010.00937.x
   Wang RX, 2014, NAT MED, V20, P633, DOI 10.1038/nm.3554
   Xu X, 2018, ONCOTARGET, V9, P14803, DOI 10.18632/oncotarget.22976
   Xu ZH, 2013, J CONTROL RELEASE, V172, P259, DOI 10.1016/j.jconrel.2013.08.021
   Yanaba K, 2008, IMMUNITY, V28, P639, DOI 10.1016/j.immuni.2008.03.017
   Yuen GJ, 2016, TRENDS CANCER, V2, P747, DOI 10.1016/j.trecan.2016.10.010
   Zheng W, 2016, CELL RES, V26, P1267, DOI 10.1038/cr.2016.132
NR 53
TC 6
Z9 6
U1 4
U2 27
PU ELSEVIER
PI AMSTERDAM
PA RADARWEG 29, 1043 NX AMSTERDAM, NETHERLANDS
SN 0168-3659
EI 1873-4995
J9 J CONTROL RELEASE
JI J. Control. Release
PD MAR 15
PY 2022
VL 343
IS 
BP 303
EP 313
DI 10.1016/j.jconrel.2022.01.039
EA FEB 2022
PG 11
WC Chemistry, Multidisciplinary; Pharmacology & Pharmacy
SC Chemistry; Pharmacology & Pharmacy
GA 0O3YT
UT WOS:000783465400002
PM 35104570
DA 2023-09-23
ER

PT J
AU Yoshimatsu, Y
   Watabe, T
AF Yoshimatsu, Yasuhiro
   Watabe, Tetsuro
TI Emerging roles of inflammation-mediated endothelial-mesenchymal transition in health and disease
SO INFLAMMATION AND REGENERATION
LA English
DT Review
DE Endothelial-mesenchymal transition (EndoMT); Epithelial-mesenchymal transition (EMT); Transforming growth factor-beta (TGF-beta); Inflammation; Fibroblast; Myofibroblast; Cancer-associated fibroblast (CAF)
ID kappa-b activation; tgf-beta; factor erg; kaposis-sarcoma; vascular inflammation; gene-expression; knockout mice; spindle cells; cancer; growth
AB Endothelial-mesenchymal transition (EndoMT), a cellular differentiation process in which endothelial cells (ECs) lose their properties and differentiate into mesenchymal cells, has been observed not only during development but also in various pathological states in adults, including cancer progression and organ/tissue fibrosis. Transforming growth factor-beta (TGF-beta), an inflammation-related cytokine, has been shown to play central roles in the induction of EndoMT. TGF-beta induces EndoMT by regulating the expression of various transcription factors, signaling molecules, and cellular components that confer ECs with mesenchymal characteristics. However, TGF-beta by itself is not necessarily sufficient to induce EndoMT to promote the progression of EndoMT-related diseases to a refractory extent. In addition to TGF-beta, additional activation by other inflammatory factors is often required to stabilize the progression of EndoMT. Since recent lines of evidence indicate that inflammatory signaling molecules act as enhancers of EndoMT, we summarize the roles of inflammatory factors in the induction of EndoMT and related diseases. We hope that this review will help to develop therapeutic strategies for EndoMT-related diseases by targeting inflammation-mediated EndoMT.
C1 [Yoshimatsu, Yasuhiro] Niigata Univ, Grad Sch Med & Dent Sci, Div Pharmacol, Niigata, Japan.
   [Watabe, Tetsuro] Tokyo Med & Dent Univ TMDU, Grad Sch Med & Dent Sci, Dept Biochem, Tokyo, Japan.
C3 Niigata University; Tokyo Medical & Dental University (TMDU)
RP Yoshimatsu, Y (通讯作者)，Niigata Univ, Grad Sch Med & Dent Sci, Div Pharmacol, Niigata, Japan.
EM y-yoshimatsu@umin.ac.jp
FU Japan Society for the Promotion of Science (JSPS) [21K07157];  [21cm0106253h0003]; Grants-in-Aid for Scientific Research [21K07157] Funding Source: KAKEN
CR Akatsu Y, 2019, MOL ONCOL, V13, P1706, DOI 10.1002/1878-0261.12504
   Alonso-Herranz L, 2020, ELIFE, V9, P0, DOI 10.7554/eLife.57920
   Andueza A, 2020, CELL REP, V33, P0, DOI 10.1016/j.celrep.2020.108491
   Arrigo AP, 2007, FEBS LETT, V581, P3665, DOI 10.1016/j.febslet.2007.04.033
   Aspelund A, 2014, J CLIN INVEST, V124, P3975, DOI 10.1172/JCI75395
   Birdsey GM, 2015, DEV CELL, V32, P82, DOI 10.1016/j.devcel.2014.11.016
   Calderwood SK, 2012, J CELL BIOCHEM, V113, P1096, DOI 10.1002/jcb.23461
   Cao TF, 2020, FASEB J, V34, P8625, DOI 10.1096/fj.202000073RRRRR
   Chang R, 2021, FRONT PHYSIOL, V11, P0, DOI 10.3389/fphys.2020.605908
   Chen JH, 2021, J CELL PHYSIOL, V236, P495, DOI 10.1002/jcp.29877
   Chen PY, 2015, J CLIN INVEST, V125, P4514, DOI 10.1172/JCI82719
   Chen PY, 2012, CELL REP, V2, P1684, DOI 10.1016/j.celrep.2012.10.021
   Cheng F, 2011, CELL HOST MICROBE, V10, P577, DOI 10.1016/j.chom.2011.10.011
   Cheng ZK, 2011, EUR HEART J, V32, P2179, DOI 10.1093/eurheartj/ehq496
   Choi SH, 2018, NAT COMMUN, V9, P0, DOI 10.1038/s41467-018-07470-w
   Choi SH, 2016, CANCER RES, V76, P1019, DOI 10.1158/0008-5472.CAN-15-0952
   Collins C, 2014, NAT COMMUN, V5, P0, DOI 10.1038/ncomms4984
   Collins C, 2012, CURR BIOL, V22, P2087, DOI 10.1016/j.cub.2012.08.051
   Dryden NH, 2012, J BIOL CHEM, V287, P12331, DOI 10.1074/jbc.M112.346791
   Dufton NP, 2017, NAT COMMUN, V8, P0, DOI 10.1038/s41467-017-01169-0
   Evrard SM, 2016, NAT COMMUN, V7, P0, DOI 10.1038/ncomms11853
   Franceschi C, 2018, NAT REV ENDOCRINOL, V14, P576, DOI 10.1038/s41574-018-0059-4
   Fu R, 2020, J CLIN INVEST, V130, P1252, DOI 10.1172/JCI131507
   Garcia J, 2012, EMBO REP, V13, P431, DOI 10.1038/embor.2012.29
   Gasparics A, 2016, AM J PHYSIOL-HEART C, V310, PH1055, DOI 10.1152/ajpheart.00042.2016
   Goumans MJ, 2003, MOL CELL, V12, P817, DOI 10.1016/S1097-2765(03)00386-1
   Greco S, 2016, J TRANSL MED, V14, P0, DOI 10.1186/s12967-016-0926-5
   Gui ZP, 2021, FRONT IMMUNOL, V12, P0, DOI 10.3389/fimmu.2021.650424
   Han DKM, 1996, J CLIN INVEST, V97, P1276, DOI 10.1172/JCI118543
   Helmke A, 2019, FASEB J, V33, P2278, DOI 10.1096/fj.201801238R
   Hilgendorf I, 2014, CIRC RES, V114, P1611, DOI 10.1161/CIRCRESAHA.114.303204
   Hiratsuka S, 2008, NAT CELL BIOL, V10, P1349, DOI 10.1038/ncb1794
   Hiratsuka S, 2006, NAT CELL BIOL, V8, P1369, DOI 10.1038/ncb1507
   Ichise T, 2014, J CELL SCI, V127, P845, DOI 10.1242/jcs.137836
   Isobe S, 2019, AM J RESP CELL MOL, V61, P367, DOI 10.1165/rcmb.2018-0231OC
   Jayasingam SD, 2020, FRONT ONCOL, V9, P0, DOI 10.3389/fonc.2019.01512
   KAAYA EE, 1995, J ACQ IMMUN DEF SYND, V10, P295
   Kajiya K, 2007, J DERMATOL SCI, V47, P241, DOI 10.1016/j.jdermsci.2007.05.003
   Kaneko K, 2008, ANN THORAC SURG, V85, P2090, DOI 10.1016/j.athoracsur.2008.02.027
   Karaman S, 2015, ANGIOGENESIS, V18, P489, DOI 10.1007/s10456-015-9479-0
   Kim M, 2013, INT J RADIAT BIOL, V89, P356, DOI 10.3109/09553002.2013.763193
   Kirsch DG, 2007, NAT MED, V13, P992, DOI 10.1038/nm1602
   Koh GY, 2013, TRENDS MOL MED, V19, P31, DOI 10.1016/j.molmed.2012.10.010
   Kokudo T, 2008, J CELL SCI, V121, P3317, DOI 10.1242/jcs.028282
   Laakkonen JP, 2017, ANGIOGENESIS, V20, P109, DOI 10.1007/s10456-016-9532-7
   Lau WM, 2014, CANCER RES, V74, P2630, DOI 10.1158/0008-5472.CAN-13-2309
   Lee SJ, 2018, J CLIN INVEST, V128, P5018, DOI 10.1172/JCI99659
   Ma KL, 2013, INT J MED SCI, V10, P420, DOI 10.7150/ijms.5723
   Maleszewska M, 2013, IMMUNOBIOLOGY, V218, P443, DOI 10.1016/j.imbio.2012.05.026
   Mammoto T, 2018, AM J RESP CELL MOL, V58, P194, DOI 10.1165/rcmb.2016-0323OC
   MARKWALD RR, 1977, AM J ANAT, V148, P85, DOI 10.1002/aja.1001480108
   Masferrer JL, 2000, CANCER RES, V60, P1306
   Mehta V, 2021, SCI ADV, V7, P0, DOI 10.1126/sciadv.abg5060
   Mehta V, 2020, NATURE, V578, P290, DOI 10.1038/s41586-020-1979-4
   Mihira H, 2012, J BIOCHEM, V151, P145, DOI 10.1093/jb/mvr121
   Morikawa M, 2016, CSH PERSPECT BIOL, V8, P0, DOI 10.1101/cshperspect.a021873
   Mulligan-Kehoe MJ, 2014, CIRCULATION, V129, P2557, DOI 10.1161/CIRCULATIONAHA.113.007189
   Nagai N, 2018, PLOS GENET, V14, P0, DOI 10.1371/journal.pgen.1007826
   Nagano O, 2013, ONCOGENE, V32, P5191, DOI 10.1038/onc.2012.638
   Omori K, 2018, J PATHOL, V244, P84, DOI 10.1002/path.4993
   Park DY, 2014, J CLIN INVEST, V124, P3960, DOI 10.1172/JCI75392
   Pinto MT, 2018, AM J TRANSL RES, V10, P4065
   Sanchez-Duffhues G, 2019, J PATHOL, V247, P333, DOI 10.1002/path.5193
   Sanchez-Duffhues G, 2015, ARTERIOSCL THROM VAS, V35, P616, DOI 10.1161/ATVBAHA.115.305268
   Sanford LP, 1997, DEVELOPMENT, V124, P2659
   Santarelli R, 2020, INT J CANCER, V147, P3500, DOI 10.1002/ijc.33163
   Shah AV, 2016, VASC PHARMACOL, V86, P3, DOI 10.1016/j.vph.2016.05.003
   Shimosawa T, 2002, CIRCULATION, V105, P106, DOI 10.1161/hc0102.101399
   Shirakihara T, 2011, EMBO J, V30, P783, DOI 10.1038/emboj.2010.351
   Sperone A, 2011, ARTERIOSCL THROM VAS, V31, P142, DOI 10.1161/ATVBAHA.110.216473
   STURZL M, 1995, ONCOGENE, V10, P2007
   Sun XH, 2014, CIRC RES, V114, P32, DOI 10.1161/CIRCRESAHA.113.302089
   Sun XH, 2012, J CLIN INVEST, V122, P1973, DOI 10.1172/JCI61495
   Szulcek R, 2020, ANGIOGENESIS, V23, P699, DOI 10.1007/s10456-020-09741-x
   Takagaki Y, 2020, AUTOPHAGY, V16, P1905, DOI 10.1080/15548627.2020.1713641
   Tanaka M, 2016, CARDIOVASC RES, V111, P398, DOI 10.1093/cvr/cvw166
   Todaro M, 2014, CELL STEM CELL, V14, P342, DOI 10.1016/j.stem.2014.01.009
   Tombor LS, 2021, NAT COMMUN, V12, P0, DOI 10.1038/s41467-021-20905-1
   van Dijk RA, 2012, HISTOL HISTOPATHOL, V27, P387, DOI 10.14670/HH-27.387
   Wang JJ, 2019, J BIOMED SCI, V26, P0, DOI 10.1186/s12929-019-0496-y
   WEICH HA, 1991, AM J PATHOL, V139, P1251
   Welch-Reardon KM, 2014, J CELL SCI, V127, P2017, DOI 10.1242/jcs.143420
   Wettstein G, 2013, FASEB J, V27, P1549, DOI 10.1096/fj.12-220053
   WIELENGA VJM, 1993, CANCER RES, V53, P4754
   Williams CS, 2000, J CLIN INVEST, V105, P1589, DOI 10.1172/JCI9621
   Xiao L, 2017, J PATHOL, V241, P25, DOI 10.1002/path.4814
   Xiao L, 2015, CANCER RES, V75, P1244, DOI 10.1158/0008-5472.CAN-14-1616
   Xu J, 2018, LAB INVEST, V98, P1333, DOI 10.1038/s41374-018-0080-1
   Yang Y, 2021, PLOS ONE, V16, P0, DOI 10.1371/journal.pone.0251916
   Yao YL, 2019, FRONT IMMUNOL, V10, P0, DOI 10.3389/fimmu.2019.00792
   Yoshimatsu Y, 2020, CANCER SCI, V111, P2385, DOI 10.1111/cas.14455
   Yoshimatsu Y, 2020, PLOS ONE, V15, P0, DOI 10.1371/journal.pone.0232356
   Yuan L, 2011, BLOOD, V118, P1145, DOI 10.1182/blood-2010-10-315275
   Yuan L, 2009, CIRC RES, V104, P1049, DOI 10.1161/CIRCRESAHA.108.190751
   Zeisberg EM, 2007, CANCER RES, V67, P10123, DOI 10.1158/0008-5472.CAN-07-3127
   Zeisberg EM, 2007, NAT MED, V13, P952, DOI 10.1038/nm1613
   Zhao HY, 2020, TOXICOL APPL PHARM, V386, P0, DOI 10.1016/j.taap.2019.114827
NR 97
TC 15
Z9 15
U1 3
U2 9
PU BMC
PI LONDON
PA CAMPUS, 4 CRINAN ST, LONDON N1 9XW, ENGLAND
SN 
EI 1880-8190
J9 INFLAMM REGEN
JI Inflamm. Regen.
PD FEB 7
PY 2022
VL 42
IS 1
BP 
EP 
DI 10.1186/s41232-021-00186-3
PG 21
WC Immunology; Medicine, Research & Experimental
SC Immunology; Research & Experimental Medicine
GA YU9ON
UT WOS:000752364700001
PM 35130955
DA 2023-09-23
ER

PT J
AU Xu, MX
   Wang, SM
   Jiang, YM
   Wang, JJ
   Xiong, YP
   Dong, WQ
   Yao, QX
   Xing, YZ
   Liu, F
   Chen, ZN
   Yu, DZ
AF Xu, Maoxiang
   Wang, Shengming
   Jiang, Yumeng
   Wang, Jingjing
   Xiong, Yuanping
   Dong, Wenqi
   Yao, Qingxiu
   Xing, Yazhi
   Liu, Feng
   Chen, Zhengnong
   Yu, Dongzhen
TI Single-Cell RNA-Seq Reveals Heterogeneity of Cell Communications between Schwann Cells and Fibroblasts within Vestibular Schwannoma Microenvironment
SO AMERICAN JOURNAL OF PATHOLOGY
LA English
DT Article
ID growth; determinants; protein
AB Vestibular schwannomas (VSs), which develop from Schwann cells (SCs) of the vestibular nerve, are the most prevalent benign tumors of the cerebellopontine angle and internal auditory canal. Despite advances in treatment, the cellular components and mechanisms of VS tumor progression remain unclear. Herein, single-cell RNA-sequencing was performed on clinically surgically isolated VS samples and their cellular composition, including the heterogeneous SC subtypes, was determined. Advanced bioinformatics analysis revealed the associated biological functions, pseudotime trajectory, and transcriptional network of the SC subgroups. A tight intercellular communication between SCs and tumor-associated fibroblasts via integrin and growth factor signaling was observed and the gene expression differences in SCs and fibroblasts were shown to determine the heterogeneity of cellular communication in different individuals. These findings suggest a microenvironmental mechanism underlying the development of VS. (Am J Pathol 2022, 192: 1230-1249; https://doi.org/10.1016/j.ajpath.2022.06.006)
C1 [Xu, Maoxiang; Wang, Shengming; Jiang, Yumeng; Wang, Jingjing; Dong, Wenqi; Yao, Qingxiu; Xing, Yazhi; Liu, Feng; Chen, Zhengnong; Yu, Dongzhen] Shanghai Jiao Tong Univ Affiliated Peoples Hosp 6, Dept Otolaryngol Head & Neck Surg, Shanghai Key Lab Sleep Disordered Breathing, Otolaryngol Inst,Shanghai Jiao Tong Univ, Shanghai, Peoples R China.
   [Xiong, Yuanping] Nanchang Univ, Dept Otolaryngol Head & Neck Surg, Affiliated Hosp 1, Nanchang, Jiangxi, Peoples R China.
C3 Shanghai Jiao Tong University; Nanchang University
RP Liu, F; Chen, ZN (通讯作者)，600 Yishan Rd, Shanghai 200233, Peoples R China.
EM liufeng@sibs.ac.cn; jassey@126.com
FU National Natural Science Foundation of China
CR Aarhus L, 2020, AM J EPIDEMIOL, V189, P1342, DOI 10.1093/aje/kwaa091
   Aibar S, 2017, NAT METHODS, V14, P1083, DOI 10.1038/NMETH.4463
   Airaksinen MS, 2002, NAT REV NEUROSCI, V3, P383, DOI 10.1038/nrn812
   Amado N, 2021, J UROLOGY, V206, PE796, DOI 10.1097/JU.0000000000002065.09
   Arnold C, 2014, EMBO MOL MED, V6, P1075, DOI 10.15252/emmm.201403864
   Arthur-Farraj PJ, 2012, NEURON, V75, P633, DOI 10.1016/j.neuron.2012.06.021
   Ashburner M, 2000, NAT GENET, V25, P25, DOI 10.1038/75556
   Ashton TM, 2018, CLIN CANCER RES, V24, P2482, DOI 10.1158/1078-0432.CCR-17-3070
   Bachir S, 2021, INT J MOL SCI, V22, P0, DOI 10.3390/ijms22020690
   Bargagna-Mohan P, 2021, J NEUROSCI RES, V99, P731, DOI 10.1002/jnr.24757
   Bu DC, 2021, NUCLEIC ACIDS RES, V49, PW317, DOI 10.1093/nar/gkab447
   Buss EJ, 2021, NEUROSURG REV, V44, P901, DOI 10.1007/s10143-020-01279-2
   Carbon S, 2021, NUCLEIC ACIDS RES, V49, PD325, DOI 10.1093/nar/gkaa1113
   Carlson ML, 2021, NEW ENGL J MED, V384, P1335, DOI 10.1056/NEJMra2020394
   Coy S, 2020, ACTA NEUROPATHOL, V139, P643, DOI 10.1007/s00401-019-02029-5
   Cui Y, 2019, ONCOGENE, V38, P6370, DOI 10.1038/s41388-019-0883-6
   de Vries M, 2015, OTOL NEUROTOL, V36, P1128, DOI 10.1097/MAO.0000000000000788
   Doddrell RDS, 2013, BRAIN, V136, P549, DOI 10.1093/brain/aws353
   Eckert MA, 2019, NATURE, V569, P723, DOI 10.1038/s41586-019-1173-8
   Erickson NJ, 2019, NEUROSURGERY, V85, P409, DOI 10.1093/neuros/nyy409
   Evans DG, 2019, LARYNGOSCOPE, V129, P967, DOI 10.1002/lary.27554
   Ferrara N, 2016, NAT REV DRUG DISCOV, V15, P385, DOI 10.1038/nrd.2015.17
   Fong LWR, 2017, CANCER METAST REV, V36, P737, DOI 10.1007/s10555-017-9709-6
   Fornaro M, 2021, CELLS-BASEL, V10, P0, DOI 10.3390/cells10020425
   Frank M, 2000, PROG NEUROBIOL, V60, P531, DOI 10.1016/S0301-0082(99)00039-8
   Fu VX, 2018, J NEUROSURG, V129, P137, DOI 10.3171/2017.3.JNS162033
   Fujita M, 2012, J BIOL CHEM, V287, P12491, DOI 10.1074/jbc.M111.304170
   Gerber D, 2021, ELIFE, V10, P0, DOI 10.7554/eLife.58591
   Ghazvini M, 2002, EMBO J, V21, P4612, DOI 10.1093/emboj/cdf475
   Goldbrunner R, 2020, NEURO-ONCOLOGY, V22, P31, DOI 10.1093/neuonc/noz153
   Gomes T, 2019, TRENDS IMMUNOL, V40, P1011, DOI 10.1016/j.it.2019.09.004
   Havik AL, 2018, J NEUROSURG, V128, P911, DOI 10.3171/2016.10.JNS161384
   Hedlund E, 2018, MOL ASPECTS MED, V59, P36, DOI 10.1016/j.mam.2017.07.003
   Hong AW, 2020, GENE DEV, V34, P511, DOI 10.1101/gad.333435.119
   Huff TC, 2021, J NEUROCHEM, V157, P1759, DOI 10.1111/jnc.15015
   Immenschuh S, 2005, ANTIOXID REDOX SIGN, V7, P768, DOI 10.1089/ars.2005.7.768
   Ito Y, 2017, P NATL ACAD SCI USA, V114, P3927, DOI 10.1073/pnas.1620019114
   Lake BB, 2018, NAT BIOTECHNOL, V36, P70, DOI 10.1038/nbt.4038
   Lewis D, 2019, NEURO-ONCOLOGY, V21, P314, DOI 10.1093/neuonc/noy177
   Li P, 2015, CELL RES, V25, P588, DOI 10.1038/cr.2015.51
   Lischka A, 2020, CLIN CANCER RES, V26, P4606, DOI 10.1158/1078-0432.CCR-20-0566
   Lucas TA, 2021, GLIA, V69, P1799, DOI 10.1002/glia.23993
   Moffat DA, 2012, OTOL NEUROTOL, V33, P1053, DOI 10.1097/MAO.0b013e3182595454
   Muhammad N, 2017, CLIN CANCER RES, V23, P3120, DOI 10.1158/1078-0432.CCR-16-2811
   Nam GS, 2018, CLIN EXP OTORHINOLAR, V11, P102, DOI 10.21053/ceo.2017.01277
   Neesse A, 2019, GUT, V68, P159, DOI 10.1136/gutjnl-2018-316451
   Olbrecht S, 2021, GENOME MED, V13, P0, DOI 10.1186/s13073-021-00922-x
   Paldor I, 2016, J CLIN NEUROSCI, V32, P1, DOI 10.1016/j.jocn.2016.05.003
   Patel NS, 2020, OTOLARYNG HEAD NECK, V162, P530, DOI 10.1177/0194599819900396
   Pavlova NN, 2016, CELL METAB, V23, P27, DOI 10.1016/j.cmet.2015.12.006
   Perego M, 2020, SCI TRANSL MED, V12, P0, DOI 10.1126/scitranslmed.abb5817
   Petrilli AM, 2016, ONCOGENE, V35, P537, DOI 10.1038/onc.2015.125
   Rantakari P, 2015, NAT IMMUNOL, V16, P386, DOI 10.1038/ni.3101
   Roca I, 2019, MUTAT RES-REV MUTAT, V779, P114, DOI 10.1016/j.mrrev.2019.02.005
   Rodriguez FJ, 2011, ACTA NEUROPATHOL, V121, P663, DOI 10.1007/s00401-010-0793-8
   Samii M, 2017, J NEUROSURG, V126, P1514, DOI 10.3171/2016.4.JNS153020
   Sethi M, 2021, OTOL NEUROTOL, V42, P746, DOI 10.1097/MAO.0000000000003043
   Shahidi S, 2021, MAT SCI ENG C-MATER, V126, P0, DOI 10.1016/j.msec.2021.112131
   Sughrue ME, 2018, NEUROSURGERY, V82, PE47, DOI 10.1093/neuros/nyx514
   Sun P, 2016, NEURAL PLAST, V2016, P0, DOI 10.1155/2016/4129015
   Swanson MEV, 2020, ACTA NEUROPATHOL COM, V8, P0, DOI 10.1186/s40478-020-01047-9
   Tamura R, 2020, J NEURO-ONCOL, V146, P265, DOI 10.1007/s11060-019-03388-5
   Thrupp N, 2020, CELL REP, V32, P0, DOI 10.1016/j.celrep.2020.108189
   Tran L, 2020, INT J MOL SCI, V21, P0, DOI 10.3390/ijms21051594
   Tsilchorozidou T, 2004, J MED GENET, V41, P529, DOI 10.1136/jmg.2003.016774
   van de Sande B, 2020, NAT PROTOC, V15, P2247, DOI 10.1038/s41596-020-0336-2
   Walter W, 2015, BIOINFORMATICS, V31, P2912, DOI 10.1093/bioinformatics/btv300
   Wang Y, 2021, CELL REP, V36, P0, DOI 10.1016/j.celrep.2021.109596
   Warren C, 2003, J MED GENET, V40, P802, DOI 10.1136/jmg.40.11.802
   Wohl SG, 2010, INVEST OPHTH VIS SCI, V51, P2686, DOI 10.1167/iovs.09-4537
   Wolbert J, 2020, P NATL ACAD SCI USA, V117, P9466, DOI 10.1073/pnas.1912139117
   Wu W, 2020, CELL, V182, P855, DOI 10.1016/j.cell.2020.07.018
   Xing XD, 2021, SCI ADV, V7, P0, DOI 10.1126/sciadv.abd9738
   Yao LP, 2020, CANCERS, V12, P0, DOI 10.3390/cancers12040835
   Yim AKY, 2022, NAT NEUROSCI, V25, P238, DOI 10.1038/s41593-021-01005-1
   Zhang YY, 2019, GENE, V712, P0, DOI 10.1016/j.gene.2019.143963
   Zhou YY, 2019, NAT COMMUN, V10, P0, DOI 10.1038/s41467-019-09234-6
   Zou Kun, 2020, AGING (ALBANY NY), V13, P2575, DOI 10.18632/aging.202291
NR 78
TC 3
Z9 3
U1 5
U2 40
PU ELSEVIER SCIENCE INC
PI NEW YORK
PA STE 800, 230 PARK AVE, NEW YORK, NY 10169 USA
SN 0002-9440
EI 1525-2191
J9 AM J PATHOL
JI Am. J. Pathol.
PD SEP 15
PY 2022
VL 192
IS 9
BP 1230
EP 1249
DI 10.1016/j.ajpath.2022.06.006
EA SEP 2022
PG 20
WC Pathology
SC Pathology
GA 4V6PY
UT WOS:000859598300003
PM 35750260
DA 2023-09-23
ER

PT J
AU Xue, CL
   Gao, Y
   Sun, Z
   Li, XC
   Zhang, MJ
   Yang, Y
   Han, Q
   Bai, CM
   Zhao, RC
AF Xue, Chunling
   Gao, Yang
   Sun, Zhao
   Li, Xuechun
   Zhang, Mingjia
   Yang, Ying
   Han, Qin
   Bai, Chunmei
   Zhao, Robert Chunhua
TI Mesenchymal stem cells derived from adipose tissue accelerate the progression of colon cancer by inducing a MTCAF phenotype via ICAM1/STAT3/AKT axis
SO FRONTIERS IN ONCOLOGY
LA English
DT Article
DE ICAM-1; progression; survival; cell trafficking; AKT and STAT3 signaling
ID intercellular-adhesion molecule-1; stromal cells; antitumor immunity; tumor progression; fibroblasts; expression; receptor; promotes; icam-1; lfa-1
AB Previous studies have shown that the risk of colon cancer is greatly increased in people with obesity, and fat content in colorectal cancer tissue is increased in people with obesity. As an important part of tumor microenvironment, adipose-derived mesenchymal stem cells (MSCs) are also another important source of cancer-associated fibroblasts (CAFs), which may be one of the important mechanisms of affecting tumor progression. However, the mechanism is poorly defined. In the present study, CAFs were transformed from MSCs [MSC-transformed CAFs (MTCAFs)] by co-culturing with HCT116 cells. Bioinformatics and Western blotting analysis indicated a positive correlation between intercellular adhesion molecule-1(ICAM-1) and the progression of colon cancer. In clinical colon cancer specimens, we found that ICAM-1 was highly expressed and related to shorter disease-free survival, which might act as an indication for the progression of clinical colon cancer. Our data showed that ICAM-1 secreted from MTCAFs could positively promote the proliferation, migration, and invasion of colon cancer cells by activating signal transducer and activator of transcription 3 (STAT3) and Serine/threonine-protein kinase (AKT) signaling and that blocking ICAM-1 in MTCAFs reversed these effects. We further verified that ICAM-1 secreted from MTCAFs promoted tumor progression in vivo. Taken together, ICAM-1 plays a critical role in regulating tumor growth and metastasis, which could be a potential therapeutic target in colon cancer.
C1 [Xue, Chunling; Li, Xuechun; Zhang, Mingjia; Han, Qin; Zhao, Robert Chunhua] Peking Union Med Coll Hosp, Inst Basic Med Sci Chinese Acad Med Sci, Ctr Excellence Tissue Engn Chinese Acad Med Sci, Sch Basic Med Peking Union Med Coll,Beijing Key La, Beijing, Peoples R China.
   [Gao, Yang; Sun, Zhao; Yang, Ying; Bai, Chunmei] Chinese Acad Med Sci & Peking Union Med Coll Hosp, Peking Union Med Coll Hosp, Dept oncol, Beijing, Peoples R China.
C3 Chinese Academy of Medical Sciences - Peking Union Medical College; Peking Union Medical College Hospital; Chinese Academy of Medical Sciences - Peking Union Medical College; Peking Union Medical College Hospital
RP Han, Q; Zhao, RC (通讯作者)，Peking Union Med Coll Hosp, Inst Basic Med Sci Chinese Acad Med Sci, Ctr Excellence Tissue Engn Chinese Acad Med Sci, Sch Basic Med Peking Union Med Coll,Beijing Key La, Beijing, Peoples R China.; Bai, CM (通讯作者)，Chinese Acad Med Sci & Peking Union Med Coll Hosp, Peking Union Med Coll Hosp, Dept oncol, Beijing, Peoples R China.
EM hanqin@ibms.pumc.edu.cn; 'baichunmei1964@163.com; zhaochunhua@ibms.pumc.edu.cn
FU National Key Research and Development Program of China; CAMS Innovation Fund for Medical Sciences; 111 Project [B18007]; National Natural Science Foundation of China;  [2016YFA0101000];  [2016YFA0101003];  [2018YFA0109800];  [2017-I2M-3-007];  [81672313];  [81700782]
CR Arteta B, 2010, HEPATOLOGY, V51, P2172, DOI 10.1002/hep.23590
   Becker C, 2004, IMMUNITY, V21, P491, DOI 10.1016/j.immuni.2004.07.020
   Becker C, 2005, CELL CYCLE, V4, P217
   Berdiel-Acer M, 2014, MOL ONCOL, V8, P1290, DOI 10.1016/j.molonc.2014.04.006
   Brenner H, 2014, LANCET, V383, P1490, DOI 10.1016/S0140-6736(13)61649-9
   Chang HY, 2004, PLOS BIOL, V2, P206, DOI 10.1371/journal.pbio.0020007
   Chen XM, 2019, NAT REV DRUG DISCOV, V18, P99, DOI 10.1038/s41573-018-0004-1
   Cheng YS, 2018, CELL DEATH DIS, V9, P0, DOI 10.1038/s41419-018-0458-4
   Czubayko F, 1997, NAT MED, V3, P1137, DOI 10.1038/nm1097-1137
   DUSTIN ML, 1989, NATURE, V341, P619, DOI 10.1038/341619a0
   Ell B, 2013, CANCER CELL, V24, P542, DOI 10.1016/j.ccr.2013.09.008
   Feng H, 2010, CANCER CELL, V18, P353, DOI 10.1016/j.ccr.2010.09.009
   Ferrara N, 1996, NAT MED, V2, P971, DOI 10.1038/nm0996-971
   Gadek TR, 2002, SCIENCE, V295, P1086, DOI 10.1126/science.295.5557.1086
   Gascard P, 2016, GENE DEV, V30, P1002, DOI 10.1101/gad.279737.116
   Grivennikov S, 2009, CANCER CELL, V15, P103, DOI 10.1016/j.ccr.2009.01.001
   Hu JL, 2019, MOL CANCER, V18, P0, DOI 10.1186/s12943-019-1019-x
   Huang CB, 2017, NAT COMMUN, V8, P0, DOI 10.1038/ncomms14035
   Huynh J, 2019, NAT REV CANCER, V19, P82, DOI 10.1038/s41568-018-0090-8
   Ji K, 2020, FISH SHELLFISH IMMUN, V105, P126, DOI 10.1016/j.fsi.2020.07.005
   Kaverina N, 2017, AUTOPHAGY, V13, P1905, DOI 10.1080/15548627.2017.1360466
   Keating A, 2012, CELL STEM CELL, V10, P709, DOI 10.1016/j.stem.2012.05.015
   Kishimoto T, 2005, ANNU REV IMMUNOL, V23, P1, DOI 10.1146/annurev.immunol.23.021704.115806
   Kraman M, 2010, SCIENCE, V330, P827, DOI 10.1126/science.1195300
   Lazennec G, 2008, STEM CELLS, V26, P1387, DOI 10.1634/stemcells.2007-1006
   Lee KW, 2015, CANCER RES, V75, P73, DOI 10.1158/0008-5472.CAN-14-0350
   Li J, 2019, CELL DEATH DIS, V10, P0, DOI 10.1038/s41419-019-1949-7
   Ligorio M, 2019, CELL, V178, P160, DOI 10.1016/j.cell.2019.05.012
   Liu CW, 2018, PART FIBRE TOXICOL, V15, P0, DOI 10.1186/s12989-018-0240-x
   Liu SP, 2013, GASTROENTEROLOGY, V144, P1031, DOI 10.1053/j.gastro.2013.01.046
   Lo A, 2015, CANCER RES, V75, P2800, DOI 10.1158/0008-5472.CAN-14-3041
   Maeda K, 2002, ONCOL REP, V9, P511
   Marsh T, 2013, BBA-MOL BASIS DIS, V1832, P1070, DOI 10.1016/j.bbadis.2012.10.013
   Millan J, 2006, NAT CELL BIOL, V8, P113, DOI 10.1038/ncb1356
   Mukai S, 1999, CELL IMMUNOL, V192, P122, DOI 10.1006/cimm.1998.1439
   Nii T, 2020, REGEN THER, V14, P196, DOI 10.1016/j.reth.2020.02.003
   Paulsson J, 2014, SEMIN CANCER BIOL, V25, P61, DOI 10.1016/j.semcancer.2014.02.006
   Quail DF, 2013, NAT MED, V19, P1423, DOI 10.1038/nm.3394
   Reina M, 2017, CANCERS, V9, P0, DOI 10.3390/cancers9110153
   Richman DM, 2017, ABDOM RADIOL, V42, P124, DOI 10.1007/s00261-016-0901-x
   Sahai E, 2020, NAT REV CANCER, V20, P174, DOI 10.1038/s41568-019-0238-1
   Sallusto F, 2018, J IMMUNOL, V200, P887, DOI 10.1084/jem.179.4.1109
   Sanchez-Lopez E, 2016, ONCOGENE, V35, P2634, DOI 10.1038/onc.2015.326
   SHEN J, 1995, IMMUNOLOGY, V84, P254
   Shen YM, 2019, STEM CELLS DEV, V28, P464, DOI 10.1089/scd.2018.0125
   Soto MS, 2016, ONCOTARGET, V7, P52375, DOI 10.18632/oncotarget.10737
   Strell C, 2019, JNCI-J NATL CANCER I, V111, P983, DOI 10.1093/jnci/djy234
   Unterleuthner D, 2020, ANGIOGENESIS, V23, P159, DOI 10.1007/s10456-019-09688-8
   vanderSaag PT, 1996, EUR RESPIR J, V9, P0
   Wang SH, 2018, J HEMATOL ONCOL, V11, P0, DOI 10.1186/s13045-018-0625-1
   Whiteside TL, 2018, SEMIN IMMUNOL, V35, P69, DOI 10.1016/j.smim.2017.12.003
   Xie GZ, 2012, INT J ONCOL, V40, P1171, DOI 10.3892/ijo.2011.1275
   Yan J, 2013, CELL, V152, P304, DOI 10.1016/j.cell.2012.12.021
   Yang X, 2019, FRONT ONCOL, V9, P0, DOI 10.3389/fonc.2019.00356
   Yang Y, 2021, AGING DIS, V12, P1794, DOI 10.14336/AD.2021.0315
   Yuen KC, 2020, NAT MED, V26, P693, DOI 10.1038/s41591-020-0860-1
   Zhou H, 2010, BIOL BLOOD MARROW TR, V16, P403, DOI 10.1016/j.bbmt.2009.11.006
   Zhou Z, 2020, CANCER LETT, V473, P62, DOI 10.1016/j.canlet.2019.12.039
   Zimmerman T, 2008, CURR PHARM DESIGN, V14, P2128, DOI 10.2174/138161208785740225
NR 59
TC 1
Z9 1
U1 0
U2 2
PU FRONTIERS MEDIA SA
PI LAUSANNE
PA AVENUE DU TRIBUNAL FEDERAL 34, LAUSANNE, CH-1015, SWITZERLAND
SN 2234-943X
EI 
J9 FRONT ONCOL
JI Front. Oncol.
PD AUG 9
PY 2022
VL 12
IS 
BP 
EP 
DI 10.3389/fonc.2022.837781
PG 16
WC Oncology
SC Oncology
GA 3Y6CT
UT WOS:000843811900001
PM 36016615
DA 2023-09-23
ER

PT J
AU Avalle, L
   Raggi, L
   Monteleone, E
   Savino, A
   Viavattene, D
   Statello, L
   Camperi, A
   Stabile, SA
   Salemme, V
   De Marzo, N
   Marino, F
   Guglielmi, C
   Lobascio, A
   Zanini, C
   Forni, M
   Incarnato, D
   Defilippi, P
   Oliviero, S
   Poli, V
AF Avalle, Lidia
   Raggi, Laura
   Monteleone, Emanuele
   Savino, Aurora
   Viavattene, Daniele
   Statello, Luisa
   Camperi, Andrea
   Stabile, Simona Aversano
   Salemme, Vincenzo
   De Marzo, Niccolo
   Marino, Francesca
   Guglielmi, Chiara
   Lobascio, Andrea
   Zanini, Cristina
   Forni, Marco
   Incarnato, Danny
   Defilippi, Paola
   Oliviero, Salvatore
   Poli, Valeria
TI STAT3 induces breast cancer growth via ANGPTL4, MMP13 and STC1 secretion by cancer associated fibroblasts
SO ONCOGENE
LA English
DT Article
ID mesenchymal transition; stromal fibroblasts; monoclonal-antibody; tumors reveals; up-regulation; metastasis; expression; transformation; promotes
AB In the tumor microenvironment, Cancer Associated Fibroblasts (CAFs) become activated by cancer cells and increase their secretory activity to produce soluble factors that contribute to tumor cells proliferation, invasion and dissemination to distant organs. The pro-tumorigenic transcription factor STAT3 and its canonical inducer, the pro-inflammatory cytokine IL-6, act conjunctly in a positive feedback loop that maintains high levels of IL-6 secretion and STAT3 activation in both tumor and stromal cells. Here, we demonstrate that STAT3 is essential for the pro-tumorigenic functions of murine breast cancer CAFs both in vitro and in vivo, and identify a STAT3 signature significantly enriched for genes encoding for secreted proteins. Among these, ANGPTL4, MMP13 and STC-1 were functionally validated as STAT3-dependent mediators of CAF pro-tumorigenic functions by different approaches. Both in vitro and in vivo CAFs activities were moreover impaired by MMP13 inhibition, supporting the feasibility of a therapeutic approach based on inhibiting STAT3-induced CAF-secreted proteins. The clinical potential of such an approach is supported by the observation that an equivalent CAF-STAT3 signature in humans is expressed at high levels in breast cancer stromal cells and characterizes patients with a shorter disease specific survival, including those with basal-like disease.
C1 [Avalle, Lidia; Raggi, Laura; Monteleone, Emanuele; Savino, Aurora; Viavattene, Daniele; Statello, Luisa; Camperi, Andrea; Stabile, Simona Aversano; Salemme, Vincenzo; De Marzo, Niccolo; Marino, Francesca; Guglielmi, Chiara; Lobascio, Andrea; Defilippi, Paola; Poli, Valeria] Univ Torino, Dept Mol Biotechnol & Hlth Sci, Via Nizza 52, I-10126 Turin, Italy.
   [Zanini, Cristina; Forni, Marco] BioAir SPA Sci Dept, Via Nizza 52, I-10126 Turin, Italy.
   [Incarnato, Danny; Oliviero, Salvatore] Univ Torino, Dept Life Sci & Syst Biol, Via Nizza 52, I-10126 Turin, Italy.
   [Raggi, Laura] San Raffaele Telethon Inst Gene Therapy SR TIGET, Milan, Italy.
   [Monteleone, Emanuele] Univ Vita Salute San Raffaele, Milan, Italy.
   [Statello, Luisa] Univ Navarra, Ctr Appl Med Res, Pio XII 55 Ave, Pamplona 31008, Spain.
   [Guglielmi, Chiara] Univ Hosp Pisa, Dept Lab Med, Sect Mol Genet, Pisa, Italy.
   [Incarnato, Danny] Univ Groningen, Dept Mol Genet, Groningen Biomol Sci & Biotechnol Inst GBB, NL-9747 AG Groningen, Netherlands.
C3 University of Turin; University of Turin; Fondazione Telethon; San Raffaele Telethon Institute For Gene Therapy (Sr-Tiget); Vita-Salute San Raffaele University; University of Navarra; University of Pisa; Azienda Ospedaliero Universitaria Pisana; University of Groningen
RP Avalle, L; Poli, V (通讯作者)，Univ Torino, Dept Mol Biotechnol & Hlth Sci, Via Nizza 52, I-10126 Turin, Italy.
EM lidia.avalle@unito.it; valeria.poli@unito.it
FU Italian Cancer Research Association (AIRC) [IG16930, IG 20240]; Italian Ministry of University and Research (MIUR PRIN); Truus and Gerrit van Riemsdijk Foundation, Liechtenstein, donation; Piedmont Region (Deflect); Fondazione Umberto Veronesi
CR Albrengues J, 2015, NAT COMMUN, V6, P0, DOI 10.1038/ncomms10204
   ASLAKSON CJ, 1992, CANCER RES, V52, P1399
   Avalle L, 2020, MOL THER-METH CLIN D, V18, P62, DOI 10.1016/j.omtm.2020.05.023
   Avalle L, 2017, CELL DEATH DIFFER, V24, P1750, DOI 10.1038/cdd.2017.103
   Avalle L, 2017, CYTOKINE, V98, P42, DOI 10.1016/j.cyto.2017.03.018
   Avalle Lidia, 2012, JAKSTAT, V1, P65, DOI 10.4161/jkst.20045
   Folgueira MAAK, 2013, BIOSCIENCE REP, V33, P921, DOI 10.1042/BSR20130060
   Barbieri I, 2010, CANCER RES, V70, P2558, DOI 10.1158/0008-5472.CAN-09-2840
   Barbieri I, 2010, MOL CARCINOGEN, V49, P114, DOI 10.1002/mc.20605
   Boye K, 2010, AM J PATHOL, V176, P528, DOI 10.2353/ajpath.2010.090526
   Chang ACM, 2015, CLIN EXP METASTAS, V32, P15, DOI 10.1007/s10585-014-9687-9
   Chong HC, 2014, MOL THER, V22, P1593, DOI 10.1038/mt.2014.102
   Colaprico A, 2016, NUCLEIC ACIDS RES, V44, P0, DOI 10.1093/nar/gkv1507
   Curtis C, 2012, NATURE, V486, P346, DOI 10.1038/nature10983
   Demaria M, 2012, CELL DEATH DIFFER, V19, P1390, DOI 10.1038/cdd.2012.20
   Demaria M, 2010, AGING-US, V2, P823, DOI 10.18632/aging.100232
   Dijkgraaf EM, 2015, ANN ONCOL, V26, P2141, DOI 10.1093/annonc/mdv309
   Dumortier M, 2018, BREAST CANCER RES, V20, P0, DOI 10.1186/s13058-018-0992-0
   Fan YC, 2015, ONCOTARGET, V6, P16120, DOI 10.18632/oncotarget.3878
   Garner JM, 2015, PLOS ONE, V10, P0, DOI 10.1371/journal.pone.0125838
   Gendoo DMA, 2019, SCI REP-UK, V9, P0, DOI 10.1038/s41598-019-45165-4
   Gong XH, 2019, NPJ PRECIS ONCOL, V3, P0, DOI 10.1038/s41698-019-0094-1
   Hanzelmann S, 2013, BMC BIOINFORMATICS, V14, P0, DOI 10.1186/1471-2105-14-7
   Hendrayani SF, 2014, J BIOL CHEM, V289, P30962, DOI 10.1074/jbc.M114.594044
   Huynh J, 2019, NAT REV CANCER, V19, P82, DOI 10.1038/s41568-018-0090-8
   Joyce JA, 2009, NAT REV CANCER, V9, P239, DOI 10.1038/nrc2618
   Kalluri R, 2016, NAT REV CANCER, V16, P582, DOI 10.1038/nrc.2016.73
   Karaayvaz M, 2018, NAT COMMUN, V9, P0, DOI 10.1038/s41467-018-06052-0
   Laklai H, 2016, NAT MED, V22, P497, DOI 10.1038/nm.4082
   Li L, 2015, CELL REP, V10, P654, DOI 10.1016/j.celrep.2015.01.011
   Lynch CC, 2002, DIFFERENTIATION, V70, P561, DOI 10.1046/j.1432-0436.2002.700909.x
   NANNI P, 1983, CLIN EXP METASTAS, V1, P373, DOI 10.1007/BF00121199
   Nielsen BS, 2001, CANCER RES, V61, P7091
   Paek AR, 2017, BMB REP, V50, P621, DOI 10.5483/BMBRep.2017.50.12.177
   Pena C, 2013, CANCER RES, V73, P1287, DOI 10.1158/0008-5472.CAN-12-1875
   POLI V, 1994, EMBO J, V13, P1189, DOI 10.1002/j.1460-2075.1994.tb06368.x
   Quillard T, 2011, ARTERIOSCL THROM VAS, V31, P2464, DOI 10.1161/ATVBAHA.111.231563
   Rossi JF, 2010, BRIT J CANCER, V103, P1154, DOI 10.1038/sj.bjc.6605872
   Rovero S, 2000, J IMMUNOL, V165, P5133, DOI 10.4049/jimmunol.165.9.5133
   Sahai E, 2020, NAT REV CANCER, V20, P174, DOI 10.1038/s41568-019-0238-1
   Savino A, 2021, CANCERS, V13, P0, DOI 10.3390/cancers13133371
   Schrors B, 2020, FRONT ONCOL, V10, P0, DOI 10.3389/fonc.2020.01195
   Stuart T, 2019, CELL, V177, P1888, DOI 10.1016/j.cell.2019.05.031
   Tell RW, 2014, P NATL ACAD SCI USA, V111, P12787, DOI 10.1073/pnas.1404881111
   Teo Z, 2017, ONCOGENE, V36, P6408, DOI 10.1038/onc.2017.244
   Vallania F, 2009, P NATL ACAD SCI USA, V106, P5117, DOI 10.1073/pnas.0900473106
   Wang SW, 2014, INT J ONCOL, V44, P1032, DOI 10.3892/ijo.2014.2259
   Yang XG, 2016, CANCER RES, V76, P4124, DOI 10.1158/0008-5472.CAN-15-2973
   Yoshihara K, 2013, NAT COMMUN, V4, P0, DOI 10.1038/ncomms3612
   Yu HX, 2018, ARTERIOSCL THROM VAS, V38, P555, DOI 10.1161/ATVBAHA.117.310502
   Yu H, 2007, NAT REV IMMUNOL, V7, P41, DOI 10.1038/nri1995
   Yu H, 2009, NAT REV CANCER, V9, P798, DOI 10.1038/nrc2734
   ZHANG B, 2008, BMC CANCER, V8, P0
   Zhao FY, 2020, J CELL MOL MED, V24, P7686, DOI 10.1111/jcmm.15348
   Zheng X, 2016, CELL SIGNAL, V28, P1314, DOI 10.1016/j.cellsig.2016.06.009
NR 55
TC 19
Z9 19
U1 4
U2 9
PU SPRINGERNATURE
PI LONDON
PA CAMPUS, 4 CRINAN ST, LONDON, N1 9XW, ENGLAND
SN 0950-9232
EI 1476-5594
J9 ONCOGENE
JI Oncogene
PD MAR 4
PY 2022
VL 41
IS 10
BP 1456
EP 1467
DI 10.1038/s41388-021-02172-y
EA JAN 2022
PG 12
WC Biochemistry & Molecular Biology; Oncology; Cell Biology; Genetics & Heredity
SC Biochemistry & Molecular Biology; Oncology; Cell Biology; Genetics & Heredity
GA ZN2JO
UT WOS:000744825500001
PM 35042959
DA 2023-09-23
ER

PT J
AU Donelan, W
   Dominguez-Gutierrez, PR
   Kusmartsev, S
AF Donelan, William
   Dominguez-Gutierrez, Paul R.
   Kusmartsev, Sergei
TI Deregulated hyaluronan metabolism in the tumor microenvironment drives cancer inflammation and tumor-associated immune suppression
SO FRONTIERS IN IMMUNOLOGY
LA English
DT Review
DE tumor microenvironment; HYAL2; hyaluronan degradation; PD-L1; MDSC; tumor-associated macrophages; cancer inflammation; tumor-associated immune suppression
ID molecular-weight hyaluronan; chemokine gene-expression; stromal cells; myeloid cells; acid; cd44; oligosaccharides; fragments; receptor; macrophages
AB Hyaluronan (HA) is known to be a prominent component of the extracellular matrix in tumors, and many solid cancers are characterized by aberrant HA metabolism resulting in increased production in tumor tissue. HA has been implicated in regulating a variety of cellular functions in tumor cells and tumor-associated stromal cells, suggesting that altered HA metabolism can influence tumor growth and malignancy at multiple levels. Importantly, increased HA production in cancer is associated with enhanced HA degradation due to high levels of expression and activity of hyaluronidases (Hyal). Understanding the complex molecular and cellular mechanisms involved in abnormal HA metabolism and catabolism in solid cancers could have important implications for the design of future cancer therapeutic approaches. It appears that extensive crosstalk between immune cells and HA-enriched stroma contributes to tumor growth and progression in several ways. Specifically, the interaction of tumor-recruited Hyal2-expressing myeloid-derived suppressor cells (MDSCs) of bone marrow origin with HA-producing cancer-associated fibroblasts and epithelial tumor cells results in enhanced HA degradation and accumulation of small pro-inflammatory HA fragments, which further drives cancer-related inflammation. In addition, hyaluronan-enriched stroma supports the transition of tumor-recruited Hyal2(+)MDSCs to the PD-L1(+) tumor-associated macrophages leading to the formation of an immunosuppressive and tolerogenic tumor microenvironment. In this review, we aim to discuss the contribution of tumor-associated HA to cancer inflammation, angiogenesis, and tumor-associated immune suppression. We also highlight the recent findings related to the enhanced HA degradation in the tumor microenvironment.
C1 [Donelan, William; Dominguez-Gutierrez, Paul R.; Kusmartsev, Sergei] Univ Florida, Coll Med, Dept Urol, Gainesville, FL 32611 USA.
C3 State University System of Florida; University of Florida
RP Kusmartsev, S (通讯作者)，Univ Florida, Coll Med, Dept Urol, Gainesville, FL 32611 USA.
EM sakus61@ufl.edu
FU James and Ester King Biomedical Research Program, Florida Health Department [8JKO5, 1923]
CR Bourguignon LYW, 2011, CYTOSKELETON, V68, P671, DOI 10.1002/cm.20544
   Bracke KR, 2010, AM J RESP CELL MOL, V42, P753, DOI 10.1165/rcmb.2008-0424OC
   Brownfield DG, 2013, CURR BIOL, V23, P703, DOI 10.1016/j.cub.2013.03.032
   Campo GM, 2011, BBA-MOL BASIS DIS, V1812, P1170, DOI 10.1016/j.bbadis.2011.06.006
   Campo GM, 2010, BIOCHIMIE, V92, P204, DOI 10.1016/j.biochi.2009.10.006
   Chanmee T, 2016, CANCER LETT, V375, P20, DOI 10.1016/j.canlet.2016.02.031
   Csoka AB, 1999, GENOMICS, V60, P356, DOI 10.1006/geno.1999.5876
   Csoka AB, 2001, MATRIX BIOL, V20, P499, DOI 10.1016/S0945-053X(01)00172-X
   DAgostino A, 2017, CARBOHYD POLYM, V157, P21, DOI 10.1016/j.carbpol.2016.07.125
   Dominguez-Gutierrez PR, 2022, J IMMUNOL, V208, P2829, DOI 10.4049/jimmunol.2100026
   Fuchs K, 2013, CELL DEATH DIS, V4, P0, DOI 10.1038/cddis.2013.364
   Gabrilovich DI, 2012, NAT REV IMMUNOL, V12, P253, DOI 10.1038/nri3175
   Girish KS, 2007, LIFE SCI, V80, P1921, DOI 10.1016/j.lfs.2007.02.037
   Golshani R, 2007, INT J CANCER, V120, P1712, DOI 10.1002/ijc.22222
   Gutierrez PRD, 2021, CANCER RES, V81, P648, DOI 10.1158/0008-5472.CAN-20-1144
   Harada H, 2007, J BIOL CHEM, V282, P5597, DOI 10.1074/jbc.M608358200
   HodgeDufour J, 1997, J IMMUNOL, V159, P2492
   Horton MR, 2000, AM J PHYSIOL-LUNG C, V279, PL707, DOI 10.1152/ajplung.2000.279.4.L707
   Horton MR, 1999, J IMMUNOL, V162, P4171
   Horton MR, 1998, J IMMUNOL, V160, P3023
   Jiang DH, 2005, NAT MED, V11, P1173, DOI 10.1038/nm1315
   Jiang DH, 2011, PHYSIOL REV, V91, P221, DOI 10.1152/physrev.00052.2009
   Kalluri R, 2016, NAT REV CANCER, V16, P582, DOI 10.1038/nrc.2016.73
   KNUDSON W, 1993, P NATL ACAD SCI USA, V90, P4003, DOI 10.1073/pnas.90.9.4003
   Kobayashi N, 2010, CANCER RES, V70, P7073, DOI 10.1158/0008-5472.CAN-09-4687
   Koelzer VH, 2015, HUM PATHOL, V46, P1573, DOI 10.1016/j.humpath.2015.07.010
   Kraman M, 2010, SCIENCE, V330, P827, DOI 10.1126/science.1195300
   Kramer MW, 2011, CANCER-AM CANCER SOC, V117, P1197, DOI 10.1002/cncr.25565
   Kusmartsev S, 2022, J KIDNEY CANCER VHL, V9, P1, DOI 10.15586/jkcvhl.v9i2.208
   Kusmartsev S, 2021, FRONT IMMUNOL, V12, P0, DOI 10.3389/fimmu.2021.749605
   Lee BM, 2021, BIOMATER RES, V25, P0, DOI 10.1186/s40824-021-00228-4
   Li YJ, 2007, INT J CANCER, V120, P2557, DOI 10.1002/ijc.22550
   Lien HC, 2014, HISTOPATHOLOGY, V65, P328, DOI 10.1111/his.12390
   Liguori Manuela, 2011, CANCERS (BASEL), V3, P3740, DOI 10.3390/cancers3043740
   Lipponen P, 2001, EUR J CANCER, V37, P849, DOI 10.1016/S0959-8049(00)00448-2
   Liu MH, 2019, FRONT IMMUNOL, V10, P0, DOI 10.3389/fimmu.2019.00947
   Lokeshwar VB, 2002, CANCER-AM CANCER SOC, V95, P61, DOI 10.1002/cncr.10652
   Lokeshwar VB, 2000, J BIOL CHEM, V275, P27641
   Mantovani A, 2008, NATURE, V454, P436, DOI 10.1038/nature07205
   McKee CM, 1996, J CLIN INVEST, V98, P2403, DOI 10.1172/JCI119054
   Nagaoka A, 2015, J BIOL CHEM, V290, P30910, DOI 10.1074/jbc.M115.673566
   Okuda H, 2012, CANCER RES, V72, P537, DOI 10.1158/0008-5472.CAN-11-1678
   Ooki T, 2019, DEV CELL, V49, P590, DOI 10.1016/j.devcel.2019.04.018
   Passi A, 2019, FEBS J, V286, P2937, DOI 10.1111/febs.14847
   Posey JT, 2003, CANCER RES, V63, P2638
   Rayahin JE, 2015, ACS BIOMATER SCI ENG, V1, P481, DOI 10.1021/acsbiomaterials.5b00181
   Rizzardi AE, 2014, CANCER-AM CANCER SOC, V120, P1800, DOI 10.1002/cncr.28646
   Sahai E, 2020, NAT REV CANCER, V20, P174, DOI 10.1038/s41568-019-0238-1
   Schmaus A, 2014, BRIT J CANCER, V111, P559, DOI 10.1038/bjc.2014.332
   Schmaus A, 2014, CANCER METAST REV, V33, P1059, DOI 10.1007/s10555-014-9532-2
   Silva AL, 2021, ACS APPL BIO MATER, V4, P6023, DOI 10.1021/acsabm.1c00291
   Slevin M, 2007, MATRIX BIOL, V26, P58, DOI 10.1016/j.matbio.2006.08.261
   Slomiany MG, 2009, CLIN CANCER RES, V15, P7593, DOI 10.1158/1078-0432.CCR-09-2317
   Sokolowska M, 2014, J BIOL CHEM, V289, P4470, DOI 10.1074/jbc.M113.515106
   Stern R, 2004, EUR J CELL BIOL, V83, P317, DOI 10.1078/0171-9335-00392
   Stern R, 2003, GLYCOBIOLOGY, V13, P105R, DOI 10.1093/glycob/cwg112
   Stern R, 2008, SEMIN CANCER BIOL, V18, P275, DOI 10.1016/j.semcancer.2008.03.017
   Sugahara KN, 2003, J BIOL CHEM, V278, P32259, DOI 10.1074/jbc.M300347200
   Tahkola K, 2021, SCI REP-UK, V11, P0, DOI 10.1038/s41598-021-91796-x
   Taylor KR, 2004, J BIOL CHEM, V279, P17079, DOI 10.1074/jbc.M310859200
   Taylor KR, 2007, J BIOL CHEM, V282, P18265, DOI 10.1074/jbc.M606352200
   Termeer C, 2002, J EXP MED, V195, P99, DOI 10.1084/jem.20001858
   Termeer CC, 2000, J IMMUNOL, V165, P1863, DOI 10.4049/jimmunol.165.4.1863
   Tiainen S, 2015, HISTOPATHOLOGY, V66, P873, DOI 10.1111/his.12607
   Tian X, 2013, NATURE, V499, P346, DOI 10.1038/nature12234
   Tobisawa Y, 2021, J BIOL CHEM, V297, P0, DOI 10.1016/j.jbc.2021.101281
   Tolg C, 2021, BIOMOLECULES, V11, P0, DOI 10.3390/biom11111551
   Toole BP, 2004, NAT REV CANCER, V4, P528, DOI 10.1038/nrc1391
   Toole BP, 2008, SEMIN CANCER BIOL, V18, P244, DOI 10.1016/j.semcancer.2008.03.009
   Turley EA, 2002, J BIOL CHEM, V277, P4589, DOI 10.1074/jbc.R100038200
   Turley EA, 2016, CANCER RES, V76, P2507, DOI 10.1158/0008-5472.CAN-15-3114
   Turley SJ, 2015, NAT REV IMMUNOL, V15, P669, DOI 10.1038/nri3902
   Udabage L, 2005, EXP CELL RES, V310, P205, DOI 10.1016/j.yexcr.2005.07.026
   Wang C, 1998, CLIN CANCER RES, V4, P567
   WEST DC, 1985, SCIENCE, V228, P1324, DOI 10.1126/science.2408340
   Witschen PM, 2020, CANCERS, V12, P0, DOI 10.3390/cancers12051325
   Wu M, 2015, FASEB J, V29, P1290, DOI 10.1096/fj.14-259978
   Wu WP, 2020, MEDICINE, V99, P0, DOI 10.1097/MD.0000000000020438
   Xiang HD, 2020, CANCER IMMUNOL RES, V8, P436, DOI 10.1158/2326-6066.CIR-19-0507
   Yang JM, 2020, POLYM-KOREA, V44, P21, DOI 10.7317/pk.2020.44.1.21
NR 80
TC 10
Z9 10
U1 2
U2 12
PU FRONTIERS MEDIA SA
PI LAUSANNE
PA AVENUE DU TRIBUNAL FEDERAL 34, LAUSANNE, CH-1015, SWITZERLAND
SN 1664-3224
EI 
J9 FRONT IMMUNOL
JI Front. Immunol.
PD SEP 27
PY 2022
VL 13
IS 
BP 
EP 
DI 10.3389/fimmu.2022.971278
PG 10
WC Immunology
SC Immunology
GA 5S8IZ
UT WOS:000875427900001
PM 36238286
DA 2023-09-23
ER

PT J
AU De, P
   Aske, J
   Sulaiman, R
   Dey, N
AF De, Pradip
   Aske, Jennifer
   Sulaiman, Raed
   Dey, Nandini
TI Bete Noire of Chemotherapy and Targeted Therapy: CAF-Mediated Resistance
SO CANCERS
LA English
DT Article
DE cancer-associated fibroblasts; resistance; chemotherapy; targeted therapy
ID cancer-associated fibroblasts; tumor-stroma ratio; to-mesenchymal transition; carcinoma-associated fibroblasts; activation protein; independent predictor; antitumor immunity; prognostic-factor; dna methylation; stem-cells
AB Simple Summary Tumor cells struggle to survive following treatment. The struggle ends in either of two ways. The drug combination used for the treatment blocks the proliferation of tumor cells and initiates apoptosis of cells, which is a win for the patient, or tumor cells resist the effect of the drug combination used for the treatment and continue to evade the effect of anti-tumor drugs, which is a bete noire of therapy. Cancer-associated fibroblasts are the most abundant non-transformed element of the microenvironment in solid tumors. Tumor cells play a direct role in establishing the cancer-associated fibroblasts' population in its microenvironment. Since cancer-associated fibroblasts are activated by tumor cells, cancer-associated fibroblasts show unconditional servitude to tumor cells in their effort to resist treatment. Thus, cancer-associated fibroblasts, as the critical or indispensable component of resistance to the treatment, are one of the most logical targets within tumors that eventually progress despite therapy. We evaluate the participatory role of cancer-associated fibroblasts in the development of drug resistance in solid tumors. In the future, we will establish the specific mode of action of cancer-associated fibroblasts in solid tumors, paving the way for cancer-associated-fibroblast-inclusive personalized therapy. In tumor cells' struggle for survival following therapy, they resist treatment. Resistance to therapy is the outcome of well-planned, highly efficient adaptive strategies initiated and utilized by these transformed tumor cells. Cancer cells undergo several reprogramming events towards adapting this opportunistic behavior, leading them to gain specific survival advantages. The strategy involves changes within the transformed tumors cells as well as in their neighboring non-transformed extra-tumoral support system, the tumor microenvironment (TME). Cancer-Associated Fibroblasts (CAFs) are one of the components of the TME that is used by tumor cells to achieve resistance to therapy. CAFs are diverse in origin and are the most abundant non-transformed element of the microenvironment in solid tumors. Cells of an established tumor initially play a direct role in the establishment of the CAF population for its own microenvironment. Like their origin, CAFs are also diverse in their functions in catering to the pro-tumor microenvironment. Once instituted, CAFs interact in unison with both tumor cells and all other components of the TME towards the progression of the disease and the worst outcome. One of the many functions of CAFs in influencing the outcome of the disease is their participation in the development of resistance to treatment. CAFs resist therapy in solid tumors. A tumor-CAF relationship is initiated by tumor cells to exploit host stroma in favor of tumor progression. CAFs in concert with tumor cells and other components of the TME are abettors of resistance to treatment. Thus, this liaison between CAFs and tumor cells is a bete noire of therapy. Here, we portray a comprehensive picture of the modes and functions of CAFs in conjunction with their role in orchestrating the development of resistance to different chemotherapies and targeted therapies in solid tumors. We investigate the various functions of CAFs in various solid tumors in light of their dialogue with tumor cells and the two components of the TME, the immune component, and the vascular component. Acknowledgment of the irrefutable role of CAFs in the development of treatment resistance will impact our future strategies and ability to design improved therapies inclusive of CAFs. Finally, we discuss the future implications of this understanding from a therapeutic standpoint and in light of currently ongoing and completed CAF-based NIH clinical trials.
C1 [De, Pradip; Aske, Jennifer; Dey, Nandini] Avera Canc Inst, Translat Oncol Lab, Sioux Falls, SD 57105 USA.
   [Sulaiman, Raed] Avera McKennan Hosp, Dept Pathol, Sioux Falls, SD 57105 USA.
RP Dey, N (通讯作者)，Avera Canc Inst, Translat Oncol Lab, Sioux Falls, SD 57105 USA.
EM pradip.de@avera.org; jennifer.aske@avera.org; raed.sulaiman@plpath.org; nandini.dey@avera.org
FU Avera Research Institute, Sioux Falls, SD
CR Affo S, 2021, CANCER CELL, V39, P866, DOI 10.1016/j.ccell.2021.03.012
   Apicella M, 2018, CELL METAB, V28, P848, DOI 10.1016/j.cmet.2018.08.006
   Arnold JN, 2014, CANCER IMMUNOL RES, V2, P121, DOI 10.1158/2326-6066.CIR-13-0150
   Barrett RL, 2020, ELIFE, V9, P0, DOI 10.7554/eLife.57243
   Bellei B, 2021, BIOMEDICINES, V9, P0, DOI 10.3390/biomedicines9060597
   Bellei B, 2020, CANCERS, V12, P0, DOI 10.3390/cancers12113400
   Bertout JA, 2008, NAT REV CANCER, V8, P967, DOI 10.1038/nrc2540
   Bhattacharjee S, 2021, J CLIN INVEST, V131, P0, DOI 10.1172/JCI146987
   Biffi G, 2021, PHYSIOL REV, V101, P147, DOI 10.1152/physrev.00048.2019
   Biffi G, 2019, CANCER DISCOV, V9, P282, DOI 10.1158/2159-8290.CD-18-0710
   Brown TP, 2020, PHARMACOL THERAPEUT, V206, P0, DOI 10.1016/j.pharmthera.2019.107451
   Brunker P, 2016, MOL CANCER THER, V15, P946, DOI 10.1158/1535-7163.MCT-15-0647
   Capparelli C, 2015, J BIOL CHEM, V290, P24267, DOI 10.1074/jbc.M115.657270
   Cardenas H, 2014, EPIGENETICS-US, V9, P1461, DOI 10.4161/15592294.2014.971608
   Chakravarthy A, 2018, NAT COMMUN, V9, P0, DOI 10.1038/s41467-018-06654-8
   Chen XJ, 2021, MOL THER-NUCL ACIDS, V24, P113, DOI 10.1016/j.omtn.2020.11.003
   Chen XJ, 2020, J EXP CLIN CANC RES, V39, P0, DOI 10.1186/s13046-019-1507-2
   Chen XM, 2019, NAT REV DRUG DISCOV, V18, P99, DOI 10.1038/s41573-018-0004-1
   Costa A, 2018, CANCER CELL, V33, P463, DOI 10.1016/j.ccell.2018.01.011
   Costa A, 2014, SEMIN CANCER BIOL, V25, P23, DOI 10.1016/j.semcancer.2013.12.007
   Cruz-Bermudez A, 2019, FREE RADICAL BIO MED, V130, P163, DOI 10.1016/j.freeradbiomed.2018.10.450
   Darragh LB, 2019, FRONT IMMUNOL, V9, P0, DOI 10.3389/fimmu.2018.03154
   de Kruijf EM, 2011, BREAST CANCER RES TR, V125, P687, DOI 10.1007/s10549-010-0855-6
   De P, 2021, CANCERS, V13, P0, DOI 10.3390/cancers13205246
   Deng X, 2020, INT J CANCER, V146, P1700, DOI 10.1002/ijc.32608
   Diaz-Maroto NG, 2021, INT J MOL SCI, V22, P0, DOI 10.3390/ijms22094960
   Didier Meseure KDA, 2014, CANC PREV CURR RES, V1, P21, DOI 10.15406/jcpcr.2014.01.00006
   Domogauer JD, 2021, CELL COMMUN SIGNAL, V19, P0, DOI 10.1186/s12964-021-00711-4
   Dzobo K, 2020, OMICS, V24, P314, DOI 10.1089/omi.2020.0023
   Elyada E, 2019, CANCER DISCOV, V9, P1102, DOI 10.1158/2159-8290.CD-19-0094
   Espinosa I, 2014, MODERN PATHOL, V27, P631, DOI 10.1038/modpathol.2013.131
   Feig C, 2013, P NATL ACAD SCI USA, V110, P20212, DOI 10.1073/pnas.1320318110
   Fernandez-Nogueira P, 2020, CLIN CANCER RES, V26, P1432, DOI 10.1158/1078-0432.CCR-19-0353
   Flach EH, 2011, MOL PHARMACEUT, V8, P2039, DOI 10.1021/mp200421k
   Freeman P, 2020, CANCERS, V12, P0, DOI 10.3390/cancers12092687
   Ganguly D, 2020, CANCERS, V12, P0, DOI 10.3390/cancers12092652
   Gao Y, 2020, ADV SCI, V7, P0, DOI 10.1002/advs.202002518
   Giaccia AJ, 2010, CURR TOP MICROBIOL, V345, P31, DOI 10.1007/82_2010_73
   Gieniec KA, 2019, BRIT J CANCER, V121, P293, DOI 10.1038/s41416-019-0509-3
   Gong J, 2020, CELL DEATH DIS, V11, P0, DOI 10.1038/s41419-020-2434-z
   Gorchs L, 2021, CANCERS, V13, P0, DOI 10.3390/cancers13122995
   Gordillo CH, 2020, CANCERS, V12, P0, DOI 10.3390/cancers12020499
   Goulet CR, 2019, BMC CANCER, V19, P0, DOI 10.1186/s12885-019-5353-6
   Guardia C, 2021, CLIN CANCER RES, V27, P5096, DOI 10.1158/1078-0432.CCR-20-2915
   Guo H, 2019, CANCER CELL INT, V19, P0, DOI 10.1186/s12935-019-1051-3
   Guo J, 2020, MOL PHARMACEUT, V17, P1028, DOI 10.1021/acs.molpharmaceut.0c00014
   Ham IH, 2019, J ONCOL, V2019, P0, DOI 10.1155/2019/6270784
   Ham IH, 2019, MOL CANCER, V18, P0, DOI 10.1186/s12943-019-0972-8
   Hanley CJ, 2018, JNCI-J NATL CANCER I, V110, P0, DOI 10.1093/jnci/djx121
   Harrison L, 2004, ONCOLOGIST, V9, P31, DOI 10.1634/theoncologist.9-90005-31
   Hogdall D, 2018, TRENDS CANCER, V4, P239, DOI 10.1016/j.trecan.2018.01.007
   Hu HC, 2021, CANCER CELL, V39, P1531, DOI 10.1016/j.ccell.2021.09.003
   Hu JL, 2019, MOL CANCER, V18, P0, DOI 10.1186/s12943-019-1019-x
   Huang T, 2015, MOL THER-ONCOLYTICS, V2, P0, DOI 10.1038/mto.2015.3
   Huang TX, 2019, AM J CANCER RES, V9, P1889
   Ippolito L, 2019, ONCOGENE, V38, P5339, DOI 10.1038/s41388-019-0805-7
   Ishimoto T, 2017, GASTROENTEROLOGY, V153, P191, DOI 10.1053/j.gastro.2017.03.046
   Ji ZD, 2021, FRONT CELL DEV BIOL, V9, P0, DOI 10.3389/fcell.2021.684505
   Jung JG, 2021, ADV EXP MED BIOL, V1311, P205, DOI 10.1007/978-3-030-65768-0_15
   Kahounova Z, 2018, CYTOM PART A, V93A, P941, DOI 10.1002/cyto.a.23101
   Kanzaki R, 2020, CANCER SCI, V111, P2708, DOI 10.1111/cas.14537
   Kaps L, 2020, CELLS-BASEL, V9, P0, DOI 10.3390/cells9092027
   Kato T, 2018, CLIN CANCER RES, V24, P4820, DOI 10.1158/1078-0432.CCR-18-0205
   Katsube R, 2021, SCI REP-UK, V11, P0, DOI 10.1038/s41598-021-81465-4
   Keith B, 2007, CELL, V129, P465, DOI 10.1016/j.cell.2007.04.019
   Khan GJ, 2018, CURR DRUG TARGETS, V19, P1573, DOI 10.2174/1389450119666180219124439
   Kieffer Y, 2020, CANCER DISCOV, V10, P1330, DOI 10.1158/2159-8290.CD-19-1384
   Kinugasa Y, 2014, STEM CELLS, V32, P145, DOI 10.1002/stem.1556
   Konrad L, 2018, REPROD SCI, V25, P1106, DOI 10.1177/1933719117734319
   Koopmans T, 2018, COMMUN BIOL, V1, P0, DOI 10.1038/s42003-018-0180-x
   Koumas L, 2001, AM J PATHOL, V159, P925, DOI 10.1016/S0002-9440(10)61768-3
   Koustoulidou S, 2021, CANCERS, V13, P0, DOI 10.3390/cancers13051100
   Kraman M, 2010, SCIENCE, V330, P827, DOI 10.1126/science.1195300
   Krisnawan VE, 2020, CANCERS, V12, P0, DOI 10.3390/cancers12102916
   Kugeratski FG, 2019, SCI SIGNAL, V12, P0, DOI 10.1126/scisignal.aan8247
   Kugeratski FG, 2016, CANCER RES, V76, P0, DOI 10.1158/1538-7445.TME16-A34
   Laplagne C, 2019, INT J MOL SCI, V20, P0, DOI 10.3390/ijms20194719
   Leask A, 2020, SEMIN CELL DEV BIOL, V101, P111, DOI 10.1016/j.semcdb.2019.10.016
   Lee D, 2017, GASTRIC CANCER, V20, P591, DOI 10.1007/s10120-016-0669-2
   Lee E, 2016, NEOPLASIA, V18, P553, DOI 10.1016/j.neo.2016.07.007
   Lee J, 2005, CANCER RES, V65, P11156, DOI 10.1158/0008-5472.CAN-05-2805
   Leung CS, 2018, J CLIN INVEST, V128, P589, DOI 10.1172/JCI95200
   Li BR, 2021, ONCOGENE, V40, P4686, DOI 10.1038/s41388-021-01870-x
   Lindner T, 2019, EJNMMI RADIOPHARM CH, V4, P0, DOI 10.1186/s41181-019-0069-0
   Lisanti MP, 2013, CELL CYCLE, V12, P2723, DOI 10.4161/cc.25695
   Liu JY, 2021, CELL MOL GASTROENTER, V11, P407, DOI 10.1016/j.jcmgh.2020.09.003
   Liu JQ, 2012, P NATL ACAD SCI USA, V109, P16618, DOI 10.1073/pnas.1117610109
   Liu TY, 2022, CANCER RES, V82, P419, DOI 10.1158/0008-5472.CAN-21-0614
   Liu TY, 2019, J HEMATOL ONCOL, V12, P0, DOI 10.1186/s13045-019-0770-1
   Lo A, 2015, CANCER RES, V75, P2800, DOI 10.1158/0008-5472.CAN-14-3041
   Long XB, 2019, CELL DEATH DIS, V10, P0, DOI 10.1038/s41419-019-1581-6
   Lotti F, 2013, J EXP MED, V210, P2851, DOI 10.1084/jem.20131195
   Lv Z, 2015, SURGERY, V158, P142, DOI 10.1016/j.surg.2015.02.013
   Ma J, 2019, CANCER RES TREAT, V51, P194, DOI 10.4143/crt.2018.031
   Mariathasan S, 2018, NATURE, V554, P544, DOI 10.1038/nature25501
   Martinez-Outschoorn UE, 2014, SEMIN CANCER BIOL, V25, P47, DOI 10.1016/j.semcancer.2014.01.005
   Masamune A, 2008, AM J PHYSIOL-GASTR L, V295, PG709, DOI 10.1152/ajpgi.90356.2008
   Masuda T, 2019, J CELL MOL MED, V23, P2984, DOI 10.1111/jcmm.14205
   McCarthy JB, 2018, FRONT CELL DEV BIOL, V6, P0, DOI 10.3389/fcell.2018.00048
   Mertens JC, 2013, CANCER RES, V73, P897, DOI 10.1158/0008-5472.CAN-12-2130
   Mesker WE, 2007, CELL ONCOL, V29, P387
   Micke P, 2021, EBIOMEDICINE, V65, P0, DOI 10.1016/j.ebiom.2021.103269
   Miyazaki Y, 2020, FEBS OPEN BIO, V10, P2268, DOI 10.1002/2211-5463.12976
   Monteran L, 2019, FRONT IMMUNOL, V10, P0, DOI 10.3389/fimmu.2019.01835
   Mosa MH, 2020, CANCER RES, V80, P5569, DOI 10.1158/0008-5472.CAN-20-0263
   Motoyama AB, 2002, CANCER RES, V62, P3151
   Najafi M, 2019, J CELL BIOCHEM, V120, P2782, DOI 10.1002/jcb.27681
   Nicolas-Boluda A, 2020, ACS NANO, V14, P5738, DOI 10.1021/acsnano.0c00417
   Nissen NI, 2019, J EXP CLIN CANC RES, V38, P0, DOI 10.1186/s13046-019-1110-6
   Nurmik M, 2020, INT J CANCER, V146, P895, DOI 10.1002/ijc.32193
   Ostermann E, 2008, CLIN CANCER RES, V14, P4584, DOI 10.1158/1078-0432.CCR-07-5211
   Pan XY, 2021, J HEMATOL ONCOL, V14, P0, DOI 10.1186/s13045-021-01203-1
   Panayiotou H, 2015, BMC CANCER, V15, P0, DOI 10.1186/s12885-015-1981-7
   Park D, 2020, CELL, V181, P486, DOI 10.1016/j.cell.2020.03.013
   Pavlides S, 2009, CELL CYCLE, V8, P3984, DOI 10.4161/cc.8.23.10238
   Phillips GDL, 2014, CLIN CANCER RES, V20, P456, DOI 10.1158/1078-0432.CCR-13-0358
   Pistore C, 2017, ONCOGENE, V36, P5551, DOI 10.1038/onc.2017.159
   Pradip D, 2021, INT J MOL SCI, V22, P0, DOI 10.3390/ijms22179121
   Pure E, 2018, ONCOGENE, V37, P4343, DOI 10.1038/s41388-018-0275-3
   Pure E, 2016, CANCER IMMUNOL RES, V4, P269, DOI 10.1158/2326-6066.CIR-16-0011
   Qin X, 2019, GENOME BIOL, V20, P0, DOI 10.1186/s13059-018-1604-0
   Ragunathan K, 2020, INT J MOL SCI, V21, P0, DOI 10.3390/ijms21228635
   Ruocco MR, 2018, CURR MED CHEM, V25, P3414, DOI 10.2174/0929867325666180309120746
   Sandoval P, 2013, J PATHOL, V231, P517, DOI 10.1002/path.4281
   Scott AM, 2003, CLIN CANCER RES, V9, P1639
   Simon MC, 2010, DIVERSE EFFECTS HYPO, V345, P0
   Sirica AE, 2012, NAT REV GASTRO HEPAT, V9, P44, DOI 10.1038/nrgastro.2011.222
   Sonnenblick A, 2020, INT J CANCER, V147, P266, DOI 10.1002/ijc.32859
   Steele NG, 2021, CLIN CANCER RES, V27, P2023, DOI 10.1158/1078-0432.CCR-20-3715
   Su SC, 2018, CELL, V172, P841, DOI 10.1016/j.cell.2018.01.009
   Sun Y, 2016, ONCOGENE, V35, P4321, DOI 10.1038/onc.2015.494
   Sun Y, 2012, NAT MED, V18, P1359, DOI 10.1038/nm.2890
   Sunami Y, 2021, CANCERS, V13, P0, DOI 10.3390/cancers13040697
   Suzuki E, 2019, PATHOL INT, V69, P472, DOI 10.1111/pin.12838
   Tran LL, 2021, STEM CELLS, V39, P1766, DOI 10.1002/stem.3455
   Truffi M, 2019, INT J MOL SCI, V20, P0, DOI 10.3390/ijms20061263
   Uchihara T, 2020, CANCER RES, V80, P3222, DOI 10.1158/0008-5472.CAN-19-3803
   Vaish U, 2021, INT J MOL SCI, V22, P0, DOI 10.3390/ijms222413408
   Valcz G, 2020, CANCERS, V12, P0, DOI 10.3390/cancers12082324
   Vaquero J, 2020, CURR OPIN GASTROEN, V36, P63, DOI 10.1097/MOG.0000000000000609
   Vukovic V, 1997, BRIT J CANCER, V75, P1167, DOI 10.1038/bjc.1997.201
   Wang K, 2012, J THORAC ONCOL, V7, P1457, DOI 10.1097/JTO.0b013e318260dfe8
   Wang LCS, 2014, CANCER IMMUNOL RES, V2, P154, DOI 10.1158/2326-6066.CIR-13-0027
   Wang LM, 2019, CANCER SCI, V110, P1609, DOI 10.1111/cas.13998
   Watanabe S, 2019, CANCER MED-US, V8, P1258, DOI 10.1002/cam4.1995
   Wei LS, 2021, CELL DEATH DIS, V12, P0, DOI 10.1038/s41419-021-03420-5
   WELT S, 1994, J CLIN ONCOL, V12, P1193, DOI 10.1200/JCO.1994.12.6.1193
   Whitaker-Menezes D, 2011, CELL CYCLE, V10, P1772, DOI 10.4161/cc.10.11.15659
   Wu YH, 2013, GUT, V62, P1100, DOI 10.1136/gutjnl-2011-301373
   Xia WL, 2013, BREAST CANCER RES, V15, P0, DOI 10.1186/bcr3480
   Yang XG, 2016, CANCER RES, V76, P4124, DOI 10.1158/0008-5472.CAN-15-2973
   Yoshida GJ, 2020, J EXP CLIN CANC RES, V39, P0, DOI 10.1186/s13046-020-01611-0
   Yoshida GJ, 2015, J EXP CLIN CANC RES, V34, P0, DOI 10.1186/s13046-015-0221-y
   Yu LB, 2020, CELL MOL BIOL, V66, P36, DOI 10.14715/cmb/2020.66.2.5
   Yu Y, 2014, BRIT J CANCER, V110, P724, DOI 10.1038/bjc.2013.768
   Zeltz C, 2019, CANCERS, V11, P0, DOI 10.3390/cancers11060765
   Zhai J, 2019, CANCER LETT, V454, P37, DOI 10.1016/j.canlet.2019.04.002
   Zhang HY, 2020, MOL CANCER, V19, P0, DOI 10.1186/s12943-020-01168-8
   Zhang HF, 2019, CLIN CANCER RES, V25, P1989, DOI 10.1158/1078-0432.CCR-18-0773
   Zhang TH, 2015, INT J CLIN EXP PATHO, V8, P11348
   Zhang Y, 2016, ONCOTARGET, V7, P23282, DOI 10.18632/oncotarget.7818
   Zhang YA, 2011, CANCER LETT, V303, P47, DOI 10.1016/j.canlet.2011.01.011
   Zhang YS, 2021, BIOACT MATER, V6, P326, DOI 10.1016/j.bioactmat.2020.08.009
   Zhang ZD, 2020, CANCER CELL, V38, P279, DOI 10.1016/j.ccell.2020.06.005
   Zhang ZW, 2016, J EXP CLIN CANC RES, V35, P0, DOI 10.1186/s13046-016-0458-0
   Zhuravlev F, 2021, CURR RADIOPHARM, V14, P374, DOI 10.2174/1874471013666201224114148
   Ziani L, 2021, ONCOIMMUNOLOGY, V10, P0, DOI 10.1080/2162402X.2021.1950953
NR 167
TC 7
Z9 7
U1 0
U2 7
PU MDPI
PI BASEL
PA ST ALBAN-ANLAGE 66, CH-4052 BASEL, SWITZERLAND
SN 
EI 2072-6694
J9 CANCERS
JI Cancers
PD MAR 15
PY 2022
VL 14
IS 6
BP 
EP 
DI 10.3390/cancers14061519
PG 31
WC Oncology
SC Oncology
GA 0D5TJ
UT WOS:000776057400001
PM 35326670
DA 2023-09-23
ER

PT J
AU Harryvan, TJ
   Golo, M
   Dam, N
   Schoonderwoerd, MJA
   Farshadi, EA
   Hornsveld, M
   Hoeben, RC
   Hawinkels, LJAC
   Kemp, V
AF Harryvan, Tom J.
   Golo, Matteo
   Dam, Nicole
   Schoonderwoerd, Mark J. A.
   Farshadi, Elham Aida
   Hornsveld, Marten
   Hoeben, Rob C.
   Hawinkels, Lukas J. A. C.
   Kemp, Vera
TI Gastrointestinal cancer-associated fibroblasts expressing Junctional Adhesion Molecule-A are amenable to infection by oncolytic reovirus
SO CANCER GENE THERAPY
LA English
DT Article
ID mixed lineage kinase; jam-a; tumor microenvironment; domain-like; cells; downstream; receptor; virus; pathway
AB Gastrointestinal (GI) cancers are characterized by extensive tumor stroma that both promotes tumor progression and acts as a physical barrier for adjacent tumor cells, limiting the effect of current treatment modalities. Oncolytic virotherapy is currently investigated in clinical trials as a novel therapeutic agent for different malignancies of the GI tract, but it is largely unknown whether these viruses can also target the tumor stroma. Here, we investigated the tropism of two commonly studied OVs, adenovirus and reovirus, towards primary GI fibroblasts from human oesophageal, gastric, duodenal and pancreatic carcinomas (N = 36). GI fibroblasts were susceptible to type 3 Dearing (T3D) strain R124 and bioselected mutant reovirus (jin-3) infection but not oncolytic adenovirus (Ad5-Delta 24). Efficient infection and apoptosis of human and mouse GI cancer-derived fibroblasts by these reoviruses was partially dependent on the expression of the reovirus entry receptor, Junctional Adhesion Molecule-A (JAM-A). Moreover, human GI cancer organoid-fibroblast co-cultures showed higher overall infectivity when containing JAM-A expressing fibroblasts as compared to JAM-A negative fibroblasts, indicating a potential role of JAM-A expressing fibroblasts for viral dissemination. We further show that JAM-A is not only necessary for efficient reovirus infection of fibroblasts but also partially mediates reovirus-induced apoptosis, dependent on signaling through the C-terminal PDZ-domain of JAM-A. Altogether, our data show the presence of JAM-A expressing fibroblasts in both human and murine GI cancers that are amenable to infection and induction of apoptosis by reovirus, extending the potential anti-cancer actions of reovirus with stromal targeting.
C1 [Harryvan, Tom J.; Golo, Matteo; Dam, Nicole; Schoonderwoerd, Mark J. A.; Hornsveld, Marten; Hawinkels, Lukas J. A. C.] Leiden Univ, Med Ctr, Dept Gastroenterol & Hepatol, Leiden, Netherlands.
   [Golo, Matteo; Dam, Nicole; Hornsveld, Marten; Hoeben, Rob C.; Kemp, Vera] Leiden Univ, Med Ctr, Dept Cell & Chem Biol, Leiden, Netherlands.
   [Farshadi, Elham Aida] Erasmus MC, Dept Pulm Med, Rotterdam, Netherlands.
C3 Leiden University - Excl LUMC; Leiden University; Leiden University Medical Center (LUMC); Leiden University; Leiden University Medical Center (LUMC); Leiden University - Excl LUMC; Erasmus University Rotterdam; Erasmus MC
RP Kemp, V (通讯作者)，Leiden Univ, Med Ctr, Dept Cell & Chem Biol, Leiden, Netherlands.
EM v.kemp@lumc.nl
FU Leiden University Medical Center; Dutch Research Council (NWO-talent program Veni, ZonMw); Foundation "Overleven met Alvleesklierkanker", Utrecht, Netherlands [SOAK 21.02]
CR Barton ES, 2001, CELL, V104, P441, DOI 10.1016/S0092-8674(01)00231-8
   Batista S, 2019, J ONCOL, V2019, P0, DOI 10.1155/2019/6240505
   Berger AK, 2017, J VIROL, V91, P0, DOI 10.1128/JVI.02404-16
   Corada M, 2005, P NATL ACAD SCI USA, V102, P10634, DOI 10.1073/pnas.0500147102
   Danthi P, 2006, J VIROL, V80, P1261, DOI 10.1128/JVI.80.3.1261-1270.2006
   Danthi P, 2016, ANNU REV VIROL, V3, P533, DOI 10.1146/annurev-virology-110615-042435
   de Sostoa J, 2019, J IMMUNOTHER CANCER, V7, P0, DOI 10.1186/s40425-019-0505-4
   Dull T, 1998, J VIROL, V72, P8463, DOI 10.1128/JVI.72.11.8463-8471.1998
   Everts A, 2020, BIOMEDICINES, V8, P0, DOI 10.3390/biomedicines8110474
   Freedman JD, 2018, CANCER RES, V78, P6852, DOI 10.1158/0008-5472.CAN-18-1750
   Froeling FEM, 2009, AM J PATHOL, V175, P636, DOI 10.2353/ajpath.2009.090131
   Fueyo J, 2000, ONCOGENE, V19, P2, DOI 10.1038/sj.onc.1203251
   Harryvan T J, 2022, GASTRO HEP ADV, V1, P678, DOI 10.1016/j.gastha.2022.04.019
   Hartmann C, 2020, BBA-BIOMEMBRANES, V1862, P0, DOI 10.1016/j.bbamem.2020.183299
   Ilkow CS, 2015, NAT MED, V21, P530, DOI 10.1038/nm.3848
   Jhawar SR, 2017, FRONT ONCOL, V7, P0, DOI 10.3389/fonc.2017.00202
   Jing YQ, 2017, MOL CANCER RES, V15, P1410, DOI 10.1158/1541-7786.MCR-17-0016
   Jose A, 2014, J CONTROL RELEASE, V192, P148, DOI 10.1016/j.jconrel.2014.07.008
   Kaufman HL, 2015, NAT REV DRUG DISCOV, V14, P642, DOI 10.1038/nrd4663
   Kemp V, 2019, CANCER GENE THER, V26, P268, DOI 10.1038/s41417-018-0063-9
   Kirchner E, 2008, PLOS PATHOG, V4, P0, DOI 10.1371/journal.ppat.1000235
   Kurisu N, 2021, INT J PHARMACEUT, V610, P0, DOI 10.1016/j.ijpharm.2021.121269
   Laible Mark, 2009, J VIS EXP, V0, P0, DOI DOI 10.3791/1135
   Langers AMJ, 2012, BRIT J CANCER, V106, P1495, DOI 10.1038/bjc.2012.80
   Macedo N, 2020, J IMMUNOTHER CANCER, V8, P0, DOI 10.1136/jitc-2020-001486
   Maginnis MS, 2006, J VIROL, V80, P2760, DOI 10.1128/JVI.80.6.2760-2770.2006
   McSherry EA, 2009, INT J CANCER, V125, P1343, DOI 10.1002/ijc.24498
   Mijatovic-Rustempasic S, 2013, J CLIN MICROBIOL, V51, P3047, DOI 10.1128/JCM.01192-13
   Morris AP, 2006, CELL COMMUN ADHES, V13, P233, DOI 10.1080/15419060600877978
   Puig-Saus C, 2014, CANCER GENE THER, V21, P68, DOI 10.1038/cgt.2013.85
   Rasanen K, 2010, EXP CELL RES, V316, P2713, DOI 10.1016/j.yexcr.2010.04.032
   Sahai E, 2020, NAT REV CANCER, V20, P174, DOI 10.1038/s41568-019-0238-1
   Sanjana NE, 2014, NAT METHODS, V11, P783, DOI 10.1038/nmeth.3047
   Schmitt MMN, 2014, CIRCULATION, V129, P66, DOI 10.1161/CIRCULATIONAHA.113.004149
   Schoonderwoerd MJA, 2021, ONCOTARGETS THER, V14, P5205, DOI 10.2147/OTT.S322276
   Severson EA, 2009, CURR OPIN CELL BIOL, V21, P701, DOI 10.1016/j.ceb.2009.06.005
   Strong JE, 1998, EMBO J, V17, P3351, DOI 10.1093/emboj/17.12.3351
   Sun LM, 2012, CELL, V148, P213, DOI 10.1016/j.cell.2011.11.031
   van den Wollenberg DJM, 2008, GENE THER, V15, P1567, DOI 10.1038/gt.2008.118
   van den Wollenberg DJM, 2012, PLOS ONE, V7, P0, DOI 10.1371/journal.pone.0048064
   VIRGIN HW, 1991, J VIROL, V65, P6772, DOI 10.1128/JVI.65.12.6772-6781.1991
   WHYTE P, 1989, CELL, V56, P67, DOI 10.1016/0092-8674(89)90984-7
   Woodfin A, 2007, BLOOD, V110, P1848, DOI 10.1182/blood-2006-09-047431
   Yokoda R, 2018, ONCOLYTIC VIROTHER, V7, P13, DOI 10.2147/OV.S161397
   Zhang M, 2013, PLOS ONE, V8, P0, DOI 10.1371/journal.pone.0079173
   Zhao J, 2012, P NATL ACAD SCI USA, V109, P5322, DOI 10.1073/pnas.1200012109
NR 46
TC 2
Z9 2
U1 1
U2 2
PU SPRINGERNATURE
PI LONDON
PA CAMPUS, 4 CRINAN ST, LONDON, N1 9XW, ENGLAND
SN 0929-1903
EI 1476-5500
J9 CANCER GENE THER
JI Cancer Gene Ther.
PD DEC 15
PY 2022
VL 29
IS 12
BP 1918
EP 1929
DI 10.1038/s41417-022-00507-9
EA JUL 2022
PG 12
WC Biotechnology & Applied Microbiology; Oncology; Genetics & Heredity; Medicine, Research & Experimental
SC Biotechnology & Applied Microbiology; Oncology; Genetics & Heredity; Research & Experimental Medicine
GA I3EI0
UT WOS:000829985700002
PM 35869278
DA 2023-09-23
ER

PT J
AU Zheng, ZL
   Duan, AL
   Dai, R
   Li, Y
   Chen, XJ
   Qin, YF
   Ren, SL
   Li, R
   Cheng, Z
   Zhang, RP
AF Zheng, Ziliang
   Duan, Ailin
   Dai, Rong
   Li, Yao
   Chen, Xuejiao
   Qin, YuFei
   Ren, Shilei
   Li, Ran
   Cheng, Zhen
   Zhang, Ruiping
TI A "Dual-Source, Dual-Activation" Strategy for an NIR-II Window Theranostic Nanosystem Enabling Optimal Photothermal-Ion Combination Therapy
SO SMALL
LA English
DT Article
DE activatable fluorescence imaging; dual-modal imaging; photothermal-ion combination therapy; ratiometric photoacoustic imaging; second near-infrared window
ID nanomaterials; fluorophores; design
AB The activatable imaging technique in the second near-infrared window (NIR-II) utilizes the stimulation of cancer-associated biomarkers for specific imaging to guide precise NIR-II photothermal therapy. However, most activatable nanoprobes with single-source stimulation are insufficient in providing comprehensive information regarding the tumor, severely restricting the therapeutic optimization, especially in NIR-II photothermal therapy (PTT)-based combination therapy. Herein, a "dual-source, dual-activation" strategy-based multifunctional nanosystem, PPAC, is reported as a promising tool for activatable NIR-II fluorescence (FL)/ratiometric photoacoustic (PA) imaging-guided "localization-timing" photothermal-ion therapy (PTIT). A fibroblast activation protein (FAP)-responsive peptide to modify the surface of Pd nanosheets with excellent NIR-II absorption ability can efficiently cross-link BSA-CQ4T to realize NIR-II FL quenching, followed by the loading of Ag to construct the PPAC. Triggered by the specific cleavage with FAP on the perivascular cancer-associated fibroblasts (first source), the PPAC can correspondingly release BSA-CQ4T for rapid fluorescence recovery. The nanosystems are subsequently taken up by tumor cells, where the overexpressed H2O2 (second source) promotes the oxidation of Ag shell to Ag+, and further leads the real-time ratiometric PA signals (Ag-PA660/Pd-PA1050) that can monitor the Ag+ ions-related production efficiency and therapeutic performance. Intelligent integration of dual-modality imaging information can comprehensively provide the right time-point and site-specificity for selective NIR-II PTT.
C1 [Zheng, Ziliang; Duan, Ailin; Dai, Rong; Chen, Xuejiao; Qin, YuFei; Li, Ran] Shanxi Med Univ, Sch & Hosp Stomatol, Dept Prevent Dent, Taiyuan 030001, Peoples R China.
   [Zheng, Ziliang; Li, Yao; Zhang, Ruiping] Third Hosp Shanxi Med Univ, Shanxi Bethune Hosp, Shanxi Acad Med Sci, Tongji Shanxi Hosp,Dept Radiol, Taiyuan 030032, Peoples R China.
   [Ren, Shilei] North Univ China, Sch Informat & Commun Engn, Informat & Commun Engn, Taiyuan 030051, Peoples R China.
   [Cheng, Zhen] Stanford Univ, Mol Imaging Program Stanford MIPS, BioX Program, Stanford, CA 94305 USA.
   [Cheng, Zhen] Stanford Univ, Canary Ctr Stanford Canc Early Detect, Dept Radiol, Stanford, CA 94305 USA.
C3 Shanxi Medical University; Shanxi Medical University; North University of China; Stanford University; Stanford University
RP Li, R (通讯作者)，Shanxi Med Univ, Sch & Hosp Stomatol, Dept Prevent Dent, Taiyuan 030001, Peoples R China.; Zhang, RP (通讯作者)，Third Hosp Shanxi Med Univ, Shanxi Bethune Hosp, Shanxi Acad Med Sci, Tongji Shanxi Hosp,Dept Radiol, Taiyuan 030032, Peoples R China.; Cheng, Z (通讯作者)，Stanford Univ, Mol Imaging Program Stanford MIPS, BioX Program, Stanford, CA 94305 USA.; Cheng, Z (通讯作者)，Stanford Univ, Canary Ctr Stanford Canc Early Detect, Dept Radiol, Stanford, CA 94305 USA.
EM lraner@163.com; zcheng@stanford.edu; zzlsxty@126.com
FU National Natural Science Foundation of China [82102124, 82071987, 81771907, 81802440, 8210072688]; Science and technology innovation team project of Shanxi Province [201705D131026]; Engineering Technology Research Center of Shanxi Province [201805D121008]; Scientific and technological achievements transformation project of Shanxi Province [201704D131006]; Laboratory Construction Project of Shanxi Province; Projects for Local Science and Technology Development Guided by the Central Committee [YDZX20191400002537]; Shanxi Scholarship Council of China [2020-177]; Fund Program for the Scientific Activities of Selected Returned Overseas Professionals in Shanxi Province [20200006]; Four Batches of Scientific Research Projects of Shanxi Provincial Health Commission [2020TD11, 2020SYS15, 2020XM10]; Shanxi Nanobiomedical Engineering Research Center, Scientific and Technological Innovation Programs of Higher Education Institutions in Shanxi [2019L0415]; Shanxi Province Science Foundation for Youths [201801D221400, 201901D211343]
CR Algar WR, 2019, NAT METHODS, V16, P815, DOI 10.1038/s41592-019-0530-8
   Chen SY, 2021, SMALL, V17, P0, DOI 10.1002/smll.202100243
   Chen T, 2020, NANO RES, V13, P3268, DOI 10.1007/s12274-020-3000-9
   Dai YN, 2021, SMALL, V17, P0, DOI 10.1002/smll.202102527
   Doughty ACV, 2019, MATERIALS, V12, P0, DOI 10.3390/ma12050779
   Fan LJ, 2009, COORDIN CHEM REV, V253, P410, DOI 10.1016/j.ccr.2008.03.008
   Fernandes N, 2020, BIOMATER SCI-UK, V8, P2990, DOI 10.1039/d0bm00222d
   Guo B, 2019, ADV MATER, V31, P0, DOI 10.1002/adma.201902504
   Guo B, 2018, ADV MATER, V30, P0, DOI 10.1002/adma.201802591
   He SQ, 2018, CHEM SOC REV, V47, P4258, DOI 10.1039/c8cs00234g
   Houthuijzen JM, 2018, CANCER METAST REV, V37, P577, DOI 10.1007/s10555-018-9768-3
   Huang JG, 2020, ANGEW CHEM INT EDIT, V59, P11717, DOI 10.1002/anie.202001783
   Jung HS, 2018, CHEM SOC REV, V47, P2280, DOI 10.1039/c7cs00522a
   Lee DE, 2012, CHEM SOC REV, V41, P2656, DOI 10.1039/c2cs15261d
   Li HD, 2018, BIOMATERIALS, V179, P1, DOI 10.1016/j.biomaterials.2018.06.028
   Li JB, 2012, BIOCONJUGATE CHEM, V23, P1704, DOI 10.1021/bc300278r
   Li Y, 2020, CHEM SCI, V11, P2621, DOI 10.1039/c9sc06567a
   Liu S, 2020, ANGEW CHEM INT EDIT, V59, P5890, DOI 10.1002/anie.201911477
   Liu YC, 2020, THERANOSTICS, V10, P10057, DOI 10.7150/thno.45990
   Lucero MY, 2021, J AM CHEM SOC, V143, P7196, DOI 10.1021/jacs.1c03004
   Melamed JR, 2015, ACS NANO, V9, P6, DOI 10.1021/acsnano.5b00021
   Shinn J, 2021, ARCH PHARM RES, V44, P165, DOI 10.1007/s12272-021-01313-x
   Sun D, 2020, ACS NANO, V14, P2063, DOI 10.1021/acsnano.9b08667
   Sun PF, 2022, BIOMATERIALS, V280, P0, DOI 10.1016/j.biomaterials.2021.121319
   Tang YF, 2018, ADV MATER, V30, P0, DOI 10.1002/adma.201801140
   Teng KX, 2020, CHEM SCI, V11, P9703, DOI 10.1039/d0sc01122c
   Upputuri PK, 2020, WIRES NANOMED NANOBI, V12, P0, DOI 10.1002/wnan.1618
   Wang LY, 2018, ADV HEALTHC MATER, V7, P0, DOI 10.1002/adhm.201701156
   Xu JT, 2019, NANOSCALE, V11, P17535, DOI 10.1039/c9nr06450h
   Ye JM, 2020, ADV FUNCT MATER, V30, P0, DOI 10.1002/adfm.202001771
   Zhang PS, 2022, NANO TODAY, V42, P0, DOI 10.1016/j.nantod.2021.101335
   Zhang SP, 2022, ANGEW CHEM INT EDIT, V61, P0, DOI 10.1002/anie.202107076
   Zhang WS, 2020, BIOMATERIALS, V243, P0, DOI 10.1016/j.biomaterials.2020.119934
   Zhang YF, 2020, NANO TODAY, V35, P0, DOI 10.1016/j.nantod.2020.100987
   Zheng ZL, 2021, SMALL, V17, P0
   Zheng ZL, 2021, SMALL, V17, P0, DOI 10.1002/smll.202103252
   Zheng ZL, 2020, ACS APPL MATER INTER, V12, P54356, DOI 10.1021/acsami.0c14855
   Zhou CY, 2021, ADV MATER, V33, P0, DOI 10.1002/adma.202006532
NR 38
TC 5
Z9 5
U1 21
U2 81
PU WILEY-V C H VERLAG GMBH
PI WEINHEIM
PA POSTFACH 101161, 69451 WEINHEIM, GERMANY
SN 1613-6810
EI 1613-6829
J9 SMALL
JI Small
PD JUL 15
PY 2022
VL 18
IS 27
BP 
EP 
DI 10.1002/smll.202201179
EA JUN 2022
PG 11
WC Chemistry, Multidisciplinary; Chemistry, Physical; Nanoscience & Nanotechnology; Materials Science, Multidisciplinary; Physics, Applied; Physics, Condensed Matter
SC Chemistry; Science & Technology - Other Topics; Materials Science; Physics
GA 2S0IL
UT WOS:000806253700001
PM 35665998
DA 2023-09-23
ER

PT J
AU Vallejo-Armenta, P
   Ferro-Flores, G
   Santos-Cuevas, C
   Garcia-Perez, FO
   Casanova-Trivino, P
   Sandoval-Bonilla, B
   Ocampo-Garcia, B
   Azorin-Vega, E
   Luna-Gutierrez, M
AF Vallejo-Armenta, Paola
   Ferro-Flores, Guillermina
   Santos-Cuevas, Clara
   Osvaldo Garcia-Perez, Francisco
   Casanova-Trivino, Pamela
   Sandoval-Bonilla, Bayron
   Ocampo-Garcia, Blanca
   Azorin-Vega, Erika
   Luna-Gutierrez, Myrna
TI [Tc-99m]Tc-iFAP/SPECT Tumor Stroma Imaging: Acquisition and Analysis of Clinical Images in Six Different Cancer Entities
SO PHARMACEUTICALS
LA English
DT Article
DE FAP; Tc-99m-FAP inhibitor; Tc-99m-labeled iFAP; tumor microenvironment; SPECT
AB Fibroblast activation protein (FAP) is highly expressed on the cancer-associated fibroblasts (CAF) of the tumor stroma. Recently, we reported the preclinical evaluation and clinical biokinetics of a novel Tc-99m-labeled FAP inhibitor radioligand ([Tc-99m]Tc-iFAP). This research aimed to evaluate [Tc-99m]Tc-iFAP for the tumor stroma imaging of six different cancerous entities and analyze them from the perspective of stromal heterogeneity [Tc-99m]Tc-iFAP was prepared from freeze-dried kits with a radiochemical purity of 98 +/- 1%. The study included thirty-two patients diagnosed with glioma (n = 5); adrenal cortex neuroendocrine tumor (n = 1); and breast (n = 21), lung (n = 2), colorectal (n = 1) and cervical (n = 3) cancer. Patients with glioma had been evaluated with a previous cranial MRI scan and the rest of the patients had been involved in a [F-18]FDG PET/CT study. All oncological diagnoses were corroborated histopathologically. The patients underwent SPECT/CT brain imaging (glioma) or thoracoabdominal imaging 1 h after [Tc-99m]Tc-iFAP administration (i.v., 735 +/- 63 MBq). The total lesions (n = 111) were divided into three categories: primary tumors (PT), lymph node metastases (LNm), and distant metastases (Dm). [Tc-99m]Tc-iFAP brain imaging was positive in four high-grade WHO III-IV gliomas and negative in one treatment-naive low-grade glioma. Both [Tc-99m]Tc-iFAP and [F-18]FDG detected 26 (100%) PT, although the number of positive LNm and Dm was significantly higher with [F-18]FDG [82 (96%)], in comparison to [Tc-99m]Tc-iFAP imaging (35 (41%)). Peritoneal carcinomatosis lesions in a patient with recurrent colorectal cancer were only visualized with [Tc-99m]Tc-iFAP. In patients with breast cancer, a significant positive correlation was demonstrated among [Tc-99m]Tc-iFAP uptake values (Bq/cm(3)) of PT and the molecular subtype, being higher for subtypes HER2+ and Luminal B HER2-enriched. Four different CAF subpopulations have previously been described for LNm of breast cancer (from CAF-S1 to CAF-S4). The only subpopulation that expresses FAP is CAF-S1, which is preferentially detected in aggressive subtypes (HER2 and triple-negative), confirming that FAP+ is a marker for poor disease prognosis. The results of this pilot clinical research show that [Tc-99m]Tc-iFAP SPECT imaging is a promising tool in the prognostic assessment of some solid tumors, particularly breast cancer.
C1 [Vallejo-Armenta, Paola; Ferro-Flores, Guillermina; Santos-Cuevas, Clara; Ocampo-Garcia, Blanca; Azorin-Vega, Erika; Luna-Gutierrez, Myrna] Inst Nacl Invest Nucl, Dept Radioact Mat, Ocoyoacac 52750, Mexico.
   [Osvaldo Garcia-Perez, Francisco; Casanova-Trivino, Pamela] Inst Nacl Cancerol, Dept Nucl Med, Mexico City 14080, DF, Mexico.
   [Sandoval-Bonilla, Bayron] Hosp Especialidades Ctr Med Nacl Siglo XXI, Dept Neurosurg, IMSS, Mexico City 06720, DF, Mexico.
C3 Instituto Nacional de Cancerologia (INCAN); Instituto Mexicano del Seguro Social
RP Ferro-Flores, G; Azorin-Vega, E; Luna-Gutierrez, M (通讯作者)，Inst Nacl Invest Nucl, Dept Radioact Mat, Ocoyoacac 52750, Mexico.
EM paovallejoarmenta@gmail.com; guillerminalerro@inin.gob.mx; clara.cuevas@inin.gob.mx; fosvaldogarcia@gmail.com; zafily3@gmail.com; bayronsandoval@gmail.com; blanca.ocampo@inin.gob.mx; erica.azorin@inin.gob.mx; myrna.luna@inin.gob.mx
FU "Consejo Mexiquense de Ciencia y Tecnologia" (COMECyT) [FICDTEM-2021-008]
CR Altmann A, 2021, J NUCL MED, V62, P160, DOI 10.2967/jnumed.120.244806
   Arora L, 2021, FRONT ONCOL, V11, P0, DOI 10.3389/fonc.2021.596798
   Backhaus P, 2022, RADIOLOGY, V302, P39, DOI 10.1148/radiol.2021204677
   Banerjee S, 2022, EUR J CELL BIOL, V101, P0, DOI 10.1016/j.ejcb.2022.151220
   Baum RP, 2022, J NUCL MED, V63, P415, DOI 10.2967/jnumed.120.259192
   Chen PY, 2021, FRONT IMMUNOL, V12, P0, DOI 10.3389/fimmu.2021.671595
   Coria-Dominguez L, 2022, PHARMACEUTICALS-BASE, V15, P0, DOI 10.3390/ph15050590
   Costa A, 2018, CANCER CELL, V33, P463, DOI 10.1016/j.ccell.2018.01.011
   Feng T, 2022, FRONT BIOSCI-LANDMRK, V27, P0, DOI 10.31083/j.fbl2703104
   Giesel FL, 2021, J NUCL MED, V62, P201, DOI 10.2967/jnumed.120.245084
   Hamson EJ, 2014, PROTEOM CLIN APPL, V8, P454, DOI 10.1002/prca.201300095
   Javadi S, 2020, EUR J CELL BIOL, V99, P0, DOI 10.1016/j.ejcb.2020.151083
   Jo H, 2020, SCI REP-UK, V10, P0, DOI 10.1038/s41598-020-58124-1
   Kieffer Y, 2020, CANCER DISCOV, V10, P1330, DOI 10.1158/2159-8290.CD-19-1384
   Komek H, 2021, ANN NUCL MED, V35, P744, DOI 10.1007/s12149-021-01616-5
   Kratochwil C, 2019, J NUCL MED, V60, P801, DOI 10.2967/jnumed.119.227967
   Lindner T, 2020, J NUCL MED, V61, P1507, DOI 10.2967/jnumed.119.239731
   Lindner T, 2018, J NUCL MED, V59, P1415, DOI 10.2967/jnumed.118.210443
   Loktev A, 2018, J NUCL MED, V59, P1423, DOI 10.2967/jnumed.118.210435
   Luque M, 2021, INT J MOL SCI, V22, P0, DOI 10.3390/ijms222413297
   Mhaidly R, 2020, SEMIN IMMUNOL, V48, P0, DOI 10.1016/j.smim.2020.101417
   Pelon F, 2020, NAT COMMUN, V11, P0, DOI 10.1038/s41467-019-14134-w
   Rohrich M, 2019, EUR J NUCL MED MOL I, V46, P2569, DOI 10.1007/s00259-019-04444-y
   Trujillo-Benitez D, 2022, MOLECULES, V27, P0, DOI 10.3390/molecules27010264
   Wang K, 2007, ONCOL REP, V17, P89
   Weinberg F, 2020, INT J MOL SCI, V21, P0, DOI 10.3390/ijms21239008
   Ye X, 2017, NATURE, V547, PE1, DOI 10.1038/nature22816
   Zhao L, 2021, EUR J NUCL MED MOL I, V48, P1944, DOI 10.1007/s00259-020-05146-6
NR 29
TC 4
Z9 4
U1 3
U2 8
PU MDPI
PI BASEL
PA ST ALBAN-ANLAGE 66, CH-4052 BASEL, SWITZERLAND
SN 
EI 1424-8247
J9 PHARMACEUTICALS-BASE
JI Pharmaceuticals
PD JUN 15
PY 2022
VL 15
IS 6
BP 
EP 
DI 10.3390/ph15060729
PG 17
WC Chemistry, Medicinal; Pharmacology & Pharmacy
SC Pharmacology & Pharmacy
GA 2K4AG
UT WOS:000816280300001
PM 35745648
DA 2023-09-23
ER

PT J
AU Yerly, L
   Pich-Bavastro, C
   Di Domizio, J
   Wyss, T
   Tissot-Renaud, S
   Cangkrama, M
   Gilliet, M
   Werner, S
   Kuonen, F
AF Yerly, Laura
   Pich-Bavastro, Christine
   Di Domizio, Jeremy
   Wyss, Tania
   Tissot-Renaud, Stephanie
   Cangkrama, Michael
   Gilliet, Michel
   Werner, Sabine
   Kuonen, Francois
TI Integrated multi-omics reveals cellular and molecular interactions governing the invasive niche of basal cell carcinoma
SO NATURE COMMUNICATIONS
LA English
DT Article
ID cancer invasion; scar formation; migration; biology; radiotherapy; expression; plasticity; activin; repair; roles
AB Tumors invade the surrounding tissues to progress, but the heterogeneity of cell types at the tumor-stroma interface and the complexity of their potential interactions hampered mechanistic insight required for efficient therapeutic targeting. Here, combining single-cell and spatial transcriptomics on human basal cell carcinomas, we define the cellular contributors of tumor progression. In the invasive niche, tumor cells exhibit a collective migration phenotype, characterized by the expression of cell-cell junction complexes. In physical proximity, we identify cancer-associated fibroblasts with extracellular matrix-remodeling features. Tumor cells strongly express the cytokine Activin A, and increased Activin A-induced gene signature is found in adjacent cancer-associated fibroblast subpopulations. Altogether, our data identify the cell populations and their transcriptional reprogramming contributing to the spatial organization of the basal cell carcinoma invasive niche. They also demonstrate the power of integrated spatial and single-cell multi-omics to decipher cancer-specific invasive properties and develop targeted therapies. The role of reciprocal tumour-stroma interactions in tumour invasion remains poorly characterised. Here, single-cell and spatial transcriptomics identifies the cell populations and their transcriptional reprogramming contributing to the spatial organization of the basal cell carcinoma invasive niche.
C1 [Yerly, Laura; Pich-Bavastro, Christine; Di Domizio, Jeremy; Gilliet, Michel; Kuonen, Francois] Lausanne Univ Hosp Ctr, Dept Dermatol & Venereol, Hop Beaumont, CH-1011 Lausanne, Switzerland.
   [Wyss, Tania] Swiss Inst Bioinformat, Quartier UniL Sorge, Bioinformat Core Facil BCF, Batiment Amphipole, CH-1015 Lausanne, Switzerland.
   [Tissot-Renaud, Stephanie] Lausanne Univ Hosp Ctr, Ctr Expt Therapeut, Dept Oncol, Immune Landscape Lab, CH-1011 Lausanne, Switzerland.
   [Cangkrama, Michael; Werner, Sabine] Swiss Fed Inst Technol, Dept Biol, Inst Mol Hlth Sci, CH-8093 Zurich, Switzerland.
C3 University of Lausanne; Centre Hospitalier Universitaire Vaudois (CHUV); Swiss Institute of Bioinformatics; University of Lausanne; Centre Hospitalier Universitaire Vaudois (CHUV); Swiss Federal Institutes of Technology Domain; ETH Zurich
RP Kuonen, F (通讯作者)，Lausanne Univ Hosp Ctr, Dept Dermatol & Venereol, Hop Beaumont, CH-1011 Lausanne, Switzerland.
EM francois.kuonen@chuv.ch
FU SNSF fellowship [PZ00P3-185926]; UNIL-CHUV fellowship; PROMEDICA Stiftung; Swiss National Science Foundation (SNF) [PZ00P3_185926] Funding Source: Swiss National Science Foundation (SNF)
CR Nieto MA, 2016, CELL, V166, P21, DOI 10.1016/j.cell.2016.06.028
   Armstrong LTD, 2017, J PLAST RECONSTR AES, V70, P1738, DOI 10.1016/j.bjps.2017.04.006
   Arwert EN, 2012, NAT REV CANCER, V12, P170, DOI 10.1038/nrc3217
   Ashburner M, 2000, NAT GENET, V25, P25, DOI 10.1038/75556
   Bashir M, 2015, NPJ BREAST CANCER, V1, P0, DOI 10.1038/npjbcancer.2015.7
   Bonilla X, 2016, NAT GENET, V48, P398, DOI 10.1038/ng.3525
   Broders-Bondon F, 2018, J CELL BIOL, V217, P1571, DOI 10.1083/jcb.201701039
   Caccialanza M, 2014, J EUR ACAD DERMATOL, V28, P1751, DOI 10.1111/jdv.12404
   Cameron MC, 2019, J AM ACAD DERMATOL, V80, P303, DOI 10.1016/j.jaad.2018.03.060
   Cangkrama M, 2020, TRENDS MOL MED, V26, P1107, DOI 10.1016/j.molmed.2020.07.009
   Cangkrama M, 2020, EMBO MOL MED, V12, P0, DOI 10.15252/emmm.201911466
   Cao JY, 2019, NATURE, V566, P496, DOI 10.1038/s41586-019-0969-x
   Chang KP, 2010, ANN SURG ONCOL, V17, P1945, DOI 10.1245/s10434-010-0926-2
   Chen BR, 2012, PLOS ONE, V7, P0, DOI 10.1371/journal.pone.0049232
   Crowson AN, 2006, MODERN PATHOL, V19, PS127, DOI 10.1038/modpathol.3800512
   Dwyer DF, 2016, NAT IMMUNOL, V17, P878, DOI 10.1038/ni.3445
   Fares J, 2020, SIGNAL TRANSDUCT TAR, V5, P0, DOI 10.1038/s41392-020-0134-x
   Friedl P, 2003, NAT REV CANCER, V3, P362, DOI 10.1038/nrc1075
   Friedl P, 2017, CSH PERSPECT BIOL, V9, P0, DOI 10.1101/cshperspect.a029199
   Friedl P, 2011, CELL, V147, P992, DOI 10.1016/j.cell.2011.11.016
   Friedl P, 2009, NAT REV MOL CELL BIO, V10, P445, DOI 10.1038/nrm2720
   Fumagalli M, 2007, EXP DERMATOL, V16, P600, DOI 10.1111/j.1600-0625.2007.00571.x
   Gaggioli C, 2007, NAT CELL BIOL, V9, P1392, DOI 10.1038/ncb1658
   Hanahan D, 2000, CELL, V100, P57, DOI 10.1016/S0092-8674(00)81683-9
   Hao YH, 2021, CELL, V184, P3573, DOI 10.1016/j.cell.2021.04.048
   Hedger MP, 2013, CYTOKINE GROWTH F R, V24, P285, DOI 10.1016/j.cytogfr.2013.03.003
   Hunter MV, 2021, NAT COMMUN, V12, P0, DOI 10.1038/s41467-021-26614-z
   Ji AL, 2020, CELL, V182, P497, DOI 10.1016/j.cell.2020.05.039
   Jolly MK, 2019, PHARMACOL THERAPEUT, V194, P161, DOI 10.1016/j.pharmthera.2018.09.007
   Jung AR, 2020, SCI REP-UK, V10, P0, DOI 10.1038/s41598-020-60707-x
   Kalluri R, 2016, NAT REV CANCER, V16, P582, DOI 10.1038/nrc.2016.73
   Kalluri R, 2009, J CLIN INVEST, V119, P1420, DOI 10.1172/JCI39104
   Kasper M, 2012, J CLIN INVEST, V122, P455, DOI 10.1172/JCI58779
   Kauvar ANB, 2015, DERMATOL SURG, V41, P550, DOI 10.1097/DSS.0000000000000296
   Korsunsky I, 2019, NAT METHODS, V16, P1289, DOI 10.1038/s41592-019-0619-0
   Kuonen F, 2018, J INVEST DERMATOL, V138, P2432, DOI 10.1016/j.jid.2018.04.029
   Lammermann T, 2008, NATURE, V453, P51, DOI 10.1038/nature06887
   Lambrechts D, 2018, NAT MED, V24, P1277, DOI 10.1038/s41591-018-0096-5
   Liu TY, 2019, FRONT CELL DEV BIOL, V7, P0, DOI 10.3389/fcell.2019.00060
   Longo SK, 2021, NAT REV GENET, V22, P627, DOI 10.1038/s41576-021-00370-8
   Louault K, 2020, CANCERS, V12, P0, DOI 10.3390/cancers12113108
   Marsh D, 2008, CANCER RES, V68, P3295, DOI 10.1158/0008-5472.CAN-08-0174
   McCusker M, 2014, EUR J CANCER, V50, P774, DOI 10.1016/j.ejca.2013.12.013
   Mendell JR, 2015, MOL THER, V23, P192, DOI 10.1038/mt.2014.200
   Merritt CR, 2020, NAT BIOTECHNOL, V38, P586, DOI 10.1038/s41587-020-0472-9
   Moncada R, 2020, NAT BIOTECHNOL, V38, P333, DOI 10.1038/s41587-019-0392-8
   Namwanje M, 2016, CSH PERSPECT BIOL, V8, P0, DOI 10.1101/cshperspect.a021881
   Piccinno R, 2017, J DERMATOL TREAT, V28, P426, DOI 10.1080/09546634.2016.1274365
   Piersma B, 2020, BBA-REV CANCER, V1873, P0, DOI 10.1016/j.bbcan.2020.188356
   Santamaria PG, 2019, J CLIN MED, V8, P0, DOI 10.3390/jcm8050676
   Schafer M, 2008, NAT REV MOL CELL BIO, V9, P628, DOI 10.1038/nrm2455
   Schmidt S, 2010, CELL TISSUE RES, V339, P83, DOI 10.1007/s00441-009-0892-9
   Seder CW, 2009, NEOPLASIA, V11, P388, DOI 10.1593/neo.81582
   Sole-Boldo L, 2020, COMMUN BIOL, V3, P0, DOI 10.1038/s42003-020-0922-4
   Stuelten CH, 2018, NAT REV CANCER, V18, P296, DOI 10.1038/nrc.2018.15
   Takahashi R, 2020, J INVEST DERMATOL, V140, P764, DOI 10.1016/j.jid.2019.07.726
   te Boekhorst V, 2016, ANNU REV CELL DEV BI, V32, P491, DOI 10.1146/annurev-cellbio-111315-125201
   Teixeira AF, 2020, FRONT CELL DEV BIOL, V8, P0, DOI 10.3389/fcell.2020.00605
   Thrane K, 2018, CANCER RES, V78, P5970, DOI 10.1158/0008-5472.CAN-18-0747
   Tirosh I, 2016, SCIENCE, V352, P189, DOI 10.1126/science.aad0501
   Tsuchida K, 2009, CELL COMMUN SIGNAL, V7, P0, DOI 10.1186/1478-811X-7-15
   van den Brink SC, 2017, NAT METHODS, V14, P935, DOI 10.1038/nmeth.4437
   Villani R, 2021, J INVEST DERMATOL, V141, P2380, DOI 10.1016/j.jid.2021.02.760
   Waise S, 2019, SCI REP-UK, V9, P0, DOI 10.1038/s41598-019-45842-4
   Werner S, 2007, J INVEST DERMATOL, V127, P998, DOI 10.1038/sj.jid.5700786
   Werner S, 2006, CYTOKINE GROWTH F R, V17, P157, DOI 10.1016/j.cytogfr.2006.01.001
   Wietecha MS, 2020, NAT COMMUN, V11, P0, DOI 10.1038/s41467-020-16409-z
   Yost KE, 2019, NAT MED, V25, P1251, DOI 10.1038/s41591-019-0522-3
   Zhang L, 2018, NATURE, V564, P268, DOI 10.1038/s41586-018-0694-x
NR 69
TC 7
Z9 7
U1 24
U2 46
PU NATURE PORTFOLIO
PI BERLIN
PA HEIDELBERGER PLATZ 3, BERLIN, 14197, GERMANY
SN 
EI 2041-1723
J9 NAT COMMUN
JI Nat. Commun.
PD AUG 20
PY 2022
VL 13
IS 1
BP 
EP 
DI 10.1038/s41467-022-32670-w
PG 16
WC Multidisciplinary Sciences
SC Science & Technology - Other Topics
GA 3W7MY
UT WOS:000842533700001
PM 35986012
DA 2023-09-23
ER

PT J
AU Zhao, Y
   Sun, JQ
   Liang, Y
   Jiang, X
   Tang, XM
   Sun, YX
   Xu, CY
   Wan, GL
   Sun, JW
   Pan, CC
AF Zhao, Yi
   Sun, Jiaqiang
   Liang, Yue
   Jiang, Xuan
   Tang, Xiaomin
   Sun, Yuxuan
   Xu, Chenyu
   Wan, Guanglun
   Sun, Jingwu
   Pan, Chunchen
TI Increased expression of ST2 on regulatory T cells is associated with cancer associated fibroblast-derived IL-33 in laryngeal cancer
SO PATHOLOGY RESEARCH AND PRACTICE
LA English
DT Article
DE Laryngeal cancer; Tumor microenvironment; ST2; Regulatory T cells; IL-33, Cancer associated fibroblasts
ID interleukin-33; carcinoma; heterogeneity; lymphocytes; head
AB Interleukin (IL)-33 plays an essential role in regulatory T cell (Treg)-mediated immunosuppression in cancers and underlies the crosstalk between Tregs and the tumor microenvironment. However, the phenotypic charac-teristics of subset Tregs modulated by IL-33 and its association with the tumor microenvironment are not fully understood. This study aimed to examine the expression of ST2, the receptor of IL-33, on Tregs in tumors and to evaluate their association with cancer associated fibroblasts (CAFs) and reciprocal influences on the prognosis of laryngeal cancer. Our results showed that increased numbers of Tregs were found in laryngeal tumor tissues. Tregs in stromal IL-33-positive tumor tissues demonstrated significantly higher expression of ST2 than those in IL -33- or adjacent nontumor tissues. ST2-expressing Tregs exhibited upregulation of Ki67 and CTLA4 compared with their ST2- negative counterparts. Furthermore, IL-33 in the tumor microenvironment was mainly derived from fibroblasts. ST2 expression on Tregs was correlated with the number of IL-33-positive CAFs. High ST2 expression on Tregs, combined high ST2 on Tregs and the presence of IL-33 expressing CAFs was associated with worse survival outcomes in laryngeal cancer. This study indicated that increased expression of ST2 on Tregs is associated with microenvironmental IL-33 signaling derived from CAFs in laryngeal cancer, unraveling the special role of Tregs and fibroblasts in modulating IL-33/ST2 involved immune-evasive tumor microenvironment.
C1 [Zhao, Yi; Sun, Jiaqiang; Liang, Yue; Jiang, Xuan; Tang, Xiaomin; Sun, Yuxuan; Xu, Chenyu; Wan, Guanglun; Sun, Jingwu; Pan, Chunchen] Univ Sci & Technol China, Affiliated Hosp USTC 1, Dept Otorhinolaryngol Head & Neck Surg, Div Life Sci & Med, Hefei 230001, Anhui, Peoples R China.
C3 Chinese Academy of Sciences; University of Science & Technology of China, CAS
RP Sun, JW; Pan, CC (通讯作者)，Univ Sci & Technol China, Affiliated Hosp USTC 1, Dept Otorhinolaryngol Head & Neck Surg, Div Life Sci & Med, Hefei 230001, Anhui, Peoples R China.
EM entsun@ustc.edu.cn; pccent@ustc.edu.cn
FU National Natural Science Foundation of China [81800911]; Anhui Provincial Natural Science Foundation [1808085QH248,1808085MH250, 2108085QH346]; Fundamental Research Funds for the Central Universities [WK9110000053]
CR Ameri AH, 2019, P NATL ACAD SCI USA, V116, P2646, DOI 10.1073/pnas.1815016116
   Andersson P, 2018, JCI INSIGHT, V3, P0, DOI 10.1172/jci.insight.122375
   Barrett RL, 2020, ELIFE, V9, P0, DOI 10.7554/eLife.57243
   Cayrol C, 2018, IMMUNOL REV, V281, P154, DOI 10.1111/imr.12619
   Chen SF, 2013, J PATHOL, V231, P180, DOI 10.1002/path.4226
   Costa A, 2018, CANCER CELL, V33, P463, DOI 10.1016/j.ccell.2018.01.011
   Cui GL, 2020, SCI REP-UK, V10, P0, DOI 10.1038/s41598-020-62502-0
   Cui GL, 2019, VIRCHOWS ARCH, V475, P579, DOI 10.1007/s00428-019-02579-9
   Dahlgren MW, 2019, IMMUNITY, V50, P707, DOI 10.1016/j.immuni.2019.02.002
   De Simone M, 2016, IMMUNITY, V45, P1135, DOI 10.1016/j.immuni.2016.10.021
   deLeeuw RJ, 2012, CLIN CANCER RES, V18, P3022, DOI 10.1158/1078-0432.CCR-11-3216
   Gianchecchi E, 2018, FRONT IMMUNOL, V9, P0, DOI 10.3389/fimmu.2018.02374
   Hatzioannou A, 2020, NAT IMMUNOL, V21, P75, DOI 10.1038/s41590-019-0555-2
   Kato T, 2018, CLIN CANCER RES, V24, P4820, DOI 10.1158/1078-0432.CCR-18-0205
   Kinoshita T, 2013, CANCER SCI, V104, P409, DOI 10.1111/cas.12099
   Ladoire S, 2008, CLIN CANCER RES, V14, P2413, DOI 10.1158/1078-0432.CCR-07-4491
   Liew FY, 2016, NAT REV IMMUNOL, V16, P676, DOI 10.1038/nri.2016.95
   Lu BF, 2016, J MOL MED, V94, P535, DOI 10.1007/s00109-016-1397-0
   Ma XJ, 2009, BREAST CANCER RES, V11, P0, DOI 10.1186/bcr2222
   Magnuson AM, 2018, P NATL ACAD SCI USA, V115, PE10672, DOI 10.1073/pnas.1810580115
   Monteran L, 2019, FRONT IMMUNOL, V10, P0, DOI 10.3389/fimmu.2019.01835
   Ozdemir BC, 2014, CANCER CELL, V25, P719, DOI 10.1016/j.ccr.2014.04.005
   Pardoll DM, 2012, NAT REV CANCER, V12, P252, DOI 10.1038/nrc3239
   Pastille E, 2019, MUCOSAL IMMUNOL, V12, P990, DOI 10.1038/s41385-019-0176-y
   Peng L, 2020, FRONT ONCOL, V10, P0
   Plitas G, 2016, IMMUNITY, V45, P1122, DOI 10.1016/j.immuni.2016.10.032
   Rasku MA, 2008, J TRANSL MED, V6, P0, DOI 10.1186/1479-5876-6-12
   Santegoets SJAM, 2015, CANCER IMMUNOL IMMUN, V64, P1271, DOI 10.1007/s00262-015-1729-x
   Savage PA, 2013, TRENDS IMMUNOL, V34, P33, DOI 10.1016/j.it.2012.08.005
   Seminerio I, 2019, CANCERS, V11, P0, DOI 10.3390/cancers11020227
   Shani O, 2020, CANCER RES, V80, P5317, DOI 10.1158/0008-5472.CAN-20-2116
   Shi YF, 2017, NAT REV DRUG DISCOV, V16, P35, DOI 10.1038/nrd.2016.193
   Takatori H, 2018, FRONT IMMUNOL, V9, P0, DOI 10.3389/fimmu.2018.02004
   Wen YH, 2019, CANCER IMMUNOL IMMUN, V68, P221, DOI 10.1007/s00262-018-2265-2
   Wing JB, 2019, IMMUNITY, V50, P302, DOI 10.1016/j.immuni.2019.01.020
   Yangngam S, 2020, J CANCER, V11, P6571, DOI 10.7150/jca.48327
   Yi L, 2017, MUCOSAL IMMUNOL, V10, P1491, DOI 10.1038/mi.2017.10
   Yoshida K, 2020, BMC CANCER, V20, P0, DOI 10.1186/s12885-019-6499-y
   Zhao Y, 2021, FRONT ONCOL, V11, P0, DOI 10.3389/fonc.2021.648293
NR 39
TC 1
Z9 1
U1 3
U2 3
PU ELSEVIER GMBH
PI MUNICH
PA HACKERBRUCKE 6, 80335 MUNICH, GERMANY
SN 0344-0338
EI 1618-0631
J9 PATHOL RES PRACT
JI Pathol. Res. Pract.
PD SEP 15
PY 2022
VL 237
IS 
BP 
EP 
DI 10.1016/j.prp.2022.154023
EA JUL 2022
PG 7
WC Pathology
SC Pathology
GA 4E9KO
UT WOS:000848137500006
PM 35908385
DA 2023-09-23
ER

PT J
AU Hossain, SM
   Gimenez, G
   Stockwell, PA
   Tsai, P
   Print, CG
   Rys, J
   Cybulska-Stopa, B
   Ratajska, M
   Harazin-Lechowska, A
   Almomani, S
   Jackson, C
   Chatterjee, A
   Eccles, MR
AF Hossain, Sultana Mehbuba
   Gimenez, Gregory
   Stockwell, Peter A.
   Tsai, Peter
   Print, Cristin G.
   Rys, Janusz
   Cybulska-Stopa, Bozena
   Ratajska, Magda
   Harazin-Lechowska, Agnieszka
   Almomani, Suzan
   Jackson, Christopher
   Chatterjee, Aniruddha
   Eccles, Michael R.
TI Innate immune checkpoint inhibitor resistance is associated with melanoma sub-types exhibiting invasive and de-differentiated gene expression signatures
SO FRONTIERS IN IMMUNOLOGY
LA English
DT Article
DE neoantigen; melanoma; immunotherapy; de-differentiation; neural crest-like; tumour mutation burden; cancer-associated fibroblast; gene expression signatures
ID cancer-associated fibroblasts; t-cell; tumor progression; targets; immunotherapy; monotherapy; ipilimumab; nivolumab; responses; predicts
AB Melanoma is a highly aggressive skin cancer, which, although highly immunogenic, frequently escapes the body's immune defences. Immune checkpoint inhibitors (ICI), such as anti-PD1, anti-PDL1, and anti-CTLA4 antibodies lead to reactivation of immune pathways, promoting rejection of melanoma. However, the benefits of ICI therapy remain limited to a relatively small proportion of patients who do not exhibit ICI resistance. Moreover, the precise mechanisms underlying innate and acquired ICI resistance remain unclear. Here, we have investigated differences in melanoma tissues in responder and non-responder patients to anti-PD1 therapy in terms of tumour and immune cell gene-associated signatures. We performed multi-omics investigations on melanoma tumour tissues, which were collected from patients before starting treatment with anti-PD1 immune checkpoint inhibitors. Patients were subsequently categorized into responders and non-responders to anti-PD1 therapy based on RECIST criteria. Multi-omics analyses included RNA-Seq and NanoString analysis. From RNA-Seq data we carried out HLA phenotyping as well as gene enrichment analysis, pathway enrichment analysis and immune cell deconvolution studies. Consistent with previous studies, our data showed that responders to anti-PD1 therapy had higher immune scores (median immune score for responders = 0.1335, median immune score for non-responders = 0.05426, p-value = 0.01, Mann-Whitney U two-tailed exact test) compared to the non-responders. Responder melanomas were more highly enriched with a combination of CD8+ T cells, dendritic cells (p-value = 0.03) and an M1 subtype of macrophages (p-value = 0.001). In addition, melanomas from responder patients exhibited a more differentiated gene expression pattern, with high proliferative- and low invasive-associated gene expression signatures, whereas tumours from non-responders exhibited high invasive- and frequently neural crest-like cell type gene expression signatures. Our findings suggest that non-responder melanomas to anti-PD1 therapy exhibit a de-differentiated gene expression signature, associated with poorer immune cell infiltration, which establishes a gene expression pattern characteristic of innate resistance to anti-PD1 therapy. Improved understanding of tumour-intrinsic gene expression patterns associated with response to anti-PD1 therapy will help to identify predictive biomarkers of ICI response and may help to identify new targets for anticancer treatment, especially with a capacity to function as adjuvants to improve ICI outcomes.
C1 [Hossain, Sultana Mehbuba; Gimenez, Gregory; Stockwell, Peter A.; Ratajska, Magda; Almomani, Suzan; Chatterjee, Aniruddha; Eccles, Michael R.] Univ Otago, Dunedin Sch Med, Dept Pathol, Dunedin, New Zealand.
   [Hossain, Sultana Mehbuba; Gimenez, Gregory; Stockwell, Peter A.; Print, Cristin G.; Ratajska, Magda; Almomani, Suzan; Chatterjee, Aniruddha; Eccles, Michael R.] Maurice Wilkins Ctr Mol Biodiscovery, Auckland, New Zealand.
   [Tsai, Peter; Print, Cristin G.] Univ Auckland, Dept Mol Med & Pathol, Auckland, New Zealand.
   [Rys, Janusz; Cybulska-Stopa, Bozena; Harazin-Lechowska, Agnieszka] Maria Sklodowska Curie Natl Res Inst Oncol, Dept Clin Oncol, Krakow, Poland.
   [Ratajska, Magda] Med Univ Gdansk, Dept Biol & Med Genet, Gdansk, Poland.
   [Jackson, Christopher] Univ Otago, Dunedin Sch Med, Dept Med, Dunedin, New Zealand.
C3 University of Otago; University of Auckland; University of Auckland; Fahrenheit Universities; Medical University Gdansk; University of Otago
RP Eccles, MR (通讯作者)，Univ Otago, Dunedin Sch Med, Dept Pathol, Dunedin, New Zealand.; Eccles, MR (通讯作者)，Maurice Wilkins Ctr Mol Biodiscovery, Auckland, New Zealand.
EM michael.eccles@otago.ac.nz
FU Health Research Council of New Zealand [18/144]; Royal Society of New Zealand Marsden Fund [16-UOO-178]; Otago Medical Research Foundation; Maurice Wilkins Centre for Molecular Biodiscovery, a University of Otago; Rutherford Discovery Fellowship
CR Ahn A, 2021, CANCERS, V13, P0, DOI 10.3390/cancers13174250
   Allavena P, 2008, CRIT REV ONCOL HEMAT, V66, P1, DOI 10.1016/j.critrevonc.2007.07.004
   Antohe M, 2019, ONCOL LETT, V17, P4155, DOI 10.3892/ol.2019.9940
   Aran D, 2017, GENOME BIOL, V18, P0, DOI 10.1186/s13059-017-1349-1
   Bai RL, 2020, FRONT ONCOL, V10, P0, DOI 10.3389/fonc.2020.01290
   Barbie DA, 2009, NATURE, V462, P108, DOI 10.1038/nature08460
   Brandner JM, 2013, PATHOLOGY, V45, P443, DOI 10.1097/PAT.0b013e328363b3bd
   Bruno A, 2014, JNCI-J NATL CANCER I, V106, P0, DOI 10.1093/jnci/dju200
   Carbone DP, 2017, NEW ENGL J MED, V376, P2415, DOI 10.1056/NEJMoa1613493
   CHAPMAN NM, 2020, NAT REV IMMUNOL, V20, P55, DOI 10.1038/S41577-019-0203-Y
   Chatterjee A, 2012, NUCLEIC ACIDS RES, V40, P0, DOI 10.1093/nar/gks150
   Chen BB, 2018, METHODS MOL BIOL, V1711, P243, DOI 10.1007/978-1-4939-7493-1_12
   Chen DS, 2013, IMMUNITY, V39, P1, DOI 10.1016/j.immuni.2013.07.012
   DeNardo D, 2010, CANCER METAST REV, V29, P309, DOI 10.1007/s10555-010-9223-6
   DePristo MA, 2011, NAT GENET, V43, P491, DOI 10.1038/ng.806
   Duan QQ, 2020, TRENDS CANCER, V6, P605, DOI 10.1016/j.trecan.2020.02.022
   Dunn GP, 2005, NAT IMMUNOL, V6, P722, DOI 10.1038/ni1213
   Eccles MR, 2013, FRONT ONCOL, V3, P0, DOI 10.3389/fonc.2013.00229
   Francisco V, 2018, FRONT PHYSIOL, V9, P0, DOI 10.3389/fphys.2018.00640
   Geiss GK, 2008, NAT BIOTECHNOL, V26, P317, DOI 10.1038/nbt1385
   Gide TN, 2019, CANCER CELL, V35, P238, DOI 10.1016/j.ccell.2019.01.003
   Gubin MM, 2014, NATURE, V515, P577, DOI 10.1038/nature13988
   Guido C, 2012, CELL CYCLE, V11, P3019, DOI 10.4161/cc.21384
   Haas L, 2021, NAT CANCER, V2, P693, DOI 10.1038/s43018-021-00221-9
   Hanzelmann S, 2013, BMC BIOINFORMATICS, V14, P0, DOI 10.1186/1471-2105-14-7
   Hossain SM, 2021, EPIGENOMES, V5, P0, DOI 10.3390/epigenomes5030016
   Hugo W, 2017, CELL, V168, P542, DOI 10.1016/j.cell.2017.01.010
   Jeffs AR, 2009, PLOS ONE, V4, P0, DOI 10.1371/journal.pone.0008461
   Jessurun CAC, 2017, FRONT ONCOL, V7, P0, DOI 10.3389/fonc.2017.00233
   Johnson CP, 2017, PLOS ONE, V12, P0, DOI 10.1371/journal.pone.0178189
   Kazanietz MG, 2019, FRONT ENDOCRINOL, V10, P0, DOI 10.3389/fendo.2019.00471
   Larkin J, 2015, NEW ENGL J MED, V373, P1270, DOI 10.1056/NEJMc1509660
   Liao Y, 2014, BIOINFORMATICS, V30, P923, DOI 10.1093/bioinformatics/btt656
   Liberzon A, 2015, CELL SYST, V1, P417, DOI 10.1016/j.cels.2015.12.004
   Liu D, 2021, FRONT IMMUNOL, V12, P0, DOI 10.3389/fimmu.2021.663495
   Luksza M, 2017, NATURE, V551, P517, DOI 10.1038/nature24473
   Luo ZF, 2015, PLOS ONE, V10, P0, DOI 10.1371/journal.pone.0121082
   Mahoney KM, 2014, ONCOLOGY-NY, V28, P39
   Maskin CR, 2022, SCI REP-UK, V12, P0, DOI 10.1038/s41598-022-08936-0
   Micke P, 2005, EXPERT OPIN THER TAR, V9, P1217, DOI 10.1517/14728222.9.6.1217
   Newman AM, 2019, NAT BIOTECHNOL, V37, P773, DOI 10.1038/s41587-019-0114-2
   Newman AM, 2015, NAT METHODS, V12, P453, DOI 10.1038/nmeth.3337
   Ning B, 2022, FRONT PHARMACOL, V13, P0, DOI 10.3389/fphar.2022.748674
   Okazaki T, 2013, NAT IMMUNOL, V14, P1212, DOI 10.1038/ni.2762
   Papaccio F, 2021, INT J MOL SCI, V22, P0, DOI 10.3390/ijms22147255
   Pertea M, 2016, NAT PROTOC, V11, P1650, DOI 10.1038/nprot.2016.095
   Platanias LC, 2005, NAT REV IMMUNOL, V5, P375, DOI 10.1038/nri1604
   Raaijmakers MIG, 2016, ONCOTARGET, V7, P77163, DOI 10.18632/oncotarget.12848
   Ren J, 2022, J IMMUNOL, V208, P2425, DOI 10.4049/jimmunol.2100341
   Riaz N, 2017, CELL, V171, P934, DOI 10.1016/j.cell.2017.09.028
   Sabbatino F, 2016, CLIN CANCER RES, V22, P470, DOI 10.1158/1078-0432.CCR-15-0715
   Schadendorf D, 2015, J CLIN ONCOL, V33, P1889, DOI 10.1200/JCO.2014.56.2736
   Shalapour S, 2015, NATURE, V521, P94, DOI 10.1038/nature14395
   Sharma P, 2017, CELL, V168, P707, DOI 10.1016/j.cell.2017.01.017
   Sica A, 2006, EUR J CANCER, V42, P717, DOI 10.1016/j.ejca.2006.01.003
   Siegel RL, 2017, CA-CANCER J CLIN, V67, P7, DOI 10.3322/caac.21387
   Singh BP, 2016, CANCERS, V8, P0, DOI 10.3390/cancers8010017
   Sobah ML, 2021, FRONT MED-LAUSANNE, V8, P0, DOI 10.3389/fmed.2021.727987
   Van der Auwera Geraldine A, 2013, CURR PROTOC BIOINFORMATICS, V43, P0, DOI 10.1002/0471250953.bi1201s43
   Sucker A, 2014, CLIN CANCER RES, V20, P6593, DOI 10.1158/1078-0432.CCR-14-0567
   Tan TZ, 2014, EMBO MOL MED, V6, P1279, DOI 10.15252/emmm.201404208
   Tang R, 2019, CELL IMMUNOL, V340, P0, DOI 10.1016/j.cellimm.2018.11.002
   Tirosh I, 2016, SCIENCE, V352, P189, DOI 10.1126/science.aad0501
   Tsoi J, 2018, CANCER CELL, V33, P890, DOI 10.1016/j.ccell.2018.03.017
   van der Kooij MK, 2019, CANCERS, V11, P0, DOI 10.3390/cancers11060845
   Vareki SM, 2017, CRIT REV ONCOL HEMAT, V116, P116, DOI 10.1016/j.critrevonc.2017.06.001
   Veatch JR, 2022, CANCER CELL, V40, P393, DOI 10.1016/j.ccell.2022.03.006
   Ventola C Lee, 2017, P T, V42, P514
   Verma A, 2019, CANCER MANAG RES, V11, P10731, DOI 10.2147/CMAR.S228887
   Wang P, 2018, CELL PROLIFERAT, V51, P0, DOI 10.1111/cpr.12477
   Widmer DS, 2012, PIGM CELL MELANOMA R, V25, P343, DOI 10.1111/j.1755-148X.2012.00986.x
   Wolf D, 2020, INT J CANCER, V146, P2007, DOI 10.1002/ijc.32818
   Wu D, 2012, NUCLEIC ACIDS RES, V40, P0, DOI 10.1093/nar/gks461
   Yarchoan M, 2019, JCI INSIGHT, V4, P0, DOI 10.1172/jci.insight.126908
   Zhou XL, 2016, CELL PHYSIOL BIOCHEM, V40, P1433, DOI 10.1159/000453195
   Zou WP, 2016, SCI TRANSL MED, V8, P0, DOI 10.1126/scitranslmed.aad7118
NR 76
TC 5
Z9 5
U1 1
U2 3
PU FRONTIERS MEDIA SA
PI LAUSANNE
PA AVENUE DU TRIBUNAL FEDERAL 34, LAUSANNE, CH-1015, SWITZERLAND
SN 1664-3224
EI 
J9 FRONT IMMUNOL
JI Front. Immunol.
PD SEP 28
PY 2022
VL 13
IS 
BP 
EP 
DI 10.3389/fimmu.2022.955063
PG 17
WC Immunology
SC Immunology
GA 5I7SQ
UT WOS:000868552400001
PM 36248850
DA 2023-09-23
ER

PT J
AU Li, CX
   Qiu, YS
   Zhang, Y
AF Li, Chenxin
   Qiu, Yusong
   Zhang, Yong
TI Research Progress on Therapeutic Targeting of Cancer-Associated Fibroblasts to Tackle Treatment-Resistant NSCLC
SO PHARMACEUTICALS
LA English
DT Review
DE cancer-associated fibroblasts; non-small cell lung cancer; immunotherapy; tumor microenvironment
ID cell lung-cancer; epithelial-mesenchymal transition; predicts poor-prognosis; phase-ii trial; tumor microenvironment; podoplanin expression; stromal caveolin-1; t-cells; activation; adenocarcinoma
AB Non-small cell lung cancer (NSCLC) accounts for most lung cancer cases and is the leading cause of cancer-related deaths worldwide. Treatment options for lung cancer are no longer limited to surgery, radiotherapy, and chemotherapy, as targeted therapy and immunotherapy offer a new hope for patients. However, drug resistance in chemotherapy and targeted therapy, and the low response rates to immunotherapy remain important challenges. Similar to tumor development, drug resistance occurs because of significant effects exerted by the tumor microenvironment (TME) along with cancer cell mutations. Cancer-associated fibroblasts (CAFs) are a key component of the TME and possess multiple functions, including cross-talking with cancer cells, remodeling of the extracellular matrix (ECM), secretion of various cytokines, and promotion of epithelial-mesenchymal transition, which in turn provide support for the growth, invasion, metastasis, and drug resistance of cancer cells. Therefore, CAFs represent valuable therapeutic targets for lung cancer. Herein, we review the latest progress in the use of CAFs as potential targets and mediators of drug resistance for NSCLC treatment. We explored the role of CAFs on the regulation of the TME and surrounding ECM, with particular emphasis on treatment strategies involving combined CAF targeting within the current framework of cancer treatment.
C1 [Li, Chenxin; Qiu, Yusong; Zhang, Yong] Dalian Univ Technol, China Med Univ, Liaoning Canc Hosp & Inst, Dept Pathol,Canc Hosp, Shenyang 110042, Peoples R China.
C3 Dalian University of Technology; China Medical University
RP Zhang, Y (通讯作者)，Dalian Univ Technol, China Med Univ, Liaoning Canc Hosp & Inst, Dept Pathol,Canc Hosp, Shenyang 110042, Peoples R China.
EM zhangyong@cancerhosp-ln-cmu.com
FU Fundamental Research Funds for the Central Universities;  [LD202215]
CR Arab S, 2019, IMMUNE NETW, V19, P0, DOI 10.4110/in.2019.19.e23
   Awad MM, 2016, J CLIN ONCOL, V34, P721, DOI 10.1200/JCO.2015.63.4600
   Bae CA, 2020, GASTRIC CANCER, V23, P824, DOI 10.1007/s10120-020-01066-4
   Bertino EM, 2015, CLIN LUNG CANCER, V16, P466, DOI 10.1016/j.cllc.2015.05.004
   Bozkaya Y, 2019, EXPERT REV MOL DIAGN, V19, P267, DOI 10.1080/14737159.2019.1579644
   Brunker P, 2016, MOL CANCER THER, V15, P946, DOI 10.1158/1535-7163.MCT-15-0647
   Byers LA, 2013, CLIN CANCER RES, V19, P279, DOI 10.1158/1078-0432.CCR-12-1558
   Cadamuro M, 2013, HEPATOLOGY, V58, P1042, DOI 10.1002/hep.26384
   Cai JC, 2015, ONCOTARGET, V6, P36489, DOI 10.18632/oncotarget.5351
   Chao CC, 2021, J CELL MOL MED, V25, P9128, DOI 10.1111/jcmm.16743
   Chen C, 2020, ONCOL LETT, V20, P0, DOI 10.3892/ol.2020.11991
   Chen XM, 2019, NAT REV DRUG DISCOV, V18, P99, DOI 10.1038/s41573-018-0004-1
   Cheng YS, 2018, CELL DEATH DIS, V9, P0, DOI 10.1038/s41419-018-0458-4
   Cho J, 2020, CANCER RES, V80, P2257, DOI 10.1158/0008-5472.CAN-19-0631
   da Silva EC, 2019, CANCERS, V11, P0, DOI 10.3390/cancers11050692
   Delbridge ARD, 2015, CELL DEATH DIFFER, V22, P1071, DOI 10.1038/cdd.2015.50
   Desbois M, 2021, IMMUNOL REV, V302, P241, DOI 10.1111/imr.12982
   Dominguez CX, 2020, CANCER DISCOV, V10, P232, DOI 10.1158/2159-8290.CD-19-0644
   Duperret EK, 2018, CLIN CANCER RES, V24, P1190, DOI 10.1158/1078-0432.CCR-17-2033
   Eager RM, 2009, CLIN ONCOL-UK, V21, P464, DOI 10.1016/j.clon.2009.04.007
   Ettinger DS, 2017, J NATL COMPR CANC NE, V15, P504, DOI 10.6004/jnccn.2017.0050
   Feig C, 2013, P NATL ACAD SCI USA, V110, P20212, DOI 10.1073/pnas.1320318110
   Ford K, 2020, CANCER RES, V80, P1846, DOI 10.1158/0008-5472.CAN-19-3158
   Gabasa M, 2017, BRIT J CANCER, V117, P1128, DOI 10.1038/bjc.2017.270
   Giatromanolaki A, 2020, LIFE SCI, V259, P0, DOI 10.1016/j.lfs.2020.118389
   Gjerdrum C, 2010, P NATL ACAD SCI USA, V107, P1124, DOI 10.1073/pnas.0909333107
   Goetz JG, 2011, CELL, V146, P148, DOI 10.1016/j.cell.2011.05.040
   Golding B, 2018, MOL CANCER, V17, P0, DOI 10.1186/s12943-018-0810-4
   Ham IH, 2019, MOL CANCER, V18, P0, DOI 10.1186/s12943-019-0972-8
   Hamson EJ, 2014, PROTEOM CLIN APPL, V8, P454, DOI 10.1002/prca.201300095
   Hanley CJ, 2018, JNCI-J NATL CANCER I, V110, P0, DOI 10.1093/jnci/djx121
   Hassona Y, 2014, BRIT J CANCER, V111, P1230, DOI 10.1038/bjc.2014.438
   He WL, 2018, BMC CANCER, V18, P0, DOI 10.1186/s12885-018-4317-6
   Hegab AE, 2019, J PATHOL, V249, P193, DOI 10.1002/path.5290
   Henderson JM, 2021, CANCERS, V13, P0, DOI 10.3390/cancers13215495
   Hou HH, 2020, INT J CANCER, V147, P2587, DOI 10.1002/ijc.33127
   Hu HC, 2021, CANCER CELL, V39, P1531, DOI 10.1016/j.ccell.2021.09.003
   Hu SC, 2021, ACTA BIOMATER, V135, P567, DOI 10.1016/j.actbio.2021.09.003
   Huang WC, 2021, CANCERS, V13, P0, DOI 10.3390/cancers13236005
   Hupfer A, 2021, P NATL ACAD SCI USA, V118, P0, DOI 10.1073/pnas.2105367118
   Ikemori R, 2020, CANCER RES, V80, P276, DOI 10.1158/0008-5472.CAN-19-0637
   Inoue C, 2019, CANCERS, V11, P0, DOI 10.3390/cancers11091257
   Jiang XJ, 2021, NAT REV MOL CELL BIO, V22, P266, DOI 10.1038/s41580-020-00324-8
   Jing B, 2020, CANCER RES, V80, P784, DOI 10.1158/0008-5472.CAN-19-2013
   Kakarla S, 2013, MOL THER, V21, P1611, DOI 10.1038/mt.2013.110
   Kanaji N, 2017, RESP RES, V18, P0, DOI 10.1186/s12931-017-0604-z
   Kang JI, 2021, CANCERS, V13, P0, DOI 10.3390/cancers13040864
   Kanzaki R, 2017, SCI REP-UK, V7, P0, DOI 10.1038/s41598-017-10873-2
   Kieffer Y, 2020, CANCER DISCOV, V10, P1330, DOI 10.1158/2159-8290.CD-19-1384
   Kilvaer TK, 2015, PLOS ONE, V10, P0, DOI 10.1371/journal.pone.0134965
   Kilvaer TK, 2018, PLOS ONE, V13, P0, DOI 10.1371/journal.pone.0192157
   Kim MR, 2017, INT J MOL SCI, V18, P0, DOI 10.3390/ijms18030566
   Kinoshita K, 2010, INT J ONCOL, V37, P869, DOI 10.3892/ijo_00000738
   Kobayashi S, 2013, J THORAC ONCOL, V8, P118, DOI 10.1097/JTO.0b013e3182781e35
   Koriyama H, 2015, J CANCER RES CLIN, V141, P1163, DOI 10.1007/s00432-014-1891-0
   Kubouchi Y, 2018, HISTOPATHOLOGY, V72, P490, DOI 10.1111/his.13390
   Kumar V, 2017, CANCER CELL, V32, P654, DOI 10.1016/j.ccell.2017.10.005
   Langley RR, 2011, INT J CANCER, V128, P2527, DOI 10.1002/ijc.26031
   Leonetti A, 2019, BRIT J CANCER, V121, P725, DOI 10.1038/s41416-019-0573-8
   Li LF, 2020, TRANSL CANCER RES, V9, P1768, DOI 10.21037/tcr.2020.02.36
   Lyu ZJ, 2022, FRONT CELL DEV BIOL, V10, P0, DOI 10.3389/fcell.2022.859999
   Martinez-Garcia D, 2019, BIOMOLECULES, V9, P0, DOI 10.3390/biom9080361
   Mediavilla-Varela M, 2016, BMC CANCER, V16, P0, DOI 10.1186/s12885-016-2162-z
   Melchionna R, 2020, EMBO REP, V21, P0, DOI 10.15252/embr.202050078
   Mink SR, 2010, MOL CANCER RES, V8, P809, DOI 10.1158/1541-7786.MCR-09-0460
   Molina JR, 2008, MAYO CLIN PROC, V83, P584, DOI 10.4065/83.5.584
   Moore-Smith LD, 2017, SCI REP-UK, V7, P0, DOI 10.1038/s41598-017-09062-y
   Moreno-Ruiz P, 2021, LUNG CANCER, V155, P10, DOI 10.1016/j.lungcan.2021.02.028
   Navab R, 2016, ONCOGENE, V35, P1899, DOI 10.1038/onc.2015.254
   Neri S, 2017, CANCER LETT, V395, P20, DOI 10.1016/j.canlet.2017.02.026
   Neri S, 2012, ANN SURG ONCOL, V19, P3953, DOI 10.1245/s10434-012-2421-4
   Nonpanya N, 2021, PHARMACEUTICS, V13, P0, DOI 10.3390/pharmaceutics13040554
   OConnor RA, 2021, ONCOIMMUNOLOGY, V10, P0, DOI 10.1080/2162402X.2021.1940675
   Paget S, 1889, LANCET, V133, P571, DOI 10.1016/S0140-6736(00)49915-0
   Panneerselvam J, 2015, PLOS ONE, V10, P0, DOI 10.1371/journal.pone.0122439
   Puig M, 2015, MOL CANCER RES, V13, P161, DOI 10.1158/1541-7786.MCR-14-0155
   Purcell JW, 2018, CANCER RES, V78, P4059, DOI 10.1158/0008-5472.CAN-18-0327
   Quintanal-Villalonga A, 2019, J THORAC ONCOL, V14, P641, DOI 10.1016/j.jtho.2018.12.021
   Raoof S, 2019, ONCOGENE, V38, P6399, DOI 10.1038/s41388-019-0887-2
   Ren YH, 2021, CELL DEATH DIS, V12, P0, DOI 10.1038/s41419-021-04150-4
   Richardson AM, 2018, CLIN CANCER RES, V24, P420, DOI 10.1158/1078-0432.CCR-17-1776
   Rotow J, 2017, NAT REV CANCER, V17, P637, DOI 10.1038/nrc.2017.84
   Sahai E, 2020, NAT REV CANCER, V20, P174, DOI 10.1038/s41568-019-0238-1
   Sakai T, 2018, LUNG CANCER, V126, P64, DOI 10.1016/j.lungcan.2018.10.021
   Sequist LV, 2011, SCI TRANSL MED, V3, P0, DOI 10.1126/scitranslmed.3002003
   Shao P, 2017, AM J TRANSL RES, V9, P4300
   Shien K, 2017, MOL CANCER THER, V16, P2234, DOI 10.1158/1535-7163.MCT-17-0148
   Shimizu K, 2017, J CANCER RES CLIN, V143, P321, DOI 10.1007/s00432-016-2285-2
   Shintani Y, 2016, J THORAC ONCOL, V11, P1482, DOI 10.1016/j.jtho.2016.05.025
   Snyder AG, 2019, SCI IMMUNOL, V4, P0, DOI 10.1126/sciimmunol.aaw2004
   Song LX, 2014, J THORAC ONCOL, V9, P974, DOI 10.1097/JTO.0000000000000193
   Suarez-Carmona M, 2021, J IMMUNOTHER CANCER, V9, P0, DOI 10.1136/jitc-2021-002505
   Sum E, 2022, J IMMUNOTHER CANCER, V10, P0, DOI 10.1136/jitc-2021-003264
   Sum E, 2021, CLIN CANCER RES, V27, P4036, DOI 10.1158/1078-0432.CCR-20-4001
   Sun MQ, 2022, SMALL, V18, P0, DOI 10.1002/smll.202106296
   Sun XJ, 2021, ONCOL LETT, V22, P0, DOI 10.3892/ol.2021.12957
   Sung H, 2021, CA-CANCER J CLIN, V71, P209, DOI 10.3322/caac.21660
   Suzuki J, 2021, LUNG CANCER, V153, P1, DOI 10.1016/j.lungcan.2020.12.020
   Taguchi A, 2014, PLOS ONE, V9, P0, DOI 10.1371/journal.pone.0089605
   Tan AC, 2020, J THORAC ONCOL, V15, P1928, DOI 10.1016/j.jtho.2020.08.011
   Tao LL, 2016, SCI REP-UK, V6, P0, DOI 10.1038/srep38408
   Terai H, 2013, MOL CANCER RES, V11, P759, DOI 10.1158/1541-7786.MCR-12-0652
   Teramoto K, 2019, LUNG CANCER, V137, P56, DOI 10.1016/j.lungcan.2019.09.013
   Tran E, 2013, J EXP MED, V210, P1125, DOI 10.1084/jem.20130110
   Trub M, 2020, J IMMUNOTHER CANCER, V8, P0, DOI 10.1136/jitc-2019-000238
   Vicent S, 2012, CANCER RES, V72, P5744, DOI 10.1158/0008-5472.CAN-12-1097
   Wald O, 2011, J THORAC CARDIOV SUR, V141, P1503, DOI 10.1016/j.jtcvs.2010.11.056
   Wang DL, 2021, THERANOSTICS, V11, P2860, DOI 10.7150/thno.51797
   Wang HF, 2021, AGING-US, V13, P14456, DOI 10.18632/aging.103556
   Wang LM, 2019, CANCER SCI, V110, P1609, DOI 10.1111/cas.13998
   Wang P, 2014, ONCOTARGETS THER, V7, P1761, DOI 10.2147/OTT.S68773
   Wang W, 2009, CLIN CANCER RES, V15, P6630, DOI 10.1158/1078-0432.CCR-09-1001
   Wang X, 2021, TRANSL LUNG CANCER R, V10, P4423, DOI 10.21037/tlcr-21-715
   Wei JR, 2020, AGING-US, V12, P13220, DOI 10.18632/aging.103429
   Xia RM, 2018, LIFE SCI, V201, P111, DOI 10.1016/j.lfs.2018.03.046
   Xiang HD, 2020, CANCER IMMUNOL RES, V8, P436, DOI 10.1158/2326-6066.CIR-19-0507
   Yi YM, 2018, BBA-MOL BASIS DIS, V1864, P793, DOI 10.1016/j.bbadis.2017.12.021
   Yoshida T, 2015, CLIN CANCER RES, V21, P642, DOI 10.1158/1078-0432.CCR-14-0846
   Yurugi Y, 2017, ANTICANCER RES, V37, P207, DOI 10.21873/anticanres.11308
   Zboralski D, 2017, CANCER IMMUNOL RES, V5, P950, DOI 10.1158/2326-6066.CIR-16-0303
   Zeltz C, 2019, CANCERS, V11, P0, DOI 10.3390/cancers11050705
   Zhang DY, 2017, SCI REP-UK, V7, P0, DOI 10.1038/s41598-017-13431-y
   Zhang HY, 2020, MOL CANCER, V19, P0, DOI 10.1186/s12943-020-01168-8
   Zhang QH, 2018, CANCER SCI, V109, P944, DOI 10.1111/cas.13520
   Zhang ZF, 2012, NAT GENET, V44, P852, DOI 10.1038/ng.2330
   Zhou Z, 2020, CANCER LETT, V473, P62, DOI 10.1016/j.canlet.2019.12.039
   Zhu CQ, 2007, P NATL ACAD SCI USA, V104, P11754, DOI 10.1073/pnas.0703040104
   Zhu KB, 2021, AGING-US, V13, P6890, DOI 10.18632/aging.202547
NR 128
TC 5
Z9 5
U1 3
U2 7
PU MDPI
PI BASEL
PA ST ALBAN-ANLAGE 66, CH-4052 BASEL, SWITZERLAND
SN 
EI 1424-8247
J9 PHARMACEUTICALS-BASE
JI Pharmaceuticals
PD NOV 15
PY 2022
VL 15
IS 11
BP 
EP 
DI 10.3390/ph15111411
PG 22
WC Chemistry, Medicinal; Pharmacology & Pharmacy
SC Pharmacology & Pharmacy
GA 6W3XY
UT WOS:000895665600001
PM 36422541
DA 2023-09-23
ER

PT J
AU Liu, T
   Liu, C
   Yan, M
   Zhang, L
   Zhang, J
   Xiao, M
   Li, ZG
   Wei, XF
   Zhang, HQ
AF Liu, Tong
   Liu, Cheng
   Yan, Meisi
   Zhang, Lei
   Zhang, Jing
   Xiao, Min
   Li, Zhigao
   Wei, Xiaofan
   Zhang, Hongquan
TI Single cell profiling of primary and paired metastatic lymph node tumors in breast cancer patients
SO NATURE COMMUNICATIONS
LA English
DT Article
ID tolerance
AB Lymph node metastasized tumours (LNMT) in breast cancer have not been comprehensively characterised. Here, the authors perform single cell RNA sequencing analysis of paired primary and LNMT breast cancer samples and suggest a more immunosuppressive tumour microenvironment in the latter. The microenvironment of lymph node metastasized tumors (LNMT) determines tumor progression and response to therapy, but a systematic study of LNMT is lacking. Here, we generate single-cell maps of primary tumors (PTs) and paired LNMTs in 8 breast cancer patients. We demonstrate that the activation, cytotoxicity, and proliferation of T cells are suppressed in LNMT compared with PT. CD4(+)CXCL13(+) T cells in LNMT are more likely to differentiate into an exhausted state. Interestingly, LAMP3(+) dendritic cells in LNMT display lower T cell priming and activating ability than in PT. Additionally, we identify a subtype of PLA2G2A(+) cancer-associated fibroblasts enriched in HER2(+) breast cancer patients that promotes immune infiltration. We also show that the antigen-presentation pathway is downregulated in malignant cells of the metastatic lymph node. Altogether, we characterize the microenvironment of LNMT and PT, which may shed light on the individualized therapeutic strategies for breast cancer patients with lymph node metastasis.
C1 [Liu, Tong; Xiao, Min; Li, Zhigao] Harbin Med Univ, Canc Hosp, Dept Breast Surg, Harbin, Peoples R China.
   [Liu, Tong; Xiao, Min; Li, Zhigao] Heilongjiang Acad Med Sci, Harbin, Peoples R China.
   [Liu, Cheng; Zhang, Lei; Zhang, Jing; Wei, Xiaofan; Zhang, Hongquan] Peking Univ, Sch Basic Med Sci, Dept Human Anat Histol & Embryol, Program Canc & Cell Biol,Hlth Sci Ctr, Beijing 100191, Peoples R China.
   [Liu, Cheng; Zhang, Lei; Zhang, Jing; Wei, Xiaofan; Zhang, Hongquan] Peking Univ, Int Canc Inst, Hlth Sci Ctr, Beijing 100191, Peoples R China.
   [Liu, Cheng; Zhang, Lei; Zhang, Jing; Wei, Xiaofan; Zhang, Hongquan] Peking Univ, MOE Key Lab Carcinogenesis & Translat Res, Hlth Sci Ctr, Beijing 100191, Peoples R China.
   [Liu, Cheng; Zhang, Lei; Zhang, Jing; Wei, Xiaofan; Zhang, Hongquan] Peking Univ, State Key Lab Nat & Biomimet Drugs, Hlth Sci Ctr, Beijing 100191, Peoples R China.
   [Yan, Meisi] Harbin Med Univ, Dept Pathol, Harbin 150081, Peoples R China.
   [Zhang, Hongquan] Shenzhen Univ, Dept Human Anat Histol & Embryol, Sch Med, Shenzhen 518055, Peoples R China.
C3 Harbin Medical University; Peking University; Peking University; Peking University; Peking University; Harbin Medical University; Shenzhen University
RP Li, ZG (通讯作者)，Harbin Med Univ, Canc Hosp, Dept Breast Surg, Harbin, Peoples R China.; Li, ZG (通讯作者)，Heilongjiang Acad Med Sci, Harbin, Peoples R China.; Wei, XF; Zhang, HQ (通讯作者)，Peking Univ, Sch Basic Med Sci, Dept Human Anat Histol & Embryol, Program Canc & Cell Biol,Hlth Sci Ctr, Beijing 100191, Peoples R China.; Wei, XF; Zhang, HQ (通讯作者)，Peking Univ, Int Canc Inst, Hlth Sci Ctr, Beijing 100191, Peoples R China.; Wei, XF; Zhang, HQ (通讯作者)，Peking Univ, MOE Key Lab Carcinogenesis & Translat Res, Hlth Sci Ctr, Beijing 100191, Peoples R China.; Wei, XF; Zhang, HQ (通讯作者)，Peking Univ, State Key Lab Nat & Biomimet Drugs, Hlth Sci Ctr, Beijing 100191, Peoples R China.; Zhang, HQ (通讯作者)，Shenzhen Univ, Dept Human Anat Histol & Embryol, Sch Med, Shenzhen 518055, Peoples R China.
EM drzhigaoli@hrbmu.edu.cn; weixiaofan@bjmu.edu.cn; Hongquan.Zhang@bjmu.edu.cn
FU Ministry of Science and Technology of the People's Republic of China [2021YFC2501000]; National Natural Science Foundation of China [81730071, 81972609, 82230094, 82073240, 82072903T, 82002811, PKU2020LCXQ007, PKU2021LCXQ023]; Beijing Natural Science Foundation [7202080]; Clinical Medicine Plus X-Young Scholars Project of Peking University; AME Breast Cancer Collaborative Group
CR Aznar MA, 2017, J IMMUNOL, V198, P31, DOI 10.4049/jimmunol.1601145
   [Anonymous], 2022, ZENODO, V0, P0
   Azizi E, 2018, CELL, V174, P1293, DOI 10.1016/j.cell.2018.05.060
   Baptista AP, 2019, IMMUNITY, V50, P1188, DOI 10.1016/j.immuni.2019.04.001
   Bottcher JP, 2018, CELL, V172, P1022, DOI 10.1016/j.cell.2018.01.004
   Butler A, 2018, NAT BIOTECHNOL, V36, P411, DOI 10.1038/nbt.4096
   Chen ZH, 2020, NAT COMMUN, V11, P0, DOI 10.1038/s41467-020-18916-5
   Cheng SJ, 2021, CELL, V184, P792, DOI 10.1016/j.cell.2021.01.010
   Cohen JN, 2010, J EXP MED, V207, P681, DOI 10.1084/jem.20092465
   DeSantis CE, 2019, CA-CANCER J CLIN, V69, P438, DOI 10.3322/caac.21583
   Duong T, 2012, J ONCOL, V2012, P0, DOI 10.1155/2012/204946
   Efremova M, 2020, NAT PROTOC, V15, P1484, DOI 10.1038/s41596-020-0292-x
   Engblom C, 2016, NAT REV CANCER, V16, P447, DOI 10.1038/nrc.2016.54
   Gardner A, 2016, TRENDS IMMUNOL, V37, P855, DOI 10.1016/j.it.2016.09.006
   Gu-Trantien C, 2017, JCI INSIGHT, V2, P0, DOI 10.1172/jci.insight.91487
   Guo WB, 2021, BRIEF BIOINFORM, V22, P0, DOI 10.1093/bib/bbaa127
   He ZY, 2015, MEDICINE, V94, P0, DOI 10.1097/MD.0000000000002213
   Hu X, 2018, EBIOMEDICINE, V34, P35, DOI 10.1016/j.ebiom.2018.07.021
   Insua-Rodriguez J, 2016, ADV DRUG DELIVER REV, V97, P41, DOI 10.1016/j.addr.2015.12.017
   Kalluri R, 2016, NAT REV CANCER, V16, P582, DOI 10.1038/nrc.2016.73
   Karaayvaz M, 2018, NAT COMMUN, V9, P0, DOI 10.1038/s41467-018-06052-0
   Kim C, 2018, CELL, V173, P879, DOI 10.1016/j.cell.2018.03.041
   Lawson DA, 2018, NAT CELL BIOL, V20, P1349, DOI 10.1038/s41556-018-0236-7
   Lin KC, 1998, CURR OPIN CHEM BIOL, V2, P453, DOI 10.1016/S1367-5931(98)80120-8
   Liu TY, 2019, J HEMATOL ONCOL, V12, P0, DOI 10.1186/s13045-019-0770-1
   Mao Q, 2015, KDD15: PROCEEDINGS OF THE 21ST ACM SIGKDD INTERNATIONAL CONFERENCE ON KNOWLEDGE DISCOVERY AND DATA MINING, V0, PP765, DOI 10.1145/2783258.2783309
   Maurer M, 2004, INT J BIOCHEM CELL B, V36, P1882, DOI 10.1016/j.biocel.2003.10.019
   Mukherjee D, 2013, AM J CANCER RES, V3, P46
   Nguyen QH, 2018, NAT COMMUN, V9, P0, DOI 10.1038/s41467-018-04334-1
   Oh DY, 2020, CELL, V181, P1612, DOI 10.1016/j.cell.2020.05.017
   Pages F, 2010, ONCOGENE, V29, P1093, DOI 10.1038/onc.2009.416
   Park JE, 2020, SCIENCE, V367, P868, DOI 10.1126/science.aay3224
   Pauken KE, 2021, J EXP MED, V218, P0, DOI 10.1084/jem.20200920
   Polanski K, 2020, BIOINFORMATICS, V36, P964, DOI 10.1093/bioinformatics/btz625
   Puram SV, 2017, CELL, V171, P1611, DOI 10.1016/j.cell.2017.10.044
   Pusztai L, 2016, CLIN CANCER RES, V22, P2105, DOI 10.1158/1078-0432.CCR-15-1315
   Qiu S, 2019, FRONT IMMUNOL, V0, P0, DOI DOI 10.1101/566968
   Qiu SQ, 2018, CANCER TREAT REV, V70, P178, DOI 10.1016/j.ctrv.2018.08.010
   Saegusa J, 2008, J BIOL CHEM, V283, P26107, DOI 10.1074/jbc.M804835200
   Savas P, 2018, NAT MED, V24, P986, DOI 10.1038/s41591-018-0078-7
   Shu S, 2006, CANCER METAST REV, V25, P233, DOI 10.1007/s10555-006-8503-7
   Steven A, 2018, BREAST CARE, V13, P16, DOI 10.1159/000486585
   Stratton MR, 2009, NATURE, V458, P719, DOI 10.1038/nature07943
   Tewalt EF, 2012, BLOOD, V120, P4772, DOI 10.1182/blood-2012-04-427013
   Ungefroren H, 2011, CELL COMMUN SIGNAL, V9, P0, DOI 10.1186/1478-811X-9-18
   van Pul KM, 2021, FRONT IMMUNOL, V12, P0, DOI 10.3389/fimmu.2021.643291
   von Andrian UH, 2003, NAT REV IMMUNOL, V3, P867, DOI 10.1038/nri1222
   Wagner J, 2019, CELL, V177, P1330, DOI 10.1016/j.cell.2019.03.005
   Wculek SK, 2019, FRONT IMMUNOL, V10, P0, DOI 10.3389/fimmu.2019.00775
   Weigelt B, 2010, MOL ONCOL, V4, P192, DOI 10.1016/j.molonc.2010.04.004
   Wolf FA, 2018, GENOME BIOL, V19, P0, DOI 10.1186/s13059-017-1382-0
   Wolock SL, 2019, CELL SYST, V8, P281, DOI 10.1016/j.cels.2018.11.005
   Wu SZ, 2020, EMBO J, V39, P0, DOI 10.15252/embj.2019104063
   Young MD, 2020, GIGASCIENCE, V9, P0, DOI 10.1093/gigascience/giaa151
   Zhang L, 2018, NATURE, V564, P268, DOI 10.1038/s41586-018-0694-x
   Zhang QM, 2019, CELL, V179, P829, DOI 10.1016/j.cell.2019.10.003
   Zhu K, 2020, PLOS COMPUT BIOL, V17, P0
NR 57
TC 7
Z9 7
U1 9
U2 25
PU NATURE PORTFOLIO
PI BERLIN
PA HEIDELBERGER PLATZ 3, BERLIN, 14197, GERMANY
SN 
EI 2041-1723
J9 NAT COMMUN
JI Nat. Commun.
PD NOV 10
PY 2022
VL 13
IS 1
BP 
EP 
DI 10.1038/s41467-022-34581-2
PG 17
WC Multidisciplinary Sciences
SC Science & Technology - Other Topics
GA 6C1XC
UT WOS:000881814200015
PM 36357424
DA 2023-09-23
ER

PT J
AU Ganguly, K
   Shah, A
   Atri, P
   Rauth, S
   Ponnusamy, MP
   Kumar, S
   Batra, SK
AF Ganguly, Koelina
   Shah, Ashu
   Atri, Pranita
   Rauth, Sanchita
   Ponnusamy, Moorthy P.
   Kumar, Sushil
   Batra, Surinder K.
TI Chemokine-mucinome interplay in shaping the heterogeneous tumor microenvironment of pancreatic cancer
SO SEMINARS IN CANCER BIOLOGY
LA English
DT Article
DE Pancreatic cancer; Stroma; Mucins; Chemokines; Tumor-microenvironment; Glycans
ID dendritic cells; inflammatory cytokines; cxcl14 expression; in-vitro; fibroblasts; activation; receptor; tissue; alpha; glycosyltransferases
AB Pancreatic cancer (PC) is exemplified by a complex immune-suppressive, fibrotic tumor microenvironment (TME), and aberrant expression of mucins. The constant crosstalk between cancer cells, cancer-associated fibroblasts (CAFs), and the immune cells mediated by the soluble factors and inflammatory mediators including cytokines, chemokines, reactive oxygen species (ROS) promote the dynamic temporal switch towards an immune-escape phenotype in the neoplastic cells and its microenvironment that bolsters disease progression. Chemokines have been studied in PC pathogenesis, albeit poorly in the context of mucins, tumor glycocalyx, and TME heterogeneity (CAFs and immune cells). With correlative analysis from PC patients' transcriptome data, support from available literature, and scientific arguments-based speculative extrapolations in terms of disease pathogenesis, we have summarized in this review a comprehensive understanding of chemokine-mucinome interplay during stromal modulation and immune-suppression in PC. Future studies should focus on deciphering the complexities of chemokine-mediated control of glycocalyx maturation, immune infiltration, and CAFassociated immune suppression. Knowledge extracted from such studies will be beneficial to mechanistically correlate the mucin-chemokine abundance in serum versus pancreatic tumors of patients, which may aid in prognostication and stratification of PC patients for immunotherapy.
C1 [Ganguly, Koelina; Shah, Ashu; Atri, Pranita; Rauth, Sanchita; Ponnusamy, Moorthy P.; Kumar, Sushil; Batra, Surinder K.] Univ Nebraska Med Ctr, Dept Biochem & Mol Biol, Omaha, NE 68105 USA.
   [Batra, Surinder K.] Univ Nebraska Med Ctr, Eppley Inst Res Canc & Allied Dis, Fred & Pamela Buffett Canc Ctr, Omaha, NE 68105 USA.
C3 University of Nebraska System; University of Nebraska Medical Center; University of Nebraska System; University of Nebraska Medical Center
RP Kumar, S; Batra, SK (通讯作者)，Univ Nebraska Med Ctr, Dept Biochem & Mol Biol, Omaha, NE 68105 USA.; Batra, SK (通讯作者)，Univ Nebraska Med Ctr, Eppley Inst Res Canc & Allied Dis, Fred & Pamela Buffett Canc Ctr, Omaha, NE 68105 USA.
EM skumar@unmc.edu; sbatra@unmc.edu
FU NIH [R01 CA247471, RO1 CA210637, RO1 CA206444, R01 CA228524, R01 CA254036, U01 CA210240, PO1 CA217798, R44 CA235991]
CR Argueso P, 2009, J BIOL CHEM, V284, P23037, DOI 10.1074/jbc.M109.033332
   Augsten M, 2009, P NATL ACAD SCI USA, V106, P3414, DOI 10.1073/pnas.0813144106
   Bassaganas S, 2015, CYTOKINE, V75, P197, DOI 10.1016/j.cyto.2015.04.006
   Beatson R, 2016, NAT IMMUNOL, V17, P1273, DOI 10.1038/ni.3552
   Belisle JA, 2010, MOL CANCER, V9, P0, DOI 10.1186/1476-4598-9-118
   Bellone G, 2006, CANCER IMMUNOL IMMUN, V55, P684, DOI 10.1007/s00262-005-0047-0
   Berberat PO, 2001, J HISTOCHEM CYTOCHEM, V49, P539, DOI 10.1177/002215540104900414
   Bhatia R, 2019, CANCER METAST REV, V38, P223, DOI 10.1007/s10555-018-09775-0
   Burdick MD, 1997, J BIOL CHEM, V272, P24198, DOI 10.1074/jbc.272.39.24198
   Burkhardt AM, 2012, J IMMUNOL, V188, P6399, DOI 10.4049/jimmunol.1102903
   Chaika NV, 2012, P NATL ACAD SCI USA, V109, P13787, DOI 10.1073/pnas.1203339109
   Cherfils-Vicini J, 2019, EMBO J, V38, P0, DOI 10.15252/embj.2018100012
   Cornelissen LAM, 2016, BIOMOLECULES, V6, P0, DOI 10.3390/biom6020026
   Daly J, 2019, FRONT IMMUNOL, V10, P0, DOI 10.3389/fimmu.2019.01047
   Del Poggetto E, 2021, SCIENCE, V373, P1326, DOI 10.1126/science.abj0486
   DESMOULIERE A, 1993, J CELL BIOL, V122, P103, DOI 10.1083/jcb.122.1.103
   Dubeykovskaya Z, 2009, J BIOL CHEM, V284, P3650, DOI 10.1074/jbc.M804935200
   Eckardt V, 2020, EMBO REP, V21, P0, DOI 10.15252/embr.201947852
   Facciabene A, 2011, NATURE, V475, P226, DOI 10.1038/nature10169
   Feig C, 2013, P NATL ACAD SCI USA, V110, P20212, DOI 10.1073/pnas.1320318110
   Fraschilla I, 2017, IMMUNOL REV, V276, P178, DOI 10.1111/imr.12526
   Fu XL, 2017, CANCER IMMUNOL IMMUN, V66, P1597, DOI 10.1007/s00262-017-2052-5
   Ganguly K, 2022, GASTROENTEROLOGY, V162, P2032, DOI 10.1053/j.gastro.2022.02.032
   Ganguly K, 2020, CANCER METAST REV, V39, P647, DOI 10.1007/s10555-020-09896-5
   Geismann C, 2019, CANCERS, V11, P0
   Gonzalez-Gil A, 2021, CELLS-BASEL, V10, P0, DOI 10.3390/cells10051260
   Gorchs L, 2021, CANCERS, V13, P0, DOI 10.3390/cancers13122995
   Graness A, 2002, J BIOL CHEM, V277, P18440, DOI 10.1074/jbc.M200468200
   Groux-Degroote S, 2008, BIOCHEM J, V410, P213, DOI 10.1042/BJ20070958
   Heinrich EL, 2013, CANCER MICROENVIRON, V6, P241, DOI 10.1007/s12307-013-0130-6
   Hernandez-Ruiz M, 2017, J INTERF CYTOK RES, V37, P62, DOI 10.1089/jir.2016.0076
   Hiraoka N, 2011, GASTROENTEROLOGY, V140, P310, DOI 10.1053/j.gastro.2010.10.009
   Ho WJ, 2020, NAT REV CLIN ONCOL, V17, P527, DOI 10.1038/s41571-020-0363-5
   Hoffmann W, 2021, INT J MOL SCI, V22, P0, DOI 10.3390/ijms22094909
   Hollingsworth MA, 2004, NAT REV CANCER, V4, P45, DOI 10.1038/nrc1251
   Hubert P, 2007, FASEB J, V21, P2765, DOI 10.1096/fj.06-7646com
   Hughes CE, 2018, FEBS J, V285, P2944, DOI 10.1111/febs.14466
   Jahan R, 2020, BBA-REV CANCER, V1873, P0, DOI 10.1016/j.bbcan.2020.188362
   Khandelwal N, 2015, EMBO MOL MED, V7, P450, DOI 10.15252/emmm.201404414
   Lee S, 2015, MOL ONCOL, V9, P1599, DOI 10.1016/j.molonc.2015.04.012
   Li Ke-Yu, 2020, CHRONIC DIS TRANSL MED, V6, P6, DOI 10.1016/j.cdtm.2020.01.002
   Lubbers J, 2018, FRONT IMMUNOL, V9, P0, DOI 10.3389/fimmu.2018.02807
   Malaker SA, 2019, P NATL ACAD SCI USA, V116, P7278, DOI 10.1073/pnas.1813020116
   Mammen MJ, 2021, INT J CELL BIOL, V2021, P0
   Maravillas-Montero JL, 2015, J IMMUNOL, V194, P29, DOI 10.4049/jimmunol.1401704
   Matsui A, 2012, PLOS ONE, V7, P0, DOI 10.1371/journal.pone.0044080
   Mejias-Luque R, 2010, ONCOGENE, V29, P1753, DOI 10.1038/onc.2009.467
   Mhaidly R, 2020, SEMIN IMMUNOL, V48, P0, DOI 10.1016/j.smim.2020.101417
   Monteran L, 2019, FRONT IMMUNOL, V10, P0, DOI 10.3389/fimmu.2019.01835
   Munkley J, 2019, ONCOL LETT, V17, P2569, DOI 10.3892/ol.2019.9885
   Newman AM, 2015, NAT METHODS, V12, P453, DOI 10.1038/nmeth.3337
   Niu YX, 2020, EXP THER MED, V19, P3571, DOI 10.3892/etm.2020.8635
   Ohlund D, 2017, J EXP MED, V214, P579, DOI 10.1084/jem.20162024
   Padoan A, 2019, INT J MOL SCI, V20, P0, DOI 10.3390/ijms20030676
   Perdicchio M, 2016, P NATL ACAD SCI USA, V113, P3329, DOI 10.1073/pnas.1507706113
   Pinho SS, 2015, NAT REV CANCER, V15, P540, DOI 10.1038/nrc3982
   Qian D, 2017, CANCER LETT, V397, P43, DOI 10.1016/j.canlet.2017.03.024
   Rodriguez E, 2021, NAT COMMUN, V12, P0, DOI 10.1038/s41467-021-21550-4
   Roshani R, 2014, CANCER LETT, V345, P157, DOI 10.1016/j.canlet.2013.07.014
   Schlesinger Y, 2020, NAT COMMUN, V11, P0, DOI 10.1038/s41467-020-18207-z
   Senapati S, 2011, CLIN CANCER RES, V17, P267, DOI 10.1158/1078-0432.CCR-10-1937
   Senapati S, 2010, TRENDS BIOCHEM SCI, V35, P236, DOI 10.1016/j.tibs.2009.10.003
   Shen XM, 2009, J GASTROINTEST SURG, V13, P1955, DOI 10.1007/s11605-009-1002-8
   Shurin GV, 2005, J IMMUNOL, V174, P5490, DOI 10.4049/jimmunol.174.9.5490
   Steele CW, 2016, CANCER CELL, V29, P832, DOI 10.1016/j.ccell.2016.04.014
   Svensson Marcus, 2006, EXPERT REV CLIN IMMUNOL, V2, P759, DOI 10.1586/1744666X.2.5.759
   Tang D, 2015, TUMOR BIOL, V36, P5617, DOI 10.1007/s13277-015-3233-5
   Tang D, 2012, INT J CANCER, V130, P2337, DOI 10.1002/ijc.26290
   Turner MD, 2014, BBA-MOL CELL RES, V1843, P2563, DOI 10.1016/j.bbamcr.2014.05.014
   van Putten JPM, 2017, J INNATE IMMUN, V9, P281, DOI 10.1159/000453594
   Vicari AP, 1997, IMMUNITY, V7, P291, DOI 10.1016/S1074-7613(00)80531-2
   Wang C, 2018, ONCOL LETT, V16, P2071, DOI 10.3892/ol.2018.8896
   Wang W, 2000, J BIOL CHEM, V275, P22313, DOI 10.1074/jbc.M001461200
   Wente MN, 2008, CANCER LETT, V259, P209, DOI 10.1016/j.canlet.2007.10.021
   Wurbel MA, 2000, EUR J IMMUNOL, V30, P262, DOI 10.1002/1521-4141(200001)30:1<262::AID-IMMU262>3.0.CO;2-0
   Xiao SY, 2021, SCAND J IMMUNOL, V93, P0, DOI 10.1111/sji.12965
   Xu BP, 2020, J CELL PHYSIOL, V235, P9121, DOI 10.1002/jcp.29782
   Zhang Y, 2019, J CANC METASTAS TREA, V2019, P0
   Zhang ZQ, 2016, DNA CELL BIOL, V35, P348, DOI 10.1089/dna.2015.3104
   Zhao W, 2018, GASTROENTEROLOGY, V154, P1524, DOI 10.1053/j.gastro.2017.12.014
   Zhou WQ, 2019, CURR MED CHEM, V26, P3026, DOI 10.2174/0929867324666170830111531
NR 81
TC 8
Z9 8
U1 4
U2 13
PU ACADEMIC PRESS LTD- ELSEVIER SCIENCE LTD
PI LONDON
PA 24-28 OVAL RD, LONDON NW1 7DX, ENGLAND
SN 1044-579X
EI 1096-3650
J9 SEMIN CANCER BIOL
JI Semin. Cancer Biol.
PD NOV 15
PY 2022
VL 86
IS 
BP 511
EP 520
DI 10.1016/j.semcancer.2022.03.022
EA OCT 2022
PG 10
WC Oncology
SC Oncology
GA 6I3TJ
UT WOS:000886050400007
PM 35346803
DA 2023-09-23
ER

PT J
AU Huo, MR
   Zhou, JY
   Wang, HL
   Zheng, YZ
   Tong, YQ
   Zhou, JP
   Liu, JY
   Yin, TJ
AF Huo, Meirong
   Zhou, Jiyuan
   Wang, Honglan
   Zheng, Yuzhao
   Tong, Yuqing
   Zhou, Jianping
   Liu, Jiyong
   Yin, Tingjie
TI A pHe sensitive nanodrug for collaborative penetration and inhibition of metastatic tumors
SO JOURNAL OF CONTROLLED RELEASE
LA English
DT Article
DE pH(e) sensitive nanodrug; cancer-associated fibroblast inactivation; Multi-faceted penetration; Multitarget anti-metastasis; Quercetin
ID cancer-associated fibroblasts; breast-cancer; quercetin; microenvironment; nanoparticle; growth; delivery; therapy; mechanisms; expression
AB Current chemotherapies for metastatic tumors are seriously restricted by limited drug infiltration and deficient disturbance of metastasis-associated complex pathways involving tumor cell autocrine as well as paracrine loops in the microenvironment (TME). Of note, cancer-associated fibroblasts (CAFs) play a predominant role in shaping TME favoring drug resistance and metastasis. Herein, we constructed a tumor extracellular pH (pH(e)) sensitive methotrexate-chitosan conjugate (MTX-GC-DEAP) and co-assembled it with quercetin (QUE) to achieve co-delivered nanodrugs (MTX-GC-DEAP/QUE). The pH(e) sensitive protonation and disassembly enabled MTX-GC-DEAP/QUE for stroma-specific delivery of QUE and positive-charged MTX-GC-DEAP molecular conjugates, thereby achieving deep tumor penetration via the combination of QUE-mediated CAF inactivation and adsorption-mediated transcytosis. On the basis of significantly promoted drug availability, a strengthened "omnidirectional " inhibition of pre-metastatic initiation was generated both in vitro and in vivo from the CAF inactivation-mediated reversion of metastasis-promoting environments as well as the inhibition of epithelial-mesenchymal transition, local and blood vessel invasion via QUE-mediated direct regulation on tumor cells. Our tailor-designed versatile nanodrug provides a deep insight into potentiating multi-faceted penetration of multi-mechanism-based regulating agents for intensive metastasis inhibition.
C1 [Huo, Meirong; Zhou, Jiyuan; Wang, Honglan; Zheng, Yuzhao; Tong, Yuqing; Zhou, Jianping; Yin, Tingjie] China Pharmaceut Univ, Dept Pharmaceut, 639 Longmian Ave, Nanjing 211198, Peoples R China.
   [Liu, Jiyong] Fudan Univ, Dept Pharm, Shanghai Canc Ctr, Shanghai 200032, Peoples R China.
C3 China Pharmaceutical University; Fudan University
RP Zhou, JP; Yin, TJ (通讯作者)，China Pharmaceut Univ, Dept Pharmaceut, 639 Longmian Ave, Nanjing 211198, Peoples R China.; Liu, JY (通讯作者)，Fudan Univ, Dept Pharm, Shanghai Canc Ctr, Shanghai 200032, Peoples R China.
EM cpu_zhoujp@163.com; liujiyong999@126.com; cookey_89ytj@163.com
FU National Natural Science Foundation of China [81972835, 81872424, 81703442, 82073175]; Double First-Rate construction plan of China Pharmaceutical University [CPU2022QZ18]; Qing Lan Project of Jiangsu Province; Outstanding Talents Program of Shanghai Health and Family Planning Commission [2018BR27]
CR Anso E, 2010, BIOCHEM PHARMACOL, V79, P1600, DOI 10.1016/j.bcp.2010.02.004
   Asgharian P, 2021, OXID MED CELL LONGEV, V2021, P0, DOI 10.1155/2021/4393266
   Augsten M, 2014, FRONT ONCOL, V4, P0, DOI 10.3389/fonc.2014.00062
   Azmi AS, 2013, CANCER METAST REV, V32, P623, DOI 10.1007/s10555-013-9441-9
   Blanco E, 2015, NAT BIOTECHNOL, V33, P941, DOI 10.1038/nbt.3330
   Boly R, 2011, INT J ONCOL, V38, P833, DOI 10.3892/ijo.2010.890
   Cai WT, 2018, DRUG DES DEV THER, V12, P4149, DOI 10.2147/DDDT.S185618
   Chen RJ, 2020, ACTA PHARMACOL SIN B, V10, P2140, DOI 10.1016/j.apsb.2020.04.005
   Chen S, 2020, BIOMATER SCI-UK, V8, P702, DOI 10.1039/c9bm01646e
   Erdogan B, 2017, BIOCHEM SOC T, V45, P229, DOI 10.1042/BST20160387
   Ezzati M, 2020, LIFE SCI, V248, P0, DOI 10.1016/j.lfs.2020.117463
   Fan XY, 2021, J BIOMED NANOTECHNOL, V17, P1726, DOI 10.1166/jbn.2021.3157
   Gao X, 2017, ACS APPL MATER INTER, V9, P29457, DOI 10.1021/acsami.7b05119
   Glentis A, 2017, NAT COMMUN, V8, P0, DOI 10.1038/s41467-017-00985-8
   Guo S, 2018, INT J BIOL SCI, V14, P2083, DOI 10.7150/ijbs.25720
   Guo ZH, 2020, J CONTROL RELEASE, V326, P350, DOI 10.1016/j.jconrel.2020.07.030
   Han XX, 2018, NAT COMMUN, V9, P0, DOI 10.1038/s41467-018-05906-x
   He QJ, 2015, CHEM SOC REV, V44, P6258, DOI 10.1039/c4cs00511b
   He XY, 2016, ADV HEALTHC MATER, V5, P439, DOI 10.1002/adhm.201500626
   Hu KL, 2017, ACS NANO, V11, P4916, DOI 10.1021/acsnano.7b01522
   Hu YB, 2019, ONCOGENE, V38, P1951, DOI 10.1038/s41388-018-0557-9
   Ji TJ, 2017, ACS NANO, V11, P8668, DOI 10.1021/acsnano.7b01026
   Jin EL, 2013, J AM CHEM SOC, V135, P933, DOI 10.1021/ja311180x
   Karagiannis GS, 2012, MOL CANCER RES, V10, P1403, DOI 10.1158/1541-7786.MCR-12-0307
   Kashyap D, 2016, TUMOR BIOL, V37, P12927, DOI 10.1007/s13277-016-5184-x
   Labernadie A, 2017, NAT CELL BIOL, V19, P224, DOI 10.1038/ncb3478
   Lang JY, 2019, ACS NANO, V13, P12357, DOI 10.1021/acsnano.9b04857
   Luo FH, 2014, NANOSCALE RES LETT, V9, P0, DOI 10.1186/1556-276X-9-363
   Martin JD, 2019, ACS NANO, V13, P6396, DOI 10.1021/acsnano.8b07865
   Miao L, 2017, CANCER RES, V77, P719, DOI 10.1158/0008-5472.CAN-16-0866
   Miao L, 2015, J CONTROL RELEASE, V217, P27, DOI 10.1016/j.jconrel.2015.08.027
   Obenauf AC, 2015, NATURE, V520, P368, DOI 10.1038/nature14336
   Pelon F, 2020, NAT COMMUN, V11, P0, DOI 10.1038/s41467-019-14134-w
   Ren JF, 2016, SCI REP-UK, V6, P0, DOI 10.1038/srep23968
   Saaristo A, 2000, ONCOGENE, V19, P6122, DOI 10.1038/sj.onc.1203969
   Sabourian P, 2020, J CONTROL RELEASE, V317, P216, DOI 10.1016/j.jconrel.2019.11.029
   Srinivasan A, 2016, MOL CARCINOGEN, V55, P743, DOI 10.1002/mc.22318
   Steeg PS, 2006, NAT MED, V12, P895, DOI 10.1038/nm1469
   Steeg PS, 2016, NAT REV CANCER, V16, P201, DOI 10.1038/nrc.2016.25
   Sun Y, 2012, NAT MED, V18, P1359, DOI 10.1038/nm.2890
   Truffi M, 2019, INT J MOL SCI, V20, P0, DOI 10.3390/ijms20061263
   Valkenburg KC, 2018, NAT REV CLIN ONCOL, V15, P366, DOI 10.1038/s41571-018-0007-1
   Wang FT, 2019, ONCOL LETT, V17, P3055, DOI 10.3892/ol.2019.9973
   Wang L, 2020, NANO LETT, V20, P6272, DOI 10.1021/acs.nanolett.0c01415
   Ware MJ, 2016, BIOMATERIALS, V108, P129, DOI 10.1016/j.biomaterials.2016.08.041
   WILHELM M, 1991, MACROMOLECULES, V24, P1033, DOI 10.1021/ma00005a010
   Xie LS, 2016, ONCOTARGETS THER, V9, P7115, DOI 10.2147/OTT.S116387
   Xu KK, 2018, FREE RADICAL BIO MED, V124, P431, DOI 10.1016/j.freeradbiomed.2018.06.030
   Xu W, 2019, INT J NANOMED, V14, P4649, DOI 10.2147/IJN.S201110
   Zhang ZW, 2018, ADV FUNCT MATER, V28, P0, DOI 10.1002/adfm.201801840
   Zhou Q, 2018, J CONTROL RELEASE, V275, P67, DOI 10.1016/j.jconrel.2018.02.026
   Zhou Q, 2019, NAT NANOTECHNOL, V14, P799, DOI 10.1038/s41565-019-0485-z
   Zhou ZW, 2019, ADV FUNCT MATER, V29, P0, DOI 10.1002/adfm.201904144
NR 53
TC 1
Z9 1
U1 18
U2 47
PU ELSEVIER
PI AMSTERDAM
PA RADARWEG 29, 1043 NX AMSTERDAM, NETHERLANDS
SN 0168-3659
EI 1873-4995
J9 J CONTROL RELEASE
JI J. Control. Release
PD DEC 15
PY 2022
VL 352
IS 
BP 893
EP 908
DI 10.1016/j.jconrel.2022.11.012
EA NOV 2022
PG 16
WC Chemistry, Multidisciplinary; Pharmacology & Pharmacy
SC Chemistry; Pharmacology & Pharmacy
GA 6S8NE
UT WOS:000893239000001
PM 36370879
DA 2023-09-23
ER

PT J
AU Perez-Penco, M
   Weis-Banke, SE
   Schina, A
   Siersbaek, M
   Hubbe, ML
   Jorgensen, MA
   Lecoq, I
   de la Torre, LL
   Bendtsen, SK
   Martinenaite, E
   Holmstrom, MO
   Madsen, DH
   Donia, M
   Odum, N
   Grontved, L
   Andersen, MH
AF Perez-Penco, Maria
   Weis-Banke, Stine Emilie
   Schina, Aimilia
   Siersbaek, Majken
   Hubbe, Mie Linder
   Jorgensen, Mia Aaboe
   Lecoq, Ines
   de la Torre, Lucia Lara
   Bendtsen, Simone Kloch
   Martinenaite, Evelina
   Holmstrom, Morten Orebo
   Madsen, Daniel Hargbol
   Donia, Marco
   Odum, Niels
   Grontved, Lars
   Andersen, Mads Hald
TI TGF beta-derived immune modulatory vaccine: targeting the immunosuppressive and fibrotic tumor microenvironment in a murine model of pancreatic cancer
SO JOURNAL FOR IMMUNOTHERAPY OF CANCER
LA English
DT Article
DE Immunogenicity; Vaccine; Immunotherapy; Tumor Microenvironment; Vaccination
ID cells
AB BackgroundPancreatic ductal adenocarcinoma (PDAC) is associated with very poor survival, making it the third and fourth leading cause of all cancer-related deaths in the USA and European Union, respectively. The tumor microenvironment (TME) in PDAC is highly immunosuppressive and desmoplastic, which could explain the limited therapeutic effect of immunotherapy in PDAC. One of the key molecules that contributes to immunosuppression and fibrosis is transforming growth factor-beta (TGF beta). The aim of this study was to target the immunosuppressive and fibrotic TME in PDAC using a novel immune modulatory vaccine with TGF beta-derived peptides in a murine model of pancreatic cancer.MethodsC57BL/6 mice were subcutaneously inoculated with Pan02 PDAC cells. Mice were treated with TGF beta 1-derived peptides (major histocompatibility complex (MHC)-I and MHC-II-restricted) adjuvanted with Montanide ISA 51VG. The presence of treatment-induced TGF beta-specific T cells was assessed by ELISpot (enzyme-linked immunospot). Changes in the immune infiltration and gene expression profile in tumor samples were characterized by flow cytometry, reverse transcription-quantitative PCR (RT-qPCR), and bulk RNA sequencing.ResultsTreatment with immunogenic TGF beta-derived peptides was safe and controlled tumor growth in Pan02 tumor-bearing mice. Enlargement of tumor-draining lymph nodes in vaccinated mice positively correlated to the control of tumor growth. Analysis of immune infiltration and gene expression in Pan02 tumors revealed that TGF beta-derived peptide vaccine increased the infiltration of CD8(+) T cells and the intratumoral M1/M2 macrophage ratio, it increased the expression of genes involved in immune activation and immune response to tumors, and it reduced the expression of myofibroblast-like cancer-associated fibroblast (CAF)-related genes and genes encoding fibroblast-derived collagens. Finally, we confirmed that TGF beta-derived peptide vaccine actively modulated the TME, as the ability of T cells to proliferate was restored when exposed to tumor-conditioned media from vaccinated mice compared with media from untreated mice.ConclusionThis study demonstrates the antitumor activity of TGF beta-derived multipeptide vaccination in a murine tumor model of PDAC. The data suggest that the vaccine targets immunosuppression and fibrosis in the TME by polarizing the cellular composition towards a more pro-inflammatory phenotype. Our findings support the feasibility and potential of TGF beta-derived peptide vaccination as a novel immunotherapeutic approach to target immunosuppression in the TME.
C1 [Perez-Penco, Maria; Weis-Banke, Stine Emilie; Schina, Aimilia; Hubbe, Mie Linder; Jorgensen, Mia Aaboe; Lecoq, Ines; de la Torre, Lucia Lara; Bendtsen, Simone Kloch; Martinenaite, Evelina; Holmstrom, Morten Orebo; Madsen, Daniel Hargbol; Donia, Marco; Andersen, Mads Hald] Copenhagen Univ Hosp, Natl Ctr Canc Immune Therapy CCIT DK, Dept Oncol, Herlev, Denmark.
   [Siersbaek, Majken; Grontved, Lars] Univ Southern Denmark, Dept Biochem & Mol Biol, Odense, Denmark.
   [Lecoq, Ines; Martinenaite, Evelina] IO Biotech ApS, Copenhagen, Denmark.
   [Madsen, Daniel Hargbol; Odum, Niels; Andersen, Mads Hald] Univ Copenhagen, Dept Immunol & Microbiol, Copenhagen, Denmark.
C3 University of Copenhagen; University of Southern Denmark; University of Copenhagen
RP Andersen, MH (通讯作者)，Copenhagen Univ Hosp, Natl Ctr Canc Immune Therapy CCIT DK, Dept Oncol, Herlev, Denmark.; Andersen, MH (通讯作者)，Univ Copenhagen, Dept Immunol & Microbiol, Copenhagen, Denmark.
EM Mads.Hald.Andersen@regionh.dk
CR Abd-Aziz N, 2022, J ONCOL, V2022, P0, DOI 10.1155/2022/9749363
   Andersen MH, 2019, SEMIN IMMUNOPATHOL, V41, P87, DOI 10.1007/s00281-018-0695-8
   Andersen MH, 2018, CANCER RES, V78, P1379, DOI 10.1158/0008-5472.CAN-17-3607
   Andersen MH, 2017, SEMIN IMMUNOPATHOL, V39, P317, DOI 10.1007/s00281-016-0593-x
   Andreatta M, 2016, BIOINFORMATICS, V32, P511, DOI 10.1093/bioinformatics/btv639
   Batlle E, 2019, IMMUNITY, V50, P924, DOI 10.1016/j.immuni.2019.03.024
   Bendtsen SK, 2022, ONCOIMMUNOLOGY, V11, P0, DOI 10.1080/2162402X.2022.2026020
   Bengtsson A, 2020, SCI REP-UK, V10, P0, DOI 10.1038/s41598-020-73525-y
   Carstens JL, 2017, NAT COMMUN, V8, P0, DOI 10.1038/ncomms15095
   Castino GF, 2016, ONCOIMMUNOLOGY, V5, P0, DOI 10.1080/2162402X.2015.1085147
   Chakravarthy A, 2018, NAT COMMUN, V9, P0, DOI 10.1038/s41467-018-06654-8
   Chen IM, 2022, J CLIN ONCOL, V40, P3180, DOI 10.1200/JCO.21.02511
   Chen ZY, 2017, SCI REP-UK, V7, P0, DOI 10.1038/srep40508
   Craven KE, 2016, ONCOTARGET, V7, P323, DOI 10.18632/oncotarget.6345
   Dalmartello M, 2022, ANN ONCOL, V33, P330, DOI 10.1016/j.annonc.2021.12.007
   Dey S, 2020, J IMMUNOTHER CANCER, V8, P0, DOI 10.1136/jitc-2020-000605
   Elyada E, 2019, CANCER DISCOV, V9, P1102, DOI 10.1158/2159-8290.CD-19-0094
   Enot DP, 2018, ONCOIMMUNOLOGY, V7, P0, DOI 10.1080/2162402X.2018.1462431
   Fjaestad KY, 2022, ONCOGENE, V41, P1364, DOI 10.1038/s41388-021-02170-0
   Gore J, 2015, ONCOTARGET, V6, P7504, DOI 10.18632/oncotarget.3233
   Grauel AL, 2020, NAT COMMUN, V11, P0, DOI 10.1038/s41467-020-19920-5
   Gross S, 2016, CANCER IMMUNOL RES, V4, P18, DOI 10.1158/2326-6066.CIR-15-0105
   HB L, 2021, CELL COMMUN SIGNAL, V19, P1
   Ho WJ, 2020, NAT REV CLIN ONCOL, V17, P527, DOI 10.1038/s41571-020-0363-5
   Holmstrom MO, 2021, CELL MOL IMMUNOL, V18, P415, DOI 10.1038/s41423-020-00593-5
   Hu JX, 2021, WORLD J GASTROENTERO, V27, P4298, DOI 10.3748/wjg.v27.i27.4298
   Jorgensen MA, 2021, CANCER IMMUNOL RES, V9, P1316, DOI 10.1158/2326-6066.CIR-21-0280
   Kalluri R, 2016, NAT REV CANCER, V16, P582, DOI 10.1038/nrc.2016.73
   Kjeldsen JW, 2021, NAT MED, V27, P2212, DOI 10.1038/s41591-021-01544-x
   Ledoult E, 2022, SCI REP-UK, V12, P0, DOI 10.1038/s41598-022-15640-6
   Li Ke-Yu, 2020, CHRONIC DIS TRANSL MED, V6, P6, DOI 10.1016/j.cdtm.2020.01.002
   Martinenaite E, 2019, CANCER IMMUNOL IMMUN, V68, P1901, DOI 10.1007/s00262-019-02425-6
   Melisi D, 2018, BRIT J CANCER, V119, P1208, DOI 10.1038/s41416-018-0246-z
   Moo-Young TA, 2009, J IMMUNOTHER, V32, P12, DOI 10.1097/CJI.0b013e318189f13c
   Mortensen REJ, 2021, CELL MOL IMMUNOL, V18, P2575, DOI 10.1038/s41423-021-00770-0
   Munir S, 2013, ONCOIMMUNOLOGY, V2, P0, DOI 10.4161/onci.23991
   Murphy-Ullrich JE, 2018, MATRIX BIOL, V68-69, P28, DOI 10.1016/j.matbio.2017.12.009
   Nelde A, 2021, MOL CELL PROTEOMICS, V20, P0, DOI 10.1074/mcp.R120.002309
   Newman AM, 2015, NAT METHODS, V12, P453, DOI 10.1038/nmeth.3337
   Nissen NI, 2019, J EXP CLIN CANC RES, V38, P0, DOI 10.1186/s13046-019-1110-6
   Pereira BA, 2019, TRENDS CANCER, V5, P724, DOI 10.1016/j.trecan.2019.09.010
   Pham TND, 2021, CANCERS, V13, P0, DOI 10.3390/cancers13030440
   Principe DR, 2021, CANCERS, V13, P0, DOI 10.3390/cancers13205086
   Ren Y, 2018, MOL CANCER, V17, P0, DOI 10.1186/s12943-018-0758-4
   Robertson IB, 2016, CSH PERSPECT BIOL, V8, P0, DOI 10.1101/cshperspect.a021907
   Romer AMA, 2021, FRONT IMMUNOL, V12, P0, DOI 10.3389/fimmu.2021.791453
   Shi B, 2021, FRONT ONCOL, V11, P0, DOI 10.3389/fonc.2021.771488
   Sorensen RB, 2011, BLOOD, V117, P2200, DOI 10.1182/blood-2010-06-288498
   Timmer FEF, 2021, CANCERS, V13, P0, DOI 10.3390/cancers13164138
   Urs S, 2019, PAN02 MURINE MODEL P, V0, P0
   Weis-Banke SE, 2020, ONCOIMMUNOLOGY, V9, P0, DOI 10.1080/2162402X.2020.1771142
   Zeeshan MS, 2021, WORLD J GASTRO ONCOL, V13, P0, DOI 10.4251/wjgo.v13.i6.472
NR 52
TC 6
Z9 6
U1 5
U2 8
PU BMJ PUBLISHING GROUP
PI LONDON
PA BRITISH MED ASSOC HOUSE, TAVISTOCK SQUARE, LONDON WC1H 9JR, ENGLAND
SN 
EI 2051-1426
J9 J IMMUNOTHER CANCER
JI J. Immunother. Cancer
PD DEC 15
PY 2022
VL 10
IS 12
BP 
EP 
DI 10.1136/jitc-2022-005491
PG 15
WC Oncology; Immunology
SC Oncology; Immunology
GA 6V1XX
UT WOS:000894850800005
PM 36600556
DA 2023-09-23
ER

PT J
AU Zhou, XH
   Xu, H
   Xu, C
   Yan, YC
   Zhang, LS
   Sun, Q
   Wang, WL
   Shi, YJ
AF Zhou, Xiao-Hu
   Xu, Hao
   Xu, Chang
   Yan, Ying-Cai
   Zhang, Lin-Shi
   Sun, Qiang
   Wang, Wei-Lin
   Shi, Yan-Jun
TI Hepatocellular carcinoma-derived exosomal miRNA-761 regulates the tumor microenvironment by targeting the SOCS2/JAK2/STAT3 pathway
SO WORLD JOURNAL OF EMERGENCY MEDICINE
LA English
DT Article
DE Exosomes; Janus kinase 2/signal transducer and activator of transcription 3 (JAK2/STAT3) signaling pathway; microRNA-761; Suppressor of cytokine signaling 2; Tumor microenvironment
ID cancer-associated fibroblasts; spontaneous rupture; n-cadherin; progression; micrornas
AB BACKGROUND: Exosomes and exosomal microRNAs have been implicated in tumor occurrence and metastasis. Our previous study showed that microRNA-761 (miR-761) is overexpressed in hepatocellular carcinoma (HCC) tissues and that its inhibition affects mitochondrial function and inhibits HCC metastasis. The mechanism by which exosomal miR-761 modulates the tumor microenvironment has not been elucidated. METHODS: Exosomal miR-761 was detected in six cell lines. Cell counting kit-8 (CCK-8) and transwell migration assays were performed to determine the function of exosomal miR-761 in HCC cells. The luciferase reporter assay was used to analyze miR-761 target genes in normal fibroblasts ( NFs). The inhibitors AZD1480 and C188-9 were employed to determine the role of the Janus kinase 2/signal transducer and activator of transcription 3 (JAK2/STAT3) signaling pathway in the transformation of cancer-associated fibroblasts (CAFs). RESULTS: In this study, we characterized the mechanism by which miR-761 reprogrammed the tumor microenvironment. We found that HCC-derived exosomal miR-761 was taken up by NFs. Moreover, HCC exosomes affected the tumor microenvironment by activating NFs via suppressor of cytokine signaling 2 (SOCS2) and the JAK2/STAT3 signaling pathway. CONCLUSIONS: These results demonstrated that exosomal miR-761 modulated the tumor microenvironment via SOCS2/JAK2/STAT3 pathway-dependent activation of CAFs. Our findings may inspire new strategies for HCC prevention and therapy.
C1 [Zhou, Xiao-Hu; Xu, Hao; Xu, Chang; Yan, Ying-Cai; Zhang, Lin-Shi; Sun, Qiang; Wang, Wei-Lin; Shi, Yan-Jun] Zhejiang Univ, Dept Hepatobiliary & Pancreat Surg, Affiliated Hosp 2, Sch Med, Hangzhou 310009, Peoples R China.
   [Zhou, Xiao-Hu; Xu, Hao; Xu, Chang; Yan, Ying-Cai; Zhang, Lin-Shi; Sun, Qiang; Wang, Wei-Lin; Shi, Yan-Jun] Zhejiang Univ, Key Lab Precis Diag & Treatment Hepatobiliary & P, Affiliated Hosp 2, Sch Med, Hangzhou 310009, Peoples R China.
C3 Zhejiang University; Zhejiang University
RP Wang, WL; Shi, YJ (通讯作者)，Zhejiang Univ, Dept Hepatobiliary & Pancreat Surg, Affiliated Hosp 2, Sch Med, Hangzhou 310009, Peoples R China.; Wang, WL; Shi, YJ (通讯作者)，Zhejiang Univ, Key Lab Precis Diag & Treatment Hepatobiliary & P, Affiliated Hosp 2, Sch Med, Hangzhou 310009, Peoples R China.
EM wam@zju.edu.cn; shiyanjun@zju.edu.cn
FU National Natural Science Foundation of China [82072203]; Natural Science Foundation of Zhejiang Province [LQ19H160025]
CR Aiello NM, 2019, J EXP MED, V216, P1016, DOI 10.1084/jem.20181827
   Bell E, 2017, COMPUT STRUCT BIOTEC, V15, P8, DOI 10.1016/j.csbj.2016.10.005
   Brabletz T, 2018, NAT REV CANCER, V18, P128, DOI 10.1038/nrc.2017.118
   Garcia-Pagan JC, 2012, SEMIN RESP CRIT CARE, V33, P46, DOI 10.1055/s-0032-1301734
   Chu PY, 2010, SWISS MED WKLY, V140, P0, DOI 10.4414/smw.2010.13065
   Du YW, 2021, J PRACT ONCOL, V36, P393
   Erdogan B, 2017, BIOCHEM SOC T, V45, P229, DOI 10.1042/BST20160387
   Felicetti F, 2016, J TRANSL MED, V14, P0, DOI 10.1186/s12967-016-0811-2
   Ferlay J, 2015, INT J CANCER, V136, PE359, DOI 10.1002/ijc.29210
   Gong W, 2020, J PRACT ONCOL, V36, P79
   Hussain S, 2011, J RECEPT SIG TRANSD, V31, P147, DOI 10.3109/10799893.2011.553836
   Jayachandran M, 2020, ORPHANET J RARE DIS, V15, P0, DOI 10.1186/s13023-020-01607-1
   Karn V, 2021, BIOMEDICINES, V9, P0, DOI 10.3390/biomedicines9101373
   Kawakubo-Yasukochi T, 2018, MOL CARCINOGEN, V57, P295, DOI 10.1002/mc.22744
   Lascombe I, 2006, CLIN CANCER RES, V12, P2780, DOI 10.1158/1078-0432.CCR-05-2387
   Liang J, 2020, J GASTROEN HEPATOL, V35, P885, DOI 10.1111/jgh.14912
   Liu CL, 2001, J CLIN ONCOL, V19, P3725, DOI 10.1200/JCO.2001.19.17.3725
   Liu HY, 2018, J CANCER RES CLIN, V144, P2085, DOI 10.1007/s00432-018-2712-7
   MIYAMOTO M, 1991, AM J GASTROENTEROL, V86, P67
   Nguyen PT, 2011, HISTOL HISTOPATHOL, V26, P147, DOI 10.14670/HH-26.147
   Rehman J, 2012, FASEB J, V26, P2175, DOI 10.1096/fj.11-196543
   Salido-Guadarrama I, 2014, ONCOTARGETS THER, V7, P1327, DOI 10.2147/OTT.S61562
   Song ZY, 2009, MOL BIOL CELL, V20, P3525, DOI 10.1091/mbc.E09-03-0252
   Szabadkai G, 2004, MOL CELL, V16, P59, DOI 10.1016/j.molcel.2004.09.026
   van Niel G, 2018, NAT REV MOL CELL BIO, V19, P213, DOI 10.1038/nrm.2017.125
   Wang MN, 2017, J CANCER, V8, P761, DOI 10.7150/jca.17648
   Wei F, 2017, MOL CANCER, V16, P0, DOI 10.1186/s12943-017-0694-8
   Whiteside TL, 2008, ONCOGENE, V27, P5904, DOI 10.1038/onc.2008.271
   Xiao DY, 2016, CANCER LETT, V376, P318, DOI 10.1016/j.canlet.2016.03.050
   Yang FM, 2017, MOL CANCER, V16, P0, DOI 10.1186/s12943-017-0718-4
   Yasukawa H, 2000, ANNU REV IMMUNOL, V18, P143, DOI 10.1146/annurev.immunol.18.1.143
   Yoshimura A, 2007, NAT REV IMMUNOL, V7, P454, DOI 10.1038/nri2093
   Zhang DongHuan, 2021, J PRACT ONCOL, V36, P300
   Zhang JQ, 2021, BMC NEPHROL, V22, P0, DOI 10.1186/s12882-021-02417-8
   Zhou XC, 2018, J EXP CLIN CANC RES, V37, P0, DOI 10.1186/s13046-018-0911-3
   Zhou XH, 2016, CANCER SCI, V107, P424, DOI 10.1111/cas.12904
NR 36
TC 1
Z9 1
U1 3
U2 4
PU ZHEJIANG UNIV PRESS
PI Hangzhou
PA Xixi Campus, Zhejiang University, No. 148 Tianmushan Road, Hangzhou, Zhejiang, PEOPLES R CHINA
SN 1920-8642
EI 
J9 WORLD J EMERG MED
JI World J. Emerg. Med.
PD SEP 15
PY 2022
VL 13
IS 5
BP 379
EP 385
DI 10.5847/wjem.j.1920-8642.2022.089
PG 7
WC Emergency Medicine
SC Emergency Medicine
GA 6E4KK
UT WOS:000883349400007
PM 36119773
DA 2023-09-23
ER

PT J
AU Liu, Y
   Luo, GQ
   Yan, YL
   Peng, JW
AF Liu, Ying
   Luo, Gengqiu
   Yan, Yuanliang
   Peng, Jinwu
TI A pan-cancer analysis of copper homeostasis-related gene lipoyltransferase 1: Its potential biological functions and prognosis values
SO FRONTIERS IN GENETICS
LA English
DT Article
DE LIPT1; pan-cancer; biological functions; prognosis; immune
ID lipoylation defect; cell-death; mutations
AB As a key copper homeostasis-related molecule, lipoyltransferase 1 (LIPT1) is an essential enzyme for the activation of mitochondrial 2-ketoacid dehydrogenase, participating in fatty acylation. However, the biological significances of LIPT1 in the pan-cancer are unclear. Here, we comprehensively analyzed the functional characteristics of LIPT1 in human cancers and its roles in immune response. We found that LIPT1 was down-regulated in some cancers. And LIPT1 overexpression is associated with favorable prognosis in these patients, such as breast cancer, clear cell renal cell carcinoma, ovarian cancer and gastric cancer. We also explored the mutational status and methylation levels of LIPT1 in human cancers. Gene enrichment analysis indicated that abnormally expressed LIPT1 was significantly associated with immune cells infiltration, such as B cells, CD8(+) T cells and cancer-associated fibroblast cells. The result from single cell sequencing reflected the important roles of LIPT1 in the regulation of several biological behaviors of cancer cells, such as DNA damage response and cell apoptosis. Taken together, our research could provide a comprehensive overview about the significances of LIPT1 in human pan-cancer progression, prognosis and immune.
C1 [Liu, Ying] Xiangya Changde Hosp, Dept Pathol, Changde, Peoples R China.
   [Luo, Gengqiu; Peng, Jinwu] Cent South Univ, Xiangya Hosp, Basic Sch Med, Dept Pathol, Changsha, Peoples R China.
   [Luo, Gengqiu; Peng, Jinwu] Cent South Univ, Xiangya Hosp, Natl Clin Res Ctr Geriatr Disorders, Changsha, Peoples R China.
   [Yan, Yuanliang] Cent South Univ, Xiangya Hosp, Dept Pharm, Changsha, Peoples R China.
C3 Central South University; Central South University; Central South University
RP Yan, YL (通讯作者)，Cent South Univ, Xiangya Hosp, Dept Pharm, Changsha, Peoples R China.
EM yanyuanliang@csu.edu.cn
FU National Natural Science Foundation of China;  [82272659];  [2022, 1 43010100];  [2021-021, 1 43010100]
CR Chakraborty S, 2022, CELL BIOL INT, V46, P1729, DOI 10.1002/cbin.11867
   Chandrashekar DS, 2022, NEOPLASIA, V25, P18, DOI 10.1016/j.neo.2022.01.001
   Chen YB, 2021, ONCOL REP, V45, P191, DOI 10.3892/or.2020.7853
   Colwill K, 2011, NAT METHODS, V8, P551, DOI 10.1038/NMETH.1607
   Edwards NJ, 2015, J PROTEOME RES, V14, P2707, DOI 10.1021/pr501254j
   Feng AQ, 2022, FRONT ONCOL, V12, P0, DOI 10.3389/fonc.2022.957966
   Gao JJ, 2013, SCI SIGNAL, V6, P0, DOI 10.1126/scisignal.2004088
   Gupta G, 2022, PART FIBRE TOXICOL, V19, P0, DOI 10.1186/s12989-022-00467-w
   Habarou F, 2017, AM J HUM GENET, V101, P283, DOI 10.1016/j.ajhg.2017.07.001
   He H, 2020, INT J NANOMED, V15, P3291, DOI 10.2147/IJN.S241157
   He JJ, 2021, FRONT GENET, V12, P0, DOI 10.3389/fgene.2021.770857
   Jiang YC, 2022, NANOMEDICINE-UK, V17, P303, DOI 10.2217/nnm-2021-0374
   Kahlson Martha A, 2022, SCIENCE, V375, P1231, DOI 10.1126/science.abo3959
   Kim SS, 2021, CLIN CANCER RES, V27, P6075, DOI 10.1158/1078-0432.CCR-21-0697
   Lanczky A, 2021, J MED INTERNET RES, V23, P0, DOI 10.2196/27633
   Lei L, 2022, FRONT GENET, V13, P0, DOI 10.3389/fgene.2022.957744
   Li KP, 2022, APOPTOSIS, V27, P1004, DOI 10.1007/s10495-022-01769-2
   Li L, 2021, CANCERS, V13, P0, DOI 10.3390/cancers13164153
   Li TW, 2020, NUCLEIC ACIDS RES, V48, PW509, DOI 10.1093/nar/gkaa407
   Lv HZ, 2022, FRONT PHARMACOL, V13, P0, DOI 10.3389/fphar.2022.930041
   Mayr JA, 2014, J INHERIT METAB DIS, V37, P553, DOI 10.1007/s10545-014-9705-8
   Ni M, 2019, CELL REP, V27, P1376, DOI 10.1016/j.celrep.2019.04.005
   Oughtred R, 2021, PROTEIN SCI, V30, P187, DOI 10.1002/pro.3978
   Ren LW, 2022, PHARMACOL RES, V183, P0, DOI 10.1016/j.phrs.2022.106376
   Shan L, 2022, OXID MED CELL LONGEV, V2022, P0, DOI 10.1155/2022/9529814
   Shi XJ, 2021, FRONT GENET, V12, P0, DOI 10.3389/fgene.2021.771853
   Shihab I, 2020, CANCERS, V12, P0, DOI 10.3390/cancers12082226
   Smith J, 2020, TRENDS CANCER, V6, P392, DOI 10.1016/j.trecan.2020.02.007
   Soreze Y, 2013, ORPHANET J RARE DIS, V8, P0, DOI 10.1186/1750-1172-8-192
   Stenstrom J, 2021, BREAST CANCER RES, V23, P0, DOI 10.1186/s13058-021-01403-0
   Talty R, 2021, CANCERS, V13, P0, DOI 10.3390/cancers13040904
   Tang ZF, 2017, NUCLEIC ACIDS RES, V45, PW98, DOI 10.1093/nar/gkx247
   Tao SY, 2021, FRONT GENET, V12, P0, DOI 10.3389/fgene.2021.784775
   Tort F, 2014, HUM MOL GENET, V23, P1907, DOI 10.1093/hmg/ddt585
   Tsvetkov P, 2022, SCIENCE, V375, P1254, DOI 10.1126/science.abf0529
   Wang YX, 2022, HEPATOL INT, V16, P1435, DOI 10.1007/s12072-022-10381-0
   Yu CY, 2021, FRONT GENET, V12, P0, DOI 10.3389/fgene.2021.687813
   Yuan HT, 2019, NUCLEIC ACIDS RES, V47, PD900, DOI 10.1093/nar/gky939
   Zhou S, 2022, FRONT IMMUNOL, V13, P0, DOI 10.3389/fimmu.2022.978865
NR 39
TC 0
Z9 0
U1 7
U2 18
PU FRONTIERS MEDIA SA
PI LAUSANNE
PA AVENUE DU TRIBUNAL FEDERAL 34, LAUSANNE, CH-1015, SWITZERLAND
SN 
EI 1664-8021
J9 FRONT GENET
JI Front. Genet.
PD OCT 18
PY 2022
VL 13
IS 
BP 
EP 
DI 10.3389/fgene.2022.1038174
PG 11
WC Genetics & Heredity
SC Genetics & Heredity
GA 5X4SN
UT WOS:000878590900001
PM 36330439
DA 2023-09-23
ER

PT J
AU Zaki, MYW
   Alhasan, SF
   Shukla, R
   McCain, M
   Laszczewska, M
   Geh, D
   Patman, GL
   Televantou, D
   Whitehead, A
   Mauricio, JP
   Barksby, B
   Gee, LM
   Paish, HL
   Leslie, J
   Younes, R
   Burt, AD
   Borthwick, LA
   Thomas, H
   Beale, GS
   Govaere, O
   Sia, D
   Anstee, QM
   Tiniakos, D
   Oakley, F
   Reeves, HL
AF Zaki, Marco Y. W.
   Alhasan, Sari F.
   Shukla, Ruchi
   McCain, Misti
   Laszczewska, Maja
   Geh, Daniel
   Patman, Gillian L.
   Televantou, Despina
   Whitehead, Anna
   Mauricio, Joao P.
   Barksby, Ben
   Gee, Lucy M.
   Paish, Hannah L.
   Leslie, Jack
   Younes, Ramy
   Burt, Alastair D.
   Borthwick, Lee A.
   Thomas, Huw
   Beale, Gary S.
   Govaere, Olivier
   Sia, Daniela
   Anstee, Quentin M.
   Tiniakos, Dina
   Oakley, Fiona
   Reeves, Helen L.
TI Sulfatase-2 from Cancer Associated Fibroblasts: An Environmental Target for Hepatocellular Carcinoma?
SO LIVER CANCER
LA English
DT Article
DE Biomarkers; Glypican-3; Hepatocellular carcinoma; Inflammation; Metabolic disease; Molecular targets; NASH; Sulfatase-2; Tumour microenvironment; Spheroids
ID nf-kappa-b; hepatic stellate cells; gene-expression; liver; overexpression; inflammation; resistance; glypican-3; monocytes; pathway
AB Introduction: Heparin sulphate proteoglycans in the liver tumour microenvironment (TME) are key regulators of cell signalling, modulated by sulfatase-2 (SULF2). SULF2 overexpression occurs in hepatocellular carcinoma (HCC). Our aims were to define the nature and impact of SULF2 in the HCC TME. Methods: In liver biopsies from 60 patients with HCC, expression and localization of SULF2 were analysed associated with clinical parameters and outcome. Functional and mechanistic impacts were assessed with immunohistochemistry (IHC), in silico using The Cancer Genome Atlas (TGCA), in primary isolated cancer activated fibroblasts, in monocultures, in 3D spheroids, and in an independent cohort of 20 patients referred for sorafenib. IHC targets included alpha SMA, glypican-3, beta-catenin, RelA-P-ser536, CD4, CD8, CD66b, CD45, CD68, and CD163. SULF2 impact of peripheral blood mononuclear cells was assessed by migration assays, with characterization of immune cell phenotype using fluorescent activated cell sorting. Results: We report that while SULF2 was expressed in tumour cells in 15% (9/60) of cases, associated with advanced tumour stage and type 2 diabetes, SULF2 was more commonly expressed in cancer-associated fibroblasts (CAFs) (52%) and independently associated with shorter survival (7.2 vs. 29.2 months, p = 0.003). Stromal SULF2 modulated glypican-3/beta-catenin signalling in vitro, although in vivo associations suggested additional mechanisms underlying the CAF-SULF2 impact on prognosis. Stromal SULF2 was released by CAFS isolated from human HCC. It was induced by TGF beta 1, promoted HCC proliferation and sorafenib resistance, with CAF-SULF2 linked to TGF beta 1 and immune exhaustion in TGCA HCC patients. Autocrine activation of PDGFR beta/STAT3 signalling was evident in stromal cells, with the release of the potent monocyte/macrophage chemoattractant CCL2 in vitro. In human PBMCs, SULF2 preferentially induced the migration of macrophage precursors (monocytes), inducing a phenotypic change consistent with immune exhaustion. In human HCC tissues, CAF-SULF2 was associated with increased macrophage recruitment, with tumouroid studies showing stromal-derived SULF2-induced paracrine activation of the IKK beta/NF-kappa B pathway, tumour cell proliferation, invasion, and sorafenib resistance. Conclusion: SULF2 derived from CAFs modulates glypican-3/beta-catenin signalling but also the HCC immune TME, associated with tumour progression and therapy resistance via activation of the TAK1/IKK beta/NF-kappa B pathway. It is an attractive target for combination therapies for patients with HCC. (c) 2022 The Author(s). Published by S. Karger AG, Basel
C1 [Zaki, Marco Y. W.; Alhasan, Sari F.; McCain, Misti; Geh, Daniel; Patman, Gillian L.; Televantou, Despina; Whitehead, Anna; Mauricio, Joao P.; Younes, Ramy; Burt, Alastair D.; Thomas, Huw; Beale, Gary S.; Govaere, Olivier; Anstee, Quentin M.; Tiniakos, Dina; Reeves, Helen L.] Newcastle Univ, Newcastle Univ Translat & Clin Res Inst, Fac Med Sci, Newcastle Upon Tyne, Tyne & Wear, England.
   [Zaki, Marco Y. W.] Minia Univ, Fac Pharm, Dept Biochem, Al Minya, Egypt.
   [Zaki, Marco Y. W.; Laszczewska, Maja; Geh, Daniel; Barksby, Ben; Gee, Lucy M.; Paish, Hannah L.; Leslie, Jack; Borthwick, Lee A.; Oakley, Fiona] Newcastle Univ, Fac Med Sci, Newcastle Fibrosis Res Grp, Newcastle Upon Tyne, Tyne & Wear, England.
   [Shukla, Ruchi; Laszczewska, Maja; Barksby, Ben; Gee, Lucy M.; Paish, Hannah L.; Leslie, Jack; Borthwick, Lee A.; Oakley, Fiona] Newcastle Univ, Newcastle Univ Biosci Inst, Fac Med Sci, Newcastle Upon Tyne, Tyne & Wear, England.
   [Televantou, Despina; Burt, Alastair D.] Newcastle Upon Tyne Hosp NHS Fdn Trust, Dept Cellular Pathol, Newcastle Upon Tyne, Tyne & Wear, England.
   [Younes, Ramy; Anstee, Quentin M.; Reeves, Helen L.] Newcastle Upon Tyne Hosp NHS Fdn Trust, Freeman Hosp, Dept Med, Newcastle Upon Tyne, Tyne & Wear, England.
   [Sia, Daniela] Icahn Sch Med Mt Sinai, Tisch Canc Inst, Dept Med, Div Liver Dis, New York, NY 10029 USA.
   [Tiniakos, Dina] Natl & Kapodistrian Univ Athens, Aretaie Hosp, Dept Pathol, Athens, Greece.
C3 Newcastle University - UK; Egyptian Knowledge Bank (EKB); Minia University; Newcastle University - UK; Newcastle University - UK; Newcastle Upon Tyne Hospitals NHS Foundation Trust; Newcastle Freeman Hospital; Newcastle Upon Tyne Hospitals NHS Foundation Trust; Icahn School of Medicine at Mount Sinai; National & Kapodistrian University of Athens
RP Reeves, HL (通讯作者)，Newcastle Univ, Newcastle Univ Translat & Clin Res Inst, Fac Med Sci, Newcastle Upon Tyne, Tyne & Wear, England.; Reeves, HL (通讯作者)，Newcastle Upon Tyne Hosp NHS Fdn Trust, Freeman Hosp, Dept Med, Newcastle Upon Tyne, Tyne & Wear, England.
EM h.l.reeves@ncl.ac.uk
FU Newton-Mosharafa Fund; Newton prize; Damascus University; European Community [HEALTH-F2-2009-241762]; Newcastle Cancer Research UK (CRUK) Experimental Cancer Medicine Centre [C9380/A18084]; CRUK Accelerator [C9380/A26813]; CRUK programme [C18342/A23390]; European Union [634413]; Medical Research Council [MR/K0019494/1, MR/R023026/1]; Newcastle CRUK Clinical Academic Training Programme
CR Alhasan AA, 2014, J BIOL CHEM, V289, P20295, DOI 10.1074/jbc.M114.554691
   Almeida JL, 2011, BMC BIOTECHNOL, V11, P0, DOI 10.1186/1472-6750-11-102
   Almeida LO, 2014, FEBS OPEN BIO, V4, P96, DOI 10.1016/j.fob.2013.12.003
   Altschul SF, 1997, NUCLEIC ACIDS RES, V25, P3389, DOI 10.1093/nar/25.17.3389
   Amann T, 2009, CANCER SCI, V100, P646, DOI 10.1111/j.1349-7006.2009.01087.x
   Bergenfelz C, 2015, PLOS ONE, V10, P0, DOI 10.1371/journal.pone.0127028
   Bruix J, 2011, HEPATOLOGY, V53, P1020, DOI 10.1002/hep.24199
   Calon A, 2012, CANCER CELL, V22, P571, DOI 10.1016/j.ccr.2012.08.013
   Capurro M, 2003, GASTROENTEROLOGY, V125, P89, DOI 10.1016/S0016-5085(03)00689-9
   Chakraborty D, 2017, NAT COMMUN, V8, P0, DOI 10.1038/s41467-017-01236-6
   Chen J, 2018, GASTROENTEROLOGY, V154, P195, DOI 10.1053/j.gastro.2017.09.007
   Czochra P, 2006, J HEPATOL, V45, P419, DOI 10.1016/j.jhep.2006.04.010
   Duan LH, 2018, NEURON, V100, P183, DOI 10.1016/j.neuron.2018.08.030
   EDMONDSON HA, 1954, CANCER-AM CANCER SOC, V7, P462, DOI 10.1002/1097-0142(195405)7:3<462::AID-CNCR2820070308>3.0.CO;2-E
   European Assoc Study Liver, 2012, EUR J CANCER, V48, P599, DOI 10.1016/j.ejca.2011.12.021
   Forner A, 2018, LANCET, V391, P1301, DOI 10.1016/S0140-6736(18)30010-2
   He GB, 2011, CELL RES, V21, P159, DOI 10.1038/cr.2010.183
   Heldin CH, 2013, CELL COMMUN SIGNAL, V11, P0, DOI 10.1186/1478-811X-11-97
   Hoshida Y, 2008, NEW ENGL J MED, V359, P1995, DOI 10.1056/NEJMoa0804525
   Jastrzebski K, 2017, J CELL SCI, V130, P577, DOI 10.1242/jcs.191213
   Jin R, 2015, ONCOGENE, V34, P3700, DOI 10.1038/onc.2014.302
   Jung CH, 2016, ONCOTARGET, V7, P16090, DOI 10.18632/oncotarget.7449
   Kinnman N, 2000, LAB INVEST, V80, P697, DOI 10.1038/labinvest.3780073
   Lachenmayer A, 2012, CLIN CANCER RES, V18, P4997, DOI 10.1158/1078-0432.CCR-11-2322
   Lai JP, 2008, HEPATOLOGY, V47, P1211, DOI 10.1002/hep.22202
   Lai JP, 2010, HEPATOLOGY, V52, P1680, DOI 10.1002/hep.23848
   Li XG, 2017, GUT, V66, P157, DOI 10.1136/gutjnl-2015-310514
   Llovet JM, 2008, NEW ENGL J MED, V359, P378, DOI 10.1056/NEJMoa0708857
   Luczynski W, 2004, CANCER IMMUNOL IMMUN, V53, P1049, DOI 10.1007/s00262-004-0564-2
   Mace TA, 2013, CANCER RES, V73, P3007, DOI 10.1158/0008-5472.CAN-12-4601
   Mengos AE, 2019, FRONT IMMUNOL, V10, P0, DOI 10.3389/fimmu.2019.01147
   Morimoto-Tomita M, 2002, J BIOL CHEM, V277, P49175, DOI 10.1074/jbc.M205131200
   Nehra R, 2010, FASEB J, V24, P2040, DOI 10.1096/fj.09-138305
   Nordby Y, 2017, SCI REP-UK, V7, P0, DOI 10.1038/srep43378
   Pachot A, 2008, J IMMUNOL, V180, P6421, DOI 10.4049/jimmunol.180.9.6421
   Peng R, 2020, GASTRIC CANCER, V23, P988, DOI 10.1007/s10120-020-01088-y
   Pinter M, 2021, JAMA ONCOL, V7, P113, DOI 10.1001/jamaoncol.2020.3381
   Reeves HL, 2016, DIGEST DIS SCI, V61, P1234, DOI 10.1007/s10620-016-4085-6
   Shibahara T, 2020, STROKE, V51, P3095, DOI 10.1161/STROKEAHA.120.029827
   Shimizu S, 2000, JPN J CANCER RES, V91, P1285, DOI 10.1111/j.1349-7006.2000.tb00916.x
   Sia D, 2017, GASTROENTEROLOGY, V153, P812, DOI 10.1053/j.gastro.2017.06.007
   Steller EJA, 2013, NEOPLASIA, V15, P204, DOI 10.1593/neo.121726
   Sung H, 2021, CA-CANCER J CLIN, V71, P209, DOI 10.3322/caac.21660
   Taniguchi K, 2018, NAT REV IMMUNOL, V18, P309, DOI 10.1038/nri.2017.142
   Tessema M, 2012, ONCOGENE, V31, P4107, DOI 10.1038/onc.2011.577
   Ying HZ, 2017, MOL MED REP, V16, P7879, DOI 10.3892/mmr.2017.7641
   Yoon S, 2018, ONCOGENE, V37, P4443, DOI 10.1038/s41388-018-0291-3
   Yue XP, 2013, GLYCOBIOLOGY, V23, P709, DOI 10.1093/glycob/cwt010
   Zhang RS, 2019, CELL DEATH DIS, V10, P0, DOI 10.1038/s41419-019-1435-2
   Zizza P, 2019, NUCLEIC ACIDS RES, V47, P3365, DOI 10.1093/nar/gkz041
NR 50
TC 2
Z9 2
U1 2
U2 3
PU KARGER
PI BASEL
PA ALLSCHWILERSTRASSE 10, CH-4009 BASEL, SWITZERLAND
SN 2235-1795
EI 1664-5553
J9 LIVER CANCER
JI Liver Cancer
PD DEC 15
PY 2022
VL 11
IS 6
BP 540
EP 557
DI 10.1159/000525375
PG 18
WC Oncology; Gastroenterology & Hepatology
SC Oncology; Gastroenterology & Hepatology
GA 8M6QM
UT WOS:000924586800005
PM 36589727
DA 2023-09-23
ER

PT J
AU Lan, C
   Kitano, Y
   Yamashita, Y
   Yamao, T
   Kajiyama, K
   Yoshizumi, T
   Fukuzawa, K
   Sugimachi, K
   Ikeda, Y
   Takamori, H
   Miyanari, N
   Hirota, M
   Baba, H
AF Lan, Chuan
   Kitano, Yuki
   Yamashita, Yo-ichi
   Yamao, Takanobu
   Kajiyama, Kiyoshi
   Yoshizumi, Tomoharu
   Fukuzawa, Kengo
   Sugimachi, Keishi
   Ikeda, Yasuharu
   Takamori, Hiroshi
   Miyanari, Nobutomo
   Hirota, Masahiko
   Baba, Hideo
TI Cancer-associated fibroblast senescence and its relation with tumour-infiltrating lymphocytes and PD-L1 expressions in intrahepatic cholangiocarcinoma
SO BRITISH JOURNAL OF CANCER
LA English
DT Article
ID stromal caveolin-1; t-cells; activation protein; microenvironment; suppressor; autophagy; immunity; growth
AB Background Caveolin-1 (CAV1) in cancer-associated fibroblasts (CAFs) has pro- or anti-tumourigenic effect depending on the cancer type. However, its effect in intrahepatic carcinoma (ICC) remains unknown. Therefore, this study aimed to investigate the relationship between CAV1 in CAFs and tumour-infiltrating lymphocyte (TIL) numbers or PD-L1 levels in ICC patients. Methods Consecutive ICC patients (n = 158) were enrolled in this study. The levels of CAV1 in CAFs, CD8 + TILs, Foxp3+ TILs and PD-L1 in cancer cells were analysed using immunohistochemistry. Their association with the clinicopathological factors and prognosis were evaluated. The correlation between these factors was evaluated. Results CAV1 upregulation in CAFs was associated with a poor overall survival (OS) (P < 0.001) and recurrence-free survival (P = 0.008). Clinicopathological factors were associated with high CA19-9 levels (P < 0.001), advanced tumour stage (P = 0.046) and lymph node metastasis (P = 0.004). CAV1 level was positively correlated with Foxp3+ TIL numbers (P = 0.01). There were no significant correlations between CAV1 levels and CD8 + TIL numbers (P = 0.80) and PD-L1 levels (P = 0.97). An increased CD8 + TIL number and decreased Foxp3+ TIL number were associated with an increased OS. In multivariate analysis, positive CAV1 expression in CAFs (P = 0.013) and decreased CD8 + TIL numbers (P = 0.021) were independent poor prognostic factors. Conclusion Cellular senescence, represented by CAV1 levels, may be a marker of CAFs and a prognostic indicator of ICC through Foxp3+ TIL regulation. CAV1 expression in CAFs can be a therapeutic target for ICC.
C1 [Lan, Chuan; Kitano, Yuki; Yamashita, Yo-ichi; Yamao, Takanobu; Baba, Hideo] Kumamoto Univ, Grad Sch Life Sci, Dept Surg Gastroenterol, Chuo Ku, 1-1-1 Honjo, Kumamoto 8608556, Japan.
   [Lan, Chuan] Hosp North Sichuan Med Coll, Dept Hepatobiliary Surg & Ctr Severe Acute, Nanchong 637100, Peoples R China.
   [Kajiyama, Kiyoshi] Iizuka Hosp, Dept Surg, 3-83 Yoshiomachi, Iizuka, Fukuoka 8208505, Japan.
   [Yoshizumi, Tomoharu] Kyushu Univ, Grad Sch Med Sci, Dept Surg & Sci, Higashi Ku, 3-1-1 Maidashi, Fukuoka 8128582, Japan.
   [Fukuzawa, Kengo] Oita Red Cross Hosp, Dept Surg, 3-2-37 Chiyo Machi, Oita 8700033, Japan.
   [Sugimachi, Keishi] Natl Hosp Org Kyushu Canc Ctr, Dept Hepatobiliary Pancreat Surg, Minami Ku, 3-1-1 Notame, Fukuoka 8111395, Japan.
   [Ikeda, Yasuharu] Fukuoka City Hosp, Dept Surg, Hakata Ku, 13-1 Yoshizuka Honmachi, Fukuoka 8120046, Japan.
   [Takamori, Hiroshi] Saiseikai Kumamoto Hosp, Dept Surg, Minami Ku, 5-3-1 Chikami, Kumamoto 8614193, Japan.
   [Miyanari, Nobutomo] Natl Hosp Org Kumamoto Med Ctr, Dept Surg, Chuo Ku, 1-5 Ninomaru, Kumamoto 8600008, Japan.
   [Hirota, Masahiko] Kumamoto Reg Med Ctr, Dept Surg, 5-16-10 Honjyo,Chuo Cho, Kumamoto 8608556, Japan.
C3 Kumamoto University; North Sichuan Medical University; Kyushu University; Kyushu Cancer Center; Saiseikai Kumamoto Hospital
RP Baba, H (通讯作者)，Kumamoto Univ, Grad Sch Life Sci, Dept Surg Gastroenterol, Chuo Ku, 1-1-1 Honjo, Kumamoto 8608556, Japan.
EM hdobaba@kumamoto-u.ac.jp
CR Arigami T, 2014, J GASTROEN HEPATOL, V29, P1435, DOI 10.1111/jgh.12551
   Asahi Y, 2020, SURG TODAY, V50, P931, DOI 10.1007/s00595-020-01967-y
   Capparelli C, 2012, CELL CYCLE, V11, P2285, DOI 10.4161/cc.20718
   Chiavarina B, 2010, CELL CYCLE, V9, P3534, DOI 10.4161/cc.9.17.12908
   Coppe JP, 2010, ANNU REV PATHOL-MECH, V5, P99, DOI 10.1146/annurev-pathol-121808-102144
   DeOliveira ML, 2007, ANN SURG, V245, P755, DOI 10.1097/01.sla.0000251366.62632.d3
   Di Vizio D, 2009, CELL CYCLE, V8, P2420, DOI 10.4161/cc.8.15.9116
   Feig C, 2013, P NATL ACAD SCI USA, V110, P20212, DOI 10.1073/pnas.1320318110
   Goetz JG, 2011, CELL, V146, P148, DOI 10.1016/j.cell.2011.05.040
   Goldaracena N, 2018, LIVER TRANSPLANT, V24, P294, DOI 10.1002/lt.24955
   Gu FM, 2012, ANN SURG ONCOL, V19, P2506, DOI 10.1245/s10434-012-2268-8
   Gupta A, 2017, HEPATOL SURG NUTR, V6, P101, DOI 10.21037/hbsn.2017.01.02
   Harper J, 2014, SEMIN CANCER BIOL, V25, P69, DOI 10.1016/j.semcancer.2013.12.005
   Kalluri R, 2006, NAT REV CANCER, V6, P392, DOI 10.1038/nrc1877
   Kalluri R, 2016, NAT REV CANCER, V16, P582, DOI 10.1038/nrc.2016.73
   Kato T, 2018, CLIN CANCER RES, V24, P4820, DOI 10.1158/1078-0432.CCR-18-0205
   Khan SA, 2012, GUT, V61, P1657, DOI 10.1136/gutjnl-2011-301748
   KITANO Y, 2018, BRIT J CANCER, V118, P171, DOI 10.1038/BJC.2017.401
   Kraman M, 2010, SCIENCE, V330, P827, DOI 10.1126/science.1195300
   Krtolica A, 2002, INT J BIOCHEM CELL B, V34, P1401, DOI 10.1016/S1357-2725(02)00053-5
   Liao D, 2009, PLOS ONE, V4, P0, DOI 10.1371/journal.pone.0007965
   Liu FF, 2011, BREAST CANCER RES TR, V130, P645, DOI 10.1007/s10549-011-1647-3
   Ma C, 2011, SCAND J IMMUNOL, V74, P47, DOI 10.1111/j.1365-3083.2011.02539.x
   Mahale J, 2016, INT J CANCER, V138, P30, DOI 10.1002/ijc.29447
   Martinez-Outschoorn UE, 2014, SEMIN CANCER BIOL, V25, P47, DOI 10.1016/j.semcancer.2014.01.005
   Mavros MN, 2014, JAMA SURG, V149, P565, DOI 10.1001/jamasurg.2013.5137
   Mercier I, 2008, CANCER BIOL THER, V7, P1212, DOI 10.4161/cbt.7.8.6220
   Naito Y, 1998, CANCER RES, V58, P3491
   Nolz JC, 2015, CELL MOL LIFE SCI, V72, P2461, DOI 10.1007/s00018-015-1835-0
   Okamoto T, 1998, J BIOL CHEM, V273, P5419, DOI 10.1074/jbc.273.10.5419
   Patel N, 2019, CUREUS J MED SCIENCE, V11, P0, DOI 10.7759/cureus.3962
   Razumilava N, 2014, LANCET, V383, P2168, DOI 10.1016/S0140-6736(13)61903-0
   Salgado R, 2015, ANN ONCOL, V26, P259, DOI 10.1093/annonc/mdu450
   Shen XJ, 2015, INT J BIOL SCI, V11, P370, DOI 10.7150/ijbs.10666
   Teng FF, 2015, AM J CANCER RES, V5, P2064
   Teng MWL, 2015, CANCER RES, V75, P2139, DOI 10.1158/0008-5472.CAN-15-0255
   Tumeh PC, 2014, NATURE, V515, P568, DOI 10.1038/nature13954
   van Deursen JM, 2014, NATURE, V509, P439, DOI 10.1038/nature13193
   Volonte D, 2018, J BIOL CHEM, V293, P1794, DOI 10.1074/jbc.M117.815902
   Volonte D, 2015, J BIOL CHEM, V290, P4202, DOI 10.1074/jbc.M114.598268
   Wang LCS, 2014, CANCER IMMUNOL RES, V2, P154, DOI 10.1158/2326-6066.CIR-13-0027
   Wang SW, 2012, BREAST CARE, V7, P477, DOI 10.1159/000345464
   Witkiewicz AK, 2012, CELL CYCLE, V11, P1108, DOI 10.4161/cc.11.6.19530
   Witkiewicz AK, 2011, CELL CYCLE, V10, P1794, DOI 10.4161/cc.10.11.15675
   Yagi T, 2019, ANN SURG, V269, P471, DOI 10.1097/SLA.0000000000002616
   Yamao T, 2019, ANN SURG ONCOL, V26, P1552, DOI 10.1245/s10434-019-07266-2
   Yang XG, 2016, CANCER RES, V76, P4124, DOI 10.1158/0008-5472.CAN-15-2973
   Yoshida T, 2015, CLIN CANCER RES, V21, P642, DOI 10.1158/1078-0432.CCR-14-0846
NR 48
TC 11
Z9 11
U1 0
U2 12
PU SPRINGERNATURE
PI LONDON
PA CAMPUS, 4 CRINAN ST, LONDON, N1 9XW, ENGLAND
SN 0007-0920
EI 1532-1827
J9 BRIT J CANCER
JI Br. J. Cancer
PD FEB 1
PY 2022
VL 126
IS 2
BP 219
EP 227
DI 10.1038/s41416-021-01569-6
EA OCT 2021
PG 9
WC Oncology
SC Oncology
GA YJ4VY
UT WOS:000705776000003
PM 34616011
DA 2023-09-23
ER

PT J
AU Zhu, J
   Pan, F
   Cai, HW
   Pan, LL
   Li, YL
   Li, L
   Li, YC
   Wu, XA
   Fan, H
AF Zhu, Jing
   Pan, Fei
   Cai, Huawei
   Pan, Lili
   Li, Yalun
   Li, Lin
   Li, YunChun
   Wu, Xiaoai
   Fan, Hong
TI Positron emission tomography imaging of lung cancer: An overview of alternative positron emission tomography tracers beyond F18 fluorodeoxyglucose
SO FRONTIERS IN MEDICINE
LA English
DT Review
DE PET; lung cancer; F-18-FDG; radiotracer; tyrosine kinases inhibitor
ID radiolabeled amino-acids; differentiated neuroendocrine tumors; fibroblast activation protein; in-vivo; prognostic value; fdg-pet; glucose-metabolism; f-18-dopa pet; neck-cancer; f-18-fluoroazomycin arabinoside
AB Lung cancer has been the leading cause of cancer-related mortality in China in recent decades. Positron emission tomography-computer tomography (PET/CT) has been established in the diagnosis of lung cancer. F-18-FDG is the most widely used PET tracer in foci diagnosis, tumor staging, treatment planning, and prognosis assessment by monitoring abnormally exuberant glucose metabolism in tumors. However, with the increasing knowledge on tumor heterogeneity and biological characteristics in lung cancer, a variety of novel radiotracers beyond F-18-FDG for PET imaging have been developed. For example, PET tracers that target cellular proliferation, amino acid metabolism and transportation, tumor hypoxia, angiogenesis, pulmonary NETs and other targets, such as tyrosine kinases and cancer-associated fibroblasts, have been reported, evaluated in animal models or under clinical investigations in recent years and play increasing roles in lung cancer diagnosis. Thus, we perform a comprehensive literature review of the radiopharmaceuticals and recent progress in PET tracers for the study of lung cancer biological characteristics beyond glucose metabolism.
C1 [Zhu, Jing; Li, Yalun; Fan, Hong] Sichuan Univ, West China Hosp, Dept Resp & Crit Care Med, Chengdu, Peoples R China.
   [Zhu, Jing] Univ Elect Sci & Technol China, Mianyang Cent Hosp, Sch Med, Resp & Crit Care Med, Mianyang, Peoples R China.
   [Zhu, Jing] Univ Elect Sci & Technol China, Mianyang Cent Hosp, Sch Med, NHC Key Lab Nucl Technol Med Transformat, Mianyang, Peoples R China.
   [Pan, Fei; Cai, Huawei; Pan, Lili; Li, Lin; Li, YunChun; Wu, Xiaoai] Sichuan Univ, West China Hosp, Dept Nucl Med, Lab Clin Nucl Med, Chengdu, Peoples R China.
   [Li, YunChun] Second Peoples Hosp Yibin, Dept Nucl Med, Yibin, Peoples R China.
C3 Sichuan University; University of Electronic Science & Technology of China; University of Electronic Science & Technology of China; Sichuan University
RP Fan, H (通讯作者)，Sichuan Univ, West China Hosp, Dept Resp & Crit Care Med, Chengdu, Peoples R China.; Wu, XA (通讯作者)，Sichuan Univ, West China Hosp, Dept Nucl Med, Lab Clin Nucl Med, Chengdu, Peoples R China.
EM Xiaoai.wu@scu.edu.cn; fanhongfan@qq.com
FU college subject of Mianyang Central Hospital [2020FH02]; Sichuan Science and Technology Program [2020YFS0572]; post-doctor research project, West China Hospital, Sichuan University [2020HXBH046]; NHC Key Laboratory of Nuclear Technology Medical Transformation (MIANYANG CENTRAL HOSPITAL) [2021HYX002]; 1.3.5 project for disciplines of excellence, West China Hospital, Sichuan University [ZYGD18016, ZYJC21071]
CR Afshar-Oromieh A, 2013, EUR J NUCL MED MOL I, V40, P486, DOI 10.1007/s00259-012-2298-2
   Afshar-Oromieh A, 2012, EUR J NUCL MED MOL I, V39, P1085, DOI 10.1007/s00259-012-2069-0
   Akhurst T, 2018, PET CLIN, V13, P1, DOI 10.1016/j.cpet.2017.09.004
   Ambrosini V, 2008, EUR J NUCL MED MOL I, V35, P1431, DOI 10.1007/s00259-008-0769-2
   Ambrosini V, 2012, EUR J RADIOL, V81, P988, DOI 10.1016/j.ejrad.2011.03.020
   Bahce I, 2017, LUNG CANCER, V107, P1, DOI 10.1016/j.lungcan.2016.05.025
   Bahce I, 2014, EJNMMI RES, V4, P0, DOI 10.1186/s13550-014-0035-5
   Bahce I, 2013, CLIN CANCER RES, V19, P183, DOI 10.1158/1078-0432.CCR-12-0289
   Ballinger JR, 2001, SEMIN NUCL MED, V31, P321, DOI 10.1053/snuc.2001.26191
   Bao R, 2019, MOL PHARMACEUT, V16, P339, DOI 10.1021/acs.molpharmaceut.8b00997
   Bauman G, 2012, PROSTATE CANCER P D, V15, P45, DOI 10.1038/pcan.2011.35
   Becherer A, 2004, J NUCL MED, V45, P1161
   Beer AJ, 2008, J NUCL MED, V49, P22, DOI 10.2967/jnumed.107.045864
   Bentzen L, 2000, ACTA ONCOL, V39, P629, DOI 10.1080/028418600750013320
   Bhattacharyya S, 2013, NUCL MED BIOL, V40, P451, DOI 10.1016/j.nucmedbio.2013.01.007
   Brennan P, 2011, LANCET ONCOL, V12, P399, DOI 10.1016/S1470-2045(10)70126-1
   Bruce D, 2011, CELL COMMUN ADHES, V18, P85, DOI 10.3109/15419061.2011.619673
   Buck AK, 2003, J NUCL MED, V44, P1426
   Buck AK, 2005, EUR J NUCL MED MOL I, V32, P525, DOI 10.1007/s00259-004-1706-7
   Buck JR, 2020, BIOORG MED CHEM LETT, V30, P0, DOI 10.1016/j.bmcl.2020.127257
   Busk M, 2008, INT J RADIAT ONCOL, V70, P1202, DOI 10.1016/j.ijrobp.2007.11.034
   Busk M, 2008, EUR J NUCL MED MOL I, V35, P2294, DOI 10.1007/s00259-008-0888-9
   Cai WB, 2007, EUR J NUCL MED MOL I, V34, P850, DOI 10.1007/s00259-006-0361-6
   Calais J, 2015, J THORAC ONCOL, V10, PE49, DOI 10.1097/JTO.0000000000000527
   Carmeliet P, 2011, NATURE, V473, P298, DOI 10.1038/nature10144
   Caroli P, 2010, INDIAN J CANCER, V47, P120, DOI 10.4103/0019-509X.62998
   Castello A, 2020, CURR RADIOPHARM, V13, P228, DOI 10.2174/1874471013666191230144821
   Chalkidou A, 2012, EUR J CANCER, V48, P3499, DOI 10.1016/j.ejca.2012.05.001
   Chao KSC, 2001, INT J RADIAT ONCOL, V49, P1171, DOI 10.1016/S0360-3016(00)01433-4
   Chatterjee S, 2017, BIOCHEM BIOPH RES CO, V483, P258, DOI 10.1016/j.bbrc.2016.12.156
   Chen LM, 2012, NUCL MED COMMUN, V33, P1096, DOI 10.1097/MNM.0b013e3283571016
   Chen XY, 2005, NEOPLASIA, V7, P271, DOI 10.1593/neo.04538
   Cheng G, 2018, PET CLIN, V13, P73, DOI 10.1016/j.cpet.2017.09.006
   Chopra A, 2004, MOL IMAGING CONTRAST, V0, P0
   Cremonesi M, 2017, EUR J NUCL MED MOL I, V44, P1915, DOI 10.1007/s00259-017-3762-9
   Cuaron J, 2013, FRONT ONCOL, V2, P0, DOI 10.3389/fonc.2012.00208
   Dai D, 2016, INT J CANCER, V138, P1003, DOI 10.1002/ijc.29832
   Damjanovic J, 2018, CANCER IMAGING, V18, P0, DOI 10.1186/s40644-018-0154-8
   De Silva RA, 2018, MOL PHARMACEUT, V15, P3946, DOI 10.1021/acs.molpharmaceut.8b00399
   Dearling JLJ, 1998, EUR J NUCL MED, V25, P788, DOI 10.1007/s002590050283
   Dehdashti F, 2003, EUR J NUCL MED MOL I, V30, P844, DOI 10.1007/s00259-003-1130-4
   Dehdashti F, 2008, J NUCL MED, V49, P201, DOI 10.2967/jnumed.107.048520
   Deppen SA, 2016, J NUCL MED, V57, P872, DOI 10.2967/jnumed.115.165803
   Di Perri D, 2017, ACTA ONCOL, V56, P1181, DOI 10.1080/0284186X.2017.1329594
   Dobrucki LW, 2009, J NUCL MED, V50, P1356, DOI 10.2967/jnumed.108.060822
   Dooms C, 2009, J THORAC ONCOL, V4, P822, DOI 10.1097/JTO.0b013e3181a97df7
   Du X, 2018, THORAC CANCER, V9, P423, DOI 10.1111/1759-7714.12613
   Dubois LJ, 2011, P NATL ACAD SCI USA, V108, P14620, DOI 10.1073/pnas.1102526108
   DUHAYLONGSOD FG, 1995, ANN THORAC SURG, V60, P1348, DOI 10.1016/0003-4975(95)00754-9
   Duma N, 2019, MAYO CLIN PROC, V94, P1623, DOI 10.1016/j.mayocp.2019.01.013
   Eiseman JL, 2004, CLIN CANCER RES, V10, P6669, DOI 10.1158/1078-0432.CCR-03-0686
   Everitt SJ, 2014, J NUCL MED, V55, P1069, DOI 10.2967/jnumed.113.131631
   Farsad M, 2020, CURR RADIOPHARM, V13, P195, DOI 10.2174/1874471013669191223153755
   Ferlay J, 2018, EUR J CANCER, V103, P356, DOI 10.1016/j.ejca.2018.07.005
   FOLKMAN J, 1995, NAT MED, V1, P27, DOI 10.1038/nm0195-27
   Foss CA, 2012, CURR MED CHEM, V19, P1346
   Fujibayashi Y, 1997, J NUCL MED, V38, P1155
   Gagel B, 2006, BMC CANCER, V6, P0, DOI 10.1186/1471-2407-6-51
   Gagel B, 2004, STRAHLENTHER ONKOL, V180, P616, DOI 10.1007/s00066-004-1229-y
   Gagel B, 2007, BMC CANCER, V7, P0, DOI 10.1186/1471-2407-7-113
   Gandini S, 2016, CRIT REV ONCOL HEMAT, V100, P88, DOI 10.1016/j.critrevonc.2016.02.001
   GARNETT ES, 1983, NATURE, V305, P137, DOI 10.1038/305137a0
   Giesel FL, 2021, J NUCL MED, V62, P201, DOI 10.2967/jnumed.120.245084
   Giesel FL, 2019, EUR J NUCL MED MOL I, V46, P1754, DOI 10.1007/s00259-019-04346-z
   Halter G, 2004, J THORAC CARDIOV SUR, V127, P1093, DOI 10.1016/j.jtcvs.2003.09.003
   Hara T, 2003, CHEST, V124, P893, DOI 10.1378/chest.124.3.893
   Haubner R, 2006, EUR J NUCL MED MOL I, V33, PS54, DOI 10.1007/s00259-006-0136-0
   Haug A, 2009, EUR J NUCL MED MOL I, V36, P765, DOI 10.1007/s00259-008-1030-8
   Heiss WD, 1996, J NUCL MED, V37, P1180
   Hendifar AE, 2017, J THORAC ONCOL, V12, P425, DOI 10.1016/j.jtho.2016.11.2222
   Henry LR, 2007, CLIN CANCER RES, V13, P1736, DOI 10.1158/1078-0432.CCR-06-1746
   Hicks RJ, 2005, EUR J NUCL MED MOL I, V32, P1384, DOI 10.1007/s00259-005-1880-2
   Hong JC, 2019, J NATL COMPR CANC NE, V17, P127, DOI 10.6004/jnccn.2018.7090
   Hsieh HJ, 2008, ANN NUCL MED, V22, P533, DOI 10.1007/s12149-007-0142-8
   Hu M, 2013, CLIN NUCL MED, V38, P591, DOI 10.1097/RLU.0b013e318279fd3d
   Hua J, 2005, CIRCULATION, V111, P3255, DOI 10.1161/CIRCULATIONAHA.104.485029
   Huang CF, 2013, J NUCL MED, V54, P1007, DOI 10.2967/jnumed.112.113100
   Huang ZQ, 2015, MOL MED REP, V11, P3285, DOI 10.3892/mmr.2015.3200
   Jadvar H, 2009, J NUCL MED, V50, P1820, DOI 10.2967/jnumed.108.054098
   Jager PL, 2001, J NUCL MED, V42, P432
   Jamal-Hanjani M, 2017, NEW ENGL J MED, V376, P2109, DOI 10.1056/NEJMoa1616288
   JERABEK PA, 1986, APPL RADIAT ISOTOPES, V37, P599, DOI 10.1016/0883-2889(86)90079-1
   Jindal T, 2011, CANCER IMAGING, V11, P70, DOI 10.1102/1470-7330.2011.0010
   Jochumsen MR, 2018, CLIN NUCL MED, V43, P117, DOI 10.1097/RLU.0000000000001935
   Kaira K, 2016, ANTICANCER RES, V36, P6481, DOI 10.21873/anticanres.11247
   Kaira K, 2009, J NUCL MED, V50, P1770, DOI 10.2967/jnumed.109.066837
   Kaira K, 2009, CANCER SCI, V100, P753, DOI 10.1111/j.1349-7006.2008.01077.x
   Kakuko K, 2007, ANN NUCL MED, V21, P331, DOI 10.1007/s12149-007-0035-x
   Kang F, 2016, J NUCL MED, V57, P672, DOI 10.2967/jnumed.115.167924
   Kayani I, 2009, J NUCL MED, V50, P1927, DOI 10.2967/jnumed.109.066639
   Kinoshita T, 2016, LUNG CANCER, V91, P56, DOI 10.1016/j.lungcan.2015.11.020
   Kirienko M, 2015, Q J NUCL MED MOL IM, V59, P83
   Kobe C, 2012, EUR J NUCL MED MOL I, V39, P1117, DOI 10.1007/s00259-012-2118-8
   Koerber SA, 2020, J NUCL MED, V61, P1331, DOI 10.2967/jnumed.119.237016
   Koopmans KP, 2006, LANCET ONCOL, V7, P728, DOI 10.1016/S1470-2045(06)70801-4
   Krishnaswamy S, 2009, CLIN CANCER RES, V15, P5714, DOI 10.1158/1078-0432.CCR-09-0070
   Kubota K, 1999, EUR J NUCL MED, V26, P750, DOI 10.1007/s002590050446
   KUBOTA K, 1984, EUR J NUCL MED, V9, P136, DOI 10.1007/BF00253516
   KUBOTA K, 1985, J NUCL MED, V26, P37
   Kumar A, 2009, ANN NUCL MED, V23, P745, DOI 10.1007/s12149-009-0302-0
   Kumasaka S, 2018, BMC MED IMAGING, V18, P0, DOI 10.1186/s12880-018-0292-2
   Kurihara H, 2012, CURR MED CHEM, V19, P3282, DOI 10.2174/092986712801215964
   Lang LX, 2011, BIOCONJUGATE CHEM, V22, P2415, DOI 10.1021/bc200197h
   Langer CJ, 2010, J CLIN ONCOL, V28, P5311, DOI 10.1200/JCO.2010.28.8126
   Laverman P, 2002, EUR J NUCL MED MOL I, V29, P681, DOI 10.1007/s00259-001-0716-y
   Law I, 2019, EUR J NUCL MED MOL I, V46, P540, DOI 10.1007/s00259-018-4207-9
   Lawrentschuk N, 2005, BJU INT, V96, P540, DOI 10.1111/j.1464-410X.2005.05681.x
   Lehtio K, 2004, INT J RADIAT ONCOL, V59, P971, DOI 10.1016/j.ijrobp.2003.12.014
   Lesniak WG, 2019, MOL IMAGING, V18, P0, DOI 10.1177/1536012119852189
   Lewis JS, 2001, J NUCL MED, V42, P655
   Lewis JS, 1999, J NUCL MED, V40, P177
   Li L, 2010, CLIN LUNG CANCER, V11, P335, DOI 10.3816/CLC.2010.n.042
   Li SL, 2013, PLOS ONE, V8, P0, DOI 10.1371/journal.pone.0078552
   Liang WH, 2014, PLOS ONE, V9, P0, DOI 10.1371/journal.pone.0109757
   Lin QY, 2020, BIOORGAN MED CHEM, V28, P0, DOI 10.1016/j.bmc.2020.115577
   Lindner T, 2019, EJNMMI RADIOPHARM CH, V4, P0, DOI 10.1186/s41181-019-0069-0
   Liu H, 1998, CANCER RES, V58, P4055
   Liu YY, 2018, PET CLIN, V13, P11, DOI 10.1016/j.cpet.2017.08.002
   Loktev A, 2019, J NUCL MED, V60, P1421, DOI 10.2967/jnumed.118.224469
   Loktev A, 2018, J NUCL MED, V59, P1423, DOI 10.2967/jnumed.118.210435
   Lopci E, 2016, CLIN NUCL MED, V41, PE87, DOI 10.1097/RLU.0000000000001017
   Luan XH, 2016, EUR J NUCL MED MOL I, V43, P2336, DOI 10.1007/s00259-016-3505-3
   Luo HM, 2016, J NUCL MED, V57, P285, DOI 10.2967/jnumed.115.166462
   Lv GC, 2020, J NUCL MED, V61, P117, DOI 10.2967/jnumed.119.226712
   Maffione AM, 2014, AM J ROENTGENOL, V202, PW217, DOI 10.2214/AJR.13.11733
   Mahy P, 2006, EUR J NUCL MED MOL I, V33, P553, DOI 10.1007/s00259-005-0049-3
   Martin B, 2004, BRIT J CANCER, V91, P2018, DOI 10.1038/sj.bjc.6602233
   Maulik Gautam, 2003, METHODS MOL MED, V74, P113
   Maute RL, 2015, P NATL ACAD SCI USA, V112, PE6506, DOI 10.1073/pnas.1519623112
   Memon AA, 2011, BRIT J CANCER, V105, P1850, DOI 10.1038/bjc.2011.493
   Memon AA, 2009, CANCER RES, V69, P873, DOI 10.1158/0008-5472.CAN-08-3118
   Meng X, 2011, J NUCL MED, V52, P1573, DOI 10.2967/jnumed.111.092874
   Meoli DF, 2004, J CLIN INVEST, V113, P1684, DOI 10.1172/JCI200420352
   Minamimoto R, 2015, PLOS ONE, V10, P0, DOI 10.1371/journal.pone.0132515
   Minamimoto R, 2012, J NUCL MED, V53, P199, DOI 10.2967/jnumed.111.095539
   Murakami S, 2010, EUR J RADIOL, V75, PE62, DOI 10.1016/j.ejrad.2009.11.020
   Nariai T, 2005, J NEUROSURG, V103, P498, DOI 10.3171/jns.2005.103.3.0498
   Natarajan A, 2015, BIOCONJUGATE CHEM, V26, P2062, DOI 10.1021/acs.bioconjchem.5b00318
   Nayak TK, 2011, INT J CANCER, V128, P920, DOI 10.1002/ijc.25409
   NCCN, 2021, NCCN GUID, V0, P0
   Nishii R, 2008, EUR J NUCL MED MOL I, V35, P990, DOI 10.1007/s00259-007-0649-1
   Nishii R, 2013, ANN NUCL MED, V27, P808, DOI 10.1007/s12149-013-0750-4
   Niu G, 2009, J NUCL MED, V50, P1116, DOI 10.2967/jnumed.109.061820
   ODonoghue JA, 2005, INT J RADIAT ONCOL, V61, P1493, DOI 10.1016/j.ijrobp.2004.12.057
   ODonoghue JA, 2013, EJNMMI RES, V3, P0, DOI 10.1186/2191-219X-3-42
   Oh M, 2009, NUCL MED BIOL, V36, P419, DOI 10.1016/j.nucmedbio.2009.01.016
   Oswald J, 2007, CANCER LETT, V254, P102, DOI 10.1016/j.canlet.2007.02.016
   Ou SHI, 2012, EXPERT REV ANTICANC, V12, P151, DOI 10.1586/ERA.11.186
   Park JE, 1999, J BIOL CHEM, V274, P36505, DOI 10.1074/jbc.274.51.36505
   Park S, 2012, HISTOL HISTOPATHOL, V27, P197, DOI 10.14670/HH-27.197
   Patt M, 2002, APPL RADIAT ISOTOPES, V57, P705, DOI 10.1016/S0969-8043(02)00186-0
   Perera S, 2016, J LABELLED COMPD RAD, V59, P103, DOI 10.1002/jlcr.3373
   Perk LR, 2005, J NUCL MED, V46, P1898
   Petrulli JR, 2013, NEOPLASIA, V15, P1347, DOI 10.1593/neo.131666
   Piert M, 2005, J NUCL MED, V46, P106
   Pisick Evan, 2004, SCIENTIFICWORLDJOURNAL, V4, P589
   Pyka T, 2016, J NUCL MED, V57, P367, DOI 10.2967/jnumed.115.164442
   Qi YQ, 2017, ONCOTARGET, V8, P60581, DOI 10.18632/oncotarget.19943
   Rajendran JG, 2006, CLIN CANCER RES, V12, P5435, DOI 10.1158/1078-0432.CCR-05-1773
   Riedl CC, 2008, RADIOLOGY, V248, P561, DOI 10.1148/radiol.2482071421
   Riedl CC, 2008, EUR J NUCL MED MOL I, V35, P39, DOI 10.1007/s00259-007-0522-2
   Rischin D, 2006, J CLIN ONCOL, V24, P2098, DOI 10.1200/JCO.2005.05.2878
   Rowe SP, 2016, J NUCL MED, V57, P90S, DOI 10.2967/jnumed.115.170175
   Rylova SN, 2018, PLOS ONE, V13, P0, DOI 10.1371/journal.pone.0195802
   Saga T, 2015, CANCER SCI, V106, P1554, DOI 10.1111/cas.12771
   Saif Muhammad Wasif, 2010, YALE JOURNAL OF BIOLOGY AND MEDICINE, V83, P53
   Sant M, 2009, EUR J CANCER, V45, P931, DOI 10.1016/j.ejca.2008.11.018
   Sasaki M, 2001, ANN NUCL MED, V15, P425, DOI 10.1007/BF02988346
   Scheffler M, 2013, PLOS ONE, V8, P0, DOI 10.1371/journal.pone.0053081
   Schmidt LH, 2017, PLOS ONE, V12, P0, DOI 10.1371/journal.pone.0186280
   Schwartz MA, 1995, ANNU REV CELL DEV BI, V11, P549, DOI 10.1146/annurev.cellbio.11.1.549
   Shetty D, 2016, CLIN NUCL MED, V41, P414, DOI 10.1097/RLU.0000000000001139
   Shields AF, 2006, MOL IMAGING BIOL, V8, P141, DOI 10.1007/s11307-006-0039-2
   Sierra J Rafael, 2011, THER ADV MED ONCOL, V3, PS21, DOI 10.1177/1758834011422557
   Simons M, 2005, CIRCULATION, V111, P1556, DOI 10.1161/01.CIR.0000159345.00591.8F
   Sipkins DA, 1998, NAT MED, V4, P623, DOI 10.1038/nm0598-623
   Slobbe P, 2015, EJNMMI RES, V5, P0, DOI 10.1186/s13550-015-0088-0
   Smolarz K, 2013, J NUCL MED, V54, P861, DOI 10.2967/jnumed.112.112581
   Stacy Mitchel R, 2012, YALE JOURNAL OF BIOLOGY AND MEDICINE, V85, P75
   Su H, 2008, EUR J NUCL MED MOL I, V35, P1089, DOI 10.1007/s00259-007-0636-6
   Sun HH, 2005, EUR J NUCL MED MOL I, V32, P15, DOI 10.1007/s00259-004-1713-8
   Sun XL, 2018, SCI TRANSL MED, V10, P0, DOI 10.1126/scitranslmed.aan8840
   Szyszko TA, 2016, LUNG CANCER, V94, P7, DOI 10.1016/j.lungcan.2016.01.010
   Tamura M, 2012, THORAC CARDIOV SURG, V60, P105, DOI 10.1055/s-0031-1280068
   Tanaka T, 2006, NUCL MED BIOL, V33, P743, DOI 10.1016/j.nucmedbio.2006.05.005
   Telo S, 2020, CURR RADIOPHARM, V13, P185, DOI 10.2174/1874471013666191223151402
   Tian JH, 2008, J NUCL MED, V49, P186, DOI 10.2967/jnumed.107.044966
   Tian M, 2004, EUR J NUCL MED MOL I, V31, P1064, DOI 10.1007/s00259-004-1496-y
   Toyohara J, 2012, J NUCL MED, V53, P488, DOI 10.2967/jnumed.111.098426
   Trigonis I, 2014, EUR J NUCL MED MOL I, V41, P682, DOI 10.1007/s00259-013-2632-3
   van Loon J, 2017, RADIOTHER ONCOL, V122, P267, DOI 10.1016/j.radonc.2016.11.020
   van Oordt CWM, 2015, ONCOTARGET, V6, P30384, DOI 10.18632/oncotarget.4672
   Venkitaraman B, 2014, EUR J NUCL MED MOL I, V41, P856, DOI 10.1007/s00259-013-2659-5
   Vesselle H, 2000, CLIN CANCER RES, V6, P3837
   Vesselle H, 2008, J THORAC ONCOL, V3, P971, DOI 10.1097/JTO.0b013e31818307a7
   Vettore L, 2020, BRIT J CANCER, V122, P150, DOI 10.1038/s41416-019-0620-5
   Virgolini I, 2018, EUR J NUCL MED MOL I, V45, P471, DOI 10.1007/s00259-017-3882-2
   Walker R, 2017, PLOS ONE, V12, P0, DOI 10.1371/journal.pone.0171301
   Wan WX, 2013, J NUCL MED, V54, P691, DOI 10.2967/jnumed.112.113563
   Wang H, 2007, CANCER SCI, V98, P1413, DOI 10.1111/j.1349-7006.2007.00562.x
   Weber B, 2011, J THORAC ONCOL, V6, P1287, DOI 10.1097/JTO.0b013e318219ab87
   Wiriyasermkul P, 2012, J NUCL MED, V53, P1253, DOI 10.2967/jnumed.112.103069
   Wolin EM, 2017, CHEST, V151, P1141, DOI 10.1016/j.chest.2016.06.018
   Woo T, 2009, LUNG CANCER, V65, P355, DOI 10.1016/j.lungcan.2008.11.020
   Wyss MT, 2006, EUR J NUCL MED MOL I, V33, P311, DOI 10.1007/s00259-005-1951-4
   Xie Q, 2021, EUR J NUCL MED MOL I, V48, P3129, DOI 10.1007/s00259-021-05249-8
   Yamaguchi O, 2020, SCI REP-UK, V10, P0, DOI 10.1038/s41598-020-71735-y
   Yamamoto F, 2002, BIOL PHARM BULL, V25, P616, DOI 10.1248/bpb.25.616
   YANG DJ, 1995, RADIOLOGY, V194, P795, DOI 10.1148/radiology.194.3.7862981
   Yang WF, 2012, EUR J NUCL MED MOL I, V39, P1289, DOI 10.1007/s00259-012-2126-8
   Yang WF, 2010, EUR J NUCL MED MOL I, V37, P1291, DOI 10.1007/s00259-010-1412-6
   Yeh HH, 2011, P NATL ACAD SCI USA, V108, P1603, DOI 10.1073/pnas.1010744108
   Yeh SHH, 2013, BIOMED RES INT, V2013, P0, DOI 10.1155/2013/549359
   Yip C, 2015, EUR J NUCL MED MOL I, V42, P956, DOI 10.1007/s00259-015-3009-6
   Zhang T, 2013, AM J ROENTGENOL, V201, PW698, DOI 10.2214/AJR.12.9698
   Zheng DF, 2016, ONCOTARGET, V7, P41691, DOI 10.18632/oncotarget.9541
   Zheng K, 2015, J NUCL MED, V56, P1823, DOI 10.2967/jnumed.115.160648
   Zheng YM, 2019, CLIN NUCL MED, V44, P687, DOI 10.1097/RLU.0000000000002680
   Zheng YM, 2018, J NUCL MED, V59, P0
   Zhou X, 2022, J NUCL MED, V63, P536, DOI 10.2967/jnumed.121.262045
   Zhu WJ, 2020, J NUCL MED, V61, P897, DOI 10.2967/jnumed.119.235093
   Zimny M, 2006, EUR J NUCL MED MOL I, V33, P1426, DOI 10.1007/s00259-006-0175-6
NR 222
TC 2
Z9 2
U1 3
U2 8
PU FRONTIERS MEDIA SA
PI LAUSANNE
PA AVENUE DU TRIBUNAL FEDERAL 34, LAUSANNE, CH-1015, SWITZERLAND
SN 
EI 2296-858X
J9 FRONT MED-LAUSANNE
JI Front. Med.
PD OCT 5
PY 2022
VL 9
IS 
BP 
EP 
DI 10.3389/fmed.2022.945602
PG 20
WC Medicine, General & Internal
SC General & Internal Medicine
GA 5R6MN
UT WOS:000874622500001
PM 36275809
DA 2023-09-23
ER

PT J
AU Nobari, S
   Najafi, R
   Mahdavinezhad, A
   Jalali, A
   Amini, R
AF Nobari, Sima
   Najafi, Rezvan
   Mahdavinezhad, Ali
   Jalali, Akram
   Amini, Razieh
TI The Combination of Zerumbone with 5-Fluorouracil for Sensitizing Colorectal Cancer-Associated Fibroblasts to Treatment
SO EVIDENCE-BASED COMPLEMENTARY AND ALTERNATIVE MEDICINE
LA English
DT Article
ID survivin; cells; apoptosis; modulation; resistance; therapy; colon
AB The present study aimed to evaluate the synergic effects of combination therapy on 5-fluorouracil (5-FU) resistance-cancer-associated fibroblasts (CAFs) to treatment. Chemotherapy resistance is an important challenge in colorectal cancer (CRC) eradication attention to the tumor microenvironment (TME) is very important. CAFs in the TME play an essential role in cancer chemoresistance and relapse. Additionally, many patients with advanced CRC show resistance to 5-FU therapy. Anti-tumorigenic activities of ZER, a chemopreventive compound derived from the rhizomes of the wild ginger, have been demonstrated. Synergistic and potentiating effects of combination therapy, using herbal and chemical drugs, can improve patients' response. At the first, CAFs were isolated from a CRC patient and sorted by fluorescent-activated cell sorting (FACS), then, confirmed by flow cytometry, and immunocytochemistry (ICC). The effect of 5-FU and ZER on the cell viability was investigated by MTT assay in a dose and time-dependent manner, after that, the expression of vimentin, beta-catenin, and survivin was quantified. Apoptosis, cell cycle, and invasion were analyzed by flow cytometry and scratch test, respectively. ZER could significantly sensitize CAFs cells to 5-FU. A combination of 5-FU + ZER revealed a marked decrease in the marker of interest in both mRNA and protein levels compared to control groups, including 5-FU, ZER treated, and untreated cells. Functional evaluation of cells in different groups presented significant suppression in migration of CAFs and an apparent increase in cell arrest and apoptosis by 5-FU + ZER treatment.
C1 [Nobari, Sima; Najafi, Rezvan; Mahdavinezhad, Ali; Jalali, Akram; Amini, Razieh] Hamadan Univ Med Sci, Res Ctr Mol Med, Sch Med, Hamadan, Iran.
C3 Hamadan University of Medical Sciences
RP Amini, R (通讯作者)，Hamadan Univ Med Sci, Res Ctr Mol Med, Sch Med, Hamadan, Iran.
EM simanobari1367@gmail.com; najafi2535@gmail.com; alimahdavin@gmail.com; aki-jalali@yahoo.com; aminra14@gmail.com
FU Hamadan University of Medical Sciences [9903131421]
CR Abdelwahab SI, 2012, INT IMMUNOPHARMACOL, V12, P594, DOI 10.1016/j.intimp.2012.01.014
   Ahmad B, 2020, CANCER MANAG RES, V12, P79, DOI 10.2147/CMAR.S233567
   Altieri DC, 2003, NAT REV CANCER, V3, P46, DOI 10.1038/nrc968
   Altieri DC, 2003, ONCOGENE, V22, P8581, DOI 10.1038/sj.onc.1207113
   Ba PF, 2020, ORAL DIS, V26, P1375, DOI 10.1111/odi.13306
   Battaglia Rachel A, 2018, F1000RES, V7, P0, DOI 10.12688/f1000research.15967.1
   Boelens MC, 2014, CELL, V159, P499, DOI 10.1016/j.cell.2014.09.051
   Bozgeyik E, 2022, PATHOL RES PRACT, V232, P0, DOI 10.1016/j.prp.2022.153807
   Brown M, 2020, PLOS ONE, V15, P0, DOI 10.1371/journal.pone.0226917
   Buhrmann C, 2018, NUTRIENTS, V10, P0, DOI 10.3390/nu10070888
   Chakalian M, 2016, PROMOTING DIETARY CH, V0, P0
   Chiang PK, 2018, INTEGR CANCER THER, V17, P292, DOI 10.1177/1534735417712008
   Chung Seyung S, 2018, ONCOTARGET, V9, P32943, DOI 10.18632/oncotarget.25993
   Dehghan R, 2021, BIOMED RES INT, V2021, P0, DOI 10.1155/2021/6635874
   Demircioglu F, 2020, NAT COMMUN, V11, P0, DOI 10.1038/s41467-020-15104-3
   Dermani FK, 2018, J CELL PHYSIOL, V233, P9538, DOI 10.1002/jcp.26874
   Domen A, 2021, CANCERS, V13, P0, DOI 10.3390/cancers13050987
   Eid EEM, 2019, MOLECULES, V24, P0, DOI 10.3390/molecules24142554
   Emile M, 2021, MANSOURA MEDICAL J, V50, P163, DOI 10.21608/mjmu.2021.105430.1051
   Fang Y, 2019, BIOMED RES INT-UK, V2019, P0, DOI 10.1155/2019/5953619
   Foong JN, 2018, BIOMED RES INT, V2018, P0, DOI 10.1155/2018/8691569
   Fuchigami T, 2020, CANCER SCI, V111, P1357, DOI 10.1111/cas.14330
   Girisa S, 2019, MOLECULES, V24, P0, DOI 10.3390/molecules24040734
   Gotwals P, 2017, NAT REV CANCER, V17, P286, DOI 10.1038/nrc.2017.17
   Gualdani R, 2019, CANCERS, V11, P0, DOI 10.3390/cancers11030430
   Ham IH, 2021, CANCERS, V13, P0, DOI 10.3390/cancers13051172
   He CS, 2021, TRANSL ONCOL, V14, P0, DOI 10.1016/j.tranon.2021.101231
   Hosseini N, 2019, NUTR CANCER, V71, P159, DOI 10.1080/01635581.2018.1540719
   Hu ZX, 2018, CELL PHYSIOL BIOCHEM, V51, P470, DOI 10.1159/000495242
   Hu ZH, 2014, BIOCHIMIE, V107, P257, DOI 10.1016/j.biochi.2014.09.001
   Jaiswal PK, 2015, INDIAN J MED RES, V141, P389, DOI 10.4103/0971-5916.159250
   Jalili-Nik M, 2020, OXID MED CELL LONGEV, V2020, P0, DOI 10.1155/2020/3237983
   Kadel D, 2019, CELL BIOL TOXICOL, V35, P407, DOI 10.1007/s10565-019-09461-z
   Kalluri R, 2006, NAT REV CANCER, V6, P392, DOI 10.1038/nrc1877
   Kim M, 2009, INT J CANCER, V124, P264, DOI 10.1002/ijc.23923
   Liu MP, 2016, SCI REP-UK, V6, P0, DOI 10.1038/srep34245
   Liu TY, 2019, FRONT CELL DEV BIOL, V7, P0, DOI 10.3389/fcell.2019.00060
   Lv T, 2018, ONCOL LETT, V15, P7603, DOI 10.3892/ol.2018.8335
   Mitra S, 2022, CANCERS, V14, P0, DOI 10.3390/cancers14030759
   Pai SG, 2017, J HEMATOL ONCOL, V10, P0, DOI 10.1186/s13045-017-0471-6
   Pandey A, 2015, NUTR CANCER, V67, P1293, DOI 10.1080/01635581.2015.1085581
   Pashirzad Mehran, 2021, J ONCOL, V2021, P3619510, DOI 10.1155/2021/3619510
   Pelon F, 2020, NAT COMMUN, V11, P0, DOI 10.1038/s41467-019-14134-w
   Ramos AA, 2019, J TOXICOL ENV HEAL A, V82, P537, DOI 10.1080/15287394.2019.1634378
   Satari A, 2019, ADV PHARM BULL, V9, P462, DOI 10.15171/apb.2019.055
   Sehrawat A, 2014, BREAST CANCER RES TR, V146, P543, DOI 10.1007/s10549-014-3059-7
   Sha JJ, 2021, BIOMOLECULES, V11, P0, DOI 10.3390/biom11060893
   Sharon Y, 2013, JOVE-J VIS EXP, V0, P0, DOI DOI 10.3791/4425
   Shiga K, 2015, CANCERS, V7, P2443, DOI 10.3390/cancers7040902
   Smith A, 2013, ORAL ONCOL, V49, P287, DOI 10.1016/j.oraloncology.2012.10.009
   Soheilifar MH, 2022, J ADV RES, V37, P235, DOI 10.1016/j.jare.2021.06.019
   Steinbichler TB, 2016, ONCOTARGET, V7, P2508, DOI 10.18632/oncotarget.6210
   Strouhalova K, 2020, CANCERS, V12, P0, DOI 10.3390/cancers12010184
   Torres S, 2013, CLIN CANCER RES, V19, P6006, DOI 10.1158/1078-0432.CCR-13-1130
   Truffi M, 2020, ADV EXP MED BIOL, V1234, P15, DOI 10.1007/978-3-030-37184-5_2
   Van der Jeught K, 2018, WORLD J GASTROENTERO, V24, P3834, DOI 10.3748/wjg.v24.i34.3834
   Wang J, 2021, CYTOKINE, V148, P0, DOI 10.1016/j.cyto.2021.155709
   Wang ML, 2019, BIOMED PHARMACOTHER, V109, P2447, DOI 10.1016/j.biopha.2018.11.134
   Wang YR, 2014, J CANCER RES THER, V10, PC307, DOI 10.4103/0973-1482.151538
   Yuan X, 2021, FRONT IMMUNOL, V12, P0, DOI 10.3389/fimmu.2021.643692
   Zainal NS, 2018, PHYTOMEDICINE, V39, P33, DOI 10.1016/j.phymed.2017.12.011
   Zhang HF, 2021, FEBS OPEN BIO, V11, P2784, DOI 10.1002/2211-5463.13278
NR 62
TC 0
Z9 0
U1 2
U2 8
PU HINDAWI LTD
PI LONDON
PA ADAM HOUSE, 3RD FLR, 1 FITZROY SQ, LONDON, W1T 5HF, ENGLAND
SN 1741-427X
EI 1741-4288
J9 EVID-BASED COMPL ALT
JI Evid.-based Complement Altern. Med.
PD APR 11
PY 2022
VL 2022
IS 
BP 
EP 
DI 10.1155/2022/9369328
PG 13
WC Integrative & Complementary Medicine
SC Integrative & Complementary Medicine
GA 1W1OW
UT WOS:000806550000004
PM 35449812
DA 2023-09-23
ER

PT J
AU Yu, JH
   Zhang, WR
   Ding, DW
   Hu, YN
   Guo, GY
   Wang, JB
   Han, Y
AF Yu, Jiahao
   Zhang, Weirui
   Ding, Dawei
   Hu, Yinan
   Guo, Guanya
   Wang, Jingbo
   Han, Ying
TI Bioinformatics Analysis Combined With Experiments Predicts PUDP as a Potential Prognostic Biomarker for Hepatocellular Carcinoma Through Its Interaction With Tumor Microenvironment
SO FRONTIERS IN ONCOLOGY
LA English
DT Article
DE HCC; PUDP; bioinformatics; prognosis; tumor microenvironment
ID dyskeratosis-congenita; cells; resistance; mutations; cancer; gene; hcc
AB Hepatocellular carcinoma (HCC) is one of the deadliest tumors in the world and is notorious for poor prognosis. There is mounting evidence that pseudouridine performs key functions in the initiation and progression of several cancers. A previous study demonstrated that Pseudouridine 5'-phosphatase (PUDP) may be a novel prognostic biomarker in colorectal cancer. However, in the past, we have paid little attention to PUDP and we are still not clear about its function and role in cancer. In this study, a pan-cancer analysis of PUDP expression and prognosis was performed firstly using The Cancer Genome Atlas (TCGA) and Genotype-Tissue Expression (GTEx) data and we found that PUDP may be a potential oncogene for HCC. Then the most potential upstream microRNA contributing to PUDP was identified as let-7c-5p through expression analysis, correlation analysis, and survival analysis. Subsequently, the result of single cell RNA sequencing (scRNA-seq) demonstrated that PUDP was significantly highly expressed on malignant cells. In addition, there are significantly positive correlations between PUDP and tumor immune cell infiltration, biomarkers of immune cells, and immune checkpoint expression, especially with tumor-promoting immune cells such as T cell regulatory (Treg), Myeloid-derived suppressor cell (MDSC), cancer-associated fibroblast (CAF). Moreover, we found the methylation level of three loci was positively correlated with PUDP expression and four loci were negatively correlated. 15 pairs of HCC and normal adjacent tissues from HCC patients who were treated at our center were used to verify the results of the bioinformatics analysis and the results of experiments are similar to the bioinformatics analysis. Our study demonstrated that HCC patients with high PUDP expression are less likely to benefit from immunotherapy, and in addition, we explored the relationship between PUDP and anticancer drugs. Finally, we explored the clinical relevance of PUDP, identified PUDP as an independent risk factor for HCC patients and constructed a prognostic model, used International Cancer Genome Consortium (ICGC) data to do external validation. Collectively, our study demonstrated that high expression of PUDP suggested a poor prognosis and low response to immunotherapy, providing new insight into the treatment and prognosis of HCC.
C1 [Yu, Jiahao; Ding, Dawei; Hu, Yinan; Guo, Guanya; Wang, Jingbo; Han, Ying] Fourth Mil Med Univ, Xijing Hosp Digest Dis, State Key Lab Canc Biol, Xian, Peoples R China.
   [Zhang, Weirui] Fourth Mil Med Univ, Dept Biomed Engn, Xian, Peoples R China.
C3 Air Force Military Medical University; Air Force Military Medical University
RP Guo, GY; Wang, JB; Han, Y (通讯作者)，Fourth Mil Med Univ, Xijing Hosp Digest Dis, State Key Lab Canc Biol, Xian, Peoples R China.
EM guoguanya@126.com; guoguanya@126.com; jimberw@163.com
FU National Key Research and Development Program of China [2020YFA0710803, 2017YFA0105704]; National Natural Science Foundation of China [81900502, 81820108005, 81870421, 81873562, 81870398]; Key Research and Development Projects of Shaanxi Province [2021ZDLSF02-07]
CR Barbieri I, 2020, NAT REV CANCER, V20, P303, DOI 10.1038/s41568-020-0253-2
   Cerami E, 2012, CANCER DISCOV, V2, P401, DOI 10.1158/2159-8290.CD-12-0095
   Chen SY, 2019, BIOCHEM BIOPH RES CO, V519, P901, DOI 10.1016/j.bbrc.2019.09.091
   Chen YY, 2019, FRONT IMMUNOL, V10, P0, DOI 10.3389/fimmu.2019.02048
   Chen ZY, 2012, J TRANSL MED, V10, P0, DOI 10.1186/1479-5876-10-245
   Defenouillere Q, 2019, SCI SIGNAL, V12, P0, DOI 10.1126/scisignal.aaw8000
   El-Serag HB, 2011, NEW ENGL J MED, V365, P1118, DOI 10.1056/NEJMra1001683
   Ezhilarasan D, 2022, J CELL PHYSIOL, V237, P436, DOI 10.1002/jcp.30582
   Finn RS, 2020, NEW ENGL J MED, V382, P1894, DOI 10.1056/NEJMoa1915745
   Gao JJ, 2013, SCI SIGNAL, V6, P0, DOI 10.1126/scisignal.2004088
   Gao JJ, 2016, CELL, V167, P397, DOI 10.1016/j.cell.2016.08.069
   Gao Q, 2021, SIGNAL TRANSDUCT TAR, V6, P0, DOI 10.1038/s41392-020-00397-z
   Gao S, 2020, FRONT ONCOL, V10, P0, DOI 10.3389/fonc.2020.00753
   Gao YA, 2022, J HEPATOL, V76, P148, DOI 10.1016/j.jhep.2021.08.029
   Giannini EG, 2015, HEPATOLOGY, V61, P184, DOI 10.1002/hep.27443
   Grunow J, 2017, J EXP CLIN CANC RES, V36, P0, DOI 10.1186/s13046-017-0496-2
   Guzzi N, 2018, CELL, V173, P1204, DOI 10.1016/j.cell.2018.03.008
   Heiss NS, 1998, NAT GENET, V19, P32, DOI 10.1038/ng0598-32
   Huang DIQ, 2021, NAT REV GASTRO HEPAT, V18, P223, DOI 10.1038/s41575-020-00381-6
   Huang YQ, 2018, CANCER LETT, V437, P56, DOI 10.1016/j.canlet.2018.08.024
   Jiang P, 2018, NAT MED, V24, P1550, DOI 10.1038/s41591-018-0136-1
   Ko E, 2018, HEPATOLOGY, V68, P1851, DOI 10.1002/hep.30039
   Koch A, 2019, NUCLEIC ACIDS RES, V47, PW561, DOI 10.1093/nar/gkz445
   Koch A, 2015, BMC GENOMICS, V16, P0, DOI 10.1186/s12864-015-1847-z
   Kurokawa T, 2017, ONCOL LETT, V14, P3487, DOI 10.3892/ol.2017.6572
   Lee SE, 2020, CELL MOL GASTROENTER, V10, P699, DOI 10.1016/j.jcmgh.2020.04.018
   Li JH, 2014, NUCLEIC ACIDS RES, V42, PD92, DOI 10.1093/nar/gkt1248
   Li TW, 2020, NUCLEIC ACIDS RES, V48, PW509, DOI 10.1093/nar/gkaa407
   Lou WY, 2020, FRONT CELL DEV BIOL, V8, P0, DOI 10.3389/fcell.2020.605940
   Love MI, 2014, GENOME BIOL, V15, P0, DOI 10.1186/s13059-014-0550-8
   Lu C, 2019, MOL CANCER, V18, P0, DOI 10.1186/s12943-019-1047-6
   Miao FA, 2019, INVEST NEW DRUG, V37, P1177, DOI 10.1007/s10637-019-00748-w
   Ng WF, 2001, BLOOD, V98, P2736, DOI 10.1182/blood.V98.9.2736
   Penzo M, 2013, HISTOL HISTOPATHOL, V28, P365, DOI 10.14670/HH-28.365
   Preumont A, 2010, BIOCHEM J, V431, P237, DOI 10.1042/BJ20100174
   Razavi ZS, 2021, CRIT REV ONCOL HEMAT, V157, P0, DOI 10.1016/j.critrevonc.2020.103192
   Reinhold WC, 2012, CANCER RES, V72, P3499, DOI 10.1158/0008-5472.CAN-12-1370
   Ritchie ME, 2015, NUCLEIC ACIDS RES, V43, P0, DOI 10.1093/nar/gkv007
   Rizvi AA, 2019, BIOINFORMATICS, V35, P1968, DOI 10.1093/bioinformatics/bty920
   Robin X, 2011, BMC BIOINFORMATICS, V12, P0, DOI 10.1186/1471-2105-12-77
   Ruggero D, 2003, SCIENCE, V299, P259, DOI 10.1126/science.1079447
   Sade-Feldman M, 2017, NAT COMMUN, V8, P0, DOI 10.1038/s41467-017-01062-w
   Sekula P, 2016, J AM SOC NEPHROL, V27, P1175, DOI 10.1681/ASN.2014111099
   Smyth GK, 2005, BIOINFORMATICS, V21, P2067, DOI 10.1093/bioinformatics/bti270
   Sun DQ, 2021, NUCLEIC ACIDS RES, V49, PD1420, DOI 10.1093/nar/gkaa1020
   Sung H, 2021, CA-CANCER J CLIN, V71, P209, DOI 10.3322/caac.21660
   Tai WT, 2012, MOL CANCER THER, V11, P452, DOI 10.1158/1535-7163.MCT-11-0412
   Tarao K, 2019, CANCER MED-US, V8, P1054, DOI 10.1002/cam4.1998
   Thornton AM, 1998, J EXP MED, V188, P287, DOI 10.1084/jem.188.2.287
   Vandenbulcke H, 2016, J HEPATOL, V65, P543, DOI 10.1016/j.jhep.2016.04.031
   Wang H, 2021, J HEPATOL, V75, P1271, DOI 10.1016/j.jhep.2021.07.032
   Wang LJ, 2022, FRONT CELL DEV BIOL, V9, P0, DOI 10.3389/fcell.2021.727595
   Xu M, 2017, EXP CELL RES, V351, P142, DOI 10.1016/j.yexcr.2017.01.008
   Yang L, 2021, CANCER CELL INT, V21, P0, DOI 10.1186/s12935-021-01819-w
   Yu GC, 2012, OMICS, V16, P284, DOI 10.1089/omi.2011.0118
   Zaretsky JM, 2016, NEW ENGL J MED, V375, P819, DOI 10.1056/NEJMoa1604958
   Zlotorynski E, 2022, NAT REV MOL CELL BIO, V23, P167, DOI 10.1038/s41580-022-00458-x
NR 57
TC 3
Z9 3
U1 0
U2 18
PU FRONTIERS MEDIA SA
PI LAUSANNE
PA AVENUE DU TRIBUNAL FEDERAL 34, LAUSANNE, CH-1015, SWITZERLAND
SN 2234-943X
EI 
J9 FRONT ONCOL
JI Front. Oncol.
PD MAR 8
PY 2022
VL 12
IS 
BP 
EP 
DI 10.3389/fonc.2022.830174
PG 16
WC Oncology
SC Oncology
GA 0C3GC
UT WOS:000775204800001
PM 35350563
DA 2023-09-23
ER

PT J
AU Tan, DL
   Li, G
   Zhang, P
   Peng, C
   He, B
AF Tan, Deli
   Li, Gang
   Zhang, Peng
   Peng, Chao
   He, Bo
TI LncRNA SNHG12 in extracellular vesicles derived from carcinoma-associated fibroblasts promotes cisplatin resistance in non-small cell lung cancer cells
SO BIOENGINEERED
LA English
DT Article
DE Non-small cell lung cancer; cisplatin resistant; carcinoma-associated fibroblasts; lncrna snhg12; extracellular vesicles; HuR; RNA-binding proteins; RNA stability
ID rna-binding protein; molecular-mechanisms; colorectal-cancer; chemoresistance; apoptosis; progression; metastasis; expression; diagnosis; biomarker
AB Non-small-cell lung cancer (NSCLC) is defined as the most universally diagnosed class of lung cancer. Cisplatin (DDP) is an effective drug for NSCLC, but tumors are prone to drug resistance. The current study set out to evaluate the regulatory effect of long non-coding RNA (lncRNA) small nucleolar RNA host gene 12 (SNHG12) in extracellular vesicles (EVs) derived from carcinoma-associated fibroblasts (CAFs) on DDP resistance in NSCLC cells. Firstly, NSCLC cells were treated with EVs, followed by detection of cell activity, IC50 values, cell proliferation and apoptosis, and Cy3-SNHG12. We observed that CAFs-EVs promoted IC50 values and cell proliferation and inhibited apoptosis. In addition, we learned that lncRNA SNHG12 carried by CAFs-EVs into NSCLC facilitated DDP resistance of NSCLC cells. Furthermore, ELAV like RNA binding protein 1 (HuR/ELAVL1) binding to lncRNA SNHG12 and X-linked inhibitor of apoptosis (XIAP) was verified and RNA stability of XIAP was also verified CAFs-EVs promoted RNA stability and transcription of XIAP, while silencing HuR could partially-reverse this promoting effect. Further joint experimentation showed that silencing XIAP partially inhibited DDP resistance in NSCLC cells. Additionally, the tumor growth and the positive rate of Ki67 and HuR were detected, which showed that CAFs-oe-EVs promoted the tumor and the positive rate of Ki67, as well as the levels of lncRNA SNHG12, HuR, and XIAP in vivo. Collectively, our findings indicated that lncRNA SNHG12 carried by CAFs-EVs into NSCLC cells promoted RNA stability and XIAP transcription by binding to HuR, thus augmenting DDP resistance in NSCLC cells.
C1 [Tan, Deli; Li, Gang; Zhang, Peng; Peng, Chao] Chongqing Ninth Peoples Hosp, Dept Thorac Surg, Chongqing, Peoples R China.
   [He, Bo] Army Med Univ, Southwest Hosp, Dept Thorac Surg, Chongqing 400038, Peoples R China.
C3 Army Medical University
RP He, B (通讯作者)，Army Med Univ, Southwest Hosp, Dept Thorac Surg, Chongqing 400038, Peoples R China.
EM hebooo0628@163.com
CR Akhtar M, 2019, ADV ANAT PATHOL, V26, P124, DOI 10.1097/PAP.0000000000000220
   Amable L, 2016, PHARMACOL RES, V106, P27, DOI 10.1016/j.phrs.2016.01.001
   Becker A, 2016, CANCER CELL, V30, P836, DOI 10.1016/j.ccell.2016.10.009
   Broderick SR, 2020, THORAC SURG CLIN, V30, P215, DOI 10.1016/j.thorsurg.2020.01.001
   Chen CC, 2021, ONCOL LETT, V21, P0, DOI 10.3892/ol.2021.12674
   Chen QG, 2019, CANCER CELL INT, V19, P0, DOI 10.1186/s12935-019-0782-5
   Chen Z, 2014, NAT REV CANCER, V14, P535, DOI 10.1038/nrc3775
   Chen Z, 2020, BIOMED RES INT, V2020, P0, DOI 10.1155/2020/8812923
   Cheng CY, 2020, FRONT MOL BIOSCI, V7, P0, DOI 10.3389/fmolb.2020.00218
   Chi YJ, 2019, CELLS-BASEL, V8, P0, DOI 10.3390/cells8091015
   Dasari S, 2014, EUR J PHARMACOL, V740, P364, DOI 10.1016/j.ejphar.2014.07.025
   de Vries Gerda, 2020, CANCER TREAT REV, V88, P102054, DOI 10.1016/j.ctrv.2020.102054
   Deng QF, 2020, AGING-US, V12, P8001, DOI 10.18632/aging.103119
   Deng X, 2020, INT J CANCER, V146, P1700, DOI 10.1002/ijc.32608
   Dittmer A, 2020, CANCERS, V12, P0, DOI 10.3390/cancers12113435
   Dong Y, 2019, LIFE SCI, V239, P0, DOI 10.1016/j.lfs.2019.116984
   Fu J, 2020, GENE, V755, P0, DOI 10.1016/j.gene.2020.144886
   Galluzzi L, 2012, ONCOGENE, V31, P1869, DOI 10.1038/onc.2011.384
   Gao LM, 2021, J TRANSL MED, V19, P0, DOI 10.1186/s12967-020-02654-9
   Ghosh S, 2019, BIOORG CHEM, V88, P0, DOI 10.1016/j.bioorg.2019.102925
   Grammatikakis I, 2017, WIRES RNA, V8, P0, DOI 10.1002/wrna.1372
   Han ML, 2020, MOL THER, V28, P2488, DOI 10.1016/j.ymthe.2020.07.019
   Herbst RS, 2018, NATURE, V553, P446, DOI 10.1038/nature25183
   Hua Q, 2021, BIOENGINEERED, V12, P3699, DOI 10.1080/21655979.2021.1943281
   Jonas K, 2020, INT J MOL SCI, V21, P0, DOI 10.3390/ijms21082969
   Jones-Bolin Susan, 2012, CURR PROTOC PHARMACOL, VAppendix 4, P4B, DOI 10.1002/0471141755.pha04bs59
   Kang D, 2020, CANCERS, V12, P0, DOI 10.3390/cancers12092699
   Ke SB, 2020, PATHOL RES PRACT, V216, P0, DOI 10.1016/j.prp.2019.152761
   Khoo XH, 2019, CANCERS, V11, P0, DOI 10.3390/cancers11081166
   Kong J, 2019, MOL CANCER, V18, P0, DOI 10.1186/s12943-019-1101-4
   Lei W, 2018, INT J ONCOL, V53, P1374, DOI 10.3892/ijo.2018.4478
   Lei Y, 2018, ONCOL REP, V40, P3438, DOI 10.3892/or.2018.6762
   Li L, 2020, ONCOTARGETS THER, V13, P2873, DOI 10.2147/OTT.S243533
   Li TW, 2016, ONCOTARGET, V7, P8601, DOI 10.18632/oncotarget.6926
   Lin XM, 2019, INT J BIOCHEM CELL B, V116, P0, DOI 10.1016/j.biocel.2019.105610
   Lin YQ, 2020, NUCLEIC ACIDS RES, V48, PD189, DOI 10.1093/nar/gkz804
   Liu L, 2020, CARCINOGENESIS, V41, P1724, DOI 10.1093/carcin/bgaa036
   Liu T, 2017, ACTA BIOCH BIOPH SIN, V49, P808, DOI 10.1093/abbs/gmx078
   Liu Y, 2011, J INT MED RES, V39, P1682, DOI 10.1177/147323001103900510
   Liu YN, 2020, CELL DEATH DIS, V11, P0, DOI 10.1038/s41419-020-2713-8
   Lu CF, 2020, MOL CANCER, V19, P0, DOI 10.1186/s12943-020-1137-5
   Lucchesi C, 2016, ONCOGENE, V35, P2565, DOI 10.1038/onc.2015.339
   Lv Q, 2020, CELL DEATH DIS, V11, P0, DOI 10.1038/s41419-020-03268-1
   Lv X, 2021, AGING-US, V13, P6010, DOI 10.18632/aging.202522
   Meng Q, 2020, BBA-REV CANCER, V1874, P0, DOI 10.1016/j.bbcan.2020.188443
   Nyati KK, 2020, TRENDS IMMUNOL, V41, P255, DOI 10.1016/j.it.2020.01.004
   Patil Ritiha, 2020, J ORAL MAXILLOFAC PATHOL, V24, P68, DOI 10.4103/jomfp.JOMFP_282_19
   Pereira B, 2017, TRENDS CANCER, V3, P506, DOI 10.1016/j.trecan.2017.05.003
   Qin H, 2020, J HEMATOL ONCOL, V13, P0, DOI 10.1186/s13045-020-00927-w
   Qin X, 2019, GENOME BIOL, V20, P0, DOI 10.1186/s13059-018-1604-0
   Ren J, 2018, THERANOSTICS, V8, P3932, DOI 10.7150/thno.25541
   Shan G, 2021, CELL ONCOL, V44, P45, DOI 10.1007/s13402-020-00500-0
   Shang MJ, 2018, EUR REV MED PHARMACO, V22, P382, DOI 10.26355/eurrev_201801_14183
   Shen JG, 2020, GEN PHYSIOL BIOPHYS, V39, P481, DOI 10.4149/gpb_2020027
   Su SC, 2018, CELL, V172, P841, DOI 10.1016/j.cell.2018.01.009
   Tamang S, 2019, FRONT ONCOL, V9, P0, DOI 10.3389/fonc.2019.00901
   Tao Y, 2020, INT J BIOL SCI, V16, P471, DOI 10.7150/ijbs.39123
   Tong YS, 2020, MOL THER-ONCOLYTICS, V18, P1, DOI 10.1016/j.omto.2020.05.014
   Tu HL, 2020, BIOMOLECULES, V10, P0, DOI 10.3390/biom10111493
   Wang DL, 2021, THERANOSTICS, V11, P2860, DOI 10.7150/thno.51797
   Wang JS, 2018, MED SCI MONITOR, V24, P9307, DOI 10.12659/MSM.912018
   Wang LR, 2018, THORAC CANCER, V9, P761, DOI 10.1111/1759-7714.12652
   Wang N, 2019, EBIOMEDICINE, V47, P65, DOI 10.1016/j.ebiom.2019.08.057
   Wang P, 2017, ONCOTARGET, V8, P84086, DOI 10.18632/oncotarget.20475
   Wang RX, 2020, AM J TRANSL RES, V12, P4456
   Wang XY, 2017, DNA CELL BIOL, V36, P892, DOI 10.1089/dna.2017.3830
   Wang ZY, 2021, J ONCOL, V2021, P0, DOI 10.1155/2021/9813773
   Wei LY, 2019, ORAL ONCOL, V88, P115, DOI 10.1016/j.oraloncology.2018.11.002
   Wu HB, 2020, CELL DEATH DIS, V11, P0, DOI 10.1038/s41419-020-02962-4
   Xie FW, 2021, KAOHSIUNG J MED SCI, V37, P664, DOI 10.1002/kjm2.12389
   Yamada Y, 2015, ANN ONCOL, V26, P141, DOI 10.1093/annonc/mdu472
   Yu CT, 2020, J EXP CLIN CANC RES, V39, P0, DOI 10.1186/s13046-020-01555-5
   Zhang Q, 2017, MOL BIOSYST, V13, P1142, DOI 10.1039/c7mb00144d
   Zhang TQ, 2021, FRONT ONCOL, V11, P0, DOI 10.3389/fonc.2021.645832
   Zhang TQ, 2021, INT J BIOL SCI, V17, P1629, DOI 10.7150/ijbs.58921
   Zhang X, 2009, NUCLEIC ACIDS RES, V37, P7623, DOI 10.1093/nar/gkp755
   Zhang XD, 2020, CANCER MANAG RES, V12, P9033, DOI 10.2147/CMAR.S268375
   Zhang Y, 2020, J CLIN LAB ANAL, V34, P0, DOI 10.1002/jcla.23237
   Zhao Wen-Jing, 2015, ASIAN PAC J CANCER PREV, V16, P2453
   Zheng HM, 2018, J EXP CLIN CANC RES, V37, P0, DOI 10.1186/s13046-018-0901-5
   Zhou BH, 2018, BIOMED PHARMACOTHER, V106, P850, DOI 10.1016/j.biopha.2018.07.003
   Zhu LA, 2019, J CELL BIOCHEM, V120, P12628, DOI 10.1002/jcb.28529
NR 82
TC 18
Z9 18
U1 6
U2 26
PU TAYLOR & FRANCIS INC
PI PHILADELPHIA
PA 530 WALNUT STREET, STE 850, PHILADELPHIA, PA 19106 USA
SN 2165-5979
EI 2165-5987
J9 BIOENGINEERED
JI Bioengineered
PD JAN 1
PY 2022
VL 13
IS 1
BP 1838
EP 1857
DI 10.1080/21655979.2021.2018099
PG 20
WC Biotechnology & Applied Microbiology
SC Biotechnology & Applied Microbiology
GA YE5DK
UT WOS:000741145900001
PM 35014944
DA 2023-09-23
ER

PT J
AU Xie, JD
   Zheng, SQ
   Zou, YT
   Tang, YH
   Tian, WW
   Wong, CW
   Wu, S
   Ou, XQ
   Zhao, WZ
   Cai, MB
   Xie, XM
AF Xie, Jindong
   Zheng, Shaoquan
   Zou, Yutian
   Tang, Yuhui
   Tian, Wenwen
   Wong, Chau-Wei
   Wu, Song
   Ou, Xueqi
   Zhao, Wanzhen
   Cai, Manbo
   Xie, Xiaoming
TI Turning up a new pattern: Identification of cancer-associated fibroblast-related clusters in TNBC
SO FRONTIERS IN IMMUNOLOGY
LA English
DT Article
DE triple-negative breast cancer; cancer-associated fibroblasts; tumor microenvironment; machine learning; prognostic model
ID immunotherapy; expression
AB Growing evidence indicates a connection between cancer-associated fibroblasts (CAFs) and tumor microenvironment (TME) remodeling and tumor progression. Nevertheless, how patterns of CAFs impact TME and immunotherapy responsiveness in triple-negative breast cancer (TNBC) remains unclear. Here, we systematically investigate the relationship between TNBC progression and patterns of CAFs. By using unsupervised clustering methods in the Molecular Taxonomy of Breast Cancer International Consortium (METABRIC) dataset, we identified two distinct CAF-associated clusters that were related to clinical features, characteristics of TME, and prognosis of patients. Then, we established a CAF-related prognosis index (CPI) by the least absolute shrinkage and selection operator (LASSO)-Cox regression method. CPI showed prognostic accuracy in both training and validation cohorts (METABRIC, GSE96058, and GSE21653). Consequently, we constructed a nomogram with great predictive performance. Moreover, the CPI was verified to be correlated with the responsiveness of immunotherapy in three independent cohorts (GSE91061, GSE165252, and GSE173839). Taken together, the CPI might help us improve our recognition of the TME of TNBC, predict the prognosis of TNBC patients, and offer more immunotherapy strategies in the future.
C1 [Xie, Jindong; Zou, Yutian; Tang, Yuhui; Tian, Wenwen; Wong, Chau-Wei; Wu, Song; Ou, Xueqi; Xie, Xiaoming] Sun Yat Sen Univ, Canc Ctr, Collaborat Innovat Ctr Canc Med, Dept Breast Oncol,State Key Lab Oncol South China, Guangzhou, Peoples R China.
   [Zheng, Shaoquan] Sun Yat Sen Univ, Affiliated Hosp 1, Breast Dis Ctr, Guangzhou, Peoples R China.
   [Zhao, Wanzhen; Cai, Manbo] Univ South China, Affiliated Hosp 1, Hengyang Med Sch, Dept Radiotherapy, Hengyang, Hunan, Peoples R China.
C3 Sun Yat Sen University; State Key Lab Oncology South China; Sun Yat Sen University; University of South China
RP Xie, XM (通讯作者)，Sun Yat Sen Univ, Canc Ctr, Collaborat Innovat Ctr Canc Med, Dept Breast Oncol,State Key Lab Oncol South China, Guangzhou, Peoples R China.; Cai, MB (通讯作者)，Univ South China, Affiliated Hosp 1, Hengyang Med Sch, Dept Radiotherapy, Hengyang, Hunan, Peoples R China.
EM caimanbo@nhfyyy.com; xiexm@sysucc.org.cn
FU National Natural Science Foundation of China;  [81872152]
CR Alcaraz LB, 2021, THERANOSTICS, V11, P6173, DOI 10.7150/thno.58254
   Bertero T, 2019, CELL METAB, V29, P124, DOI 10.1016/j.cmet.2018.09.012
   Blanche P, 2013, STAT MED, V32, P5381, DOI 10.1002/sim.5958
   Chen XY, 2021, ONCOGENE, V40, P6381, DOI 10.1038/s41388-021-02024-9
   Chen XM, 2019, NAT REV DRUG DISCOV, V18, P99, DOI 10.1038/s41573-018-0004-1
   Chen Y, 2021, NAT REV CLIN ONCOL, V18, P792, DOI 10.1038/s41571-021-00546-5
   Elyada E, 2019, CANCER DISCOV, V9, P1102, DOI 10.1158/2159-8290.CD-19-0094
   Friedman J, 2010, J STAT SOFTW, V33, P1, DOI 10.18637/jss.v033.i01
   Gagliano T, 2020, J CLIN INVEST, V130, P3188, DOI 10.1172/JCI128313
   Gu ZG, 2016, BIOINFORMATICS, V32, P2847, DOI 10.1093/bioinformatics/btw313
   Hanzelmann S, 2013, BMC BIOINFORMATICS, V14, P0, DOI 10.1186/1471-2105-14-7
   Heeke AL, 2021, CANCER METAST REV, V40, P537, DOI 10.1007/s10555-021-09972-4
   Keenan TE, 2020, J NATL COMPR CANC NE, V18, P479, DOI 10.6004/jnccn.2020.7554
   Kieffer Y, 2020, CANCER DISCOV, V10, P1330, DOI 10.1158/2159-8290.CD-19-1384
   Kwa MJ, 2018, CANCER-AM CANCER SOC, V124, P2086, DOI 10.1002/cncr.31272
   Lambrechts D, 2018, NAT MED, V24, P1277, DOI 10.1038/s41591-018-0096-5
   Liu ZQ, 2021, FRONT ONCOL, V11, P0, DOI 10.3389/fonc.2021.757919
   Matsumoto H, 2016, BREAST CANCER RES TR, V156, P237, DOI 10.1007/s10549-016-3743-x
   Mehla K, 2019, TRENDS CANCER, V5, P822, DOI 10.1016/j.trecan.2019.10.007
   Newman AM, 2015, NAT METHODS, V12, P453, DOI 10.1038/nmeth.3337
   Ohlund D, 2017, J EXP MED, V214, P579, DOI 10.1084/jem.20162024
   Ritchie ME, 2015, NUCLEIC ACIDS RES, V43, P0, DOI 10.1093/nar/gkv007
   Sahai E, 2020, NAT REV CANCER, V20, P174, DOI 10.1038/s41568-019-0238-1
   Seager R J, 2017, CONVERG SCI PHYS ONCOL, V3, P0, DOI 10.1088/2057-1739/aa7e86
   Smoot ME, 2011, BIOINFORMATICS, V27, P431, DOI 10.1093/bioinformatics/btq675
   Song W, 2021, ONCOIMMUNOLOGY, V10, P0, DOI 10.1080/2162402X.2021.1987636
   Stuber T, 2020, J IMMUNOTHER CANCER, V8, P0, DOI 10.1136/jitc-2020-000676
   Sung H, 2021, CA-CANCER J CLIN, V71, P209, DOI 10.3322/caac.21660
   Szklarczyk D, 2019, NUCLEIC ACIDS RES, V47, PD607, DOI 10.1093/nar/gky1131
   Tamborero D, 2018, CLIN CANCER RES, V24, P3717, DOI 10.1158/1078-0432.CCR-17-3509
   Tanaka A, 2017, CELL RES, V27, P109, DOI 10.1038/cr.2016.151
   Waks AG, 2019, JAMA-J AM MED ASSOC, V321, P288, DOI 10.1001/jama.2018.19323
   Wilkerson MD, 2010, BIOINFORMATICS, V26, P1572, DOI 10.1093/bioinformatics/btq170
   Xie JD, 2022, FRONT MOL BIOSCI, V9, P0, DOI 10.3389/fmolb.2022.834593
   Xie JD, 2022, FRONT CELL DEV BIOL, V9, P0, DOI 10.3389/fcell.2021.795600
   Yoshihara K, 2013, NAT COMMUN, V4, P0, DOI 10.1038/ncomms3612
   Yu GC, 2012, OMICS, V16, P284, DOI 10.1089/omi.2011.0118
   Zhang HE, 2013, BMC BIOINFORMATICS, V14, P0, DOI 10.1186/1471-2105-14-244
   Zhang N, 2022, THERANOSTICS, V12, P5931, DOI 10.7150/thno.74281
   Zheng SQ, 2022, ONCOIMMUNOLOGY, V11, P0, DOI 10.1080/2162402X.2021.2020984
   Zheng SQ, 2020, INT J CANCER, V147, P542, DOI 10.1002/ijc.33009
   Zou YT, 2021, EBIOMEDICINE, V63, P0, DOI 10.1016/j.ebiom.2020.103137
   Zou YT, 2020, THER ADV MED ONCOL, V12, P0, DOI 10.1177/1758835920940928
NR 43
TC 16
Z9 16
U1 5
U2 12
PU FRONTIERS MEDIA SA
PI LAUSANNE
PA AVENUE DU TRIBUNAL FEDERAL 34, LAUSANNE, CH-1015, SWITZERLAND
SN 1664-3224
EI 
J9 FRONT IMMUNOL
JI Front. Immunol.
PD OCT 6
PY 2022
VL 13
IS 
BP 
EP 
DI 10.3389/fimmu.2022.1022147
PG 14
WC Immunology
SC Immunology
GA 5Q2BK
UT WOS:000873642100001
PM 36275659
DA 2023-09-23
ER

PT J
AU Gu, L
   Liao, P
   Liu, HM
AF Gu, Ling
   Liao, Ping
   Liu, Hanmin
TI Cancer-associated fibroblasts in acute leukemia
SO FRONTIERS IN ONCOLOGY
LA English
DT Review
DE bone marrow; tumor microenvironment; leukemia; relapsed; refractory; cancer associated fibroblasts
ID acute lymphoblastic-leukemia; hematopoietic stem-cell; acute myeloid-leukemia; bone-marrow fibrosis; acute myelogenous leukemia; mesenchymal stromal cells; single-cell; t-cells; myelodysplastic syndrome; activation protein
AB Although the prognosis for acute leukemia has greatly improved, treatment of relapsed/refractory acute leukemia (R/R AL) remains challenging. Recently, increasing evidence indicates that the bone marrow microenvironment (BMM) plays a crucial role in leukemogenesis and therapeutic resistance; therefore, BMM-targeted strategies should be a potent protocol for treating R/R AL. The targeting of cancer-associated fibroblasts (CAFs) in solid tumors has received much attention and has achieved some progress, as CAFs might act as an organizer in the tumor microenvironment. Additionally, over the last 10 years, attention has been drawn to the role of CAFs in the BMM. In spite of certain successes in preclinical and clinical studies, the heterogeneity and plasticity of CAFs mean targeting them is a big challenge. Herein, we review the heterogeneity and roles of CAFs in the BMM and highlight the challenges and opportunities associated with acute leukemia therapies that involve the targeting of CAFs.
C1 [Gu, Ling; Liu, Hanmin] Sichuan Univ, West China Univ Hosp 2, Dept Pediat, Key Lab Birth Defects & Related Dis Women & Childr, Chengdu, Peoples R China.
   [Gu, Ling; Liu, Hanmin] Sichuan Univ, West China Univ Hosp 2, Joint Lab Lung Dev & Related Dis, Chengdu, Peoples R China.
   [Gu, Ling; Liu, Hanmin] Sichuan Univ, Sch Life Sci Fudan Univ, West China Univ Hosp 2, West China Inst Women & Childrens Hlth, Chengdu, Peoples R China.
   [Gu, Ling; Liu, Hanmin] Sichuan Univ, NHC Key Lab Chronobiol, Chengdu, Peoples R China.
   [Liao, Ping] Natl Neurosci Inst, Calcium Signalling Lab, Singapore, Singapore.
   [Liao, Ping] Duke NUS Med Sch, Acad & Clin Dev, Singapore, Singapore.
   [Liao, Ping] Singapore Inst Technol, Hlth & Social Sci, Singapore, Singapore.
   [Liu, Hanmin] Sichuan Univ, West China Univ Hosp 2, Sichuan Birth Defects Clin Res Ctr, Chengdu, Peoples R China.
C3 Sichuan University; Sichuan University; Sichuan University; Sichuan University; National Neuroscience Institute (NNI); National University of Singapore; Singapore Institute of Technology; Sichuan University
RP Gu, L; Liu, HM (通讯作者)，Sichuan Univ, West China Univ Hosp 2, Dept Pediat, Key Lab Birth Defects & Related Dis Women & Childr, Chengdu, Peoples R China.; Gu, L; Liu, HM (通讯作者)，Sichuan Univ, West China Univ Hosp 2, Joint Lab Lung Dev & Related Dis, Chengdu, Peoples R China.; Gu, L; Liu, HM (通讯作者)，Sichuan Univ, Sch Life Sci Fudan Univ, West China Univ Hosp 2, West China Inst Women & Childrens Hlth, Chengdu, Peoples R China.; Gu, L; Liu, HM (通讯作者)，Sichuan Univ, NHC Key Lab Chronobiol, Chengdu, Peoples R China.; Liao, P (通讯作者)，Natl Neurosci Inst, Calcium Signalling Lab, Singapore, Singapore.; Liao, P (通讯作者)，Duke NUS Med Sch, Acad & Clin Dev, Singapore, Singapore.; Liao, P (通讯作者)，Singapore Inst Technol, Hlth & Social Sci, Singapore, Singapore.; Liu, HM (通讯作者)，Sichuan Univ, West China Univ Hosp 2, Sichuan Birth Defects Clin Res Ctr, Chengdu, Peoples R China.
EM guling@scu.edu.cn; ping_liao@nni.com.sg; liuhm@scu.edu.cn
FU Sichuan Science and Technology Program of China; Fundamental Research Funds for the Central Universities;  [2021YFH0062];  [SCU2019C4005]
CR Abaza Y, 2017, BLOOD, V129, P1275, DOI 10.1182/blood-2016-09-736686
   Acar M, 2015, NATURE, V526, P126, DOI 10.1038/nature15250
   Affo S, 2021, CANCER CELL, V39, P866, DOI 10.1016/j.ccell.2021.03.012
   Al-Sabah J, 2020, CURR OPIN ONCOL, V32, P146, DOI 10.1097/CCO.0000000000000602
   Andrzejewska A, 2019, STEM CELLS, V37, P855, DOI 10.1002/stem.3016
   Ayala F, 2009, LEUKEMIA, V23, P2233, DOI 10.1038/leu.2009.175
   Baccin C, 2020, NAT CELL BIOL, V22, P38, DOI 10.1038/s41556-019-0439-6
   Baryawno N, 2019, CELL, V177, P1915, DOI 10.1016/j.cell.2019.04.040
   Behrmann L, 2018, FRONT ONCOL, V8, P0, DOI 10.3389/fonc.2018.00444
   BENTLEY SA, 1982, BRIT J HAEMATOL, V50, P1, DOI 10.1111/j.1365-2141.1982.tb01884.x
   Bharos A, 2010, LEUKEMIA, V24, P1537, DOI 10.1038/leu.2010.134
   Biffi G, 2021, PHYSIOL REV, V101, P147, DOI 10.1152/physrev.00048.2019
   Biffi G, 2019, CANCER DISCOV, V9, P282, DOI 10.1158/2159-8290.CD-18-0710
   Blau O, 2007, EXP HEMATOL, V35, P221, DOI 10.1016/j.exphem.2006.10.012
   Blau O, 2011, BLOOD, V118, P5583, DOI 10.1182/blood-2011-03-343467
   Brechbuhl HM, 2017, CLIN CANCER RES, V23, P1710, DOI 10.1158/1078-0432.CCR-15-2851
   Brown P, 2020, J NATL COMPR CANC NE, V18, P81, DOI 10.6004/jnccn.2020.0001
   Brown PA, 2021, J NATL COMPR CANC NE, V19, P1079, DOI 10.6004/jnccn.2021.0042
   Bruns I, 2014, NAT MED, V20, P1315, DOI 10.1038/nm.3707
   Buechler MB, 2021, NATURE, V593, P575, DOI 10.1038/s41586-021-03549-5
   Bughda R, 2021, IMMUNOTARGETS THER, V10, P313, DOI 10.2147/ITT.S291767
   Burt R, 2019, BLOOD, V134, P1415, DOI 10.1182/blood.2019001398
   Busch S, 2017, MOL CANCER, V16, P0, DOI 10.1186/s12943-017-0642-7
   Campioni D, 2012, ANN HEMATOL, V91, P1563, DOI 10.1007/s00277-012-1500-8
   CAPLAN AI, 1991, J ORTHOP RES, V9, P641, DOI 10.1002/jor.1100090504
   CASTROMALASPINA H, 1980, BLOOD, V56, P289
   Chen JY, 2016, NATURE, V530, P223, DOI 10.1038/nature16943
   Chen Q, 2018, TRENDS PHARMACOL SCI, V39, P59, DOI 10.1016/j.tips.2017.10.009
   Chen XM, 2019, NAT REV DRUG DISCOV, V18, P99, DOI 10.1038/s41573-018-0004-1
   Chen Y, 2021, NAT REV CLIN ONCOL, V18, P792, DOI 10.1038/s41571-021-00546-5
   Choi YH, 2010, INT J BIOCHEM CELL B, V42, P662, DOI 10.1016/j.biocel.2009.12.011
   Comazzetto S, 2021, DEV CELL, V56, P1848, DOI 10.1016/j.devcel.2021.05.018
   Conneely SE, 2021, CURR ONCOL REP, V23, P0, DOI 10.1007/s11912-020-01009-3
   Crane GM, 2017, NAT REV IMMUNOL, V17, P573, DOI 10.1038/nri.2017.53
   Creutzig U, 2012, BLOOD, V120, P3187, DOI 10.1182/blood-2012-03-362608
   Crisan M, 2008, CELL STEM CELL, V3, P301, DOI 10.1016/j.stem.2008.07.003
   CURRY JL, 1967, J IMMUNOL, V99, P907
   CURRY JL, 1967, J EXP MED, V125, P703, DOI 10.1084/jem.125.4.703
   Desbois M, 2021, IMMUNOL REV, V302, P241, DOI 10.1111/imr.12982
   de la Guardia RD, 2017, STEM CELL REP, V8, P1573, DOI 10.1016/j.stemcr.2017.04.019
   Ding L, 2012, NATURE, V481, P457, DOI 10.1038/nature10783
   Dominguez CX, 2020, CANCER DISCOV, V10, P232, DOI 10.1158/2159-8290.CD-19-0644
   Dong YJ, 2016, J IMMUNOL, V196, P1874, DOI 10.4049/jimmunol.1501232
   DORSHKIND K, 1990, ANNU REV IMMUNOL, V8, P111, DOI 10.1146/annurev.immunol.8.1.111
   Duan CW, 2014, CANCER CELL, V25, P778, DOI 10.1016/j.ccr.2014.04.015
   Duan QQ, 2020, TRENDS CANCER, V6, P605, DOI 10.1016/j.trecan.2020.02.022
   Duarte D, 2018, BLOOD, V131, P1507, DOI 10.1182/blood-2017-12-784132
   Saw PE, 2022, TRENDS CANCER, V8, P527, DOI 10.1016/j.trecan.2022.03.001
   Feng F, 2021, FRONT PHARMACOL, V12, P0, DOI 10.3389/fphar.2021.698275
   Fidler IJ, 2003, NAT REV CANCER, V3, P453, DOI 10.1038/nrc1098
   FLIEDNER TM, 1961, AM J PATHOL, V38, P599
   Flores-Figueroa E, 2008, LEUKEMIA RES, V32, P1407, DOI 10.1016/j.leukres.2008.02.013
   Flynn CM, 2007, BLOOD, V109, P2688, DOI 10.1182/blood-2006-07-021980
   Francescone R, 2021, CANCER DISCOV, V11, P446, DOI 10.1158/2159-8290.CD-20-0775
   Frassanito MA, 2014, LEUKEMIA, V28, P904, DOI 10.1038/leu.2013.254
   FRIEDENSTEIN AJ, 1987, CELL TISSUE KINET, V20, P263, DOI 10.1111/j.1365-2184.1987.tb01309.x
   FRIEDENSTEIN AJ, 1968, TRANSPLANTATION, V6, P230, DOI 10.1097/00007890-196803000-00009
   Friedman G, 2020, NAT CANCER, V1, P692, DOI 10.1038/s43018-020-0082-y
   Gabay TS, 2020, HAEMATOLOGICA, V105, P2861, DOI 10.3324/haematol.2019.242347
   Garcia PE, 2020, CELL MOL GASTROENTER, V10, P581, DOI 10.1016/j.jcmgh.2020.05.004
   Ghiaur G, 2015, SEMIN HEMATOL, V52, P200, DOI 10.1053/j.seminhematol.2015.03.003
   Goncalves KA, 2016, CELL, V166, P894, DOI 10.1016/j.cell.2016.06.042
   GREENBERG BR, 1987, BRIT J HAEMATOL, V66, P487, DOI 10.1111/j.1365-2141.1987.tb01332.x
   GROSS G, 1989, P NATL ACAD SCI USA, V86, P10024, DOI 10.1073/pnas.86.24.10024
   Gunsilius E, 2000, LANCET, V355, P1688, DOI 10.1016/S0140-6736(00)02241-8
   Halford Z, 2021, ANN PHARMACOTHER, V55, P466, DOI 10.1177/1060028020948165
   Hanahan D, 2000, CELL, V100, P57, DOI 10.1016/S0092-8674(00)81683-9
   Hanahan D, 2022, CANCER DISCOV, V12, P31, DOI 10.1158/2159-8290.CD-21-1059
   Hanahan D, 2011, CELL, V144, P646, DOI 10.1016/j.cell.2011.02.013
   Haudek SB, 2008, P NATL ACAD SCI USA, V105, P10179, DOI 10.1073/pnas.0804910105
   Hiltbrunner S, 2021, ANN ONCOL, V32, P120, DOI 10.1016/j.annonc.2020.10.474
   Hong KM, 2005, FASEB J, V19, P2029, DOI 10.1096/fj.05-4295fje
   Hosaka K, 2016, P NATL ACAD SCI USA, V113, PE5618, DOI 10.1073/pnas.1608384113
   HOWLETT CR, 1986, CLIN ORTHOP RELAT R, V0, P251
   Hu BY, 2022, ANN TRANSL MED, V10, P0, DOI 10.21037/atm-22-407
   Huang JC, 2015, BLOOD CANCER J, V5, P0, DOI 10.1038/bcj.2015.17
   Hunger SP, 2020, BLOOD, V136, P1803, DOI 10.1182/blood.2019004043
   Hunger SP, 2015, NEW ENGL J MED, V373, P1541, DOI 10.1056/NEJMra1400972
   Hutton C, 2021, CANCER CELL, V39, P1227, DOI 10.1016/j.ccell.2021.06.017
   Inaba H, 2021, J CLIN MED, V10, P0, DOI 10.3390/jcm10091926
   Inaba H, 2019, CANCER METAST REV, V38, P595, DOI 10.1007/s10555-019-09834-0
   Itkin T, 2016, NATURE, V532, P323, DOI 10.1038/nature17624
   Iwamoto C, 2021, CANCER LETT, V512, P15, DOI 10.1016/j.canlet.2021.04.013
   Jeha S, 2019, J CLIN ONCOL, V37, P3377, DOI 10.1200/JCO.19.01692
   Joo EH, 2022, FRONT IMMUNOL, V13, P0, DOI 10.3389/fimmu.2022.856363
   Kadel D, 2019, CELL BIOL TOXICOL, V35, P407, DOI 10.1007/s10565-019-09461-z
   Kalluri R, 2016, NAT REV CANCER, V16, P582, DOI 10.1038/nrc.2016.73
   Kantarjian HM, 2021, CL LYMPH MYELOM LEUK, V21, P580, DOI 10.1016/j.clml.2021.05.016
   Kaymak I, 2021, CANCER CELL, V39, P28, DOI 10.1016/j.ccell.2020.09.004
   Khaldoyanidi S, 2021, J CLIN ONCOL, V39, P419, DOI 10.1200/JCO.20.00475
   Kim Y, 2015, STEM CELL RES, V14, P177, DOI 10.1016/j.scr.2015.01.004
   Kochetkova M, 2022, TRENDS CELL BIOL, V32, P285, DOI 10.1016/j.tcb.2021.11.008
   Kumar V, 2022, CANCER DISCOV, V12, P670, DOI 10.1158/2159-8290.CD-21-0683
   KUNDEL DW, 1964, BLOOD, V23, P526, DOI 10.1182/blood.V23.4.526.526
   Kundranda MN, 2012, CURR HEMATOL MALIG R, V7, P78, DOI 10.1007/s11899-011-0107-9
   Kuter DJ, 2007, BRIT J HAEMATOL, V139, P351, DOI 10.1111/j.1365-2141.2007.06807.x
[truncated: 11,003,075 more chars]
